# Supplementary material for: All-water supercapacitor enabled by 1-nm clay channels
Source: Nat Commun. 2026 Jun 5;17:5014. doi: 10.1038/s41467-026-73924-1 (PMC13241519; doi:10.1038/s41467-026-73924-1)
Supplement: Supplementary file 3 — Source Data [file 41467_2026_73924_MOESM3_ESM.zip]

Archive with 47 entries (46 files):
- Source data/
- Source data/Fig2c.xlsx
- Source data/Fig2d.xlsx
- Source data/Fig5b.xlsx
- Source data/Fig5c.xlsx
- Source data/Fig5d.xlsx
- Source data/Fig5e.xlsx
- Source data/Fig5f.xlsx
- Source data/Fig6b.xlsx
- Source data/FigS12.xlsx
- Source data/FigS13.xlsx
- Source data/FigS14.xlsx
- Source data/FigS15.xlsx
- Source data/FigS16.xlsx
- Source data/FigS17.xlsx
- Source data/FigS18.xlsx
- Source data/FigS19.xlsx
- Source data/FigS20.xlsx
- Source data/FigS21.xlsx
- Source data/FigS22a.xlsx
- Source data/FigS22b.xlsx
- Source data/FigS23.xlsx
- Source data/FigS24_MEA10.xlsx
- Source data/FigS24_MEA12.xlsx
- Source data/FigS24_MEA13.xlsx
- Source data/FigS24_MEA16.xlsx
- Source data/FigS24_MEA17.xlsx
- Source data/FigS24_MEA18.xlsx
- Source data/FigS25_MEA10.xlsx
- Source data/FigS25_MEA12.xlsx
- Source data/FigS25_MEA13.xlsx
- Source data/FigS25_MEA16.xlsx
- Source data/FigS25_MEA17.xlsx
- Source data/FigS25_MEA18.xlsx
- Source data/FigS26.xlsx
- Source data/FigS27.xlsx
- Source data/FigS28.xlsx
- Source data/FigS31.xlsx
- Source data/FigS32.xlsx
- Source data/FigS33.xlsx
- Source data/FigS34.xlsx
- Source data/FigS35b.xlsx
- Source data/FigS36.xlsx
- Source data/FigS6.xlsx
- Source data/FigS7.xlsx
- Source data/FigS8.xlsx
- Source data/FigS9.xlsx
