# Supplementary material for: All-water supercapacitor enabled by 1-nm clay channels
Source: Nat Commun. 2026 Jun 5;17:5014. doi: 10.1038/s41467-026-73924-1 (PMC13241519; doi:10.1038/s41467-026-73924-1)
Supplement: Supplementary file 3 — Source Data [file 41467_2026_73924_MOESM3_ESM.zip › Source data/Fig2c.xlsx]

## Sheet: Sheet1
q_dry	I_dry	q_wet	I_wet
1.62072	0.23451	1.62072	1.85172
1.62696	0.26423	1.62696	1.53988
1.6332	0.27379	1.6332	0.91477
1.63944	0.16823	1.63944	0.5649
1.64568	0.17736	1.64568	0.38453
1.65192	0.18424	1.65192	0.45469
1.65816	0.23847	1.65816	0.11913
1.6644	0.2121	1.6644	0.33053
1.67064	0.12961	1.67064	0.58524
1.67688	0.11414	1.67688	0.72985
1.68312	0.16894	1.68312	0.66688
1.68936	0.04535	1.68936	0.68433
1.6956	0.07191	1.6956	0.8559
1.70184	0.10461	1.70184	0.95475
1.70808	0.13828	1.70808	0.99834
1.71432	0.06242	1.71432	1.0069
1.72056	0.06808	1.72056	1.24869
1.7268	0.00834	1.7268	0.95836
1.73304	0.06339	1.73304	1.16646
1.73928	0.16069	1.73928	1.03711
1.74552	0.14253	1.74552	1.19211
1.75176	0.07638	1.75176	0.90891
1.758	0.0715	1.758	1.13891
1.76424	0.13118	1.76424	0.93289
1.77048	0.09297	1.77048	0.81512
1.77672	0.09458	1.77672	0.45634
1.78296	0.18006	1.78296	0.17911
1.7892	0.16744	1.7892	0.14192
1.79544	0.11887	1.79544	0.24821
1.80168	0.13511	1.80168	0.55449
1.80792	0.12703	1.80792	0.70571
1.81416	0.07231	1.81416	0.99508
1.8204	0.09558	1.8204	1.1257
1.82664	0.02788	1.82664	1.27446
1.83288	0.000988547	1.83288	1.44238
1.83912	0.02424	1.83912	1.28495
1.84536	0.00311	1.84536	1.22381
1.8516	0.03349	1.8516	0.90338
1.85784	0.00314	1.85784	0.7745
1.86408	0.068	1.86408	0.71226
1.87032	0.09129	1.87032	0.69216
1.87656	0.00303	1.87656	0.59384
1.8828	0.0055	1.8828	0.76393
1.88904	0.07786	1.88904	0.65453
1.89528	0.039	1.89528	0.48158
1.90152	0.01159	1.90152	0.5522
1.90776	0.07168	1.90776	0.43459
1.914	0.06073	1.914	0.55481
1.92024	0.02825	1.92024	0.4632
1.92648	0.02432	1.92648	0.41142
1.93272	0.000480638	1.93272	0.47435
1.93896	0.03908	1.93896	0.5989
1.9452	0.02455	1.9452	0.50711
1.95144	0.01343	1.95144	0.5115
1.95768	0.05914	1.95768	0.44651
1.96392	0.02389	1.96392	0.54079
1.97016	0.11507	1.97016	0.48363
1.9764	0.04666	1.9764	0.55852
1.98264	0.00895	1.98264	0.39676
1.98888	0.01819	1.98888	0.36919
1.99512	0.04862	1.99512	0.36076
2.00136	0.0296	2.00136	0.58817
2.0076	0.00944	2.0076	0.30511
2.01384	0.04406	2.01384	0.28406
2.02008	0.04691	2.02008	0.33817
2.02632	0.09011	2.02632	0.22216
2.03256	0.00202	2.03256	0.25445
2.0388	0.01522	2.0388	0.21094
2.04504	0.0072	2.04504	0.13284
2.05128	0.09295	2.05128	0.11068
2.05752	0.08633	2.05752	0.0185
2.06376	0.03212	2.06376	0.12793
2.07	0.11125	2.07	0.06906
2.07624	0.05947	2.07624	0.04496
2.08248	0.07586	2.08248	0.00522
2.08872	0.04371	2.08872	0.01818
2.09496	0.03482	2.09496	0.17599
2.1012	0.03985	2.1012	0.13763
2.10744	0.10828	2.10744	0.34481
2.11368	0.1307	2.11368	0.39255
2.11992	0.08601	2.11992	0.29141
2.12616	0.11862	2.12616	0.3525
2.1324	0.09694	2.1324	0.32052
2.13864	0.08462	2.13864	0.38084
2.14488	0.1398	2.14488	0.42254
2.15112	0.08973	2.15112	0.30984
2.15736	0.07228	2.15736	0.36178
2.1636	0.10239	2.1636	0.55639
2.16984	0.09757	2.16984	0.59397
2.17608	0.06628	2.17608	0.66422
2.18232	0.07356	2.18232	0.62506
2.18856	0.11156	2.18856	0.64108
2.1948	0.05472	2.1948	0.69357
2.20104	0.05551	2.20104	0.54226
2.20728	0.09377	2.20728	0.73026
2.21352	0.04426	2.21352	0.88178
2.21976	0.01464	2.21976	0.87479
2.226	0.01629	2.226	0.74695
2.23224	0.01352	2.23224	0.81525
2.23848	0.03626	2.23848	0.67068
2.24472	0.05564	2.24472	0.52801
2.25096	0.01732	2.25096	0.53058
2.2572	0.01257	2.2572	0.50862
2.26344	0.00384	2.26344	0.42707
2.26968	0.02377	2.26968	0.4612
2.27592	0.02144	2.27592	0.35752
2.28216	0.03817	2.28216	0.48554
2.2884	0.07693	2.2884	0.57473
2.29464	0.0486	2.29464	0.41725
2.30088	0.00269	2.30088	0.38864
2.30712	0.000348608	2.30712	0.42407
2.31336	0.0207	2.31336	0.3718
2.3196	0.02624	2.3196	0.40326
2.32584	0.02657	2.32584	0.35842
2.33208	0.02116	2.33208	0.32271
2.33832	0.0279	2.33832	0.44962
2.34456	0.03109	2.34456	0.25222
2.3508	0.00269	2.3508	0.46129
2.35704	0.0287	2.35704	0.30425
2.36328	0.04876	2.36328	0.25603
2.36952	0.01053	2.36952	0.2972
2.37576	0.02238	2.37576	0.26693
2.382	0.00644	2.382	0.24285
2.38824	0.00884	2.38824	0.34017
2.39448	0.01671	2.39448	0.31046
2.40072	0.02256	2.40072	0.27046
2.40696	0.00579	2.40696	0.30064
2.4132	0.03233	2.4132	0.26522
2.41944	0.0325	2.41944	0.29345
2.42568	0.03074	2.42568	0.28809
2.43192	0.03189	2.43192	0.23165
2.43816	0.06776	2.43816	0.26787
2.4444	0.02595	2.4444	0.36221
2.45064	0.03636	2.45064	0.28388
2.45688	0.05179	2.45688	0.38792
2.46312	0.05149	2.46312	0.34888
2.46936	0.06412	2.46936	0.41124
2.4756	0.08247	2.4756	0.36789
2.48184	0.05053	2.48184	0.51303
2.48808	0.08429	2.48808	0.50311
2.49432	0.06883	2.49432	0.58842
2.50056	0.04976	2.50056	0.53601
2.5068	0.06335	2.5068	0.77456
2.51304	0.05103	2.51304	0.71392
2.51928	0.05782	2.51928	0.73545
2.52552	0.01477	2.52552	0.72993
2.53176	0.02252	2.53176	0.89903
2.538	0.03451	2.538	0.78937
2.54424	0.05621	2.54424	0.97973
2.55048	0.0089	2.55048	0.78331
2.55672	0.02243	2.55672	0.97798
2.56296	0.02032	2.56296	0.97756
2.5692	0.02052	2.5692	0.91284
2.57544	0.00934	2.57544	0.98593
2.58168	0.03125	2.58168	1.17418
2.58792	0.06795	2.58792	1.20596
2.59416	0.03058	2.59416	1.2257
2.6004	0.06655	2.6004	1.31332
2.60664	0.03923	2.60664	1.32176
2.61288	0.00565	2.61288	1.44323
2.61912	0.06841	2.61912	1.40128
2.62536	0.074	2.62536	1.42358
2.6316	0.06646	2.6316	1.50247
2.63784	0.06404	2.63784	1.53358
2.64408	0.03182	2.64408	1.5681
2.65032	0.07576	2.65032	1.71744
2.65656	0.03931	2.65656	1.90134
2.6628	0.07437	2.6628	1.83916
2.66904	0.07269	2.66904	1.89543
2.67528	0.14002	2.67528	1.94679
2.68152	0.06313	2.68152	2.04291
2.68776	0.08414	2.68776	2.04322
2.694	0.12809	2.694	2.17063
2.70024	0.13644	2.70024	2.27353
2.70648	0.06156	2.70648	2.26014
2.71272	0.03474	2.71272	2.31885
2.71896	0.09488	2.71896	2.36777
2.7252	0.0862	2.7252	2.53912
2.73144	0.06862	2.73144	2.55985
2.73768	0.09218	2.73768	2.58202
2.74392	0.03231	2.74392	2.72016
2.75016	0.06452	2.75016	2.71038
2.7564	0.1221	2.7564	2.76944
2.76264	0.10212	2.76264	2.89177
2.76888	0.06557	2.76888	3.07244
2.77512	0.0884	2.77512	3.00163
2.78136	0.05596	2.78136	3.0974
2.7876	0.09803	2.7876	3.18644
2.79384	0.05103	2.79384	3.42397
2.80008	0.07422	2.80008	3.43423
2.80632	0.05787	2.80632	3.7012
2.81256	0.08503	2.81256	3.86371
2.8188	0.05918	2.8188	3.91994
2.82504	0.00807	2.82504	4.04253
2.83128	0.03715	2.83128	4.15357
2.83752	0.00385	2.83752	4.19107
2.84376	0.06933	2.84376	4.25049
2.85	0.04898	2.85	4.24642
2.85624	0.03623	2.85624	4.36254
2.86248	0.0172	2.86248	4.54799
2.86872	0.04994	2.86872	4.77304
2.87496	0.08797	2.87496	4.98728
2.8812	0.01166	2.8812	5.04733
2.88744	0.03957	2.88744	5.22812
2.89368	0.0601	2.89368	5.34716
2.89992	0.06054	2.89992	5.55404
2.90616	0.03647	2.90616	5.60137
2.9124	0.03687	2.9124	5.57851
2.91864	0.02703	2.91864	5.52429
2.92488	0.04743	2.92488	5.57865
2.93112	0.07666	2.93112	5.70382
2.93736	0.01556	2.93736	5.78249
2.9436	0.08517	2.9436	6.12826
2.94984	0.02381	2.94984	6.26514
2.95608	0.11353	2.95608	6.56357
2.96232	0.02033	2.96232	6.56034
2.96856	0.000303891	2.96856	6.68905
2.9748	0.05616	2.9748	6.86825
2.98104	0.05828	2.98104	6.98046
2.98728	0.07598	2.98728	7.28104
2.99352	0.00642	2.99352	7.06019
2.99976	0.00716	2.99976	7.22938
3.006	0.02604	3.006	7.34025
3.01224	0.04029	3.01224	7.41958
3.01848	0.05956	3.01848	7.56209
3.02472	0.08407	3.02472	7.62931
3.03096	0.000730292	3.03096	7.47885
3.0372	0.0719	3.0372	7.52771
3.04344	0.05822	3.04344	7.57378
3.04968	0.00382	3.04968	7.53053
3.05592	0.07005	3.05592	7.58131
3.06216	0.02931	3.06216	7.65091
3.0684	0.04487	3.0684	7.62226
3.07464	0.00282	3.07464	7.58325
3.08088	0.1162	3.08088	7.63638
3.08712	0.02767	3.08712	7.61454
3.09336	0.01776	3.09336	7.63635
3.0996	0.01023	3.0996	7.82747
3.10584	0.02927	3.10584	7.77484
3.11208	0.0423	3.11208	8.00385
3.11832	0.01322	3.11832	8.22002
3.12456	0.02243	3.12456	8.07369
3.1308	0.07361	3.1308	7.86044
3.13704	0.08908	3.13704	8.05177
3.14328	0.08476	3.14328	7.97717
3.14952	0.03638	3.14952	8.05028
3.15576	0.07687	3.15576	8.09769
3.162	0.16183	3.162	8.14204
3.16824	0.11794	3.16824	8.19775
3.17448	0.17004	3.17448	8.17941
3.18072	0.12236	3.18072	8.07566
3.18696	0.12115	3.18696	8.09009
3.1932	0.19432	3.1932	7.92537
3.19944	0.20357	3.19944	7.91352
3.20568	0.20545	3.20568	8.06494
3.21192	0.15453	3.21192	7.86181
3.21816	0.26236	3.21816	7.89485
3.2244	0.26405	3.2244	7.67615
3.23064	0.20513	3.23064	7.70768
3.23688	0.31225	3.23688	7.53164
3.24312	0.26957	3.24312	7.54253
3.24936	0.31611	3.24936	7.3554
3.2556	0.31922	3.2556	7.41031
3.26184	0.38075	3.26184	7.18487
3.26808	0.3857	3.26808	7.12957
3.27432	0.38108	3.27432	7.12173
3.28056	0.35826	3.28056	7.13823
3.2868	0.43932	3.2868	6.95453
3.29304	0.41434	3.29304	6.9246
3.29928	0.42011	3.29928	6.75478
3.30552	0.40445	3.30552	6.81864
3.31176	0.42402	3.31176	6.96428
3.318	0.41004	3.318	6.78076
3.32424	0.4289	3.32424	6.72753
3.33048	0.46973	3.33048	6.70505
3.33672	0.50111	3.33672	6.48486
3.34296	0.47821	3.34296	6.35388
3.3492	0.50422	3.3492	6.3094
3.35544	0.51291	3.35544	6.1529
3.36168	0.48515	3.36168	6.11523
3.36792	0.53216	3.36792	5.8808
3.37416	0.62711	3.37416	5.6424
3.3804	0.60968	3.3804	5.61807
3.38664	0.68428	3.38664	5.50916
3.39288	0.62332	3.39288	5.33594
3.39912	0.69647	3.39912	5.15629
3.40536	0.70443	3.40536	5.11461
3.4116	0.6488	3.4116	4.96523
3.41784	0.66669	3.41784	4.87897
3.42408	0.73136	3.42408	4.72261
3.43032	0.81446	3.43032	4.66838
3.43656	0.76901	3.43656	4.65074
3.4428	0.81037	3.4428	4.34814
3.44904	0.89893	3.44904	4.42881
3.45528	0.95482	3.45528	4.30668
3.46152	0.9437	3.46152	4.3366
3.46776	0.92684	3.46776	4.13145
3.474	0.93893	3.474	4.01311
3.48024	1.00643	3.48024	3.93888
3.48648	0.96643	3.48648	3.74083
3.49272	1.04044	3.49272	3.75683
3.49896	1.08116	3.49896	3.51933
3.5052	1.13437	3.5052	3.32915
3.51144	1.20296	3.51144	3.20373
3.51768	1.23977	3.51768	3.24551
3.52392	1.22122	3.52392	3.03241
3.53016	1.25602	3.53016	2.98718
3.5364	1.32105	3.5364	2.86201
3.54264	1.40565	3.54264	2.78369
3.54888	1.51858	3.54888	2.65307
3.55512	1.4024	3.55512	2.66196
3.56136	1.46899	3.56136	2.46378
3.5676	1.5993	3.5676	2.53314
3.57384	1.60106	3.57384	2.37182
3.58008	1.67077	3.58008	2.27031
3.58632	1.67946	3.58632	2.13023
3.59256	1.69473	3.59256	2.13938
3.5988	1.70398	3.5988	1.9787
3.60504	1.7452	3.60504	2.03092
3.61128	1.77323	3.61128	1.84824
3.61752	1.92092	3.61752	1.87036
3.62376	2.03919	3.62376	1.70727
3.63	1.99439	3.63	1.63513
3.63624	2.08203	3.63624	1.55805
3.64248	2.2247	3.64248	1.61515
3.64872	2.22126	3.64872	1.50897
3.65496	2.21049	3.65496	1.40865
3.6612	2.27556	3.6612	1.43611
3.66744	2.43377	3.66744	1.30176
3.67368	2.47134	3.67368	1.23609
3.67992	2.58752	3.67992	1.25529
3.68616	2.57118	3.68616	1.18016
3.6924	2.72684	3.6924	1.10434
3.69864	2.75899	3.69864	1.00858
3.70488	2.85894	3.70488	0.97565
3.71112	2.88602	3.71112	0.93705
3.71736	2.95256	3.71736	1.0017
3.7236	3.06125	3.7236	0.87143
3.72984	3.10659	3.72984	0.84254
3.73608	3.23507	3.73608	0.80098
3.74232	3.32461	3.74232	0.79103
3.74856	3.35797	3.74856	0.68943
3.7548	3.48529	3.7548	0.68789
3.76104	3.55454	3.76104	0.68696
3.76728	3.69582	3.76728	0.67101
3.77352	3.7939	3.77352	0.59586
3.77976	3.79669	3.77976	0.57641
3.786	3.90631	3.786	0.49704
3.79224	4.04147	3.79224	0.48051
3.79848	4.11896	3.79848	0.49395
3.80472	4.07954	3.80472	0.44182
3.81096	4.32576	3.81096	0.51514
3.8172	4.46175	3.8172	0.42824
3.82344	4.45352	3.82344	0.4188
3.82968	4.5256	3.82968	0.44501
3.83592	4.67279	3.83592	0.4572
3.84216	4.76396	3.84216	0.44637
3.8484	4.89331	3.8484	0.32732
3.85464	5.02381	3.85464	0.3516
3.86088	5.0955	3.86088	0.4131
3.86712	5.12025	3.86712	0.48978
3.87336	5.2842	3.87336	0.36962
3.8796	5.3383	3.8796	0.39461
3.88584	5.41339	3.88584	0.35336
3.89208	5.50735	3.89208	0.25778
3.89832	5.55619	3.89832	0.2363
3.90456	5.67763	3.90456	0.22191
3.9108	5.64608	3.9108	0.20095
3.91704	5.81411	3.91704	0.26175
3.92328	5.84278	3.92328	0.20188
3.92952	6.02721	3.92952	0.12861
3.93576	6.10089	3.93576	0.1512
3.942	6.19221	3.942	0.13841
3.94824	6.32096	3.94824	0.18148
3.95448	6.34926	3.95448	0.16236
3.96072	6.4788	3.96072	0.14392
3.96696	6.51653	3.96696	0.17421
3.9732	6.53708	3.9732	0.1946
3.97944	6.66891	3.97944	0.29887
3.98568	6.6492	3.98568	0.23594
3.99192	6.77822	3.99192	0.26102
3.99816	6.86876	3.99816	0.19213
4.0044	6.94585	4.0044	0.10849
4.01064	6.95614	4.01064	0.14933
4.01688	7.03392	4.01688	0.1595
4.02312	7.04301	4.02312	0.05501
4.02936	7.19951	4.02936	0.0498
4.0356	7.30015	4.0356	0.11051
4.04184	7.30071	4.04184	0.12781
4.04808	7.23081	4.04808	0.15767
4.05432	7.3954	4.05432	0.05414
4.06056	7.40103	4.06056	0.11426
4.0668	7.45955	4.0668	0.09517
4.07304	7.54739	4.07304	0.02785
4.07928	7.53534	4.07928	0.04413
4.08552	7.56304	4.08552	0.04619
4.09176	7.55453	4.09176	0.0698
4.098	7.64169	4.098	0.0176
4.10424	7.66525	4.10424	0.0896
4.11048	7.71239	4.11048	0.04531
4.11672	7.74076	4.11672	0.08288
4.12296	7.71179	4.12296	0.03645
4.1292	7.62527	4.1292	0.15089
4.13544	7.8418	4.13544	0.01828
4.14168	7.71374	4.14168	0.10154
4.14792	7.7352	4.14792	0.14084
4.15416	7.65758	4.15416	0.06739
4.1604	7.67224	4.1604	0.06073
4.16664	7.74197	4.16664	0.07387
4.17288	7.8176	4.17288	0.01575
4.17912	7.68352	4.17912	0.02815
4.18536	7.61283	4.18536	0.05904
4.1916	7.61501	4.1916	0.20553
4.19784	7.62544	4.19784	0.01624
4.20408	7.6784	4.20408	0.11432
4.21032	7.55754	4.21032	0.04468
4.21656	7.52123	4.21656	0.08816
4.2228	7.55048	4.2228	0.07216
4.22904	7.27438	4.22904	0.08023
4.23528	7.44686	4.23528	0.03314
4.24152	7.42365	4.24152	0.07402
4.24776	7.32525	4.24776	0.10563
4.254	7.31793	4.254	0.1008
4.26024	7.28247	4.26024	0.16043
4.26648	7.3028	4.26648	0.07668
4.27272	7.17133	4.27272	0.07754
4.27896	7.10878	4.27896	0.01945
4.2852	6.99935	4.2852	0.02109
4.29144	7.03026	4.29144	0.1504
4.29768	6.99245	4.29768	0.03286
4.30392	6.841	4.30392	0.00476
4.31016	6.8022	4.31016	0.08573
4.3164	6.76843	4.3164	0.11206
4.32264	6.76687	4.32264	0.06761
4.32888	6.71938	4.32888	0.01756
4.33512	6.70792	4.33512	0.0037
4.34136	6.56082	4.34136	0.06873
4.3476	6.50615	4.3476	0.01425
4.35384	6.42991	4.35384	0.00699
4.36008	6.56724	4.36008	0.04535
4.36632	6.38981	4.36632	0.08171
4.37256	6.29767	4.37256	0.06832
4.3788	6.13285	4.3788	0.01309
4.38504	6.15239	4.38504	0.2171
4.39128	6.18328	4.39128	0.08026
4.39752	6.0866	4.39752	0.11465
4.40376	5.94605	4.40376	0.18584
4.41	5.88789	4.41	0.01878
4.41624	5.8274	4.41624	0.03367
4.42248	5.61666	4.42248	0.05055
4.42872	5.7064	4.42872	0.000620066
4.43496	5.8152	4.43496	0.10331
4.4412	5.62617	4.4412	0.06859
4.44744	5.34762	4.44744	0.09931
4.45368	5.40308	4.45368	0.07913
4.45992	5.42152	4.45992	0.11069
4.46616	5.24965	4.46616	0.17118
4.4724	5.05037	4.4724	0.12429
4.47864	5.11745	4.47864	0.09258
4.48488	4.85815	4.48488	0.03857
4.49112	4.86133	4.49112	0.05573
4.49736	4.82122	4.49736	0.00608
4.5036	4.74259	4.5036	0.01219
4.50984	4.58396	4.50984	0.03351
4.51608	4.54696	4.51608	0.08577
4.52232	4.33658	4.52232	0.112
4.52856	4.35414	4.52856	0.0463
4.5348	4.30745	4.5348	0.08014
4.54104	4.08287	4.54104	0.03516
4.54728	4.07864	4.54728	0.01605
4.55352	3.94677	4.55352	0.05456
4.55976	4.00033	4.55976	0.01531
4.566	3.70037	4.566	0.0325
4.57224	3.62635	4.57224	0.03055
4.57848	3.69793	4.57848	0.01842
4.58472	3.59018	4.58472	0.02212
4.59096	3.29703	4.59096	0.17942
4.5972	3.34583	4.5972	0.0961
4.60344	3.40497	4.60344	0.17177
4.60968	3.26698	4.60968	0.03674
4.61592	3.29337	4.61592	0.00303
4.62216	3.13782	4.62216	0.08316
4.6284	2.79605	4.6284	0.10362
4.63464	3.03966	4.63464	0.13218
4.64088	2.75906	4.64088	0.06398
4.64712	2.88481	4.64712	0.09949
4.65336	2.78994	4.65336	0.2557
4.6596	2.55479	4.6596	0.00428
4.66584	2.37761	4.66584	0.07223
4.67208	2.4178	4.67208	0.07888
4.67832	2.35974	4.67832	0.06029
4.68456	2.25194	4.68456	0.21024
4.6908	2.01126	4.6908	0.1371
4.69704	1.8902	4.69704	0.24508
4.70328	1.95686	4.70328	0.21379
4.70952	1.8768	4.70952	0.03524
4.71576	1.8565	4.71576	0.10892
4.722	1.69313	4.722	0.06759
4.72824	1.74231	4.72824	0.12719
4.73448	1.75844	4.73448	0.000555505
4.74072	1.9	4.74072	0.02398
4.74696	1.59486	4.74696	0.09632
4.7532	1.6001	4.7532	0.00422
4.75944	1.53663	4.75944	0.08555
4.76568	1.96765	4.76568	0.03593
4.77192	1.2227	4.77192	0.05561
4.77816	1.47084	4.77816	0.17336
4.7844	1.7236	4.7844	0.21224
4.79064	1.33225	4.79064	0.26239
4.79688	1.624	4.79688	0.37761
