# Supplementary material for: All-water supercapacitor enabled by 1-nm clay channels
Source: Nat Commun. 2026 Jun 5;17:5014. doi: 10.1038/s41467-026-73924-1 (PMC13241519; doi:10.1038/s41467-026-73924-1)
Supplement: Supplementary file 3 — Source Data [file 41467_2026_73924_MOESM3_ESM.zip › Source data/Fig2d.xlsx]

## Sheet: Sheet1
MMT				Illite				Kaolinite
Wet		Dry		Wet		Dry		Wet		Dry
Freq(Hz)	Sig(S/m)	Freq(Hz)	Sig(S/m)	Freq(Hz)	Sig(S/m)	Freq(Hz)	Sig(S/m)	Freq(Hz)	Sig(S/m)	Freq(Hz)	Sig(S/m)
3.00002e+06	0.65603	3000018.5	0.00147	3.00002e+06	0.11451	3000018.5	0.00152	3.00002e+06	0.00832	3000018.5	36.8429
1.88381e+06	0.63373	1883805.3	0.00115	1.88381e+06	0.11041	1883805.3	0.00126	1.88381e+06	0.00675	1883805.3	34.0194
1.18292e+06	0.62723	1182916.4	87.2136	1.18292e+06	0.10861	1182916.4	94.6867	1.18292e+06	0.00588	1182916.4	22.5205
742791	0.6236	742790.63	52.2759	742791	0.1073	742790.63	72.7706	742791	0.00552	742790.63	15.3011
466430	0.61954	466430.38	43.3273	466430	0.10621	466430.38	56.1638	466430	0.00531	466430.38	11.0839
292885	0.61409	292885.25	33.5573	292885	0.10525	292885.25	44.2713	292885	0.0052	292885.25	0.79611
183918	0.60823	183918.5	27.4953	183918	0.10404	183918.5	3.5366	183918	0.00511	183918.5	5.64488
115490	0.60134	115489.53	21.1712	115490	0.10252	115489.53	28.8371	115490	0.00506	115489.53	4.10901
72520.8	0.59432	72520781	1.7424	72520.8	0.10072	72520781	2.3229	72520.8	0.005	72520781	3.06337
45538.9	0.58613	45538895	14.4506	45538.9	0.09819	45538895	1.8877	45538.9	0.00493	45538895	2.35635
28596.3	0.57401	28596.35	11.4218	28596.3	0.09495	28596.35	15.5851	28596.3	0.00486	28596.35	1.78205
17953.9	0.55854	17953902	8.95308	17953.9	0.09033	17953902	13.1257	17953.9	0.00478	17953902	1.33789
11273.4	0.5372	11273384	6.44396	11273.4	0.08476	11273384	11.2831	11273.4	0.00469	11273384	1.07245
7081.58	0.50534	7081583	4.58265	7081.58	0.07748	7081583	9.82445	7081.58	0.00457	7081583	0.836784
4446.42	0.45872	44464243	3.12414	4446.42	0.06793	44464243	8.61264	4446.42	0.00442	44464243	0.658071
2790.89	0.39419	27908906	0.01961	2790.89	0.05658	27908906	7.52648	2790.89	0.00421	27908906	0.524709
1753.32	0.3151	17533153	1.23273	1753.32	0.04385	17533153	6.47049	1753.32	0.00392	17533153	0.403726
1101.05	0.2313	11010542	0.837829	1101.05	0.03136	11010542	5.44994	1101.05	0.00353	11010542	0.333751
691.105	0.15677	69110541	0.055261	691.105	0.02087	69110541	4.46858	691.105	0.00301	69110541	0.275335
434.028	0.09932	43402762	0.417687	434.028	0.01346	43402762	3.58365	434.028	0.00237	43402762	0.230378
272.471	0.06001	27247147	0.275588	272.471	0.00876	27247147	2.82913	272.471	0.00172	27247147	0.190555
171.15	0.03559	17115027	0.186391	171.15	0.00593	17115027	2.19408	171.15	0.00117	17115027	0.160638
107.441	0.02132	1074411	0.013952	107.441	0.00419	1074411	1.66863	107.441	0.000759113	1074411	0.133511
67.4834	0.01329	6748341	0.148185	67.4834	0.00311	6748341	1.20683	67.4834	0.000502779	6748341	0.120534
42.3729	0.00856	4237287	0.146842	42.3729	0.00239	4237287	0.896094	42.3729	0.000344603	4237287	0.102143
26.6093	0.00578	266093	0.0576555	26.6093	0.00187	266093	0.595047	26.6093	0.000248682	266093	0.0842881
16.7052	0.00403	1670524	0.0442397	16.7052	0.00149	1670524	0.406927	16.7052	0.000186578	1670524	0.0681577
10.4936	0.00291	1049362	0.0214264	10.4936	0.00119	1049362	0.288126	10.4936	0.000145035	1049362	0.0600993
6.58727	0.00215	658727	0.0034321	6.58727	0.000957591	658727	0.192098	6.58727	0.000115881	658727	0.0420161
4.13798	0.00163	413798	0.0240014	4.13798	0.00078343	413798	0.132269	4.13798	0.000100967	413798	0.0308241
2.59854	0.00125	259854	0.0185203	2.59854	0.000650083	259854	0.0953083	2.59854	7.99401e-05	259854	0.0233697
1.63084	0.000964339	163084	0.0165782	1.63084	0.000553666	163084	0.0708483	1.63084	6.86151e-05	163084	0.0167682
1.02486	0.000749261	102486	0.0132143	1.02486	0.000485846	102486	0.0535584	1.02486	6.03863e-05	102486	0.0120235
0.6429	0.000580163	0.6429	0.00974257	0.6429	0.000437066	0.6429	0.0400967	0.6429	5.38649e-05	0.6429	0.00883266
0.40375	0.000451549	0.40375	0.00825217	0.40375	0.00040429	0.40375	0.0317357	0.40375	4.87213e-05	0.40375	0.00672529
0.2536	0.000349791	0.2536	0.00679598	0.2536	0.000381647	0.2536	0.0272483	0.2536	4.42008e-05	0.2536	0.00505074
0.15922	0.000271297	0.15922	0.00524232	0.15922	0.000366146	0.15922	0.0218704	0.15922	4.05995e-05	0.15922	0.00392996
0.09995	0.000208351	0.09995	0.00410475	0.09995	0.000359672	0.09995	0.0185991	0.09995	3.74048e-05	0.09995	0.00312733
