# Supplementary material for: All-water supercapacitor enabled by 1-nm clay channels
Source: Nat Commun. 2026 Jun 5;17:5014. doi: 10.1038/s41467-026-73924-1 (PMC13241519; doi:10.1038/s41467-026-73924-1)
Supplement: Supplementary file 3 — Source Data [file 41467_2026_73924_MOESM3_ESM.zip › Source data/Fig5b.xlsx]

## Sheet: Sheet1
Charge Capacity (As/g_C), I=2.8(mA/cm2)	Charge Voltage (V) I=2.8(mA/cm2)	DisCharge Capacity (As/g_C), I=2.8(mA/cm2)	DisCharge Voltage (V) I=2.8(mA/cm2)	Charge Capacity (As/g_C), I=3.5(mA/cm2)	Charge Voltage (V) I=3.5(mA/cm2)	DisCharge Capacity (As/g_C), I=3.5(mA/cm2)	DisCharge Voltage (V) I=3.5(mA/cm2)	Charge Capacity (As/g_C), I=5.3(mA/cm2)	Charge Voltage (V) I=5.3(mA/cm2)	DisCharge Capacity (As/g_C), I=5.3(mA/cm2)	DisCharge Voltage (V) I=5.3(mA/cm2)	Charge Capacity (As/g_C), I=7.1(mA/cm2)	Charge Voltage (V) I=7.1(mA/cm2)	DisCharge Capacity (As/g_C), I=7.1(mA/cm2)	DisCharge Voltage (V) I=7.1(mA/cm2)	Charge Capacity (As/g_C), I=8.9(mA/cm2)	Charge Voltage (V) I=8.9(mA/cm2)	DisCharge Capacity (As/g_C), I=8.9(mA/cm2)	DisCharge Voltage (V) I=8.9(mA/cm2)	Charge Capacity (As/g_C), I=10.7(mA/cm2)	Charge Voltage (V) I=10.7(mA/cm2)	DisCharge Capacity (As/g_C), I=10.7(mA/cm2)	DisCharge Voltage (V) I=10.7(mA/cm2)	Charge Capacity (As/g_C), I=14.2(mA/cm2)	Charge Voltage (V) I=14.2(mA/cm2)	DisCharge Capacity (As/g_C), I=14.2(mA/cm2)	DisCharge Voltage (V) I=14.2(mA/cm2)	Charge Capacity (As/g_C), I=17.8(mA/cm2)	Charge Voltage (V) I=17.8(mA/cm2)	DisCharge Capacity (As/g_C), I=17.8(mA/cm2)	DisCharge Voltage (V) I=17.8(mA/cm2)
	2.8 mA/cm2		2.8(mA/cm2)		3.5(mA/cm2)		3.5(mA/cm2)		5.3(mA/cm2)		5.3(mA/cm2)		7.1(mA/cm2)		7.1(mA/cm2)		8.9(mA/cm2)		8.9(mA/cm2)		10.7(mA/cm2)		10.7(mA/cm2)		14.2(mA/cm2)		14.2(mA/cm2)		17.8(mA/cm2)		17.8(mA/cm2)
0	0.0001743	44.9333	1.6	0	0.0002151	40.3333	1.599	0	0.0004214	32.25	1.6	0	0.00138	26.3333	1.599	0	0.00101	21.75	1.6	0	0.00261	17.8	1.594	0	4.823e-05	13.2	1.597	0	0.00805	10.5	1.589
0	0.0885	44.9333	1.489	0.16667	0.1098	40.3333	1.481	0	0.1598	32.5	1.412	0	0.1943	26.3333	1.358	0.08333	0.2372	21.8333	1.309	0.1	0.2791	17.9	1.304	0.13333	0.3821	13.3333	1.177	0.16667	0.4185	10.6667	1.164
0	0.09777	45.0667	1.471	0.16667	0.1211	40.3333	1.453	0	0.1761	32.5	1.38	0	0.2217	26.6667	1.316	0.16667	0.2708	21.9167	1.258	0.2	0.3192	18	1.229	0.26667	0.4223	13.4667	1.102	0.33333	0.4817	10.8333	1.049
0.13333	0.1049	45.0667	1.456	0.16667	0.1298	40.3333	1.434	0	0.1888	32.5	1.355	0	0.24	26.6667	1.284	0.25	0.2933	22	1.219	0.3	0.3461	18.1	1.178	0.4	0.4535	13.6	1.045	0.5	0.5239	11	0.9724
0.13333	0.111	45.0667	1.444	0.16667	0.1373	40.3333	1.418	0.25	0.1996	32.5	1.333	0	0.2552	26.6667	1.256	0.33333	0.312	22.0833	1.185	0.4	0.3684	18.2	1.136	0.53333	0.4804	13.7333	0.9968	0.66667	0.5589	11.1667	0.911
0.13333	0.1164	45.0667	1.433	0.16667	0.1439	40.5	1.404	0.25	0.2093	32.5	1.314	0.33333	0.2686	26.6667	1.231	0.41667	0.3285	22.1667	1.156	0.5	0.3879	18.3	1.099	0.66667	0.5045	13.8667	0.9545	0.83333	0.5898	11.3333	0.8584
0.13333	0.1214	45.2	1.423	0.33333	0.15	40.5	1.391	0.25	0.2182	32.75	1.296	0.33333	0.2806	26.6667	1.209	0.5	0.3433	22.25	1.128	0.6	0.4058	18.4	1.067	0.8	0.5266	14	0.9165	1	0.6179	11.5	0.8121
0.13333	0.126	45.2	1.414	0.33333	0.1557	40.5	1.379	0.25	0.2263	32.75	1.28	0.33333	0.2918	26.6667	1.188	0.58333	0.3571	22.3333	1.104	0.7	0.4222	18.5	1.037	0.93333	0.5473	14.1333	0.8821	1.16667	0.6442	11.6667	0.7705
0.13333	0.1303	45.2	1.405	0.33333	0.1609	40.5	1.368	0.5	0.2341	32.75	1.264	0.33333	0.3021	27	1.168	0.66667	0.37	22.4167	1.08	0.8	0.4376	18.6	1.009	1.06667	0.5668	14.2667	0.8503	1.33333	0.6688	11.8333	0.7326
0.26667	0.1344	45.2	1.397	0.33333	0.1659	40.5	1.358	0.5	0.2414	32.75	1.25	0.33333	0.312	27	1.15	0.75	0.382	22.5	1.059	0.9	0.4521	18.7	0.9839	1.2	0.5853	14.4	0.8208	1.5	0.6922	12	0.6978
0.26667	0.1383	45.2	1.389	0.33333	0.1708	40.6667	1.348	0.5	0.2485	33	1.236	0.66667	0.3214	27	1.132	0.83333	0.3937	22.5833	1.038	1	0.466	18.8	0.9599	1.33333	0.6034	14.5333	0.7927	1.66667	0.7149	12.1667	0.6652
0.26667	0.1421	45.2	1.381	0.33333	0.1755	40.6667	1.338	0.5	0.2553	33	1.222	0.66667	0.3306	27	1.116	0.91667	0.4051	22.6667	1.018	1.1	0.4797	18.9	0.9367	1.46667	0.621	14.6667	0.766	1.83333	0.7372	12.3333	0.6341
0.26667	0.1457	45.3333	1.374	0.5	0.1799	40.6667	1.329	0.5	0.2619	33	1.21	0.66667	0.3394	27	1.099	1	0.416	22.75	0.9993	1.2	0.4928	19	0.9148	1.6	0.638	14.8	0.741	2	0.7587	12.5	0.6051
0.26667	0.1492	45.3333	1.366	0.5	0.1842	40.6667	1.32	0.5	0.2682	33	1.198	0.66667	0.3479	27.3333	1.084	1.08333	0.4264	22.8333	0.9814	1.3	0.5054	19.1	0.8941	1.73333	0.6544	14.9333	0.7174	2.16667	0.7796	12.6667	0.5778
0.4	0.1526	45.3333	1.36	0.5	0.1884	40.8333	1.312	0.75	0.2743	33	1.186	0.66667	0.3561	27.3333	1.069	1.16667	0.4365	22.9167	0.9643	1.4	0.5176	19.2	0.8744	1.86667	0.6703	15.0667	0.6949	2.33333	0.8	12.8333	0.552
0.4	0.1558	45.3333	1.353	0.5	0.1924	40.8333	1.304	0.75	0.2801	33	1.174	1	0.3639	27.3333	1.055	1.25	0.4464	23	0.9478	1.5	0.5294	19.3	0.8556	2	0.6859	15.2	0.6736	2.5	0.8198	13	0.5277
0.4	0.159	45.4667	1.347	0.5	0.1963	40.8333	1.296	0.75	0.2859	33.25	1.163	1	0.3716	27.3333	1.042	1.33333	0.4558	23.0833	0.9321	1.6	0.5409	19.4	0.8377	2.13333	0.7009	15.3333	0.6533	2.66667	0.8392	13.1667	0.5045
0.4	0.1621	45.4667	1.341	0.66667	0.2001	40.8333	1.288	0.75	0.2914	33.25	1.153	1	0.379	27.6667	1.029	1.41667	0.4651	23.1667	0.917	1.7	0.552	19.5	0.8205	2.26667	0.7158	15.4667	0.6338	2.83333	0.8582	13.3333	0.4826
0.53333	0.1651	45.4667	1.335	0.66667	0.2037	40.8333	1.281	0.75	0.2968	33.25	1.143	1	0.3862	27.6667	1.016	1.5	0.474	23.25	0.9025	1.8	0.563	19.6	0.804	2.4	0.7302	15.6	0.6152	3	0.8769	13.5	0.4615
0.53333	0.168	45.4667	1.329	0.66667	0.2073	41	1.274	1	0.302	33.25	1.133	1	0.3933	27.6667	1.004	1.58333	0.4828	23.3333	0.8885	1.9	0.5736	19.7	0.7881	2.53333	0.7444	15.7333	0.5974	3.16667	0.8952	13.6667	0.4414
0.53333	0.1708	45.4667	1.323	0.66667	0.2108	41	1.267	1	0.3072	33.25	1.123	1.33333	0.4002	27.6667	0.9922	1.66667	0.4914	23.4167	0.8751	2	0.5839	19.8	0.7728	2.66667	0.7583	15.8667	0.5803	3.33333	0.9132	13.8333	0.4221
0.53333	0.1735	45.4667	1.318	0.66667	0.2142	41	1.26	1	0.3122	33.5	1.114	1.33333	0.4069	27.6667	0.9809	1.75	0.4997	23.5	0.8619	2.1	0.5941	19.9	0.7582	2.8	0.7719	16	0.5638	3.5	0.9309	14	0.4037
0.53333	0.1762	45.6	1.312	0.83333	0.2175	41	1.253	1	0.3171	33.5	1.105	1.33333	0.4135	27.6667	0.9698	1.83333	0.5079	23.5833	0.8493	2.2	0.6041	20	0.7439	2.93333	0.7854	16.1333	0.5479	3.66667	0.9485	14.1667	0.3859
0.53333	0.1789	45.6	1.307	0.83333	0.2207	41	1.247	1	0.3219	33.5	1.096	1.33333	0.4198	28	0.9591	1.91667	0.516	23.6667	0.837	2.3	0.6138	20.1	0.7302	3.06667	0.7986	16.2667	0.5326	3.83333	0.9658	14.3333	0.3687
0.66667	0.1814	45.6	1.302	0.83333	0.2239	41	1.241	1.25	0.3266	33.5	1.087	1.66667	0.4261	28	0.9486	2	0.5238	23.75	0.8251	2.4	0.6234	20.2	0.717	3.2	0.8117	16.4	0.5178	4	0.9829	14.5	0.3522
0.66667	0.1839	45.6	1.297	0.83333	0.227	41.1667	1.235	1.25	0.3312	33.5	1.079	1.66667	0.4323	28	0.9384	2.08333	0.5316	23.8333	0.8136	2.5	0.6329	20.3	0.7041	3.33333	0.8245	16.5333	0.5034	4.16667	0.9998	14.6667	0.3362
0.66667	0.1864	45.6	1.292	1	0.23	41.1667	1.229	1.25	0.3358	33.75	1.071	1.66667	0.4383	28	0.9285	2.16667	0.5391	23.9167	0.8024	2.6	0.6422	20.4	0.6916	3.46667	0.8372	16.6667	0.4896	4.33333	1.017	14.8333	0.3207
0.66667	0.1888	45.7333	1.288	1	0.2331	41.1667	1.223	1.25	0.3401	33.75	1.063	1.66667	0.4443	28.3333	0.9189	2.25	0.5466	24	0.7914	2.7	0.6514	20.5	0.6795	3.6	0.8497	16.8	0.4761	4.5	1.033	15	0.3056
0.8	0.1912	45.7333	1.283	1	0.2359	41.1667	1.217	1.25	0.3445	33.75	1.055	1.66667	0.4501	28.3333	0.9095	2.33333	0.5539	24.0833	0.7808	2.8	0.6603	20.6	0.6677	3.73333	0.8621	16.9333	0.463	4.66667	1.049	15.1667	0.2911
0.8	0.1935	45.7333	1.278	1	0.2389	41.1667	1.211	1.5	0.3488	33.75	1.048	1.66667	0.4559	28.3333	0.9004	2.41667	0.5612	24.1667	0.7705	2.9	0.6692	20.7	0.6562	3.86667	0.8744	17.0667	0.4504	4.83333	1.066	15.3333	0.277
0.8	0.1958	45.7333	1.274	1	0.2417	41.3333	1.206	1.5	0.353	33.75	1.04	2	0.4614	28.3333	0.8915	2.5	0.5683	24.25	0.7604	3	0.6779	20.8	0.6451	4	0.8865	17.2	0.438	5	1.082	15.5	0.2633
0.8	0.1981	45.8667	1.269	1.16667	0.2446	41.3333	1.201	1.5	0.3571	34	1.033	2	0.467	28.3333	0.8828	2.58333	0.5752	24.3333	0.7506	3.1	0.6866	20.9	0.6343	4.13333	0.8985	17.3333	0.4261	5.16667	1.098	15.6667	0.2499
0.8	0.2003	45.8667	1.265	1.16667	0.2473	41.3333	1.195	1.5	0.3612	34	1.026	2	0.4725	28.3333	0.8743	2.66667	0.5821	24.4167	0.741	3.2	0.6951	21	0.6237	4.26667	0.9103	17.4667	0.4144	5.33333	1.114	15.8333	0.2368
0.8	0.2025	45.8667	1.261	1.16667	0.25	41.3333	1.19	1.75	0.3652	34	1.019	2	0.4779	28.6667	0.8659	2.75	0.589	24.5	0.7317	3.3	0.7035	21.1	0.6134	4.4	0.9221	17.6	0.403	5.5	1.13	16	0.2241
0.93333	0.2046	45.8667	1.257	1.16667	0.2527	41.3333	1.185	1.75	0.3692	34	1.012	2	0.4832	28.6667	0.8577	2.83333	0.5956	24.5833	0.7226	3.4	0.7118	21.2	0.6034	4.53333	0.9337	17.7333	0.3919	5.66667	1.145	16.1667	0.2118
0.93333	0.2067	45.8667	1.253	1.16667	0.2553	41.5	1.18	1.75	0.3731	34.25	1.005	2.33333	0.4885	28.6667	0.8497	2.91667	0.6023	24.6667	0.7136	3.5	0.72	21.3	0.5936	4.66667	0.9452	17.8667	0.3811	5.83333	1.161	16.3333	0.1996
0.93333	0.2089	45.8667	1.249	1.16667	0.2579	41.5	1.175	1.75	0.377	34.25	0.9986	2.33333	0.4937	28.6667	0.842	3	0.6088	24.75	0.7049	3.6	0.7282	21.4	0.5841	4.8	0.9566	18	0.3706	6	1.176	16.5	0.1878
0.93333	0.2109	46	1.245	1.33333	0.2604	41.5	1.17	1.75	0.3807	34.25	0.9922	2.33333	0.4987	28.6667	0.8343	3.08333	0.6152	24.8333	0.6964	3.7	0.7362	21.5	0.5748	4.93333	0.968	18.1333	0.3602	6.16667	1.192	16.6667	0.1762
0.93333	0.2129	46	1.241	1.33333	0.2629	41.5	1.165	1.75	0.3844	34.25	0.9858	2.33333	0.5038	29	0.8268	3.16667	0.6216	24.9167	0.6881	3.8	0.7441	21.6	0.5657	5.06667	0.9793	18.2667	0.3501	6.33333	1.207	16.8333	0.1649
1.06667	0.2149	46	1.237	1.33333	0.2654	41.6667	1.161	2	0.3881	34.25	0.9796	2.33333	0.5088	29	0.8195	3.25	0.6279	25	0.6799	3.9	0.752	21.7	0.5567	5.2	0.9904	18.4	0.3402	6.5	1.223	17	0.1538
1.06667	0.2169	46	1.233	1.33333	0.2678	41.6667	1.156	2	0.3917	34.25	0.9735	2.66667	0.5137	29	0.8123	3.33333	0.6342	25.0833	0.6719	4	0.7598	21.8	0.548	5.33333	1.002	18.5333	0.3306	6.66667	1.238	17.1667	0.1429
1.06667	0.2189	46.1333	1.229	1.33333	0.2702	41.6667	1.152	2	0.3954	34.5	0.9675	2.66667	0.5185	29	0.8052	3.41667	0.6404	25.1667	0.6641	4.1	0.7675	21.9	0.5395	5.46667	1.013	18.6667	0.3211	6.83333	1.253	17.3333	0.1324
1.06667	0.2208	46.1333	1.226	1.5	0.2726	41.6667	1.147	2	0.3989	34.5	0.9616	2.66667	0.5233	29.3333	0.7983	3.5	0.6465	25.25	0.6564	4.2	0.7751	22	0.5311	5.6	1.023	18.8	0.3118	7	1.268	17.5	0.1219
1.2	0.2226	46.1333	1.222	1.5	0.275	41.6667	1.143	2	0.4025	34.5	0.9559	2.66667	0.528	29.3333	0.7915	3.58333	0.6526	25.3333	0.6489	4.3	0.7827	22.1	0.5229	5.73333	1.034	18.9333	0.3027	7.16667	1.283	17.6667	0.1117
1.2	0.2245	46.1333	1.219	1.5	0.2773	41.8333	1.139	2.25	0.4059	34.5	0.9502	2.66667	0.5327	29.3333	0.7848	3.66667	0.6585	25.4167	0.6415	4.4	0.7902	22.2	0.5149	5.86667	1.045	19.0667	0.2938	7.33333	1.298	17.8333	0.1017
1.2	0.2263	46.1333	1.215	1.5	0.2796	41.8333	1.134	2.25	0.4093	34.5	0.9445	3	0.5373	29.3333	0.7783	3.75	0.6645	25.5	0.6343	4.5	0.7977	22.3	0.5071	6	1.056	19.2	0.285	7.5	1.313	18	0.09183
1.2	0.2282	46.1333	1.212	1.5	0.2818	41.8333	1.13	2.25	0.4127	34.75	0.939	3	0.5419	29.3333	0.7718	3.83333	0.6704	25.5833	0.6272	4.6	0.805	22.4	0.4993	6.13333	1.067	19.3333	0.2765	7.66667	1.328	18.1667	0.08212
1.2	0.23	46.2667	1.208	1.66667	0.284	41.8333	1.126	2.25	0.4161	34.75	0.9336	3	0.5465	29.3333	0.7656	3.91667	0.6761	25.6667	0.6202	4.7	0.8123	22.5	0.4918	6.26667	1.077	19.4667	0.2681	7.83333	1.343	18.3333	0.07257
1.2	0.2318	46.2667	1.205	1.66667	0.2863	41.8333	1.122	2.25	0.4194	34.75	0.9283	3	0.5509	29.6667	0.7594	4	0.6819	25.75	0.6134	4.8	0.8195	22.6	0.4844	6.4	1.088	19.6	0.2598	8	1.358	18.5	0.06323
1.33333	0.2336	46.2667	1.202	1.66667	0.2885	41.8333	1.118	2.5	0.4226	34.75	0.9231	3.33333	0.5554	29.6667	0.7532	4.08333	0.6876	25.8333	0.6066	4.9	0.8267	22.7	0.4771	6.53333	1.098	19.7333	0.2517	8.16667	1.372	18.6667	0.05402
1.33333	0.2353	46.2667	1.198	1.66667	0.2907	42	1.114	2.5	0.4259	34.75	0.9179	3.33333	0.5598	29.6667	0.7473	4.16667	0.6933	25.9167	0.6001	5	0.8339	22.8	0.4699	6.66667	1.109	19.8667	0.2437	8.33333	1.387	18.8333	0.04492
1.33333	0.237	46.2667	1.195	1.83333	0.2928	42	1.11	2.5	0.4291	35	0.9128	3.33333	0.5642	29.6667	0.7414	4.25	0.6989	26	0.5936	5.1	0.8409	22.9	0.4629	6.8	1.119	20	0.2358	8.5	1.402	19	0.03604
1.33333	0.2388	46.4	1.192	1.83333	0.2949	42	1.106	2.5	0.4323	35	0.9078	3.33333	0.5685	30	0.7356	4.33333	0.7044	26.0833	0.5873	5.2	0.848	23	0.456	6.93333	1.13	20.1333	0.2281	8.66667	1.416	19.1667	0.02725
1.46667	0.2404	46.4	1.189	1.83333	0.297	42	1.103	2.5	0.4355	35	0.9029	3.33333	0.5728	30	0.7299	4.41667	0.7099	26.1667	0.581	5.3	0.8549	23.1	0.4493	7.06667	1.14	20.2667	0.2205	8.83333	1.431	19.3333	0.01859
1.46667	0.2421	46.4	1.186	1.83333	0.2991	42	1.099	2.75	0.4385	35	0.8981	3.33333	0.577	30	0.7243	4.5	0.7155	26.25	0.5749	5.4	0.8618	23.2	0.4426	7.2	1.15	20.4	0.213	9	1.445	19.5	0.01009
1.46667	0.2438	46.4	1.183	1.83333	0.3011	42.1667	1.095	2.75	0.4416	35	0.8933	3.66667	0.5812	30	0.7188	4.58333	0.7209	26.3333	0.5689	5.5	0.8687	23.3	0.4361	7.33333	1.161	20.5333	0.2056	9.16667	1.46
1.46667	0.2455	46.5333	1.18	2	0.3032	42.1667	1.091	2.75	0.4447	35.25	0.8886	3.66667	0.5854	30	0.7133	4.66667	0.7263	26.4167	0.5629	5.6	0.8756	23.4	0.4296	7.46667	1.171	20.6667	0.1983	9.33333	1.474
1.46667	0.2471	46.5333	1.177	2	0.3052	42.1667	1.088	2.75	0.4477	35.25	0.884	3.66667	0.5895	30	0.7079	4.75	0.7316	26.5	0.5571	5.7	0.8824	23.5	0.4232	7.6	1.181	20.8	0.1912	9.5	1.488
1.46667	0.2487	46.5333	1.174	2	0.3072	42.1667	1.084	3	0.4507	35.25	0.8794	3.66667	0.5935	30.3333	0.7027	4.83333	0.7369	26.5833	0.5513	5.8	0.8891	23.6	0.417	7.73333	1.191	20.9333	0.1841	9.66667	1.503
1.6	0.2503	46.5333	1.171	2	0.3092	42.1667	1.081	3	0.4537	35.25	0.8749	3.66667	0.5976	30.3333	0.6975	4.91667	0.7421	26.6667	0.5456	5.9	0.8958	23.7	0.4109	7.86667	1.201	21.0667	0.1772	9.83333	1.517
1.6	0.2519	46.5333	1.168	2	0.3111	42.3333	1.077	3	0.4566	35.5	0.8704	4	0.6016	30.3333	0.6924	5	0.7474	26.75	0.54	6	0.9024	23.8	0.4048	8	1.211	21.2	0.1704	10	1.532
1.6	0.2534	46.5333	1.165	2	0.3131	42.3333	1.074	3	0.4595	35.5	0.866	4	0.6056	30.3333	0.6874	5.08333	0.7525	26.8333	0.5345	6.1	0.909	23.9	0.3989	8.13333	1.221	21.3333	0.1636	10.1667	1.546
1.6	0.255	46.6667	1.162	2.16667	0.315	42.3333	1.071	3	0.4624	35.5	0.8617	4	0.6096	30.3333	0.6824	5.16667	0.7577	26.9167	0.5292	6.2	0.9156	24	0.393	8.26667	1.231	21.4667	0.157	10.3333	1.56
1.6	0.2566	46.6667	1.159	2.16667	0.3169	42.3333	1.067	3	0.4653	35.5	0.8574	4	0.6135	30.6667	0.6776	5.25	0.7628	27	0.5238	6.3	0.9221	24.1	0.3872	8.4	1.241	21.6	0.1504	10.5	1.574
1.73333	0.2581	46.6667	1.157	2.16667	0.3188	42.5	1.064	3.25	0.4681	35.5	0.8532	4	0.6174	30.6667	0.6727	5.33333	0.7679	27.0833	0.5186	6.4	0.9286	24.2	0.3815	8.53333	1.251	21.7333	0.1439
1.73333	0.2596	46.6667	1.154	2.16667	0.3207	42.5	1.061	3.25	0.471	35.5	0.8491	4.33333	0.6213	30.6667	0.668	5.41667	0.7729	27.1667	0.5134	6.5	0.9351	24.3	0.3759	8.66667	1.261	21.8667	0.1376
1.73333	0.261	46.8	1.151	2.16667	0.3226	42.5	1.058	3.25	0.4738	35.75	0.845	4.33333	0.6251	30.6667	0.6633	5.5	0.7779	27.25	0.5083	6.6	0.9415	24.4	0.3704	8.8	1.271	22	0.1312
1.73333	0.2625	46.8	1.149	2.33333	0.3244	42.5	1.054	3.25	0.4766	35.75	0.841	4.33333	0.6289	31	0.6587	5.58333	0.7829	27.3333	0.5033	6.7	0.9479	24.5	0.3649	8.93333	1.281	22.1333	0.125
1.86667	0.264	46.8	1.146	2.33333	0.3263	42.5	1.051	3.25	0.4793	35.75	0.837	4.33333	0.6327	31	0.6542	5.66667	0.7879	27.4167	0.4983	6.8	0.9543	24.6	0.3595	9.06667	1.291	22.2667	0.1189
1.86667	0.2655	46.8	1.143	2.33333	0.3281	42.6667	1.048	3.5	0.4821	35.75	0.833	4.33333	0.6365	31	0.6497	5.75	0.7928	27.5	0.4934	6.9	0.9607	24.7	0.3542	9.2	1.301	22.4	0.1128
1.86667	0.2669	46.8	1.141	2.33333	0.3299	42.6667	1.045	3.5	0.4848	35.75	0.8291	4.66667	0.6402	31	0.6453	5.83333	0.7977	27.5833	0.4886	7	0.967	24.8	0.3489	9.33333	1.31	22.5333	0.1068
1.86667	0.2683	46.8	1.138	2.33333	0.3317	42.6667	1.042	3.5	0.4875	36	0.8253	4.66667	0.6439	31	0.641	5.91667	0.8026	27.6667	0.4839	7.1	0.9733	24.9	0.3437	9.46667	1.32	22.6667	0.1009
1.86667	0.2698	46.9333	1.136	2.5	0.3334	42.6667	1.039	3.5	0.4902	36	0.8215	4.66667	0.6476	31	0.6366	6	0.8074	27.75	0.4792	7.2	0.9796	25	0.3386	9.6	1.33	22.8	0.09499
1.86667	0.2712	46.9333	1.133	2.5	0.3352	42.6667	1.036	3.5	0.4928	36	0.8178	4.66667	0.6513	31.3333	0.6323	6.08333	0.8122	27.8333	0.4745	7.3	0.9858	25.1	0.3336	9.73333	1.34	22.9333	0.08922
2	0.2726	46.9333	1.131	2.5	0.337	42.6667	1.033	3.75	0.4954	36	0.8141	5	0.6549	31.3333	0.6281	6.16667	0.817	27.9167	0.4699	7.4	0.992	25.2	0.3286	9.86667	1.349	23.0667	0.08346
2	0.274	46.9333	1.128	2.5	0.3387	42.8333	1.03	3.75	0.498	36	0.8104	5	0.6585	31.3333	0.624	6.25	0.8217	28	0.4654	7.5	0.9982	25.3	0.3237	10	1.359	23.2	0.07779
2	0.2754	46.9333	1.126	2.66667	0.3404	42.8333	1.027	3.75	0.5006	36.25	0.8068	5	0.6621	31.3333	0.6199	6.33333	0.8264	28.0833	0.4609	7.6	1.004	25.4	0.3188	10.1333	1.369	23.3333	0.07218
2	0.2767	47.0667	1.124	2.66667	0.3421	42.8333	1.025	3.75	0.5032	36.25	0.8033	5	0.6657	31.6667	0.6159	6.41667	0.8312	28.1667	0.4565	7.7	1.01	25.5	0.314	10.2667	1.378	23.4667	0.06662
2.13333	0.2781	47.0667	1.121	2.66667	0.3437	42.8333	1.022	3.75	0.5058	36.25	0.7998	5	0.6692	31.6667	0.6119	6.5	0.8358	28.25	0.4522	7.8	1.017	25.6	0.3092	10.4	1.388	23.6	0.06119
2.13333	0.2794	47.0667	1.119	2.66667	0.3454	42.8333	1.019	4	0.5083	36.25	0.7963	5	0.6727	31.6667	0.608	6.58333	0.8405	28.3333	0.4479	7.9	1.023	25.7	0.3045	10.5333	1.398	23.7333	0.05575
2.13333	0.2807	47.0667	1.117	2.66667	0.3471	43	1.016	4	0.5108	36.25	0.7928	5.33333	0.6762	31.6667	0.6041	6.66667	0.8451	28.4167	0.4437	8	1.029	25.8	0.2999	10.6667	1.407	23.8667	0.05036
2.13333	0.282	47.2	1.114	2.83333	0.3488	43	1.014	4	0.5134	36.5	0.7894	5.33333	0.6797	31.6667	0.6003	6.75	0.8497	28.5	0.4394	8.1	1.035	25.9	0.2953	10.8	1.417	24	0.04503
2.13333	0.2834	47.2	1.112	2.83333	0.3504	43	1.011	4	0.5159	36.5	0.7861	5.33333	0.6832	31.6667	0.5964	6.83333	0.8543	28.5833	0.4353	8.2	1.041	26	0.2908	10.9333	1.426	24.1333	0.03977
2.13333	0.2847	47.2	1.11	2.83333	0.3521	43	1.008	4.25	0.5183	36.5	0.7827	5.33333	0.6866	32	0.5928	6.91667	0.8589	28.6667	0.4312	8.3	1.047	26.1	0.2863	11.0667	1.436	24.2667	0.03454
2.26667	0.286	47.2	1.108	2.83333	0.3537	43	1.006	4.25	0.5208	36.5	0.7794	5.33333	0.69	32	0.5891	7	0.8634	28.75	0.4272	8.4	1.053	26.2	0.2818	11.2	1.445	24.4	0.02937
2.26667	0.2873	47.2	1.105	2.83333	0.3553	43.1667	1.003	4.25	0.5232	36.75	0.7762	5.66667	0.6934	32	0.5854	7.08333	0.8679	28.8333	0.4231	8.5	1.059	26.3	0.2775	11.3333	1.455	24.5333	0.02428
2.26667	0.2886	47.2	1.103	2.83333	0.3569	43.1667	1	4.25	0.5257	36.75	0.773	5.66667	0.6968	32	0.5818	7.16667	0.8725	28.9167	0.4192	8.6	1.065	26.4	0.2732	11.4667	1.464	24.6667	0.01922
2.26667	0.2899	47.3333	1.101	3	0.3585	43.1667	0.9979	4.25	0.5281	36.75	0.7698	5.66667	0.7002	32	0.5782	7.25	0.8769	29	0.4153	8.7	1.071	26.5	0.2689	11.6	1.474	24.8	0.0142
2.26667	0.2912	47.3333	1.099	3	0.3601	43.1667	0.9953	4.25	0.5305	36.75	0.7667	5.66667	0.7035	32.3333	0.5747	7.33333	0.8815	29.0833	0.4114	8.8	1.077	26.6	0.2646	11.7333	1.483	24.9333	0.00923
2.4	0.2924	47.3333	1.097	3	0.3616	43.3333	0.9928	4.5	0.5329	36.75	0.7636	5.66667	0.7068	32.3333	0.5712	7.41667	0.8859	29.1667	0.4075	8.9	1.083	26.7	0.2604	11.8667	1.493
2.4	0.2937	47.3333	1.095	3	0.3632	43.3333	0.9904	4.5	0.5352	36.75	0.7605	6	0.7102	32.3333	0.5677	7.5	0.8903	29.25	0.4038	9	1.089	26.8	0.2562	12	1.502
2.4	0.2949	47.4667	1.093	3	0.3647	43.3333	0.9879	4.5	0.5376	37	0.7575	6	0.7135	32.3333	0.5643	7.58333	0.8947	29.3333	0.4	9.1	1.094	26.9	0.2521	12.1333	1.512
2.4	0.2962	47.4667	1.09	3.16667	0.3663	43.3333	0.9855	4.5	0.5399	37	0.7544	6	0.7168	32.6667	0.5609	7.66667	0.8991	29.4167	0.3963	9.2	1.1	27	0.248	12.2667	1.521
2.53333	0.2974	47.4667	1.088	3.16667	0.3678	43.3333	0.9831	4.5	0.5423	37	0.7515	6	0.72	32.6667	0.5576	7.75	0.9035	29.5	0.3925	9.3	1.106	27.1	0.244	12.4	1.531
2.53333	0.2986	47.4667	1.086	3.16667	0.3693	43.5	0.9807	4.75	0.5446	37	0.7486	6	0.7233	32.6667	0.5542	7.83333	0.9079	29.5833	0.3889	9.4	1.112	27.2	0.2399	12.5333	1.54
2.53333	0.2998	47.4667	1.084	3.16667	0.3709	43.5	0.9783	4.75	0.5469	37	0.7457	6.33333	0.7265	32.6667	0.5509	7.91667	0.9122	29.6667	0.3853	9.5	1.118	27.3	0.2359	12.6667	1.55
2.53333	0.301	47.4667	1.082	3.16667	0.3724	43.5	0.976	4.75	0.5492	37.25	0.7428	6.33333	0.7298	32.6667	0.5477	8	0.9165	29.75	0.3817	9.6	1.124	27.4	0.232	12.8	1.559
2.53333	0.3022	47.6	1.08	3.33333	0.3739	43.5	0.9737	4.75	0.5515	37.25	0.7399	6.33333	0.7329	32.6667	0.5445	8.08333	0.9208	29.8333	0.3782	9.7	1.13	27.5	0.2281	12.9333	1.568
2.53333	0.3034	47.6	1.079	3.33333	0.3754	43.5	0.9714	4.75	0.5538	37.25	0.7371	6.33333	0.7361	33	0.5413	8.16667	0.9252	29.9167	0.3747	9.8	1.135	27.6	0.2242	13.0667	1.578
2.66667	0.3046	47.6	1.077	3.33333	0.3768	43.5	0.9691	5	0.5561	37.25	0.7343	6.66667	0.7393	33	0.5382	8.25	0.9294	30	0.3712	9.9	1.141	27.7	0.2204	13.2	1.587
2.66667	0.3057	47.6	1.075	3.33333	0.3783	43.6667	0.9669	5	0.5583	37.25	0.7315	6.66667	0.7425	33	0.535	8.33333	0.9337	30.0833	0.3677	10	1.147	27.8	0.2166
2.66667	0.3069	47.6	1.073	3.5	0.3797	43.6667	0.9647	5	0.5605	37.5	0.7288	6.66667	0.7456	33	0.532	8.41667	0.938	30.1667	0.3644	10.1	1.153	27.9	0.2128
2.66667	0.3081	47.7333	1.071	3.5	0.3812	43.6667	0.9625	5	0.5628	37.5	0.7261	6.66667	0.7488	33.3333	0.5289	8.5	0.9422	30.25	0.361	10.2	1.159	28	0.2091
2.8	0.3093	47.7333	1.069	3.5	0.3826	43.6667	0.9603	5	0.565	37.5	0.7234	6.66667	0.7518	33.3333	0.5259	8.58333	0.9465	30.3333	0.3576	10.3	1.164	28.1	0.2054
2.8	0.3104	47.7333	1.067	3.5	0.3841	43.6667	0.9581	5.25	0.5672	37.5	0.7208	6.66667	0.755	33.3333	0.5229	8.66667	0.9508	30.4167	0.3543	10.4	1.17	28.2	0.2016
2.8	0.3116	47.7333	1.065	3.5	0.3855	43.8333	0.956	5.25	0.5694	37.5	0.7181	7	0.7581	33.3333	0.5199	8.75	0.955	30.5	0.351	10.5	1.176	28.3	0.198
2.8	0.3127	47.8667	1.064	3.66667	0.3869	43.8333	0.9538	5.25	0.5716	37.75	0.7155	7	0.7612	33.3333	0.517	8.83333	0.9592	30.5833	0.3477	10.6	1.182	28.4	0.1944
2.8	0.3139	47.8667	1.062	3.66667	0.3884	43.8333	0.9517	5.25	0.5738	37.75	0.7129	7	0.7642	33.3333	0.514	8.91667	0.9634	30.6667	0.3444	10.7	1.187	28.5	0.1908
2.8	0.315	47.8667	1.06	3.66667	0.3898	43.8333	0.9496	5.5	0.5759	37.75	0.7103	7	0.7673	33.6667	0.5111	9	0.9676	30.75	0.3412	10.8	1.193	28.6	0.1872
2.93333	0.3161	47.8667	1.058	3.66667	0.3912	43.8333	0.9475	5.5	0.5781	37.75	0.7078	7	0.7704	33.6667	0.5083	9.08333	0.9718	30.8333	0.338	10.9	1.199	28.7	0.1837
2.93333	0.3172	47.8667	1.056	3.66667	0.3926	44	0.9455	5.5	0.5802	38	0.7053	7.33333	0.7734	33.6667	0.5054	9.16667	0.976	30.9167	0.3349	11	1.204	28.8	0.1802
2.93333	0.3183	47.8667	1.055	3.66667	0.3939	44	0.9435	5.5	0.5824	38	0.7028	7.33333	0.7764	33.6667	0.5026	9.25	0.9802	31	0.3317	11.1	1.21	28.9	0.1767
2.93333	0.3195	48	1.053	3.83333	0.3954	44	0.9414	5.5	0.5845	38	0.7003	7.33333	0.7794	33.6667	0.4998	9.33333	0.9843	31.0833	0.3286	11.2	1.216	29	0.1732
2.93333	0.3206	48	1.051	3.83333	0.3967	44	0.9394	5.5	0.5867	38	0.6978	7.33333	0.7824	34	0.497	9.41667	0.9885	31.1667	0.3255	11.3	1.222	29.1	0.1698
3.06667	0.3217	48	1.049	3.83333	0.3981	44.1667	0.9374	5.75	0.5887	38	0.6954	7.33333	0.7855	34	0.4943	9.5	0.9926	31.25	0.3225	11.4	1.227	29.2	0.1664
3.06667	0.3228	48	1.048	3.83333	0.3995	44.1667	0.9354	5.75	0.5909	38	0.693	7.66667	0.7884	34	0.4915	9.58333	0.9968	31.3333	0.3193	11.5	1.233	29.3	0.163
3.06667	0.3239	48.1333	1.046	3.83333	0.4008	44.1667	0.9335	5.75	0.5929	38.25	0.6907	7.66667	0.7914	34	0.4888	9.66667	1.001	31.4167	0.3163	11.6	1.238	29.4	0.1596
3.06667	0.325	48.1333	1.044	4	0.4022	44.1667	0.9316	5.75	0.595	38.25	0.6883	7.66667	0.7944	34.3333	0.4861	9.75	1.005	31.5	0.3133	11.7	1.244	29.5	0.1562
3.2	0.3261	48.1333	1.043	4	0.4036	44.1667	0.9297	5.75	0.5971	38.25	0.6859	7.66667	0.7974	34.3333	0.4835	9.83333	1.009	31.5833	0.3103	11.8	1.25	29.6	0.1529
3.2	0.3271	48.1333	1.041	4	0.4049	44.3333	0.9278	6	0.5991	38.25	0.6836	7.66667	0.8004	34.3333	0.4808	9.91667	1.013	31.6667	0.3074	11.9	1.255	29.7	0.1496
3.2	0.3282	48.1333	1.039	4	0.4062	44.3333	0.9259	6	0.6012	38.25	0.6813	8	0.8033	34.3333	0.4782	10	1.017	31.75	0.3044	12	1.261	29.8	0.1463
3.2	0.3293	48.1333	1.038	4	0.4075	44.3333	0.924	6	0.6033	38.5	0.679	8	0.8062	34.3333	0.4756	10.0833	1.021	31.8333	0.3015	12.1	1.267	29.9	0.143
3.2	0.3303	48.2667	1.036	4.16667	0.4089	44.3333	0.9222	6	0.6053	38.5	0.6767	8	0.8092	34.3333	0.473	10.1667	1.026	31.9167	0.2986	12.2	1.272	30	0.1398
3.2	0.3314	48.2667	1.035	4.16667	0.4102	44.3333	0.9203	6	0.6074	38.5	0.6744	8	0.812	34.6667	0.4704	10.25	1.03	32	0.2957	12.3	1.278	30.1	0.1366
3.33333	0.3324	48.2667	1.033	4.16667	0.4115	44.3333	0.9185	6.25	0.6094	38.5	0.6722	8.33333	0.815	34.6667	0.4679	10.3333	1.034	32.0833	0.2929	12.4	1.284	30.2	0.1334
3.33333	0.3335	48.2667	1.031	4.16667	0.4128	44.5	0.9167	6.25	0.6115	38.5	0.67	8.33333	0.8179	34.6667	0.4653	10.4167	1.038	32.1667	0.29	12.5	1.289	30.3	0.1301
3.33333	0.3345	48.2667	1.03	4.33333	0.4141	44.5	0.9149	6.25	0.6134	38.75	0.6678	8.33333	0.8208	34.6667	0.4628	10.5	1.042	32.25	0.2872	12.6	1.295	30.4	0.127
3.33333	0.3355	48.4	1.028	4.33333	0.4154	44.5	0.9131	6.25	0.6154	38.75	0.6656	8.33333	0.8237	35	0.4603	10.5833	1.046	32.3333	0.2843	12.7	1.3	30.5	0.1238
3.46667	0.3366	48.4	1.027	4.33333	0.4167	44.5	0.9113	6.25	0.6174	38.75	0.6634	8.33333	0.8266	35	0.4578	10.6667	1.05	32.4167	0.2815	12.8	1.306	30.6	0.1207
3.46667	0.3376	48.4	1.025	4.33333	0.4179	44.5	0.9095	6.5	0.6194	38.75	0.6613	8.33333	0.8294	35	0.4554	10.75	1.054	32.5	0.2788	12.9	1.312	30.7	0.1175
3.46667	0.3386	48.4	1.024	4.33333	0.4192	44.6667	0.9078	6.5	0.6215	38.75	0.6591	8.66667	0.8323	35	0.453	10.8333	1.058	32.5833	0.2761	13	1.317	30.8	0.1145
3.46667	0.3396	48.5333	1.022	4.5	0.4205	44.6667	0.9061	6.5	0.6234	39	0.657	8.66667	0.8352	35	0.4505	10.9167	1.062	32.6667	0.2733	13.1	1.323	30.9	0.1114
3.46667	0.3407	48.5333	1.021	4.5	0.4218	44.6667	0.9044	6.5	0.6254	39	0.6549	8.66667	0.838	35	0.4481	11	1.066	32.75	0.2706	13.2	1.329	31	0.1083
3.46667	0.3417	48.5333	1.019	4.5	0.423	44.6667	0.9027	6.75	0.6274	39	0.6528	8.66667	0.8409	35.3333	0.4457	11.0833	1.07	32.8333	0.2679	13.3	1.334	31.1	0.1052
3.6	0.3427	48.5333	1.018	4.5	0.4243	44.6667	0.901	6.75	0.6294	39	0.6508	8.66667	0.8437	35.3333	0.4433	11.1667	1.074	32.9167	0.2651	13.4	1.34	31.2	0.1022
3.6	0.3437	48.5333	1.016	4.5	0.4255	44.8333	0.8993	6.75	0.6313	39.25	0.6487	9	0.8466	35.3333	0.4409	11.25	1.078	33	0.2625	13.5	1.345	31.3	0.09918
3.6	0.3447	48.5333	1.015	4.5	0.4268	44.8333	0.8976	6.75	0.6333	39.25	0.6466	9	0.8494	35.3333	0.4385	11.3333	1.082	33.0833	0.2598	13.6	1.351	31.4	0.09617
3.6	0.3457	48.6667	1.013	4.66667	0.4281	44.8333	0.8959	6.75	0.6352	39.25	0.6446	9	0.8522	35.3333	0.4362	11.4167	1.086	33.1667	0.2572	13.7	1.357	31.5	0.09314
3.6	0.3467	48.6667	1.012	4.66667	0.4293	44.8333	0.8943	6.75	0.6372	39.25	0.6426	9	0.855	35.6667	0.4339	11.5	1.09	33.25	0.2545	13.8	1.362	31.6	0.09016
3.73333	0.3477	48.6667	1.011	4.66667	0.4306	45	0.8926	7	0.6391	39.25	0.6406	9	0.8579	35.6667	0.4315	11.5833	1.095	33.3333	0.2519	13.9	1.368	31.7	0.08716
3.73333	0.3486	48.6667	1.009	4.66667	0.4318	45	0.891	7	0.6411	39.25	0.6386	9.33333	0.8607	35.6667	0.4293	11.6667	1.099	33.4167	0.2492	14	1.373	31.8	0.08422
3.73333	0.3496	48.8	1.008	4.66667	0.433	45	0.8894	7	0.643	39.5	0.6366	9.33333	0.8634	35.6667	0.4269	11.75	1.103	33.5	0.2467	14.1	1.379	31.9	0.08121
3.73333	0.3506	48.8	1.006	4.83333	0.4342	45	0.8878	7	0.6449	39.5	0.6346	9.33333	0.8663	36	0.4247	11.8333	1.107	33.5833	0.2441	14.2	1.385	32	0.07826
3.86667	0.3516	48.8	1.005	4.83333	0.4355	45	0.8862	7	0.6469	39.5	0.6326	9.33333	0.8691	36	0.4224	11.9167	1.111	33.6667	0.2415	14.3	1.39	32.1	0.07536
3.86667	0.3526	48.8	1.004	4.83333	0.4367	45	0.8846	7.25	0.6488	39.5	0.6306	9.33333	0.8719	36	0.4201	12	1.115	33.75	0.2389	14.4	1.396	32.2	0.07242
3.86667	0.3535	48.8	1.002	4.83333	0.4379	45.1667	0.8831	7.25	0.6507	39.5	0.6287	9.66667	0.8747	36	0.4179	12.0833	1.119	33.8333	0.2363	14.5	1.401	32.3	0.06952
3.86667	0.3545	48.8	1.001	4.83333	0.4391	45.1667	0.8815	7.25	0.6526	39.75	0.6268	9.66667	0.8775	36	0.4157	12.1667	1.123	33.9167	0.2338	14.6	1.407	32.4	0.06663
3.86667	0.3555	48.9333	0.9996	5	0.4403	45.1667	0.8799	7.25	0.6545	39.75	0.6249	9.66667	0.8803	36	0.4135	12.25	1.127	34	0.2312	14.7	1.413	32.5	0.06376
3.86667	0.3564	48.9333	0.9983	5	0.4415	45.1667	0.8784	7.25	0.6564	39.75	0.6229	9.66667	0.8831	36.3333	0.4112	12.3333	1.131	34.0833	0.2287	14.8	1.418	32.6	0.06093
4	0.3574	48.9333	0.9969	5	0.4427	45.1667	0.8768	7.5	0.6582	39.75	0.6211	10	0.8858	36.3333	0.4091	12.4167	1.135	34.1667	0.2262	14.9	1.424	32.7	0.05804
4	0.3583	48.9333	0.9956	5	0.4439	45.3333	0.8753	7.5	0.6602	39.75	0.6192	10	0.8886	36.3333	0.4068	12.5	1.139	34.25	0.2237	15	1.43	32.8	0.0552
4	0.3593	48.9333	0.9943	5.16667	0.4451	45.3333	0.8738	7.5	0.662	40	0.6173	10	0.8913	36.3333	0.4047	12.5833	1.143	34.3333	0.2212	15.1	1.435	32.9	0.05236
4	0.3603	49.0667	0.9929	5.16667	0.4463	45.3333	0.8723	7.5	0.6639	40	0.6154	10	0.8941	36.6667	0.4025	12.6667	1.147	34.4167	0.2187	15.2	1.441	33	0.04951
4.13333	0.3612	49.0667	0.9916	5.16667	0.4475	45.3333	0.8708	7.5	0.6658	40	0.6136	10	0.8969	36.6667	0.4004	12.75	1.151	34.5	0.2162	15.3	1.446	33.1	0.04669
4.13333	0.3621	49.0667	0.9903	5.16667	0.4487	45.3333	0.8693	7.75	0.6677	40	0.6118	10	0.8996	36.6667	0.3981	12.8333	1.155	34.5833	0.2138	15.4	1.452	33.2	0.04389
4.13333	0.3631	49.0667	0.989	5.16667	0.4498	45.5	0.8678	7.75	0.6695	40	0.6099	10.3333	0.9024	36.6667	0.396	12.9167	1.159	34.6667	0.2113	15.5	1.458	33.3	0.04108
4.13333	0.364	49.2	0.9878	5.33333	0.451	45.5	0.8663	7.75	0.6714	40.25	0.6081	10.3333	0.9052	36.6667	0.3938	13	1.163	34.75	0.2089	15.6	1.463	33.4	0.0383
4.13333	0.365	49.2	0.9865	5.33333	0.4522	45.5	0.8649	7.75	0.6732	40.25	0.6063	10.3333	0.9079	36.6667	0.3917	13.0833	1.167	34.8333	0.2064	15.7	1.469	33.5	0.03553
4.13333	0.3659	49.2	0.9852	5.33333	0.4534	45.5	0.8634	8	0.6751	40.25	0.6045	10.3333	0.9106	37	0.3896	13.1667	1.171	34.9167	0.204	15.8	1.475	33.6	0.03271
4.26667	0.3668	49.2	0.984	5.33333	0.4546	45.5	0.862	8	0.6769	40.25	0.6027	10.3333	0.9134	37	0.3875	13.25	1.175	35	0.2016	15.9	1.48	33.7	0.02998
4.26667	0.3678	49.2	0.9827	5.33333	0.4557	45.6667	0.8605	8	0.6788	40.5	0.6009	10.6667	0.9161	37	0.3854	13.3333	1.179	35.0833	0.1992	16	1.486	33.8	0.02723
4.26667	0.3687	49.2	0.9815	5.33333	0.4568	45.6667	0.8591	8	0.6807	40.5	0.5991	10.6667	0.9189	37	0.3833	13.4167	1.183	35.1667	0.1968	16.1	1.492	33.9	0.02448
4.26667	0.3696	49.3333	0.9802	5.5	0.458	45.6667	0.8577	8	0.6825	40.5	0.5973	10.6667	0.9216	37	0.3812	13.5	1.187	35.25	0.1944	16.2	1.497	34	0.0218
4.26667	0.3706	49.3333	0.979	5.5	0.4592	45.6667	0.8562	8	0.6843	40.5	0.5956	10.6667	0.9244	37.3333	0.3792	13.5833	1.191	35.3333	0.192	16.3	1.503	34.1	0.01904
4.4	0.3715	49.3333	0.9778	5.5	0.4603	45.8333	0.8548	8.25	0.6862	40.5	0.5938	10.6667	0.9271	37.3333	0.3771	13.6667	1.195	35.4167	0.1896	16.4	1.509	34.2	0.01634
4.4	0.3724	49.3333	0.9765	5.5	0.4614	45.8333	0.8534	8.25	0.688	40.5	0.5921	11	0.9298	37.3333	0.3751	13.75	1.199	35.5	0.1872	16.5	1.514	34.3	0.01361
4.4	0.3733	49.4667	0.9753	5.5	0.4626	45.8333	0.852	8.25	0.6898	40.75	0.5904	11	0.9325	37.3333	0.373	13.8333	1.203	35.5833	0.1849	16.6	1.52	34.4	0.01091
4.4	0.3742	49.4667	0.9741	5.66667	0.4637	45.8333	0.8506	8.25	0.6917	40.75	0.5886	11	0.9353	37.6667	0.371	13.9167	1.207	35.6667	0.1825	16.7	1.526	34.5	0.00822
4.53333	0.3751	49.4667	0.9729	5.66667	0.4649	45.8333	0.8493	8.25	0.6934	40.75	0.5869	11	0.938	37.6667	0.3689	14	1.211	35.75	0.1802	16.8	1.531	34.6	0.00548
4.53333	0.376	49.4667	0.9717	5.66667	0.466	45.8333	0.848	8.5	0.6952	40.75	0.5852	11	0.9408	37.6667	0.3669	14.0833	1.215	35.8333	0.1779	16.9	1.537	34.7	0.00283
4.53333	0.377	49.4667	0.9705	5.66667	0.4672	46	0.8466	8.5	0.6971	40.75	0.5835	11.3333	0.9435	37.6667	0.3649	14.1667	1.219	35.9167	0.1756	17	1.543
4.53333	0.3778	49.4667	0.9693	5.66667	0.4683	46	0.8452	8.5	0.6989	41	0.5818	11.3333	0.9462	37.6667	0.3628	14.25	1.223	36	0.1732	17.1	1.549
4.53333	0.3787	49.6	0.9682	5.83333	0.4694	46	0.8439	8.5	0.7007	41	0.5801	11.3333	0.949	37.6667	0.3608	14.3333	1.227	36.0833	0.1709	17.2	1.554
4.53333	0.3796	49.6	0.967	5.83333	0.4706	46	0.8425	8.5	0.7025	41	0.5784	11.3333	0.9517	38	0.3588	14.4167	1.231	36.1667	0.1686	17.3	1.56
4.66667	0.3805	49.6	0.9659	5.83333	0.4717	46	0.8412	8.75	0.7043	41	0.5767	11.6667	0.9545	38	0.3568	14.5	1.235	36.25	0.1663	17.4	1.566
4.66667	0.3814	49.6	0.9647	5.83333	0.4728	46.1667	0.8398	8.75	0.7061	41	0.575	11.6667	0.9572	38	0.3549	14.5833	1.239	36.3333	0.164	17.5	1.571
4.66667	0.3822	49.6	0.9636	6	0.4739	46.1667	0.8385	8.75	0.7079	41.25	0.5734	11.6667	0.9599	38	0.3529	14.6667	1.243	36.4167	0.1617	17.6	1.577
4.66667	0.3831	49.7333	0.9624	6	0.4751	46.1667	0.8372	8.75	0.7097	41.25	0.5717	11.6667	0.9626	38.3333	0.3509	14.75	1.247	36.5	0.1594	17.7	1.583
4.8	0.384	49.7333	0.9613	6	0.4762	46.1667	0.8358	8.75	0.7115	41.25	0.5701	11.6667	0.9654	38.3333	0.3489	14.8333	1.251	36.5833	0.1571	17.8	1.589
4.8	0.3849	49.7333	0.9601	6	0.4773	46.1667	0.8345	9	0.7133	41.25	0.5684	11.6667	0.9681	38.3333	0.347	14.9167	1.255	36.6667	0.1548
4.8	0.3858	49.7333	0.959	6	0.4784	46.3333	0.8332	9	0.7151	41.25	0.5667	12	0.9708	38.3333	0.345	15	1.259	36.75	0.1525
4.8	0.3867	49.8667	0.9578	6.16667	0.4795	46.3333	0.8319	9	0.7169	41.5	0.5651	12	0.9735	38.3333	0.343	15.0833	1.263	36.8333	0.1503
4.8	0.3876	49.8667	0.9567	6.16667	0.4807	46.3333	0.8306	9	0.7187	41.5	0.5634	12	0.9762	38.3333	0.3411	15.1667	1.267	36.9167	0.148
4.8	0.3884	49.8667	0.9556	6.16667	0.4818	46.3333	0.8293	9.25	0.7204	41.5	0.5618	12	0.979	38.6667	0.3392	15.25	1.271	37	0.1457
4.93333	0.3893	49.8667	0.9545	6.16667	0.4829	46.3333	0.828	9.25	0.7222	41.5	0.5602	12	0.9817	38.6667	0.3373	15.3333	1.275	37.0833	0.1435
4.93333	0.3902	49.8667	0.9534	6.16667	0.484	46.5	0.8268	9.25	0.7241	41.75	0.5586	12.3333	0.9844	38.6667	0.3353	15.4167	1.279	37.1667	0.1413
4.93333	0.3911	49.8667	0.9523	6.16667	0.4851	46.5	0.8254	9.25	0.7258	41.75	0.557	12.3333	0.9872	38.6667	0.3334	15.5	1.283	37.25	0.1391
4.93333	0.3919	50	0.9511	6.33333	0.4862	46.5	0.8242	9.25	0.7276	41.75	0.5553	12.3333	0.9899	38.6667	0.3315	15.5833	1.287	37.3333	0.1368
4.93333	0.3928	50	0.9501	6.33333	0.4873	46.5	0.823	9.25	0.7294	41.75	0.5537	12.3333	0.9926	39	0.3295	15.6667	1.291	37.4167	0.1346
5.06667	0.3937	50	0.949	6.33333	0.4884	46.6667	0.8217	9.5	0.7311	41.75	0.5521	12.6667	0.9953	39	0.3276	15.75	1.295	37.5	0.1324
5.06667	0.3945	50	0.9479	6.33333	0.4895	46.6667	0.8204	9.5	0.7329	41.75	0.5505	12.6667	0.9981	39	0.3258	15.8333	1.299	37.5833	0.1302
5.06667	0.3954	50.1333	0.9468	6.33333	0.4906	46.6667	0.8192	9.5	0.7346	42	0.5489	12.6667	1.001	39	0.3238	15.9167	1.303	37.6667	0.1279
5.06667	0.3963	50.1333	0.9457	6.5	0.4917	46.6667	0.8179	9.5	0.7364	42	0.5473	12.6667	1.004	39.3333	0.3219	16	1.308	37.75	0.1257
5.2	0.3971	50.1333	0.9446	6.5	0.4928	46.6667	0.8167	9.5	0.7382	42	0.5458	12.6667	1.006	39.3333	0.32	16.0833	1.312	37.8333	0.1235
5.2	0.398	50.1333	0.9435	6.5	0.4939	46.6667	0.8154	9.75	0.7399	42	0.5442	12.6667	1.009	39.3333	0.3181	16.1667	1.316	37.9167	0.1214
5.2	0.3989	50.1333	0.9425	6.5	0.4949	46.8333	0.8142	9.75	0.7417	42	0.5426	13	1.012	39.3333	0.3162	16.25	1.32	38	0.1192
5.2	0.3998	50.1333	0.9414	6.5	0.496	46.8333	0.813	9.75	0.7434	42.25	0.541	13	1.014	39.3333	0.3143	16.3333	1.324	38.0833	0.117
5.2	0.4006	50.2667	0.9404	6.66667	0.4971	46.8333	0.8118	9.75	0.7452	42.25	0.5395	13	1.017	39.3333	0.3125	16.4167	1.328	38.1667	0.1148
5.2	0.4015	50.2667	0.9393	6.66667	0.4981	46.8333	0.8106	9.75	0.747	42.25	0.5379	13	1.02	39.6667	0.3106	16.5	1.332	38.25	0.1126
5.33333	0.4023	50.2667	0.9382	6.66667	0.4992	46.8333	0.8093	10	0.7487	42.25	0.5363	13.3333	1.023	39.6667	0.3087	16.5833	1.336	38.3333	0.1105
5.33333	0.4032	50.2667	0.9372	6.66667	0.5003	47	0.8082	10	0.7505	42.25	0.5348	13.3333	1.025	39.6667	0.3069	16.6667	1.34	38.4167	0.1083
5.33333	0.404	50.2667	0.9361	6.83333	0.5014	47	0.8069	10	0.7522	42.5	0.5333	13.3333	1.028	39.6667	0.305	16.75	1.344	38.5	0.1061
5.33333	0.4048	50.4	0.9351	6.83333	0.5024	47	0.8057	10	0.7539	42.5	0.5318	13.3333	1.031	40	0.3032	16.8333	1.348	38.5833	0.104
5.46667	0.4057	50.4	0.9341	6.83333	0.5035	47	0.8045	10	0.7557	42.5	0.5302	13.3333	1.034	40	0.3013	16.9167	1.352	38.6667	0.1018
5.46667	0.4065	50.4	0.933	6.83333	0.5046	47	0.8033	10.25	0.7575	42.5	0.5287	13.3333	1.036	40	0.2995	17	1.356	38.75	0.09968
5.46667	0.4074	50.4	0.932	6.83333	0.5056	47.1667	0.8021	10.25	0.7592	42.5	0.5271	13.6667	1.039	40	0.2977	17.0833	1.36	38.8333	0.0975
5.46667	0.4082	50.5333	0.931	7	0.5067	47.1667	0.8009	10.25	0.7609	42.75	0.5256	13.6667	1.042	40	0.2958	17.1667	1.364	38.9167	0.09536
5.46667	0.4091	50.5333	0.9299	7	0.5078	47.1667	0.7998	10.25	0.7627	42.75	0.5241	13.6667	1.045	40	0.294	17.25	1.369	39	0.09321
5.46667	0.4099	50.5333	0.9289	7	0.5089	47.1667	0.7986	10.5	0.7644	42.75	0.5226	13.6667	1.047	40.3333	0.2922	17.3333	1.373	39.0833	0.09108
5.6	0.4108	50.5333	0.9279	7	0.5099	47.1667	0.7974	10.5	0.7662	42.75	0.521	13.6667	1.05	40.3333	0.2903	17.4167	1.377	39.1667	0.08897
5.6	0.4116	50.5333	0.9269	7	0.511	47.3333	0.7962	10.5	0.768	43	0.5195	14	1.053	40.3333	0.2885	17.5	1.381	39.25	0.08683
5.6	0.4124	50.5333	0.9259	7	0.512	47.3333	0.795	10.5	0.7697	43	0.518	14	1.055	40.3333	0.2867	17.5833	1.385	39.3333	0.0847
5.6	0.4133	50.6667	0.9249	7.16667	0.5131	47.3333	0.7939	10.5	0.7714	43	0.5165	14	1.058	40.3333	0.2849	17.6667	1.389	39.4167	0.08253
5.6	0.4141	50.6667	0.9239	7.16667	0.5142	47.3333	0.7927	10.5	0.7731	43	0.515	14	1.061	40.6667	0.2831	17.75	1.393	39.5	0.08039
5.73333	0.415	50.6667	0.9229	7.16667	0.5152	47.5	0.7915	10.75	0.7749	43	0.5135	14.3333	1.064	40.6667	0.2813	17.8333	1.397	39.5833	0.07828
5.73333	0.4158	50.6667	0.9219	7.16667	0.5163	47.5	0.7903	10.75	0.7766	43	0.512	14.3333	1.066	40.6667	0.2795	17.9167	1.401	39.6667	0.07619
5.73333	0.4166	50.8	0.9209	7.16667	0.5173	47.5	0.7892	10.75	0.7783	43.25	0.5104	14.3333	1.069	40.6667	0.2777	18	1.406	39.75	0.07407
5.73333	0.4174	50.8	0.9199	7.33333	0.5184	47.5	0.788	10.75	0.7801	43.25	0.509	14.3333	1.072	41	0.2759	18.0833	1.41	39.8333	0.07198
5.86667	0.4182	50.8	0.9189	7.33333	0.5194	47.5	0.7869	10.75	0.7818	43.25	0.5075	14.3333	1.075	41	0.2741	18.1667	1.414	39.9167	0.06987
5.86667	0.4191	50.8	0.9179	7.33333	0.5205	47.5	0.7857	11	0.7836	43.25	0.506	14.3333	1.077	41	0.2723	18.25	1.418	40	0.06774
5.86667	0.4199	50.8	0.9169	7.33333	0.5215	47.6667	0.7846	11	0.7853	43.25	0.5045	14.6667	1.08	41	0.2705	18.3333	1.422	40.0833	0.06567
5.86667	0.4207	50.8	0.9159	7.33333	0.5226	47.6667	0.7834	11	0.787	43.5	0.503	14.6667	1.083	41	0.2687	18.4167	1.426	40.1667	0.06359
5.86667	0.4215	50.9333	0.915	7.5	0.5236	47.6667	0.7823	11	0.7887	43.5	0.5015	14.6667	1.086	41	0.267	18.5	1.431	40.25	0.06152
5.86667	0.4224	50.9333	0.914	7.5	0.5247	47.6667	0.7811	11	0.7905	43.5	0.5	14.6667	1.088	41.3333	0.2652	18.5833	1.435	40.3333	0.05943
6	0.4232	50.9333	0.913	7.5	0.5257	47.6667	0.78	11.25	0.7923	43.5	0.4986	15	1.091	41.3333	0.2634	18.6667	1.439	40.4167	0.05735
6	0.424	50.9333	0.912	7.5	0.5268	47.8333	0.7788	11.25	0.794	43.5	0.4971	15	1.094	41.3333	0.2616	18.75	1.443	40.5	0.05527
6	0.4248	50.9333	0.911	7.66667	0.5279	47.8333	0.7777	11.25	0.7957	43.75	0.4956	15	1.097	41.3333	0.2599	18.8333	1.447	40.5833	0.0532
6	0.4256	51.0667	0.9101	7.66667	0.5289	47.8333	0.7766	11.25	0.7975	43.75	0.4942	15	1.1	41.6667	0.2581	18.9167	1.451	40.6667	0.05113
6.13333	0.4264	51.0667	0.9091	7.66667	0.5299	47.8333	0.7754	11.25	0.7992	43.75	0.4927	15	1.102	41.6667	0.2564	19	1.455	40.75	0.04906
6.13333	0.4273	51.0667	0.9082	7.66667	0.531	47.8333	0.7743	11.5	0.8009	43.75	0.4913	15	1.105	41.6667	0.2546	19.0833	1.46	40.8333	0.047
6.13333	0.4281	51.0667	0.9073	7.66667	0.532	48	0.7732	11.5	0.8027	43.75	0.4898	15.3333	1.108	41.6667	0.2528	19.1667	1.464	40.9167	0.04492
6.13333	0.4289	51.2	0.9063	7.83333	0.5331	48	0.7721	11.5	0.8044	44	0.4883	15.3333	1.111	41.6667	0.2511	19.25	1.468	41	0.04288
6.13333	0.4297	51.2	0.9053	7.83333	0.5341	48	0.771	11.5	0.8061	44	0.4869	15.3333	1.113	41.6667	0.2493	19.3333	1.472	41.0833	0.04082
6.13333	0.4306	51.2	0.9044	7.83333	0.5351	48	0.7699	11.75	0.8079	44	0.4854	15.3333	1.116	42	0.2476	19.4167	1.476	41.1667	0.03876
6.26667	0.4313	51.2	0.9034	7.83333	0.5361	48	0.7688	11.75	0.8096	44	0.484	15.3333	1.119	42	0.2459	19.5	1.481	41.25	0.03671
6.26667	0.4322	51.2	0.9025	7.83333	0.5371	48.1667	0.7677	11.75	0.8113	44.25	0.4825	15.6667	1.122	42	0.2441	19.5833	1.485	41.3333	0.03465
6.26667	0.433	51.2	0.9015	7.83333	0.5382	48.1667	0.7665	11.75	0.813	44.25	0.4811	15.6667	1.124	42	0.2423	19.6667	1.489	41.4167	0.03261
6.26667	0.4338	51.3333	0.9006	8	0.5392	48.1667	0.7654	11.75	0.8147	44.25	0.4796	15.6667	1.127	42	0.2405	19.75	1.493	41.5	0.03055
6.26667	0.4346	51.3333	0.8996	8	0.5403	48.1667	0.7643	11.75	0.8165	44.25	0.4782	15.6667	1.13	42.3333	0.2388	19.8333	1.497	41.5833	0.02852
6.4	0.4354	51.3333	0.8987	8	0.5413	48.3333	0.7632	12	0.8182	44.25	0.4767	16	1.133	42.3333	0.2371	19.9167	1.502	41.6667	0.02649
6.4	0.4362	51.3333	0.8977	8	0.5423	48.3333	0.7621	12	0.8199	44.25	0.4753	16	1.136	42.3333	0.2353	20	1.506	41.75	0.02446
6.4	0.437	51.4667	0.8968	8	0.5434	48.3333	0.761	12	0.8217	44.5	0.4738	16	1.138	42.3333	0.2336	20.0833	1.51	41.8333	0.02247
6.4	0.4378	51.4667	0.8958	8.16667	0.5444	48.3333	0.7599	12	0.8235	44.5	0.4724	16	1.141	42.6667	0.2319	20.1667	1.514	41.9167	0.02042
6.53333	0.4386	51.4667	0.8949	8.16667	0.5454	48.3333	0.7588	12	0.8251	44.5	0.471	16	1.144	42.6667	0.2302	20.25	1.519	42	0.0184
6.53333	0.4394	51.4667	0.894	8.16667	0.5465	48.3333	0.7577	12.25	0.8269	44.5	0.4695	16	1.147	42.6667	0.2284	20.3333	1.523	42.0833	0.01639
6.53333	0.4402	51.4667	0.893	8.16667	0.5474	48.5	0.7566	12.25	0.8286	44.5	0.4681	16.3333	1.15	42.6667	0.2267	20.4167	1.527	42.1667	0.01435
6.53333	0.441	51.4667	0.8921	8.16667	0.5485	48.5	0.7555	12.25	0.8304	44.75	0.4667	16.3333	1.152	42.6667	0.225	20.5	1.531	42.25	0.01237
6.53333	0.4418	51.6	0.8911	8.33333	0.5495	48.5	0.7544	12.25	0.8321	44.75	0.4653	16.3333	1.155	42.6667	0.2232	20.5833	1.536	42.3333	0.01035
6.53333	0.4426	51.6	0.8902	8.33333	0.5506	48.5	0.7533	12.25	0.8338	44.75	0.4638	16.3333	1.158	43	0.2216	20.6667	1.54	42.4167	0.00834
6.66667	0.4434	51.6	0.8893	8.33333	0.5516	48.5	0.7522	12.5	0.8356	44.75	0.4624	16.6667	1.161	43	0.2199	20.75	1.544	42.5	0.00632
6.66667	0.4442	51.6	0.8884	8.33333	0.5526	48.6667	0.7511	12.5	0.8373	44.75	0.461	16.6667	1.164	43	0.2182	20.8333	1.548	42.5833	0.00426
6.66667	0.445	51.6	0.8875	8.5	0.5536	48.6667	0.7501	12.5	0.839	45	0.4596	16.6667	1.166	43	0.2165	20.9167	1.553	42.6667	0.00231
6.66667	0.4458	51.7333	0.8866	8.5	0.5546	48.6667	0.749	12.5	0.8408	45	0.4581	16.6667	1.169	43.3333	0.2148	21	1.557
6.8	0.4466	51.7333	0.8857	8.5	0.5557	48.6667	0.7479	12.5	0.8425	45	0.4568	16.6667	1.172	43.3333	0.213	21.0833	1.561
6.8	0.4474	51.7333	0.8847	8.5	0.5567	48.6667	0.7468	12.75	0.8443	45	0.4554	16.6667	1.175	43.3333	0.2113	21.1667	1.565
6.8	0.4482	51.7333	0.8838	8.5	0.5578	48.8333	0.7458	12.75	0.846	45	0.4539	17	1.178	43.3333	0.2096	21.25	1.57
6.8	0.449	51.8667	0.8829	8.66667	0.5588	48.8333	0.7447	12.75	0.8477	45.25	0.4526	17	1.18	43.3333	0.2079	21.3333	1.574
6.8	0.4498	51.8667	0.882	8.66667	0.5598	48.8333	0.7436	12.75	0.8494	45.25	0.4511	17	1.183	43.3333	0.2062	21.4167	1.578
6.8	0.4506	51.8667	0.881	8.66667	0.5608	48.8333	0.7425	13	0.8511	45.25	0.4497	17	1.186	43.6667	0.2045	21.5	1.583
6.93333	0.4514	51.8667	0.8801	8.66667	0.5618	48.8333	0.7414	13	0.8529	45.25	0.4483	17	1.189	43.6667	0.2029	21.5833	1.587
6.93333	0.4522	51.8667	0.8792	8.66667	0.5629	49	0.7404	13	0.8546	45.5	0.4469	17.3333	1.192	43.6667	0.2012	21.6667	1.591
6.93333	0.453	51.8667	0.8783	8.66667	0.5639	49	0.7393	13	0.8564	45.5	0.4455	17.3333	1.195	43.6667	0.1995	21.75	1.595
6.93333	0.4538	52	0.8774	8.83333	0.5649	49	0.7383	13	0.8581	45.5	0.4441	17.3333	1.197	43.6667	0.1978
6.93333	0.4546	52	0.8765	8.83333	0.5659	49	0.7372	13	0.8599	45.5	0.4427	17.3333	1.2	44	0.1961
7.06667	0.4554	52	0.8756	8.83333	0.5669	49.1667	0.7361	13.25	0.8616	45.5	0.4413	17.6667	1.203	44	0.1945
7.06667	0.4562	52	0.8747	8.83333	0.568	49.1667	0.735	13.25	0.8633	45.5	0.4399	17.6667	1.206	44	0.1928
7.06667	0.4569	52.1333	0.8738	8.83333	0.569	49.1667	0.734	13.25	0.8651	45.75	0.4385	17.6667	1.209	44	0.1911
7.06667	0.4577	52.1333	0.8729	9	0.57	49.1667	0.7329	13.25	0.8668	45.75	0.4371	17.6667	1.211	44.3333	0.1894
7.2	0.4585	52.1333	0.872	9	0.571	49.1667	0.7318	13.25	0.8686	45.75	0.4358	17.6667	1.214	44.3333	0.1877
7.2	0.4593	52.1333	0.8711	9	0.572	49.1667	0.7308	13.5	0.8704	45.75	0.4344	17.6667	1.217	44.3333	0.186
7.2	0.4601	52.1333	0.8702	9	0.573	49.3333	0.7298	13.5	0.8721	45.75	0.433	18	1.22	44.3333	0.1844
7.2	0.4609	52.1333	0.8692	9	0.574	49.3333	0.7287	13.5	0.8739	46	0.4316	18	1.223	44.3333	0.1827
7.2	0.4616	52.2667	0.8683	9.16667	0.575	49.3333	0.7277	13.5	0.8756	46	0.4303	18	1.226	44.3333	0.1811
7.2	0.4624	52.2667	0.8674	9.16667	0.576	49.3333	0.7266	13.5	0.8773	46	0.4288	18	1.228	44.6667	0.1794
7.33333	0.4632	52.2667	0.8665	9.16667	0.577	49.3333	0.7255	13.75	0.8791	46	0.4275	18.3333	1.231	44.6667	0.1778
7.33333	0.464	52.2667	0.8656	9.16667	0.5781	49.5	0.7245	13.75	0.8808	46	0.4261	18.3333	1.234	44.6667	0.1761
7.33333	0.4648	52.2667	0.8647	9.33333	0.5791	49.5	0.7234	13.75	0.8826	46.25	0.4247	18.3333	1.237	44.6667	0.1745
7.33333	0.4656	52.4	0.8638	9.33333	0.5801	49.5	0.7223	13.75	0.8843	46.25	0.4233	18.3333	1.24	45	0.1728
7.46667	0.4664	52.4	0.8629	9.33333	0.5811	49.5	0.7213	13.75	0.8861	46.25	0.4219	18.3333	1.243	45	0.1711
7.46667	0.4671	52.4	0.862	9.33333	0.5821	49.5	0.7203	14	0.8879	46.25	0.4206	18.3333	1.246	45	0.1695
7.46667	0.4679	52.4	0.8612	9.33333	0.5831	49.6667	0.7192	14	0.8896	46.25	0.4192	18.6667	1.248	45	0.1679
7.46667	0.4687	52.5333	0.8603	9.5	0.5841	49.6667	0.7182	14	0.8913	46.5	0.4178	18.6667	1.251	45	0.1662
7.46667	0.4695	52.5333	0.8594	9.5	0.5851	49.6667	0.7171	14	0.8931	46.5	0.4165	18.6667	1.254	45	0.1645
7.46667	0.4703	52.5333	0.8585	9.5	0.5862	49.6667	0.716	14.25	0.8948	46.5	0.4151	18.6667	1.257	45.3333	0.1629
7.6	0.4711	52.5333	0.8576	9.5	0.5872	49.6667	0.715	14.25	0.8966	46.5	0.4138	18.6667	1.26	45.3333	0.1612
7.6	0.4719	52.5333	0.8567	9.5	0.5882	49.8333	0.714	14.25	0.8983	46.75	0.4124	19	1.263	45.3333	0.1596
7.6	0.4726	52.5333	0.8558	9.5	0.5892	49.8333	0.7129	14.25	0.9001	46.75	0.411	19	1.266	45.3333	0.1579
7.6	0.4734	52.6667	0.855	9.66667	0.5902	49.8333	0.7118	14.25	0.9019	46.75	0.4097	19	1.269	45.3333	0.1563
7.6	0.4742	52.6667	0.8541	9.66667	0.5912	49.8333	0.7108	14.25	0.9036	46.75	0.4083	19	1.271	45.6667	0.1547
7.73333	0.475	52.6667	0.8532	9.66667	0.5922	50	0.7097	14.5	0.9054	46.75	0.4069	19.3333	1.274	45.6667	0.153
7.73333	0.4757	52.6667	0.8523	9.66667	0.5932	50	0.7087	14.5	0.9072	46.75	0.4056	19.3333	1.277	45.6667	0.1513
7.73333	0.4765	52.8	0.8514	9.66667	0.5942	50	0.7077	14.5	0.9089	47	0.4042	19.3333	1.28	45.6667	0.1497
7.73333	0.4773	52.8	0.8505	9.83333	0.5952	50	0.7066	14.5	0.9106	47	0.4029	19.3333	1.283	46	0.1481
7.86667	0.4781	52.8	0.8497	9.83333	0.5962	50	0.7056	14.5	0.9124	47	0.4015	19.3333	1.286	46	0.1465
7.86667	0.4789	52.8	0.8488	9.83333	0.5972	50	0.7046	14.75	0.9142	47	0.4002	19.3333	1.289	46	0.1449
7.86667	0.4797	52.8	0.848	9.83333	0.5982	50.1667	0.7035	14.75	0.916	47	0.3988	19.6667	1.292	46	0.1432
7.86667	0.4805	52.8	0.8471	9.83333	0.5992	50.1667	0.7025	14.75	0.9177	47.25	0.3974	19.6667	1.295	46	0.1416
7.86667	0.4812	52.9333	0.8462	10	0.6002	50.1667	0.7014	14.75	0.9195	47.25	0.3961	19.6667	1.298	46	0.14
7.86667	0.482	52.9333	0.8453	10	0.6012	50.1667	0.7004	14.75	0.9213	47.25	0.3947	19.6667	1.3	46.3333	0.1384
8	0.4828	52.9333	0.8444	10	0.6022	50.1667	0.6994	15	0.923	47.25	0.3934	20	1.303	46.3333	0.1368
8	0.4836	52.9333	0.8436	10	0.6033	50.3333	0.6983	15	0.9248	47.25	0.392	20	1.306	46.3333	0.1352
8	0.4843	52.9333	0.8427	10.1667	0.6043	50.3333	0.6973	15	0.9266	47.5	0.3907	20	1.309	46.3333	0.1336
8	0.4851	53.0667	0.8418	10.1667	0.6053	50.3333	0.6963	15	0.9283	47.5	0.3894	20	1.312	46.6667	0.1319
8.13333	0.4859	53.0667	0.8409	10.1667	0.6063	50.3333	0.6952	15	0.9301	47.5	0.388	20	1.315	46.6667	0.1303
8.13333	0.4866	53.0667	0.8401	10.1667	0.6073	50.3333	0.6942	15.25	0.9319	47.5	0.3867	20	1.318	46.6667	0.1288
8.13333	0.4874	53.0667	0.8392	10.1667	0.6083	50.5	0.6932	15.25	0.9337	47.5	0.3853	20.3333	1.321	46.6667	0.1271
8.13333	0.4882	53.2	0.8383	10.3333	0.6093	50.5	0.6922	15.25	0.9354	47.75	0.384	20.3333	1.324	46.6667	0.1255
8.13333	0.489	53.2	0.8374	10.3333	0.6103	50.5	0.6912	15.25	0.9372	47.75	0.3826	20.3333	1.327	46.6667	0.1239
8.13333	0.4898	53.2	0.8366	10.3333	0.6113	50.5	0.6902	15.5	0.939	47.75	0.3813	20.3333	1.33	47	0.1223
8.26667	0.4905	53.2	0.8357	10.3333	0.6123	50.5	0.6891	15.5	0.9408	47.75	0.38	20.3333	1.333	47	0.1207
8.26667	0.4913	53.2	0.8348	10.3333	0.6133	50.6667	0.6881	15.5	0.9426	48	0.3787	20.6667	1.335	47	0.1191
8.26667	0.4921	53.2	0.834	10.3333	0.6143	50.6667	0.6871	15.5	0.9444	48	0.3774	20.6667	1.338	47	0.1175
8.26667	0.4929	53.3333	0.8331	10.5	0.6153	50.6667	0.686	15.5	0.9462	48	0.376	20.6667	1.341	47	0.1159
8.26667	0.4936	53.3333	0.8322	10.5	0.6163	50.6667	0.685	15.5	0.9479	48	0.3747	20.6667	1.344	47.3333	0.1144
8.4	0.4944	53.3333	0.8314	10.5	0.6173	50.8333	0.684	15.75	0.9498	48	0.3734	21	1.347	47.3333	0.1127
8.4	0.4952	53.3333	0.8305	10.5	0.6183	50.8333	0.6829	15.75	0.9516	48	0.3721	21	1.35	47.3333	0.1111
8.4	0.4959	53.4667	0.8296	10.5	0.6193	50.8333	0.6819	15.75	0.9534	48.25	0.3707	21	1.353	47.3333	0.1096
8.4	0.4967	53.4667	0.8288	10.6667	0.6203	50.8333	0.6809	15.75	0.9552	48.25	0.3694	21	1.356	47.6667	0.108
8.53333	0.4975	53.4667	0.8279	10.6667	0.6213	50.8333	0.6799	15.75	0.9569	48.25	0.3681	21	1.359	47.6667	0.1064
8.53333	0.4982	53.4667	0.827	10.6667	0.6223	50.8333	0.6789	16	0.9588	48.25	0.3668	21	1.362	47.6667	0.1048
8.53333	0.499	53.4667	0.8262	10.6667	0.6233	51	0.6779	16	0.9605	48.25	0.3654	21.3333	1.365	47.6667	0.1032
8.53333	0.4997	53.4667	0.8253	10.6667	0.6243	51	0.6768	16	0.9623	48.5	0.3641	21.3333	1.368	47.6667	0.1017
8.53333	0.5005	53.6	0.8244	10.8333	0.6253	51	0.6758	16	0.9642	48.5	0.3628	21.3333	1.371	47.6667	0.1001
8.53333	0.5013	53.6	0.8236	10.8333	0.6263	51	0.6748	16	0.966	48.5	0.3615	21.3333	1.374	48	0.09851
8.66667	0.5021	53.6	0.8227	10.8333	0.6273	51	0.6738	16.25	0.9677	48.5	0.3601	21.6667	1.377	48	0.09692
8.66667	0.5029	53.6	0.8219	10.8333	0.6283	51.1667	0.6728	16.25	0.9695	48.5	0.3588	21.6667	1.38	48	0.09534
8.66667	0.5036	53.6	0.821	11	0.6293	51.1667	0.6717	16.25	0.9713	48.75	0.3575	21.6667	1.383	48	0.09377
8.66667	0.5044	53.7333	0.8201	11	0.6303	51.1667	0.6708	16.25	0.9731	48.75	0.3562	21.6667	1.386	48.3333	0.09216
8.8	0.5051	53.7333	0.8193	11	0.6313	51.1667	0.6697	16.25	0.9749	48.75	0.3549	21.6667	1.389	48.3333	0.09065
8.8	0.5059	53.7333	0.8184	11	0.6323	51.1667	0.6687	16.5	0.9767	48.75	0.3536	21.6667	1.392	48.3333	0.08908
8.8	0.5067	53.7333	0.8175	11	0.6333	51.3333	0.6677	16.5	0.9785	48.75	0.3523	22	1.395	48.3333	0.08748
8.8	0.5075	53.8667	0.8167	11.1667	0.6344	51.3333	0.6667	16.5	0.9804	49	0.351	22	1.398	48.3333	0.08591
8.8	0.5083	53.8667	0.8158	11.1667	0.6354	51.3333	0.6657	16.5	0.9821	49	0.3497	22	1.401	48.3333	0.08436
8.8	0.509	53.8667	0.815	11.1667	0.6364	51.3333	0.6647	16.75	0.984	49	0.3483	22	1.404	48.6667	0.08273
8.93333	0.5098	53.8667	0.8141	11.1667	0.6374	51.3333	0.6637	16.75	0.9858	49	0.3471	22	1.407	48.6667	0.08116
8.93333	0.5105	53.8667	0.8133	11.1667	0.6384	51.5	0.6626	16.75	0.9876	49.25	0.3457	22.3333	1.41	48.6667	0.07961
8.93333	0.5113	53.8667	0.8124	11.1667	0.6394	51.5	0.6616	16.75	0.9894	49.25	0.3444	22.3333	1.413	48.6667	0.07807
8.93333	0.5121	54	0.8116	11.3333	0.6404	51.5	0.6606	16.75	0.9912	49.25	0.3431	22.3333	1.416	48.6667	0.0765
8.93333	0.5128	54	0.8107	11.3333	0.6414	51.5	0.6596	16.75	0.9931	49.25	0.3418	22.3333	1.419	49	0.07499
9.06667	0.5136	54	0.8099	11.3333	0.6424	51.6667	0.6586	17	0.9949	49.25	0.3405	22.6667	1.422	49	0.0734
9.06667	0.5144	54	0.809	11.3333	0.6434	51.6667	0.6576	17	0.9967	49.25	0.3393	22.6667	1.425	49	0.07185
9.06667	0.5151	54.1333	0.8082	11.3333	0.6444	51.6667	0.6566	17	0.9985	49.5	0.338	22.6667	1.428	49	0.0703
9.06667	0.5159	54.1333	0.8073	11.5	0.6454	51.6667	0.6556	17	1	49.5	0.3367	22.6667	1.431	49.3333	0.06873
9.2	0.5167	54.1333	0.8065	11.5	0.6464	51.6667	0.6546	17	1.002	49.5	0.3354	22.6667	1.434	49.3333	0.06717
9.2	0.5174	54.1333	0.8056	11.5	0.6474	51.6667	0.6536	17.25	1.004	49.5	0.3341	22.6667	1.437	49.3333	0.06565
9.2	0.5182	54.1333	0.8047	11.5	0.6484	51.8333	0.6526	17.25	1.006	49.5	0.3328	23	1.44	49.3333	0.0641
9.2	0.519	54.1333	0.8039	11.5	0.6494	51.8333	0.6516	17.25	1.008	49.75	0.3315	23	1.443	49.3333	0.06258
9.2	0.5198	54.2667	0.803	11.6667	0.6504	51.8333	0.6506	17.25	1.009	49.75	0.3302	23	1.446	49.3333	0.06107
9.2	0.5205	54.2667	0.8022	11.6667	0.6514	51.8333	0.6496	17.25	1.011	49.75	0.3289	23	1.449	49.6667	0.05951
9.33333	0.5213	54.2667	0.8013	11.6667	0.6524	51.8333	0.6486	17.5	1.013	49.75	0.3277	23.3333	1.452	49.6667	0.05795
9.33333	0.5221	54.2667	0.8005	11.6667	0.6534	52	0.6476	17.5	1.015	49.75	0.3264	23.3333	1.455	49.6667	0.05642
9.33333	0.5228	54.2667	0.7996	11.8333	0.6544	52	0.6466	17.5	1.017	50	0.3251	23.3333	1.458	49.6667	0.05487
9.33333	0.5236	54.4	0.7988	11.8333	0.6554	52	0.6456	17.5	1.019	50	0.3238	23.3333	1.461	50	0.05335
9.46667	0.5243	54.4	0.7979	11.8333	0.6564	52	0.6446	17.5	1.02	50	0.3225	23.3333	1.464	50	0.05181
9.46667	0.5251	54.4	0.7971	11.8333	0.6574	52	0.6436	17.75	1.022	50	0.3212	23.3333	1.467	50	0.05026
9.46667	0.5259	54.4	0.7962	11.8333	0.6584	52.1667	0.6426	17.75	1.024	50	0.3199	23.6667	1.47	50	0.04874
9.46667	0.5267	54.5333	0.7954	12	0.6594	52.1667	0.6416	17.75	1.026	50.25	0.3186	23.6667	1.474	50	0.04719
9.46667	0.5274	54.5333	0.7945	12	0.6604	52.1667	0.6406	17.75	1.028	50.25	0.3173	23.6667	1.477	50	0.04568
9.46667	0.5282	54.5333	0.7937	12	0.6614	52.1667	0.6396	18	1.03	50.25	0.3161	23.6667	1.48	50.3333	0.04416
9.6	0.529	54.5333	0.7929	12	0.6624	52.1667	0.6386	18	1.031	50.25	0.3148	23.6667	1.483	50.3333	0.04265
9.6	0.5297	54.5333	0.792	12	0.6634	52.3333	0.6376	18	1.033	50.5	0.3135	24	1.486	50.3333	0.04111
9.6	0.5305	54.5333	0.7911	12	0.6644	52.3333	0.6366	18	1.035	50.5	0.3123	24	1.489	50.3333	0.03959
9.6	0.5313	54.6667	0.7903	12.1667	0.6654	52.3333	0.6356	18	1.037	50.5	0.311	24	1.492	50.3333	0.03807
9.6	0.532	54.6667	0.7894	12.1667	0.6664	52.3333	0.6346	18	1.039	50.5	0.3097	24	1.495	50.6667	0.03656
9.73333	0.5328	54.6667	0.7886	12.1667	0.6674	52.5	0.6336	18.25	1.041	50.5	0.3084	24.3333	1.498	50.6667	0.03505
9.73333	0.5336	54.6667	0.7877	12.1667	0.6684	52.5	0.6326	18.25	1.043	50.5	0.3072	24.3333	1.501	50.6667	0.03351
9.73333	0.5343	54.8	0.7869	12.1667	0.6694	52.5	0.6316	18.25	1.044	50.75	0.3059	24.3333	1.504	50.6667	0.032
9.73333	0.535	54.8	0.786	12.3333	0.6705	52.5	0.6306	18.25	1.046	50.75	0.3046	24.3333	1.507	51	0.03048
9.86667	0.5358	54.8	0.7852	12.3333	0.6714	52.5	0.6296	18.25	1.048	50.75	0.3034	24.3333	1.51	51	0.02898
9.86667	0.5365	54.8	0.7844	12.3333	0.6725	52.5	0.6286	18.5	1.05	50.75	0.3021	24.3333	1.513	51	0.02747
9.86667	0.5373	54.8	0.7835	12.3333	0.6735	52.6667	0.6276	18.5	1.052	50.75	0.3008	24.6667	1.516	51	0.02597
9.86667	0.5381	54.8	0.7827	12.3333	0.6745	52.6667	0.6267	18.5	1.054	51	0.2996	24.6667	1.519	51	0.02445
9.86667	0.5389	54.9333	0.7818	12.5	0.6755	52.6667	0.6256	18.5	1.056	51	0.2984	24.6667	1.523	51	0.02298
9.86667	0.5396	54.9333	0.781	12.5	0.6765	52.6667	0.6247	18.5	1.057	51	0.2971	24.6667	1.526	51.3333	0.02148
10	0.5404	54.9333	0.7801	12.5	0.6775	52.6667	0.6237	18.75	1.059	51	0.2958	25	1.529	51.3333	0.01996
10	0.5411	54.9333	0.7793	12.5	0.6785	52.8333	0.6227	18.75	1.061	51	0.2946	25	1.532	51.3333	0.01847
10	0.5419	54.9333	0.7784	12.6667	0.6795	52.8333	0.6217	18.75	1.063	51.25	0.2933	25	1.535	51.3333	0.01697
10	0.5427	55.0667	0.7776	12.6667	0.6805	52.8333	0.6207	18.75	1.065	51.25	0.2921	25	1.538	51.6667	0.0155
10.1333	0.5435	55.0667	0.7768	12.6667	0.6815	52.8333	0.6197	18.75	1.067	51.25	0.2908	25	1.541	51.6667	0.014
10.1333	0.5442	55.0667	0.7759	12.6667	0.6825	52.8333	0.6187	19	1.069	51.25	0.2895	25	1.544	51.6667	0.0125
10.1333	0.545	55.0667	0.7751	12.6667	0.6835	53	0.6178	19	1.07	51.25	0.2883	25.3333	1.547	51.6667	0.01101
10.1333	0.5457	55.2	0.7742	12.8333	0.6845	53	0.6168	19	1.072	51.5	0.287	25.3333	1.55	51.6667	0.0095
10.1333	0.5465	55.2	0.7734	12.8333	0.6856	53	0.6158	19	1.074	51.5	0.2858	25.3333	1.553	51.6667	0.00803
10.1333	0.5473	55.2	0.7726	12.8333	0.6866	53	0.6148	19.25	1.076	51.5	0.2845	25.3333	1.556	52	0.00653
10.2667	0.548	55.2	0.7717	12.8333	0.6875	53	0.6138	19.25	1.078	51.5	0.2833	25.3333	1.559	52	0.00502
10.2667	0.5488	55.2	0.7709	12.8333	0.6886	53.1667	0.6129	19.25	1.08	51.75	0.282	25.6667	1.562	52	0.00353
10.2667	0.5495	55.2	0.7701	12.8333	0.6896	53.1667	0.6119	19.25	1.082	51.75	0.2808	25.6667	1.565	52	0.00204
10.2667	0.5503	55.3333	0.7692	13	0.6906	53.1667	0.6109	19.25	1.083	51.75	0.2795	25.6667	1.569
10.2667	0.5511	55.3333	0.7684	13	0.6916	53.1667	0.6099	19.25	1.085	51.75	0.2784	25.6667	1.572
10.4	0.5519	55.3333	0.7676	13	0.6926	53.3333	0.609	19.5	1.087	51.75	0.2771	26	1.575
10.4	0.5526	55.3333	0.7667	13	0.6936	53.3333	0.608	19.5	1.089	51.75	0.2759	26	1.578
10.4	0.5534	55.4667	0.7659	13	0.6945	53.3333	0.607	19.5	1.091	52	0.2746	26	1.581
10.4	0.5541	55.4667	0.7651	13.1667	0.6956	53.3333	0.606	19.5	1.093	52	0.2734	26	1.584
10.5333	0.5549	55.4667	0.7642	13.1667	0.6966	53.3333	0.6051	19.5	1.095	52	0.2721	26	1.587
10.5333	0.5557	55.4667	0.7634	13.1667	0.6976	53.3333	0.6041	19.75	1.097	52	0.2709	26	1.59
10.5333	0.5565	55.4667	0.7626	13.1667	0.6986	53.5	0.6031	19.75	1.098	52	0.2697	26.3333	1.593
10.5333	0.5572	55.4667	0.7617	13.1667	0.6996	53.5	0.6021	19.75	1.1	52.25	0.2684	26.3333	1.596
