# Supplementary material for: All-water supercapacitor enabled by 1-nm clay channels
Source: Nat Commun. 2026 Jun 5;17:5014. doi: 10.1038/s41467-026-73924-1 (PMC13241519; doi:10.1038/s41467-026-73924-1)
Supplement: Supplementary file 3 — Source Data [file 41467_2026_73924_MOESM3_ESM.zip › Source data/Fig5c.xlsx]

## Sheet: Sheet1
U (V), scan rate=5mV/s	I (mA/cm2), scan rate=5mV/s	U (V), scan rate=10mV/s	I (mA/cm2), scan rate=10mV/s	U (V), scan rate=20mV/s	I (mA/cm2), scan rate=20mV/s	U (V), scan rate=40mV/s	I (mA/cm2), scan rate=40mV/s	U (V), scan rate=60mV/s	I (mA/cm2), scan rate=60mV/s	U (V), scan rate=80mV/s	I (mA/cm2), scan rate=80mV/s	U (V), scan rate=120mV/s	I (mA/cm2), scan rate=120mV/s	U (V), scan rate=160mV/s	I (mA/cm2), scan rate=160mV/s
0	-0.57	0	-1.18357	0	-2.21643	0	-3.84286	0	-5.10714	0	-6.19286	0	-7.77143	0	-8.83571
0.001	-0.51286	0.001	-1.10607	0.001	-2.12429	0.001	-3.74643	0.001	-4.99643	0.001	-6.08214	0.001	-7.65714	0.001	-8.72143
0.002	-0.46679	0.002	-1.04714	0.002	-2.04857	0.002	-3.65	0.002	-4.9	0.002	-5.97857	0.002	-7.55357	0.002	-8.61429
0.003	-0.43071	0.003	-0.99786	0.003	-1.98214	0.003	-3.5675	0.003	-4.81071	0.003	-5.88571	0.003	-7.45357	0.003	-8.51429
0.004	-0.40036	0.004	-0.95464	0.004	-1.9225	0.004	-3.49107	0.004	-4.72857	0.004	-5.79643	0.004	-7.36071	0.004	-8.42143
0.005	-0.37321	0.005	-0.91571	0.005	-1.86857	0.005	-3.42071	0.005	-4.65	0.005	-5.71429	0.005	-7.275	0.005	-8.32857
0.006	-0.3485	0.006	-0.87964	0.006	-1.81821	0.006	-3.35393	0.006	-4.57857	0.006	-5.63214	0.006	-7.18929	0.006	-8.24286
0.007	-0.3255	0.007	-0.84607	0.007	-1.77107	0.007	-3.29143	0.007	-4.50714	0.007	-5.55714	0.007	-7.11071	0.007	-8.15714
0.008	-0.30414	0.008	-0.815	0.008	-1.72679	0.008	-3.23214	0.008	-4.44286	0.008	-5.48571	0.008	-7.03214	0.008	-8.075
0.009	-0.28407	0.009	-0.78571	0.009	-1.68464	0.009	-3.17536	0.009	-4.37857	0.009	-5.41429	0.009	-6.95714	0.009	-7.99643
0.01	-0.26557	0.01	-0.7575	0.01	-1.64429	0.01	-3.12107	0.01	-4.31429	0.01	-5.34643	0.01	-6.88214	0.01	-7.92143
0.011	-0.24764	0.011	-0.73071	0.011	-1.60607	0.011	-3.06857	0.011	-4.25714	0.011	-5.28214	0.011	-6.81071	0.011	-7.84643
0.012	-0.23139	0.012	-0.705	0.012	-1.56929	0.012	-3.01821	0.012	-4.2	0.012	-5.21786	0.012	-6.74286	0.012	-7.77143
0.013	-0.21536	0.013	-0.68	0.013	-1.53357	0.013	-2.96964	0.013	-4.14286	0.013	-5.15714	0.013	-6.675	0.013	-7.7
0.014	-0.19971	0.014	-0.65643	0.014	-1.49964	0.014	-2.9225	0.014	-4.08929	0.014	-5.09643	0.014	-6.60714	0.014	-7.63214
0.015	-0.18564	0.015	-0.63357	0.015	-1.46679	0.015	-2.87714	0.015	-4.03571	0.015	-5.03929	0.015	-6.54286	0.015	-7.56429
0.016	-0.17168	0.016	-0.61143	0.016	-1.43464	0.016	-2.83286	0.016	-3.98571	0.016	-4.98214	0.016	-6.48214	0.016	-7.49643
0.017	-0.15789	0.017	-0.58964	0.017	-1.40321	0.017	-2.78964	0.017	-3.93571	0.017	-4.92857	0.017	-6.42143	0.017	-7.43214
0.018	-0.14529	0.018	-0.56857	0.018	-1.37321	0.018	-2.74786	0.018	-3.88571	0.018	-4.875	0.018	-6.36071	0.018	-7.36786
0.019	-0.13293	0.019	-0.54786	0.019	-1.34321	0.019	-2.70679	0.019	-3.83929	0.019	-4.82143	0.019	-6.3	0.019	-7.30714
0.02	-0.12154	0.02	-0.52821	0.02	-1.31464	0.02	-2.66679	0.02	-3.78929	0.02	-4.76786	0.02	-6.24286	0.02	-7.24643
0.021	-0.11007	0.021	-0.50929	0.021	-1.28643	0.021	-2.62786	0.021	-3.74643	0.021	-4.71786	0.021	-6.18571	0.021	-7.18571
0.022	-0.09879	0.022	-0.49036	0.022	-1.25893	0.022	-2.58964	0.022	-3.7	0.022	-4.66786	0.022	-6.13214	0.022	-7.125
0.023	-0.08839	0.023	-0.47179	0.023	-1.23214	0.023	-2.5525	0.023	-3.65714	0.023	-4.61786	0.023	-6.075	0.023	-7.06786
0.024	-0.07761	0.024	-0.45393	0.024	-1.20607	0.024	-2.51571	0.024	-3.61429	0.024	-4.57143	0.024	-6.02143	0.024	-7.01071
0.025	-0.068	0.025	-0.43607	0.025	-1.18	0.025	-2.48	0.025	-3.57143	0.025	-4.525	0.025	-5.97143	0.025	-6.95357
0.026	-0.05814	0.026	-0.41857	0.026	-1.15429	0.026	-2.44464	0.026	-3.52964	0.026	-4.47857	0.026	-5.91786	0.026	-6.89643
0.027	-0.04961	0.027	-0.40214	0.027	-1.13	0.027	-2.41036	0.027	-3.48929	0.027	-4.43214	0.027	-5.86786	0.027	-6.84286
0.028	-0.04014	0.028	-0.38571	0.028	-1.10536	0.028	-2.37643	0.028	-3.44929	0.028	-4.38571	0.028	-5.81429	0.028	-6.78929
0.029	-0.03132	0.029	-0.36964	0.029	-1.08143	0.029	-2.34321	0.029	-3.41	0.029	-4.34286	0.029	-5.76786	0.029	-6.73571
0.03	-0.02288	0.03	-0.354	0.03	-1.05821	0.03	-2.31036	0.03	-3.37143	0.03	-4.3	0.03	-5.71786	0.03	-6.68214
0.031	-0.01511	0.031	-0.33843	0.031	-1.035	0.031	-2.27821	0.031	-3.33321	0.031	-4.25714	0.031	-5.66786	0.031	-6.63214
0.032	-0.00712	0.032	-0.32311	0.032	-1.01214	0.032	-2.24643	0.032	-3.29571	0.032	-4.21429	0.032	-5.62143	0.032	-6.57857
0.033	0.000659643	0.033	-0.30818	0.033	-0.98964	0.033	-2.215	0.033	-3.25857	0.033	-4.17143	0.033	-5.575	0.033	-6.52857
0.034	0.00747	0.034	-0.29354	0.034	-0.96786	0.034	-2.18464	0.034	-3.2225	0.034	-4.13214	0.034	-5.52857	0.034	-6.47857
0.035	0.01508	0.035	-0.27918	0.035	-0.94607	0.035	-2.15429	0.035	-3.18643	0.035	-4.09286	0.035	-5.48214	0.035	-6.42857
0.036	0.02164	0.036	-0.26489	0.036	-0.92464	0.036	-2.12429	0.036	-3.15107	0.036	-4.05	0.036	-5.43571	0.036	-6.38214
0.037	0.02835	0.037	-0.25118	0.037	-0.90393	0.037	-2.095	0.037	-3.11607	0.037	-4.01071	0.037	-5.39286	0.037	-6.33214
0.038	0.03575	0.038	-0.23739	0.038	-0.88286	0.038	-2.06571	0.038	-3.08143	0.038	-3.975	0.038	-5.34643	0.038	-6.28571
0.039	0.04229	0.039	-0.22396	0.039	-0.86179	0.039	-2.03714	0.039	-3.04679	0.039	-3.93571	0.039	-5.30357	0.039	-6.23929
0.04	0.04782	0.04	-0.21118	0.04	-0.84179	0.04	-2.00893	0.04	-3.01393	0.04	-3.89643	0.04	-5.26071	0.04	-6.19286
0.041	0.05339	0.041	-0.19818	0.041	-0.82179	0.041	-1.98071	0.041	-2.98036	0.041	-3.86071	0.041	-5.21786	0.041	-6.14643
0.042	0.05889	0.042	-0.1855	0.042	-0.80179	0.042	-1.95321	0.042	-2.9475	0.042	-3.82143	0.042	-5.175	0.042	-6.1
0.043	0.06457	0.043	-0.17311	0.043	-0.78286	0.043	-1.92607	0.043	-2.915	0.043	-3.78571	0.043	-5.13571	0.043	-6.05357
0.044	0.07018	0.044	-0.16071	0.044	-0.76321	0.044	-1.89929	0.044	-2.88321	0.044	-3.75	0.044	-5.09286	0.044	-6.01071
0.045	0.07564	0.045	-0.14857	0.045	-0.74429	0.045	-1.8725	0.045	-2.85143	0.045	-3.71429	0.045	-5.05357	0.045	-5.96429
0.046	0.08064	0.046	-0.13686	0.046	-0.72536	0.046	-1.84607	0.046	-2.82	0.046	-3.67857	0.046	-5.01071	0.046	-5.92143
0.047	0.08575	0.047	-0.12521	0.047	-0.70679	0.047	-1.82036	0.047	-2.78893	0.047	-3.64286	0.047	-4.97143	0.047	-5.87857
0.048	0.09136	0.048	-0.11371	0.048	-0.68857	0.048	-1.79429	0.048	-2.75821	0.048	-3.61071	0.048	-4.93214	0.048	-5.83571
0.049	0.09557	0.049	-0.10243	0.049	-0.67036	0.049	-1.76893	0.049	-2.72821	0.049	-3.575	0.049	-4.89286	0.049	-5.79286
0.05	0.10025	0.05	-0.09143	0.05	-0.6525	0.05	-1.74393	0.05	-2.69786	0.05	-3.54143	0.05	-4.85357	0.05	-5.75
0.051	0.10557	0.051	-0.08032	0.051	-0.63429	0.051	-1.71857	0.051	-2.66786	0.051	-3.5075	0.051	-4.81429	0.051	-5.70714
0.052	0.11011	0.052	-0.06946	0.052	-0.61679	0.052	-1.69357	0.052	-2.63821	0.052	-3.47429	0.052	-4.77857	0.052	-5.66786
0.053	0.11461	0.053	-0.05925	0.053	-0.59964	0.053	-1.66964	0.053	-2.60964	0.053	-3.44179	0.053	-4.73929	0.053	-5.625
0.054	0.11793	0.054	-0.04882	0.054	-0.58214	0.054	-1.64536	0.054	-2.58071	0.054	-3.40893	0.054	-4.70357	0.054	-5.58571
0.055	0.12236	0.055	-0.03846	0.055	-0.56536	0.055	-1.62143	0.055	-2.55214	0.055	-3.37643	0.055	-4.66429	0.055	-5.54643
0.056	0.12586	0.056	-0.02849	0.056	-0.54857	0.056	-1.59786	0.056	-2.52393	0.056	-3.345	0.056	-4.62857	0.056	-5.50714
0.057	0.12971	0.057	-0.01839	0.057	-0.53179	0.057	-1.57429	0.057	-2.49571	0.057	-3.31286	0.057	-4.59286	0.057	-5.46429
0.058	0.13325	0.058	-0.00846	0.058	-0.515	0.058	-1.55107	0.058	-2.46786	0.058	-3.28143	0.058	-4.55714	0.058	-5.425
0.059	0.13682	0.059	0.000946071	0.059	-0.49893	0.059	-1.52786	0.059	-2.44036	0.059	-3.25071	0.059	-4.52143	0.059	-5.38929
0.06	0.14086	0.06	0.01047	0.06	-0.48286	0.06	-1.505	0.06	-2.41321	0.06	-3.22	0.06	-4.48571	0.06	-5.35
0.061	0.14443	0.061	0.01988	0.061	-0.46679	0.061	-1.4825	0.061	-2.38607	0.061	-3.18929	0.061	-4.45	0.061	-5.31071
0.062	0.14782	0.062	0.02898	0.062	-0.45107	0.062	-1.46	0.062	-2.35929	0.062	-3.15893	0.062	-4.41429	0.062	-5.27143
0.063	0.15132	0.063	0.03811	0.063	-0.43536	0.063	-1.43786	0.063	-2.33286	0.063	-3.12929	0.063	-4.38214	0.063	-5.23571
0.064	0.15475	0.064	0.04732	0.064	-0.41964	0.064	-1.41536	0.064	-2.30607	0.064	-3.09857	0.064	-4.34643	0.064	-5.19643
0.065	0.15804	0.065	0.05589	0.065	-0.40429	0.065	-1.39321	0.065	-2.28	0.065	-3.06893	0.065	-4.31071	0.065	-5.16071
0.066	0.16132	0.066	0.06432	0.066	-0.38929	0.066	-1.37179	0.066	-2.25393	0.066	-3.03964	0.066	-4.27857	0.066	-5.125
0.067	0.16432	0.067	0.07293	0.067	-0.37429	0.067	-1.35	0.067	-2.22821	0.067	-3.01071	0.067	-4.24643	0.067	-5.08571
0.068	0.16711	0.068	0.08146	0.068	-0.35929	0.068	-1.32857	0.068	-2.2025	0.068	-2.98179	0.068	-4.21071	0.068	-5.05
0.069	0.16989	0.069	0.08971	0.069	-0.34464	0.069	-1.3075	0.069	-2.1775	0.069	-2.95321	0.069	-4.17857	0.069	-5.01429
0.07	0.173	0.07	0.09796	0.07	-0.32968	0.07	-1.28607	0.07	-2.15214	0.07	-2.92464	0.07	-4.14643	0.07	-4.97857
0.071	0.17579	0.071	0.10618	0.071	-0.31504	0.071	-1.265	0.071	-2.12679	0.071	-2.89643	0.071	-4.11429	0.071	-4.94286
0.072	0.17918	0.072	0.11382	0.072	-0.30086	0.072	-1.24464	0.072	-2.1025	0.072	-2.86857	0.072	-4.08214	0.072	-4.90714
0.073	0.18132	0.073	0.12175	0.073	-0.28646	0.073	-1.22393	0.073	-2.07786	0.073	-2.84036	0.073	-4.04643	0.073	-4.87143
0.074	0.18439	0.074	0.12925	0.074	-0.27239	0.074	-1.20357	0.074	-2.05321	0.074	-2.81286	0.074	-4.01786	0.074	-4.83929
0.075	0.18682	0.075	0.13679	0.075	-0.25839	0.075	-1.18357	0.075	-2.02929	0.075	-2.78536	0.075	-3.98571	0.075	-4.80357
0.076	0.18925	0.076	0.14443	0.076	-0.24439	0.076	-1.16321	0.076	-2.005	0.076	-2.75821	0.076	-3.95357	0.076	-4.76786
0.077	0.19129	0.077	0.15193	0.077	-0.23046	0.077	-1.14286	0.077	-1.98071	0.077	-2.73071	0.077	-3.92143	0.077	-4.73571
0.078	0.19432	0.078	0.15907	0.078	-0.21707	0.078	-1.12321	0.078	-1.95714	0.078	-2.70393	0.078	-3.88929	0.078	-4.7
0.079	0.19654	0.079	0.16614	0.079	-0.20364	0.079	-1.10357	0.079	-1.93357	0.079	-2.6775	0.079	-3.86071	0.079	-4.66786
0.08	0.19889	0.08	0.17325	0.08	-0.19025	0.08	-1.08393	0.08	-1.91036	0.08	-2.65107	0.08	-3.82857	0.08	-4.63571
0.081	0.20093	0.081	0.18025	0.081	-0.17693	0.081	-1.06464	0.081	-1.88714	0.081	-2.62464	0.081	-3.8	0.081	-4.6
0.082	0.20311	0.082	0.18711	0.082	-0.16386	0.082	-1.04536	0.082	-1.86393	0.082	-2.59893	0.082	-3.76786	0.082	-4.56786
0.083	0.20532	0.083	0.19393	0.083	-0.15071	0.083	-1.02607	0.083	-1.84071	0.083	-2.5725	0.083	-3.73929	0.083	-4.53571
0.084	0.20782	0.084	0.20054	0.084	-0.13771	0.084	-1.00679	0.084	-1.81786	0.084	-2.54679	0.084	-3.70714	0.084	-4.50357
0.085	0.20968	0.085	0.20689	0.085	-0.125	0.085	-0.98821	0.085	-1.79536	0.085	-2.52143	0.085	-3.67857	0.085	-4.47143
0.086	0.21207	0.086	0.21361	0.086	-0.11221	0.086	-0.96929	0.086	-1.77286	0.086	-2.49571	0.086	-3.65	0.086	-4.43929
0.087	0.21346	0.087	0.22018	0.087	-0.09961	0.087	-0.95071	0.087	-1.75036	0.087	-2.47036	0.087	-3.62143	0.087	-4.40714
0.088	0.21593	0.088	0.22636	0.088	-0.08729	0.088	-0.93214	0.088	-1.72821	0.088	-2.445	0.088	-3.59286	0.088	-4.375
0.089	0.21789	0.089	0.23275	0.089	-0.07471	0.089	-0.91393	0.089	-1.70571	0.089	-2.42	0.089	-3.56214	0.089	-4.34286
0.09	0.22043	0.09	0.23918	0.09	-0.06218	0.09	-0.895	0.09	-1.68357	0.09	-2.39464	0.09	-3.53321	0.09	-4.31071
0.091	0.22246	0.091	0.245	0.091	-0.05029	0.091	-0.87714	0.091	-1.66214	0.091	-2.37036	0.091	-3.50464	0.091	-4.27857
0.092	0.22357	0.092	0.25107	0.092	-0.03821	0.092	-0.85893	0.092	-1.64036	0.092	-2.34571	0.092	-3.47607	0.092	-4.25
0.093	0.22586	0.093	0.25689	0.093	-0.02627	0.093	-0.84107	0.093	-1.61893	0.093	-2.32143	0.093	-3.44821	0.093	-4.21786
0.094	0.22761	0.094	0.26286	0.094	-0.01434	0.094	-0.82286	0.094	-1.5975	0.094	-2.29714	0.094	-3.42036	0.094	-4.18571
0.095	0.22921	0.095	0.26875	0.095	-0.00253	0.095	-0.80536	0.095	-1.57571	0.095	-2.27286	0.095	-3.39214	0.095	-4.15714
0.096	0.2315	0.096	0.2745	0.096	0.00934	0.096	-0.7875	0.096	-1.55464	0.096	-2.24857	0.096	-3.36393	0.096	-4.125
0.097	0.23257	0.097	0.28032	0.097	0.02099	0.097	-0.77	0.097	-1.53357	0.097	-2.22464	0.097	-3.33643	0.097	-4.09643
0.098	0.23429	0.098	0.28571	0.098	0.03225	0.098	-0.75286	0.098	-1.5125	0.098	-2.20107	0.098	-3.30929	0.098	-4.06786
0.099	0.236	0.099	0.29121	0.099	0.04368	0.099	-0.73536	0.099	-1.49179	0.099	-2.1775	0.099	-3.28179	0.099	-4.03571
0.1	0.23768	0.1	0.29664	0.1	0.05496	0.1	-0.71786	0.1	-1.47107	0.1	-2.15393	0.1	-3.25429	0.1	-4.00714
0.101	0.23932	0.101	0.30182	0.101	0.06596	0.101	-0.70107	0.101	-1.45036	0.101	-2.13071	0.101	-3.22786	0.101	-3.97857
0.102	0.241	0.102	0.30739	0.102	0.07739	0.102	-0.68357	0.102	-1.42964	0.102	-2.10714	0.102	-3.20071	0.102	-3.94643
0.103	0.24264	0.103	0.31275	0.103	0.08857	0.103	-0.66643	0.103	-1.40857	0.103	-2.08393	0.103	-3.17357	0.103	-3.91786
0.104	0.24429	0.104	0.31757	0.104	0.09921	0.104	-0.64964	0.104	-1.38893	0.104	-2.06143	0.104	-3.1475	0.104	-3.88929
0.105	0.24536	0.105	0.32271	0.105	0.11011	0.105	-0.63286	0.105	-1.36857	0.105	-2.03857	0.105	-3.12107	0.105	-3.86071
0.106	0.24711	0.106	0.32768	0.106	0.12075	0.106	-0.61643	0.106	-1.34893	0.106	-2.01571	0.106	-3.09429	0.106	-3.83214
0.107	0.24843	0.107	0.3325	0.107	0.13096	0.107	-0.6	0.107	-1.32893	0.107	-1.99357	0.107	-3.06821	0.107	-3.80357
0.108	0.25007	0.108	0.33732	0.108	0.14164	0.108	-0.58357	0.108	-1.30857	0.108	-1.97107	0.108	-3.04214	0.108	-3.775
0.109	0.25168	0.109	0.34225	0.109	0.15214	0.109	-0.56679	0.109	-1.28893	0.109	-1.94857	0.109	-3.01643	0.109	-3.74643
0.11	0.25304	0.11	0.34682	0.11	0.16246	0.11	-0.55071	0.11	-1.26929	0.11	-1.92607	0.11	-2.99071	0.11	-3.71786
0.111	0.25368	0.111	0.35146	0.111	0.17275	0.111	-0.53464	0.111	-1.25	0.111	-1.90429	0.111	-2.965	0.111	-3.68929
0.112	0.25521	0.112	0.35607	0.112	0.18304	0.112	-0.51857	0.112	-1.23036	0.112	-1.88179	0.112	-2.93929	0.112	-3.66071
0.113	0.2565	0.113	0.36071	0.113	0.19318	0.113	-0.5025	0.113	-1.21107	0.113	-1.86	0.113	-2.91393	0.113	-3.63214
0.114	0.25804	0.114	0.36536	0.114	0.20304	0.114	-0.48679	0.114	-1.19214	0.114	-1.83821	0.114	-2.88893	0.114	-3.60714
0.115	0.25957	0.115	0.37	0.115	0.21329	0.115	-0.47036	0.115	-1.1725	0.115	-1.81607	0.115	-2.86357	0.115	-3.57857
0.116	0.26057	0.116	0.37464	0.116	0.22332	0.116	-0.45429	0.116	-1.15321	0.116	-1.79429	0.116	-2.83821	0.116	-3.55071
0.117	0.26186	0.117	0.37857	0.117	0.23296	0.117	-0.43929	0.117	-1.13429	0.117	-1.77321	0.117	-2.81357	0.117	-3.52393
0.118	0.26318	0.118	0.38286	0.118	0.24275	0.118	-0.42357	0.118	-1.11536	0.118	-1.75179	0.118	-2.78857	0.118	-3.49679
0.119	0.26404	0.119	0.38714	0.119	0.25229	0.119	-0.40786	0.119	-1.09679	0.119	-1.73036	0.119	-2.76393	0.119	-3.46964
0.12	0.26557	0.12	0.39107	0.12	0.26171	0.12	-0.39286	0.12	-1.07821	0.12	-1.70929	0.12	-2.73964	0.12	-3.44321
0.121	0.26671	0.121	0.39536	0.121	0.27161	0.121	-0.37714	0.121	-1.05929	0.121	-1.68786	0.121	-2.715	0.121	-3.41643
0.122	0.26782	0.122	0.39964	0.122	0.28118	0.122	-0.36214	0.122	-1.04071	0.122	-1.66679	0.122	-2.69036	0.122	-3.38929
0.123	0.26914	0.123	0.40357	0.123	0.29025	0.123	-0.34693	0.123	-1.0225	0.123	-1.64571	0.123	-2.66679	0.123	-3.36321
0.124	0.26989	0.124	0.4075	0.124	0.29964	0.124	-0.33182	0.124	-1.00393	0.124	-1.62536	0.124	-2.6425	0.124	-3.33643
0.125	0.27139	0.125	0.41143	0.125	0.30893	0.125	-0.31686	0.125	-0.98571	0.125	-1.60429	0.125	-2.61821	0.125	-3.31071
0.126	0.27179	0.126	0.41536	0.126	0.31811	0.126	-0.30182	0.126	-0.9675	0.126	-1.58357	0.126	-2.59429	0.126	-3.28393
0.127	0.2725	0.127	0.41929	0.127	0.32725	0.127	-0.28689	0.127	-0.94929	0.127	-1.56286	0.127	-2.57036	0.127	-3.25821
0.128	0.27443	0.128	0.42321	0.128	0.33629	0.128	-0.27193	0.128	-0.93107	0.128	-1.5425	0.128	-2.54643	0.128	-3.23214
0.129	0.27593	0.129	0.42714	0.129	0.34518	0.129	-0.257	0.129	-0.91321	0.129	-1.52214	0.129	-2.5225	0.129	-3.20643
0.13	0.27725	0.13	0.43071	0.13	0.35379	0.13	-0.24271	0.13	-0.89571	0.13	-1.50179	0.13	-2.49929	0.13	-3.18107
0.131	0.27789	0.131	0.43429	0.131	0.3625	0.131	-0.22814	0.131	-0.87786	0.131	-1.48179	0.131	-2.47607	0.131	-3.15536
0.132	0.27871	0.132	0.43786	0.132	0.37143	0.132	-0.21375	0.132	-0.86	0.132	-1.46143	0.132	-2.45286	0.132	-3.13
0.133	0.27957	0.133	0.44143	0.133	0.38	0.133	-0.19957	0.133	-0.8425	0.133	-1.44179	0.133	-2.43	0.133	-3.10464
0.134	0.28057	0.134	0.445	0.134	0.38857	0.134	-0.185	0.134	-0.82464	0.134	-1.42179	0.134	-2.40643	0.134	-3.07929
0.135	0.28161	0.135	0.44857	0.135	0.39714	0.135	-0.17054	0.135	-0.80714	0.135	-1.40179	0.135	-2.38357	0.135	-3.05393
0.136	0.28207	0.136	0.45179	0.136	0.40536	0.136	-0.15654	0.136	-0.79	0.136	-1.38214	0.136	-2.36071	0.136	-3.02929
0.137	0.28357	0.137	0.45536	0.137	0.41393	0.137	-0.14246	0.137	-0.77286	0.137	-1.36214	0.137	-2.33786	0.137	-3.00393
0.138	0.28454	0.138	0.45893	0.138	0.4225	0.138	-0.12839	0.138	-0.75536	0.138	-1.34286	0.138	-2.31536	0.138	-2.97929
0.139	0.28589	0.139	0.46214	0.139	0.43071	0.139	-0.11439	0.139	-0.73821	0.139	-1.32321	0.139	-2.2925	0.139	-2.95464
0.14	0.28614	0.14	0.46536	0.14	0.43893	0.14	-0.10039	0.14	-0.72107	0.14	-1.30357	0.14	-2.27	0.14	-2.92964
0.141	0.287	0.141	0.46893	0.141	0.44714	0.141	-0.08632	0.141	-0.70357	0.141	-1.28393	0.141	-2.24714	0.141	-2.90464
0.142	0.28779	0.142	0.47179	0.142	0.455	0.142	-0.07254	0.142	-0.68679	0.142	-1.26464	0.142	-2.22464	0.142	-2.88071
0.143	0.28907	0.143	0.475	0.143	0.46321	0.143	-0.05907	0.143	-0.67	0.143	-1.24571	0.143	-2.2025	0.143	-2.85643
0.144	0.28954	0.144	0.47821	0.144	0.47107	0.144	-0.04536	0.144	-0.65321	0.144	-1.22643	0.144	-2.18071	0.144	-2.83179
0.145	0.2905	0.145	0.48107	0.145	0.47893	0.145	-0.03177	0.145	-0.63643	0.145	-1.2075	0.145	-2.15857	0.145	-2.80786
0.146	0.29121	0.146	0.48429	0.146	0.48643	0.146	-0.01847	0.146	-0.62	0.146	-1.18893	0.146	-2.13643	0.146	-2.78357
0.147	0.29196	0.147	0.4875	0.147	0.49429	0.147	-0.00482	0.147	-0.60321	0.147	-1.16964	0.147	-2.11429	0.147	-2.75964
0.148	0.29318	0.148	0.49036	0.148	0.5025	0.148	0.00895	0.148	-0.58643	0.148	-1.15071	0.148	-2.0925	0.148	-2.73571
0.149	0.29364	0.149	0.49321	0.149	0.50964	0.149	0.02201	0.149	-0.57036	0.149	-1.13214	0.149	-2.07107	0.149	-2.71214
0.15	0.29404	0.15	0.49643	0.15	0.5175	0.15	0.0353	0.15	-0.55393	0.15	-1.11321	0.15	-2.04929	0.15	-2.68821
0.151	0.29486	0.151	0.49929	0.151	0.525	0.151	0.0485	0.151	-0.53714	0.151	-1.09464	0.151	-2.02786	0.151	-2.66464
0.152	0.29554	0.152	0.50179	0.152	0.53214	0.152	0.06143	0.152	-0.52107	0.152	-1.07607	0.152	-2.00607	0.152	-2.64143
0.153	0.29675	0.153	0.505	0.153	0.53964	0.153	0.07457	0.153	-0.50464	0.153	-1.0575	0.153	-1.98464	0.153	-2.6175
0.154	0.29771	0.154	0.50821	0.154	0.54786	0.154	0.08804	0.154	-0.48821	0.154	-1.03893	0.154	-1.9625	0.154	-2.59393
0.155	0.29839	0.155	0.51071	0.155	0.55464	0.155	0.10082	0.155	-0.4725	0.155	-1.02071	0.155	-1.94143	0.155	-2.57107
0.156	0.2985	0.156	0.51321	0.156	0.56179	0.156	0.11354	0.156	-0.45643	0.156	-1.0025	0.156	-1.92036	0.156	-2.54786
0.157	0.29979	0.157	0.51571	0.157	0.56893	0.157	0.12611	0.157	-0.44071	0.157	-0.98464	0.157	-1.89964	0.157	-2.52464
0.158	0.30025	0.158	0.51857	0.158	0.57607	0.158	0.13875	0.158	-0.425	0.158	-0.96643	0.158	-1.87857	0.158	-2.50179
0.159	0.30114	0.159	0.52107	0.159	0.58321	0.159	0.15129	0.159	-0.40893	0.159	-0.94821	0.159	-1.8575	0.159	-2.47893
0.16	0.30161	0.16	0.52393	0.16	0.59036	0.16	0.16425	0.16	-0.39321	0.16	-0.93036	0.16	-1.83643	0.16	-2.45607
0.161	0.3025	0.161	0.52643	0.161	0.5975	0.161	0.17693	0.161	-0.3775	0.161	-0.9125	0.161	-1.81571	0.161	-2.43357
0.162	0.303	0.162	0.52893	0.162	0.60393	0.162	0.18904	0.162	-0.36214	0.162	-0.895	0.162	-1.795	0.162	-2.41107
0.163	0.30371	0.163	0.53143	0.163	0.61107	0.163	0.20132	0.163	-0.34664	0.163	-0.87714	0.163	-1.77429	0.163	-2.38857
0.164	0.30479	0.164	0.53393	0.164	0.61786	0.164	0.21379	0.164	-0.33089	0.164	-0.85893	0.164	-1.75393	0.164	-2.36536
0.165	0.30532	0.165	0.53643	0.165	0.62429	0.165	0.22607	0.165	-0.31568	0.165	-0.84143	0.165	-1.73357	0.165	-2.34357
0.166	0.30571	0.166	0.53929	0.166	0.63143	0.166	0.23861	0.166	-0.30004	0.166	-0.82393	0.166	-1.71286	0.166	-2.32071
0.167	0.30686	0.167	0.54179	0.167	0.63821	0.167	0.25096	0.167	-0.28421	0.167	-0.80607	0.167	-1.69179	0.167	-2.29821
0.168	0.30775	0.168	0.54393	0.168	0.64464	0.168	0.26296	0.168	-0.26932	0.168	-0.78893	0.168	-1.67179	0.168	-2.27643
0.169	0.30814	0.169	0.54643	0.169	0.65107	0.169	0.27507	0.169	-0.25411	0.169	-0.77143	0.169	-1.65179	0.169	-2.25429
0.17	0.30896	0.17	0.54857	0.17	0.6575	0.17	0.28704	0.17	-0.23893	0.17	-0.75393	0.17	-1.63179	0.17	-2.23214
0.171	0.30907	0.171	0.55107	0.171	0.66393	0.171	0.29907	0.171	-0.22404	0.171	-0.73679	0.171	-1.61179	0.171	-2.21
0.172	0.30943	0.172	0.55321	0.172	0.67036	0.172	0.31104	0.172	-0.20893	0.172	-0.71964	0.172	-1.59179	0.172	-2.18857
0.173	0.31011	0.173	0.55571	0.173	0.67714	0.173	0.323	0.173	-0.19375	0.173	-0.70214	0.173	-1.57143	0.173	-2.16643
0.174	0.31104	0.174	0.55786	0.174	0.68321	0.174	0.33475	0.174	-0.179	0.174	-0.68536	0.174	-1.55179	0.174	-2.145
0.175	0.31157	0.175	0.56	0.175	0.68929	0.175	0.34629	0.175	-0.16407	0.175	-0.66821	0.175	-1.53179	0.175	-2.12321
0.176	0.31175	0.176	0.56214	0.176	0.69571	0.176	0.35821	0.176	-0.14929	0.176	-0.65143	0.176	-1.51214	0.176	-2.10179
0.177	0.31214	0.177	0.56464	0.177	0.70179	0.177	0.37	0.177	-0.13446	0.177	-0.63429	0.177	-1.4925	0.177	-2.08
0.178	0.31239	0.178	0.56643	0.178	0.70786	0.178	0.38143	0.178	-0.11975	0.178	-0.6175	0.178	-1.47286	0.178	-2.05857
0.179	0.31279	0.179	0.56893	0.179	0.71429	0.179	0.39321	0.179	-0.10489	0.179	-0.60036	0.179	-1.45321	0.179	-2.03714
0.18	0.31404	0.18	0.57107	0.18	0.72036	0.18	0.405	0.18	-0.09032	0.18	-0.58357	0.18	-1.43357	0.18	-2.01536
0.181	0.3145	0.181	0.57286	0.181	0.72607	0.181	0.41607	0.181	-0.07618	0.181	-0.56714	0.181	-1.41429	0.181	-1.995
0.182	0.31546	0.182	0.575	0.182	0.73214	0.182	0.4275	0.182	-0.06161	0.182	-0.55071	0.182	-1.395	0.182	-1.97357
0.183	0.31621	0.183	0.57714	0.183	0.73821	0.183	0.43893	0.183	-0.04714	0.183	-0.53393	0.183	-1.37536	0.183	-1.95214
0.184	0.31579	0.184	0.57893	0.184	0.74393	0.184	0.45	0.184	-0.03304	0.184	-0.5175	0.184	-1.35643	0.184	-1.93143
0.185	0.31689	0.185	0.58107	0.185	0.74964	0.185	0.46143	0.185	-0.01843	0.185	-0.50107	0.185	-1.33714	0.185	-1.91071
0.186	0.31757	0.186	0.58321	0.186	0.75571	0.186	0.4725	0.186	-0.00397	0.186	-0.48464	0.186	-1.31786	0.186	-1.88964
0.187	0.31807	0.187	0.585	0.187	0.76107	0.187	0.48357	0.187	0.01007	0.187	-0.46821	0.187	-1.29893	0.187	-1.86893
0.188	0.31821	0.188	0.58679	0.188	0.76679	0.188	0.49464	0.188	0.0243	0.188	-0.45179	0.188	-1.28	0.188	-1.84786
0.189	0.31871	0.189	0.58857	0.189	0.7725	0.189	0.50571	0.189	0.03832	0.189	-0.43571	0.189	-1.26107	0.189	-1.82714
0.19	0.31914	0.19	0.59071	0.19	0.77786	0.19	0.51643	0.19	0.05236	0.19	-0.41964	0.19	-1.24214	0.19	-1.80679
0.191	0.3195	0.191	0.5925	0.191	0.78357	0.191	0.5275	0.191	0.06621	0.191	-0.40357	0.191	-1.22321	0.191	-1.78607
0.192	0.32018	0.192	0.59464	0.192	0.78929	0.192	0.53857	0.192	0.08054	0.192	-0.38714	0.192	-1.20393	0.192	-1.76536
0.193	0.32086	0.193	0.59643	0.193	0.79464	0.193	0.54964	0.193	0.0945	0.193	-0.37107	0.193	-1.18536	0.193	-1.74464
0.194	0.32079	0.194	0.59821	0.194	0.8	0.194	0.56	0.194	0.10821	0.194	-0.35543	0.194	-1.16714	0.194	-1.72464
0.195	0.32154	0.195	0.59964	0.195	0.80536	0.195	0.57107	0.195	0.12186	0.195	-0.33943	0.195	-1.14857	0.195	-1.70429
0.196	0.32164	0.196	0.60179	0.196	0.81071	0.196	0.58179	0.196	0.13536	0.196	-0.32336	0.196	-1.12964	0.196	-1.68393
0.197	0.32257	0.197	0.60321	0.197	0.81607	0.197	0.59214	0.197	0.14882	0.197	-0.30789	0.197	-1.11143	0.197	-1.66393
0.198	0.32404	0.198	0.605	0.198	0.82143	0.198	0.60286	0.198	0.16275	0.198	-0.29179	0.198	-1.0925	0.198	-1.64357
0.199	0.32389	0.199	0.60679	0.199	0.82714	0.199	0.61357	0.199	0.1765	0.199	-0.27589	0.199	-1.07429	0.199	-1.62357
0.2	0.32379	0.2	0.60857	0.2	0.83179	0.2	0.62393	0.2	0.18975	0.2	-0.26054	0.2	-1.05643	0.2	-1.60357
0.201	0.32439	0.201	0.61036	0.201	0.83714	0.201	0.63429	0.201	0.20329	0.201	-0.24475	0.201	-1.03786	0.201	-1.58357
0.202	0.32461	0.202	0.61179	0.202	0.84214	0.202	0.64464	0.202	0.21679	0.202	-0.22911	0.202	-1.01964	0.202	-1.56357
0.203	0.32554	0.203	0.61357	0.203	0.8475	0.203	0.655	0.203	0.23014	0.203	-0.21382	0.203	-1.00143	0.203	-1.54393
0.204	0.32575	0.204	0.61536	0.204	0.8525	0.204	0.66536	0.204	0.24368	0.204	-0.19811	0.204	-0.98321	0.204	-1.52393
0.205	0.32604	0.205	0.61714	0.205	0.85821	0.205	0.67607	0.205	0.25746	0.205	-0.18221	0.205	-0.96464	0.205	-1.50357
0.206	0.32629	0.206	0.61821	0.206	0.86286	0.206	0.68643	0.206	0.27068	0.206	-0.16704	0.206	-0.94679	0.206	-1.48393
0.207	0.32657	0.207	0.61964	0.207	0.8675	0.207	0.69607	0.207	0.28371	0.207	-0.15175	0.207	-0.92929	0.207	-1.46464
0.208	0.32711	0.208	0.62143	0.208	0.8725	0.208	0.70643	0.208	0.29668	0.208	-0.13668	0.208	-0.91143	0.208	-1.44536
0.209	0.32779	0.209	0.62286	0.209	0.87714	0.209	0.71643	0.209	0.30993	0.209	-0.12136	0.209	-0.89357	0.209	-1.42571
0.21	0.32804	0.21	0.62429	0.21	0.88214	0.21	0.72607	0.21	0.32293	0.21	-0.10636	0.21	-0.87571	0.21	-1.40643
0.211	0.32861	0.211	0.62607	0.211	0.88679	0.211	0.73607	0.211	0.33596	0.211	-0.09111	0.211	-0.85786	0.211	-1.38679
0.212	0.32911	0.212	0.6275	0.212	0.89179	0.212	0.74643	0.212	0.34907	0.212	-0.07607	0.212	-0.84	0.212	-1.36714
0.213	0.32904	0.213	0.62893	0.213	0.89607	0.213	0.75607	0.213	0.36179	0.213	-0.06139	0.213	-0.82286	0.213	-1.34857
0.214	0.32961	0.214	0.63036	0.214	0.90071	0.214	0.76571	0.214	0.37464	0.214	-0.04625	0.214	-0.805	0.214	-1.32929
0.215	0.32993	0.215	0.63179	0.215	0.90536	0.215	0.77536	0.215	0.3875	0.215	-0.03137	0.215	-0.78786	0.215	-1.31
0.216	0.33039	0.216	0.63321	0.216	0.91	0.216	0.785	0.216	0.40036	0.216	-0.01639	0.216	-0.77036	0.216	-1.29071
0.217	0.331	0.217	0.63464	0.217	0.91464	0.217	0.795	0.217	0.41321	0.217	-0.00147	0.217	-0.75286	0.217	-1.27179
0.218	0.33196	0.218	0.63643	0.218	0.91929	0.218	0.80464	0.218	0.42643	0.218	0.01353	0.218	-0.735	0.218	-1.2525
0.219	0.33146	0.219	0.6375	0.219	0.92357	0.219	0.81429	0.219	0.43857	0.219	0.02817	0.219	-0.71821	0.219	-1.23393
0.22	0.33232	0.22	0.63893	0.22	0.92821	0.22	0.82393	0.22	0.45107	0.22	0.04286	0.22	-0.70071	0.22	-1.21464
0.221	0.33268	0.221	0.64036	0.221	0.9325	0.221	0.83357	0.221	0.46393	0.221	0.05739	0.221	-0.68357	0.221	-1.19643
0.222	0.33279	0.222	0.64143	0.222	0.93714	0.222	0.84321	0.222	0.47643	0.222	0.07189	0.222	-0.66643	0.222	-1.1775
0.223	0.33325	0.223	0.64286	0.223	0.94143	0.223	0.85214	0.223	0.48857	0.223	0.08646	0.223	-0.64929	0.223	-1.15893
0.224	0.3335	0.224	0.64429	0.224	0.94607	0.224	0.86214	0.224	0.50107	0.224	0.10129	0.224	-0.63214	0.224	-1.13964
0.225	0.33364	0.225	0.64571	0.225	0.95036	0.225	0.87143	0.225	0.51357	0.225	0.11575	0.225	-0.615	0.225	-1.12107
0.226	0.33368	0.226	0.64679	0.226	0.95464	0.226	0.88036	0.226	0.52571	0.226	0.12975	0.226	-0.59821	0.226	-1.1025
0.227	0.33375	0.227	0.64821	0.227	0.95857	0.227	0.89	0.227	0.53821	0.227	0.14418	0.227	-0.58107	0.227	-1.08393
0.228	0.33414	0.228	0.64964	0.228	0.96321	0.228	0.89929	0.228	0.55071	0.228	0.15857	0.228	-0.56393	0.228	-1.06571
0.229	0.33468	0.229	0.65071	0.229	0.96714	0.229	0.90786	0.229	0.5625	0.229	0.17279	0.229	-0.54714	0.229	-1.04714
0.23	0.33504	0.23	0.65214	0.23	0.97143	0.23	0.9175	0.23	0.575	0.23	0.18721	0.23	-0.53036	0.23	-1.02857
0.231	0.33593	0.231	0.65357	0.231	0.97571	0.231	0.92679	0.231	0.5875	0.231	0.2015	0.231	-0.51321	0.231	-1.01
0.232	0.33643	0.232	0.65429	0.232	0.97964	0.232	0.93571	0.232	0.59929	0.232	0.21539	0.232	-0.49679	0.232	-0.9925
0.233	0.337	0.233	0.65571	0.233	0.98357	0.233	0.94464	0.233	0.61143	0.233	0.22957	0.233	-0.48036	0.233	-0.97393
0.234	0.33686	0.234	0.65679	0.234	0.98786	0.234	0.95357	0.234	0.62321	0.234	0.24357	0.234	-0.46357	0.234	-0.95571
0.235	0.33661	0.235	0.65786	0.235	0.99143	0.235	0.9625	0.235	0.635	0.235	0.2575	0.235	-0.44714	0.235	-0.93786
0.236	0.337	0.236	0.65929	0.236	0.99571	0.236	0.97143	0.236	0.64714	0.236	0.27186	0.236	-0.43071	0.236	-0.91964
0.237	0.33725	0.237	0.66036	0.237	0.99964	0.237	0.98036	0.237	0.65929	0.237	0.28586	0.237	-0.41393	0.237	-0.90143
0.238	0.33768	0.238	0.66143	0.238	1.00357	0.238	0.98929	0.238	0.67107	0.238	0.29964	0.238	-0.3975	0.238	-0.88357
0.239	0.33814	0.239	0.6625	0.239	1.0075	0.239	0.99786	0.239	0.68286	0.239	0.3135	0.239	-0.38143	0.239	-0.86571
0.24	0.33857	0.24	0.66393	0.24	1.01143	0.24	1.00679	0.24	0.69429	0.24	0.32736	0.24	-0.365	0.24	-0.84786
0.241	0.33911	0.241	0.665	0.241	1.015	0.241	1.01536	0.241	0.70607	0.241	0.34096	0.241	-0.34868	0.241	-0.83
0.242	0.33875	0.242	0.66607	0.242	1.01893	0.242	1.02393	0.242	0.71786	0.242	0.35457	0.242	-0.33236	0.242	-0.81214
0.243	0.33961	0.243	0.66714	0.243	1.02286	0.243	1.03286	0.243	0.72964	0.243	0.36857	0.243	-0.31589	0.243	-0.79429
0.244	0.34007	0.244	0.66857	0.244	1.02679	0.244	1.04143	0.244	0.74143	0.244	0.3825	0.244	-0.29939	0.244	-0.77643
0.245	0.33957	0.245	0.66929	0.245	1.03	0.245	1.04964	0.245	0.75286	0.245	0.39571	0.245	-0.28343	0.245	-0.75893
0.246	0.33971	0.246	0.67036	0.246	1.03393	0.246	1.05857	0.246	0.76429	0.246	0.40929	0.246	-0.26729	0.246	-0.74107
0.247	0.34025	0.247	0.67143	0.247	1.0375	0.247	1.06679	0.247	0.77571	0.247	0.42321	0.247	-0.25107	0.247	-0.72357
0.248	0.34036	0.248	0.67214	0.248	1.04107	0.248	1.075	0.248	0.78714	0.248	0.43643	0.248	-0.23543	0.248	-0.70643
0.249	0.34075	0.249	0.67321	0.249	1.04464	0.249	1.08357	0.249	0.79857	0.249	0.45	0.249	-0.21946	0.249	-0.68857
0.25	0.34157	0.25	0.67464	0.25	1.04857	0.25	1.09214	0.25	0.81036	0.25	0.46357	0.25	-0.20325	0.25	-0.67071
0.251	0.34182	0.251	0.67536	0.251	1.05179	0.251	1.10036	0.251	0.82143	0.251	0.47643	0.251	-0.1875	0.251	-0.65357
0.252	0.3415	0.252	0.67643	0.252	1.05536	0.252	1.10893	0.252	0.8325	0.252	0.49	0.252	-0.1715	0.252	-0.63643
0.253	0.34186	0.253	0.6775	0.253	1.05893	0.253	1.11714	0.253	0.84393	0.253	0.50357	0.253	-0.15554	0.253	-0.61893
0.254	0.34254	0.254	0.67857	0.254	1.0625	0.254	1.12536	0.254	0.85536	0.254	0.51679	0.254	-0.13982	0.254	-0.60179
0.255	0.34286	0.255	0.67929	0.255	1.06607	0.255	1.13357	0.255	0.86643	0.255	0.53	0.255	-0.12396	0.255	-0.58464
0.256	0.34311	0.256	0.68071	0.256	1.07	0.256	1.14179	0.256	0.87821	0.256	0.54357	0.256	-0.108	0.256	-0.56679
0.257	0.34325	0.257	0.68143	0.257	1.07321	0.257	1.15036	0.257	0.88929	0.257	0.55679	0.257	-0.09229	0.257	-0.54964
0.258	0.34304	0.258	0.68214	0.258	1.07643	0.258	1.15786	0.258	0.9	0.258	0.56964	0.258	-0.07689	0.258	-0.5325
0.259	0.34318	0.259	0.68321	0.259	1.07964	0.259	1.16607	0.259	0.91071	0.259	0.58286	0.259	-0.06164	0.259	-0.51571
0.26	0.34361	0.26	0.68393	0.26	1.08321	0.26	1.17393	0.26	0.92179	0.26	0.59571	0.26	-0.046	0.26	-0.49857
0.261	0.34414	0.261	0.68464	0.261	1.08607	0.261	1.18143	0.261	0.9325	0.261	0.60857	0.261	-0.03074	0.261	-0.48179
0.262	0.34421	0.262	0.68571	0.262	1.08964	0.262	1.18964	0.262	0.94357	0.262	0.62143	0.262	-0.01505	0.262	-0.465
0.263	0.34489	0.263	0.68679	0.263	1.09321	0.263	1.19786	0.263	0.955	0.263	0.63464	0.263	0.000574643	0.263	-0.4475
0.264	0.34536	0.264	0.6875	0.264	1.09607	0.264	1.20536	0.264	0.96536	0.264	0.64714	0.264	0.01564	0.264	-0.43107
0.265	0.34518	0.265	0.68821	0.265	1.09929	0.265	1.21321	0.265	0.97607	0.265	0.66036	0.265	0.03123	0.265	-0.41429
0.266	0.34539	0.266	0.68929	0.266	1.1025	0.266	1.22107	0.266	0.98714	0.266	0.67286	0.266	0.04654	0.266	-0.3975
0.267	0.34568	0.267	0.69	0.267	1.10571	0.267	1.22893	0.267	0.9975	0.267	0.68571	0.267	0.06146	0.267	-0.38071
0.268	0.34589	0.268	0.69107	0.268	1.10893	0.268	1.23679	0.268	1.00857	0.268	0.69857	0.268	0.07675	0.268	-0.36429
0.269	0.34625	0.269	0.69214	0.269	1.1125	0.269	1.24464	0.269	1.01964	0.269	0.71143	0.269	0.09246	0.269	-0.34704
0.27	0.34639	0.27	0.6925	0.27	1.11536	0.27	1.25179	0.27	1.03	0.27	0.72393	0.27	0.10761	0.27	-0.33057
0.271	0.3465	0.271	0.69321	0.271	1.11821	0.271	1.25929	0.271	1.04036	0.271	0.73643	0.271	0.12246	0.271	-0.31407
0.272	0.34614	0.272	0.69393	0.272	1.12143	0.272	1.26714	0.272	1.05071	0.272	0.74929	0.272	0.13725	0.272	-0.29761
0.273	0.34636	0.273	0.695	0.273	1.12429	0.273	1.27464	0.273	1.06143	0.273	0.76143	0.273	0.15229	0.273	-0.28114
0.274	0.3475	0.274	0.69571	0.274	1.12714	0.274	1.28214	0.274	1.07179	0.274	0.77393	0.274	0.16711	0.274	-0.26457
0.275	0.34754	0.275	0.69679	0.275	1.13036	0.275	1.28964	0.275	1.0825	0.275	0.78643	0.275	0.18239	0.275	-0.24807
0.276	0.34725	0.276	0.6975	0.276	1.13357	0.276	1.29714	0.276	1.09286	0.276	0.79929	0.276	0.19739	0.276	-0.23143
0.277	0.34743	0.277	0.69821	0.277	1.13607	0.277	1.30429	0.277	1.10286	0.277	0.81107	0.277	0.21189	0.277	-0.21561
0.278	0.34739	0.278	0.69893	0.278	1.13929	0.278	1.31179	0.278	1.11357	0.278	0.82357	0.278	0.22682	0.278	-0.199
0.279	0.34818	0.279	0.69964	0.279	1.14214	0.279	1.31893	0.279	1.12393	0.279	0.83643	0.279	0.24175	0.279	-0.18282
0.28	0.34821	0.28	0.70036	0.28	1.145	0.28	1.32643	0.28	1.13429	0.28	0.84857	0.28	0.2565	0.28	-0.16654
0.281	0.34861	0.281	0.70143	0.281	1.14786	0.281	1.33357	0.281	1.14464	0.281	0.86107	0.281	0.27175	0.281	-0.15011
0.282	0.34918	0.282	0.70214	0.282	1.15107	0.282	1.34107	0.282	1.15536	0.282	0.87357	0.282	0.28657	0.282	-0.13375
0.283	0.34904	0.283	0.70286	0.283	1.15357	0.283	1.34821	0.283	1.165	0.283	0.88536	0.283	0.30104	0.283	-0.11789
0.284	0.34918	0.284	0.70357	0.284	1.15643	0.284	1.35536	0.284	1.175	0.284	0.8975	0.284	0.31557	0.284	-0.10179
0.285	0.34861	0.285	0.70429	0.285	1.15929	0.285	1.3625	0.285	1.185	0.285	0.90929	0.285	0.33011	0.285	-0.08579
0.286	0.34989	0.286	0.70464	0.286	1.16179	0.286	1.36929	0.286	1.19536	0.286	0.92143	0.286	0.34443	0.286	-0.07
0.287	0.34921	0.287	0.70536	0.287	1.16464	0.287	1.37643	0.287	1.205	0.287	0.93357	0.287	0.35893	0.287	-0.05404
0.288	0.34957	0.288	0.70607	0.288	1.1675	0.288	1.38393	0.288	1.21536	0.288	0.94571	0.288	0.37393	0.288	-0.03786
0.289	0.35007	0.289	0.70679	0.289	1.17	0.289	1.39107	0.289	1.22536	0.289	0.95786	0.289	0.38821	0.289	-0.02191
0.29	0.35014	0.29	0.7075	0.29	1.1725	0.29	1.39786	0.29	1.235	0.29	0.96929	0.29	0.4025	0.29	-0.00612
0.291	0.35011	0.291	0.70821	0.291	1.17536	0.291	1.40464	0.291	1.245	0.291	0.98143	0.291	0.41679	0.291	0.00977
0.292	0.35054	0.292	0.70893	0.292	1.17786	0.292	1.41179	0.292	1.25464	0.292	0.99357	0.292	0.43143	0.292	0.02579
0.293	0.351	0.293	0.70929	0.293	1.18036	0.293	1.41857	0.293	1.26429	0.293	1.005	0.293	0.44571	0.293	0.04139
0.294	0.35132	0.294	0.71036	0.294	1.18286	0.294	1.42571	0.294	1.27429	0.294	1.0175	0.294	0.46	0.294	0.05732
0.295	0.35193	0.295	0.71107	0.295	1.18571	0.295	1.43286	0.295	1.28464	0.295	1.02929	0.295	0.47464	0.295	0.07314
0.296	0.35157	0.296	0.71143	0.296	1.18821	0.296	1.43929	0.296	1.29393	0.296	1.04071	0.296	0.48821	0.296	0.08846
0.297	0.35204	0.297	0.71214	0.297	1.19071	0.297	1.44607	0.297	1.30393	0.297	1.0525	0.297	0.50286	0.297	0.10411
0.298	0.35196	0.298	0.71286	0.298	1.19321	0.298	1.45286	0.298	1.31321	0.298	1.06429	0.298	0.51679	0.298	0.11968
0.299	0.35211	0.299	0.71357	0.299	1.19571	0.299	1.45929	0.299	1.3225	0.299	1.07571	0.299	0.53071	0.299	0.13486
0.3	0.35261	0.3	0.71393	0.3	1.19821	0.3	1.46607	0.3	1.3325	0.3	1.0875	0.3	0.545	0.3	0.15036
0.301	0.35275	0.301	0.715	0.301	1.20107	0.301	1.47286	0.301	1.34214	0.301	1.09929	0.301	0.55929	0.301	0.16596
0.302	0.35307	0.302	0.71536	0.302	1.20321	0.302	1.47929	0.302	1.35179	0.302	1.11071	0.302	0.57321	0.302	0.18154
0.303	0.35325	0.303	0.71571	0.303	1.20536	0.303	1.48571	0.303	1.36107	0.303	1.12214	0.303	0.5875	0.303	0.19682
0.304	0.35314	0.304	0.71643	0.304	1.20786	0.304	1.4925	0.304	1.37071	0.304	1.13393	0.304	0.60143	0.304	0.21211
0.305	0.35371	0.305	0.71679	0.305	1.21036	0.305	1.49929	0.305	1.38	0.305	1.14536	0.305	0.61536	0.305	0.22761
0.306	0.3535	0.306	0.7175	0.306	1.21286	0.306	1.50571	0.306	1.38964	0.306	1.15679	0.306	0.62929	0.306	0.24275
0.307	0.35393	0.307	0.71821	0.307	1.21536	0.307	1.51214	0.307	1.39929	0.307	1.16857	0.307	0.64321	0.307	0.25836
0.308	0.35457	0.308	0.71893	0.308	1.21786	0.308	1.51929	0.308	1.40857	0.308	1.18	0.308	0.65714	0.308	0.27389
0.309	0.35393	0.309	0.71929	0.309	1.21964	0.309	1.525	0.309	1.4175	0.309	1.19071	0.309	0.67071	0.309	0.28882
0.31	0.3545	0.31	0.71964	0.31	1.22214	0.31	1.53143	0.31	1.42714	0.31	1.20214	0.31	0.68429	0.31	0.30404
0.311	0.35461	0.311	0.72036	0.311	1.22429	0.311	1.53786	0.311	1.43643	0.311	1.21321	0.311	0.69786	0.311	0.31918
0.312	0.35457	0.312	0.72071	0.312	1.22643	0.312	1.54393	0.312	1.44536	0.312	1.22429	0.312	0.71143	0.312	0.33389
0.313	0.35461	0.313	0.72143	0.313	1.22893	0.313	1.55036	0.313	1.45464	0.313	1.23571	0.313	0.72536	0.313	0.34904
0.314	0.35486	0.314	0.72214	0.314	1.23143	0.314	1.55679	0.314	1.46357	0.314	1.24679	0.314	0.73893	0.314	0.36429
0.315	0.35518	0.315	0.7225	0.315	1.23321	0.315	1.56286	0.315	1.4725	0.315	1.2575	0.315	0.7525	0.315	0.37929
0.316	0.35557	0.316	0.72286	0.316	1.23536	0.316	1.56893	0.316	1.48179	0.316	1.26893	0.316	0.76607	0.316	0.39393
0.317	0.35571	0.317	0.72357	0.317	1.23786	0.317	1.57536	0.317	1.49107	0.317	1.28	0.317	0.77964	0.317	0.40893
0.318	0.35564	0.318	0.72393	0.318	1.24	0.318	1.58143	0.318	1.5	0.318	1.29107	0.318	0.79286	0.318	0.42393
0.319	0.35586	0.319	0.72464	0.319	1.24214	0.319	1.5875	0.319	1.50893	0.319	1.30214	0.319	0.80643	0.319	0.43893
0.32	0.35596	0.32	0.72536	0.32	1.24429	0.32	1.59393	0.32	1.51821	0.32	1.31321	0.32	0.82036	0.32	0.45429
0.321	0.356	0.321	0.72571	0.321	1.24643	0.321	1.6	0.321	1.52714	0.321	1.32393	0.321	0.83393	0.321	0.46893
0.322	0.35589	0.322	0.72571	0.322	1.24821	0.322	1.60536	0.322	1.53571	0.322	1.33464	0.322	0.84679	0.322	0.48321
0.323	0.35636	0.323	0.72643	0.323	1.25036	0.323	1.61143	0.323	1.54464	0.323	1.34571	0.323	0.86036	0.323	0.49821
0.324	0.35696	0.324	0.72679	0.324	1.2525	0.324	1.6175	0.324	1.55357	0.324	1.35643	0.324	0.87357	0.324	0.51286
0.325	0.35661	0.325	0.72714	0.325	1.25429	0.325	1.62357	0.325	1.56214	0.325	1.36714	0.325	0.88679	0.325	0.52714
0.326	0.35675	0.326	0.72786	0.326	1.25643	0.326	1.62929	0.326	1.57143	0.326	1.37821	0.326	0.9	0.326	0.54214
0.327	0.35714	0.327	0.72857	0.327	1.25857	0.327	1.63571	0.327	1.58036	0.327	1.38929	0.327	0.91357	0.327	0.55714
0.328	0.357	0.328	0.72857	0.328	1.26036	0.328	1.64143	0.328	1.58857	0.328	1.39964	0.328	0.92607	0.328	0.57143
0.329	0.35714	0.329	0.72929	0.329	1.2625	0.329	1.64714	0.329	1.5975	0.329	1.41036	0.329	0.93964	0.329	0.58607
0.33	0.35714	0.33	0.73	0.33	1.26429	0.33	1.65321	0.33	1.60607	0.33	1.42107	0.33	0.95286	0.33	0.60071
0.331	0.3575	0.331	0.73	0.331	1.26643	0.331	1.65893	0.331	1.61464	0.331	1.43143	0.331	0.96607	0.331	0.615
0.332	0.35821	0.332	0.73071	0.332	1.26821	0.332	1.66429	0.332	1.62357	0.332	1.44214	0.332	0.97929	0.332	0.62964
0.333	0.3575	0.333	0.73107	0.333	1.27071	0.333	1.67036	0.333	1.63214	0.333	1.45321	0.333	0.9925	0.333	0.64429
0.334	0.35821	0.334	0.73143	0.334	1.2725	0.334	1.67607	0.334	1.64036	0.334	1.46321	0.334	1.00536	0.334	0.65893
0.335	0.35821	0.335	0.73179	0.335	1.27393	0.335	1.68179	0.335	1.64893	0.335	1.47393	0.335	1.01821	0.335	0.67321
0.336	0.35821	0.336	0.7325	0.336	1.27571	0.336	1.6875	0.336	1.6575	0.336	1.48429	0.336	1.03107	0.336	0.68714
0.337	0.35893	0.337	0.73286	0.337	1.27786	0.337	1.69321	0.337	1.66571	0.337	1.495	0.337	1.04393	0.337	0.70143
0.338	0.35857	0.338	0.73286	0.338	1.27964	0.338	1.69857	0.338	1.67429	0.338	1.505	0.338	1.05679	0.338	0.71571
0.339	0.35893	0.339	0.73357	0.339	1.28179	0.339	1.70429	0.339	1.68321	0.339	1.51571	0.339	1.06964	0.339	0.73036
0.34	0.35929	0.34	0.73393	0.34	1.28357	0.34	1.71	0.34	1.69143	0.34	1.52643	0.34	1.0825	0.34	0.74464
0.341	0.35964	0.341	0.73429	0.341	1.285	0.341	1.71536	0.341	1.69964	0.341	1.53643	0.341	1.095	0.341	0.75821
0.342	0.35929	0.342	0.73464	0.342	1.28714	0.342	1.72071	0.342	1.70786	0.342	1.54643	0.342	1.10821	0.342	0.7725
0.343	0.35893	0.343	0.735	0.343	1.28893	0.343	1.72643	0.343	1.71643	0.343	1.55679	0.343	1.12107	0.343	0.78679
0.344	0.35929	0.344	0.73536	0.344	1.29036	0.344	1.73179	0.344	1.72464	0.344	1.56714	0.344	1.13357	0.344	0.80071
0.345	0.35964	0.345	0.73607	0.345	1.29214	0.345	1.73714	0.345	1.73286	0.345	1.57786	0.345	1.14643	0.345	0.815
0.346	0.36	0.346	0.73679	0.346	1.29429	0.346	1.74286	0.346	1.74143	0.346	1.58821	0.346	1.15964	0.346	0.82929
0.347	0.36071	0.347	0.73679	0.347	1.29607	0.347	1.74786	0.347	1.74929	0.347	1.59821	0.347	1.17179	0.347	0.84321
0.348	0.36	0.348	0.73714	0.348	1.2975	0.348	1.75321	0.348	1.7575	0.348	1.60821	0.348	1.18429	0.348	0.8575
0.349	0.35964	0.349	0.7375	0.349	1.29929	0.349	1.75857	0.349	1.76536	0.349	1.61821	0.349	1.19679	0.349	0.87143
0.35	0.36036	0.35	0.7375	0.35	1.30071	0.35	1.76393	0.35	1.77357	0.35	1.62821	0.35	1.20964	0.35	0.88536
0.351	0.36036	0.351	0.73821	0.351	1.3025	0.351	1.76893	0.351	1.78179	0.351	1.63821	0.351	1.22214	0.351	0.89893
0.352	0.36036	0.352	0.73857	0.352	1.30429	0.352	1.77464	0.352	1.79	0.352	1.64857	0.352	1.23464	0.352	0.91321
0.353	0.36071	0.353	0.73893	0.353	1.30607	0.353	1.78	0.353	1.79786	0.353	1.65857	0.353	1.24714	0.353	0.92714
0.354	0.36107	0.354	0.73929	0.354	1.3075	0.354	1.785	0.354	1.80571	0.354	1.66821	0.354	1.25893	0.354	0.94071
0.355	0.36071	0.355	0.73964	0.355	1.30929	0.355	1.79036	0.355	1.81357	0.355	1.67821	0.355	1.27179	0.355	0.95464
0.356	0.36071	0.356	0.74	0.356	1.31107	0.356	1.79536	0.356	1.82179	0.356	1.68857	0.356	1.28429	0.356	0.96857
0.357	0.36107	0.357	0.74036	0.357	1.3125	0.357	1.80036	0.357	1.82964	0.357	1.69821	0.357	1.29643	0.357	0.98214
0.358	0.36143	0.358	0.74071	0.358	1.31429	0.358	1.80571	0.358	1.83786	0.358	1.70857	0.358	1.30929	0.358	0.99607
0.359	0.36179	0.359	0.74107	0.359	1.31607	0.359	1.81107	0.359	1.84607	0.359	1.71857	0.359	1.32143	0.359	1.01036
0.36	0.36214	0.36	0.74107	0.36	1.31714	0.36	1.81571	0.36	1.85357	0.36	1.72786	0.36	1.33357	0.36	1.02321
0.361	0.36214	0.361	0.74143	0.361	1.31857	0.361	1.82071	0.361	1.86143	0.361	1.7375	0.361	1.34571	0.361	1.03679
0.362	0.36214	0.362	0.74179	0.362	1.32	0.362	1.82571	0.362	1.86893	0.362	1.74714	0.362	1.35786	0.362	1.05036
0.363	0.3625	0.363	0.74214	0.363	1.32143	0.363	1.83071	0.363	1.87679	0.363	1.75679	0.363	1.36964	0.363	1.06357
0.364	0.36286	0.364	0.7425	0.364	1.32286	0.364	1.83536	0.364	1.88429	0.364	1.76679	0.364	1.38214	0.364	1.0775
0.365	0.3625	0.365	0.74286	0.365	1.32464	0.365	1.84071	0.365	1.89214	0.365	1.77643	0.365	1.39464	0.365	1.09107
0.366	0.3625	0.366	0.74321	0.366	1.32607	0.366	1.84571	0.366	1.89964	0.366	1.78571	0.366	1.40643	0.366	1.10464
0.367	0.36214	0.367	0.74321	0.367	1.3275	0.367	1.85036	0.367	1.90714	0.367	1.79571	0.367	1.41857	0.367	1.11786
0.368	0.3625	0.368	0.74357	0.368	1.32893	0.368	1.85536	0.368	1.915	0.368	1.805	0.368	1.43071	0.368	1.13143
0.369	0.36321	0.369	0.74393	0.369	1.33071	0.369	1.86036	0.369	1.9225	0.369	1.81464	0.369	1.4425	0.369	1.145
0.37	0.36321	0.37	0.74429	0.37	1.33179	0.37	1.865	0.37	1.93	0.37	1.82429	0.37	1.45464	0.37	1.15821
0.371	0.36357	0.371	0.74464	0.371	1.33357	0.371	1.87	0.371	1.93786	0.371	1.83393	0.371	1.46679	0.371	1.17179
0.372	0.36357	0.372	0.74536	0.372	1.33536	0.372	1.875	0.372	1.94571	0.372	1.84393	0.372	1.47893	0.372	1.18536
0.373	0.36321	0.373	0.745	0.373	1.33643	0.373	1.87929	0.373	1.95286	0.373	1.85286	0.373	1.49036	0.373	1.19821
0.374	0.36357	0.374	0.74536	0.374	1.3375	0.374	1.88393	0.374	1.96036	0.374	1.86214	0.374	1.50214	0.374	1.21179
0.375	0.36357	0.375	0.74571	0.375	1.33929	0.375	1.88857	0.375	1.96786	0.375	1.87143	0.375	1.51429	0.375	1.225
0.376	0.36393	0.376	0.74607	0.376	1.34036	0.376	1.89321	0.376	1.975	0.376	1.88071	0.376	1.52571	0.376	1.23786
0.377	0.36357	0.377	0.74643	0.377	1.34179	0.377	1.89786	0.377	1.98286	0.377	1.89036	0.377	1.53786	0.377	1.25107
0.378	0.36357	0.378	0.74679	0.378	1.34321	0.378	1.90286	0.378	1.99036	0.378	1.89964	0.378	1.55	0.378	1.26464
0.379	0.36393	0.379	0.74679	0.379	1.34429	0.379	1.9075	0.379	1.99714	0.379	1.90857	0.379	1.56143	0.379	1.2775
0.38	0.36393	0.38	0.74714	0.38	1.34571	0.38	1.91179	0.38	2.00464	0.38	1.91821	0.38	1.57321	0.38	1.29036
0.381	0.36393	0.381	0.7475	0.381	1.34714	0.381	1.91643	0.381	2.01214	0.381	1.9275	0.381	1.58464	0.381	1.30357
0.382	0.36357	0.382	0.74786	0.382	1.34857	0.382	1.92107	0.382	2.01893	0.382	1.93643	0.382	1.59643	0.382	1.31679
0.383	0.36429	0.383	0.74786	0.383	1.35	0.383	1.92536	0.383	2.02643	0.383	1.94571	0.383	1.60821	0.383	1.32964
0.384	0.36536	0.384	0.74857	0.384	1.35143	0.384	1.93036	0.384	2.03393	0.384	1.95536	0.384	1.62	0.384	1.34321
0.385	0.365	0.385	0.74857	0.385	1.3525	0.385	1.935	0.385	2.04107	0.385	1.96464	0.385	1.63179	0.385	1.35607
0.386	0.36464	0.386	0.74857	0.386	1.35357	0.386	1.93893	0.386	2.04786	0.386	1.97321	0.386	1.64286	0.386	1.36893
0.387	0.36464	0.387	0.74893	0.387	1.355	0.387	1.94357	0.387	2.055	0.387	1.9825	0.387	1.65464	0.387	1.38179
0.388	0.365	0.388	0.74929	0.388	1.35607	0.388	1.94821	0.388	2.06214	0.388	1.99143	0.388	1.66643	0.388	1.395
0.389	0.36464	0.389	0.74929	0.389	1.35714	0.389	1.9525	0.389	2.06893	0.389	2.00036	0.389	1.6775	0.389	1.4075
0.39	0.36536	0.39	0.74964	0.39	1.35857	0.39	1.95679	0.39	2.07643	0.39	2.00964	0.39	1.68929	0.39	1.42036
0.391	0.36607	0.391	0.75	0.391	1.35964	0.391	1.96143	0.391	2.08357	0.391	2.01857	0.391	1.70107	0.391	1.43357
0.392	0.36571	0.392	0.75	0.392	1.36071	0.392	1.96571	0.392	2.09036	0.392	2.02714	0.392	1.71214	0.392	1.44607
0.393	0.36571	0.393	0.75036	0.393	1.36214	0.393	1.97	0.393	2.09714	0.393	2.03607	0.393	1.72357	0.393	1.45893
0.394	0.36571	0.394	0.75071	0.394	1.36321	0.394	1.97429	0.394	2.10429	0.394	2.045	0.394	1.73464	0.394	1.47143
0.395	0.36536	0.395	0.75071	0.395	1.36429	0.395	1.97857	0.395	2.11107	0.395	2.05393	0.395	1.74607	0.395	1.48429
0.396	0.36571	0.396	0.75107	0.396	1.36536	0.396	1.9825	0.396	2.11821	0.396	2.06286	0.396	1.7575	0.396	1.49714
0.397	0.36571	0.397	0.75143	0.397	1.36714	0.397	1.98714	0.397	2.12536	0.397	2.07214	0.397	1.76893	0.397	1.51036
0.398	0.36607	0.398	0.75143	0.398	1.36786	0.398	1.99143	0.398	2.13214	0.398	2.08071	0.398	1.78036	0.398	1.5225
0.399	0.36607	0.399	0.75179	0.399	1.36893	0.399	1.99536	0.399	2.13893	0.399	2.08929	0.399	1.79143	0.399	1.53536
0.4	0.36679	0.4	0.75214	0.4	1.37	0.4	1.99964	0.4	2.14571	0.4	2.09786	0.4	1.8025	0.4	1.54786
0.401	0.36679	0.401	0.75214	0.401	1.37107	0.401	2.00393	0.401	2.1525	0.401	2.10679	0.401	1.81393	0.401	1.56036
0.402	0.36607	0.402	0.7525	0.402	1.37214	0.402	2.00786	0.402	2.15893	0.402	2.11536	0.402	1.82464	0.402	1.57286
0.403	0.36643	0.403	0.75286	0.403	1.37357	0.403	2.01214	0.403	2.16607	0.403	2.12429	0.403	1.83607	0.403	1.58571
0.404	0.36679	0.404	0.75286	0.404	1.37464	0.404	2.01643	0.404	2.17286	0.404	2.13321	0.404	1.8475	0.404	1.59821
0.405	0.3675	0.405	0.75286	0.405	1.37536	0.405	2.02	0.405	2.17929	0.405	2.14143	0.405	1.85821	0.405	1.61036
0.406	0.36714	0.406	0.75321	0.406	1.37643	0.406	2.02393	0.406	2.18607	0.406	2.15036	0.406	1.86929	0.406	1.62286
0.407	0.36714	0.407	0.75357	0.407	1.37786	0.407	2.02821	0.407	2.19286	0.407	2.15893	0.407	1.88036	0.407	1.63571
0.408	0.3675	0.408	0.75357	0.408	1.37857	0.408	2.03214	0.408	2.19929	0.408	2.16714	0.408	1.89143	0.408	1.64786
0.409	0.36786	0.409	0.75429	0.409	1.38036	0.409	2.03643	0.409	2.20643	0.409	2.17643	0.409	1.90286	0.409	1.66071
0.41	0.36821	0.41	0.755	0.41	1.38214	0.41	2.04143	0.41	2.21393	0.41	2.18571	0.41	1.915	0.41	1.67464
0.411	0.3675	0.411	0.75464	0.411	1.38286	0.411	2.045	0.411	2.22	0.411	2.19393	0.411	1.92536	0.411	1.68643
0.412	0.36786	0.412	0.755	0.412	1.38357	0.412	2.04893	0.412	2.22643	0.412	2.20214	0.412	1.93643	0.412	1.69857
0.413	0.36786	0.413	0.755	0.413	1.38464	0.413	2.0525	0.413	2.23286	0.413	2.21036	0.413	1.94714	0.413	1.71071
0.414	0.36821	0.414	0.755	0.414	1.38536	0.414	2.05643	0.414	2.23929	0.414	2.21857	0.414	1.95821	0.414	1.72321
0.415	0.36821	0.415	0.755	0.415	1.38643	0.415	2.06036	0.415	2.24571	0.415	2.22714	0.415	1.96893	0.415	1.73536
0.416	0.36786	0.416	0.75536	0.416	1.3875	0.416	2.06429	0.416	2.2525	0.416	2.23571	0.416	1.98	0.416	1.74714
0.417	0.36821	0.417	0.75536	0.417	1.38857	0.417	2.06786	0.417	2.25893	0.417	2.24393	0.417	1.99071	0.417	1.75964
0.418	0.36786	0.418	0.75571	0.418	1.38929	0.418	2.07143	0.418	2.265	0.418	2.25214	0.418	2.00107	0.418	1.77143
0.419	0.36821	0.419	0.75571	0.419	1.39	0.419	2.07536	0.419	2.27107	0.419	2.26036	0.419	2.01214	0.419	1.78357
0.42	0.36821	0.42	0.75607	0.42	1.39107	0.42	2.07929	0.42	2.27786	0.42	2.26857	0.42	2.02286	0.42	1.79571
0.421	0.36857	0.421	0.75607	0.421	1.39179	0.421	2.08286	0.421	2.28393	0.421	2.27679	0.421	2.03321	0.421	1.8075
0.422	0.36857	0.422	0.75643	0.422	1.39286	0.422	2.08679	0.422	2.29036	0.422	2.28536	0.422	2.04429	0.422	1.82
0.423	0.36929	0.423	0.75679	0.423	1.39393	0.423	2.09071	0.423	2.29679	0.423	2.29357	0.423	2.055	0.423	1.83214
0.424	0.36821	0.424	0.75643	0.424	1.39464	0.424	2.09393	0.424	2.3025	0.424	2.30143	0.424	2.065	0.424	1.84393
0.425	0.36857	0.425	0.75679	0.425	1.39536	0.425	2.0975	0.425	2.30893	0.425	2.30964	0.425	2.07571	0.425	1.85607
0.426	0.36821	0.426	0.75679	0.426	1.39643	0.426	2.10143	0.426	2.315	0.426	2.3175	0.426	2.08643	0.426	1.86786
0.427	0.36857	0.427	0.75714	0.427	1.39714	0.427	2.105	0.427	2.32107	0.427	2.32536	0.427	2.09679	0.427	1.87964
0.428	0.36857	0.428	0.75714	0.428	1.39786	0.428	2.10821	0.428	2.3275	0.428	2.33357	0.428	2.10714	0.428	1.89179
0.429	0.36857	0.429	0.7575	0.429	1.39893	0.429	2.11214	0.429	2.33357	0.429	2.34179	0.429	2.11786	0.429	1.90393
0.43	0.36893	0.43	0.7575	0.43	1.39964	0.43	2.11571	0.43	2.33964	0.43	2.35	0.43	2.12821	0.43	1.91571
0.431	0.36929	0.431	0.75786	0.431	1.40036	0.431	2.11893	0.431	2.34571	0.431	2.35786	0.431	2.13893	0.431	1.9275
0.432	0.36893	0.432	0.75786	0.432	1.40143	0.432	2.12286	0.432	2.35179	0.432	2.36571	0.432	2.14929	0.432	1.93929
0.433	0.36929	0.433	0.75821	0.433	1.4025	0.433	2.12643	0.433	2.35786	0.433	2.37393	0.433	2.15964	0.433	1.95143
0.434	0.36929	0.434	0.75821	0.434	1.40321	0.434	2.12964	0.434	2.36393	0.434	2.38179	0.434	2.17	0.434	1.96321
0.435	0.36964	0.435	0.75857	0.435	1.40429	0.435	2.13357	0.435	2.37036	0.435	2.38964	0.435	2.18071	0.435	1.97536
0.436	0.37	0.436	0.75857	0.436	1.405	0.436	2.13714	0.436	2.37607	0.436	2.39786	0.436	2.19107	0.436	1.98714
0.437	0.37	0.437	0.75857	0.437	1.40571	0.437	2.14036	0.437	2.38179	0.437	2.40536	0.437	2.20107	0.437	1.99821
0.438	0.37	0.438	0.75857	0.438	1.40643	0.438	2.14393	0.438	2.3875	0.438	2.41321	0.438	2.21143	0.438	2.01
0.439	0.36964	0.439	0.75893	0.439	1.40714	0.439	2.14714	0.439	2.39357	0.439	2.42107	0.439	2.22214	0.439	2.02179
0.44	0.37036	0.44	0.75893	0.44	1.40786	0.44	2.15071	0.44	2.39929	0.44	2.42857	0.44	2.23179	0.44	2.03321
0.441	0.37	0.441	0.75929	0.441	1.40857	0.441	2.15393	0.441	2.40536	0.441	2.43643	0.441	2.24214	0.441	2.04464
0.442	0.37036	0.442	0.75929	0.442	1.40964	0.442	2.1575	0.442	2.41143	0.442	2.44429	0.442	2.2525	0.442	2.05643
0.443	0.37071	0.443	0.75964	0.443	1.41	0.443	2.16071	0.443	2.41714	0.443	2.45179	0.443	2.26286	0.443	2.06786
0.444	0.37036	0.444	0.75964	0.444	1.41071	0.444	2.16393	0.444	2.42286	0.444	2.45964	0.444	2.27286	0.444	2.07964
0.445	0.37036	0.445	0.75964	0.445	1.41179	0.445	2.16714	0.445	2.42857	0.445	2.46714	0.445	2.28321	0.445	2.09107
0.446	0.37	0.446	0.76	0.446	1.41214	0.446	2.17036	0.446	2.43429	0.446	2.47464	0.446	2.29321	0.446	2.1025
0.447	0.37071	0.447	0.76	0.447	1.41286	0.447	2.17357	0.447	2.44	0.447	2.48214	0.447	2.30321	0.447	2.11393
0.448	0.37071	0.448	0.76036	0.448	1.41393	0.448	2.17714	0.448	2.44607	0.448	2.49036	0.448	2.31357	0.448	2.12607
0.449	0.37143	0.449	0.76036	0.449	1.41464	0.449	2.18071	0.449	2.45143	0.449	2.49786	0.449	2.32393	0.449	2.1375
0.45	0.37071	0.45	0.76036	0.45	1.415	0.45	2.18357	0.45	2.45714	0.45	2.50536	0.45	2.33357	0.45	2.14893
0.451	0.37107	0.451	0.76036	0.451	1.41607	0.451	2.18679	0.451	2.46286	0.451	2.51286	0.451	2.34357	0.451	2.16
0.452	0.37036	0.452	0.76071	0.452	1.41643	0.452	2.19	0.452	2.46857	0.452	2.52071	0.452	2.35393	0.452	2.17143
0.453	0.37107	0.453	0.76071	0.453	1.41714	0.453	2.19286	0.453	2.47393	0.453	2.52821	0.453	2.36357	0.453	2.18286
0.454	0.37071	0.454	0.76071	0.454	1.41786	0.454	2.19643	0.454	2.47964	0.454	2.53571	0.454	2.37357	0.454	2.19429
0.455	0.37071	0.455	0.76107	0.455	1.41857	0.455	2.19964	0.455	2.48536	0.455	2.54321	0.455	2.38357	0.455	2.20571
0.456	0.37107	0.456	0.76107	0.456	1.41929	0.456	2.2025	0.456	2.49107	0.456	2.55036	0.456	2.39321	0.456	2.21679
0.457	0.37143	0.457	0.76107	0.457	1.42	0.457	2.20571	0.457	2.49643	0.457	2.55786	0.457	2.40321	0.457	2.22821
0.458	0.37143	0.458	0.76143	0.458	1.42071	0.458	2.20857	0.458	2.50179	0.458	2.56536	0.458	2.41321	0.458	2.23964
0.459	0.37214	0.459	0.76143	0.459	1.42107	0.459	2.21179	0.459	2.5075	0.459	2.5725	0.459	2.42286	0.459	2.25071
0.46	0.37179	0.46	0.76143	0.46	1.42214	0.46	2.215	0.46	2.51321	0.46	2.58	0.46	2.43286	0.46	2.26214
0.461	0.3725	0.461	0.76179	0.461	1.42286	0.461	2.21821	0.461	2.51893	0.461	2.5875	0.461	2.44321	0.461	2.27393
0.462	0.37143	0.462	0.76179	0.462	1.42357	0.462	2.22143	0.462	2.52429	0.462	2.59464	0.462	2.4525	0.462	2.285
0.463	0.37179	0.463	0.76179	0.463	1.42393	0.463	2.22429	0.463	2.52964	0.463	2.60214	0.463	2.46214	0.463	2.29607
0.464	0.37179	0.464	0.76214	0.464	1.42464	0.464	2.22714	0.464	2.53464	0.464	2.60893	0.464	2.47179	0.464	2.30714
0.465	0.37214	0.465	0.76214	0.465	1.425	0.465	2.23036	0.465	2.54036	0.465	2.61643	0.465	2.48143	0.465	2.31786
0.466	0.37179	0.466	0.76214	0.466	1.42571	0.466	2.23321	0.466	2.54536	0.466	2.62321	0.466	2.49107	0.466	2.32893
0.467	0.37179	0.467	0.7625	0.467	1.42643	0.467	2.23607	0.467	2.55107	0.467	2.63071	0.467	2.50071	0.467	2.34036
0.468	0.37214	0.468	0.7625	0.468	1.42714	0.468	2.23929	0.468	2.55643	0.468	2.63821	0.468	2.51071	0.468	2.35143
0.469	0.3725	0.469	0.7625	0.469	1.4275	0.469	2.24179	0.469	2.56143	0.469	2.645	0.469	2.52	0.469	2.36214
0.47	0.37214	0.47	0.7625	0.47	1.42786	0.47	2.245	0.47	2.56679	0.47	2.6525	0.47	2.53	0.47	2.37321
0.471	0.37214	0.471	0.76286	0.471	1.42857	0.471	2.24786	0.471	2.57214	0.471	2.65929	0.471	2.53964	0.471	2.38429
0.472	0.37286	0.472	0.76286	0.472	1.42893	0.472	2.25071	0.472	2.57714	0.472	2.66643	0.472	2.54893	0.472	2.395
0.473	0.37286	0.473	0.76286	0.473	1.42964	0.473	2.25357	0.473	2.5825	0.473	2.67357	0.473	2.55857	0.473	2.40643
0.474	0.37286	0.474	0.76321	0.474	1.43036	0.474	2.25679	0.474	2.58786	0.474	2.68107	0.474	2.56857	0.474	2.4175
0.475	0.3725	0.475	0.76321	0.475	1.43071	0.475	2.25929	0.475	2.5925	0.475	2.68786	0.475	2.57786	0.475	2.42821
0.476	0.37286	0.476	0.76321	0.476	1.43143	0.476	2.26214	0.476	2.59786	0.476	2.69464	0.476	2.58714	0.476	2.43893
0.477	0.37286	0.477	0.76357	0.477	1.43214	0.477	2.265	0.477	2.60321	0.477	2.70179	0.477	2.59643	0.477	2.44964
0.478	0.37286	0.478	0.76357	0.478	1.4325	0.478	2.2675	0.478	2.60821	0.478	2.70857	0.478	2.60571	0.478	2.46036
0.479	0.37286	0.479	0.76357	0.479	1.43286	0.479	2.27036	0.479	2.61321	0.479	2.71571	0.479	2.615	0.479	2.47107
0.48	0.37357	0.48	0.76357	0.48	1.43357	0.48	2.27286	0.48	2.61857	0.48	2.7225	0.48	2.625	0.48	2.48214
0.481	0.37286	0.481	0.76393	0.481	1.43429	0.481	2.27571	0.481	2.62357	0.481	2.72964	0.481	2.63429	0.481	2.49321
0.482	0.3725	0.482	0.76393	0.482	1.43464	0.482	2.27857	0.482	2.62857	0.482	2.73607	0.482	2.64321	0.482	2.50357
0.483	0.37321	0.483	0.76393	0.483	1.435	0.483	2.28143	0.483	2.63357	0.483	2.74321	0.483	2.65286	0.483	2.51464
0.484	0.37357	0.484	0.76429	0.484	1.43571	0.484	2.28393	0.484	2.63857	0.484	2.75	0.484	2.66214	0.484	2.52571
0.485	0.37321	0.485	0.76393	0.485	1.43607	0.485	2.28643	0.485	2.64357	0.485	2.75679	0.485	2.67143	0.485	2.53607
0.486	0.37393	0.486	0.76429	0.486	1.43679	0.486	2.28929	0.486	2.64857	0.486	2.76393	0.486	2.68107	0.486	2.54714
0.487	0.37393	0.487	0.76464	0.487	1.4375	0.487	2.29214	0.487	2.65393	0.487	2.77071	0.487	2.69036	0.487	2.55821
0.488	0.37393	0.488	0.76429	0.488	1.43786	0.488	2.29464	0.488	2.65821	0.488	2.77714	0.488	2.69929	0.488	2.56821
0.489	0.37429	0.489	0.76464	0.489	1.43786	0.489	2.29714	0.489	2.66321	0.489	2.78393	0.489	2.70857	0.489	2.57893
0.49	0.37393	0.49	0.76464	0.49	1.43857	0.49	2.29964	0.49	2.66786	0.49	2.79071	0.49	2.71786	0.49	2.58964
0.491	0.37357	0.491	0.76464	0.491	1.43893	0.491	2.30214	0.491	2.67286	0.491	2.79714	0.491	2.72643	0.491	2.6
0.492	0.37429	0.492	0.76464	0.492	1.43964	0.492	2.30464	0.492	2.67786	0.492	2.80393	0.492	2.73571	0.492	2.61071
0.493	0.37393	0.493	0.76464	0.493	1.44	0.493	2.30714	0.493	2.6825	0.493	2.81071	0.493	2.745	0.493	2.62143
0.494	0.37429	0.494	0.765	0.494	1.44036	0.494	2.31	0.494	2.6875	0.494	2.8175	0.494	2.75393	0.494	2.63179
0.495	0.37429	0.495	0.765	0.495	1.44071	0.495	2.3125	0.495	2.69214	0.495	2.82357	0.495	2.76321	0.495	2.64214
0.496	0.37429	0.496	0.765	0.496	1.44107	0.496	2.315	0.496	2.69714	0.496	2.83036	0.496	2.7725	0.496	2.6525
0.497	0.37464	0.497	0.765	0.497	1.44179	0.497	2.3175	0.497	2.70179	0.497	2.83714	0.497	2.78143	0.497	2.66321
0.498	0.37464	0.498	0.765	0.498	1.44214	0.498	2.32	0.498	2.70643	0.498	2.84393	0.498	2.79036	0.498	2.67357
0.499	0.37429	0.499	0.76536	0.499	1.44286	0.499	2.3225	0.499	2.71143	0.499	2.85036	0.499	2.79964	0.499	2.68429
0.5	0.37429	0.5	0.76571	0.5	1.44321	0.5	2.32536	0.5	2.71607	0.5	2.85714	0.5	2.80893	0.5	2.695
0.501	0.37464	0.501	0.76536	0.501	1.44321	0.501	2.3275	0.501	2.72036	0.501	2.86286	0.501	2.8175	0.501	2.705
0.502	0.37464	0.502	0.76536	0.502	1.44393	0.502	2.33	0.502	2.725	0.502	2.86964	0.502	2.82643	0.502	2.71536
0.503	0.37536	0.503	0.76571	0.503	1.44429	0.503	2.33214	0.503	2.72964	0.503	2.87607	0.503	2.83536	0.503	2.72571
0.504	0.375	0.504	0.76571	0.504	1.44464	0.504	2.33464	0.504	2.73429	0.504	2.8825	0.504	2.84429	0.504	2.73607
0.505	0.37536	0.505	0.76571	0.505	1.445	0.505	2.33679	0.505	2.73893	0.505	2.88929	0.505	2.85321	0.505	2.74643
0.506	0.375	0.506	0.76607	0.506	1.44571	0.506	2.33964	0.506	2.74393	0.506	2.89571	0.506	2.8625	0.506	2.75679
0.507	0.37536	0.507	0.76571	0.507	1.44571	0.507	2.34179	0.507	2.74786	0.507	2.90179	0.507	2.87107	0.507	2.76679
0.508	0.375	0.508	0.76607	0.508	1.44607	0.508	2.34429	0.508	2.7525	0.508	2.90821	0.508	2.88	0.508	2.77714
0.509	0.37536	0.509	0.76607	0.509	1.44643	0.509	2.34643	0.509	2.7575	0.509	2.91464	0.509	2.88893	0.509	2.7875
0.51	0.375	0.51	0.76607	0.51	1.44679	0.51	2.34893	0.51	2.76179	0.51	2.92107	0.51	2.8975	0.51	2.79786
0.511	0.375	0.511	0.76607	0.511	1.4475	0.511	2.35107	0.511	2.76643	0.511	2.92714	0.511	2.90643	0.511	2.80821
0.512	0.37571	0.512	0.76643	0.512	1.44786	0.512	2.35393	0.512	2.77143	0.512	2.93393	0.512	2.91571	0.512	2.81857
0.513	0.37571	0.513	0.76643	0.513	1.44821	0.513	2.35643	0.513	2.77571	0.513	2.94	0.513	2.92429	0.513	2.82893
0.514	0.37536	0.514	0.76643	0.514	1.44857	0.514	2.35821	0.514	2.78	0.514	2.94607	0.514	2.9325	0.514	2.83893
0.515	0.37571	0.515	0.76643	0.515	1.44857	0.515	2.36036	0.515	2.78429	0.515	2.95214	0.515	2.94107	0.515	2.84893
0.516	0.37607	0.516	0.76643	0.516	1.44893	0.516	2.3625	0.516	2.78857	0.516	2.95857	0.516	2.95	0.516	2.85893
0.517	0.37607	0.517	0.76643	0.517	1.44929	0.517	2.36464	0.517	2.79286	0.517	2.96429	0.517	2.95821	0.517	2.86857
0.518	0.37607	0.518	0.76679	0.518	1.44964	0.518	2.36714	0.518	2.7975	0.518	2.97107	0.518	2.96714	0.518	2.87893
0.519	0.37607	0.519	0.76679	0.519	1.45036	0.519	2.36929	0.519	2.80179	0.519	2.97714	0.519	2.97571	0.519	2.88929
0.52	0.37607	0.52	0.76679	0.52	1.45036	0.52	2.37143	0.52	2.80607	0.52	2.98321	0.52	2.98429	0.52	2.89893
0.521	0.37607	0.521	0.76679	0.521	1.45071	0.521	2.37357	0.521	2.81036	0.521	2.98929	0.521	2.99286	0.521	2.90893
0.522	0.37643	0.522	0.76714	0.522	1.45107	0.522	2.37571	0.522	2.81464	0.522	2.995	0.522	3.00143	0.522	2.91893
0.523	0.37643	0.523	0.76679	0.523	1.45107	0.523	2.37786	0.523	2.81893	0.523	3.00107	0.523	3.00964	0.523	2.92857
0.524	0.37607	0.524	0.76679	0.524	1.45179	0.524	2.38	0.524	2.82321	0.524	3.00714	0.524	3.01857	0.524	2.93893
0.525	0.37643	0.525	0.7675	0.525	1.45214	0.525	2.3825	0.525	2.82786	0.525	3.01357	0.525	3.02714	0.525	2.94893
0.526	0.37679	0.526	0.76714	0.526	1.4525	0.526	2.38464	0.526	2.83214	0.526	3.01929	0.526	3.03571	0.526	2.95893
0.527	0.37643	0.527	0.76714	0.527	1.4525	0.527	2.38679	0.527	2.83607	0.527	3.025	0.527	3.04393	0.527	2.96857
0.528	0.37679	0.528	0.76714	0.528	1.45286	0.528	2.38857	0.528	2.84036	0.528	3.03107	0.528	3.05214	0.528	2.97857
0.529	0.37714	0.529	0.76714	0.529	1.45321	0.529	2.39071	0.529	2.84464	0.529	3.03714	0.529	3.06071	0.529	2.98857
0.53	0.37714	0.53	0.76714	0.53	1.45357	0.53	2.39286	0.53	2.84857	0.53	3.04321	0.53	3.06893	0.53	2.99821
0.531	0.37714	0.531	0.7675	0.531	1.45393	0.531	2.395	0.531	2.85286	0.531	3.04929	0.531	3.07786	0.531	3.00821
0.532	0.37786	0.532	0.7675	0.532	1.45429	0.532	2.39714	0.532	2.85714	0.532	3.05536	0.532	3.08607	0.532	3.01821
0.533	0.3775	0.533	0.7675	0.533	1.45429	0.533	2.39893	0.533	2.86107	0.533	3.06071	0.533	3.09429	0.533	3.0275
0.534	0.37714	0.534	0.7675	0.534	1.45464	0.534	2.40107	0.534	2.865	0.534	3.06679	0.534	3.10286	0.534	3.0375
0.535	0.3775	0.535	0.76786	0.535	1.455	0.535	2.40286	0.535	2.86929	0.535	3.0725	0.535	3.11107	0.535	3.04714
0.536	0.3775	0.536	0.7675	0.536	1.45536	0.536	2.40464	0.536	2.87321	0.536	3.07857	0.536	3.11929	0.536	3.05679
0.537	0.3775	0.537	0.76786	0.537	1.45571	0.537	2.40679	0.537	2.8775	0.537	3.08429	0.537	3.12786	0.537	3.06714
0.538	0.37714	0.538	0.76821	0.538	1.45607	0.538	2.40929	0.538	2.88143	0.538	3.09071	0.538	3.13607	0.538	3.07714
0.539	0.37714	0.539	0.76786	0.539	1.45607	0.539	2.41107	0.539	2.88536	0.539	3.09607	0.539	3.14393	0.539	3.08643
0.54	0.3775	0.54	0.76786	0.54	1.45607	0.54	2.41286	0.54	2.88964	0.54	3.10179	0.54	3.1525	0.54	3.09607
0.541	0.37786	0.541	0.76786	0.541	1.45643	0.541	2.41464	0.541	2.89357	0.541	3.1075	0.541	3.16036	0.541	3.10571
0.542	0.37786	0.542	0.76786	0.542	1.45679	0.542	2.41679	0.542	2.8975	0.542	3.11321	0.542	3.16857	0.542	3.11536
0.543	0.37786	0.543	0.76821	0.543	1.45679	0.543	2.41857	0.543	2.90143	0.543	3.11893	0.543	3.17679	0.543	3.125
0.544	0.37821	0.544	0.76821	0.544	1.45714	0.544	2.42071	0.544	2.90536	0.544	3.12464	0.544	3.185	0.544	3.13464
0.545	0.37821	0.545	0.76821	0.545	1.4575	0.545	2.42286	0.545	2.90964	0.545	3.13036	0.545	3.19321	0.545	3.14393
0.546	0.37786	0.546	0.76821	0.546	1.4575	0.546	2.42429	0.546	2.91321	0.546	3.13571	0.546	3.20107	0.546	3.15321
0.547	0.37786	0.547	0.76821	0.547	1.45786	0.547	2.42607	0.547	2.91714	0.547	3.14107	0.547	3.20929	0.547	3.16286
0.548	0.37857	0.548	0.76857	0.548	1.45821	0.548	2.42821	0.548	2.92107	0.548	3.14714	0.548	3.21714	0.548	3.1725
0.549	0.37893	0.549	0.76821	0.549	1.45821	0.549	2.43	0.549	2.925	0.549	3.15214	0.549	3.22536	0.549	3.18214
0.55	0.37893	0.55	0.76857	0.55	1.45857	0.55	2.43214	0.55	2.92893	0.55	3.15821	0.55	3.23357	0.55	3.19179
0.551	0.37893	0.551	0.76893	0.551	1.45893	0.551	2.43393	0.551	2.93286	0.551	3.16429	0.551	3.24214	0.551	3.20143
0.552	0.37893	0.552	0.76857	0.552	1.45893	0.552	2.43571	0.552	2.93643	0.552	3.16929	0.552	3.24964	0.552	3.21071
0.553	0.37893	0.553	0.76857	0.553	1.45929	0.553	2.4375	0.553	2.94	0.553	3.17464	0.553	3.2575	0.553	3.22036
0.554	0.37893	0.554	0.76857	0.554	1.45929	0.554	2.43929	0.554	2.94393	0.554	3.18036	0.554	3.26571	0.554	3.22964
0.555	0.37964	0.555	0.76857	0.555	1.45964	0.555	2.44107	0.555	2.94786	0.555	3.18536	0.555	3.27321	0.555	3.23929
0.556	0.37893	0.556	0.76857	0.556	1.46	0.556	2.4425	0.556	2.95143	0.556	3.19107	0.556	3.28143	0.556	3.24821
0.557	0.37964	0.557	0.76893	0.557	1.46036	0.557	2.44429	0.557	2.95536	0.557	3.19679	0.557	3.28964	0.557	3.25786
0.558	0.37893	0.558	0.76893	0.558	1.46036	0.558	2.44607	0.558	2.95893	0.558	3.20214	0.558	3.29714	0.558	3.26714
0.559	0.37929	0.559	0.76893	0.559	1.46036	0.559	2.44786	0.559	2.9625	0.559	3.2075	0.559	3.305	0.559	3.27643
0.56	0.37929	0.56	0.76893	0.56	1.46071	0.56	2.44964	0.56	2.96643	0.56	3.21321	0.56	3.31286	0.56	3.28571
0.561	0.38	0.561	0.76893	0.561	1.46071	0.561	2.45143	0.561	2.97	0.561	3.21857	0.561	3.32071	0.561	3.29536
0.562	0.38	0.562	0.76893	0.562	1.46107	0.562	2.45286	0.562	2.97393	0.562	3.22357	0.562	3.32857	0.562	3.30429
0.563	0.37929	0.563	0.76929	0.563	1.46143	0.563	2.455	0.563	2.9775	0.563	3.22964	0.563	3.33679	0.563	3.31357
0.564	0.37964	0.564	0.76929	0.564	1.46179	0.564	2.45679	0.564	2.98143	0.564	3.23536	0.564	3.34464	0.564	3.32321
0.565	0.38	0.565	0.76893	0.565	1.46179	0.565	2.45821	0.565	2.985	0.565	3.24	0.565	3.35214	0.565	3.33214
0.566	0.38	0.566	0.76893	0.566	1.46179	0.566	2.46	0.566	2.98857	0.566	3.24536	0.566	3.36	0.566	3.34143
0.567	0.38036	0.567	0.76929	0.567	1.46179	0.567	2.46143	0.567	2.99214	0.567	3.25071	0.567	3.36786	0.567	3.35071
0.568	0.38	0.568	0.76893	0.568	1.46214	0.568	2.46286	0.568	2.99536	0.568	3.25571	0.568	3.37536	0.568	3.35964
0.569	0.38071	0.569	0.76929	0.569	1.46214	0.569	2.46464	0.569	2.99929	0.569	3.26107	0.569	3.38357	0.569	3.36893
0.57	0.38071	0.57	0.76929	0.57	1.4625	0.57	2.46643	0.57	3.00286	0.57	3.26643	0.57	3.39143	0.57	3.37821
0.571	0.38	0.571	0.76929	0.571	1.4625	0.571	2.46786	0.571	3.00607	0.571	3.27107	0.571	3.39857	0.571	3.38714
0.572	0.38107	0.572	0.76929	0.572	1.4625	0.572	2.46929	0.572	3.00929	0.572	3.27643	0.572	3.40643	0.572	3.39607
0.573	0.38071	0.573	0.76929	0.573	1.46286	0.573	2.47107	0.573	3.01286	0.573	3.28143	0.573	3.41357	0.573	3.40536
0.574	0.38107	0.574	0.76929	0.574	1.46286	0.574	2.47286	0.574	3.01643	0.574	3.28643	0.574	3.42107	0.574	3.41429
0.575	0.38107	0.575	0.76929	0.575	1.46321	0.575	2.47429	0.575	3.01964	0.575	3.29179	0.575	3.42857	0.575	3.42321
0.576	0.38143	0.576	0.76964	0.576	1.46357	0.576	2.47607	0.576	3.02357	0.576	3.2975	0.576	3.43679	0.576	3.4325
0.577	0.38143	0.577	0.76964	0.577	1.46357	0.577	2.4775	0.577	3.02679	0.577	3.3025	0.577	3.44429	0.577	3.44143
0.578	0.38107	0.578	0.76964	0.578	1.46357	0.578	2.47893	0.578	3.03	0.578	3.30714	0.578	3.45179	0.578	3.45036
0.579	0.38107	0.579	0.76964	0.579	1.46357	0.579	2.48036	0.579	3.03357	0.579	3.31214	0.579	3.45929	0.579	3.45929
0.58	0.38143	0.58	0.76964	0.58	1.46357	0.58	2.48179	0.58	3.03714	0.58	3.31714	0.58	3.46679	0.58	3.46857
0.581	0.38143	0.581	0.76964	0.581	1.46357	0.581	2.48321	0.581	3.04036	0.581	3.3225	0.581	3.47429	0.581	3.47714
0.582	0.38214	0.582	0.76964	0.582	1.46393	0.582	2.485	0.582	3.04357	0.582	3.3275	0.582	3.48179	0.582	3.48643
0.583	0.38179	0.583	0.77	0.583	1.46429	0.583	2.48643	0.583	3.04714	0.583	3.3325	0.583	3.48964	0.583	3.49536
0.584	0.38143	0.584	0.76964	0.584	1.46393	0.584	2.48786	0.584	3.05036	0.584	3.3375	0.584	3.49643	0.584	3.50393
0.585	0.38214	0.585	0.77	0.585	1.46429	0.585	2.48929	0.585	3.05393	0.585	3.3425	0.585	3.50393	0.585	3.51286
0.586	0.3825	0.586	0.77	0.586	1.46464	0.586	2.49071	0.586	3.05714	0.586	3.3475	0.586	3.51143	0.586	3.52179
0.587	0.38214	0.587	0.77	0.587	1.46464	0.587	2.4925	0.587	3.06036	0.587	3.3525	0.587	3.51857	0.587	3.53071
0.588	0.38214	0.588	0.77	0.588	1.46464	0.588	2.49393	0.588	3.06357	0.588	3.3575	0.588	3.52607	0.588	3.53964
0.589	0.38286	0.589	0.77036	0.589	1.465	0.589	2.49571	0.589	3.06714	0.589	3.3625	0.589	3.53393	0.589	3.54857
0.59	0.3825	0.59	0.77	0.59	1.465	0.59	2.49714	0.59	3.07036	0.59	3.3675	0.59	3.54107	0.59	3.5575
0.591	0.38214	0.591	0.77	0.591	1.465	0.591	2.49821	0.591	3.07357	0.591	3.37214	0.591	3.54821	0.591	3.56571
0.592	0.38286	0.592	0.77	0.592	1.465	0.592	2.49964	0.592	3.07679	0.592	3.37679	0.592	3.55536	0.592	3.575
0.593	0.38286	0.593	0.77	0.593	1.46536	0.593	2.50107	0.593	3.08	0.593	3.38179	0.593	3.56286	0.593	3.58214
0.594	0.38321	0.594	0.77	0.594	1.465	0.594	2.50214	0.594	3.08321	0.594	3.38643	0.594	3.56964	0.594	3.59286
0.595	0.38286	0.595	0.77	0.595	1.46536	0.595	2.50357	0.595	3.08643	0.595	3.39143	0.595	3.57857	0.595	3.6
0.596	0.38321	0.596	0.77	0.596	1.46536	0.596	2.50536	0.596	3.08964	0.596	3.39643	0.596	3.58571	0.596	3.61071
0.597	0.38357	0.597	0.77	0.597	1.46536	0.597	2.50607	0.597	3.0925	0.597	3.40107	0.597	3.59286	0.597	3.61786
0.598	0.38357	0.598	0.77	0.598	1.46571	0.598	2.50786	0.598	3.09536	0.598	3.40571	0.598	3.6	0.598	3.625
0.599	0.38393	0.599	0.77	0.599	1.46571	0.599	2.50893	0.599	3.09857	0.599	3.41071	0.599	3.60714	0.599	3.63571
0.6	0.38393	0.6	0.77	0.6	1.46571	0.6	2.51036	0.6	3.10179	0.6	3.41536	0.6	3.61429	0.6	3.64286
0.601	0.38429	0.601	0.77036	0.601	1.46607	0.601	2.51179	0.601	3.105	0.601	3.42	0.601	3.62143	0.601	3.65357
0.602	0.38464	0.602	0.77036	0.602	1.46643	0.602	2.51357	0.602	3.10857	0.602	3.425	0.602	3.62857	0.602	3.66071
0.603	0.38464	0.603	0.77036	0.603	1.46607	0.603	2.51464	0.603	3.11143	0.603	3.42929	0.603	3.63571	0.603	3.67143
0.604	0.38429	0.604	0.77036	0.604	1.46607	0.604	2.51571	0.604	3.11429	0.604	3.43429	0.604	3.64286	0.604	3.67857
0.605	0.38429	0.605	0.77036	0.605	1.46643	0.605	2.51714	0.605	3.1175	0.605	3.43857	0.605	3.65	0.605	3.68571
0.606	0.38429	0.606	0.77036	0.606	1.46607	0.606	2.51821	0.606	3.12036	0.606	3.44321	0.606	3.65714	0.606	3.69643
0.607	0.385	0.607	0.77036	0.607	1.46607	0.607	2.51964	0.607	3.12357	0.607	3.4475	0.607	3.66429	0.607	3.70357
0.608	0.385	0.608	0.77036	0.608	1.46643	0.608	2.52107	0.608	3.12679	0.608	3.4525	0.608	3.67143	0.608	3.71429
0.609	0.38536	0.609	0.77036	0.609	1.46679	0.609	2.52214	0.609	3.12964	0.609	3.45714	0.609	3.67857	0.609	3.72143
0.61	0.38536	0.61	0.77036	0.61	1.46643	0.61	2.52321	0.61	3.13214	0.61	3.46143	0.61	3.68571	0.61	3.72857
0.611	0.38536	0.611	0.77036	0.611	1.46643	0.611	2.52429	0.611	3.13536	0.611	3.46643	0.611	3.69286	0.611	3.73929
0.612	0.385	0.612	0.77071	0.612	1.46679	0.612	2.52536	0.612	3.13857	0.612	3.47071	0.612	3.69643	0.612	3.74643
0.613	0.385	0.613	0.77036	0.613	1.46679	0.613	2.52679	0.613	3.14107	0.613	3.47536	0.613	3.70357	0.613	3.75357
0.614	0.38571	0.614	0.77071	0.614	1.46714	0.614	2.52821	0.614	3.14429	0.614	3.48	0.614	3.71071	0.614	3.76429
0.615	0.38571	0.615	0.77107	0.615	1.4675	0.615	2.53	0.615	3.1475	0.615	3.48464	0.615	3.71786	0.615	3.77143
0.616	0.38607	0.616	0.77071	0.616	1.46714	0.616	2.53071	0.616	3.14964	0.616	3.48893	0.616	3.725	0.616	3.78214
0.617	0.38607	0.617	0.77071	0.617	1.46714	0.617	2.53179	0.617	3.15286	0.617	3.49357	0.617	3.73214	0.617	3.78929
0.618	0.38571	0.618	0.77071	0.618	1.46714	0.618	2.53286	0.618	3.15571	0.618	3.49786	0.618	3.73929	0.618	3.79643
0.619	0.38607	0.619	0.77071	0.619	1.46679	0.619	2.53393	0.619	3.15857	0.619	3.50179	0.619	3.74643	0.619	3.80714
0.62	0.38607	0.62	0.77071	0.62	1.46679	0.62	2.535	0.62	3.16107	0.62	3.50643	0.62	3.75357	0.62	3.81429
0.621	0.38571	0.621	0.77071	0.621	1.46714	0.621	2.53607	0.621	3.16429	0.621	3.51107	0.621	3.76071	0.621	3.82143
0.622	0.38643	0.622	0.77071	0.622	1.46679	0.622	2.5375	0.622	3.16679	0.622	3.515	0.622	3.76786	0.622	3.82857
0.623	0.38607	0.623	0.77071	0.623	1.46714	0.623	2.53821	0.623	3.16964	0.623	3.51929	0.623	3.775	0.623	3.83929
0.624	0.38679	0.624	0.77071	0.624	1.46714	0.624	2.53964	0.624	3.17214	0.624	3.52393	0.624	3.77857	0.624	3.84643
0.625	0.38714	0.625	0.77071	0.625	1.46714	0.625	2.54071	0.625	3.175	0.625	3.52821	0.625	3.78571	0.625	3.85357
0.626	0.38714	0.626	0.77071	0.626	1.46714	0.626	2.54179	0.626	3.17786	0.626	3.5325	0.626	3.79286	0.626	3.86429
0.627	0.3875	0.627	0.77107	0.627	1.46714	0.627	2.54286	0.627	3.18071	0.627	3.53714	0.627	3.8	0.627	3.87143
0.628	0.38786	0.628	0.77107	0.628	1.4675	0.628	2.54429	0.628	3.18357	0.628	3.54143	0.628	3.80714	0.628	3.87857
0.629	0.3875	0.629	0.77071	0.629	1.46714	0.629	2.545	0.629	3.18571	0.629	3.54536	0.629	3.81429	0.629	3.88929
0.63	0.38786	0.63	0.77107	0.63	1.46714	0.63	2.54607	0.63	3.18893	0.63	3.54964	0.63	3.82143	0.63	3.89643
0.631	0.38786	0.631	0.77107	0.631	1.46714	0.631	2.54714	0.631	3.19143	0.631	3.55393	0.631	3.82857	0.631	3.90357
0.632	0.38786	0.632	0.77071	0.632	1.46714	0.632	2.54821	0.632	3.19393	0.632	3.55786	0.632	3.83214	0.632	3.91071
0.633	0.38786	0.633	0.77107	0.633	1.46714	0.633	2.54929	0.633	3.19679	0.633	3.56214	0.633	3.83929	0.633	3.92143
0.634	0.38821	0.634	0.77107	0.634	1.4675	0.634	2.55036	0.634	3.19964	0.634	3.56643	0.634	3.84643	0.634	3.92857
0.635	0.38821	0.635	0.77107	0.635	1.46714	0.635	2.55143	0.635	3.20214	0.635	3.57036	0.635	3.85357	0.635	3.93571
0.636	0.38893	0.636	0.77107	0.636	1.4675	0.636	2.55214	0.636	3.20464	0.636	3.575	0.636	3.86071	0.636	3.94643
0.637	0.38893	0.637	0.77107	0.637	1.46714	0.637	2.55321	0.637	3.2075	0.637	3.57857	0.637	3.86786	0.637	3.95357
0.638	0.38821	0.638	0.77107	0.638	1.46714	0.638	2.55429	0.638	3.21	0.638	3.58214	0.638	3.87143	0.638	3.96071
0.639	0.38893	0.639	0.77107	0.639	1.4675	0.639	2.555	0.639	3.21286	0.639	3.58571	0.639	3.87857	0.639	3.96786
0.64	0.38857	0.64	0.77143	0.64	1.4675	0.64	2.55643	0.64	3.21571	0.64	3.59286	0.64	3.88571	0.64	3.97857
0.641	0.38893	0.641	0.77143	0.641	1.4675	0.641	2.55714	0.641	3.21786	0.641	3.59643	0.641	3.89286	0.641	3.98571
0.642	0.38893	0.642	0.77107	0.642	1.46714	0.642	2.55786	0.642	3.22036	0.642	3.6	0.642	3.9	0.642	3.99286
0.643	0.38929	0.643	0.77107	0.643	1.46714	0.643	2.55893	0.643	3.22286	0.643	3.60357	0.643	3.90357	0.643	4
0.644	0.38964	0.644	0.77143	0.644	1.46714	0.644	2.55964	0.644	3.22536	0.644	3.60714	0.644	3.91071	0.644	4.00714
0.645	0.38964	0.645	0.77107	0.645	1.46714	0.645	2.56036	0.645	3.2275	0.645	3.61071	0.645	3.91786	0.645	4.01786
0.646	0.38964	0.646	0.77143	0.646	1.46714	0.646	2.56143	0.646	3.23	0.646	3.61429	0.646	3.925	0.646	4.025
0.647	0.39	0.647	0.77143	0.647	1.4675	0.647	2.56286	0.647	3.23286	0.647	3.61786	0.647	3.93214	0.647	4.03214
0.648	0.39036	0.648	0.77107	0.648	1.46714	0.648	2.56357	0.648	3.235	0.648	3.62143	0.648	3.93571	0.648	4.03929
0.649	0.39036	0.649	0.77143	0.649	1.46714	0.649	2.56429	0.649	3.2375	0.649	3.62857	0.649	3.94286	0.649	4.04643
0.65	0.39036	0.65	0.77143	0.65	1.46714	0.65	2.56536	0.65	3.24	0.65	3.63214	0.65	3.95	0.65	4.05714
0.651	0.39036	0.651	0.77107	0.651	1.46714	0.651	2.56607	0.651	3.24214	0.651	3.63571	0.651	3.95714	0.651	4.06429
0.652	0.39071	0.652	0.77143	0.652	1.46714	0.652	2.56679	0.652	3.24464	0.652	3.63929	0.652	3.96429	0.652	4.07143
0.653	0.39107	0.653	0.77179	0.653	1.4675	0.653	2.56786	0.653	3.2475	0.653	3.64286	0.653	3.96786	0.653	4.07857
0.654	0.39107	0.654	0.77143	0.654	1.46714	0.654	2.56857	0.654	3.24964	0.654	3.64643	0.654	3.975	0.654	4.08571
0.655	0.39107	0.655	0.77143	0.655	1.46714	0.655	2.56929	0.655	3.25214	0.655	3.65	0.655	3.98214	0.655	4.09286
0.656	0.39143	0.656	0.77143	0.656	1.46714	0.656	2.57036	0.656	3.25429	0.656	3.65357	0.656	3.98929	0.656	4.10357
0.657	0.39143	0.657	0.77143	0.657	1.46679	0.657	2.57107	0.657	3.25679	0.657	3.65714	0.657	3.99286	0.657	4.11071
0.658	0.39143	0.658	0.77143	0.658	1.46679	0.658	2.57179	0.658	3.25893	0.658	3.66071	0.658	4	0.658	4.11786
0.659	0.39179	0.659	0.77179	0.659	1.46714	0.659	2.57286	0.659	3.26143	0.659	3.66786	0.659	4.00714	0.659	4.125
0.66	0.39214	0.66	0.77179	0.66	1.46714	0.66	2.57393	0.66	3.26393	0.66	3.67143	0.66	4.01429	0.66	4.13214
0.661	0.39214	0.661	0.77143	0.661	1.46679	0.661	2.57429	0.661	3.26571	0.661	3.675	0.661	4.01786	0.661	4.13929
0.662	0.3925	0.662	0.77179	0.662	1.46714	0.662	2.57536	0.662	3.26821	0.662	3.67857	0.662	4.025	0.662	4.14643
0.663	0.39214	0.663	0.77179	0.663	1.46714	0.663	2.57607	0.663	3.27071	0.663	3.68214	0.663	4.03214	0.663	4.15714
0.664	0.3925	0.664	0.77179	0.664	1.46679	0.664	2.57643	0.664	3.27286	0.664	3.68571	0.664	4.03571	0.664	4.16429
0.665	0.39321	0.665	0.77179	0.665	1.46679	0.665	2.5775	0.665	3.27536	0.665	3.68929	0.665	4.04286	0.665	4.17143
0.666	0.39357	0.666	0.77214	0.666	1.46714	0.666	2.57857	0.666	3.27786	0.666	3.69286	0.666	4.05	0.666	4.17857
0.667	0.39286	0.667	0.77179	0.667	1.46679	0.667	2.57929	0.667	3.27964	0.667	3.69643	0.667	4.05714	0.667	4.18571
0.668	0.39321	0.668	0.77179	0.668	1.46679	0.668	2.58	0.668	3.28179	0.668	3.7	0.668	4.06071	0.668	4.19286
0.669	0.39393	0.669	0.77214	0.669	1.46679	0.669	2.58071	0.669	3.28393	0.669	3.70357	0.669	4.06786	0.669	4.2
0.67	0.39357	0.67	0.77214	0.67	1.46679	0.67	2.58143	0.67	3.28607	0.67	3.70714	0.67	4.07143	0.67	4.20714
0.671	0.39357	0.671	0.77214	0.671	1.46643	0.671	2.58179	0.671	3.28821	0.671	3.71071	0.671	4.07857	0.671	4.21429
0.672	0.39393	0.672	0.77214	0.672	1.46679	0.672	2.58286	0.672	3.29036	0.672	3.71429	0.672	4.08571	0.672	4.225
0.673	0.39393	0.673	0.77214	0.673	1.46643	0.673	2.58321	0.673	3.29286	0.673	3.71786	0.673	4.08929	0.673	4.23214
0.674	0.39429	0.674	0.77179	0.674	1.46643	0.674	2.58393	0.674	3.29464	0.674	3.72143	0.674	4.09643	0.674	4.23929
0.675	0.39464	0.675	0.77214	0.675	1.46607	0.675	2.58464	0.675	3.29679	0.675	3.725	0.675	4.10357	0.675	4.24643
0.676	0.39429	0.676	0.77214	0.676	1.46607	0.676	2.58536	0.676	3.29893	0.676	3.72857	0.676	4.10714	0.676	4.25357
0.677	0.39464	0.677	0.77214	0.677	1.46607	0.677	2.58607	0.677	3.30107	0.677	3.73214	0.677	4.11429	0.677	4.26071
0.678	0.395	0.678	0.7725	0.678	1.46643	0.678	2.58714	0.678	3.30321	0.678	3.73571	0.678	4.12143	0.678	4.26786
0.679	0.39571	0.679	0.77214	0.679	1.46643	0.679	2.58786	0.679	3.30536	0.679	3.73929	0.679	4.125	0.679	4.275
0.68	0.39571	0.68	0.77214	0.68	1.46607	0.68	2.58821	0.68	3.30714	0.68	3.74286	0.68	4.13214	0.68	4.28214
0.681	0.395	0.681	0.77214	0.681	1.46607	0.681	2.58857	0.681	3.30893	0.681	3.74643	0.681	4.13929	0.681	4.28929
0.682	0.39607	0.682	0.77214	0.682	1.46607	0.682	2.58929	0.682	3.31107	0.682	3.75	0.682	4.14286	0.682	4.29643
0.683	0.39607	0.683	0.77214	0.683	1.46571	0.683	2.58964	0.683	3.31286	0.683	3.75357	0.683	4.15	0.683	4.30357
0.684	0.39679	0.684	0.77214	0.684	1.46571	0.684	2.59036	0.684	3.315	0.684	3.75714	0.684	4.15357	0.684	4.31071
0.685	0.39643	0.685	0.7725	0.685	1.46607	0.685	2.59143	0.685	3.3175	0.685	3.76071	0.685	4.16071	0.685	4.31786
0.686	0.39643	0.686	0.7725	0.686	1.46571	0.686	2.59179	0.686	3.31929	0.686	3.76429	0.686	4.16786	0.686	4.325
0.687	0.39679	0.687	0.7725	0.687	1.46571	0.687	2.59214	0.687	3.32143	0.687	3.76786	0.687	4.17143	0.687	4.33214
0.688	0.39714	0.688	0.7725	0.688	1.46571	0.688	2.59286	0.688	3.32321	0.688	3.77143	0.688	4.17857	0.688	4.33929
0.689	0.3975	0.689	0.7725	0.689	1.46571	0.689	2.59357	0.689	3.32536	0.689	3.775	0.689	4.18571	0.689	4.34643
0.69	0.39786	0.69	0.7725	0.69	1.46536	0.69	2.59393	0.69	3.32714	0.69	3.77857	0.69	4.18929	0.69	4.35357
0.691	0.3975	0.691	0.77286	0.691	1.46571	0.691	2.595	0.691	3.32964	0.691	3.78214	0.691	4.19643	0.691	4.36071
0.692	0.39786	0.692	0.77286	0.692	1.46571	0.692	2.59571	0.692	3.33179	0.692	3.78214	0.692	4.2	0.692	4.36786
0.693	0.39786	0.693	0.7725	0.693	1.46536	0.693	2.59571	0.693	3.33321	0.693	3.78571	0.693	4.20714	0.693	4.375
0.694	0.39821	0.694	0.77286	0.694	1.46536	0.694	2.59679	0.694	3.335	0.694	3.78929	0.694	4.21071	0.694	4.38214
0.695	0.39857	0.695	0.77286	0.695	1.46536	0.695	2.59714	0.695	3.33714	0.695	3.79286	0.695	4.21786	0.695	4.38929
0.696	0.39821	0.696	0.77286	0.696	1.465	0.696	2.59786	0.696	3.33857	0.696	3.79643	0.696	4.225	0.696	4.39643
0.697	0.39821	0.697	0.77286	0.697	1.465	0.697	2.59821	0.697	3.34071	0.697	3.8	0.697	4.22857	0.697	4.40357
0.698	0.39929	0.698	0.77286	0.698	1.465	0.698	2.59893	0.698	3.34286	0.698	3.80357	0.698	4.23571	0.698	4.41071
0.699	0.39857	0.699	0.77286	0.699	1.465	0.699	2.59929	0.699	3.34429	0.699	3.80714	0.699	4.23929	0.699	4.41786
0.7	0.39857	0.7	0.77321	0.7	1.46464	0.7	2.59964	0.7	3.34607	0.7	3.81071	0.7	4.24643	0.7	4.425
0.701	0.39929	0.701	0.77321	0.701	1.46464	0.701	2.60036	0.701	3.34821	0.701	3.81429	0.701	4.25	0.701	4.43214
0.702	0.39964	0.702	0.77321	0.702	1.46464	0.702	2.60107	0.702	3.35	0.702	3.81429	0.702	4.25714	0.702	4.43929
0.703	0.39964	0.703	0.77321	0.703	1.46464	0.703	2.60143	0.703	3.35143	0.703	3.81786	0.703	4.26071	0.703	4.44643
0.704	0.4	0.704	0.77357	0.704	1.465	0.704	2.60214	0.704	3.35393	0.704	3.82143	0.704	4.26786	0.704	4.45357
0.705	0.40036	0.705	0.77357	0.705	1.465	0.705	2.60286	0.705	3.35571	0.705	3.825	0.705	4.275	0.705	4.46071
0.706	0.4	0.706	0.77357	0.706	1.46429	0.706	2.60286	0.706	3.35714	0.706	3.82857	0.706	4.27857	0.706	4.46786
0.707	0.40036	0.707	0.77321	0.707	1.46429	0.707	2.60357	0.707	3.35893	0.707	3.83214	0.707	4.28571	0.707	4.475
0.708	0.40071	0.708	0.77357	0.708	1.46429	0.708	2.60393	0.708	3.36071	0.708	3.83571	0.708	4.28929	0.708	4.48214
0.709	0.40107	0.709	0.77321	0.709	1.46429	0.709	2.60429	0.709	3.36214	0.709	3.83929	0.709	4.29643	0.709	4.48929
0.71	0.40143	0.71	0.77357	0.71	1.46429	0.71	2.60464	0.71	3.36429	0.71	3.83929	0.71	4.3	0.71	4.49643
0.711	0.40143	0.711	0.77393	0.711	1.46429	0.711	2.60536	0.711	3.36607	0.711	3.84286	0.711	4.30714	0.711	4.50357
0.712	0.40179	0.712	0.77357	0.712	1.46393	0.712	2.60571	0.712	3.3675	0.712	3.84643	0.712	4.31071	0.712	4.50714
0.713	0.40179	0.713	0.77357	0.713	1.46393	0.713	2.60607	0.713	3.36929	0.713	3.85	0.713	4.31786	0.713	4.51429
0.714	0.4025	0.714	0.77393	0.714	1.46393	0.714	2.60643	0.714	3.37107	0.714	3.85357	0.714	4.32143	0.714	4.52143
0.715	0.40179	0.715	0.77393	0.715	1.46393	0.715	2.60679	0.715	3.3725	0.715	3.85714	0.715	4.325	0.715	4.52857
0.716	0.4025	0.716	0.77393	0.716	1.46393	0.716	2.6075	0.716	3.37429	0.716	3.86071	0.716	4.33214	0.716	4.53571
0.717	0.40321	0.717	0.77429	0.717	1.46393	0.717	2.60821	0.717	3.37607	0.717	3.86071	0.717	4.33929	0.717	4.54286
0.718	0.40286	0.718	0.77429	0.718	1.46393	0.718	2.60857	0.718	3.37786	0.718	3.86429	0.718	4.34286	0.718	4.55
0.719	0.40321	0.719	0.77429	0.719	1.46357	0.719	2.60857	0.719	3.37929	0.719	3.86786	0.719	4.34643	0.719	4.55714
0.72	0.40321	0.72	0.77429	0.72	1.46357	0.72	2.60893	0.72	3.38071	0.72	3.87143	0.72	4.35357	0.72	4.56429
0.721	0.40321	0.721	0.77429	0.721	1.46357	0.721	2.60929	0.721	3.3825	0.721	3.875	0.721	4.35714	0.721	4.56786
0.722	0.40393	0.722	0.77429	0.722	1.46321	0.722	2.60964	0.722	3.38393	0.722	3.875	0.722	4.36429	0.722	4.575
0.723	0.40357	0.723	0.77429	0.723	1.46321	0.723	2.61	0.723	3.38571	0.723	3.87857	0.723	4.36786	0.723	4.58214
0.724	0.40393	0.724	0.77464	0.724	1.46321	0.724	2.61036	0.724	3.38714	0.724	3.88214	0.724	4.375	0.724	4.58929
0.725	0.40393	0.725	0.77429	0.725	1.46286	0.725	2.61071	0.725	3.38857	0.725	3.88571	0.725	4.37857	0.725	4.59643
0.726	0.40464	0.726	0.77464	0.726	1.46286	0.726	2.61107	0.726	3.39	0.726	3.88929	0.726	4.38214	0.726	4.60357
0.727	0.40464	0.727	0.77464	0.727	1.46286	0.727	2.61143	0.727	3.39179	0.727	3.88929	0.727	4.38929	0.727	4.61071
0.728	0.405	0.728	0.77464	0.728	1.4625	0.728	2.61143	0.728	3.39321	0.728	3.89286	0.728	4.39286	0.728	4.61429
0.729	0.40536	0.729	0.77464	0.729	1.46286	0.729	2.61179	0.729	3.395	0.729	3.89643	0.729	4.4	0.729	4.62143
0.73	0.40607	0.73	0.775	0.73	1.46286	0.73	2.61286	0.73	3.39679	0.73	3.9	0.73	4.40357	0.73	4.62857
0.731	0.40607	0.731	0.775	0.731	1.4625	0.731	2.61286	0.731	3.39821	0.731	3.90357	0.731	4.40714	0.731	4.63571
0.732	0.40607	0.732	0.775	0.732	1.4625	0.732	2.61321	0.732	3.39929	0.732	3.90357	0.732	4.41429	0.732	4.64286
0.733	0.40607	0.733	0.775	0.733	1.46214	0.733	2.61357	0.733	3.40071	0.733	3.90714	0.733	4.41786	0.733	4.65
0.734	0.40643	0.734	0.775	0.734	1.46214	0.734	2.61393	0.734	3.40214	0.734	3.91071	0.734	4.425	0.734	4.65357
0.735	0.40643	0.735	0.775	0.735	1.46214	0.735	2.61429	0.735	3.40357	0.735	3.91429	0.735	4.42857	0.735	4.66071
0.736	0.40679	0.736	0.77536	0.736	1.4625	0.736	2.61464	0.736	3.40536	0.736	3.91429	0.736	4.43214	0.736	4.66786
0.737	0.40679	0.737	0.77536	0.737	1.46214	0.737	2.615	0.737	3.40679	0.737	3.91786	0.737	4.43929	0.737	4.675
0.738	0.4075	0.738	0.77536	0.738	1.46179	0.738	2.615	0.738	3.40786	0.738	3.92143	0.738	4.44286	0.738	4.67857
0.739	0.40714	0.739	0.77536	0.739	1.46179	0.739	2.61536	0.739	3.40929	0.739	3.925	0.739	4.45	0.739	4.68571
0.74	0.4075	0.74	0.77571	0.74	1.46179	0.74	2.61536	0.74	3.41071	0.74	3.925	0.74	4.45357	0.74	4.69286
0.741	0.40786	0.741	0.77571	0.741	1.46179	0.741	2.61571	0.741	3.41214	0.741	3.92857	0.741	4.45714	0.741	4.7
0.742	0.40821	0.742	0.77571	0.742	1.46179	0.742	2.61607	0.742	3.41357	0.742	3.93214	0.742	4.46429	0.742	4.70714
0.743	0.40857	0.743	0.77607	0.743	1.46179	0.743	2.61679	0.743	3.41536	0.743	3.93571	0.743	4.46786	0.743	4.71071
0.744	0.40857	0.744	0.77571	0.744	1.46143	0.744	2.61643	0.744	3.41643	0.744	3.93571	0.744	4.47143	0.744	4.71786
0.745	0.40893	0.745	0.77607	0.745	1.46143	0.745	2.61679	0.745	3.4175	0.745	3.93929	0.745	4.47857	0.745	4.725
0.746	0.40893	0.746	0.77607	0.746	1.46143	0.746	2.61714	0.746	3.41893	0.746	3.94286	0.746	4.48214	0.746	4.73214
0.747	0.40929	0.747	0.77607	0.747	1.46107	0.747	2.6175	0.747	3.42	0.747	3.94643	0.747	4.48571	0.747	4.73571
0.748	0.41	0.748	0.77607	0.748	1.46107	0.748	2.6175	0.748	3.42143	0.748	3.94643	0.748	4.49286	0.748	4.74286
0.749	0.40964	0.749	0.77643	0.749	1.46143	0.749	2.61786	0.749	3.42286	0.749	3.95	0.749	4.49643	0.749	4.75
0.75	0.41	0.75	0.77643	0.75	1.46107	0.75	2.61821	0.75	3.42393	0.75	3.95357	0.75	4.5	0.75	4.75714
0.751	0.41036	0.751	0.77643	0.751	1.46071	0.751	2.61821	0.751	3.42536	0.751	3.95357	0.751	4.50714	0.751	4.76071
0.752	0.41	0.752	0.77643	0.752	1.46107	0.752	2.61857	0.752	3.42679	0.752	3.95714	0.752	4.51071	0.752	4.76786
0.753	0.41107	0.753	0.77643	0.753	1.46071	0.753	2.61857	0.753	3.42786	0.753	3.96071	0.753	4.51429	0.753	4.775
0.754	0.41071	0.754	0.77679	0.754	1.46071	0.754	2.61893	0.754	3.42893	0.754	3.96071	0.754	4.51786	0.754	4.78214
0.755	0.41107	0.755	0.77679	0.755	1.46071	0.755	2.61929	0.755	3.43071	0.755	3.96429	0.755	4.525	0.755	4.78571
0.756	0.41179	0.756	0.77679	0.756	1.46071	0.756	2.61964	0.756	3.43214	0.756	3.96786	0.756	4.52857	0.756	4.79286
0.757	0.41143	0.757	0.77679	0.757	1.46036	0.757	2.61929	0.757	3.43321	0.757	3.96786	0.757	4.53214	0.757	4.8
0.758	0.41214	0.758	0.77714	0.758	1.46036	0.758	2.61964	0.758	3.43429	0.758	3.97143	0.758	4.53929	0.758	4.80714
0.759	0.41214	0.759	0.77714	0.759	1.46036	0.759	2.62	0.759	3.43571	0.759	3.975	0.759	4.54286	0.759	4.81071
0.76	0.4125	0.76	0.77714	0.76	1.46036	0.76	2.62	0.76	3.43643	0.76	3.97857	0.76	4.54643	0.76	4.81786
0.761	0.4125	0.761	0.77714	0.761	1.46036	0.761	2.62	0.761	3.43786	0.761	3.97857	0.761	4.55357	0.761	4.825
0.762	0.41321	0.762	0.7775	0.762	1.46036	0.762	2.62071	0.762	3.43929	0.762	3.98214	0.762	4.55714	0.762	4.82857
0.763	0.41357	0.763	0.7775	0.763	1.46	0.763	2.62071	0.763	3.44036	0.763	3.98571	0.763	4.56071	0.763	4.83571
0.764	0.41357	0.764	0.7775	0.764	1.46	0.764	2.62107	0.764	3.44143	0.764	3.98571	0.764	4.56429	0.764	4.84286
0.765	0.41357	0.765	0.7775	0.765	1.46	0.765	2.62107	0.765	3.4425	0.765	3.98929	0.765	4.57143	0.765	4.84643
0.766	0.41393	0.766	0.77786	0.766	1.46	0.766	2.62107	0.766	3.44393	0.766	3.99286	0.766	4.575	0.766	4.85357
0.767	0.41464	0.767	0.77786	0.767	1.45964	0.767	2.62107	0.767	3.445	0.767	3.99286	0.767	4.57857	0.767	4.86071
0.768	0.41464	0.768	0.77821	0.768	1.46	0.768	2.62179	0.768	3.44643	0.768	3.99643	0.768	4.58571	0.768	4.86429
0.769	0.41536	0.769	0.77821	0.769	1.46	0.769	2.62179	0.769	3.4475	0.769	4	0.769	4.58929	0.769	4.87143
0.77	0.415	0.77	0.77821	0.77	1.45964	0.77	2.62179	0.77	3.44821	0.77	4	0.77	4.59286	0.77	4.87857
0.771	0.41536	0.771	0.77821	0.771	1.45929	0.771	2.62179	0.771	3.44929	0.771	4.00357	0.771	4.59643	0.771	4.88214
0.772	0.41571	0.772	0.77821	0.772	1.45929	0.772	2.62179	0.772	3.45071	0.772	4.00357	0.772	4.6	0.772	4.88929
0.773	0.41536	0.773	0.77821	0.773	1.45893	0.773	2.62214	0.773	3.45143	0.773	4.00714	0.773	4.60714	0.773	4.89643
0.774	0.41571	0.774	0.77857	0.774	1.45929	0.774	2.62214	0.774	3.45286	0.774	4.01071	0.774	4.61071	0.774	4.9
0.775	0.41571	0.775	0.77857	0.775	1.45929	0.775	2.6225	0.775	3.45393	0.775	4.01071	0.775	4.61429	0.775	4.90714
0.776	0.41643	0.776	0.77857	0.776	1.45893	0.776	2.6225	0.776	3.45464	0.776	4.01429	0.776	4.61786	0.776	4.91071
0.777	0.41643	0.777	0.77893	0.777	1.45893	0.777	2.6225	0.777	3.45607	0.777	4.01429	0.777	4.62143	0.777	4.91786
0.778	0.41714	0.778	0.77893	0.778	1.45893	0.778	2.6225	0.778	3.45679	0.778	4.01786	0.778	4.62857	0.778	4.925
0.779	0.4175	0.779	0.77893	0.779	1.45893	0.779	2.62286	0.779	3.45786	0.779	4.02143	0.779	4.63214	0.779	4.92857
0.78	0.4175	0.78	0.77929	0.78	1.45893	0.78	2.62286	0.78	3.45893	0.78	4.02143	0.78	4.63571	0.78	4.93571
0.781	0.41821	0.781	0.77964	0.781	1.45893	0.781	2.62321	0.781	3.46	0.781	4.025	0.781	4.63929	0.781	4.94286
0.782	0.41857	0.782	0.77964	0.782	1.45857	0.782	2.62321	0.782	3.46107	0.782	4.02857	0.782	4.64286	0.782	4.94643
0.783	0.41857	0.783	0.77964	0.783	1.45857	0.783	2.62321	0.783	3.46214	0.783	4.02857	0.783	4.65	0.783	4.95357
0.784	0.41893	0.784	0.77964	0.784	1.45857	0.784	2.62321	0.784	3.46286	0.784	4.03214	0.784	4.65357	0.784	4.95714
0.785	0.41857	0.785	0.77964	0.785	1.45857	0.785	2.62321	0.785	3.46393	0.785	4.03214	0.785	4.65714	0.785	4.96429
0.786	0.41893	0.786	0.77964	0.786	1.45821	0.786	2.62321	0.786	3.46464	0.786	4.03571	0.786	4.66071	0.786	4.97143
0.787	0.41929	0.787	0.78	0.787	1.45857	0.787	2.62321	0.787	3.46607	0.787	4.03929	0.787	4.66429	0.787	4.975
0.788	0.42036	0.788	0.78	0.788	1.45857	0.788	2.62357	0.788	3.46714	0.788	4.03929	0.788	4.66786	0.788	4.98214
0.789	0.42036	0.789	0.78	0.789	1.45821	0.789	2.62357	0.789	3.4675	0.789	4.04286	0.789	4.675	0.789	4.98571
0.79	0.42036	0.79	0.78036	0.79	1.45821	0.79	2.62357	0.79	3.46857	0.79	4.04286	0.79	4.67857	0.79	4.99286
0.791	0.42	0.791	0.78036	0.791	1.45821	0.791	2.62357	0.791	3.46964	0.791	4.04643	0.791	4.68214	0.791	4.99643
0.792	0.42071	0.792	0.78036	0.792	1.45786	0.792	2.62357	0.792	3.47036	0.792	4.04643	0.792	4.68571	0.792	5.00357
0.793	0.42179	0.793	0.78071	0.793	1.45821	0.793	2.62393	0.793	3.47143	0.793	4.05	0.793	4.68929	0.793	5.01071
0.794	0.42214	0.794	0.78107	0.794	1.45821	0.794	2.62393	0.794	3.4725	0.794	4.05357	0.794	4.69286	0.794	5.01429
0.795	0.42214	0.795	0.78071	0.795	1.45786	0.795	2.62357	0.795	3.47321	0.795	4.05357	0.795	4.69643	0.795	5.02143
0.796	0.42179	0.796	0.78107	0.796	1.45786	0.796	2.62357	0.796	3.47429	0.796	4.05714	0.796	4.70357	0.796	5.025
0.797	0.4225	0.797	0.78107	0.797	1.45786	0.797	2.62357	0.797	3.475	0.797	4.05714	0.797	4.70714	0.797	5.03214
0.798	0.4225	0.798	0.78107	0.798	1.4575	0.798	2.62357	0.798	3.47571	0.798	4.06071	0.798	4.71071	0.798	5.03571
0.799	0.42321	0.799	0.78143	0.799	1.4575	0.799	2.62357	0.799	3.47643	0.799	4.06071	0.799	4.71429	0.799	5.04286
0.8	0.42357	0.8	0.78179	0.8	1.4575	0.8	2.62357	0.8	3.4775	0.8	4.06429	0.8	4.71786	0.8	5.04643
0.801	0.42357	0.801	0.78179	0.801	1.4575	0.801	2.62393	0.801	3.47821	0.801	4.06429	0.801	4.72143	0.801	5.05357
0.802	0.42321	0.802	0.78179	0.802	1.4575	0.802	2.62357	0.802	3.47893	0.802	4.06786	0.802	4.725	0.802	5.05714
0.803	0.42393	0.803	0.78179	0.803	1.4575	0.803	2.62357	0.803	3.48	0.803	4.06786	0.803	4.72857	0.803	5.06429
0.804	0.42464	0.804	0.78214	0.804	1.4575	0.804	2.62357	0.804	3.48071	0.804	4.07143	0.804	4.73571	0.804	5.06786
0.805	0.42464	0.805	0.78214	0.805	1.45714	0.805	2.62357	0.805	3.48143	0.805	4.07143	0.805	4.73929	0.805	5.075
0.806	0.425	0.806	0.7825	0.806	1.45714	0.806	2.62357	0.806	3.4825	0.806	4.075	0.806	4.74286	0.806	5.08214
0.807	0.42536	0.807	0.78286	0.807	1.4575	0.807	2.62393	0.807	3.48357	0.807	4.07857	0.807	4.74643	0.807	5.08571
0.808	0.42536	0.808	0.7825	0.808	1.45714	0.808	2.62393	0.808	3.48429	0.808	4.07857	0.808	4.75	0.808	5.09286
0.809	0.42536	0.809	0.78286	0.809	1.45714	0.809	2.62357	0.809	3.485	0.809	4.07857	0.809	4.75357	0.809	5.09643
0.81	0.42607	0.81	0.78286	0.81	1.45714	0.81	2.62357	0.81	3.48571	0.81	4.08214	0.81	4.75714	0.81	5.10357
0.811	0.42643	0.811	0.78286	0.811	1.45714	0.811	2.62393	0.811	3.48643	0.811	4.08214	0.811	4.76071	0.811	5.10714
0.812	0.42679	0.812	0.78321	0.812	1.45714	0.812	2.62393	0.812	3.48714	0.812	4.08571	0.812	4.76429	0.812	5.11071
0.813	0.42714	0.813	0.78357	0.813	1.45714	0.813	2.62393	0.813	3.48821	0.813	4.08929	0.813	4.76786	0.813	5.11786
0.814	0.4275	0.814	0.78357	0.814	1.45679	0.814	2.62393	0.814	3.48893	0.814	4.08929	0.814	4.77143	0.814	5.12143
0.815	0.4275	0.815	0.78357	0.815	1.45679	0.815	2.62393	0.815	3.48964	0.815	4.08929	0.815	4.775	0.815	5.12857
0.816	0.42786	0.816	0.78393	0.816	1.45679	0.816	2.62357	0.816	3.49036	0.816	4.09286	0.816	4.77857	0.816	5.13214
0.817	0.42821	0.817	0.78393	0.817	1.45679	0.817	2.62393	0.817	3.49107	0.817	4.09643	0.817	4.78214	0.817	5.13929
0.818	0.42857	0.818	0.78393	0.818	1.45679	0.818	2.62357	0.818	3.49143	0.818	4.09643	0.818	4.78929	0.818	5.14286
0.819	0.42893	0.819	0.78536	0.819	1.45786	0.819	2.62464	0.819	3.49393	0.819	4.1	0.819	4.79286	0.819	5.15
0.82	0.43	0.82	0.78536	0.82	1.45786	0.82	2.62536	0.82	3.495	0.82	4.1	0.82	4.79643	0.82	5.15714
0.821	0.42964	0.821	0.785	0.821	1.4575	0.821	2.62464	0.821	3.495	0.821	4.10357	0.821	4.8	0.821	5.16071
0.822	0.43	0.822	0.78536	0.822	1.4575	0.822	2.62464	0.822	3.49536	0.822	4.10357	0.822	4.80357	0.822	5.16786
0.823	0.43036	0.823	0.78536	0.823	1.45714	0.823	2.62429	0.823	3.49607	0.823	4.10714	0.823	4.80714	0.823	5.17143
0.824	0.43071	0.824	0.78536	0.824	1.45714	0.824	2.62429	0.824	3.49643	0.824	4.10714	0.824	4.81071	0.824	5.175
0.825	0.43071	0.825	0.78536	0.825	1.45714	0.825	2.62429	0.825	3.49714	0.825	4.11071	0.825	4.81429	0.825	5.18214
0.826	0.43143	0.826	0.78571	0.826	1.45714	0.826	2.62429	0.826	3.49786	0.826	4.11071	0.826	4.81786	0.826	5.18571
0.827	0.43143	0.827	0.78571	0.827	1.45679	0.827	2.62393	0.827	3.49821	0.827	4.11071	0.827	4.82143	0.827	5.19286
0.828	0.4325	0.828	0.78571	0.828	1.45679	0.828	2.62357	0.828	3.49857	0.828	4.11429	0.828	4.825	0.828	5.19643
0.829	0.4325	0.829	0.78607	0.829	1.45679	0.829	2.62357	0.829	3.49964	0.829	4.11429	0.829	4.82857	0.829	5.2
0.83	0.43321	0.83	0.78607	0.83	1.45679	0.83	2.62357	0.83	3.5	0.83	4.11786	0.83	4.83214	0.83	5.20714
0.831	0.4325	0.831	0.78607	0.831	1.45643	0.831	2.62357	0.831	3.50036	0.831	4.11786	0.831	4.83571	0.831	5.21071
0.832	0.43357	0.832	0.78643	0.832	1.45679	0.832	2.62357	0.832	3.50143	0.832	4.12143	0.832	4.83929	0.832	5.21786
0.833	0.43357	0.833	0.78679	0.833	1.45679	0.833	2.62357	0.833	3.50214	0.833	4.12143	0.833	4.84286	0.833	5.22143
0.834	0.43429	0.834	0.78679	0.834	1.45643	0.834	2.62321	0.834	3.50214	0.834	4.125	0.834	4.84643	0.834	5.225
0.835	0.43429	0.835	0.78679	0.835	1.45643	0.835	2.62286	0.835	3.50321	0.835	4.125	0.835	4.85	0.835	5.23214
0.836	0.43429	0.836	0.78714	0.836	1.45643	0.836	2.62286	0.836	3.50357	0.836	4.125	0.836	4.85357	0.836	5.23571
0.837	0.435	0.837	0.78714	0.837	1.45643	0.837	2.62286	0.837	3.50393	0.837	4.12857	0.837	4.85714	0.837	5.24286
0.838	0.43536	0.838	0.7875	0.838	1.45643	0.838	2.62286	0.838	3.50464	0.838	4.12857	0.838	4.86071	0.838	5.24643
0.839	0.43536	0.839	0.7875	0.839	1.45643	0.839	2.62286	0.839	3.50536	0.839	4.13214	0.839	4.86429	0.839	5.25
0.84	0.43607	0.84	0.7875	0.84	1.45643	0.84	2.6225	0.84	3.50536	0.84	4.13214	0.84	4.86786	0.84	5.25714
0.841	0.43643	0.841	0.78786	0.841	1.45643	0.841	2.6225	0.841	3.50607	0.841	4.13214	0.841	4.87143	0.841	5.26071
0.842	0.43643	0.842	0.78821	0.842	1.45643	0.842	2.6225	0.842	3.50679	0.842	4.13571	0.842	4.875	0.842	5.26429
0.843	0.43679	0.843	0.78821	0.843	1.45643	0.843	2.62214	0.843	3.50714	0.843	4.13571	0.843	4.87857	0.843	5.27143
0.844	0.4375	0.844	0.78857	0.844	1.45643	0.844	2.62214	0.844	3.50786	0.844	4.13929	0.844	4.88214	0.844	5.275
0.845	0.43786	0.845	0.78893	0.845	1.45643	0.845	2.62214	0.845	3.50857	0.845	4.13929	0.845	4.88571	0.845	5.27857
0.846	0.43821	0.846	0.78893	0.846	1.45643	0.846	2.62214	0.846	3.50893	0.846	4.14286	0.846	4.88571	0.846	5.28571
0.847	0.43857	0.847	0.78893	0.847	1.45607	0.847	2.62179	0.847	3.50929	0.847	4.14286	0.847	4.88929	0.847	5.28929
0.848	0.4375	0.848	0.78929	0.848	1.45643	0.848	2.62179	0.848	3.50964	0.848	4.14286	0.848	4.89286	0.848	5.29286
0.849	0.43821	0.849	0.78929	0.849	1.45643	0.849	2.62179	0.849	3.51036	0.849	4.14643	0.849	4.89643	0.849	5.3
0.85	0.43893	0.85	0.78964	0.85	1.45607	0.85	2.62143	0.85	3.51071	0.85	4.14643	0.85	4.9	0.85	5.30357
0.851	0.43964	0.851	0.78964	0.851	1.45643	0.851	2.62143	0.851	3.51107	0.851	4.14643	0.851	4.90357	0.851	5.30714
0.852	0.44	0.852	0.79	0.852	1.45643	0.852	2.62143	0.852	3.51179	0.852	4.15	0.852	4.90714	0.852	5.31429
0.853	0.44	0.853	0.79	0.853	1.45607	0.853	2.62107	0.853	3.51214	0.853	4.15	0.853	4.91071	0.853	5.31786
0.854	0.44071	0.854	0.79036	0.854	1.45607	0.854	2.62107	0.854	3.5125	0.854	4.15357	0.854	4.91429	0.854	5.32143
0.855	0.44071	0.855	0.79036	0.855	1.45607	0.855	2.62107	0.855	3.51286	0.855	4.15357	0.855	4.91786	0.855	5.32857
0.856	0.44107	0.856	0.79071	0.856	1.45607	0.856	2.62071	0.856	3.51321	0.856	4.15357	0.856	4.92143	0.856	5.33214
0.857	0.44143	0.857	0.79071	0.857	1.45607	0.857	2.62071	0.857	3.51393	0.857	4.15714	0.857	4.92143	0.857	5.33571
0.858	0.44179	0.858	0.79143	0.858	1.45643	0.858	2.62107	0.858	3.51464	0.858	4.15714	0.858	4.92857	0.858	5.34286
0.859	0.4425	0.859	0.79143	0.859	1.45607	0.859	2.62071	0.859	3.515	0.859	4.15714	0.859	4.92857	0.859	5.34643
0.86	0.4425	0.86	0.79143	0.86	1.45607	0.86	2.62036	0.86	3.51536	0.86	4.16071	0.86	4.93214	0.86	5.35
0.861	0.44286	0.861	0.79143	0.861	1.45607	0.861	2.62	0.861	3.51571	0.861	4.16071	0.861	4.93571	0.861	5.35357
0.862	0.44321	0.862	0.79179	0.862	1.45607	0.862	2.62	0.862	3.51571	0.862	4.16429	0.862	4.93929	0.862	5.36071
0.863	0.44357	0.863	0.79214	0.863	1.45607	0.863	2.62	0.863	3.51643	0.863	4.16429	0.863	4.94286	0.863	5.36429
0.864	0.44429	0.864	0.79214	0.864	1.45607	0.864	2.62	0.864	3.51679	0.864	4.16429	0.864	4.94643	0.864	5.36786
0.865	0.44429	0.865	0.7925	0.865	1.45607	0.865	2.62	0.865	3.51714	0.865	4.16786	0.865	4.95	0.865	5.375
0.866	0.44429	0.866	0.7925	0.866	1.45607	0.866	2.61929	0.866	3.5175	0.866	4.16786	0.866	4.95	0.866	5.37857
0.867	0.445	0.867	0.79286	0.867	1.45607	0.867	2.61929	0.867	3.51786	0.867	4.16786	0.867	4.95357	0.867	5.38214
0.868	0.445	0.868	0.79321	0.868	1.45607	0.868	2.61929	0.868	3.51821	0.868	4.17143	0.868	4.95714	0.868	5.38571
0.869	0.44536	0.869	0.79321	0.869	1.45607	0.869	2.61893	0.869	3.51857	0.869	4.17143	0.869	4.96071	0.869	5.39286
0.87	0.44607	0.87	0.79357	0.87	1.45643	0.87	2.61929	0.87	3.51929	0.87	4.17143	0.87	4.96429	0.87	5.39643
0.871	0.44643	0.871	0.79357	0.871	1.45643	0.871	2.61929	0.871	3.51964	0.871	4.175	0.871	4.96786	0.871	5.4
0.872	0.44714	0.872	0.79393	0.872	1.45607	0.872	2.61893	0.872	3.51964	0.872	4.175	0.872	4.96786	0.872	5.40357
0.873	0.44714	0.873	0.79393	0.873	1.45607	0.873	2.61857	0.873	3.52	0.873	4.175	0.873	4.97143	0.873	5.41071
0.874	0.44679	0.874	0.79393	0.874	1.45607	0.874	2.61821	0.874	3.52071	0.874	4.17857	0.874	4.975	0.874	5.41429
0.875	0.4475	0.875	0.79429	0.875	1.45607	0.875	2.61821	0.875	3.52071	0.875	4.17857	0.875	4.97857	0.875	5.41786
0.876	0.44821	0.876	0.79464	0.876	1.45607	0.876	2.61786	0.876	3.52107	0.876	4.17857	0.876	4.98214	0.876	5.42143
0.877	0.44821	0.877	0.795	0.877	1.45607	0.877	2.61786	0.877	3.52179	0.877	4.18214	0.877	4.98571	0.877	5.42857
0.878	0.44893	0.878	0.795	0.878	1.45607	0.878	2.6175	0.878	3.52179	0.878	4.18214	0.878	4.98929	0.878	5.43214
0.879	0.44929	0.879	0.795	0.879	1.45607	0.879	2.6175	0.879	3.52214	0.879	4.18214	0.879	4.98929	0.879	5.43571
0.88	0.45	0.88	0.79536	0.88	1.45607	0.88	2.6175	0.88	3.5225	0.88	4.18214	0.88	4.99286	0.88	5.43929
0.881	0.45036	0.881	0.79571	0.881	1.45607	0.881	2.61714	0.881	3.52286	0.881	4.18571	0.881	4.99643	0.881	5.44286
0.882	0.45036	0.882	0.79571	0.882	1.45607	0.882	2.61679	0.882	3.52321	0.882	4.18571	0.882	5	0.882	5.45
0.883	0.45143	0.883	0.79607	0.883	1.45643	0.883	2.61714	0.883	3.52357	0.883	4.18571	0.883	5.00357	0.883	5.45357
0.884	0.45143	0.884	0.79643	0.884	1.45643	0.884	2.61714	0.884	3.52429	0.884	4.18929	0.884	5.00714	0.884	5.45714
0.885	0.45214	0.885	0.79643	0.885	1.45607	0.885	2.61679	0.885	3.52393	0.885	4.18929	0.885	5.00714	0.885	5.46071
0.886	0.4525	0.886	0.79679	0.886	1.45643	0.886	2.61643	0.886	3.52429	0.886	4.18929	0.886	5.01071	0.886	5.46429
0.887	0.45286	0.887	0.79679	0.887	1.45643	0.887	2.61643	0.887	3.52464	0.887	4.19286	0.887	5.01429	0.887	5.47143
0.888	0.45214	0.888	0.79714	0.888	1.45643	0.888	2.61607	0.888	3.52464	0.888	4.19286	0.888	5.01786	0.888	5.475
0.889	0.45286	0.889	0.7975	0.889	1.45643	0.889	2.61571	0.889	3.525	0.889	4.19286	0.889	5.01786	0.889	5.47857
0.89	0.45357	0.89	0.79786	0.89	1.45643	0.89	2.61571	0.89	3.52536	0.89	4.19643	0.89	5.02143	0.89	5.48214
0.891	0.45393	0.891	0.79786	0.891	1.45643	0.891	2.61571	0.891	3.52571	0.891	4.19643	0.891	5.025	0.891	5.48571
0.892	0.45429	0.892	0.79786	0.892	1.45643	0.892	2.61536	0.892	3.52571	0.892	4.19643	0.892	5.02857	0.892	5.48929
0.893	0.45536	0.893	0.79821	0.893	1.45643	0.893	2.61536	0.893	3.52607	0.893	4.19643	0.893	5.03214	0.893	5.49643
0.894	0.45571	0.894	0.79857	0.894	1.45643	0.894	2.615	0.894	3.52607	0.894	4.2	0.894	5.03214	0.894	5.5
0.895	0.45536	0.895	0.79893	0.895	1.45643	0.895	2.615	0.895	3.52643	0.895	4.2	0.895	5.03571	0.895	5.50357
0.896	0.45607	0.896	0.79929	0.896	1.45679	0.896	2.615	0.896	3.52714	0.896	4.2	0.896	5.03929	0.896	5.50714
0.897	0.45679	0.897	0.79929	0.897	1.45679	0.897	2.615	0.897	3.52714	0.897	4.20357	0.897	5.04286	0.897	5.51071
0.898	0.45643	0.898	0.79929	0.898	1.45679	0.898	2.61464	0.898	3.5275	0.898	4.20357	0.898	5.04286	0.898	5.51429
0.899	0.4575	0.899	0.79964	0.899	1.45679	0.899	2.61429	0.899	3.5275	0.899	4.20357	0.899	5.04643	0.899	5.52143
0.9	0.4575	0.9	0.8	0.9	1.45679	0.9	2.61393	0.9	3.52786	0.9	4.20357	0.9	5.05	0.9	5.525
0.901	0.4575	0.901	0.8	0.901	1.45679	0.901	2.61393	0.901	3.52786	0.901	4.20357	0.901	5.05357	0.901	5.52857
0.902	0.45857	0.902	0.80036	0.902	1.45679	0.902	2.61357	0.902	3.52821	0.902	4.20714	0.902	5.05357	0.902	5.53214
0.903	0.45893	0.903	0.80071	0.903	1.45679	0.903	2.61393	0.903	3.52857	0.903	4.20714	0.903	5.05714	0.903	5.53571
0.904	0.45929	0.904	0.80071	0.904	1.45679	0.904	2.61357	0.904	3.52857	0.904	4.20714	0.904	5.06071	0.904	5.53929
0.905	0.45964	0.905	0.80107	0.905	1.45679	0.905	2.61321	0.905	3.52893	0.905	4.21071	0.905	5.06429	0.905	5.54286
0.906	0.46	0.906	0.80143	0.906	1.45714	0.906	2.61321	0.906	3.52929	0.906	4.21071	0.906	5.06429	0.906	5.54643
0.907	0.46107	0.907	0.80179	0.907	1.45679	0.907	2.61286	0.907	3.52929	0.907	4.21071	0.907	5.06786	0.907	5.55357
0.908	0.46107	0.908	0.80179	0.908	1.45714	0.908	2.6125	0.908	3.52964	0.908	4.21071	0.908	5.07143	0.908	5.55714
0.909	0.46179	0.909	0.8025	0.909	1.45714	0.909	2.61286	0.909	3.53	0.909	4.21429	0.909	5.075	0.909	5.56071
0.91	0.46179	0.91	0.8025	0.91	1.45714	0.91	2.6125	0.91	3.53	0.91	4.21429	0.91	5.075	0.91	5.56429
0.911	0.46179	0.911	0.8025	0.911	1.45714	0.911	2.61214	0.911	3.53036	0.911	4.21429	0.911	5.07857	0.911	5.56786
0.912	0.46286	0.912	0.80286	0.912	1.45714	0.912	2.61214	0.912	3.53036	0.912	4.21429	0.912	5.08214	0.912	5.57143
0.913	0.46286	0.913	0.80321	0.913	1.45714	0.913	2.61179	0.913	3.53036	0.913	4.21786	0.913	5.08214	0.913	5.575
0.914	0.46286	0.914	0.80321	0.914	1.45714	0.914	2.61143	0.914	3.53036	0.914	4.21786	0.914	5.08571	0.914	5.57857
0.915	0.46321	0.915	0.80357	0.915	1.4575	0.915	2.61143	0.915	3.53036	0.915	4.21786	0.915	5.08929	0.915	5.58571
0.916	0.46429	0.916	0.80393	0.916	1.4575	0.916	2.61143	0.916	3.53107	0.916	4.21786	0.916	5.09286	0.916	5.58929
0.917	0.46429	0.917	0.80393	0.917	1.4575	0.917	2.61107	0.917	3.53071	0.917	4.22143	0.917	5.09286	0.917	5.59286
0.918	0.46464	0.918	0.80429	0.918	1.4575	0.918	2.61071	0.918	3.53107	0.918	4.22143	0.918	5.09643	0.918	5.59643
0.919	0.46536	0.919	0.80464	0.919	1.4575	0.919	2.61071	0.919	3.53107	0.919	4.22143	0.919	5.1	0.919	5.6
0.92	0.46536	0.92	0.80464	0.92	1.4575	0.92	2.61036	0.92	3.53107	0.92	4.22143	0.92	5.1	0.92	5.60357
0.921	0.46607	0.921	0.80536	0.921	1.45786	0.921	2.61036	0.921	3.53143	0.921	4.225	0.921	5.10357	0.921	5.60714
0.922	0.46643	0.922	0.80571	0.922	1.45821	0.922	2.61036	0.922	3.53179	0.922	4.225	0.922	5.10714	0.922	5.61071
0.923	0.4675	0.923	0.80571	0.923	1.45786	0.923	2.61	0.923	3.53179	0.923	4.225	0.923	5.10714	0.923	5.61429
0.924	0.46786	0.924	0.80607	0.924	1.45821	0.924	2.61	0.924	3.53179	0.924	4.225	0.924	5.11071	0.924	5.61786
0.925	0.46821	0.925	0.80607	0.925	1.45786	0.925	2.60964	0.925	3.53179	0.925	4.225	0.925	5.11429	0.925	5.62143
0.926	0.46857	0.926	0.80643	0.926	1.45821	0.926	2.60964	0.926	3.53179	0.926	4.22857	0.926	5.11429	0.926	5.625
0.927	0.46893	0.927	0.80679	0.927	1.45821	0.927	2.60929	0.927	3.53214	0.927	4.22857	0.927	5.11786	0.927	5.62857
0.928	0.46893	0.928	0.80714	0.928	1.45821	0.928	2.60893	0.928	3.53214	0.928	4.22857	0.928	5.12143	0.928	5.63214
0.929	0.46929	0.929	0.80714	0.929	1.45857	0.929	2.60929	0.929	3.53214	0.929	4.22857	0.929	5.12143	0.929	5.63571
0.93	0.47	0.93	0.8075	0.93	1.45821	0.93	2.60857	0.93	3.53214	0.93	4.23214	0.93	5.125	0.93	5.63929
0.931	0.47036	0.931	0.80786	0.931	1.45857	0.931	2.60821	0.931	3.5325	0.931	4.23214	0.931	5.12857	0.931	5.64643
0.932	0.47036	0.932	0.80821	0.932	1.45857	0.932	2.60821	0.932	3.5325	0.932	4.23214	0.932	5.12857	0.932	5.65
0.933	0.47107	0.933	0.80821	0.933	1.45857	0.933	2.60786	0.933	3.53214	0.933	4.23214	0.933	5.13214	0.933	5.65
0.934	0.47179	0.934	0.80893	0.934	1.45893	0.934	2.60786	0.934	3.5325	0.934	4.23214	0.934	5.13571	0.934	5.65714
0.935	0.47214	0.935	0.80929	0.935	1.45893	0.935	2.60786	0.935	3.53286	0.935	4.23571	0.935	5.13571	0.935	5.66071
0.936	0.47286	0.936	0.80929	0.936	1.45857	0.936	2.6075	0.936	3.5325	0.936	4.23571	0.936	5.13929	0.936	5.66429
0.937	0.47286	0.937	0.80964	0.937	1.45893	0.937	2.6075	0.937	3.53286	0.937	4.23571	0.937	5.14286	0.937	5.66786
0.938	0.47357	0.938	0.81	0.938	1.45893	0.938	2.60714	0.938	3.53286	0.938	4.23571	0.938	5.14286	0.938	5.67143
0.939	0.47357	0.939	0.81	0.939	1.45893	0.939	2.60679	0.939	3.53286	0.939	4.23571	0.939	5.14643	0.939	5.675
0.94	0.47429	0.94	0.81036	0.94	1.45929	0.94	2.60679	0.94	3.53321	0.94	4.23571	0.94	5.14643	0.94	5.67857
0.941	0.47536	0.941	0.81071	0.941	1.45929	0.941	2.60643	0.941	3.53321	0.941	4.23929	0.941	5.15	0.941	5.68214
0.942	0.47571	0.942	0.81107	0.942	1.45929	0.942	2.60643	0.942	3.53321	0.942	4.23929	0.942	5.15357	0.942	5.68571
0.943	0.47607	0.943	0.81107	0.943	1.45929	0.943	2.60607	0.943	3.53321	0.943	4.23929	0.943	5.15357	0.943	5.68929
0.944	0.47607	0.944	0.81143	0.944	1.45929	0.944	2.60571	0.944	3.53321	0.944	4.23929	0.944	5.15714	0.944	5.69286
0.945	0.47679	0.945	0.81179	0.945	1.45964	0.945	2.60571	0.945	3.53357	0.945	4.23929	0.945	5.16071	0.945	5.69643
0.946	0.47679	0.946	0.81214	0.946	1.45964	0.946	2.60536	0.946	3.53357	0.946	4.24286	0.946	5.16071	0.946	5.7
0.947	0.47786	0.947	0.8125	0.947	1.46	0.947	2.60536	0.947	3.53357	0.947	4.24286	0.947	5.16429	0.947	5.70357
0.948	0.47786	0.948	0.81286	0.948	1.46	0.948	2.60536	0.948	3.53357	0.948	4.24286	0.948	5.16429	0.948	5.70714
0.949	0.47821	0.949	0.81286	0.949	1.45964	0.949	2.605	0.949	3.53357	0.949	4.24286	0.949	5.16786	0.949	5.70714
0.95	0.47893	0.95	0.81321	0.95	1.46	0.95	2.60464	0.95	3.53357	0.95	4.24286	0.95	5.17143	0.95	5.71071
0.951	0.47964	0.951	0.81357	0.951	1.46	0.951	2.60464	0.951	3.53393	0.951	4.24286	0.951	5.17143	0.951	5.71786
0.952	0.48	0.952	0.81393	0.952	1.46	0.952	2.60429	0.952	3.53357	0.952	4.24643	0.952	5.175	0.952	5.71786
0.953	0.48036	0.953	0.81429	0.953	1.46036	0.953	2.60429	0.953	3.53357	0.953	4.24643	0.953	5.175	0.953	5.72143
0.954	0.48071	0.954	0.81464	0.954	1.46036	0.954	2.60429	0.954	3.53393	0.954	4.24643	0.954	5.17857	0.954	5.725
0.955	0.48143	0.955	0.81464	0.955	1.46036	0.955	2.60357	0.955	3.53357	0.955	4.24643	0.955	5.17857	0.955	5.72857
0.956	0.48143	0.956	0.815	0.956	1.46071	0.956	2.60357	0.956	3.53357	0.956	4.24643	0.956	5.18214	0.956	5.73214
0.957	0.48214	0.957	0.81536	0.957	1.46071	0.957	2.60321	0.957	3.53357	0.957	4.24643	0.957	5.18571	0.957	5.73571
0.958	0.48286	0.958	0.81571	0.958	1.46071	0.958	2.60286	0.958	3.53393	0.958	4.25	0.958	5.18571	0.958	5.73929
0.959	0.4825	0.959	0.81607	0.959	1.46071	0.959	2.60286	0.959	3.53357	0.959	4.25	0.959	5.18929	0.959	5.74286
0.96	0.48357	0.96	0.81679	0.96	1.46143	0.96	2.60286	0.96	3.53393	0.96	4.25	0.96	5.19286	0.96	5.74643
0.961	0.48464	0.961	0.81679	0.961	1.46143	0.961	2.60286	0.961	3.53393	0.961	4.25	0.961	5.19286	0.961	5.75
0.962	0.48393	0.962	0.81679	0.962	1.46143	0.962	2.60214	0.962	3.53357	0.962	4.25	0.962	5.19643	0.962	5.75357
0.963	0.485	0.963	0.81714	0.963	1.46143	0.963	2.60214	0.963	3.53321	0.963	4.25	0.963	5.19643	0.963	5.75714
0.964	0.485	0.964	0.81786	0.964	1.46143	0.964	2.60179	0.964	3.53357	0.964	4.25357	0.964	5.2	0.964	5.76071
0.965	0.48571	0.965	0.81786	0.965	1.46143	0.965	2.60179	0.965	3.53357	0.965	4.25357	0.965	5.2	0.965	5.76429
0.966	0.48679	0.966	0.81857	0.966	1.46179	0.966	2.60143	0.966	3.53357	0.966	4.25357	0.966	5.20357	0.966	5.76786
0.967	0.48679	0.967	0.81893	0.967	1.46179	0.967	2.60143	0.967	3.53393	0.967	4.25357	0.967	5.20357	0.967	5.77143
0.968	0.48714	0.968	0.81893	0.968	1.46179	0.968	2.60107	0.968	3.53357	0.968	4.25357	0.968	5.20714	0.968	5.77143
0.969	0.48786	0.969	0.81929	0.969	1.46214	0.969	2.60107	0.969	3.53357	0.969	4.25357	0.969	5.20714	0.969	5.775
0.97	0.48857	0.97	0.81964	0.97	1.46214	0.97	2.60071	0.97	3.53357	0.97	4.25357	0.97	5.21071	0.97	5.77857
0.971	0.48893	0.971	0.82	0.971	1.46214	0.971	2.60071	0.971	3.53357	0.971	4.25714	0.971	5.21429	0.971	5.78214
0.972	0.48929	0.972	0.82036	0.972	1.4625	0.972	2.60036	0.972	3.53357	0.972	4.25714	0.972	5.21429	0.972	5.78571
0.973	0.49	0.973	0.82107	0.973	1.46286	0.973	2.60071	0.973	3.53393	0.973	4.25714	0.973	5.21786	0.973	5.78929
0.974	0.49071	0.974	0.82107	0.974	1.46286	0.974	2.60036	0.974	3.53357	0.974	4.25714	0.974	5.21786	0.974	5.79286
0.975	0.49143	0.975	0.82143	0.975	1.46286	0.975	2.6	0.975	3.53321	0.975	4.25714	0.975	5.22143	0.975	5.79643
0.976	0.49107	0.976	0.82179	0.976	1.46286	0.976	2.59964	0.976	3.53321	0.976	4.25714	0.976	5.22143	0.976	5.8
0.977	0.49214	0.977	0.82179	0.977	1.46321	0.977	2.59929	0.977	3.53286	0.977	4.25714	0.977	5.225	0.977	5.80357
0.978	0.4925	0.978	0.82214	0.978	1.46286	0.978	2.59893	0.978	3.53286	0.978	4.25714	0.978	5.225	0.978	5.80357
0.979	0.49214	0.979	0.82286	0.979	1.46321	0.979	2.59893	0.979	3.53286	0.979	4.26071	0.979	5.22857	0.979	5.80714
0.98	0.49357	0.98	0.82286	0.98	1.46321	0.98	2.59893	0.98	3.53286	0.98	4.26071	0.98	5.22857	0.98	5.81071
0.981	0.49357	0.981	0.82321	0.981	1.46321	0.981	2.59857	0.981	3.5325	0.981	4.26071	0.981	5.23214	0.981	5.81429
0.982	0.49429	0.982	0.82357	0.982	1.46357	0.982	2.59821	0.982	3.5325	0.982	4.26071	0.982	5.23214	0.982	5.81786
0.983	0.495	0.983	0.82393	0.983	1.46357	0.983	2.59821	0.983	3.5325	0.983	4.26071	0.983	5.23571	0.983	5.82143
0.984	0.49571	0.984	0.82429	0.984	1.46357	0.984	2.59786	0.984	3.5325	0.984	4.26071	0.984	5.23571	0.984	5.825
0.985	0.49536	0.985	0.825	0.985	1.46429	0.985	2.59786	0.985	3.53286	0.985	4.26071	0.985	5.23929	0.985	5.825
0.986	0.49643	0.986	0.82536	0.986	1.46429	0.986	2.59786	0.986	3.53286	0.986	4.26429	0.986	5.23929	0.986	5.82857
0.987	0.49679	0.987	0.82536	0.987	1.46429	0.987	2.5975	0.987	3.5325	0.987	4.26429	0.987	5.24286	0.987	5.83214
0.988	0.4975	0.988	0.82571	0.988	1.46464	0.988	2.59714	0.988	3.5325	0.988	4.26429	0.988	5.24286	0.988	5.83571
0.989	0.49821	0.989	0.82607	0.989	1.46464	0.989	2.59714	0.989	3.5325	0.989	4.26429	0.989	5.24643	0.989	5.83929
0.99	0.49893	0.99	0.82643	0.99	1.46464	0.99	2.59679	0.99	3.53214	0.99	4.26429	0.99	5.24643	0.99	5.84286
0.991	0.49893	0.991	0.82679	0.991	1.465	0.991	2.59643	0.991	3.53214	0.991	4.26429	0.991	5.25	0.991	5.84643
0.992	0.49964	0.992	0.8275	0.992	1.465	0.992	2.59643	0.992	3.53214	0.992	4.26429	0.992	5.25	0.992	5.84643
0.993	0.5	0.993	0.82786	0.993	1.46536	0.993	2.59643	0.993	3.53214	0.993	4.26429	0.993	5.25357	0.993	5.85
0.994	0.50036	0.994	0.82786	0.994	1.46536	0.994	2.59607	0.994	3.53179	0.994	4.26429	0.994	5.25357	0.994	5.85357
0.995	0.50107	0.995	0.82857	0.995	1.46536	0.995	2.59571	0.995	3.53179	0.995	4.26429	0.995	5.25714	0.995	5.85714
0.996	0.50143	0.996	0.82893	0.996	1.46571	0.996	2.59571	0.996	3.53179	0.996	4.26429	0.996	5.25714	0.996	5.86071
0.997	0.50214	0.997	0.82893	0.997	1.46571	0.997	2.59536	0.997	3.53143	0.997	4.26429	0.997	5.26071	0.997	5.86429
0.998	0.50286	0.998	0.82964	0.998	1.46607	0.998	2.59536	0.998	3.53179	0.998	4.26786	0.998	5.26071	0.998	5.86429
0.999	0.50357	0.999	0.83	0.999	1.46643	0.999	2.59536	0.999	3.53179	0.999	4.26786	0.999	5.26429	0.999	5.86786
1	0.50393	1	0.83	1	1.46607	1	2.595	1	3.53143	1	4.26786	1	5.26429	1	5.87143
1.001	0.50429	1.001	0.83071	1.001	1.46643	1.001	2.59464	1.001	3.53143	1.001	4.26786	1.001	5.26786	1.001	5.875
1.002	0.505	1.002	0.83107	1.002	1.46679	1.002	2.59429	1.002	3.53107	1.002	4.26786	1.002	5.26786	1.002	5.87857
1.003	0.505	1.003	0.83107	1.003	1.46679	1.003	2.59393	1.003	3.53107	1.003	4.26786	1.003	5.27143	1.003	5.87857
1.004	0.50536	1.004	0.83179	1.004	1.46679	1.004	2.59393	1.004	3.53071	1.004	4.26786	1.004	5.27143	1.004	5.88214
1.005	0.50643	1.005	0.83214	1.005	1.46714	1.005	2.59393	1.005	3.53071	1.005	4.26786	1.005	5.27143	1.005	5.88571
1.006	0.50714	1.006	0.8325	1.006	1.46714	1.006	2.59393	1.006	3.53036	1.006	4.26786	1.006	5.275	1.006	5.88929
1.007	0.5075	1.007	0.83286	1.007	1.4675	1.007	2.59321	1.007	3.53036	1.007	4.26786	1.007	5.275	1.007	5.89286
1.008	0.50786	1.008	0.83321	1.008	1.4675	1.008	2.59321	1.008	3.53036	1.008	4.26786	1.008	5.27857	1.008	5.89643
1.009	0.50821	1.009	0.83357	1.009	1.46786	1.009	2.59321	1.009	3.53	1.009	4.27143	1.009	5.27857	1.009	5.89643
1.01	0.50929	1.01	0.83393	1.01	1.46786	1.01	2.59286	1.01	3.53	1.01	4.27143	1.01	5.28214	1.01	5.9
1.011	0.51	1.011	0.83429	1.011	1.46857	1.011	2.59286	1.011	3.53	1.011	4.27143	1.011	5.28214	1.011	5.90357
1.012	0.51071	1.012	0.83464	1.012	1.46857	1.012	2.59286	1.012	3.53	1.012	4.27143	1.012	5.28571	1.012	5.90714
1.013	0.51071	1.013	0.835	1.013	1.46857	1.013	2.5925	1.013	3.52929	1.013	4.27143	1.013	5.28571	1.013	5.90714
1.014	0.51179	1.014	0.83536	1.014	1.46857	1.014	2.59214	1.014	3.52964	1.014	4.27143	1.014	5.28571	1.014	5.91071
1.015	0.51214	1.015	0.83571	1.015	1.46893	1.015	2.59179	1.015	3.52929	1.015	4.27143	1.015	5.28929	1.015	5.91429
1.016	0.51286	1.016	0.83607	1.016	1.46893	1.016	2.59179	1.016	3.52893	1.016	4.27143	1.016	5.28929	1.016	5.91786
1.017	0.51357	1.017	0.83643	1.017	1.46929	1.017	2.59179	1.017	3.52893	1.017	4.27143	1.017	5.29286	1.017	5.91786
1.018	0.51393	1.018	0.83714	1.018	1.46964	1.018	2.59179	1.018	3.52893	1.018	4.27143	1.018	5.29286	1.018	5.92143
1.019	0.51429	1.019	0.83714	1.019	1.46964	1.019	2.59143	1.019	3.52857	1.019	4.27143	1.019	5.29643	1.019	5.925
1.02	0.515	1.02	0.83786	1.02	1.47	1.02	2.59107	1.02	3.52857	1.02	4.27143	1.02	5.29643	1.02	5.92857
1.021	0.51536	1.021	0.83786	1.021	1.47	1.021	2.59071	1.021	3.52857	1.021	4.27143	1.021	5.3	1.021	5.92857
1.022	0.51536	1.022	0.83857	1.022	1.47036	1.022	2.59071	1.022	3.52821	1.022	4.27143	1.022	5.3	1.022	5.93214
1.023	0.51643	1.023	0.83893	1.023	1.47036	1.023	2.59071	1.023	3.52821	1.023	4.275	1.023	5.3	1.023	5.93571
1.024	0.51714	1.024	0.83964	1.024	1.47071	1.024	2.59107	1.024	3.52857	1.024	4.275	1.024	5.30357	1.024	5.93929
1.025	0.5175	1.025	0.84	1.025	1.47107	1.025	2.59107	1.025	3.52857	1.025	4.275	1.025	5.30357	1.025	5.94286
1.026	0.51857	1.026	0.84	1.026	1.47107	1.026	2.59036	1.026	3.52786	1.026	4.275	1.026	5.30714	1.026	5.94286
1.027	0.51929	1.027	0.84036	1.027	1.47107	1.027	2.59	1.027	3.52786	1.027	4.275	1.027	5.30714	1.027	5.94643
1.028	0.51964	1.028	0.84107	1.028	1.47143	1.028	2.59	1.028	3.52786	1.028	4.275	1.028	5.30714	1.028	5.95
1.029	0.52036	1.029	0.84107	1.029	1.47143	1.029	2.58964	1.029	3.52714	1.029	4.275	1.029	5.31071	1.029	5.95
1.03	0.52036	1.03	0.84179	1.03	1.47179	1.03	2.58929	1.03	3.52714	1.03	4.275	1.03	5.31071	1.03	5.95357
1.031	0.52143	1.031	0.84214	1.031	1.47214	1.031	2.58929	1.031	3.52714	1.031	4.275	1.031	5.31429	1.031	5.95714
1.032	0.52179	1.032	0.84214	1.032	1.47214	1.032	2.58893	1.032	3.52643	1.032	4.275	1.032	5.31429	1.032	5.96071
1.033	0.5225	1.033	0.84286	1.033	1.4725	1.033	2.58893	1.033	3.52679	1.033	4.275	1.033	5.31429	1.033	5.96071
1.034	0.52286	1.034	0.84321	1.034	1.4725	1.034	2.58893	1.034	3.52643	1.034	4.275	1.034	5.31786	1.034	5.96429
1.035	0.52357	1.035	0.84357	1.035	1.4725	1.035	2.58893	1.035	3.52607	1.035	4.275	1.035	5.31786	1.035	5.96786
1.036	0.52429	1.036	0.84429	1.036	1.47286	1.036	2.58857	1.036	3.52607	1.036	4.275	1.036	5.32143	1.036	5.96786
1.037	0.52536	1.037	0.84464	1.037	1.47321	1.037	2.58857	1.037	3.52607	1.037	4.275	1.037	5.32143	1.037	5.97143
1.038	0.52536	1.038	0.845	1.038	1.47357	1.038	2.58821	1.038	3.52571	1.038	4.275	1.038	5.32143	1.038	5.975
1.039	0.52643	1.039	0.84536	1.039	1.47357	1.039	2.58786	1.039	3.52536	1.039	4.275	1.039	5.325	1.039	5.975
1.04	0.52679	1.04	0.84571	1.04	1.47357	1.04	2.5875	1.04	3.52536	1.04	4.275	1.04	5.325	1.04	5.97857
1.041	0.52714	1.041	0.84607	1.041	1.47393	1.041	2.5875	1.041	3.52536	1.041	4.27857	1.041	5.325	1.041	5.98214
1.042	0.52821	1.042	0.84643	1.042	1.47393	1.042	2.58714	1.042	3.525	1.042	4.27857	1.042	5.32857	1.042	5.98571
1.043	0.52857	1.043	0.84714	1.043	1.47429	1.043	2.58714	1.043	3.52464	1.043	4.27857	1.043	5.32857	1.043	5.98571
1.044	0.52929	1.044	0.8475	1.044	1.47464	1.044	2.58714	1.044	3.52464	1.044	4.27857	1.044	5.33214	1.044	5.98929
1.045	0.52929	1.045	0.84786	1.045	1.47429	1.045	2.58679	1.045	3.52393	1.045	4.27857	1.045	5.33214	1.045	5.98929
1.046	0.53	1.046	0.84821	1.046	1.47464	1.046	2.58643	1.046	3.52393	1.046	4.27857	1.046	5.33214	1.046	5.99286
1.047	0.53071	1.047	0.84857	1.047	1.475	1.047	2.58643	1.047	3.52393	1.047	4.27857	1.047	5.33571	1.047	5.99643
1.048	0.53143	1.048	0.84893	1.048	1.475	1.048	2.58607	1.048	3.52357	1.048	4.27857	1.048	5.33571	1.048	6
1.049	0.53214	1.049	0.84929	1.049	1.47571	1.049	2.58607	1.049	3.52357	1.049	4.27857	1.049	5.33571	1.049	6
1.05	0.53286	1.05	0.85	1.05	1.47607	1.05	2.58643	1.05	3.52357	1.05	4.27857	1.05	5.33929	1.05	6.00357
1.051	0.53286	1.051	0.85	1.051	1.47607	1.051	2.58607	1.051	3.52321	1.051	4.27857	1.051	5.33929	1.051	6.00714
1.052	0.53357	1.052	0.85071	1.052	1.47643	1.052	2.58571	1.052	3.52286	1.052	4.27857	1.052	5.33929	1.052	6.00714
1.053	0.53464	1.053	0.85107	1.053	1.47643	1.053	2.58536	1.053	3.5225	1.053	4.27857	1.053	5.34286	1.053	6.01071
1.054	0.53536	1.054	0.85143	1.054	1.47679	1.054	2.58536	1.054	3.52214	1.054	4.27857	1.054	5.34286	1.054	6.01429
1.055	0.53607	1.055	0.85179	1.055	1.47679	1.055	2.58536	1.055	3.52214	1.055	4.27857	1.055	5.34286	1.055	6.01429
1.056	0.53679	1.056	0.8525	1.056	1.47714	1.056	2.585	1.056	3.52214	1.056	4.27857	1.056	5.34643	1.056	6.01786
1.057	0.5375	1.057	0.85286	1.057	1.47714	1.057	2.585	1.057	3.52179	1.057	4.27857	1.057	5.34643	1.057	6.02143
1.058	0.5375	1.058	0.85321	1.058	1.4775	1.058	2.58464	1.058	3.52143	1.058	4.27857	1.058	5.34643	1.058	6.02143
1.059	0.53786	1.059	0.85357	1.059	1.47786	1.059	2.58429	1.059	3.52107	1.059	4.27857	1.059	5.35	1.059	6.025
1.06	0.53893	1.06	0.85429	1.06	1.47821	1.06	2.58429	1.06	3.52107	1.06	4.27857	1.06	5.35	1.06	6.02857
1.061	0.53964	1.061	0.85464	1.061	1.47821	1.061	2.58393	1.061	3.52036	1.061	4.27857	1.061	5.35	1.061	6.02857
1.062	0.54036	1.062	0.855	1.062	1.47857	1.062	2.58393	1.062	3.52071	1.062	4.27857	1.062	5.35357	1.062	6.03214
1.063	0.54143	1.063	0.85571	1.063	1.47893	1.063	2.58429	1.063	3.52071	1.063	4.27857	1.063	5.35357	1.063	6.03571
1.064	0.54143	1.064	0.85571	1.064	1.47893	1.064	2.58357	1.064	3.52036	1.064	4.27857	1.064	5.35357	1.064	6.03571
1.065	0.54179	1.065	0.85643	1.065	1.47929	1.065	2.58357	1.065	3.52	1.065	4.27857	1.065	5.35714	1.065	6.03929
1.066	0.5425	1.066	0.85679	1.066	1.47929	1.066	2.58321	1.066	3.51964	1.066	4.27857	1.066	5.35714	1.066	6.03929
1.067	0.54321	1.067	0.85714	1.067	1.47964	1.067	2.58321	1.067	3.51964	1.067	4.27857	1.067	5.35714	1.067	6.04286
1.068	0.54464	1.068	0.85786	1.068	1.48	1.068	2.58321	1.068	3.51929	1.068	4.27857	1.068	5.36071	1.068	6.04286
1.069	0.54536	1.069	0.85821	1.069	1.48036	1.069	2.58321	1.069	3.51929	1.069	4.27857	1.069	5.36071	1.069	6.04643
1.07	0.54607	1.07	0.85857	1.07	1.48036	1.07	2.58286	1.07	3.51893	1.07	4.27857	1.07	5.36071	1.07	6.05
1.071	0.54643	1.071	0.85929	1.071	1.48071	1.071	2.5825	1.071	3.51857	1.071	4.27857	1.071	5.36429	1.071	6.05
1.072	0.54714	1.072	0.85964	1.072	1.48107	1.072	2.5825	1.072	3.51857	1.072	4.27857	1.072	5.36429	1.072	6.05357
1.073	0.5475	1.073	0.86	1.073	1.48143	1.073	2.5825	1.073	3.51821	1.073	4.27857	1.073	5.36429	1.073	6.05714
1.074	0.54786	1.074	0.86036	1.074	1.48143	1.074	2.58214	1.074	3.51786	1.074	4.27857	1.074	5.36429	1.074	6.05714
1.075	0.54929	1.075	0.86143	1.075	1.48214	1.075	2.5825	1.075	3.51821	1.075	4.27857	1.075	5.36786	1.075	6.06071
1.076	0.55	1.076	0.86179	1.076	1.48214	1.076	2.5825	1.076	3.51786	1.076	4.27857	1.076	5.36786	1.076	6.06429
1.077	0.55	1.077	0.86179	1.077	1.48214	1.077	2.58179	1.077	3.51714	1.077	4.27857	1.077	5.36786	1.077	6.06429
1.078	0.55071	1.078	0.8625	1.078	1.4825	1.078	2.58179	1.078	3.51714	1.078	4.27857	1.078	5.37143	1.078	6.06786
1.079	0.55143	1.079	0.86286	1.079	1.48286	1.079	2.58179	1.079	3.51714	1.079	4.27857	1.079	5.37143	1.079	6.06786
1.08	0.55179	1.08	0.86321	1.08	1.48286	1.08	2.58143	1.08	3.51643	1.08	4.27857	1.08	5.37143	1.08	6.07143
1.081	0.55321	1.081	0.86393	1.081	1.48321	1.081	2.58107	1.081	3.51643	1.081	4.27857	1.081	5.375	1.081	6.07143
1.082	0.55357	1.082	0.86429	1.082	1.48357	1.082	2.58107	1.082	3.51607	1.082	4.27857	1.082	5.375	1.082	6.075
1.083	0.55393	1.083	0.86464	1.083	1.48393	1.083	2.58107	1.083	3.51571	1.083	4.27857	1.083	5.375	1.083	6.07857
1.084	0.55464	1.084	0.86536	1.084	1.48429	1.084	2.58071	1.084	3.51536	1.084	4.27857	1.084	5.375	1.084	6.07857
1.085	0.55536	1.085	0.86571	1.085	1.48429	1.085	2.58071	1.085	3.51536	1.085	4.27857	1.085	5.37857	1.085	6.08214
1.086	0.55643	1.086	0.86607	1.086	1.48464	1.086	2.58071	1.086	3.51536	1.086	4.27857	1.086	5.37857	1.086	6.08214
1.087	0.55714	1.087	0.86679	1.087	1.485	1.087	2.58036	1.087	3.515	1.087	4.27857	1.087	5.37857	1.087	6.08571
1.088	0.55821	1.088	0.8675	1.088	1.48536	1.088	2.58071	1.088	3.515	1.088	4.28214	1.088	5.38214	1.088	6.08929
1.089	0.55893	1.089	0.86786	1.089	1.48571	1.089	2.58071	1.089	3.51464	1.089	4.27857	1.089	5.38214	1.089	6.08929
1.09	0.55929	1.09	0.86786	1.09	1.48571	1.09	2.58036	1.09	3.51429	1.09	4.27857	1.09	5.38214	1.09	6.09286
1.091	0.56	1.091	0.86857	1.091	1.48607	1.091	2.58	1.091	3.51393	1.091	4.27857	1.091	5.38214	1.091	6.09286
1.092	0.56107	1.092	0.86893	1.092	1.48607	1.092	2.58	1.092	3.51357	1.092	4.27857	1.092	5.38571	1.092	6.09643
1.093	0.56143	1.093	0.86929	1.093	1.48643	1.093	2.57964	1.093	3.51321	1.093	4.27857	1.093	5.38571	1.093	6.09643
1.094	0.56214	1.094	0.87	1.094	1.48679	1.094	2.57964	1.094	3.51321	1.094	4.27857	1.094	5.38571	1.094	6.1
1.095	0.5625	1.095	0.87036	1.095	1.4875	1.095	2.57964	1.095	3.51321	1.095	4.27857	1.095	5.38571	1.095	6.1
1.096	0.56321	1.096	0.87071	1.096	1.48714	1.096	2.57929	1.096	3.51286	1.096	4.27857	1.096	5.38929	1.096	6.10357
1.097	0.56429	1.097	0.87143	1.097	1.4875	1.097	2.57929	1.097	3.5125	1.097	4.27857	1.097	5.38929	1.097	6.10357
1.098	0.565	1.098	0.87179	1.098	1.48786	1.098	2.57929	1.098	3.51214	1.098	4.27857	1.098	5.38929	1.098	6.10714
1.099	0.56607	1.099	0.8725	1.099	1.48821	1.099	2.57929	1.099	3.51179	1.099	4.27857	1.099	5.38929	1.099	6.11071
1.1	0.56643	1.1	0.87321	1.1	1.48857	1.1	2.57893	1.1	3.51179	1.1	4.27857	1.1	5.39286	1.1	6.11071
1.101	0.56786	1.101	0.87357	1.101	1.48893	1.101	2.57929	1.101	3.51179	1.101	4.27857	1.101	5.39286	1.101	6.11429
1.102	0.56786	1.102	0.87393	1.102	1.48929	1.102	2.57893	1.102	3.51107	1.102	4.27857	1.102	5.39286	1.102	6.11429
1.103	0.56821	1.103	0.87464	1.103	1.48929	1.103	2.57857	1.103	3.51107	1.103	4.27857	1.103	5.39286	1.103	6.11786
1.104	0.56929	1.104	0.875	1.104	1.48964	1.104	2.57857	1.104	3.51071	1.104	4.27857	1.104	5.39643	1.104	6.11786
1.105	0.57	1.105	0.87571	1.105	1.49	1.105	2.57857	1.105	3.51036	1.105	4.27857	1.105	5.39643	1.105	6.12143
1.106	0.57107	1.106	0.87607	1.106	1.49036	1.106	2.57821	1.106	3.51	1.106	4.27857	1.106	5.39643	1.106	6.12143
1.107	0.57143	1.107	0.87679	1.107	1.49071	1.107	2.57821	1.107	3.51	1.107	4.27857	1.107	5.39643	1.107	6.125
1.108	0.5725	1.108	0.87714	1.108	1.49107	1.108	2.57821	1.108	3.50964	1.108	4.27857	1.108	5.4	1.108	6.125
1.109	0.57321	1.109	0.8775	1.109	1.49107	1.109	2.57786	1.109	3.50929	1.109	4.27857	1.109	5.4	1.109	6.12857
1.11	0.57357	1.11	0.87786	1.11	1.49143	1.11	2.57786	1.11	3.50893	1.11	4.27857	1.11	5.4	1.11	6.12857
1.111	0.57464	1.111	0.87857	1.111	1.49179	1.111	2.5775	1.111	3.50893	1.111	4.27857	1.111	5.4	1.111	6.13214
1.112	0.575	1.112	0.87893	1.112	1.49179	1.112	2.5775	1.112	3.50857	1.112	4.27857	1.112	5.40357	1.112	6.13214
1.113	0.57643	1.113	0.87964	1.113	1.4925	1.113	2.5775	1.113	3.50821	1.113	4.27857	1.113	5.40357	1.113	6.13571
1.114	0.5775	1.114	0.88036	1.114	1.49286	1.114	2.57786	1.114	3.50857	1.114	4.27857	1.114	5.40357	1.114	6.13571
1.115	0.57786	1.115	0.88071	1.115	1.49286	1.115	2.5775	1.115	3.50786	1.115	4.27857	1.115	5.40357	1.115	6.13929
1.116	0.57857	1.116	0.88107	1.116	1.49321	1.116	2.57714	1.116	3.5075	1.116	4.27857	1.116	5.40357	1.116	6.13929
1.117	0.57964	1.117	0.88179	1.117	1.49357	1.117	2.57714	1.117	3.5075	1.117	4.27857	1.117	5.40714	1.117	6.14286
1.118	0.58	1.118	0.88214	1.118	1.49393	1.118	2.57714	1.118	3.50714	1.118	4.27857	1.118	5.40714	1.118	6.14286
1.119	0.58107	1.119	0.88286	1.119	1.49429	1.119	2.57679	1.119	3.50679	1.119	4.27857	1.119	5.40714	1.119	6.14643
1.12	0.58214	1.12	0.88321	1.12	1.49464	1.12	2.57714	1.12	3.50679	1.12	4.27857	1.12	5.40714	1.12	6.14643
1.121	0.5825	1.121	0.88393	1.121	1.495	1.121	2.57679	1.121	3.50643	1.121	4.27857	1.121	5.41071	1.121	6.15
1.122	0.58286	1.122	0.88429	1.122	1.495	1.122	2.57643	1.122	3.50607	1.122	4.27857	1.122	5.41071	1.122	6.15
1.123	0.58357	1.123	0.88464	1.123	1.49536	1.123	2.57643	1.123	3.50571	1.123	4.27857	1.123	5.41071	1.123	6.15357
1.124	0.58429	1.124	0.88536	1.124	1.49571	1.124	2.57643	1.124	3.50571	1.124	4.27857	1.124	5.41071	1.124	6.15357
1.125	0.58571	1.125	0.88571	1.125	1.49607	1.125	2.57643	1.125	3.50536	1.125	4.27857	1.125	5.41071	1.125	6.15714
1.126	0.58643	1.126	0.88643	1.126	1.49643	1.126	2.57643	1.126	3.50536	1.126	4.27857	1.126	5.41429	1.126	6.15714
1.127	0.58714	1.127	0.88714	1.127	1.49679	1.127	2.57679	1.127	3.50536	1.127	4.27857	1.127	5.41429	1.127	6.16071
1.128	0.58821	1.128	0.8875	1.128	1.49714	1.128	2.57643	1.128	3.50429	1.128	4.27857	1.128	5.41429	1.128	6.16071
1.129	0.58929	1.129	0.88821	1.129	1.4975	1.129	2.57607	1.129	3.50429	1.129	4.27857	1.129	5.41429	1.129	6.16429
1.13	0.58964	1.13	0.88857	1.13	1.49786	1.13	2.57571	1.13	3.50393	1.13	4.275	1.13	5.41429	1.13	6.16429
1.131	0.59	1.131	0.88893	1.131	1.49786	1.131	2.57571	1.131	3.50357	1.131	4.275	1.131	5.41786	1.131	6.16786
1.132	0.59107	1.132	0.88964	1.132	1.49821	1.132	2.57571	1.132	3.50357	1.132	4.275	1.132	5.41786	1.132	6.16786
1.133	0.59179	1.133	0.89036	1.133	1.49893	1.133	2.57571	1.133	3.50321	1.133	4.275	1.133	5.41786	1.133	6.17143
1.134	0.59286	1.134	0.89071	1.134	1.49929	1.134	2.57571	1.134	3.50321	1.134	4.275	1.134	5.41786	1.134	6.17143
1.135	0.59357	1.135	0.89143	1.135	1.49929	1.135	2.57536	1.135	3.5025	1.135	4.275	1.135	5.41786	1.135	6.17143
1.136	0.59429	1.136	0.89179	1.136	1.49964	1.136	2.57536	1.136	3.5025	1.136	4.275	1.136	5.42143	1.136	6.175
1.137	0.59464	1.137	0.89214	1.137	1.5	1.137	2.575	1.137	3.50214	1.137	4.275	1.137	5.42143	1.137	6.175
1.138	0.59607	1.138	0.89286	1.138	1.50036	1.138	2.575	1.138	3.50179	1.138	4.275	1.138	5.42143	1.138	6.17857
1.139	0.59679	1.139	0.89357	1.139	1.50107	1.139	2.57536	1.139	3.50179	1.139	4.275	1.139	5.42143	1.139	6.17857
1.14	0.59786	1.14	0.89429	1.14	1.50143	1.14	2.57536	1.14	3.50143	1.14	4.275	1.14	5.425	1.14	6.18214
1.141	0.59821	1.141	0.89429	1.141	1.50143	1.141	2.575	1.141	3.50107	1.141	4.275	1.141	5.425	1.141	6.18214
1.142	0.59857	1.142	0.895	1.142	1.50179	1.142	2.575	1.142	3.50071	1.142	4.275	1.142	5.425	1.142	6.18571
1.143	0.6	1.143	0.89571	1.143	1.5025	1.143	2.575	1.143	3.50071	1.143	4.275	1.143	5.425	1.143	6.18571
1.144	0.60071	1.144	0.89607	1.144	1.5025	1.144	2.57464	1.144	3.5	1.144	4.275	1.144	5.425	1.144	6.18929
1.145	0.60179	1.145	0.89679	1.145	1.50286	1.145	2.57464	1.145	3.5	1.145	4.275	1.145	5.425	1.145	6.18929
1.146	0.60286	1.146	0.8975	1.146	1.50321	1.146	2.57464	1.146	3.5	1.146	4.275	1.146	5.42857	1.146	6.18929
1.147	0.60321	1.147	0.89786	1.147	1.50357	1.147	2.57429	1.147	3.49964	1.147	4.275	1.147	5.42857	1.147	6.19286
1.148	0.60429	1.148	0.89821	1.148	1.50393	1.148	2.57429	1.148	3.49929	1.148	4.275	1.148	5.42857	1.148	6.19286
1.149	0.605	1.149	0.89893	1.149	1.50429	1.149	2.57429	1.149	3.49893	1.149	4.275	1.149	5.42857	1.149	6.19643
1.15	0.60607	1.15	0.89964	1.15	1.50464	1.15	2.57429	1.15	3.49857	1.15	4.275	1.15	5.42857	1.15	6.19643
1.151	0.60714	1.151	0.9	1.151	1.50464	1.151	2.57393	1.151	3.49821	1.151	4.275	1.151	5.42857	1.151	6.2
1.152	0.60821	1.152	0.90107	1.152	1.50536	1.152	2.57429	1.152	3.49821	1.152	4.275	1.152	5.43214	1.152	6.2
1.153	0.60857	1.153	0.90143	1.153	1.50571	1.153	2.57429	1.153	3.49786	1.153	4.275	1.153	5.43214	1.153	6.2
1.154	0.60929	1.154	0.90179	1.154	1.50607	1.154	2.57429	1.154	3.4975	1.154	4.27143	1.154	5.43214	1.154	6.20357
1.155	0.61036	1.155	0.9025	1.155	1.50643	1.155	2.57393	1.155	3.49714	1.155	4.27143	1.155	5.43214	1.155	6.20357
1.156	0.61107	1.156	0.90321	1.156	1.50679	1.156	2.57393	1.156	3.49714	1.156	4.27143	1.156	5.43214	1.156	6.20714
1.157	0.61143	1.157	0.90357	1.157	1.50714	1.157	2.57357	1.157	3.49643	1.157	4.27143	1.157	5.43214	1.157	6.20714
1.158	0.61286	1.158	0.90429	1.158	1.5075	1.158	2.57393	1.158	3.49643	1.158	4.27143	1.158	5.43571	1.158	6.21071
1.159	0.61357	1.159	0.905	1.159	1.50821	1.159	2.57393	1.159	3.49643	1.159	4.27143	1.159	5.43571	1.159	6.21071
1.16	0.615	1.16	0.90536	1.16	1.50821	1.16	2.57357	1.16	3.49607	1.16	4.27143	1.16	5.43571	1.16	6.21071
1.161	0.61607	1.161	0.90607	1.161	1.50857	1.161	2.57357	1.161	3.49571	1.161	4.27143	1.161	5.43571	1.161	6.21429
1.162	0.61679	1.162	0.90679	1.162	1.50929	1.162	2.57357	1.162	3.49536	1.162	4.27143	1.162	5.43571	1.162	6.21429
1.163	0.6175	1.163	0.90714	1.163	1.50964	1.163	2.57357	1.163	3.495	1.163	4.27143	1.163	5.43571	1.163	6.21429
1.164	0.61857	1.164	0.90786	1.164	1.51	1.164	2.57393	1.164	3.495	1.164	4.27143	1.164	5.43571	1.164	6.21786
1.165	0.61964	1.165	0.90857	1.165	1.51071	1.165	2.57393	1.165	3.495	1.165	4.27143	1.165	5.43929	1.165	6.21786
1.166	0.62	1.166	0.90929	1.166	1.51071	1.166	2.57357	1.166	3.49464	1.166	4.27143	1.166	5.43929	1.166	6.22143
1.167	0.62107	1.167	0.90964	1.167	1.51107	1.167	2.57321	1.167	3.49393	1.167	4.27143	1.167	5.43929	1.167	6.22143
1.168	0.62179	1.168	0.91036	1.168	1.51143	1.168	2.57321	1.168	3.49393	1.168	4.27143	1.168	5.43929	1.168	6.22143
1.169	0.62321	1.169	0.91107	1.169	1.51179	1.169	2.57321	1.169	3.49357	1.169	4.27143	1.169	5.43929	1.169	6.225
1.17	0.62393	1.17	0.91143	1.17	1.51214	1.17	2.57321	1.17	3.49357	1.17	4.27143	1.17	5.43929	1.17	6.225
1.171	0.625	1.171	0.91214	1.171	1.51286	1.171	2.57321	1.171	3.49321	1.171	4.26786	1.171	5.43929	1.171	6.22857
1.172	0.62571	1.172	0.91286	1.172	1.51321	1.172	2.57321	1.172	3.49321	1.172	4.26786	1.172	5.44286	1.172	6.22857
1.173	0.62679	1.173	0.91321	1.173	1.51321	1.173	2.57286	1.173	3.4925	1.173	4.26786	1.173	5.44286	1.173	6.22857
1.174	0.62786	1.174	0.91393	1.174	1.51393	1.174	2.57321	1.174	3.49214	1.174	4.26786	1.174	5.44286	1.174	6.23214
1.175	0.62893	1.175	0.91464	1.175	1.51429	1.175	2.57321	1.175	3.49214	1.175	4.26786	1.175	5.44286	1.175	6.23214
1.176	0.62964	1.176	0.91536	1.176	1.51464	1.176	2.57321	1.176	3.49143	1.176	4.26786	1.176	5.44286	1.176	6.23571
1.177	0.63071	1.177	0.91607	1.177	1.515	1.177	2.57321	1.177	3.49179	1.177	4.26786	1.177	5.44286	1.177	6.23571
1.178	0.63214	1.178	0.91679	1.178	1.51571	1.178	2.57321	1.178	3.49179	1.178	4.26786	1.178	5.44643	1.178	6.23571
1.179	0.63286	1.179	0.91714	1.179	1.51607	1.179	2.57321	1.179	3.49107	1.179	4.26786	1.179	5.44286	1.179	6.23929
1.18	0.63357	1.18	0.91786	1.18	1.51643	1.18	2.57321	1.18	3.49071	1.18	4.26786	1.18	5.44643	1.18	6.23929
1.181	0.63429	1.181	0.91857	1.181	1.51679	1.181	2.57286	1.181	3.49036	1.181	4.26786	1.181	5.44643	1.181	6.23929
1.182	0.63536	1.182	0.91893	1.182	1.51714	1.182	2.57286	1.182	3.49	1.182	4.26786	1.182	5.44643	1.182	6.24286
1.183	0.63607	1.183	0.91964	1.183	1.5175	1.183	2.57286	1.183	3.48964	1.183	4.26786	1.183	5.44643	1.183	6.24286
1.184	0.6375	1.184	0.92036	1.184	1.51786	1.184	2.57321	1.184	3.48964	1.184	4.26786	1.184	5.44643	1.184	6.24286
1.185	0.63857	1.185	0.92107	1.185	1.51821	1.185	2.57321	1.185	3.48929	1.185	4.26786	1.185	5.44643	1.185	6.24643
1.186	0.63929	1.186	0.92143	1.186	1.51857	1.186	2.57286	1.186	3.48893	1.186	4.26786	1.186	5.44643	1.186	6.24643
1.187	0.64036	1.187	0.9225	1.187	1.51893	1.187	2.57286	1.187	3.48857	1.187	4.26429	1.187	5.44643	1.187	6.24643
1.188	0.64179	1.188	0.92286	1.188	1.51964	1.188	2.57286	1.188	3.48857	1.188	4.26429	1.188	5.45	1.188	6.25
1.189	0.64214	1.189	0.92357	1.189	1.52	1.189	2.57286	1.189	3.48821	1.189	4.26429	1.189	5.45	1.189	6.25
1.19	0.64321	1.19	0.92429	1.19	1.52036	1.19	2.57286	1.19	3.48786	1.19	4.26429	1.19	5.45	1.19	6.25357
1.191	0.64429	1.191	0.92536	1.191	1.52107	1.191	2.57321	1.191	3.48786	1.191	4.26429	1.191	5.45	1.191	6.25357
1.192	0.645	1.192	0.92536	1.192	1.52107	1.192	2.57286	1.192	3.4875	1.192	4.26429	1.192	5.45	1.192	6.25357
1.193	0.64571	1.193	0.92643	1.193	1.52179	1.193	2.57286	1.193	3.48714	1.193	4.26429	1.193	5.45	1.193	6.25714
1.194	0.64786	1.194	0.92679	1.194	1.52214	1.194	2.57286	1.194	3.48679	1.194	4.26429	1.194	5.45	1.194	6.25714
1.195	0.64821	1.195	0.9275	1.195	1.5225	1.195	2.57286	1.195	3.48643	1.195	4.26429	1.195	5.45	1.195	6.25714
1.196	0.64893	1.196	0.92821	1.196	1.52286	1.196	2.57286	1.196	3.48607	1.196	4.26429	1.196	5.45357	1.196	6.26071
1.197	0.65036	1.197	0.92929	1.197	1.52357	1.197	2.57286	1.197	3.48607	1.197	4.26429	1.197	5.45357	1.197	6.26071
1.198	0.65143	1.198	0.92964	1.198	1.52393	1.198	2.57321	1.198	3.48571	1.198	4.26429	1.198	5.45357	1.198	6.26071
1.199	0.65321	1.199	0.93036	1.199	1.52429	1.199	2.57286	1.199	3.48571	1.199	4.26429	1.199	5.45357	1.199	6.26429
1.2	0.65393	1.2	0.93107	1.2	1.52464	1.2	2.57321	1.2	3.48536	1.2	4.26429	1.2	5.45357	1.2	6.26429
1.201	0.65429	1.201	0.93179	1.201	1.52536	1.201	2.57286	1.201	3.485	1.201	4.26429	1.201	5.45357	1.201	6.26429
1.202	0.65571	1.202	0.93214	1.202	1.52571	1.202	2.57286	1.202	3.48464	1.202	4.26071	1.202	5.45357	1.202	6.26786
1.203	0.65679	1.203	0.93321	1.203	1.52643	1.203	2.57321	1.203	3.48464	1.203	4.26429	1.203	5.45357	1.203	6.26786
1.204	0.65821	1.204	0.93393	1.204	1.52714	1.204	2.57321	1.204	3.48464	1.204	4.26071	1.204	5.45357	1.204	6.26786
1.205	0.65929	1.205	0.93429	1.205	1.52714	1.205	2.57321	1.205	3.48393	1.205	4.26071	1.205	5.45357	1.205	6.26786
1.206	0.66036	1.206	0.935	1.206	1.5275	1.206	2.57321	1.206	3.48357	1.206	4.26071	1.206	5.45714	1.206	6.27143
1.207	0.66143	1.207	0.93571	1.207	1.52786	1.207	2.57286	1.207	3.48357	1.207	4.26071	1.207	5.45714	1.207	6.27143
1.208	0.6625	1.208	0.93643	1.208	1.52821	1.208	2.57286	1.208	3.48321	1.208	4.26071	1.208	5.45714	1.208	6.27143
1.209	0.66357	1.209	0.93714	1.209	1.52893	1.209	2.57286	1.209	3.48286	1.209	4.26071	1.209	5.45714	1.209	6.275
1.21	0.66429	1.21	0.93786	1.21	1.52964	1.21	2.57321	1.21	3.48286	1.21	4.26071	1.21	5.45714	1.21	6.275
1.211	0.665	1.211	0.93857	1.211	1.52964	1.211	2.57321	1.211	3.4825	1.211	4.26071	1.211	5.45714	1.211	6.275
1.212	0.66643	1.212	0.93929	1.212	1.53036	1.212	2.57286	1.212	3.48214	1.212	4.26071	1.212	5.45714	1.212	6.27857
1.213	0.6675	1.213	0.94	1.213	1.53071	1.213	2.57286	1.213	3.48214	1.213	4.26071	1.213	5.45714	1.213	6.27857
1.214	0.66857	1.214	0.94071	1.214	1.53107	1.214	2.57286	1.214	3.48179	1.214	4.26071	1.214	5.45714	1.214	6.27857
1.215	0.66929	1.215	0.94143	1.215	1.53179	1.215	2.57286	1.215	3.48143	1.215	4.26071	1.215	5.45714	1.215	6.28214
1.216	0.67071	1.216	0.9425	1.216	1.5325	1.216	2.57321	1.216	3.48179	1.216	4.26071	1.216	5.45714	1.216	6.28214
1.217	0.67214	1.217	0.94321	1.217	1.53286	1.217	2.57357	1.217	3.48107	1.217	4.25714	1.217	5.45714	1.217	6.28214
1.218	0.67286	1.218	0.94357	1.218	1.53321	1.218	2.57321	1.218	3.48071	1.218	4.25714	1.218	5.46071	1.218	6.28571
1.219	0.67464	1.219	0.94429	1.219	1.53357	1.219	2.57321	1.219	3.48071	1.219	4.25714	1.219	5.46071	1.219	6.28571
1.22	0.67536	1.22	0.94536	1.22	1.53429	1.22	2.57321	1.22	3.48036	1.22	4.25714	1.22	5.46071	1.22	6.28571
1.221	0.67571	1.221	0.94571	1.221	1.53464	1.221	2.57321	1.221	3.48	1.221	4.25714	1.221	5.46071	1.221	6.28571
1.222	0.6775	1.222	0.94679	1.222	1.535	1.222	2.57321	1.222	3.48	1.222	4.25714	1.222	5.46071	1.222	6.28929
1.223	0.67893	1.223	0.9475	1.223	1.53571	1.223	2.57357	1.223	3.47964	1.223	4.25714	1.223	5.46071	1.223	6.28929
1.224	0.67964	1.224	0.94786	1.224	1.53607	1.224	2.57357	1.224	3.47929	1.224	4.25714	1.224	5.46071	1.224	6.28929
1.225	0.68071	1.225	0.94893	1.225	1.53679	1.225	2.57357	1.225	3.47929	1.225	4.25714	1.225	5.46071	1.225	6.29286
1.226	0.68214	1.226	0.94964	1.226	1.53714	1.226	2.57357	1.226	3.47893	1.226	4.25714	1.226	5.46071	1.226	6.29286
1.227	0.68321	1.227	0.95036	1.227	1.5375	1.227	2.57357	1.227	3.47857	1.227	4.25714	1.227	5.46071	1.227	6.29286
1.228	0.68429	1.228	0.95107	1.228	1.53857	1.228	2.57393	1.228	3.47893	1.228	4.25714	1.228	5.46071	1.228	6.29643
1.229	0.68607	1.229	0.95286	1.229	1.54	1.229	2.57536	1.229	3.47964	1.229	4.25714	1.229	5.46429	1.229	6.29643
1.23	0.6875	1.23	0.95321	1.23	1.54	1.23	2.575	1.23	3.47893	1.23	4.25714	1.23	5.46429	1.23	6.29643
1.231	0.68893	1.231	0.95393	1.231	1.54	1.231	2.57464	1.231	3.47857	1.231	4.25714	1.231	5.46429	1.231	6.3
1.232	0.68964	1.232	0.95464	1.232	1.54036	1.232	2.57464	1.232	3.47821	1.232	4.25357	1.232	5.46429	1.232	6.3
1.233	0.69107	1.233	0.95536	1.233	1.54107	1.233	2.57464	1.233	3.47786	1.233	4.25357	1.233	5.46429	1.233	6.3
1.234	0.69214	1.234	0.95607	1.234	1.54143	1.234	2.57464	1.234	3.4775	1.234	4.25357	1.234	5.46429	1.234	6.3
1.235	0.69321	1.235	0.95679	1.235	1.54179	1.235	2.57464	1.235	3.4775	1.235	4.25357	1.235	5.46429	1.235	6.30357
1.236	0.69464	1.236	0.9575	1.236	1.5425	1.236	2.57464	1.236	3.47714	1.236	4.25357	1.236	5.46429	1.236	6.30357
1.237	0.69536	1.237	0.95786	1.237	1.54286	1.237	2.57429	1.237	3.47679	1.237	4.25357	1.237	5.46429	1.237	6.30357
1.238	0.69679	1.238	0.95893	1.238	1.54357	1.238	2.57464	1.238	3.47643	1.238	4.25357	1.238	5.46429	1.238	6.30357
1.239	0.69786	1.239	0.95964	1.239	1.54429	1.239	2.57464	1.239	3.47643	1.239	4.25357	1.239	5.46429	1.239	6.30714
1.24	0.69893	1.24	0.96036	1.24	1.54464	1.24	2.57464	1.24	3.47571	1.24	4.25357	1.24	5.46429	1.24	6.30714
1.241	0.70071	1.241	0.96143	1.241	1.545	1.241	2.575	1.241	3.47571	1.241	4.25357	1.241	5.46429	1.241	6.30714
1.242	0.70214	1.242	0.96214	1.242	1.54571	1.242	2.575	1.242	3.47571	1.242	4.25357	1.242	5.46429	1.242	6.30714
1.243	0.70321	1.243	0.96286	1.243	1.54607	1.243	2.575	1.243	3.475	1.243	4.25	1.243	5.46429	1.243	6.31071
1.244	0.70464	1.244	0.96357	1.244	1.54679	1.244	2.575	1.244	3.475	1.244	4.25	1.244	5.46429	1.244	6.31071
1.245	0.70536	1.245	0.96429	1.245	1.54714	1.245	2.57536	1.245	3.47464	1.245	4.25	1.245	5.46429	1.245	6.31071
1.246	0.70679	1.246	0.96536	1.246	1.54786	1.246	2.57536	1.246	3.47429	1.246	4.25	1.246	5.46786	1.246	6.31071
1.247	0.70821	1.247	0.96607	1.247	1.54821	1.247	2.575	1.247	3.47429	1.247	4.25	1.247	5.46786	1.247	6.31071
1.248	0.70964	1.248	0.96679	1.248	1.54893	1.248	2.57536	1.248	3.47393	1.248	4.25	1.248	5.46786	1.248	6.31429
1.249	0.71036	1.249	0.9675	1.249	1.54929	1.249	2.57571	1.249	3.47393	1.249	4.25	1.249	5.46786	1.249	6.31429
1.25	0.71143	1.25	0.96821	1.25	1.54964	1.25	2.57536	1.25	3.47357	1.25	4.25	1.25	5.46786	1.25	6.31429
1.251	0.71321	1.251	0.96929	1.251	1.55036	1.251	2.57571	1.251	3.47321	1.251	4.25	1.251	5.46786	1.251	6.31429
1.252	0.71464	1.252	0.97	1.252	1.55107	1.252	2.57571	1.252	3.47321	1.252	4.25	1.252	5.46786	1.252	6.31786
1.253	0.71571	1.253	0.97071	1.253	1.55143	1.253	2.57571	1.253	3.47286	1.253	4.25	1.253	5.46786	1.253	6.31786
1.254	0.7175	1.254	0.97179	1.254	1.55214	1.254	2.57607	1.254	3.47286	1.254	4.25	1.254	5.46786	1.254	6.31786
1.255	0.71893	1.255	0.9725	1.255	1.55286	1.255	2.57643	1.255	3.47286	1.255	4.25	1.255	5.46786	1.255	6.32143
1.256	0.72	1.256	0.97321	1.256	1.55321	1.256	2.57607	1.256	3.47214	1.256	4.24643	1.256	5.46786	1.256	6.32143
1.257	0.72071	1.257	0.97393	1.257	1.55393	1.257	2.57607	1.257	3.47179	1.257	4.24643	1.257	5.46786	1.257	6.32143
1.258	0.72214	1.258	0.975	1.258	1.55429	1.258	2.57607	1.258	3.47179	1.258	4.24643	1.258	5.46786	1.258	6.32143
1.259	0.72393	1.259	0.97571	1.259	1.555	1.259	2.57643	1.259	3.47143	1.259	4.24643	1.259	5.46786	1.259	6.32143
1.26	0.72536	1.26	0.97643	1.26	1.55571	1.26	2.57643	1.26	3.47143	1.26	4.24643	1.26	5.46786	1.26	6.325
1.261	0.72643	1.261	0.9775	1.261	1.55607	1.261	2.57679	1.261	3.47107	1.261	4.24643	1.261	5.46786	1.261	6.325
1.262	0.72786	1.262	0.97821	1.262	1.55643	1.262	2.57679	1.262	3.47071	1.262	4.24643	1.262	5.46786	1.262	6.325
1.263	0.72929	1.263	0.97929	1.263	1.55714	1.263	2.57679	1.263	3.47036	1.263	4.24643	1.263	5.46786	1.263	6.325
1.264	0.73071	1.264	0.98	1.264	1.5575	1.264	2.57679	1.264	3.47036	1.264	4.24643	1.264	5.46786	1.264	6.325
1.265	0.73179	1.265	0.98071	1.265	1.55821	1.265	2.57714	1.265	3.47	1.265	4.24643	1.265	5.46786	1.265	6.32857
1.266	0.73321	1.266	0.98179	1.266	1.55893	1.266	2.57714	1.266	3.46964	1.266	4.24286	1.266	5.46786	1.266	6.32857
1.267	0.73429	1.267	0.9825	1.267	1.55964	1.267	2.5775	1.267	3.46964	1.267	4.24286	1.267	5.46786	1.267	6.32857
1.268	0.73607	1.268	0.98357	1.268	1.56036	1.268	2.57786	1.268	3.46964	1.268	4.24286	1.268	5.46786	1.268	6.32857
1.269	0.73714	1.269	0.98429	1.269	1.56071	1.269	2.5775	1.269	3.46929	1.269	4.24286	1.269	5.46786	1.269	6.33214
1.27	0.73893	1.27	0.985	1.27	1.56143	1.27	2.57786	1.27	3.46893	1.27	4.24286	1.27	5.46786	1.27	6.33214
1.271	0.74036	1.271	0.98607	1.271	1.56214	1.271	2.57786	1.271	3.46893	1.271	4.24286	1.271	5.46786	1.271	6.33214
1.272	0.74179	1.272	0.98679	1.272	1.5625	1.272	2.57786	1.272	3.46821	1.272	4.24286	1.272	5.46786	1.272	6.33214
1.273	0.74286	1.273	0.98786	1.273	1.56321	1.273	2.57821	1.273	3.46821	1.273	4.24286	1.273	5.46786	1.273	6.33214
1.274	0.74464	1.274	0.98893	1.274	1.56393	1.274	2.57857	1.274	3.46857	1.274	4.24286	1.274	5.47143	1.274	6.33571
1.275	0.74571	1.275	0.98964	1.275	1.56429	1.275	2.57857	1.275	3.46786	1.275	4.24286	1.275	5.46786	1.275	6.33571
1.276	0.7475	1.276	0.99036	1.276	1.565	1.276	2.57857	1.276	3.46786	1.276	4.24286	1.276	5.47143	1.276	6.33571
1.277	0.74857	1.277	0.99143	1.277	1.56571	1.277	2.57857	1.277	3.4675	1.277	4.24286	1.277	5.47143	1.277	6.33571
1.278	0.75036	1.278	0.99214	1.278	1.56643	1.278	2.57893	1.278	3.4675	1.278	4.23929	1.278	5.47143	1.278	6.33571
1.279	0.75179	1.279	0.99321	1.279	1.56714	1.279	2.57893	1.279	3.46714	1.279	4.23929	1.279	5.47143	1.279	6.33929
1.28	0.75321	1.28	0.99429	1.28	1.56786	1.28	2.57929	1.28	3.46714	1.28	4.23929	1.28	5.47143	1.28	6.33929
1.281	0.755	1.281	0.99536	1.281	1.56857	1.281	2.57964	1.281	3.46714	1.281	4.23929	1.281	5.47143	1.281	6.33929
1.282	0.75607	1.282	0.99607	1.282	1.56893	1.282	2.57964	1.282	3.46679	1.282	4.23929	1.282	5.47143	1.282	6.33929
1.283	0.75786	1.283	0.99679	1.283	1.56964	1.283	2.57964	1.283	3.46643	1.283	4.23929	1.283	5.47143	1.283	6.33929
1.284	0.75964	1.284	0.99786	1.284	1.57	1.284	2.57964	1.284	3.46643	1.284	4.23929	1.284	5.47143	1.284	6.34286
1.285	0.76	1.285	0.99857	1.285	1.57071	1.285	2.58	1.285	3.46607	1.285	4.23929	1.285	5.47143	1.285	6.34286
1.286	0.76214	1.286	1	1.286	1.57143	1.286	2.58036	1.286	3.46607	1.286	4.23929	1.286	5.47143	1.286	6.34286
1.287	0.76393	1.287	1.00071	1.287	1.57214	1.287	2.58036	1.287	3.46571	1.287	4.23929	1.287	5.47143	1.287	6.34286
1.288	0.76464	1.288	1.00143	1.288	1.5725	1.288	2.58071	1.288	3.46536	1.288	4.23571	1.288	5.47143	1.288	6.34286
1.289	0.76643	1.289	1.0025	1.289	1.57321	1.289	2.58071	1.289	3.46536	1.289	4.23571	1.289	5.47143	1.289	6.34286
1.29	0.76821	1.29	1.00357	1.29	1.57393	1.29	2.58107	1.29	3.46536	1.29	4.23571	1.29	5.47143	1.29	6.34643
1.291	0.76964	1.291	1.00464	1.291	1.57464	1.291	2.58107	1.291	3.465	1.291	4.23571	1.291	5.47143	1.291	6.34643
1.292	0.77107	1.292	1.00536	1.292	1.57536	1.292	2.58107	1.292	3.465	1.292	4.23571	1.292	5.47143	1.292	6.34643
1.293	0.7725	1.293	1.00679	1.293	1.57643	1.293	2.58143	1.293	3.465	1.293	4.23571	1.293	5.47143	1.293	6.34643
1.294	0.77464	1.294	1.0075	1.294	1.57679	1.294	2.58143	1.294	3.46429	1.294	4.23571	1.294	5.47143	1.294	6.34643
1.295	0.77643	1.295	1.00857	1.295	1.5775	1.295	2.58143	1.295	3.46429	1.295	4.23571	1.295	5.47143	1.295	6.35
1.296	0.77786	1.296	1.00929	1.296	1.57786	1.296	2.58179	1.296	3.46393	1.296	4.23571	1.296	5.47143	1.296	6.35
1.297	0.77964	1.297	1.01036	1.297	1.57857	1.297	2.58214	1.297	3.46393	1.297	4.23571	1.297	5.47143	1.297	6.35
1.298	0.78071	1.298	1.01143	1.298	1.57929	1.298	2.58214	1.298	3.46357	1.298	4.23571	1.298	5.47143	1.298	6.35
1.299	0.7825	1.299	1.0125	1.299	1.58036	1.299	2.5825	1.299	3.46357	1.299	4.23571	1.299	5.47143	1.299	6.35
1.3	0.78464	1.3	1.01357	1.3	1.58071	1.3	2.58286	1.3	3.46357	1.3	4.23214	1.3	5.47143	1.3	6.35357
1.301	0.78571	1.301	1.01429	1.301	1.58143	1.301	2.58286	1.301	3.46321	1.301	4.23214	1.301	5.47143	1.301	6.35
1.302	0.7875	1.302	1.01536	1.302	1.58214	1.302	2.58286	1.302	3.46321	1.302	4.23214	1.302	5.47143	1.302	6.35357
1.303	0.78929	1.303	1.01643	1.303	1.58286	1.303	2.58321	1.303	3.46321	1.303	4.23214	1.303	5.47143	1.303	6.35357
1.304	0.79107	1.304	1.0175	1.304	1.58357	1.304	2.58357	1.304	3.46286	1.304	4.23214	1.304	5.47143	1.304	6.35357
1.305	0.79286	1.305	1.01857	1.305	1.58429	1.305	2.58393	1.305	3.46286	1.305	4.23214	1.305	5.47143	1.305	6.35357
1.306	0.79429	1.306	1.01964	1.306	1.585	1.306	2.58429	1.306	3.46286	1.306	4.23214	1.306	5.47143	1.306	6.35714
1.307	0.79571	1.307	1.02036	1.307	1.58571	1.307	2.58429	1.307	3.4625	1.307	4.23214	1.307	5.47143	1.307	6.35714
1.308	0.7975	1.308	1.02143	1.308	1.58643	1.308	2.58464	1.308	3.4625	1.308	4.23214	1.308	5.47143	1.308	6.35714
1.309	0.79964	1.309	1.0225	1.309	1.58714	1.309	2.58464	1.309	3.46214	1.309	4.23214	1.309	5.47143	1.309	6.35714
1.31	0.80143	1.31	1.02357	1.31	1.58786	1.31	2.585	1.31	3.46214	1.31	4.23214	1.31	5.47143	1.31	6.35714
1.311	0.80286	1.311	1.02464	1.311	1.58857	1.311	2.585	1.311	3.46179	1.311	4.23214	1.311	5.47143	1.311	6.35714
1.312	0.805	1.312	1.02571	1.312	1.58929	1.312	2.58536	1.312	3.46179	1.312	4.22857	1.312	5.47143	1.312	6.35714
1.313	0.80643	1.313	1.02679	1.313	1.59	1.313	2.58571	1.313	3.46179	1.313	4.22857	1.313	5.47143	1.313	6.36071
1.314	0.80821	1.314	1.0275	1.314	1.59071	1.314	2.58571	1.314	3.46143	1.314	4.22857	1.314	5.47143	1.314	6.36071
1.315	0.80964	1.315	1.02893	1.315	1.59179	1.315	2.58607	1.315	3.46143	1.315	4.22857	1.315	5.47143	1.315	6.36071
1.316	0.81143	1.316	1.03	1.316	1.5925	1.316	2.58643	1.316	3.46107	1.316	4.22857	1.316	5.47143	1.316	6.36071
1.317	0.81321	1.317	1.03071	1.317	1.59286	1.317	2.58643	1.317	3.46107	1.317	4.22857	1.317	5.47143	1.317	6.36071
1.318	0.81536	1.318	1.03214	1.318	1.59393	1.318	2.58714	1.318	3.46107	1.318	4.22857	1.318	5.47143	1.318	6.36071
1.319	0.81714	1.319	1.03321	1.319	1.595	1.319	2.5875	1.319	3.46107	1.319	4.22857	1.319	5.47143	1.319	6.36429
1.32	0.81929	1.32	1.03393	1.32	1.59536	1.32	2.5875	1.32	3.46071	1.32	4.22857	1.32	5.47143	1.32	6.36429
1.321	0.82107	1.321	1.03536	1.321	1.59607	1.321	2.5875	1.321	3.46071	1.321	4.22857	1.321	5.47143	1.321	6.36429
1.322	0.8225	1.322	1.03643	1.322	1.59679	1.322	2.58786	1.322	3.46071	1.322	4.22857	1.322	5.47143	1.322	6.36429
1.323	0.82464	1.323	1.0375	1.323	1.5975	1.323	2.58821	1.323	3.46036	1.323	4.22857	1.323	5.47143	1.323	6.36429
1.324	0.82607	1.324	1.03857	1.324	1.59821	1.324	2.58857	1.324	3.46036	1.324	4.225	1.324	5.47143	1.324	6.36429
1.325	0.82821	1.325	1.03964	1.325	1.59929	1.325	2.58893	1.325	3.46036	1.325	4.225	1.325	5.47143	1.325	6.36429
1.326	0.83	1.326	1.04071	1.326	1.6	1.326	2.58929	1.326	3.46036	1.326	4.225	1.326	5.47143	1.326	6.36429
1.327	0.83214	1.327	1.04179	1.327	1.60071	1.327	2.58929	1.327	3.46	1.327	4.225	1.327	5.47143	1.327	6.36786
1.328	0.83357	1.328	1.04286	1.328	1.60179	1.328	2.58964	1.328	3.46	1.328	4.225	1.328	5.47143	1.328	6.36786
1.329	0.83607	1.329	1.04393	1.329	1.60214	1.329	2.59	1.329	3.46	1.329	4.225	1.329	5.47143	1.329	6.36786
1.33	0.83786	1.33	1.04536	1.33	1.60321	1.33	2.59036	1.33	3.46	1.33	4.225	1.33	5.46786	1.33	6.36786
1.331	0.83964	1.331	1.04679	1.331	1.60429	1.331	2.59071	1.331	3.46	1.331	4.225	1.331	5.47143	1.331	6.36786
1.332	0.84179	1.332	1.04786	1.332	1.605	1.332	2.59107	1.332	3.45964	1.332	4.225	1.332	5.47143	1.332	6.36786
1.333	0.84393	1.333	1.04857	1.333	1.60536	1.333	2.59107	1.333	3.45929	1.333	4.225	1.333	5.46786	1.333	6.36786
1.334	0.84536	1.334	1.05	1.334	1.60643	1.334	2.59143	1.334	3.45929	1.334	4.225	1.334	5.46786	1.334	6.37143
1.335	0.84714	1.335	1.05107	1.335	1.60714	1.335	2.59179	1.335	3.45929	1.335	4.22143	1.335	5.46786	1.335	6.37143
1.336	0.84893	1.336	1.05214	1.336	1.60786	1.336	2.59214	1.336	3.45893	1.336	4.22143	1.336	5.46786	1.336	6.37143
1.337	0.85107	1.337	1.05357	1.337	1.60893	1.337	2.5925	1.337	3.45893	1.337	4.22143	1.337	5.46786	1.337	6.37143
1.338	0.85286	1.338	1.05464	1.338	1.60964	1.338	2.59286	1.338	3.45929	1.338	4.22143	1.338	5.46786	1.338	6.37143
1.339	0.85464	1.339	1.05571	1.339	1.61036	1.339	2.59286	1.339	3.45857	1.339	4.22143	1.339	5.46786	1.339	6.37143
1.34	0.85679	1.34	1.05714	1.34	1.61143	1.34	2.59321	1.34	3.45857	1.34	4.22143	1.34	5.46786	1.34	6.37143
1.341	0.85929	1.341	1.05821	1.341	1.61214	1.341	2.59357	1.341	3.45857	1.341	4.22143	1.341	5.46786	1.341	6.37143
1.342	0.86071	1.342	1.05929	1.342	1.61286	1.342	2.59393	1.342	3.45857	1.342	4.22143	1.342	5.46786	1.342	6.37143
1.343	0.8625	1.343	1.06071	1.343	1.61393	1.343	2.59429	1.343	3.45857	1.343	4.22143	1.343	5.46786	1.343	6.375
1.344	0.86464	1.344	1.06214	1.344	1.615	1.344	2.595	1.344	3.45857	1.344	4.22143	1.344	5.46786	1.344	6.375
1.345	0.86643	1.345	1.06321	1.345	1.61571	1.345	2.59536	1.345	3.45821	1.345	4.22143	1.345	5.46786	1.345	6.375
1.346	0.86821	1.346	1.06429	1.346	1.61643	1.346	2.59536	1.346	3.45821	1.346	4.22143	1.346	5.46786	1.346	6.375
1.347	0.87071	1.347	1.06536	1.347	1.6175	1.347	2.59607	1.347	3.45821	1.347	4.22143	1.347	5.46786	1.347	6.375
1.348	0.8725	1.348	1.06679	1.348	1.61821	1.348	2.59643	1.348	3.45821	1.348	4.21786	1.348	5.46786	1.348	6.375
1.349	0.87464	1.349	1.06786	1.349	1.61893	1.349	2.59643	1.349	3.45821	1.349	4.21786	1.349	5.46786	1.349	6.375
1.35	0.87714	1.35	1.06929	1.35	1.62036	1.35	2.59679	1.35	3.45821	1.35	4.21786	1.35	5.46786	1.35	6.375
1.351	0.87929	1.351	1.07071	1.351	1.62143	1.351	2.5975	1.351	3.45857	1.351	4.21786	1.351	5.46786	1.351	6.375
1.352	0.88071	1.352	1.07179	1.352	1.62179	1.352	2.5975	1.352	3.45821	1.352	4.21786	1.352	5.46786	1.352	6.375
1.353	0.8825	1.353	1.07321	1.353	1.62286	1.353	2.59821	1.353	3.45821	1.353	4.21786	1.353	5.46786	1.353	6.37857
1.354	0.88429	1.354	1.07464	1.354	1.62393	1.354	2.59857	1.354	3.45821	1.354	4.21786	1.354	5.46786	1.354	6.37857
1.355	0.88643	1.355	1.07571	1.355	1.62464	1.355	2.59893	1.355	3.45786	1.355	4.21786	1.355	5.46786	1.355	6.37857
1.356	0.88857	1.356	1.07714	1.356	1.62571	1.356	2.59929	1.356	3.45821	1.356	4.21786	1.356	5.46786	1.356	6.37857
1.357	0.89071	1.357	1.07857	1.357	1.62679	1.357	2.6	1.357	3.45857	1.357	4.21786	1.357	5.46786	1.357	6.37857
1.358	0.89321	1.358	1.07964	1.358	1.6275	1.358	2.60036	1.358	3.45821	1.358	4.21786	1.358	5.46786	1.358	6.37857
1.359	0.89464	1.359	1.08071	1.359	1.62821	1.359	2.60036	1.359	3.45821	1.359	4.21786	1.359	5.46786	1.359	6.37857
1.36	0.89679	1.36	1.08214	1.36	1.62929	1.36	2.60071	1.36	3.45786	1.36	4.21786	1.36	5.46786	1.36	6.37857
1.361	0.89893	1.361	1.08357	1.361	1.63036	1.361	2.60143	1.361	3.45786	1.361	4.21786	1.361	5.46786	1.361	6.37857
1.362	0.90107	1.362	1.085	1.362	1.63107	1.362	2.60143	1.362	3.45786	1.362	4.21429	1.362	5.46786	1.362	6.38214
1.363	0.90321	1.363	1.08643	1.363	1.63214	1.363	2.60214	1.363	3.45786	1.363	4.21429	1.363	5.46786	1.363	6.38214
1.364	0.90536	1.364	1.08786	1.364	1.63321	1.364	2.60286	1.364	3.45786	1.364	4.21429	1.364	5.46786	1.364	6.38214
1.365	0.90714	1.365	1.08893	1.365	1.63393	1.365	2.60286	1.365	3.45786	1.365	4.21429	1.365	5.46786	1.365	6.38214
1.366	0.90964	1.366	1.09036	1.366	1.635	1.366	2.60357	1.366	3.45786	1.366	4.21429	1.366	5.46786	1.366	6.38214
1.367	0.91214	1.367	1.09179	1.367	1.63607	1.367	2.60393	1.367	3.45786	1.367	4.21429	1.367	5.46786	1.367	6.38214
1.368	0.91429	1.368	1.09321	1.368	1.63714	1.368	2.60429	1.368	3.45786	1.368	4.21429	1.368	5.46429	1.368	6.38214
1.369	0.91571	1.369	1.09464	1.369	1.63821	1.369	2.605	1.369	3.45786	1.369	4.21429	1.369	5.46786	1.369	6.38214
1.37	0.91821	1.37	1.09607	1.37	1.63929	1.37	2.60571	1.37	3.45821	1.37	4.21429	1.37	5.46786	1.37	6.38214
1.371	0.92036	1.371	1.09714	1.371	1.64036	1.371	2.60607	1.371	3.45786	1.371	4.21429	1.371	5.46429	1.371	6.38571
1.372	0.9225	1.372	1.09893	1.372	1.64107	1.372	2.60643	1.372	3.45821	1.372	4.21429	1.372	5.46786	1.372	6.38571
1.373	0.92429	1.373	1.1	1.373	1.64214	1.373	2.60679	1.373	3.45786	1.373	4.21429	1.373	5.46429	1.373	6.38571
1.374	0.92607	1.374	1.10143	1.374	1.64321	1.374	2.6075	1.374	3.45786	1.374	4.21429	1.374	5.46429	1.374	6.38571
1.375	0.92893	1.375	1.10321	1.375	1.64429	1.375	2.60786	1.375	3.45821	1.375	4.21429	1.375	5.46429	1.375	6.38571
1.376	0.93107	1.376	1.10464	1.376	1.64536	1.376	2.60857	1.376	3.45821	1.376	4.21429	1.376	5.46429	1.376	6.38571
1.377	0.93321	1.377	1.10607	1.377	1.64643	1.377	2.60893	1.377	3.45857	1.377	4.21429	1.377	5.46429	1.377	6.38571
1.378	0.93536	1.378	1.1075	1.378	1.6475	1.378	2.60929	1.378	3.45821	1.378	4.21071	1.378	5.46429	1.378	6.38571
1.379	0.93714	1.379	1.10893	1.379	1.64857	1.379	2.60964	1.379	3.45857	1.379	4.21071	1.379	5.46429	1.379	6.38571
1.38	0.94036	1.38	1.11071	1.38	1.64964	1.38	2.61036	1.38	3.45857	1.38	4.21071	1.38	5.46429	1.38	6.38571
1.381	0.94179	1.381	1.11179	1.381	1.65071	1.381	2.61107	1.381	3.45857	1.381	4.21071	1.381	5.46429	1.381	6.38571
1.382	0.94429	1.382	1.11357	1.382	1.65214	1.382	2.61143	1.382	3.45893	1.382	4.21071	1.382	5.46429	1.382	6.38929
1.383	0.94714	1.383	1.115	1.383	1.65321	1.383	2.6125	1.383	3.45893	1.383	4.21071	1.383	5.46429	1.383	6.38929
1.384	0.94893	1.384	1.11643	1.384	1.65393	1.384	2.6125	1.384	3.45857	1.384	4.21071	1.384	5.46429	1.384	6.38929
1.385	0.95107	1.385	1.11786	1.385	1.655	1.385	2.61286	1.385	3.45893	1.385	4.21071	1.385	5.46429	1.385	6.38929
1.386	0.95321	1.386	1.11929	1.386	1.65607	1.386	2.61357	1.386	3.45893	1.386	4.21071	1.386	5.46429	1.386	6.38929
1.387	0.95571	1.387	1.12107	1.387	1.65714	1.387	2.61429	1.387	3.45893	1.387	4.21071	1.387	5.46429	1.387	6.38929
1.388	0.95821	1.388	1.1225	1.388	1.65857	1.388	2.61464	1.388	3.45893	1.388	4.21071	1.388	5.46429	1.388	6.38929
1.389	0.96036	1.389	1.12429	1.389	1.65964	1.389	2.61536	1.389	3.45929	1.389	4.21071	1.389	5.46429	1.389	6.38929
1.39	0.9625	1.39	1.12571	1.39	1.66107	1.39	2.61571	1.39	3.45929	1.39	4.21071	1.39	5.46429	1.39	6.38929
1.391	0.96464	1.391	1.12714	1.391	1.66179	1.391	2.61643	1.391	3.45929	1.391	4.21071	1.391	5.46429	1.391	6.38929
1.392	0.96714	1.392	1.12857	1.392	1.66286	1.392	2.61714	1.392	3.45964	1.392	4.21071	1.392	5.46429	1.392	6.38929
1.393	0.96929	1.393	1.13036	1.393	1.66429	1.393	2.6175	1.393	3.45964	1.393	4.21071	1.393	5.46429	1.393	6.38929
1.394	0.97143	1.394	1.13179	1.394	1.66536	1.394	2.61821	1.394	3.45964	1.394	4.21071	1.394	5.46429	1.394	6.38929
1.395	0.97464	1.395	1.13393	1.395	1.66679	1.395	2.61929	1.395	3.46036	1.395	4.21071	1.395	5.46429	1.395	6.39286
1.396	0.97679	1.396	1.13536	1.396	1.66786	1.396	2.61964	1.396	3.46036	1.396	4.21071	1.396	5.46429	1.396	6.39286
1.397	0.97857	1.397	1.13679	1.397	1.66893	1.397	2.62	1.397	3.46036	1.397	4.21071	1.397	5.46429	1.397	6.39286
1.398	0.98107	1.398	1.13821	1.398	1.67036	1.398	2.62107	1.398	3.46036	1.398	4.21071	1.398	5.46429	1.398	6.39286
1.399	0.98357	1.399	1.14	1.399	1.67143	1.399	2.62143	1.399	3.46071	1.399	4.21071	1.399	5.46429	1.399	6.39286
1.4	0.98536	1.4	1.14179	1.4	1.6725	1.4	2.62214	1.4	3.46071	1.4	4.20714	1.4	5.46071	1.4	6.39286
1.401	0.98821	1.401	1.14357	1.401	1.67357	1.401	2.62286	1.401	3.46107	1.401	4.20714	1.401	5.46071	1.401	6.39286
1.402	0.99071	1.402	1.14536	1.402	1.675	1.402	2.62357	1.402	3.46143	1.402	4.21071	1.402	5.46071	1.402	6.39286
1.403	0.99214	1.403	1.14679	1.403	1.67607	1.403	2.62393	1.403	3.46107	1.403	4.20714	1.403	5.46071	1.403	6.39286
1.404	0.99536	1.404	1.14857	1.404	1.6775	1.404	2.62464	1.404	3.46143	1.404	4.20714	1.404	5.46071	1.404	6.39286
1.405	0.99786	1.405	1.15036	1.405	1.67857	1.405	2.62536	1.405	3.46179	1.405	4.20714	1.405	5.46071	1.405	6.39286
1.406	0.99964	1.406	1.15214	1.406	1.68	1.406	2.62607	1.406	3.46179	1.406	4.20714	1.406	5.46071	1.406	6.39286
1.407	1.0025	1.407	1.15393	1.407	1.68107	1.407	2.62679	1.407	3.46214	1.407	4.20714	1.407	5.46071	1.407	6.39286
1.408	1.00464	1.408	1.15571	1.408	1.6825	1.408	2.6275	1.408	3.4625	1.408	4.20714	1.408	5.46071	1.408	6.39643
1.409	1.00714	1.409	1.1575	1.409	1.68393	1.409	2.62821	1.409	3.46286	1.409	4.20714	1.409	5.46071	1.409	6.39643
1.41	1.00964	1.41	1.15929	1.41	1.685	1.41	2.62857	1.41	3.46286	1.41	4.20714	1.41	5.46071	1.41	6.39643
1.411	1.0125	1.411	1.16071	1.411	1.68643	1.411	2.62929	1.411	3.46286	1.411	4.20714	1.411	5.46071	1.411	6.39643
1.412	1.01429	1.412	1.1625	1.412	1.68786	1.412	2.63	1.412	3.46321	1.412	4.20714	1.412	5.46071	1.412	6.39643
1.413	1.01679	1.413	1.16429	1.413	1.68893	1.413	2.63071	1.413	3.46321	1.413	4.20714	1.413	5.46071	1.413	6.39643
1.414	1.01964	1.414	1.16607	1.414	1.69036	1.414	2.63143	1.414	3.46393	1.414	4.20714	1.414	5.46071	1.414	6.39643
1.415	1.02179	1.415	1.16821	1.415	1.69179	1.415	2.6325	1.415	3.46429	1.415	4.20714	1.415	5.46071	1.415	6.39643
1.416	1.02429	1.416	1.17	1.416	1.69286	1.416	2.63286	1.416	3.46429	1.416	4.20714	1.416	5.46071	1.416	6.39643
1.417	1.0275	1.417	1.17179	1.417	1.69429	1.417	2.63393	1.417	3.46464	1.417	4.20714	1.417	5.46071	1.417	6.39643
1.418	1.02964	1.418	1.17357	1.418	1.69571	1.418	2.63464	1.418	3.46464	1.418	4.20714	1.418	5.46071	1.418	6.39643
1.419	1.03214	1.419	1.17536	1.419	1.69679	1.419	2.63536	1.419	3.465	1.419	4.20714	1.419	5.46071	1.419	6.39643
1.42	1.035	1.42	1.1775	1.42	1.69821	1.42	2.63607	1.42	3.46536	1.42	4.20714	1.42	5.46071	1.42	6.39643
1.421	1.0375	1.421	1.17964	1.421	1.7	1.421	2.63714	1.421	3.46571	1.421	4.20714	1.421	5.46071	1.421	6.4
1.422	1.04	1.422	1.18107	1.422	1.70107	1.422	2.63786	1.422	3.46571	1.422	4.20714	1.422	5.46071	1.422	6.4
1.423	1.04214	1.423	1.18321	1.423	1.7025	1.423	2.63857	1.423	3.46607	1.423	4.20714	1.423	5.46071	1.423	6.4
1.424	1.045	1.424	1.185	1.424	1.70393	1.424	2.63964	1.424	3.46643	1.424	4.20714	1.424	5.46071	1.424	6.4
1.425	1.0475	1.425	1.18679	1.425	1.70536	1.425	2.64036	1.425	3.46679	1.425	4.20714	1.425	5.46071	1.425	6.4
1.426	1.05	1.426	1.18857	1.426	1.70679	1.426	2.64107	1.426	3.46714	1.426	4.20714	1.426	5.46071	1.426	6.4
1.427	1.05286	1.427	1.19107	1.427	1.70857	1.427	2.64214	1.427	3.46786	1.427	4.20714	1.427	5.46071	1.427	6.4
1.428	1.055	1.428	1.19321	1.428	1.71	1.428	2.64321	1.428	3.46821	1.428	4.20714	1.428	5.46071	1.428	6.4
1.429	1.0575	1.429	1.195	1.429	1.71107	1.429	2.64357	1.429	3.46821	1.429	4.20714	1.429	5.46071	1.429	6.4
1.43	1.06071	1.43	1.19714	1.43	1.71286	1.43	2.64464	1.43	3.46857	1.43	4.20714	1.43	5.46071	1.43	6.4
1.431	1.06286	1.431	1.19893	1.431	1.71429	1.431	2.64571	1.431	3.46893	1.431	4.20714	1.431	5.46071	1.431	6.4
1.432	1.06571	1.432	1.20107	1.432	1.71571	1.432	2.64643	1.432	3.46929	1.432	4.20714	1.432	5.46071	1.432	6.4
1.433	1.06821	1.433	1.20321	1.433	1.7175	1.433	2.6475	1.433	3.47	1.433	4.20714	1.433	5.46071	1.433	6.40357
1.434	1.07107	1.434	1.20536	1.434	1.71929	1.434	2.64893	1.434	3.47071	1.434	4.20714	1.434	5.46071	1.434	6.40357
1.435	1.07357	1.435	1.20714	1.435	1.72071	1.435	2.64964	1.435	3.47107	1.435	4.20714	1.435	5.46071	1.435	6.40357
1.436	1.07607	1.436	1.20929	1.436	1.72214	1.436	2.65036	1.436	3.47107	1.436	4.20714	1.436	5.46071	1.436	6.40357
1.437	1.07964	1.437	1.21143	1.437	1.72357	1.437	2.65143	1.437	3.47143	1.437	4.20714	1.437	5.46071	1.437	6.40357
1.438	1.08143	1.438	1.21321	1.438	1.725	1.438	2.65214	1.438	3.47179	1.438	4.20714	1.438	5.46071	1.438	6.40357
1.439	1.08393	1.439	1.21536	1.439	1.72643	1.439	2.65286	1.439	3.4725	1.439	4.20714	1.439	5.46071	1.439	6.40357
1.44	1.08714	1.44	1.2175	1.44	1.72821	1.44	2.65393	1.44	3.47286	1.44	4.20714	1.44	5.46071	1.44	6.40357
1.441	1.08929	1.441	1.22	1.441	1.73	1.441	2.655	1.441	3.47321	1.441	4.20714	1.441	5.46071	1.441	6.40357
1.442	1.09214	1.442	1.22179	1.442	1.73107	1.442	2.65571	1.442	3.47393	1.442	4.20714	1.442	5.46071	1.442	6.40357
1.443	1.095	1.443	1.22393	1.443	1.73286	1.443	2.65679	1.443	3.47429	1.443	4.20714	1.443	5.46071	1.443	6.40357
1.444	1.09786	1.444	1.22607	1.444	1.73464	1.444	2.65786	1.444	3.47464	1.444	4.20714	1.444	5.46071	1.444	6.40357
1.445	1.10036	1.445	1.22821	1.445	1.73607	1.445	2.65857	1.445	3.475	1.445	4.20714	1.445	5.46071	1.445	6.40357
1.446	1.10393	1.446	1.23071	1.446	1.73786	1.446	2.66	1.446	3.47607	1.446	4.21071	1.446	5.46071	1.446	6.40714
1.447	1.10643	1.447	1.23286	1.447	1.73964	1.447	2.66107	1.447	3.47643	1.447	4.21071	1.447	5.46071	1.447	6.40714
1.448	1.10964	1.448	1.23464	1.448	1.74107	1.448	2.66179	1.448	3.47679	1.448	4.21071	1.448	5.46071	1.448	6.40714
1.449	1.1125	1.449	1.23714	1.449	1.74286	1.449	2.66286	1.449	3.4775	1.449	4.21071	1.449	5.46071	1.449	6.40714
1.45	1.115	1.45	1.23929	1.45	1.74429	1.45	2.66393	1.45	3.47786	1.45	4.21071	1.45	5.46071	1.45	6.40714
1.451	1.11786	1.451	1.24143	1.451	1.74607	1.451	2.665	1.451	3.47821	1.451	4.21071	1.451	5.46071	1.451	6.40714
1.452	1.12071	1.452	1.24357	1.452	1.74786	1.452	2.66643	1.452	3.47857	1.452	4.21071	1.452	5.46071	1.452	6.40714
1.453	1.12357	1.453	1.24607	1.453	1.74964	1.453	2.66786	1.453	3.47964	1.453	4.21071	1.453	5.46071	1.453	6.40714
1.454	1.12643	1.454	1.24821	1.454	1.75143	1.454	2.66893	1.454	3.47964	1.454	4.21071	1.454	5.46071	1.454	6.40714
1.455	1.12929	1.455	1.25036	1.455	1.75286	1.455	2.66964	1.455	3.48036	1.455	4.21071	1.455	5.46071	1.455	6.40714
1.456	1.13214	1.456	1.2525	1.456	1.75464	1.456	2.67107	1.456	3.48107	1.456	4.21071	1.456	5.46071	1.456	6.40714
1.457	1.135	1.457	1.25464	1.457	1.75679	1.457	2.67214	1.457	3.48179	1.457	4.21071	1.457	5.46071	1.457	6.40714
1.458	1.13786	1.458	1.25714	1.458	1.75857	1.458	2.67286	1.458	3.4825	1.458	4.21071	1.458	5.46071	1.458	6.40714
1.459	1.14036	1.459	1.25929	1.459	1.76036	1.459	2.67464	1.459	3.48321	1.459	4.21071	1.459	5.46071	1.459	6.41071
1.46	1.14393	1.46	1.26179	1.46	1.76214	1.46	2.67571	1.46	3.48393	1.46	4.21071	1.46	5.46071	1.46	6.41071
1.461	1.14714	1.461	1.26393	1.461	1.76393	1.461	2.67679	1.461	3.48429	1.461	4.21071	1.461	5.46071	1.461	6.41071
1.462	1.14964	1.462	1.26643	1.462	1.76571	1.462	2.67786	1.462	3.485	1.462	4.21429	1.462	5.46071	1.462	6.41071
1.463	1.1525	1.463	1.26893	1.463	1.7675	1.463	2.67929	1.463	3.48571	1.463	4.21429	1.463	5.46071	1.463	6.41071
1.464	1.155	1.464	1.27107	1.464	1.76929	1.464	2.68036	1.464	3.48643	1.464	4.21429	1.464	5.46071	1.464	6.41071
1.465	1.15821	1.465	1.27321	1.465	1.77143	1.465	2.68179	1.465	3.48714	1.465	4.21429	1.465	5.46071	1.465	6.41071
1.466	1.16107	1.466	1.27571	1.466	1.77321	1.466	2.68321	1.466	3.48786	1.466	4.21429	1.466	5.46071	1.466	6.41071
1.467	1.16464	1.467	1.27821	1.467	1.77536	1.467	2.68429	1.467	3.48857	1.467	4.21429	1.467	5.46071	1.467	6.41071
1.468	1.16714	1.468	1.28071	1.468	1.77714	1.468	2.68536	1.468	3.48929	1.468	4.21429	1.468	5.46071	1.468	6.41071
1.469	1.17036	1.469	1.28321	1.469	1.77893	1.469	2.68679	1.469	3.49036	1.469	4.21429	1.469	5.46071	1.469	6.41071
1.47	1.17321	1.47	1.28536	1.47	1.78107	1.47	2.68821	1.47	3.49107	1.47	4.21429	1.47	5.46071	1.47	6.41429
1.471	1.17607	1.471	1.28786	1.471	1.78286	1.471	2.68964	1.471	3.49179	1.471	4.21429	1.471	5.46071	1.471	6.41429
1.472	1.17964	1.472	1.29036	1.472	1.78536	1.472	2.69107	1.472	3.49286	1.472	4.21786	1.472	5.46071	1.472	6.41429
1.473	1.18286	1.473	1.29286	1.473	1.78714	1.473	2.6925	1.473	3.49357	1.473	4.21786	1.473	5.46071	1.473	6.41429
1.474	1.18536	1.474	1.295	1.474	1.78893	1.474	2.69393	1.474	3.49429	1.474	4.21786	1.474	5.46071	1.474	6.41429
1.475	1.18786	1.475	1.29786	1.475	1.79107	1.475	2.69536	1.475	3.495	1.475	4.21786	1.475	5.46071	1.475	6.41429
1.476	1.19107	1.476	1.30036	1.476	1.79321	1.476	2.69679	1.476	3.49571	1.476	4.21786	1.476	5.46429	1.476	6.41429
1.477	1.19429	1.477	1.3025	1.477	1.795	1.477	2.69821	1.477	3.49643	1.477	4.21786	1.477	5.46429	1.477	6.41429
1.478	1.19786	1.478	1.30536	1.478	1.79714	1.478	2.69964	1.478	3.4975	1.478	4.21786	1.478	5.46429	1.478	6.41429
1.479	1.20071	1.479	1.30786	1.479	1.79929	1.479	2.70107	1.479	3.49821	1.479	4.21786	1.479	5.46429	1.479	6.41786
1.48	1.20357	1.48	1.31036	1.48	1.80143	1.48	2.7025	1.48	3.49893	1.48	4.21786	1.48	5.46429	1.48	6.41786
1.481	1.20679	1.481	1.31286	1.481	1.80357	1.481	2.70393	1.481	3.5	1.481	4.22143	1.481	5.46429	1.481	6.41786
1.482	1.21	1.482	1.31536	1.482	1.80571	1.482	2.70536	1.482	3.50107	1.482	4.22143	1.482	5.46429	1.482	6.41786
1.483	1.21321	1.483	1.31786	1.483	1.8075	1.483	2.70679	1.483	3.50179	1.483	4.22143	1.483	5.46429	1.483	6.41786
1.484	1.21643	1.484	1.32036	1.484	1.81	1.484	2.70857	1.484	3.50286	1.484	4.22143	1.484	5.46429	1.484	6.41786
1.485	1.22	1.485	1.32321	1.485	1.81214	1.485	2.71036	1.485	3.50429	1.485	4.22143	1.485	5.46429	1.485	6.41786
1.486	1.22286	1.486	1.32571	1.486	1.81429	1.486	2.71179	1.486	3.505	1.486	4.22143	1.486	5.46429	1.486	6.41786
1.487	1.22607	1.487	1.32821	1.487	1.81643	1.487	2.71321	1.487	3.50571	1.487	4.225	1.487	5.46429	1.487	6.41786
1.488	1.22929	1.488	1.33071	1.488	1.81857	1.488	2.715	1.488	3.50714	1.488	4.225	1.488	5.46429	1.488	6.42143
1.489	1.23286	1.489	1.33357	1.489	1.82071	1.489	2.71643	1.489	3.50786	1.489	4.225	1.489	5.46786	1.489	6.42143
1.49	1.23571	1.49	1.33607	1.49	1.82321	1.49	2.71786	1.49	3.50893	1.49	4.225	1.49	5.46786	1.49	6.42143
1.491	1.23929	1.491	1.33893	1.491	1.82571	1.491	2.71964	1.491	3.51	1.491	4.225	1.491	5.46786	1.491	6.42143
1.492	1.24286	1.492	1.34143	1.492	1.82786	1.492	2.72143	1.492	3.51143	1.492	4.225	1.492	5.46786	1.492	6.42143
1.493	1.24607	1.493	1.34429	1.493	1.83	1.493	2.72286	1.493	3.51214	1.493	4.22857	1.493	5.46786	1.493	6.42143
1.494	1.24929	1.494	1.34714	1.494	1.83214	1.494	2.72464	1.494	3.51321	1.494	4.22857	1.494	5.46786	1.494	6.42143
1.495	1.25179	1.495	1.35	1.495	1.83464	1.495	2.72643	1.495	3.51429	1.495	4.22857	1.495	5.46786	1.495	6.425
1.496	1.255	1.496	1.3525	1.496	1.83679	1.496	2.72821	1.496	3.51536	1.496	4.22857	1.496	5.46786	1.496	6.425
1.497	1.25857	1.497	1.35536	1.497	1.83929	1.497	2.72964	1.497	3.51714	1.497	4.22857	1.497	5.46786	1.497	6.425
1.498	1.26214	1.498	1.35821	1.498	1.84179	1.498	2.73214	1.498	3.51821	1.498	4.23214	1.498	5.46786	1.498	6.425
1.499	1.26536	1.499	1.36071	1.499	1.84393	1.499	2.73357	1.499	3.51929	1.499	4.23214	1.499	5.46786	1.499	6.425
1.5	1.26893	1.5	1.36357	1.5	1.84643	1.5	2.73536	1.5	3.52036	1.5	4.23214	1.5	5.47143	1.5	6.425
1.501	1.27214	1.501	1.36643	1.501	1.84893	1.501	2.73714	1.501	3.52179	1.501	4.23214	1.501	5.47143	1.501	6.425
1.502	1.27536	1.502	1.36929	1.502	1.85143	1.502	2.73893	1.502	3.52321	1.502	4.23214	1.502	5.47143	1.502	6.42857
1.503	1.27929	1.503	1.37214	1.503	1.85393	1.503	2.74071	1.503	3.52464	1.503	4.23571	1.503	5.47143	1.503	6.42857
1.504	1.28214	1.504	1.375	1.504	1.85643	1.504	2.74286	1.504	3.52571	1.504	4.23571	1.504	5.47143	1.504	6.42857
1.505	1.28607	1.505	1.37786	1.505	1.85893	1.505	2.745	1.505	3.52714	1.505	4.23571	1.505	5.47143	1.505	6.42857
1.506	1.28857	1.506	1.38071	1.506	1.86143	1.506	2.74643	1.506	3.52821	1.506	4.23571	1.506	5.47143	1.506	6.42857
1.507	1.29321	1.507	1.38357	1.507	1.86393	1.507	2.74857	1.507	3.52964	1.507	4.23929	1.507	5.47143	1.507	6.43214
1.508	1.29679	1.508	1.38679	1.508	1.86643	1.508	2.75036	1.508	3.53107	1.508	4.23929	1.508	5.475	1.508	6.43214
1.509	1.3	1.509	1.38964	1.509	1.86893	1.509	2.7525	1.509	3.5325	1.509	4.23929	1.509	5.475	1.509	6.43214
1.51	1.30321	1.51	1.39286	1.51	1.87179	1.51	2.75464	1.51	3.53429	1.51	4.24286	1.51	5.475	1.51	6.43214
1.511	1.30714	1.511	1.39571	1.511	1.87429	1.511	2.75679	1.511	3.53571	1.511	4.24286	1.511	5.475	1.511	6.43214
1.512	1.31071	1.512	1.39857	1.512	1.87643	1.512	2.75857	1.512	3.53679	1.512	4.24286	1.512	5.475	1.512	6.43214
1.513	1.31429	1.513	1.40179	1.513	1.87929	1.513	2.76071	1.513	3.53821	1.513	4.24286	1.513	5.475	1.513	6.43571
1.514	1.31714	1.514	1.40464	1.514	1.88179	1.514	2.7625	1.514	3.54	1.514	4.24643	1.514	5.47857	1.514	6.43571
1.515	1.32107	1.515	1.4075	1.515	1.88429	1.515	2.76464	1.515	3.54143	1.515	4.24643	1.515	5.47857	1.515	6.43571
1.516	1.32464	1.516	1.41071	1.516	1.88714	1.516	2.76679	1.516	3.54321	1.516	4.24643	1.516	5.47857	1.516	6.43571
1.517	1.32786	1.517	1.41393	1.517	1.89	1.517	2.76893	1.517	3.54464	1.517	4.25	1.517	5.47857	1.517	6.43571
1.518	1.33179	1.518	1.41679	1.518	1.8925	1.518	2.77107	1.518	3.54607	1.518	4.25	1.518	5.47857	1.518	6.43929
1.519	1.33536	1.519	1.42	1.519	1.89536	1.519	2.77321	1.519	3.54786	1.519	4.25	1.519	5.48214	1.519	6.43929
1.52	1.33857	1.52	1.42321	1.52	1.89786	1.52	2.77536	1.52	3.54929	1.52	4.25357	1.52	5.48214	1.52	6.43929
1.521	1.3425	1.521	1.42607	1.521	1.90071	1.521	2.7775	1.521	3.55107	1.521	4.25357	1.521	5.48214	1.521	6.43929
1.522	1.34643	1.522	1.42929	1.522	1.90357	1.522	2.78	1.522	3.5525	1.522	4.25357	1.522	5.48214	1.522	6.43929
1.523	1.35	1.523	1.43286	1.523	1.90679	1.523	2.78214	1.523	3.55464	1.523	4.25714	1.523	5.48571	1.523	6.44286
1.524	1.35393	1.524	1.43607	1.524	1.90964	1.524	2.785	1.524	3.55643	1.524	4.25714	1.524	5.48571	1.524	6.44286
1.525	1.35786	1.525	1.43893	1.525	1.91214	1.525	2.78679	1.525	3.55786	1.525	4.25714	1.525	5.48571	1.525	6.44286
1.526	1.36179	1.526	1.44214	1.526	1.91536	1.526	2.78893	1.526	3.55964	1.526	4.26071	1.526	5.48571	1.526	6.44286
1.527	1.36536	1.527	1.44536	1.527	1.91786	1.527	2.79143	1.527	3.56143	1.527	4.26071	1.527	5.48571	1.527	6.44643
1.528	1.36857	1.528	1.44857	1.528	1.92071	1.528	2.79393	1.528	3.56321	1.528	4.26071	1.528	5.48929	1.528	6.44643
1.529	1.37214	1.529	1.45179	1.529	1.92393	1.529	2.79643	1.529	3.56536	1.529	4.26429	1.529	5.48929	1.529	6.44643
1.53	1.37607	1.53	1.455	1.53	1.92679	1.53	2.79893	1.53	3.56714	1.53	4.26429	1.53	5.48929	1.53	6.45
1.531	1.38036	1.531	1.45821	1.531	1.92964	1.531	2.80143	1.531	3.56893	1.531	4.26786	1.531	5.48929	1.531	6.45
1.532	1.38357	1.532	1.46143	1.532	1.9325	1.532	2.80393	1.532	3.57071	1.532	4.26786	1.532	5.49286	1.532	6.45
1.533	1.38786	1.533	1.46464	1.533	1.93571	1.533	2.80643	1.533	3.57143	1.533	4.26786	1.533	5.49286	1.533	6.45
1.534	1.39107	1.534	1.46821	1.534	1.93857	1.534	2.80929	1.534	3.575	1.534	4.27143	1.534	5.49286	1.534	6.45357
1.535	1.39536	1.535	1.47143	1.535	1.94179	1.535	2.81179	1.535	3.575	1.535	4.27143	1.535	5.49643	1.535	6.45357
1.536	1.39929	1.536	1.475	1.536	1.945	1.536	2.81429	1.536	3.57857	1.536	4.275	1.536	5.49643	1.536	6.45357
1.537	1.40321	1.537	1.47821	1.537	1.94821	1.537	2.81714	1.537	3.58214	1.537	4.275	1.537	5.49643	1.537	6.45357
1.538	1.40643	1.538	1.48143	1.538	1.95107	1.538	2.81929	1.538	3.58214	1.538	4.27857	1.538	5.49643	1.538	6.45714
1.539	1.41036	1.539	1.485	1.539	1.95393	1.539	2.82214	1.539	3.58571	1.539	4.27857	1.539	5.5	1.539	6.45714
1.54	1.41464	1.54	1.48821	1.54	1.9575	1.54	2.82464	1.54	3.58571	1.54	4.27857	1.54	5.5	1.54	6.45714
1.541	1.41786	1.541	1.49179	1.541	1.96036	1.541	2.82714	1.541	3.58929	1.541	4.28214	1.541	5.5	1.541	6.46071
1.542	1.42286	1.542	1.49536	1.542	1.96357	1.542	2.83	1.542	3.59286	1.542	4.28214	1.542	5.50357	1.542	6.46071
1.543	1.42643	1.543	1.49857	1.543	1.96679	1.543	2.83286	1.543	3.59286	1.543	4.28571	1.543	5.50357	1.543	6.46071
1.544	1.43	1.544	1.50214	1.544	1.97	1.544	2.83536	1.544	3.59643	1.544	4.28571	1.544	5.50357	1.544	6.46429
1.545	1.43393	1.545	1.50571	1.545	1.97321	1.545	2.83821	1.545	3.59643	1.545	4.28929	1.545	5.50714	1.545	6.46429
1.546	1.43857	1.546	1.50929	1.546	1.97643	1.546	2.84107	1.546	3.6	1.546	4.28929	1.546	5.50714	1.546	6.46429
1.547	1.44214	1.547	1.51286	1.547	1.97964	1.547	2.84393	1.547	3.60357	1.547	4.29286	1.547	5.50714	1.547	6.46786
1.548	1.44607	1.548	1.51643	1.548	1.98321	1.548	2.84679	1.548	3.60357	1.548	4.29286	1.548	5.51071	1.548	6.46786
1.549	1.44964	1.549	1.52	1.549	1.98679	1.549	2.85	1.549	3.60714	1.549	4.29643	1.549	5.51071	1.549	6.46786
1.55	1.45429	1.55	1.52357	1.55	1.99	1.55	2.85286	1.55	3.61071	1.55	4.29643	1.55	5.51071	1.55	6.47143
1.551	1.45786	1.551	1.52714	1.551	1.99321	1.551	2.85571	1.551	3.61071	1.551	4.3	1.551	5.51429	1.551	6.47143
1.552	1.46143	1.552	1.53071	1.552	1.99643	1.552	2.85857	1.552	3.61429	1.552	4.30357	1.552	5.51429	1.552	6.47143
1.553	1.46571	1.553	1.53429	1.553	2	1.553	2.86143	1.553	3.61786	1.553	4.30357	1.553	5.51786	1.553	6.475
1.554	1.46964	1.554	1.53786	1.554	2.00321	1.554	2.86429	1.554	3.61786	1.554	4.30714	1.554	5.51786	1.554	6.475
1.555	1.47321	1.555	1.54179	1.555	2.00679	1.555	2.8675	1.555	3.62143	1.555	4.30714	1.555	5.52143	1.555	6.47857
1.556	1.47786	1.556	1.54536	1.556	2.01036	1.556	2.87071	1.556	3.625	1.556	4.31071	1.556	5.52143	1.556	6.47857
1.557	1.48179	1.557	1.54893	1.557	2.01357	1.557	2.87357	1.557	3.62857	1.557	4.31071	1.557	5.52143	1.557	6.47857
1.558	1.48571	1.558	1.55286	1.558	2.01714	1.558	2.87679	1.558	3.62857	1.558	4.31429	1.558	5.525	1.558	6.48214
1.559	1.48964	1.559	1.55679	1.559	2.02071	1.559	2.88036	1.559	3.63214	1.559	4.31786	1.559	5.525	1.559	6.48214
1.56	1.49429	1.56	1.56036	1.56	2.02393	1.56	2.88321	1.56	3.63571	1.56	4.31786	1.56	5.52857	1.56	6.48571
1.561	1.49857	1.561	1.56429	1.561	2.02786	1.561	2.88643	1.561	3.63929	1.561	4.32143	1.561	5.52857	1.561	6.48571
1.562	1.5025	1.562	1.56821	1.562	2.03179	1.562	2.89	1.562	3.64286	1.562	4.325	1.562	5.53214	1.562	6.48929
1.563	1.50643	1.563	1.57179	1.563	2.035	1.563	2.89321	1.563	3.64286	1.563	4.325	1.563	5.53214	1.563	6.48929
1.564	1.51036	1.564	1.57571	1.564	2.03857	1.564	2.89643	1.564	3.64643	1.564	4.32857	1.564	5.53571	1.564	6.48929
1.565	1.51393	1.565	1.57929	1.565	2.04214	1.565	2.89964	1.565	3.65	1.565	4.33214	1.565	5.53571	1.565	6.49286
1.566	1.51857	1.566	1.58321	1.566	2.04607	1.566	2.90321	1.566	3.65357	1.566	4.33214	1.566	5.53929	1.566	6.49286
1.567	1.52321	1.567	1.58714	1.567	2.04964	1.567	2.90643	1.567	3.65357	1.567	4.33571	1.567	5.53929	1.567	6.49643
1.568	1.52679	1.568	1.59107	1.568	2.05357	1.568	2.91	1.568	3.65714	1.568	4.33929	1.568	5.54286	1.568	6.49643
1.569	1.53107	1.569	1.595	1.569	2.05714	1.569	2.91357	1.569	3.66071	1.569	4.33929	1.569	5.54286	1.569	6.5
1.57	1.53536	1.57	1.59893	1.57	2.06071	1.57	2.91679	1.57	3.66429	1.57	4.34286	1.57	5.54643	1.57	6.5
1.571	1.53893	1.571	1.6025	1.571	2.06464	1.571	2.92036	1.571	3.66786	1.571	4.34643	1.571	5.54643	1.571	6.50357
1.572	1.54321	1.572	1.60679	1.572	2.06857	1.572	2.92393	1.572	3.67143	1.572	4.35	1.572	5.55	1.572	6.50357
1.573	1.54821	1.573	1.61071	1.573	2.07214	1.573	2.9275	1.573	3.675	1.573	4.35	1.573	5.55	1.573	6.50714
1.574	1.5525	1.574	1.615	1.574	2.07643	1.574	2.93107	1.574	3.67857	1.574	4.35357	1.574	5.55357	1.574	6.51071
1.575	1.55643	1.575	1.61893	1.575	2.08036	1.575	2.935	1.575	3.67857	1.575	4.35714	1.575	5.55714	1.575	6.51071
1.576	1.56071	1.576	1.62286	1.576	2.08393	1.576	2.93857	1.576	3.68214	1.576	4.36071	1.576	5.55714	1.576	6.51429
1.577	1.56536	1.577	1.62679	1.577	2.08821	1.577	2.94214	1.577	3.68571	1.577	4.36071	1.577	5.56071	1.577	6.51429
1.578	1.57	1.578	1.63071	1.578	2.09214	1.578	2.94571	1.578	3.68929	1.578	4.36429	1.578	5.56071	1.578	6.51786
1.579	1.57429	1.579	1.635	1.579	2.09607	1.579	2.94964	1.579	3.69286	1.579	4.36786	1.579	5.56429	1.579	6.51786
1.58	1.57786	1.58	1.63929	1.58	2.1	1.58	2.95357	1.58	3.69643	1.58	4.37143	1.58	5.56786	1.58	6.52143
1.581	1.58214	1.581	1.64357	1.581	2.10429	1.581	2.9575	1.581	3.7	1.581	4.375	1.581	5.56786	1.581	6.525
1.582	1.58607	1.582	1.6475	1.582	2.10857	1.582	2.96107	1.582	3.70357	1.582	4.375	1.582	5.57143	1.582	6.525
1.583	1.59071	1.583	1.65179	1.583	2.1125	1.583	2.965	1.583	3.70714	1.583	4.37857	1.583	5.575	1.583	6.52857
1.584	1.595	1.584	1.65607	1.584	2.11679	1.584	2.96929	1.584	3.71071	1.584	4.38214	1.584	5.575	1.584	6.52857
1.585	1.59929	1.585	1.66	1.585	2.12071	1.585	2.97321	1.585	3.71429	1.585	4.38571	1.585	5.57857	1.585	6.53214
1.586	1.60357	1.586	1.66429	1.586	2.125	1.586	2.97714	1.586	3.71786	1.586	4.38929	1.586	5.58214	1.586	6.53571
1.587	1.60821	1.587	1.66893	1.587	2.12964	1.587	2.98143	1.587	3.72143	1.587	4.39286	1.587	5.58571	1.587	6.53571
1.588	1.6125	1.588	1.67321	1.588	2.13393	1.588	2.98571	1.588	3.725	1.588	4.39643	1.588	5.58571	1.588	6.53929
1.589	1.61714	1.589	1.6775	1.589	2.13786	1.589	2.98964	1.589	3.72857	1.589	4.4	1.589	5.58929	1.589	6.54286
1.59	1.62143	1.59	1.68179	1.59	2.14214	1.59	2.99357	1.59	3.73214	1.59	4.40357	1.59	5.59286	1.59	6.54286
1.591	1.62607	1.591	1.68607	1.591	2.14643	1.591	2.99786	1.591	3.73571	1.591	4.40714	1.591	5.59643	1.591	6.54643
1.592	1.63036	1.592	1.69036	1.592	2.15036	1.592	3.00179	1.592	3.73929	1.592	4.41071	1.592	5.59643	1.592	6.55
1.593	1.635	1.593	1.69464	1.593	2.155	1.593	3.00607	1.593	3.74286	1.593	4.41429	1.593	5.6	1.593	6.55357
1.594	1.64	1.594	1.69929	1.594	2.15929	1.594	3.01036	1.594	3.74643	1.594	4.41786	1.594	5.60357	1.594	6.55357
1.595	1.64393	1.595	1.70357	1.595	2.16321	1.595	3.01464	1.595	3.75	1.595	4.42143	1.595	5.60714	1.595	6.55714
1.596	1.64786	1.596	1.70821	1.596	2.16786	1.596	3.01893	1.596	3.75714	1.596	4.42143	1.596	5.60714	1.596	6.56071
1.597	1.65286	1.597	1.7125	1.597	2.1725	1.597	3.02321	1.597	3.76071	1.597	4.425	1.597	5.61071	1.597	6.56429
1.598	1.6575	1.598	1.71679	1.598	2.17679	1.598	3.02786	1.598	3.76429	1.598	4.42857	1.598	5.61429	1.598	6.56429
1.599	1.66214	1.599	1.72143	1.599	2.18107	1.599	3.03214	1.599	3.76786	1.599	4.43214	1.599	5.61786	1.599	6.56786
1.6	1.655	1.6	1.69964	1.6	2.15607	1.6	3.01607	1.6	3.73214	1.6	4.4	1.6	5.575	1.6	6.52857
1.599	1.61607	1.599	1.64607	1.599	2.08821	1.599	2.93607	1.599	3.63929	1.599	4.30357	1.599	5.47143	1.599	6.42143
1.598	1.5875	1.598	1.60964	1.598	2.03821	1.598	2.86786	1.598	3.56643	1.598	4.22143	1.598	5.38214	1.598	6.32857
1.597	1.565	1.597	1.58036	1.597	1.99714	1.597	2.81107	1.597	3.50321	1.597	4.15	1.597	5.30357	1.597	6.24286
1.596	1.54536	1.596	1.55464	1.596	1.96179	1.596	2.76107	1.596	3.44679	1.596	4.08571	1.596	5.23214	1.596	6.16429
1.595	1.52786	1.595	1.53179	1.595	1.92964	1.595	2.71679	1.595	3.39571	1.595	4.02857	1.595	5.16786	1.595	6.08929
1.594	1.51107	1.594	1.51	1.594	1.9	1.594	2.67571	1.594	3.3475	1.594	3.975	1.594	5.10357	1.594	6.02143
1.593	1.49536	1.593	1.49	1.593	1.87286	1.593	2.63714	1.593	3.30286	1.593	3.925	1.593	5.04286	1.593	5.95714
1.592	1.48	1.592	1.47143	1.592	1.84714	1.592	2.60143	1.592	3.26143	1.592	3.87857	1.592	4.98929	1.592	5.89643
1.591	1.46571	1.591	1.45357	1.591	1.8225	1.591	2.56786	1.591	3.22143	1.591	3.83214	1.591	4.93571	1.591	5.83571
1.59	1.45179	1.59	1.43643	1.59	1.79929	1.59	2.53536	1.59	3.18357	1.59	3.78929	1.59	4.88571	1.59	5.77857
1.589	1.43821	1.589	1.42	1.589	1.77714	1.589	2.50464	1.589	3.14714	1.589	3.74643	1.589	4.83571	1.589	5.725
1.588	1.42536	1.588	1.40393	1.588	1.75571	1.588	2.475	1.588	3.1125	1.588	3.70714	1.588	4.78929	1.588	5.67143
1.587	1.41214	1.587	1.38821	1.587	1.73464	1.587	2.44643	1.587	3.07821	1.587	3.66786	1.587	4.74286	1.587	5.62143
1.586	1.39964	1.586	1.37321	1.586	1.71464	1.586	2.41893	1.586	3.04571	1.586	3.63214	1.586	4.7	1.586	5.57143
1.585	1.38714	1.585	1.35857	1.585	1.69536	1.585	2.3925	1.585	3.01429	1.585	3.59643	1.585	4.65714	1.585	5.525
1.584	1.37536	1.584	1.34429	1.584	1.67607	1.584	2.36643	1.584	2.98357	1.584	3.56143	1.584	4.61429	1.584	5.47857
1.583	1.36321	1.583	1.33	1.583	1.6575	1.583	2.34143	1.583	2.95393	1.583	3.5275	1.583	4.575	1.583	5.43214
1.582	1.35179	1.582	1.31679	1.582	1.64	1.582	2.31714	1.582	2.92536	1.582	3.495	1.582	4.53571	1.582	5.38929
1.581	1.34071	1.581	1.30321	1.581	1.62214	1.581	2.29321	1.581	2.89643	1.581	3.46286	1.581	4.5	1.581	5.34643
1.58	1.32929	1.58	1.29	1.58	1.605	1.58	2.27	1.58	2.86929	1.58	3.43143	1.58	4.46071	1.58	5.30357
1.579	1.31786	1.579	1.2775	1.579	1.58893	1.579	2.2475	1.579	2.8425	1.579	3.40107	1.579	4.425	1.579	5.26429
1.578	1.30714	1.578	1.26464	1.578	1.5725	1.578	2.225	1.578	2.81607	1.578	3.37107	1.578	4.38929	1.578	5.22143
1.577	1.29643	1.577	1.25214	1.577	1.55607	1.577	2.20321	1.577	2.79036	1.577	3.34179	1.577	4.35357	1.577	5.18214
1.576	1.28571	1.576	1.24036	1.576	1.54071	1.576	2.18214	1.576	2.76536	1.576	3.31321	1.576	4.32143	1.576	5.14643
1.575	1.27607	1.575	1.22821	1.575	1.525	1.575	2.16107	1.575	2.74036	1.575	3.285	1.575	4.28571	1.575	5.10714
1.574	1.265	1.574	1.21607	1.574	1.50964	1.574	2.14036	1.574	2.71607	1.574	3.25714	1.574	4.25357	1.574	5.07143
1.573	1.255	1.573	1.20464	1.573	1.49464	1.573	2.12	1.573	2.6925	1.573	3.23036	1.573	4.22143	1.573	5.03214
1.572	1.24571	1.572	1.19286	1.572	1.48036	1.572	2.10036	1.572	2.66893	1.572	3.20393	1.572	4.18929	1.572	4.99643
1.571	1.23536	1.571	1.18179	1.571	1.46571	1.571	2.08107	1.571	2.64607	1.571	3.17786	1.571	4.15714	1.571	4.96071
1.57	1.22607	1.57	1.17071	1.57	1.45179	1.57	2.06179	1.57	2.62357	1.57	3.1525	1.57	4.12857	1.57	4.92857
1.569	1.21643	1.569	1.15964	1.569	1.43821	1.569	2.04321	1.569	2.60107	1.569	3.12714	1.569	4.09643	1.569	4.89286
1.568	1.20607	1.568	1.14857	1.568	1.42429	1.568	2.02429	1.568	2.57929	1.568	3.10214	1.568	4.06786	1.568	4.86071
1.567	1.19679	1.567	1.13786	1.567	1.41071	1.567	2.00643	1.567	2.5575	1.567	3.07786	1.567	4.03929	1.567	4.82857
1.566	1.18786	1.566	1.12714	1.566	1.3975	1.566	1.98857	1.566	2.53643	1.566	3.05393	1.566	4.01071	1.566	4.79643
1.565	1.17857	1.565	1.11643	1.565	1.38429	1.565	1.97071	1.565	2.51571	1.565	3.03	1.565	3.98214	1.565	4.76429
1.564	1.16929	1.564	1.10607	1.564	1.37107	1.564	1.95321	1.564	2.49464	1.564	3.00643	1.564	3.95357	1.564	4.73214
1.563	1.16036	1.563	1.09607	1.563	1.35857	1.563	1.93607	1.563	2.475	1.563	2.98393	1.563	3.925	1.563	4.7
1.562	1.15143	1.562	1.08536	1.562	1.34607	1.562	1.91857	1.562	2.45464	1.562	2.96071	1.562	3.9	1.562	4.67143
1.561	1.1425	1.561	1.07536	1.561	1.33321	1.561	1.90179	1.561	2.43464	1.561	2.93821	1.561	3.87143	1.561	4.63929
1.56	1.13357	1.56	1.06536	1.56	1.32107	1.56	1.88536	1.56	2.41536	1.56	2.91643	1.56	3.84643	1.56	4.61071
1.559	1.12536	1.559	1.055	1.559	1.30893	1.559	1.86893	1.559	2.39571	1.559	2.89429	1.559	3.81786	1.559	4.58214
1.558	1.11679	1.558	1.04536	1.558	1.29714	1.558	1.85286	1.558	2.37679	1.558	2.8725	1.558	3.79286	1.558	4.55
1.557	1.10786	1.557	1.03571	1.557	1.28536	1.557	1.83679	1.557	2.35821	1.557	2.85179	1.557	3.76786	1.557	4.52143
1.556	1.1	1.556	1.02643	1.556	1.27357	1.556	1.82107	1.556	2.33964	1.556	2.83071	1.556	3.74286	1.556	4.49286
1.555	1.09107	1.555	1.01679	1.555	1.26214	1.555	1.80536	1.555	2.32107	1.555	2.80964	1.555	3.71786	1.555	4.46429
1.554	1.08286	1.554	1.00714	1.554	1.25036	1.554	1.79	1.554	2.30286	1.554	2.78893	1.554	3.69286	1.554	4.43929
1.553	1.07464	1.553	0.99786	1.553	1.23929	1.553	1.77464	1.553	2.285	1.553	2.76857	1.553	3.67143	1.553	4.41071
1.552	1.06714	1.552	0.98857	1.552	1.22821	1.552	1.75964	1.552	2.2675	1.552	2.74857	1.552	3.64643	1.552	4.38214
1.551	1.05893	1.551	0.97929	1.551	1.21714	1.551	1.74464	1.551	2.24964	1.551	2.72857	1.551	3.62143	1.551	4.35714
1.55	1.05071	1.55	0.97036	1.55	1.20607	1.55	1.73036	1.55	2.2325	1.55	2.70929	1.55	3.6	1.55	4.33214
1.549	1.04286	1.549	0.96107	1.549	1.195	1.549	1.71536	1.549	2.21464	1.549	2.68964	1.549	3.575	1.549	4.30357
1.548	1.035	1.548	0.95179	1.548	1.18393	1.548	1.70071	1.548	2.1975	1.548	2.67036	1.548	3.55214	1.548	4.27857
1.547	1.0275	1.547	0.94321	1.547	1.17393	1.547	1.68643	1.547	2.18107	1.547	2.65143	1.547	3.52964	1.547	4.25357
1.546	1.02	1.546	0.93429	1.546	1.16321	1.546	1.67214	1.546	2.16429	1.546	2.63214	1.546	3.50679	1.546	4.225
1.545	1.01179	1.545	0.92536	1.545	1.1525	1.545	1.65821	1.545	2.1475	1.545	2.61357	1.545	3.48464	1.545	4.2
1.544	1.00393	1.544	0.91679	1.544	1.1425	1.544	1.64429	1.544	2.13179	1.544	2.59536	1.544	3.46286	1.544	4.17857
1.543	0.99679	1.543	0.90821	1.543	1.13214	1.543	1.63071	1.543	2.11536	1.543	2.57679	1.543	3.44107	1.543	4.15357
1.542	0.98893	1.542	0.89964	1.542	1.12143	1.542	1.61714	1.542	2.09893	1.542	2.55857	1.542	3.41929	1.542	4.12857
1.541	0.98107	1.541	0.89143	1.541	1.11143	1.541	1.60357	1.541	2.08321	1.541	2.54071	1.541	3.39786	1.541	4.10357
1.54	0.97464	1.54	0.88286	1.54	1.10143	1.54	1.59036	1.54	2.0675	1.54	2.52286	1.54	3.37679	1.54	4.07857
1.539	0.96786	1.539	0.87464	1.539	1.09143	1.539	1.57714	1.539	2.05179	1.539	2.505	1.539	3.35571	1.539	4.05714
1.538	0.96071	1.538	0.86607	1.538	1.08143	1.538	1.56393	1.538	2.03643	1.538	2.48786	1.538	3.335	1.538	4.03214
1.537	0.95393	1.537	0.85786	1.537	1.07143	1.537	1.55107	1.537	2.02107	1.537	2.47071	1.537	3.31429	1.537	4.00714
1.536	0.94643	1.536	0.84964	1.536	1.06143	1.536	1.53786	1.536	2.00571	1.536	2.45286	1.536	3.29357	1.536	3.98571
1.535	0.93893	1.535	0.84143	1.535	1.05179	1.535	1.525	1.535	1.99071	1.535	2.43607	1.535	3.27321	1.535	3.96071
1.534	0.93214	1.534	0.83357	1.534	1.04214	1.534	1.5125	1.534	1.97536	1.534	2.41929	1.534	3.25321	1.534	3.93929
1.533	0.925	1.533	0.82536	1.533	1.0325	1.533	1.5	1.533	1.96071	1.533	2.40214	1.533	3.23321	1.533	3.91786
1.532	0.9175	1.532	0.81714	1.532	1.02321	1.532	1.48714	1.532	1.94607	1.532	2.38571	1.532	3.21321	1.532	3.89286
1.531	0.91071	1.531	0.80964	1.531	1.01393	1.531	1.475	1.531	1.93143	1.531	2.36964	1.531	3.19393	1.531	3.87143
1.53	0.90357	1.53	0.80143	1.53	1.00429	1.53	1.46286	1.53	1.91679	1.53	2.35321	1.53	3.17464	1.53	3.85
1.529	0.8975	1.529	0.79357	1.529	0.99464	1.529	1.45071	1.529	1.9025	1.529	2.33679	1.529	3.155	1.529	3.82857
1.528	0.89071	1.528	0.78607	1.528	0.98571	1.528	1.43857	1.528	1.88857	1.528	2.32107	1.528	3.13607	1.528	3.80714
1.527	0.88393	1.527	0.77821	1.527	0.97607	1.527	1.42679	1.527	1.87429	1.527	2.30464	1.527	3.11714	1.527	3.78571
1.526	0.87714	1.526	0.77036	1.526	0.96714	1.526	1.41464	1.526	1.86036	1.526	2.28893	1.526	3.09786	1.526	3.76429
1.525	0.87036	1.525	0.76321	1.525	0.95821	1.525	1.40321	1.525	1.84643	1.525	2.27357	1.525	3.07964	1.525	3.74286
1.524	0.86357	1.524	0.75571	1.524	0.94893	1.524	1.39143	1.524	1.8325	1.524	2.25786	1.524	3.06071	1.524	3.72143
1.523	0.85714	1.523	0.74786	1.523	0.93929	1.523	1.37929	1.523	1.81857	1.523	2.24214	1.523	3.04179	1.523	3.7
1.522	0.85071	1.522	0.74071	1.522	0.93071	1.522	1.36786	1.522	1.805	1.522	2.22679	1.522	3.02357	1.522	3.68214
1.521	0.84464	1.521	0.73321	1.521	0.92179	1.521	1.35679	1.521	1.79179	1.521	2.21179	1.521	3.00536	1.521	3.66071
1.52	0.83786	1.52	0.72571	1.52	0.91286	1.52	1.34536	1.52	1.77821	1.52	2.19643	1.52	2.9875	1.52	3.63929
1.519	0.83214	1.519	0.71857	1.519	0.90393	1.519	1.33393	1.519	1.76464	1.519	2.18143	1.519	2.96964	1.519	3.61786
1.518	0.82536	1.518	0.71143	1.518	0.89536	1.518	1.32286	1.518	1.75179	1.518	2.16679	1.518	2.9525	1.518	3.6
1.517	0.81857	1.517	0.70393	1.517	0.88679	1.517	1.31179	1.517	1.73857	1.517	2.15179	1.517	2.93429	1.517	3.57857
1.516	0.8125	1.516	0.69679	1.516	0.87786	1.516	1.30071	1.516	1.72571	1.516	2.13679	1.516	2.91679	1.516	3.55929
1.515	0.80679	1.515	0.68964	1.515	0.86929	1.515	1.29	1.515	1.71286	1.515	2.1225	1.515	2.89964	1.515	3.54
1.514	0.80036	1.514	0.68286	1.514	0.86071	1.514	1.27893	1.514	1.7	1.514	2.10786	1.514	2.88214	1.514	3.52
1.513	0.79464	1.513	0.67571	1.513	0.85179	1.513	1.26821	1.513	1.68714	1.513	2.09357	1.513	2.865	1.513	3.50107
1.512	0.78786	1.512	0.66893	1.512	0.84357	1.512	1.25786	1.512	1.67464	1.512	2.07964	1.512	2.84857	1.512	3.48214
1.511	0.78214	1.511	0.66179	1.511	0.835	1.511	1.24714	1.511	1.66179	1.511	2.06536	1.511	2.83107	1.511	3.46321
1.51	0.77571	1.51	0.65464	1.51	0.82607	1.51	1.23643	1.51	1.64893	1.51	2.05071	1.51	2.81429	1.51	3.44357
1.509	0.76964	1.509	0.64786	1.509	0.81786	1.509	1.22607	1.509	1.63643	1.509	2.03679	1.509	2.7975	1.509	3.425
1.508	0.76357	1.508	0.64107	1.508	0.80929	1.508	1.21536	1.508	1.62429	1.508	2.02286	1.508	2.78071	1.508	3.40607
1.507	0.75821	1.507	0.63429	1.507	0.80107	1.507	1.205	1.507	1.61179	1.507	2.00893	1.507	2.76429	1.507	3.38786
1.506	0.7525	1.506	0.6275	1.506	0.79286	1.506	1.19464	1.506	1.59964	1.506	1.99536	1.506	2.74821	1.506	3.36893
1.505	0.74679	1.505	0.62071	1.505	0.78464	1.505	1.18464	1.505	1.58786	1.505	1.98179	1.505	2.73179	1.505	3.35071
1.504	0.74071	1.504	0.61429	1.504	0.77607	1.504	1.17429	1.504	1.57571	1.504	1.96786	1.504	2.71571	1.504	3.3325
1.503	0.735	1.503	0.60786	1.503	0.76786	1.503	1.16429	1.503	1.56357	1.503	1.95429	1.503	2.69964	1.503	3.31393
1.502	0.72929	1.502	0.60107	1.502	0.76	1.502	1.15429	1.502	1.55179	1.502	1.94107	1.502	2.68357	1.502	3.29607
1.501	0.72321	1.501	0.59464	1.501	0.75179	1.501	1.14429	1.501	1.53964	1.501	1.92786	1.501	2.66786	1.501	3.27821
1.5	0.7175	1.5	0.58821	1.5	0.74357	1.5	1.13464	1.5	1.52786	1.5	1.91429	1.5	2.65214	1.5	3.26036
1.499	0.71179	1.499	0.58179	1.499	0.73607	1.499	1.12464	1.499	1.51679	1.499	1.90143	1.499	2.63643	1.499	3.24286
1.498	0.70643	1.498	0.575	1.498	0.7275	1.498	1.11464	1.498	1.505	1.498	1.88786	1.498	2.62071	1.498	3.225
1.497	0.70107	1.497	0.56857	1.497	0.71964	1.497	1.10464	1.497	1.49286	1.497	1.87464	1.497	2.605	1.497	3.20714
1.496	0.69536	1.496	0.5625	1.496	0.71179	1.496	1.095	1.496	1.48179	1.496	1.86214	1.496	2.58964	1.496	3.19
1.495	0.69	1.495	0.55607	1.495	0.70357	1.495	1.08536	1.495	1.47	1.495	1.84893	1.495	2.57464	1.495	3.1725
1.494	0.68393	1.494	0.54964	1.494	0.69571	1.494	1.07571	1.494	1.45893	1.494	1.83607	1.494	2.55893	1.494	3.15536
1.493	0.67893	1.493	0.54357	1.493	0.68821	1.493	1.06607	1.493	1.44786	1.493	1.82357	1.493	2.54393	1.493	3.13857
1.492	0.67393	1.492	0.53714	1.492	0.68036	1.492	1.05679	1.492	1.43643	1.492	1.81107	1.492	2.52893	1.492	3.12143
1.491	0.66857	1.491	0.53107	1.491	0.67214	1.491	1.04714	1.491	1.42536	1.491	1.79821	1.491	2.51357	1.491	3.10429
1.49	0.6625	1.49	0.525	1.49	0.66429	1.49	1.0375	1.49	1.41393	1.49	1.78571	1.49	2.49857	1.49	3.0875
1.489	0.6575	1.489	0.51857	1.489	0.65679	1.489	1.02857	1.489	1.40321	1.489	1.77357	1.489	2.48393	1.489	3.07071
1.488	0.65179	1.488	0.51286	1.488	0.64929	1.488	1.01929	1.488	1.39214	1.488	1.76107	1.488	2.46929	1.488	3.05393
1.487	0.64679	1.487	0.50679	1.487	0.64143	1.487	1.00964	1.487	1.38107	1.487	1.74857	1.487	2.45464	1.487	3.03786
1.486	0.64107	1.486	0.50071	1.486	0.63393	1.486	1.00071	1.486	1.37036	1.486	1.73679	1.486	2.44036	1.486	3.02143
1.485	0.63607	1.485	0.49429	1.485	0.62607	1.485	0.99143	1.485	1.35929	1.485	1.72429	1.485	2.42571	1.485	3.00464
1.484	0.63107	1.484	0.48821	1.484	0.61821	1.484	0.98214	1.484	1.34821	1.484	1.71179	1.484	2.41071	1.484	2.98821
1.483	0.62571	1.483	0.4825	1.483	0.61107	1.483	0.97286	1.483	1.33786	1.483	1.7	1.483	2.39643	1.483	2.9725
1.482	0.62036	1.482	0.47679	1.482	0.60321	1.482	0.96393	1.482	1.32679	1.482	1.68786	1.482	2.38214	1.482	2.95607
1.481	0.615	1.481	0.47071	1.481	0.59607	1.481	0.955	1.481	1.31643	1.481	1.67571	1.481	2.36786	1.481	2.94
1.48	0.61	1.48	0.465	1.48	0.58857	1.48	0.94607	1.48	1.30607	1.48	1.66393	1.48	2.35429	1.48	2.92429
1.479	0.605	1.479	0.45929	1.479	0.58107	1.479	0.93714	1.479	1.29536	1.479	1.65214	1.479	2.34	1.479	2.90821
1.478	0.6	1.478	0.45357	1.478	0.57357	1.478	0.92821	1.478	1.285	1.478	1.64	1.478	2.32571	1.478	2.89214
1.477	0.595	1.477	0.44786	1.477	0.56643	1.477	0.91893	1.477	1.27464	1.477	1.62821	1.477	2.31179	1.477	2.87643
1.476	0.59036	1.476	0.44214	1.476	0.55893	1.476	0.91036	1.476	1.26429	1.476	1.61643	1.476	2.29821	1.476	2.86107
1.475	0.58536	1.475	0.43643	1.475	0.55179	1.475	0.90143	1.475	1.25393	1.475	1.605	1.475	2.28429	1.475	2.84536
1.474	0.58	1.474	0.43071	1.474	0.54464	1.474	0.89286	1.474	1.24393	1.474	1.59357	1.474	2.27071	1.474	2.83
1.473	0.57571	1.473	0.425	1.473	0.53714	1.473	0.88429	1.473	1.23393	1.473	1.5825	1.473	2.25714	1.473	2.81464
1.472	0.57071	1.472	0.41929	1.472	0.52964	1.472	0.87536	1.472	1.22321	1.472	1.57071	1.472	2.24321	1.472	2.79893
1.471	0.565	1.471	0.41357	1.471	0.5225	1.471	0.86643	1.471	1.21321	1.471	1.55893	1.471	2.22929	1.471	2.78357
1.47	0.56071	1.47	0.40821	1.47	0.51536	1.47	0.85821	1.47	1.20321	1.47	1.54786	1.47	2.21607	1.47	2.76821
1.469	0.55607	1.469	0.40286	1.469	0.50821	1.469	0.84929	1.469	1.19321	1.469	1.53643	1.469	2.2025	1.469	2.75321
1.468	0.55107	1.468	0.39714	1.468	0.50107	1.468	0.84107	1.468	1.18321	1.468	1.52536	1.468	2.18893	1.468	2.73821
1.467	0.54643	1.467	0.39214	1.467	0.49429	1.467	0.8325	1.467	1.17357	1.467	1.51429	1.467	2.17643	1.467	2.72357
1.466	0.54143	1.466	0.38643	1.466	0.48714	1.466	0.82393	1.466	1.16357	1.466	1.50286	1.466	2.16286	1.466	2.70821
1.465	0.53679	1.465	0.38107	1.465	0.48	1.465	0.815	1.465	1.15357	1.465	1.49179	1.465	2.14964	1.465	2.69357
1.464	0.53214	1.464	0.37571	1.464	0.47357	1.464	0.80679	1.464	1.14393	1.464	1.48107	1.464	2.13679	1.464	2.67893
1.463	0.5275	1.463	0.37036	1.463	0.46643	1.463	0.79857	1.463	1.13393	1.463	1.46964	1.463	2.12357	1.463	2.66429
1.462	0.52321	1.462	0.365	1.462	0.45964	1.462	0.79036	1.462	1.12429	1.462	1.45893	1.462	2.11036	1.462	2.64964
1.461	0.51857	1.461	0.36	1.461	0.45286	1.461	0.78179	1.461	1.115	1.461	1.44821	1.461	2.09786	1.461	2.63536
1.46	0.51393	1.46	0.35479	1.46	0.44571	1.46	0.77357	1.46	1.10536	1.46	1.4375	1.46	2.085	1.46	2.62071
1.459	0.50964	1.459	0.34921	1.459	0.43893	1.459	0.765	1.459	1.095	1.459	1.42643	1.459	2.07179	1.459	2.60571
1.458	0.50429	1.458	0.34414	1.458	0.43179	1.458	0.75679	1.458	1.08571	1.458	1.41536	1.458	2.05893	1.458	2.59143
1.457	0.50071	1.457	0.33896	1.457	0.425	1.457	0.74893	1.457	1.07607	1.457	1.405	1.457	2.04607	1.457	2.57714
1.456	0.49607	1.456	0.33382	1.456	0.41857	1.456	0.74071	1.456	1.06643	1.456	1.39429	1.456	2.03321	1.456	2.56286
1.455	0.49107	1.455	0.32882	1.455	0.41179	1.455	0.73214	1.455	1.05714	1.455	1.38321	1.455	2.02071	1.455	2.54857
1.454	0.48607	1.454	0.32396	1.454	0.40536	1.454	0.72429	1.454	1.04786	1.454	1.37321	1.454	2.00857	1.454	2.535
1.453	0.48214	1.453	0.31864	1.453	0.39857	1.453	0.71607	1.453	1.03821	1.453	1.36214	1.453	1.99607	1.453	2.52036
1.452	0.47786	1.452	0.31357	1.452	0.39179	1.452	0.70786	1.452	1.02893	1.452	1.35179	1.452	1.98357	1.452	2.50607
1.451	0.47357	1.451	0.30871	1.451	0.38536	1.451	0.7	1.451	1.02	1.451	1.34143	1.451	1.97107	1.451	2.4925
1.45	0.46893	1.45	0.30368	1.45	0.37857	1.45	0.69179	1.45	1.01036	1.45	1.33071	1.45	1.95857	1.45	2.47857
1.449	0.465	1.449	0.29861	1.449	0.37214	1.449	0.68393	1.449	1.00107	1.449	1.32036	1.449	1.94643	1.449	2.46464
1.448	0.46107	1.448	0.29393	1.448	0.36571	1.448	0.67607	1.448	0.99214	1.448	1.31071	1.448	1.93429	1.448	2.45107
1.447	0.45643	1.447	0.28889	1.447	0.35893	1.447	0.66821	1.447	0.98286	1.447	1.30036	1.447	1.92179	1.447	2.43714
1.446	0.45143	1.446	0.28386	1.446	0.35243	1.446	0.65964	1.446	0.97357	1.446	1.28929	1.446	1.90964	1.446	2.42321
1.445	0.44714	1.445	0.279	1.445	0.346	1.445	0.65179	1.445	0.96464	1.445	1.27929	1.445	1.8975	1.445	2.40964
1.444	0.44321	1.444	0.27425	1.444	0.3395	1.444	0.64429	1.444	0.95571	1.444	1.26929	1.444	1.88536	1.444	2.39607
1.443	0.43964	1.443	0.26954	1.443	0.33325	1.443	0.63607	1.443	0.94643	1.443	1.25929	1.443	1.87321	1.443	2.3825
1.442	0.435	1.442	0.26468	1.442	0.32707	1.442	0.62821	1.442	0.9375	1.442	1.24929	1.442	1.86143	1.442	2.36929
1.441	0.43143	1.441	0.25982	1.441	0.32075	1.441	0.62036	1.441	0.92893	1.441	1.23929	1.441	1.84964	1.441	2.35607
1.44	0.42679	1.44	0.25482	1.44	0.31425	1.44	0.61286	1.44	0.91929	1.44	1.22893	1.44	1.8375	1.44	2.3425
1.439	0.42286	1.439	0.25018	1.439	0.308	1.439	0.605	1.439	0.91071	1.439	1.21893	1.439	1.82571	1.439	2.32893
1.438	0.41893	1.438	0.24568	1.438	0.30186	1.438	0.59714	1.438	0.90179	1.438	1.20929	1.438	1.81393	1.438	2.31607
1.437	0.41393	1.437	0.24093	1.437	0.2955	1.437	0.58929	1.437	0.89321	1.437	1.19929	1.437	1.8025	1.437	2.30286
1.436	0.41036	1.436	0.23621	1.436	0.28921	1.436	0.58179	1.436	0.88429	1.436	1.18929	1.436	1.79071	1.436	2.28964
1.435	0.40643	1.435	0.23186	1.435	0.28339	1.435	0.57429	1.435	0.87571	1.435	1.17964	1.435	1.77929	1.435	2.27679
1.434	0.40214	1.434	0.22675	1.434	0.27686	1.434	0.56643	1.434	0.86643	1.434	1.16964	1.434	1.76714	1.434	2.26357
1.433	0.39786	1.433	0.22204	1.433	0.27039	1.433	0.55821	1.433	0.8575	1.433	1.15929	1.433	1.75536	1.433	2.25
1.432	0.39393	1.432	0.21768	1.432	0.2645	1.432	0.55071	1.432	0.84893	1.432	1.15	1.432	1.74393	1.432	2.23714
1.431	0.38964	1.431	0.21304	1.431	0.25807	1.431	0.54321	1.431	0.84	1.431	1.14	1.431	1.73214	1.431	2.22393
1.43	0.38607	1.43	0.2085	1.43	0.25207	1.43	0.53536	1.43	0.83143	1.43	1.13036	1.43	1.72071	1.43	2.21107
1.429	0.3825	1.429	0.20411	1.429	0.24618	1.429	0.52786	1.429	0.82286	1.429	1.12071	1.429	1.70929	1.429	2.19821
1.428	0.37857	1.428	0.19964	1.428	0.24018	1.428	0.52036	1.428	0.81429	1.428	1.11107	1.428	1.69786	1.428	2.18536
1.427	0.37429	1.427	0.19507	1.427	0.234	1.427	0.5125	1.427	0.80536	1.427	1.10107	1.427	1.68643	1.427	2.1725
1.426	0.37071	1.426	0.19075	1.426	0.22807	1.426	0.50536	1.426	0.79714	1.426	1.09179	1.426	1.67536	1.426	2.16
1.425	0.3675	1.425	0.18636	1.425	0.22218	1.425	0.49786	1.425	0.78857	1.425	1.08214	1.425	1.66393	1.425	2.1475
1.424	0.36321	1.424	0.182	1.424	0.21607	1.424	0.49036	1.424	0.78	1.424	1.0725	1.424	1.65286	1.424	2.13464
1.423	0.35857	1.423	0.17761	1.423	0.21025	1.423	0.48286	1.423	0.77143	1.423	1.06321	1.423	1.64143	1.423	2.12214
1.422	0.35536	1.422	0.17339	1.422	0.20461	1.422	0.47571	1.422	0.76321	1.422	1.05393	1.422	1.63071	1.422	2.10964
1.421	0.35154	1.421	0.16882	1.421	0.19843	1.421	0.46821	1.421	0.75464	1.421	1.04429	1.421	1.61893	1.421	2.09679
1.42	0.34786	1.42	0.16443	1.42	0.19257	1.42	0.46071	1.42	0.74607	1.42	1.03464	1.42	1.6075	1.42	2.08429
1.419	0.34414	1.419	0.16018	1.419	0.18696	1.419	0.45357	1.419	0.73786	1.419	1.02536	1.419	1.59714	1.419	2.07214
1.418	0.33993	1.418	0.15582	1.418	0.181	1.418	0.44607	1.418	0.72929	1.418	1.01607	1.418	1.58607	1.418	2.05964
1.417	0.33629	1.417	0.1515	1.417	0.17525	1.417	0.43857	1.417	0.72107	1.417	1.00679	1.417	1.575	1.417	2.04714
1.416	0.33336	1.416	0.14746	1.416	0.16961	1.416	0.43143	1.416	0.71286	1.416	0.99786	1.416	1.56429	1.416	2.03536
1.415	0.32946	1.415	0.14311	1.415	0.16379	1.415	0.42393	1.415	0.70464	1.415	0.98857	1.415	1.55321	1.415	2.0225
1.414	0.32575	1.414	0.13889	1.414	0.158	1.414	0.41643	1.414	0.69643	1.414	0.97893	1.414	1.54214	1.414	2.01071
1.413	0.32229	1.413	0.13471	1.413	0.15221	1.413	0.40929	1.413	0.68821	1.413	0.97	1.413	1.53143	1.413	1.99857
1.412	0.31814	1.412	0.13054	1.412	0.14646	1.412	0.40214	1.412	0.68	1.412	0.96071	1.412	1.52071	1.412	1.98643
1.411	0.31446	1.411	0.12668	1.411	0.14096	1.411	0.395	1.411	0.67179	1.411	0.95143	1.411	1.50964	1.411	1.97429
1.41	0.31096	1.41	0.12264	1.41	0.13529	1.41	0.38786	1.41	0.66357	1.41	0.9425	1.41	1.49929	1.41	1.9625
1.409	0.30757	1.409	0.1185	1.409	0.12982	1.409	0.38071	1.409	0.65571	1.409	0.93357	1.409	1.48857	1.409	1.95036
1.408	0.30393	1.408	0.11436	1.408	0.12429	1.408	0.37357	1.408	0.64714	1.408	0.92429	1.408	1.4775	1.408	1.93821
1.407	0.30021	1.407	0.11025	1.407	0.11861	1.407	0.36607	1.407	0.63893	1.407	0.915	1.407	1.46679	1.407	1.92607
1.406	0.29668	1.406	0.10636	1.406	0.11321	1.406	0.35929	1.406	0.63107	1.406	0.90607	1.406	1.45643	1.406	1.91393
1.405	0.29386	1.405	0.10218	1.405	0.10757	1.405	0.35189	1.405	0.62286	1.405	0.89714	1.405	1.44571	1.405	1.90214
1.404	0.29007	1.404	0.09811	1.404	0.10193	1.404	0.34482	1.404	0.61464	1.404	0.88821	1.404	1.435	1.404	1.89036
1.403	0.28679	1.403	0.09436	1.403	0.09671	1.403	0.33796	1.403	0.60714	1.403	0.87929	1.403	1.42464	1.403	1.87893
1.402	0.28379	1.402	0.09007	1.402	0.09096	1.402	0.33096	1.402	0.59893	1.402	0.87036	1.402	1.41393	1.402	1.86679
1.401	0.27979	1.401	0.08607	1.401	0.08536	1.401	0.32364	1.401	0.59107	1.401	0.86107	1.401	1.40321	1.401	1.85464
1.4	0.27621	1.4	0.08218	1.4	0.07996	1.4	0.31682	1.4	0.58321	1.4	0.8525	1.4	1.39321	1.4	1.84321
1.399	0.27268	1.399	0.07818	1.399	0.07464	1.399	0.30971	1.399	0.575	1.399	0.84357	1.399	1.3825	1.399	1.83179
1.398	0.26939	1.398	0.07436	1.398	0.06918	1.398	0.30286	1.398	0.56714	1.398	0.83464	1.398	1.37214	1.398	1.81964
1.397	0.26561	1.397	0.07054	1.397	0.06379	1.397	0.29589	1.397	0.55929	1.397	0.82607	1.397	1.36179	1.397	1.80893
1.396	0.26257	1.396	0.06657	1.396	0.05843	1.396	0.28907	1.396	0.55143	1.396	0.81714	1.396	1.35143	1.396	1.79714
1.395	0.25936	1.395	0.0625	1.395	0.05282	1.395	0.28193	1.395	0.54321	1.395	0.80821	1.395	1.34107	1.395	1.78536
1.394	0.25561	1.394	0.05875	1.394	0.04757	1.394	0.27493	1.394	0.53536	1.394	0.79929	1.394	1.33036	1.394	1.77393
1.393	0.25214	1.393	0.05489	1.393	0.04221	1.393	0.26814	1.393	0.5275	1.393	0.79071	1.393	1.32036	1.393	1.76214
1.392	0.24925	1.392	0.05118	1.392	0.03696	1.392	0.26104	1.392	0.51964	1.392	0.78214	1.392	1.31	1.392	1.75071
1.391	0.24589	1.391	0.04739	1.391	0.03164	1.391	0.25411	1.391	0.51179	1.391	0.77321	1.391	1.3	1.391	1.73929
1.39	0.24293	1.39	0.04371	1.39	0.02654	1.39	0.24754	1.39	0.50429	1.39	0.76464	1.39	1.29036	1.39	1.72821
1.389	0.23943	1.389	0.03989	1.389	0.02115	1.389	0.24068	1.389	0.49643	1.389	0.75607	1.389	1.28	1.389	1.71643
1.388	0.23621	1.388	0.03607	1.388	0.01573	1.388	0.23382	1.388	0.48857	1.388	0.7475	1.388	1.26964	1.388	1.70536
1.387	0.23296	1.387	0.03252	1.387	0.01064	1.387	0.22725	1.387	0.48107	1.387	0.73893	1.387	1.25964	1.387	1.69393
1.386	0.22971	1.386	0.02868	1.386	0.00543	1.386	0.22046	1.386	0.47321	1.386	0.73036	1.386	1.24964	1.386	1.68286
1.385	0.22671	1.385	0.02496	1.385	0.000165643	1.385	0.21361	1.385	0.46571	1.385	0.72179	1.385	1.23964	1.385	1.67143
1.384	0.22332	1.384	0.0215	1.384	-0.00494	1.384	0.20689	1.384	0.45821	1.384	0.71357	1.384	1.23	1.384	1.66036
1.383	0.22057	1.383	0.01758	1.383	-0.01033	1.383	0.20018	1.383	0.45036	1.383	0.705	1.383	1.21964	1.383	1.64929
1.382	0.21721	1.382	0.01369	1.382	-0.01566	1.382	0.19329	1.382	0.4425	1.382	0.69607	1.382	1.20964	1.382	1.6375
1.381	0.21375	1.381	0.01018	1.381	-0.02081	1.381	0.18664	1.381	0.435	1.381	0.68786	1.381	1.19929	1.381	1.62643
1.38	0.21054	1.38	0.00653	1.38	-0.02604	1.38	0.18011	1.38	0.42714	1.38	0.67929	1.38	1.18929	1.38	1.615
1.379	0.20746	1.379	0.00296	1.379	-0.03119	1.379	0.17336	1.379	0.41964	1.379	0.67071	1.379	1.17964	1.379	1.60393
1.378	0.20461	1.378	-0.000671071	1.378	-0.03625	1.378	0.16671	1.378	0.41214	1.378	0.66214	1.378	1.17	1.378	1.59321
1.377	0.20211	1.377	-0.0041	1.377	-0.04125	1.377	0.16029	1.377	0.40464	1.377	0.65393	1.377	1.16	1.377	1.58214
1.376	0.19854	1.376	-0.00792	1.376	-0.0465	1.376	0.15354	1.376	0.39679	1.376	0.64536	1.376	1.15	1.376	1.57107
1.375	0.19536	1.375	-0.0115	1.375	-0.05157	1.375	0.14675	1.375	0.38929	1.375	0.63679	1.375	1.14	1.375	1.56
1.374	0.19275	1.374	-0.01481	1.374	-0.0565	1.374	0.14046	1.374	0.38179	1.374	0.62857	1.374	1.13036	1.374	1.54929
1.373	0.18982	1.373	-0.01838	1.373	-0.06146	1.373	0.13375	1.373	0.37429	1.373	0.62036	1.373	1.12036	1.373	1.53821
1.372	0.18682	1.372	-0.02196	1.372	-0.06661	1.372	0.12743	1.372	0.36714	1.372	0.61214	1.372	1.11071	1.372	1.5275
1.371	0.18414	1.371	-0.02527	1.371	-0.07129	1.371	0.12121	1.371	0.35964	1.371	0.60393	1.371	1.10143	1.371	1.51679
1.37	0.18036	1.37	-0.02894	1.37	-0.07664	1.37	0.11457	1.37	0.352	1.37	0.59571	1.37	1.09143	1.37	1.50571
1.369	0.17736	1.369	-0.03247	1.369	-0.08175	1.369	0.10782	1.369	0.34425	1.369	0.58714	1.369	1.08143	1.369	1.49464
1.368	0.17471	1.368	-0.03589	1.368	-0.08654	1.368	0.10154	1.368	0.33711	1.368	0.57893	1.368	1.07179	1.368	1.48393
1.367	0.17179	1.367	-0.03925	1.367	-0.09157	1.367	0.09496	1.367	0.32968	1.367	0.57071	1.367	1.06214	1.367	1.47321
1.366	0.16875	1.366	-0.04282	1.366	-0.09643	1.366	0.08854	1.366	0.32229	1.366	0.5625	1.366	1.0525	1.366	1.4625
1.365	0.16589	1.365	-0.04618	1.365	-0.10125	1.365	0.08196	1.365	0.31504	1.365	0.55429	1.365	1.04286	1.365	1.45179
1.364	0.16339	1.364	-0.04939	1.364	-0.10618	1.364	0.07579	1.364	0.30757	1.364	0.54643	1.364	1.03357	1.364	1.44107
1.363	0.1595	1.363	-0.05296	1.363	-0.11129	1.363	0.06914	1.363	0.30011	1.363	0.53786	1.363	1.02357	1.363	1.43036
1.362	0.157	1.362	-0.05625	1.362	-0.11604	1.362	0.06286	1.362	0.29286	1.362	0.53	1.362	1.01429	1.362	1.41964
1.361	0.15471	1.361	-0.05954	1.361	-0.12089	1.361	0.05661	1.361	0.28554	1.361	0.52179	1.361	1.00464	1.361	1.40929
1.36	0.15154	1.36	-0.06279	1.36	-0.12564	1.36	0.05032	1.36	0.27825	1.36	0.51357	1.36	0.99536	1.36	1.39857
1.359	0.14832	1.359	-0.06611	1.359	-0.13061	1.359	0.04382	1.359	0.27111	1.359	0.50536	1.359	0.98571	1.359	1.38786
1.358	0.14575	1.358	-0.06921	1.358	-0.13521	1.358	0.03786	1.358	0.26396	1.358	0.4975	1.358	0.97679	1.358	1.37714
1.357	0.14296	1.357	-0.07275	1.357	-0.14039	1.357	0.0311	1.357	0.25618	1.357	0.48929	1.357	0.96679	1.357	1.36643
1.356	0.14057	1.356	-0.07618	1.356	-0.14536	1.356	0.02454	1.356	0.24879	1.356	0.48071	1.356	0.95714	1.356	1.35571
1.355	0.13793	1.355	-0.07929	1.355	-0.14986	1.355	0.01835	1.355	0.24182	1.355	0.47321	1.355	0.94786	1.355	1.34536
1.354	0.1345	1.354	-0.08246	1.354	-0.15475	1.354	0.012	1.354	0.23443	1.354	0.465	1.354	0.93821	1.354	1.33464
1.353	0.13218	1.353	-0.08571	1.353	-0.15971	1.353	0.00564	1.353	0.227	1.353	0.45714	1.353	0.92893	1.353	1.32429
1.352	0.12954	1.352	-0.08864	1.352	-0.16414	1.352	-0.000513929	1.352	0.22014	1.352	0.44929	1.352	0.92	1.352	1.31429
1.351	0.12696	1.351	-0.09193	1.351	-0.16907	1.351	-0.00685	1.351	0.21275	1.351	0.44107	1.351	0.91036	1.351	1.30393
1.35	0.12436	1.35	-0.09521	1.35	-0.17389	1.35	-0.01318	1.35	0.20532	1.35	0.43286	1.35	0.90071	1.35	1.29321
1.349	0.12214	1.349	-0.09832	1.349	-0.17846	1.349	-0.01936	1.349	0.19832	1.349	0.425	1.349	0.89179	1.349	1.28286
1.348	0.11907	1.348	-0.1015	1.348	-0.18329	1.348	-0.02561	1.348	0.19129	1.348	0.41714	1.348	0.8825	1.348	1.27286
1.347	0.116	1.347	-0.10446	1.347	-0.18789	1.347	-0.03188	1.347	0.18436	1.347	0.40929	1.347	0.87321	1.347	1.26214
1.346	0.11354	1.346	-0.10746	1.346	-0.19254	1.346	-0.03807	1.346	0.17725	1.346	0.40143	1.346	0.86393	1.346	1.25214
1.345	0.11146	1.345	-0.11054	1.345	-0.19721	1.345	-0.044	1.345	0.17021	1.345	0.39357	1.345	0.855	1.345	1.24214
1.344	0.10846	1.344	-0.11389	1.344	-0.20211	1.344	-0.0505	1.344	0.16271	1.344	0.38536	1.344	0.84536	1.344	1.23143
1.343	0.10564	1.343	-0.11693	1.343	-0.20679	1.343	-0.05696	1.343	0.1555	1.343	0.3775	1.343	0.83607	1.343	1.22107
1.342	0.10282	1.342	-0.11982	1.342	-0.21129	1.342	-0.06286	1.342	0.1485	1.342	0.36964	1.342	0.82679	1.342	1.21071
1.341	0.10075	1.341	-0.12293	1.341	-0.21596	1.341	-0.06907	1.341	0.14157	1.341	0.36179	1.341	0.8175	1.341	1.20036
1.34	0.09796	1.34	-0.12611	1.34	-0.22071	1.34	-0.07518	1.34	0.13439	1.34	0.35393	1.34	0.80821	1.34	1.19036
1.339	0.09525	1.339	-0.12889	1.339	-0.22493	1.339	-0.08118	1.339	0.12789	1.339	0.34643	1.339	0.79929	1.339	1.18036
1.338	0.093	1.338	-0.132	1.338	-0.22957	1.338	-0.08714	1.338	0.12071	1.338	0.33839	1.338	0.79	1.338	1.17036
1.337	0.09054	1.337	-0.13514	1.337	-0.23432	1.337	-0.09343	1.337	0.11368	1.337	0.33061	1.337	0.78071	1.337	1.16
1.336	0.08754	1.336	-0.13796	1.336	-0.23864	1.336	-0.09943	1.336	0.10686	1.336	0.323	1.336	0.77179	1.336	1.15
1.335	0.08514	1.335	-0.141	1.335	-0.24321	1.335	-0.10536	1.335	0.09979	1.335	0.31521	1.335	0.76286	1.335	1.14
1.334	0.08264	1.334	-0.14382	1.334	-0.24771	1.334	-0.11143	1.334	0.09293	1.334	0.30743	1.334	0.75393	1.334	1.12964
1.333	0.08	1.333	-0.14668	1.333	-0.25221	1.333	-0.11746	1.333	0.08596	1.333	0.29971	1.333	0.745	1.333	1.11964
1.332	0.07804	1.332	-0.14961	1.332	-0.25675	1.332	-0.12346	1.332	0.07896	1.332	0.29204	1.332	0.73607	1.332	1.10964
1.331	0.07521	1.331	-0.15282	1.331	-0.26154	1.331	-0.12996	1.331	0.07168	1.331	0.28396	1.331	0.72643	1.331	1.09929
1.33	0.07296	1.33	-0.15554	1.33	-0.26607	1.33	-0.136	1.33	0.06468	1.33	0.27621	1.33	0.7175	1.33	1.08893
1.329	0.07068	1.329	-0.15843	1.329	-0.2705	1.329	-0.14189	1.329	0.05768	1.329	0.26864	1.329	0.70857	1.329	1.07893
1.328	0.06814	1.328	-0.16132	1.328	-0.27504	1.328	-0.14786	1.328	0.05093	1.328	0.26079	1.328	0.69929	1.328	1.06893
1.327	0.06582	1.327	-0.16414	1.327	-0.27939	1.327	-0.15407	1.327	0.04404	1.327	0.25293	1.327	0.69036	1.327	1.05929
1.326	0.06368	1.326	-0.16689	1.326	-0.28364	1.326	-0.15979	1.326	0.03743	1.326	0.24543	1.326	0.68179	1.326	1.04929
1.325	0.06104	1.325	-0.16986	1.325	-0.28829	1.325	-0.16589	1.325	0.03027	1.325	0.23775	1.325	0.6725	1.325	1.03893
1.324	0.0585	1.324	-0.17268	1.324	-0.29275	1.324	-0.17204	1.324	0.02317	1.324	0.22996	1.324	0.66357	1.324	1.02929
1.323	0.05614	1.323	-0.17536	1.323	-0.29707	1.323	-0.17779	1.323	0.01652	1.323	0.2225	1.323	0.655	1.323	1.01964
1.322	0.05425	1.322	-0.17825	1.322	-0.30154	1.322	-0.18386	1.322	0.00963	1.322	0.21475	1.322	0.64571	1.322	1.00929
1.321	0.05193	1.321	-0.18093	1.321	-0.30604	1.321	-0.18975	1.321	0.00277	1.321	0.20707	1.321	0.63679	1.321	0.99929
1.32	0.04954	1.32	-0.18357	1.32	-0.31018	1.32	-0.19564	1.32	-0.00383	1.32	0.19982	1.32	0.62821	1.32	0.99
1.319	0.04743	1.319	-0.18639	1.319	-0.31468	1.319	-0.2015	1.319	-0.0108	1.319	0.19225	1.319	0.61929	1.319	0.98
1.318	0.04464	1.318	-0.18932	1.318	-0.31929	1.318	-0.20764	1.318	-0.01798	1.318	0.18432	1.318	0.61036	1.318	0.96964
1.317	0.04236	1.317	-0.19189	1.317	-0.32361	1.317	-0.21364	1.317	-0.02496	1.317	0.17696	1.317	0.60143	1.317	0.96
1.316	0.03986	1.316	-0.19468	1.316	-0.32768	1.316	-0.21946	1.316	-0.03159	1.316	0.16939	1.316	0.5925	1.316	0.95
1.315	0.03796	1.315	-0.19732	1.315	-0.332	1.315	-0.22536	1.315	-0.03832	1.315	0.16171	1.315	0.58393	1.315	0.94036
1.314	0.03539	1.314	-0.19993	1.314	-0.33639	1.314	-0.23114	1.314	-0.04511	1.314	0.15429	1.314	0.575	1.314	0.93071
1.313	0.03327	1.313	-0.20261	1.313	-0.34064	1.313	-0.23682	1.313	-0.05186	1.313	0.14682	1.313	0.56607	1.313	0.92107
1.312	0.03207	1.312	-0.20539	1.312	-0.345	1.312	-0.24271	1.312	-0.05875	1.312	0.13918	1.312	0.5575	1.312	0.91107
1.311	0.02935	1.311	-0.20796	1.311	-0.34929	1.311	-0.24879	1.311	-0.06554	1.311	0.13154	1.311	0.54857	1.311	0.90107
1.31	0.02678	1.31	-0.2105	1.31	-0.35343	1.31	-0.25443	1.31	-0.07207	1.31	0.12457	1.31	0.54	1.31	0.89179
1.309	0.02453	1.309	-0.21311	1.309	-0.35786	1.309	-0.26036	1.309	-0.07896	1.309	0.11693	1.309	0.53107	1.309	0.88214
1.308	0.02219	1.308	-0.21579	1.308	-0.36214	1.308	-0.26636	1.308	-0.08561	1.308	0.10954	1.308	0.52214	1.308	0.8725
1.307	0.02022	1.307	-0.21814	1.307	-0.36607	1.307	-0.27189	1.307	-0.09193	1.307	0.10239	1.307	0.51393	1.307	0.86321
1.306	0.01783	1.306	-0.22089	1.306	-0.37036	1.306	-0.27786	1.306	-0.09893	1.306	0.09454	1.306	0.505	1.306	0.85286
1.305	0.01588	1.305	-0.22361	1.305	-0.37464	1.305	-0.28386	1.305	-0.10579	1.305	0.08704	1.305	0.49607	1.305	0.84321
1.304	0.01357	1.304	-0.226	1.304	-0.37857	1.304	-0.2895	1.304	-0.11243	1.304	0.07971	1.304	0.4875	1.304	0.83357
1.303	0.01156	1.303	-0.22854	1.303	-0.38286	1.303	-0.29525	1.303	-0.11918	1.303	0.07221	1.303	0.47893	1.303	0.82393
1.302	0.00941	1.302	-0.23086	1.302	-0.38679	1.302	-0.30118	1.302	-0.12582	1.302	0.06482	1.302	0.47	1.302	0.81393
1.301	0.00699	1.301	-0.23336	1.301	-0.39107	1.301	-0.307	1.301	-0.13225	1.301	0.05746	1.301	0.46179	1.301	0.80464
1.3	0.00544	1.3	-0.23593	1.3	-0.39536	1.3	-0.31261	1.3	-0.13911	1.3	0.05029	1.3	0.45321	1.3	0.795
1.299	0.0034	1.299	-0.23846	1.299	-0.39964	1.299	-0.3185	1.299	-0.14582	1.299	0.04271	1.299	0.44429	1.299	0.78536
1.298	0.00154	1.298	-0.24071	1.298	-0.40357	1.298	-0.32432	1.298	-0.15246	1.298	0.03526	1.298	0.43571	1.298	0.77571
1.297	-0.000468929	1.297	-0.24318	1.297	-0.4075	1.297	-0.32982	1.297	-0.159	1.297	0.02801	1.297	0.42714	1.297	0.76643
1.296	-0.00284	1.296	-0.24568	1.296	-0.41179	1.296	-0.33575	1.296	-0.16557	1.296	0.02064	1.296	0.41857	1.296	0.75679
1.295	-0.00452	1.295	-0.24825	1.295	-0.41571	1.295	-0.34146	1.295	-0.17221	1.295	0.01313	1.295	0.41	1.295	0.7475
1.294	-0.00723	1.294	-0.25039	1.294	-0.41964	1.294	-0.347	1.294	-0.17854	1.294	0.00616	1.294	0.40179	1.294	0.73821
1.293	-0.00938	1.293	-0.253	1.293	-0.42393	1.293	-0.35289	1.293	-0.18557	1.293	-0.00138	1.293	0.39286	1.293	0.72821
1.292	-0.01123	1.292	-0.25543	1.292	-0.42821	1.292	-0.35893	1.292	-0.19229	1.292	-0.00904	1.292	0.38393	1.292	0.71821
1.291	-0.0128	1.291	-0.25782	1.291	-0.43214	1.291	-0.36429	1.291	-0.19875	1.291	-0.0162	1.291	0.37536	1.291	0.70929
1.29	-0.01512	1.29	-0.26014	1.29	-0.43607	1.29	-0.37	1.29	-0.20529	1.29	-0.0236	1.29	0.36714	1.29	0.69964
1.289	-0.01739	1.289	-0.26254	1.289	-0.44	1.289	-0.37571	1.289	-0.21196	1.289	-0.03096	1.289	0.35821	1.289	0.69036
1.288	-0.01909	1.288	-0.26479	1.288	-0.44393	1.288	-0.38107	1.288	-0.21825	1.288	-0.03793	1.288	0.35021	1.288	0.68107
1.287	-0.02074	1.287	-0.26725	1.287	-0.44786	1.287	-0.38679	1.287	-0.22493	1.287	-0.04539	1.287	0.34143	1.287	0.67179
1.286	-0.02298	1.286	-0.2695	1.286	-0.45179	1.286	-0.3925	1.286	-0.23136	1.286	-0.05289	1.286	0.333	1.286	0.66214
1.285	-0.02486	1.285	-0.27179	1.285	-0.45571	1.285	-0.39821	1.285	-0.23779	1.285	-0.05982	1.285	0.32461	1.285	0.65286
1.284	-0.0267	1.284	-0.27418	1.284	-0.45964	1.284	-0.40393	1.284	-0.24432	1.284	-0.06714	1.284	0.31611	1.284	0.64321
1.283	-0.02878	1.283	-0.27629	1.283	-0.46357	1.283	-0.40929	1.283	-0.25071	1.283	-0.07439	1.283	0.30779	1.283	0.63393
1.282	-0.0307	1.282	-0.27836	1.282	-0.4675	1.282	-0.415	1.282	-0.25732	1.282	-0.08168	1.282	0.29939	1.282	0.62464
1.281	-0.03212	1.281	-0.28061	1.281	-0.47143	1.281	-0.42036	1.281	-0.26375	1.281	-0.08864	1.281	0.29096	1.281	0.61536
1.28	-0.03407	1.28	-0.28318	1.28	-0.47571	1.28	-0.42643	1.28	-0.27054	1.28	-0.09632	1.28	0.28229	1.28	0.60571
1.279	-0.03636	1.279	-0.28561	1.279	-0.47964	1.279	-0.43214	1.279	-0.27711	1.279	-0.10346	1.279	0.27368	1.279	0.59607
1.278	-0.03807	1.278	-0.28757	1.278	-0.48321	1.278	-0.4375	1.278	-0.28343	1.278	-0.11068	1.278	0.2655	1.278	0.58714
1.277	-0.04	1.277	-0.28982	1.277	-0.48714	1.277	-0.44321	1.277	-0.29004	1.277	-0.11796	1.277	0.25657	1.277	0.5775
1.276	-0.04175	1.276	-0.29207	1.276	-0.49107	1.276	-0.44893	1.276	-0.29671	1.276	-0.12518	1.276	0.24829	1.276	0.56821
1.275	-0.04364	1.275	-0.29411	1.275	-0.49464	1.275	-0.45429	1.275	-0.30279	1.275	-0.13218	1.275	0.24032	1.275	0.55929
1.274	-0.04546	1.274	-0.2965	1.274	-0.49857	1.274	-0.46	1.274	-0.30954	1.274	-0.13964	1.274	0.23171	1.274	0.55
1.273	-0.04739	1.273	-0.29879	1.273	-0.5025	1.273	-0.46571	1.273	-0.31625	1.273	-0.14693	1.273	0.22321	1.273	0.54036
1.272	-0.04896	1.272	-0.30089	1.272	-0.50607	1.272	-0.47107	1.272	-0.32243	1.272	-0.15382	1.272	0.21511	1.272	0.53107
1.271	-0.05111	1.271	-0.30307	1.271	-0.50964	1.271	-0.47679	1.271	-0.32871	1.271	-0.16096	1.271	0.20657	1.271	0.52179
1.27	-0.05257	1.27	-0.30514	1.27	-0.51357	1.27	-0.48214	1.27	-0.33518	1.27	-0.16811	1.27	0.19832	1.27	0.5125
1.269	-0.05371	1.269	-0.30707	1.269	-0.51714	1.269	-0.4875	1.269	-0.3415	1.269	-0.17507	1.269	0.19032	1.269	0.50357
1.268	-0.05596	1.268	-0.30932	1.268	-0.52071	1.268	-0.49321	1.268	-0.34789	1.268	-0.18221	1.268	0.18196	1.268	0.49429
1.267	-0.05814	1.267	-0.31171	1.267	-0.525	1.267	-0.49893	1.267	-0.35471	1.267	-0.18975	1.267	0.17318	1.267	0.48464
1.266	-0.05929	1.266	-0.31368	1.266	-0.52893	1.266	-0.50464	1.266	-0.36107	1.266	-0.19686	1.266	0.16489	1.266	0.47571
1.265	-0.06143	1.265	-0.31564	1.265	-0.53214	1.265	-0.50964	1.265	-0.36714	1.265	-0.20382	1.265	0.15664	1.265	0.46643
1.264	-0.06364	1.264	-0.31775	1.264	-0.53607	1.264	-0.515	1.264	-0.37357	1.264	-0.21096	1.264	0.14839	1.264	0.45714
1.263	-0.06482	1.263	-0.31993	1.263	-0.53964	1.263	-0.52071	1.263	-0.38	1.263	-0.21818	1.263	0.14021	1.263	0.44821
1.262	-0.06586	1.262	-0.32168	1.262	-0.54321	1.262	-0.52607	1.262	-0.38607	1.262	-0.22496	1.262	0.13207	1.262	0.43893
1.261	-0.06779	1.261	-0.32393	1.261	-0.54714	1.261	-0.53179	1.261	-0.39286	1.261	-0.232	1.261	0.12407	1.261	0.43
1.26	-0.07029	1.26	-0.32589	1.26	-0.55071	1.26	-0.53714	1.26	-0.39893	1.26	-0.23918	1.26	0.11554	1.26	0.42036
1.259	-0.07171	1.259	-0.32764	1.259	-0.55429	1.259	-0.5425	1.259	-0.40536	1.259	-0.246	1.259	0.10771	1.259	0.41143
1.258	-0.07296	1.258	-0.32979	1.258	-0.55786	1.258	-0.54786	1.258	-0.41179	1.258	-0.25318	1.258	0.0995	1.258	0.4025
1.257	-0.07482	1.257	-0.33182	1.257	-0.56143	1.257	-0.55357	1.257	-0.41786	1.257	-0.26014	1.257	0.09125	1.257	0.39321
1.256	-0.07671	1.256	-0.33357	1.256	-0.565	1.256	-0.55857	1.256	-0.42393	1.256	-0.26707	1.256	0.08314	1.256	0.38464
1.255	-0.07793	1.255	-0.33579	1.255	-0.56857	1.255	-0.56429	1.255	-0.43071	1.255	-0.27418	1.255	0.07496	1.255	0.37536
1.254	-0.07975	1.254	-0.33786	1.254	-0.5725	1.254	-0.57	1.254	-0.43714	1.254	-0.28146	1.254	0.06636	1.254	0.36571
1.253	-0.08114	1.253	-0.33975	1.253	-0.57571	1.253	-0.57536	1.253	-0.44321	1.253	-0.2885	1.253	0.05814	1.253	0.35671
1.252	-0.083	1.252	-0.34175	1.252	-0.57964	1.252	-0.58071	1.252	-0.44964	1.252	-0.29539	1.252	0.05011	1.252	0.34764
1.251	-0.08496	1.251	-0.34375	1.251	-0.58321	1.251	-0.58607	1.251	-0.45571	1.251	-0.30279	1.251	0.042	1.251	0.33854
1.25	-0.08636	1.25	-0.34554	1.25	-0.58643	1.25	-0.59179	1.25	-0.46214	1.25	-0.30964	1.25	0.03389	1.25	0.32964
1.249	-0.08796	1.249	-0.34725	1.249	-0.59	1.249	-0.59714	1.249	-0.46821	1.249	-0.31654	1.249	0.02575	1.249	0.32068
1.248	-0.08964	1.248	-0.34929	1.248	-0.59357	1.248	-0.6025	1.248	-0.47464	1.248	-0.32354	1.248	0.01745	1.248	0.3115
1.247	-0.09132	1.247	-0.35125	1.247	-0.59714	1.247	-0.60821	1.247	-0.48107	1.247	-0.33057	1.247	0.0093	1.247	0.30236
1.246	-0.09268	1.246	-0.35307	1.246	-0.60036	1.246	-0.61321	1.246	-0.48714	1.246	-0.33736	1.246	0.00136	1.246	0.2935
1.245	-0.09354	1.245	-0.35496	1.245	-0.60393	1.245	-0.61857	1.245	-0.49321	1.245	-0.34439	1.245	-0.00681	1.245	0.28461
1.244	-0.09511	1.244	-0.35689	1.244	-0.6075	1.244	-0.62393	1.244	-0.49964	1.244	-0.35161	1.244	-0.01515	1.244	0.27546
1.243	-0.09682	1.243	-0.35857	1.243	-0.61036	1.243	-0.62929	1.243	-0.50571	1.243	-0.35821	1.243	-0.02279	1.243	0.26682
1.242	-0.09818	1.242	-0.36071	1.242	-0.61429	1.242	-0.63464	1.242	-0.51179	1.242	-0.36536	1.242	-0.03132	1.242	0.25725
1.241	-0.1005	1.241	-0.3625	1.241	-0.61786	1.241	-0.64036	1.241	-0.51821	1.241	-0.37214	1.241	-0.03964	1.241	0.24804
1.24	-0.10211	1.24	-0.36429	1.24	-0.62107	1.24	-0.64536	1.24	-0.52429	1.24	-0.37893	1.24	-0.04757	1.24	0.23932
1.239	-0.10311	1.239	-0.36607	1.239	-0.62464	1.239	-0.65071	1.239	-0.53071	1.239	-0.38607	1.239	-0.05579	1.239	0.23046
1.238	-0.10504	1.238	-0.36786	1.238	-0.62786	1.238	-0.65607	1.238	-0.53679	1.238	-0.39286	1.238	-0.06386	1.238	0.22139
1.237	-0.10679	1.237	-0.36929	1.237	-0.63143	1.237	-0.66143	1.237	-0.54286	1.237	-0.39964	1.237	-0.07175	1.237	0.21271
1.236	-0.10771	1.236	-0.37107	1.236	-0.63464	1.236	-0.66643	1.236	-0.54893	1.236	-0.40679	1.236	-0.07989	1.236	0.20364
1.235	-0.10929	1.235	-0.37286	1.235	-0.63786	1.235	-0.67214	1.235	-0.55536	1.235	-0.41357	1.235	-0.08786	1.235	0.19468
1.234	-0.11068	1.234	-0.37464	1.234	-0.64143	1.234	-0.6775	1.234	-0.56179	1.234	-0.42036	1.234	-0.09586	1.234	0.18604
1.233	-0.11232	1.233	-0.37643	1.233	-0.64429	1.233	-0.6825	1.233	-0.56786	1.233	-0.42714	1.233	-0.10375	1.233	0.177
1.232	-0.11357	1.232	-0.37786	1.232	-0.64786	1.232	-0.68786	1.232	-0.57393	1.232	-0.43393	1.232	-0.11164	1.232	0.16814
1.231	-0.11511	1.231	-0.37964	1.231	-0.65107	1.231	-0.69321	1.231	-0.58	1.231	-0.44071	1.231	-0.11982	1.231	0.15921
1.23	-0.11664	1.23	-0.38143	1.23	-0.65393	1.23	-0.69821	1.23	-0.58607	1.23	-0.4475	1.23	-0.12754	1.23	0.15071
1.229	-0.11829	1.229	-0.38393	1.229	-0.65821	1.229	-0.70429	1.229	-0.59357	1.229	-0.45536	1.229	-0.13689	1.229	0.14054
1.228	-0.12025	1.228	-0.38571	1.228	-0.66179	1.228	-0.71036	1.228	-0.6	1.228	-0.46286	1.228	-0.14546	1.228	0.13107
1.227	-0.12125	1.227	-0.38714	1.227	-0.66464	1.227	-0.715	1.227	-0.60571	1.227	-0.46964	1.227	-0.153	1.227	0.12275
1.226	-0.12229	1.226	-0.38893	1.226	-0.66786	1.226	-0.72036	1.226	-0.61179	1.226	-0.47643	1.226	-0.16107	1.226	0.11393
1.225	-0.12375	1.225	-0.39071	1.225	-0.67107	1.225	-0.72571	1.225	-0.61821	1.225	-0.48321	1.225	-0.169	1.225	0.10529
1.224	-0.12529	1.224	-0.39214	1.224	-0.67393	1.224	-0.73071	1.224	-0.62393	1.224	-0.48964	1.224	-0.17671	1.224	0.09675
1.223	-0.12636	1.223	-0.39393	1.223	-0.67714	1.223	-0.73571	1.223	-0.63	1.223	-0.49643	1.223	-0.18479	1.223	0.08764
1.222	-0.12825	1.222	-0.39536	1.222	-0.68071	1.222	-0.74107	1.222	-0.63643	1.222	-0.50357	1.222	-0.19289	1.222	0.07864
1.221	-0.12932	1.221	-0.39714	1.221	-0.68357	1.221	-0.74643	1.221	-0.6425	1.221	-0.51	1.221	-0.20064	1.221	0.06993
1.22	-0.13111	1.22	-0.39857	1.22	-0.68679	1.22	-0.75143	1.22	-0.64821	1.22	-0.51679	1.22	-0.20871	1.22	0.061
1.219	-0.13225	1.219	-0.40036	1.219	-0.69	1.219	-0.75679	1.219	-0.65429	1.219	-0.52357	1.219	-0.21646	1.219	0.05261
1.218	-0.13332	1.218	-0.40179	1.218	-0.69286	1.218	-0.76214	1.218	-0.66036	1.218	-0.53	1.218	-0.22443	1.218	0.04386
1.217	-0.13446	1.217	-0.40321	1.217	-0.69571	1.217	-0.76679	1.217	-0.66607	1.217	-0.53679	1.217	-0.23207	1.217	0.03535
1.216	-0.13604	1.216	-0.405	1.216	-0.69929	1.216	-0.77214	1.216	-0.6725	1.216	-0.54393	1.216	-0.24029	1.216	0.02622
1.215	-0.13711	1.215	-0.40643	1.215	-0.70214	1.215	-0.77786	1.215	-0.67857	1.215	-0.55071	1.215	-0.24825	1.215	0.01719
1.214	-0.13879	1.214	-0.40821	1.214	-0.70536	1.214	-0.78286	1.214	-0.68464	1.214	-0.5575	1.214	-0.25586	1.214	0.00873
1.213	-0.13943	1.213	-0.40964	1.213	-0.70857	1.213	-0.78786	1.213	-0.69071	1.213	-0.56429	1.213	-0.26386	1.213	-6.08929e-05
1.212	-0.14093	1.212	-0.41143	1.212	-0.71143	1.212	-0.79286	1.212	-0.69679	1.212	-0.57107	1.212	-0.27175	1.212	-0.00891
1.211	-0.14218	1.211	-0.41286	1.211	-0.71429	1.211	-0.79786	1.211	-0.7025	1.211	-0.5775	1.211	-0.27932	1.211	-0.01732
1.21	-0.14411	1.21	-0.41429	1.21	-0.7175	1.21	-0.80321	1.21	-0.70893	1.21	-0.58429	1.21	-0.28736	1.21	-0.02633
1.209	-0.14486	1.209	-0.41571	1.209	-0.72036	1.209	-0.80821	1.209	-0.715	1.209	-0.59107	1.209	-0.29529	1.209	-0.0352
1.208	-0.14589	1.208	-0.4175	1.208	-0.72321	1.208	-0.81357	1.208	-0.72071	1.208	-0.59786	1.208	-0.30321	1.208	-0.04364
1.207	-0.14768	1.207	-0.41893	1.207	-0.72643	1.207	-0.81857	1.207	-0.72714	1.207	-0.60464	1.207	-0.31104	1.207	-0.05264
1.206	-0.14925	1.206	-0.42036	1.206	-0.72929	1.206	-0.82357	1.206	-0.73286	1.206	-0.61143	1.206	-0.31893	1.206	-0.06129
1.205	-0.14993	1.205	-0.42179	1.205	-0.73214	1.205	-0.82893	1.205	-0.73893	1.205	-0.61786	1.205	-0.32643	1.205	-0.06971
1.204	-0.15111	1.204	-0.42321	1.204	-0.735	1.204	-0.83393	1.204	-0.74464	1.204	-0.62464	1.204	-0.33429	1.204	-0.07832
1.203	-0.15264	1.203	-0.425	1.203	-0.73821	1.203	-0.83893	1.203	-0.75107	1.203	-0.63179	1.203	-0.34264	1.203	-0.08729
1.202	-0.15354	1.202	-0.42643	1.202	-0.74107	1.202	-0.84429	1.202	-0.75714	1.202	-0.63821	1.202	-0.35032	1.202	-0.09596
[truncated: 1,201 more rows]
