# Supplementary material for: All-water supercapacitor enabled by 1-nm clay channels
Source: Nat Commun. 2026 Jun 5;17:5014. doi: 10.1038/s41467-026-73924-1 (PMC13241519; doi:10.1038/s41467-026-73924-1)
Supplement: Supplementary file 3 — Source Data [file 41467_2026_73924_MOESM3_ESM.zip › Source data/Fig5d.xlsx]

## Sheet: Sheet1
Cycle number	Coulombic eff (%)	Energy eff (%)	Relative capacity (%)
0	99.0357	45.2235	70.6565
500	99.0323	45.3154	70.719
1000	99.2088	45.26	72.465
1500	100.009	45.6974	71.9821
2000	98.9911	46.2617	73.043
2500	98.4874	46.9526	74.1963
3000	99.5674	47.1689	74.7946
3500	99.5702	47.5347	76.1598
4000	99.747	47.8918	77.4184
4500	99.9285	48.19	77.8766
5000	98.9071	48.7608	79.6022
5500	99.4461	49.8739	81.3929
6000	98.4515	50.1553	82.3369
6500	98.6956	50.2296	82.7811
7000	99.0172	50.5785	84.0511
7500	100.079	51.0774	86.1902
8000	98.6985	51.9155	86.1988
8500	99.1606	52.1599	88.1412
9000	98.0467	52.5526	90.4122
9500	98.6972	52.617	90.3375
10000	98.0422	52.5525	91.6294
10500	98.2572	53.3581	94.0109
11000	98.9695	54.0604	94.9582
11500	98.6868	54.284	95.8335
12000	98.9758	54.5076	95.2809
12500	99.0356	54.7313	95.9714
13000	98.8801	54.9549	96.3197
13500	98.6774	55.1785	95.9013
14000	99.1476	55.4022	95.9781
14500	98.7819	55.6258	96.2045
15000	98.5518	55.8494	96.733
15500	98.4348	56.0731	95.7525
16000	99.0512	56.2967	96.5045
16500	98.239	56.4473	96.722
17000	98.4559	55.703	96.47
17500	98.8612	56.5916	98.218
18000	98.3575	55.821	96.9032
18500	98.593	56.0878	97.46
19000	98.3037	56.1144	97.9144
19500	98.3136	56.4618	97.2782
20000	98.9228	56.5654	96.7166
20500	98.5216	56.3165	97.5937
21000	98.4725	56.2685	98.6191
21500	98.0784	56.0698	99.7038
22000	98.4866	56.1345	98.2514
22500	98.3981	55.7026	97.9047
23000	98.3775	56.1843	99.3429
23500	99.0729	55.9739	98.4262
24000	98.8918	55.9564	98.6495
24500	98.6123	56.2323	99.398
25000	98.8266	55.8911	99.3258
25500	98.9257	55.9112	100.095
26000	98.962	55.9819	97.6944
26500	98.302	55.6674	99.4581
27000	98.2963	55.6196	100.111
27500	99.557	55.8035	99.3561
28000	99.0939	55.7871	98.7298
28500	99.1306	55.829	99.9698
29000	98.6817	55.6675	99.598
29500	98.5845	55.5577	99.4987
30000	98.4087	55.5746	99.8027
30500	98.8073	55.4224	100.389
31000	98.6302	55.5083	99.2908
31500	98.3774	55.4089	99.117
32000	98.6439	55.3976	98.808
32500	98.6275	55.3703	98.8063
33000	98.4555	55.4464	100.72
33500	99.0926	55.8549	99.0105
34000	98.5758	56.604	100.004
34500	98.7362	56.6228	99.7646
35000	98.7586	56.2989	97.8922
35500	98.9069	56.3757	99.3685
36000	98.0603	56.1961	99.2835
36500	98.5834	56.0249	98.1444
37000	98.3807	55.7813	101.604
37500	99.122	55.6773	100.208
38000	99.2143	55.9298	100.245
38500	98.1326	55.8674	98.1826
39000	98.2619	56.0471	98.2148
39500	98.5965	56.1211	98.9636
40000	98.08	56.202	99.4069
40500	98.457	56.1823	98.5289
41000	98.6884	56.1782	97.0656
41500	98.7057	56.3372	97.8045
42000	98.4969	55.8194	97.1419
42500	98.466	56.2023	97.6183
43000	98.3475	55.8887	97.1182
43500	98.9307	55.9841	98.175
44000	98.9323	55.7503	98.1434
44500	98.5734	56.4011	98.9068
45000	98.6404	56.2855	99.7633
45500	98.7013	56.4255	100.345
46000	98.6564	56.6362	100.655
46500	98.2015	56.4008	98.4336
47000	98.3772	56.5816	99.9047
47500	98.0355	56.276	99.2536
48000	98.2534	56.4381	99.4091
48500	98.709	55.8893	99.6231
49000	98.5127	56.4282	100.009
49500	98.4253	56.0296	100.68
50000	99.0109	55.8997	97.8732
50500	98.3836	55.8181	99.5167
51000	99.2974	56.5962	97.6827
51500	98.8799	55.8133	99.1597
52000	98.2102	56.2043	99.4622
52500	98.3537	56.0358	99.5292
53000	98.3707	56.2892	100.714
53500	98.1333	55.7636	99.3703
54000	98.4078	55.9536	99.0163
54500	98.5397	55.6296	99.1853
55000	98.2309	55.9064	98.6709
55500	98.1793	55.802	98.8517
56000	98.6066	55.8447	99.2984
56500	98.0645	56.0688	98.9629
57000	98.4927	56.1272	97.7352
57500	98.0972	55.725	98.9724
58000	98.4398	56.5003	98.7089
58500	97.8548	56.0055	99.2783
59000	98.2025	55.9177	101.249
59500	97.6889	56.5428	97.7746
