# Supplementary material for: All-water supercapacitor enabled by 1-nm clay channels
Source: Nat Commun. 2026 Jun 5;17:5014. doi: 10.1038/s41467-026-73924-1 (PMC13241519; doi:10.1038/s41467-026-73924-1)
Supplement: Supplementary file 3 — Source Data [file 41467_2026_73924_MOESM3_ESM.zip › Source data/Fig5e.xlsx]

## Sheet: Sheet1
VW (V)	CE (%)	err_CE	E (Wh/kg_C)	err_E
1	99	0.099	1.98777	0.00199
1.1	98	0.1176	2.50788	0.00301
1.2	97	0.1455	2.98022	0.00447
1.3	96	0.192	3.49618	0.00699
1.4	95	0.475	4.2611	0.02131
1.5	94	0.658	4.9187	0.03443
1.6	92	0.92	6.01868	0.06019
1.7	87	2.61	7.43751	0.22313
1.8	80	6.4	9.05178	0.72414
1.9	74	10.36	11.5265	1.61371
2	70	16.1	13.7417	3.1606
