# Supplementary material for: All-water supercapacitor enabled by 1-nm clay channels
Source: Nat Commun. 2026 Jun 5;17:5014. doi: 10.1038/s41467-026-73924-1 (PMC13241519; doi:10.1038/s41467-026-73924-1)
Supplement: Supplementary file 3 — Source Data [file 41467_2026_73924_MOESM3_ESM.zip › Source data/Fig5f.xlsx]

## Sheet: Sheet1
%	F/gG	%	mS/cm	ErrCap	ErrCond
10	12	10	0.00833	0.005	3
30	40	25	0.05556	0.03	8
50	26	50	0.25	0.08	5
100	4	100	0.33333	0.07	1
