# Supplementary material for: All-water supercapacitor enabled by 1-nm clay channels
Source: Nat Commun. 2026 Jun 5;17:5014. doi: 10.1038/s41467-026-73924-1 (PMC13241519; doi:10.1038/s41467-026-73924-1)
Supplement: Supplementary file 3 — Source Data [file 41467_2026_73924_MOESM3_ESM.zip › Source data/Fig6b.xlsx]

## Sheet: Sheet1
	U (V), scan rate=0.02 (V/s), wet	I (A), scan rate=0.02 (V/s), wet	U (V), scan rate=0.04 (V/s), wet	I (A), scan rate=0.04 (V/s), wet	U (V), scan rate=0.08 (V/s), wet	I (A), scan rate=0.08 (V/s), wet	U (V), scan rate=0.02 (V/s), dry	I (A), scan rate=0.02 (V/s), dry	U (V), scan rate=0.04 (V/s), dry	I (A), scan rate=0.04 (V/s), dry	U (V), scan rate=0.08 (V/s), dry	I (A), scan rate=0.08 (V/s), dry
0	0	-0.00461	0	-0.00793	0	-0.01103	0	1.281e-06	0	5.267e-07	0	3.774e-07
1	0.001	-0.00453	0.001	-0.00787	0.001	-0.01096	0.001	1.281e-06	0.001	6.053e-07	0.001	3.145e-07
2	0.002	-0.00445	0.002	-0.00779	0.002	-0.01088	0.002	1.219e-06	0.002	5.739e-07	0.002	3.852e-07
3	0.003	-0.00438	0.003	-0.00772	0.003	-0.01081	0.003	1.344e-06	0.003	5.66e-07	0.003	2.28e-07
4	0.004	-0.00431	0.004	-0.00764	0.004	-0.01074	0.004	1.297e-06	0.004	6.525e-07	0.004	3.852e-07
5	0.005	-0.00424	0.005	-0.00757	0.005	-0.01067	0.005	1.392e-06	0.005	4.953e-07	0.005	3.459e-07
6	0.006	-0.00418	0.006	-0.0075	0.006	-0.0106	0.006	1.415e-06	0.006	7.075e-07	0.006	3.695e-07
7	0.007	-0.00411	0.007	-0.00744	0.007	-0.01053	0.007	1.423e-06	0.007	6.289e-07	0.007	4.167e-07
8	0.008	-0.00405	0.008	-0.00737	0.008	-0.01046	0.008	1.399e-06	0.008	7.233e-07	0.008	3.931e-07
9	0.009	-0.00399	0.009	-0.00731	0.009	-0.0104	0.009	1.462e-06	0.009	6.447e-07	0.009	2.909e-07
10	0.01	-0.00393	0.01	-0.00724	0.01	-0.01033	0.01	1.454e-06	0.01	6.604e-07	0.01	3.852e-07
11	0.011	-0.00387	0.011	-0.00718	0.011	-0.01027	0.011	1.384e-06	0.011	4.56e-07	0.011	5.031e-07
12	0.012	-0.00381	0.012	-0.00711	0.012	-0.01021	0.012	1.541e-06	0.012	5.66e-07	0.012	3.931e-07
13	0.013	-0.00376	0.013	-0.00705	0.013	-0.01014	0.013	1.525e-06	0.013	6.447e-07	0.013	3.695e-07
14	0.014	-0.0037	0.014	-0.00699	0.014	-0.01008	0.014	1.557e-06	0.014	7.39e-07	0.014	4.481e-07
15	0.015	-0.00365	0.015	-0.00693	0.015	-0.01002	0.015	1.517e-06	0.015	5.425e-07	0.015	5.11e-07
16	0.016	-0.00359	0.016	-0.00687	0.016	-0.00996	0.016	1.557e-06	0.016	6.761e-07	0.016	5.11e-07
17	0.017	-0.00354	0.017	-0.00681	0.017	-0.0099	0.017	1.596e-06	0.017	7.469e-07	0.017	3.538e-07
18	0.018	-0.00349	0.018	-0.00675	0.018	-0.00984	0.018	1.478e-06	0.018	7.862e-07	0.018	3.302e-07
19	0.019	-0.00343	0.019	-0.0067	0.019	-0.00978	0.019	1.533e-06	0.019	7.311e-07	0.019	4.874e-07
20	0.02	-0.00338	0.02	-0.00664	0.02	-0.00972	0.02	1.627e-06	0.02	7.469e-07	0.02	6.132e-07
21	0.021	-0.00333	0.021	-0.00658	0.021	-0.00966	0.021	1.557e-06	0.021	7.547e-07	0.021	6.053e-07
22	0.022	-0.00328	0.022	-0.00653	0.022	-0.0096	0.022	1.651e-06	0.022	9.277e-07	0.022	5.818e-07
23	0.023	-0.00323	0.023	-0.00647	0.023	-0.00955	0.023	1.564e-06	0.023	8.962e-07	0.023	6.604e-07
24	0.024	-0.00318	0.024	-0.00641	0.024	-0.00949	0.024	1.454e-06	0.024	8.019e-07	0.024	6.211e-07
25	0.025	-0.00313	0.025	-0.00636	0.025	-0.00943	0.025	1.619e-06	0.025	9.67e-07	0.025	5.267e-07
26	0.026	-0.00308	0.026	-0.00631	0.026	-0.00938	0.026	1.816e-06	0.026	1.022e-06	0.026	6.997e-07
27	0.027	-0.00303	0.027	-0.00625	0.027	-0.00932	0.027	1.651e-06	0.027	8.884e-07	0.027	6.761e-07
28	0.028	-0.00299	0.028	-0.0062	0.028	-0.00926	0.028	1.635e-06	0.028	8.805e-07	0.028	5.975e-07
29	0.029	-0.00294	0.029	-0.00614	0.029	-0.00921	0.029	1.769e-06	0.029	8.805e-07	0.029	6.132e-07
30	0.03	-0.00289	0.03	-0.00609	0.03	-0.00915	0.03	1.761e-06	0.03	8.097e-07	0.03	6.132e-07
31	0.031	-0.00285	0.031	-0.00604	0.031	-0.0091	0.031	1.604e-06	0.031	6.682e-07	0.031	6.053e-07
32	0.032	-0.0028	0.032	-0.00599	0.032	-0.00905	0.032	1.541e-06	0.032	9.513e-07	0.032	5.818e-07
33	0.033	-0.00276	0.033	-0.00594	0.033	-0.00899	0.033	1.667e-06	0.033	9.198e-07	0.033	5.11e-07
34	0.034	-0.00271	0.034	-0.00589	0.034	-0.00894	0.034	1.8e-06	0.034	9.906e-07	0.034	6.682e-07
35	0.035	-0.00267	0.035	-0.00583	0.035	-0.00888	0.035	1.903e-06	0.035	8.019e-07	0.035	6.604e-07
36	0.036	-0.00263	0.036	-0.00578	0.036	-0.00883	0.036	1.832e-06	0.036	9.67e-07	0.036	6.918e-07
37	0.037	-0.00258	0.037	-0.00573	0.037	-0.00878	0.037	1.714e-06	0.037	7.626e-07	0.037	6.211e-07
38	0.038	-0.00254	0.038	-0.00568	0.038	-0.00873	0.038	1.698e-06	0.038	9.748e-07	0.038	7.783e-07
39	0.039	-0.00249	0.039	-0.00563	0.039	-0.00867	0.039	1.722e-06	0.039	9.041e-07	0.039	8.019e-07
40	0.04	-0.00245	0.04	-0.00559	0.04	-0.00862	0.04	1.934e-06	0.04	9.513e-07	0.04	6.525e-07
41	0.041	-0.00241	0.041	-0.00554	0.041	-0.00857	0.041	1.934e-06	0.041	1.038e-06	0.041	7.233e-07
42	0.042	-0.00237	0.042	-0.00549	0.042	-0.00852	0.042	1.612e-06	0.042	8.962e-07	0.042	7.626e-07
43	0.043	-0.00233	0.043	-0.00544	0.043	-0.00847	0.043	1.627e-06	0.043	8.176e-07	0.043	8.333e-07
44	0.044	-0.00229	0.044	-0.00539	0.044	-0.00842	0.044	1.847e-06	0.044	9.355e-07	0.044	9.041e-07
45	0.045	-0.00225	0.045	-0.00534	0.045	-0.00837	0.045	1.895e-06	0.045	8.019e-07	0.045	8.097e-07
46	0.046	-0.00221	0.046	-0.0053	0.046	-0.00832	0.046	1.895e-06	0.046	9.984e-07	0.046	7.704e-07
47	0.047	-0.00217	0.047	-0.00525	0.047	-0.00827	0.047	1.777e-06	0.047	9.591e-07	0.047	7.233e-07
48	0.048	-0.00213	0.048	-0.0052	0.048	-0.00822	0.048	1.855e-06	0.048	1.093e-06	0.048	7.862e-07
49	0.049	-0.00209	0.049	-0.00516	0.049	-0.00817	0.049	1.879e-06	0.049	1.038e-06	0.049	7.39e-07
50	0.05	-0.00205	0.05	-0.00511	0.05	-0.00812	0.05	1.824e-06	0.05	1.148e-06	0.05	9.198e-07
51	0.051	-0.00201	0.051	-0.00506	0.051	-0.00807	0.051	1.903e-06	0.051	8.805e-07	0.051	9.513e-07
52	0.052	-0.00197	0.052	-0.00501	0.052	-0.00802	0.052	1.942e-06	0.052	1.148e-06	0.052	8.569e-07
53	0.053	-0.00193	0.053	-0.00497	0.053	-0.00797	0.053	1.918e-06	0.053	1.101e-06	0.053	8.648e-07
54	0.054	-0.00189	0.054	-0.00492	0.054	-0.00792	0.054	1.871e-06	0.054	1.187e-06	0.054	9.355e-07
55	0.055	-0.00186	0.055	-0.00488	0.055	-0.00787	0.055	1.84e-06	0.055	1.038e-06	0.055	1.085e-06
56	0.056	-0.00182	0.056	-0.00483	0.056	-0.00783	0.056	1.824e-06	0.056	1.132e-06	0.056	8.962e-07
57	0.057	-0.00178	0.057	-0.00479	0.057	-0.00777	0.057	2.036e-06	0.057	1.14e-06	0.057	9.434e-07
58	0.058	-0.00175	0.058	-0.00474	0.058	-0.00773	0.058	1.934e-06	0.058	1.108e-06	0.058	1.077e-06
59	0.059	-0.00171	0.059	-0.0047	0.059	-0.00768	0.059	1.91e-06	0.059	1.014e-06	0.059	1.061e-06
60	0.06	-0.00167	0.06	-0.00465	0.06	-0.00763	0.06	1.989e-06	0.06	1.148e-06	0.06	1.195e-06
61	0.061	-0.00164	0.061	-0.00461	0.061	-0.00759	0.061	2.036e-06	0.061	1.093e-06	0.061	9.277e-07
62	0.062	-0.0016	0.062	-0.00457	0.062	-0.00754	0.062	1.95e-06	0.062	1.242e-06	0.062	8.491e-07
63	0.063	-0.00157	0.063	-0.00452	0.063	-0.00749	0.063	2.013e-06	0.063	1.266e-06	0.063	1.124e-06
64	0.064	-0.00153	0.064	-0.00448	0.064	-0.00745	0.064	2.06e-06	0.064	1.329e-06	0.064	1.069e-06
65	0.065	-0.0015	0.065	-0.00444	0.065	-0.0074	0.065	1.997e-06	0.065	1.164e-06	0.065	9.827e-07
66	0.066	-0.00146	0.066	-0.00439	0.066	-0.00735	0.066	2.005e-06	0.066	1.274e-06	0.066	1.108e-06
67	0.067	-0.00143	0.067	-0.00435	0.067	-0.00731	0.067	2.115e-06	0.067	1.297e-06	0.067	9.748e-07
68	0.068	-0.00139	0.068	-0.00431	0.068	-0.00726	0.068	1.942e-06	0.068	1.36e-06	0.068	1.077e-06
69	0.069	-0.00136	0.069	-0.00427	0.069	-0.00721	0.069	1.95e-06	0.069	1.313e-06	0.069	9.434e-07
70	0.07	-0.00133	0.07	-0.00422	0.07	-0.00717	0.07	2.083e-06	0.07	1.423e-06	0.07	1.132e-06
71	0.071	-0.00129	0.071	-0.00418	0.071	-0.00712	0.071	2.107e-06	0.071	1.203e-06	0.071	1.061e-06
72	0.072	-0.00126	0.072	-0.00414	0.072	-0.00708	0.072	2.044e-06	0.072	1.108e-06	0.072	1.14e-06
73	0.073	-0.00123	0.073	-0.0041	0.073	-0.00703	0.073	1.981e-06	0.073	1.242e-06	0.073	1.061e-06
74	0.074	-0.00119	0.074	-0.00406	0.074	-0.00699	0.074	2.107e-06	0.074	1.431e-06	0.074	1.164e-06
75	0.075	-0.00116	0.075	-0.00402	0.075	-0.00694	0.075	2.288e-06	0.075	1.407e-06	0.075	9.984e-07
76	0.076	-0.00113	0.076	-0.00397	0.076	-0.0069	0.076	2.225e-06	0.076	1.384e-06	0.076	1.14e-06
77	0.077	-0.0011	0.077	-0.00393	0.077	-0.00685	0.077	2.241e-06	0.077	1.321e-06	0.077	1.124e-06
78	0.078	-0.00107	0.078	-0.00389	0.078	-0.00681	0.078	2.296e-06	0.078	1.509e-06	0.078	1.156e-06
79	0.079	-0.00104	0.079	-0.00385	0.079	-0.00677	0.079	2.241e-06	0.079	1.321e-06	0.079	1.242e-06
80	0.08	-0.001	0.08	-0.00381	0.08	-0.00672	0.08	2.131e-06	0.08	1.384e-06	0.08	1.242e-06
81	0.081	-0.0009726	0.081	-0.00377	0.081	-0.00668	0.081	2.028e-06	0.081	1.305e-06	0.081	1.226e-06
82	0.082	-0.0009416	0.082	-0.00373	0.082	-0.00664	0.082	1.997e-06	0.082	1.462e-06	0.082	1.266e-06
83	0.083	-0.0009109	0.083	-0.00369	0.083	-0.00659	0.083	2.005e-06	0.083	1.454e-06	0.083	1.195e-06
84	0.084	-0.0008802	0.084	-0.00365	0.084	-0.00655	0.084	2.28e-06	0.084	1.557e-06	0.084	1.234e-06
85	0.085	-0.0008501	0.085	-0.00361	0.085	-0.0065	0.085	2.272e-06	0.085	1.344e-06	0.085	1.234e-06
86	0.086	-0.0008198	0.086	-0.00357	0.086	-0.00646	0.086	2.225e-06	0.086	1.407e-06	0.086	1.195e-06
87	0.087	-0.0007899	0.087	-0.00353	0.087	-0.00642	0.087	2.343e-06	0.087	1.313e-06	0.087	1.329e-06
88	0.088	-0.0007606	0.088	-0.00349	0.088	-0.00638	0.088	2.327e-06	0.088	1.415e-06	0.088	1.211e-06
89	0.089	-0.0007312	0.089	-0.00345	0.089	-0.00633	0.089	2.28e-06	0.089	1.352e-06	0.089	1.132e-06
90	0.09	-0.0007016	0.09	-0.00342	0.09	-0.00629	0.09	2.233e-06	0.09	1.494e-06	0.09	1.148e-06
91	0.091	-0.0006728	0.091	-0.00338	0.091	-0.00625	0.091	2.256e-06	0.091	1.502e-06	0.091	1.297e-06
92	0.092	-0.0006441	0.092	-0.00334	0.092	-0.00621	0.092	2.201e-06	0.092	1.627e-06	0.092	1.274e-06
93	0.093	-0.0006161	0.093	-0.0033	0.093	-0.00616	0.093	2.296e-06	0.093	1.596e-06	0.093	1.219e-06
94	0.094	-0.0005876	0.094	-0.00326	0.094	-0.00612	0.094	2.225e-06	0.094	1.643e-06	0.094	1.242e-06
95	0.095	-0.0005593	0.095	-0.00322	0.095	-0.00608	0.095	2.264e-06	0.095	1.399e-06	0.095	1.344e-06
96	0.096	-0.0005314	0.096	-0.00319	0.096	-0.00604	0.096	2.311e-06	0.096	1.447e-06	0.096	1.297e-06
97	0.097	-0.0005037	0.097	-0.00315	0.097	-0.006	0.097	2.366e-06	0.097	1.462e-06	0.097	1.321e-06
98	0.098	-0.0004759	0.098	-0.00311	0.098	-0.00595	0.098	2.303e-06	0.098	1.525e-06	0.098	1.384e-06
99	0.099	-0.0004486	0.099	-0.00307	0.099	-0.00591	0.099	2.421e-06	0.099	1.478e-06	0.099	1.336e-06
100	0.1	-0.0004214	0.1	-0.00304	0.1	-0.00587	0.1	2.335e-06	0.1	1.517e-06	0.1	1.431e-06
101	0.101	-0.0003944	0.101	-0.003	0.101	-0.00583	0.101	2.461e-06	0.101	1.313e-06	0.101	1.242e-06
102	0.102	-0.0003673	0.102	-0.00296	0.102	-0.00579	0.102	2.476e-06	0.102	1.368e-06	0.102	1.297e-06
103	0.103	-0.0003402	0.103	-0.00293	0.103	-0.00575	0.103	2.453e-06	0.103	1.549e-06	0.103	1.344e-06
104	0.104	-0.0003138	0.104	-0.00289	0.104	-0.00571	0.104	2.335e-06	0.104	1.627e-06	0.104	1.407e-06
105	0.105	-0.0002876	0.105	-0.00285	0.105	-0.00567	0.105	2.453e-06	0.105	1.572e-06	0.105	1.187e-06
106	0.106	-0.0002615	0.106	-0.00282	0.106	-0.00563	0.106	2.563e-06	0.106	1.588e-06	0.106	1.407e-06
107	0.107	-0.0002358	0.107	-0.00278	0.107	-0.00558	0.107	2.469e-06	0.107	1.486e-06	0.107	1.462e-06
108	0.108	-0.00021	0.108	-0.00275	0.108	-0.00554	0.108	2.28e-06	0.108	1.604e-06	0.108	1.502e-06
109	0.109	-0.0001842	0.109	-0.00271	0.109	-0.0055	0.109	2.358e-06	0.109	1.588e-06	0.109	1.313e-06
110	0.11	-0.0001589	0.11	-0.00267	0.11	-0.00546	0.11	2.539e-06	0.11	1.753e-06	0.11	1.399e-06
111	0.111	-0.0001339	0.111	-0.00264	0.111	-0.00542	0.111	2.586e-06	0.111	1.816e-06	0.111	1.486e-06
112	0.112	-0.0001086	0.112	-0.0026	0.112	-0.00538	0.112	2.555e-06	0.112	1.745e-06	0.112	1.376e-06
113	0.113	-8.359e-05	0.113	-0.00257	0.113	-0.00534	0.113	2.28e-06	0.113	1.667e-06	0.113	1.399e-06
114	0.114	-5.884e-05	0.114	-0.00253	0.114	-0.0053	0.114	2.461e-06	0.114	1.761e-06	0.114	1.415e-06
115	0.115	-3.381e-05	0.115	-0.0025	0.115	-0.00526	0.115	2.516e-06	0.115	1.761e-06	0.115	1.588e-06
116	0.116	-9.237e-06	0.116	-0.00246	0.116	-0.00522	0.116	2.524e-06	0.116	1.863e-06	0.116	1.596e-06
117	0.117	1.495e-05	0.117	-0.00243	0.117	-0.00519	0.117	2.484e-06	0.117	1.777e-06	0.117	1.415e-06
118	0.118	3.906e-05	0.118	-0.00239	0.118	-0.00515	0.118	2.626e-06	0.118	1.777e-06	0.118	1.431e-06
119	0.119	6.323e-05	0.119	-0.00236	0.119	-0.00511	0.119	2.555e-06	0.119	1.73e-06	0.119	1.494e-06
120	0.12	8.668e-05	0.12	-0.00232	0.12	-0.00507	0.12	2.476e-06	0.12	1.863e-06	0.12	1.533e-06
121	0.121	0.0001104	0.121	-0.00229	0.121	-0.00503	0.121	2.508e-06	0.121	1.895e-06	0.121	1.486e-06
122	0.122	0.000134	0.122	-0.00225	0.122	-0.00499	0.122	2.476e-06	0.122	1.895e-06	0.122	1.635e-06
123	0.123	0.000157	0.123	-0.00222	0.123	-0.00495	0.123	2.516e-06	0.123	1.8e-06	0.123	1.619e-06
124	0.124	0.00018	0.124	-0.00219	0.124	-0.00491	0.124	2.516e-06	0.124	1.737e-06	0.124	1.517e-06
125	0.125	0.0002031	0.125	-0.00215	0.125	-0.00487	0.125	2.516e-06	0.125	1.659e-06	0.125	1.47e-06
126	0.126	0.0002258	0.126	-0.00212	0.126	-0.00484	0.126	2.539e-06	0.126	1.855e-06	0.126	1.502e-06
127	0.127	0.0002487	0.127	-0.00209	0.127	-0.0048	0.127	2.476e-06	0.127	1.785e-06	0.127	1.698e-06
128	0.128	0.0002715	0.128	-0.00205	0.128	-0.00476	0.128	2.547e-06	0.128	1.934e-06	0.128	1.722e-06
129	0.129	0.0002942	0.129	-0.00202	0.129	-0.00472	0.129	2.586e-06	0.129	1.847e-06	0.129	1.619e-06
130	0.13	0.0003162	0.13	-0.00198	0.13	-0.00468	0.13	2.618e-06	0.13	1.918e-06	0.13	1.612e-06
131	0.131	0.0003381	0.131	-0.00195	0.131	-0.00464	0.131	2.524e-06	0.131	1.895e-06	0.131	1.706e-06
132	0.132	0.0003595	0.132	-0.00192	0.132	-0.00461	0.132	2.5e-06	0.132	1.785e-06	0.132	1.635e-06
133	0.133	0.000381	0.133	-0.00189	0.133	-0.00457	0.133	2.492e-06	0.133	1.722e-06	0.133	1.58e-06
134	0.134	0.0004028	0.134	-0.00185	0.134	-0.00453	0.134	2.642e-06	0.134	1.863e-06	0.134	1.604e-06
135	0.135	0.0004245	0.135	-0.00182	0.135	-0.00449	0.135	2.791e-06	0.135	1.816e-06	0.135	1.722e-06
136	0.136	0.0004459	0.136	-0.00179	0.136	-0.00446	0.136	2.594e-06	0.136	1.832e-06	0.136	1.761e-06
137	0.137	0.0004671	0.137	-0.00175	0.137	-0.00442	0.137	2.642e-06	0.137	1.8e-06	0.137	1.627e-06
138	0.138	0.0004884	0.138	-0.00172	0.138	-0.00438	0.138	2.712e-06	0.138	1.903e-06	0.138	1.667e-06
139	0.139	0.0005094	0.139	-0.00169	0.139	-0.00434	0.139	2.571e-06	0.139	1.832e-06	0.139	1.69e-06
140	0.14	0.0005302	0.14	-0.00166	0.14	-0.00431	0.14	2.547e-06	0.14	1.745e-06	0.14	1.745e-06
141	0.141	0.0005509	0.141	-0.00163	0.141	-0.00427	0.141	2.626e-06	0.141	1.855e-06	0.141	1.737e-06
142	0.142	0.0005712	0.142	-0.00159	0.142	-0.00423	0.142	2.657e-06	0.142	1.887e-06	0.142	1.667e-06
143	0.143	0.0005915	0.143	-0.00156	0.143	-0.00419	0.143	2.563e-06	0.143	1.95e-06	0.143	1.761e-06
144	0.144	0.0006119	0.144	-0.00153	0.144	-0.00416	0.144	2.594e-06	0.144	1.942e-06	0.144	1.847e-06
145	0.145	0.0006323	0.145	-0.0015	0.145	-0.00412	0.145	2.704e-06	0.145	1.926e-06	0.145	1.761e-06
146	0.146	0.0006523	0.146	-0.00147	0.146	-0.00408	0.146	2.657e-06	0.146	2.138e-06	0.146	1.832e-06
147	0.147	0.0006722	0.147	-0.00144	0.147	-0.00405	0.147	2.689e-06	0.147	2.036e-06	0.147	1.69e-06
148	0.148	0.0006922	0.148	-0.00141	0.148	-0.00401	0.148	2.697e-06	0.148	2.154e-06	0.148	1.792e-06
149	0.149	0.0007116	0.149	-0.00137	0.149	-0.00398	0.149	2.673e-06	0.149	1.965e-06	0.149	1.714e-06
150	0.15	0.0007312	0.15	-0.00134	0.15	-0.00394	0.15	2.822e-06	0.15	2.115e-06	0.15	1.808e-06
151	0.151	0.0007512	0.151	-0.00131	0.151	-0.0039	0.151	2.649e-06	0.151	2.005e-06	0.151	1.989e-06
152	0.152	0.0007704	0.152	-0.00128	0.152	-0.00387	0.152	2.704e-06	0.152	2.068e-06	0.152	1.824e-06
153	0.153	0.0007897	0.153	-0.00125	0.153	-0.00383	0.153	2.673e-06	0.153	2.233e-06	0.153	1.8e-06
154	0.154	0.0008089	0.154	-0.00122	0.154	-0.00379	0.154	2.838e-06	0.154	2.217e-06	0.154	1.926e-06
155	0.155	0.0008276	0.155	-0.00119	0.155	-0.00376	0.155	2.877e-06	0.155	2.052e-06	0.155	1.926e-06
156	0.156	0.0008465	0.156	-0.00116	0.156	-0.00372	0.156	2.964e-06	0.156	1.981e-06	0.156	1.934e-06
157	0.157	0.0008653	0.157	-0.00113	0.157	-0.00369	0.157	2.917e-06	0.157	2.028e-06	0.157	1.769e-06
158	0.158	0.000884	0.158	-0.0011	0.158	-0.00365	0.158	2.681e-06	0.158	2.036e-06	0.158	1.84e-06
159	0.159	0.0009023	0.159	-0.00107	0.159	-0.00362	0.159	2.862e-06	0.159	2.146e-06	0.159	2.005e-06
160	0.16	0.0009204	0.16	-0.00104	0.16	-0.00358	0.16	2.838e-06	0.16	2.264e-06	0.16	2.036e-06
161	0.161	0.0009384	0.161	-0.00101	0.161	-0.00355	0.161	2.917e-06	0.161	2.06e-06	0.161	1.879e-06
162	0.162	0.0009558	0.162	-0.0009807	0.162	-0.00351	0.162	2.877e-06	0.162	2.225e-06	0.162	1.91e-06
163	0.163	0.0009735	0.163	-0.000951	0.163	-0.00347	0.163	2.791e-06	0.163	2.209e-06	0.163	1.895e-06
164	0.164	0.0009917	0.164	-0.0009212	0.164	-0.00344	0.164	2.775e-06	0.164	2.044e-06	0.164	1.895e-06
165	0.165	0.00101	0.165	-0.0008924	0.165	-0.0034	0.165	2.783e-06	0.165	2.028e-06	0.165	1.847e-06
166	0.166	0.00103	0.166	-0.0008628	0.166	-0.00337	0.166	2.791e-06	0.166	2.146e-06	0.166	1.965e-06
167	0.167	0.00105	0.167	-0.0008333	0.167	-0.00333	0.167	2.909e-06	0.167	2.17e-06	0.167	2.052e-06
168	0.168	0.00106	0.168	-0.0008043	0.168	-0.0033	0.168	2.917e-06	0.168	2.162e-06	0.168	2.013e-06
169	0.169	0.00108	0.169	-0.0007754	0.169	-0.00327	0.169	2.98e-06	0.169	2.193e-06	0.169	1.981e-06
170	0.17	0.0011	0.17	-0.0007467	0.17	-0.00323	0.17	2.838e-06	0.17	2.296e-06	0.17	2.013e-06
171	0.171	0.00111	0.171	-0.0007179	0.171	-0.0032	0.171	2.807e-06	0.171	2.217e-06	0.171	1.958e-06
172	0.172	0.00113	0.172	-0.0006891	0.172	-0.00316	0.172	3.003e-06	0.172	2.28e-06	0.172	1.989e-06
173	0.173	0.00115	0.173	-0.0006608	0.173	-0.00313	0.173	3.027e-06	0.173	2.406e-06	0.173	1.926e-06
174	0.174	0.00116	0.174	-0.0006324	0.174	-0.00309	0.174	3.097e-06	0.174	2.296e-06	0.174	2.06e-06
175	0.175	0.00118	0.175	-0.0006046	0.175	-0.00306	0.175	2.909e-06	0.175	2.241e-06	0.175	2.044e-06
176	0.176	0.0012	0.176	-0.0005761	0.176	-0.00302	0.176	2.901e-06	0.176	2.241e-06	0.176	2.162e-06
177	0.177	0.00121	0.177	-0.000548	0.177	-0.00299	0.177	3.042e-06	0.177	2.398e-06	0.177	1.989e-06
178	0.178	0.00123	0.178	-0.00052	0.178	-0.00295	0.178	2.862e-06	0.178	2.398e-06	0.178	2.068e-06
179	0.179	0.00125	0.179	-0.0004917	0.179	-0.00292	0.179	2.956e-06	0.179	2.319e-06	0.179	2.013e-06
180	0.18	0.00126	0.18	-0.0004637	0.18	-0.00289	0.18	2.972e-06	0.18	2.429e-06	0.18	2.107e-06
181	0.181	0.00128	0.181	-0.0004362	0.181	-0.00285	0.181	2.925e-06	0.181	2.437e-06	0.181	2.005e-06
182	0.182	0.0013	0.182	-0.0004084	0.182	-0.00282	0.182	2.972e-06	0.182	2.563e-06	0.182	2.013e-06
183	0.183	0.00131	0.183	-0.000381	0.183	-0.00279	0.183	2.885e-06	0.183	2.531e-06	0.183	2.146e-06
184	0.184	0.00133	0.184	-0.0003534	0.184	-0.00275	0.184	3.011e-06	0.184	2.303e-06	0.184	2.036e-06
185	0.185	0.00134	0.185	-0.000326	0.185	-0.00272	0.185	3.09e-06	0.185	2.437e-06	0.185	2.099e-06
186	0.186	0.00136	0.186	-0.0002985	0.186	-0.00269	0.186	3.058e-06	0.186	2.445e-06	0.186	2.131e-06
187	0.187	0.00137	0.187	-0.0002716	0.187	-0.00265	0.187	2.932e-06	0.187	2.319e-06	0.187	2.154e-06
188	0.188	0.00139	0.188	-0.0002445	0.188	-0.00262	0.188	2.98e-06	0.188	2.335e-06	0.188	2.209e-06
189	0.189	0.0014	0.189	-0.0002179	0.189	-0.00259	0.189	2.893e-06	0.189	2.335e-06	0.189	2.091e-06
190	0.19	0.00142	0.19	-0.0001906	0.19	-0.00255	0.19	3.042e-06	0.19	2.296e-06	0.19	2.17e-06
191	0.191	0.00143	0.191	-0.0001641	0.191	-0.00252	0.191	2.877e-06	0.191	2.374e-06	0.191	2.138e-06
192	0.192	0.00145	0.192	-0.0001371	0.192	-0.00249	0.192	3.082e-06	0.192	2.382e-06	0.192	2.186e-06
193	0.193	0.00146	0.193	-0.0001102	0.193	-0.00245	0.193	3.097e-06	0.193	2.233e-06	0.193	2.209e-06
194	0.194	0.00148	0.194	-8.38e-05	0.194	-0.00242	0.194	3.121e-06	0.194	2.414e-06	0.194	2.146e-06
195	0.195	0.00149	0.195	-5.73e-05	0.195	-0.00239	0.195	2.972e-06	0.195	2.374e-06	0.195	2.225e-06
196	0.196	0.00151	0.196	-3.08e-05	0.196	-0.00235	0.196	2.917e-06	0.196	2.414e-06	0.196	2.335e-06
197	0.197	0.00152	0.197	-4.646e-06	0.197	-0.00232	0.197	3.019e-06	0.197	2.398e-06	0.197	2.193e-06
198	0.198	0.00154	0.198	2.176e-05	0.198	-0.00229	0.198	3.027e-06	0.198	2.5e-06	0.198	2.186e-06
199	0.199	0.00155	0.199	4.784e-05	0.199	-0.00226	0.199	3.176e-06	0.199	2.5e-06	0.199	2.256e-06
200	0.2	0.00156	0.2	7.402e-05	0.2	-0.00222	0.2	3.019e-06	0.2	2.5e-06	0.2	2.288e-06
201	0.201	0.00158	0.201	9.984e-05	0.201	-0.00219	0.201	2.956e-06	0.201	2.492e-06	0.201	2.217e-06
202	0.202	0.00159	0.202	0.000126	0.202	-0.00216	0.202	3.003e-06	0.202	2.453e-06	0.202	2.351e-06
203	0.203	0.00161	0.203	0.0001514	0.203	-0.00213	0.203	3.074e-06	0.203	2.248e-06	0.203	2.335e-06
204	0.204	0.00162	0.204	0.0001768	0.204	-0.0021	0.204	3.09e-06	0.204	2.429e-06	0.204	2.319e-06
205	0.205	0.00164	0.205	0.0002029	0.205	-0.00206	0.205	3.184e-06	0.205	2.453e-06	0.205	2.406e-06
206	0.206	0.00165	0.206	0.0002282	0.206	-0.00203	0.206	3.31e-06	0.206	2.571e-06	0.206	2.241e-06
207	0.207	0.00166	0.207	0.0002536	0.207	-0.002	0.207	3.184e-06	0.207	2.429e-06	0.207	2.437e-06
208	0.208	0.00168	0.208	0.0002789	0.208	-0.00197	0.208	3.097e-06	0.208	2.406e-06	0.208	2.398e-06
209	0.209	0.00169	0.209	0.0003042	0.209	-0.00194	0.209	3.215e-06	0.209	2.476e-06	0.209	2.296e-06
210	0.21	0.0017	0.21	0.000329	0.21	-0.0019	0.21	3.16e-06	0.21	2.594e-06	0.21	2.453e-06
211	0.211	0.00172	0.211	0.0003537	0.211	-0.00187	0.211	3.129e-06	0.211	2.516e-06	0.211	2.421e-06
212	0.212	0.00173	0.212	0.0003784	0.212	-0.00184	0.212	3.176e-06	0.212	2.531e-06	0.212	2.516e-06
213	0.213	0.00174	0.213	0.000403	0.213	-0.00181	0.213	3.2e-06	0.213	2.579e-06	0.213	2.398e-06
214	0.214	0.00175	0.214	0.0004278	0.214	-0.00178	0.214	3.215e-06	0.214	2.626e-06	0.214	2.351e-06
215	0.215	0.00177	0.215	0.0004525	0.215	-0.00175	0.215	3.192e-06	0.215	2.657e-06	0.215	2.492e-06
216	0.216	0.00178	0.216	0.0004772	0.216	-0.00171	0.216	3.097e-06	0.216	2.657e-06	0.216	2.492e-06
217	0.217	0.00179	0.217	0.0005021	0.217	-0.00168	0.217	3.153e-06	0.217	2.72e-06	0.217	2.484e-06
218	0.218	0.00181	0.218	0.0005267	0.218	-0.00165	0.218	3.31e-06	0.218	2.83e-06	0.218	2.539e-06
219	0.219	0.00182	0.219	0.0005504	0.219	-0.00162	0.219	3.31e-06	0.219	2.681e-06	0.219	2.469e-06
220	0.22	0.00183	0.22	0.0005745	0.22	-0.00159	0.22	3.388e-06	0.22	2.83e-06	0.22	2.5e-06
221	0.221	0.00184	0.221	0.0005986	0.221	-0.00156	0.221	3.443e-06	0.221	2.61e-06	0.221	2.531e-06
222	0.222	0.00186	0.222	0.0006227	0.222	-0.00153	0.222	3.381e-06	0.222	2.626e-06	0.222	2.406e-06
223	0.223	0.00187	0.223	0.0006469	0.223	-0.0015	0.223	3.239e-06	0.223	2.571e-06	0.223	2.539e-06
224	0.224	0.00188	0.224	0.0006712	0.224	-0.00146	0.224	3.349e-06	0.224	2.642e-06	0.224	2.539e-06
225	0.225	0.00189	0.225	0.000695	0.225	-0.00143	0.225	3.239e-06	0.225	2.673e-06	0.225	2.61e-06
226	0.226	0.0019	0.226	0.0007187	0.226	-0.0014	0.226	3.349e-06	0.226	2.665e-06	0.226	2.626e-06
227	0.227	0.00192	0.227	0.0007428	0.227	-0.00137	0.227	3.318e-06	0.227	2.61e-06	0.227	2.649e-06
228	0.228	0.00193	0.228	0.0007663	0.228	-0.00134	0.228	3.184e-06	0.228	2.72e-06	0.228	2.555e-06
229	0.229	0.00194	0.229	0.0007899	0.229	-0.00131	0.229	3.412e-06	0.229	2.681e-06	0.229	2.421e-06
230	0.23	0.00195	0.23	0.0008133	0.23	-0.00128	0.23	3.263e-06	0.23	2.697e-06	0.23	2.492e-06
231	0.231	0.00196	0.231	0.0008368	0.231	-0.00125	0.231	3.302e-06	0.231	2.752e-06	0.231	2.712e-06
232	0.232	0.00198	0.232	0.0008601	0.232	-0.00122	0.232	3.349e-06	0.232	2.697e-06	0.232	2.689e-06
233	0.233	0.00199	0.233	0.0008834	0.233	-0.00119	0.233	3.302e-06	0.233	2.72e-06	0.233	2.539e-06
234	0.234	0.002	0.234	0.0009065	0.234	-0.00116	0.234	3.498e-06	0.234	2.759e-06	0.234	2.5e-06
235	0.235	0.00201	0.235	0.0009294	0.235	-0.00113	0.235	3.577e-06	0.235	2.712e-06	0.235	2.586e-06
236	0.236	0.00202	0.236	0.0009519	0.236	-0.0011	0.236	3.483e-06	0.236	2.846e-06	0.236	2.665e-06
237	0.237	0.00203	0.237	0.000975	0.237	-0.00107	0.237	3.498e-06	0.237	2.869e-06	0.237	2.571e-06
238	0.238	0.00204	0.238	0.0009981	0.238	-0.00104	0.238	3.294e-06	0.238	2.948e-06	0.238	2.618e-06
239	0.239	0.00206	0.239	0.00102	0.239	-0.00101	0.239	3.325e-06	0.239	2.909e-06	0.239	2.744e-06
240	0.24	0.00207	0.24	0.00104	0.24	-0.0009797	0.24	3.388e-06	0.24	2.94e-06	0.24	2.586e-06
241	0.241	0.00208	0.241	0.00107	0.241	-0.00095	0.241	3.514e-06	0.241	2.987e-06	0.241	2.571e-06
242	0.242	0.00209	0.242	0.00109	0.242	-0.0009202	0.242	3.475e-06	0.242	2.964e-06	0.242	2.72e-06
243	0.243	0.0021	0.243	0.00111	0.243	-0.0008901	0.243	3.514e-06	0.243	2.909e-06	0.243	2.649e-06
244	0.244	0.00211	0.244	0.00113	0.244	-0.0008602	0.244	3.506e-06	0.244	2.98e-06	0.244	2.814e-06
245	0.245	0.00212	0.245	0.00116	0.245	-0.0008307	0.245	3.514e-06	0.245	2.948e-06	0.245	2.634e-06
246	0.246	0.00213	0.246	0.00118	0.246	-0.0008009	0.246	3.53e-06	0.246	2.791e-06	0.246	2.728e-06
247	0.247	0.00214	0.247	0.0012	0.247	-0.0007716	0.247	3.483e-06	0.247	2.712e-06	0.247	2.728e-06
248	0.248	0.00215	0.248	0.00122	0.248	-0.0007424	0.248	3.388e-06	0.248	2.854e-06	0.248	2.634e-06
249	0.249	0.00216	0.249	0.00125	0.249	-0.000713	0.249	3.467e-06	0.249	2.909e-06	0.249	2.791e-06
250	0.25	0.00217	0.25	0.00127	0.25	-0.0006835	0.25	3.601e-06	0.25	2.94e-06	0.25	2.728e-06
251	0.251	0.00218	0.251	0.00129	0.251	-0.0006544	0.251	3.601e-06	0.251	3.066e-06	0.251	2.728e-06
252	0.252	0.00219	0.252	0.00131	0.252	-0.0006255	0.252	3.569e-06	0.252	2.995e-06	0.252	2.869e-06
253	0.253	0.00221	0.253	0.00133	0.253	-0.0005963	0.253	3.719e-06	0.253	2.995e-06	0.253	2.799e-06
254	0.254	0.00222	0.254	0.00135	0.254	-0.0005671	0.254	3.585e-06	0.254	2.995e-06	0.254	2.775e-06
255	0.255	0.00223	0.255	0.00138	0.255	-0.0005381	0.255	3.664e-06	0.255	2.995e-06	0.255	2.767e-06
256	0.256	0.00224	0.256	0.0014	0.256	-0.000509	0.256	3.608e-06	0.256	3.074e-06	0.256	2.854e-06
257	0.257	0.00225	0.257	0.00142	0.257	-0.0004801	0.257	3.553e-06	0.257	2.995e-06	0.257	2.807e-06
258	0.258	0.00226	0.258	0.00144	0.258	-0.0004512	0.258	3.608e-06	0.258	3.129e-06	0.258	2.846e-06
259	0.259	0.00227	0.259	0.00146	0.259	-0.0004226	0.259	3.459e-06	0.259	2.869e-06	0.259	2.759e-06
260	0.26	0.00227	0.26	0.00148	0.26	-0.0003938	0.26	3.388e-06	0.26	2.94e-06	0.26	2.783e-06
261	0.261	0.00228	0.261	0.0015	0.261	-0.0003653	0.261	3.601e-06	0.261	2.98e-06	0.261	2.752e-06
262	0.262	0.00229	0.262	0.00152	0.262	-0.0003364	0.262	3.687e-06	0.262	3.066e-06	0.262	2.807e-06
263	0.263	0.0023	0.263	0.00155	0.263	-0.0003076	0.263	3.734e-06	0.263	3.05e-06	0.263	2.94e-06
264	0.264	0.00231	0.264	0.00157	0.264	-0.0002795	0.264	3.491e-06	0.264	3.035e-06	0.264	2.869e-06
265	0.265	0.00232	0.265	0.00159	0.265	-0.0002511	0.265	3.522e-06	0.265	3.058e-06	0.265	2.83e-06
266	0.266	0.00233	0.266	0.00161	0.266	-0.000223	0.266	3.546e-06	0.266	3.113e-06	0.266	2.917e-06
267	0.267	0.00234	0.267	0.00163	0.267	-0.0001946	0.267	3.42e-06	0.267	2.964e-06	0.267	2.877e-06
268	0.268	0.00235	0.268	0.00165	0.268	-0.0001663	0.268	3.585e-06	0.268	2.995e-06	0.268	2.964e-06
269	0.269	0.00236	0.269	0.00167	0.269	-0.0001379	0.269	3.719e-06	0.269	2.877e-06	0.269	2.846e-06
270	0.27	0.00237	0.27	0.00169	0.27	-0.0001098	0.27	3.679e-06	0.27	2.972e-06	0.27	2.94e-06
271	0.271	0.00238	0.271	0.00171	0.271	-8.151e-05	0.271	3.726e-06	0.271	3.035e-06	0.271	3.042e-06
272	0.272	0.00239	0.272	0.00173	0.272	-5.351e-05	0.272	3.719e-06	0.272	3.239e-06	0.272	2.893e-06
273	0.273	0.0024	0.273	0.00175	0.273	-2.535e-05	0.273	3.577e-06	0.273	3.294e-06	0.273	2.893e-06
274	0.274	0.00241	0.274	0.00177	0.274	2.579e-06	0.274	3.695e-06	0.274	3.255e-06	0.274	2.987e-06
275	0.275	0.00242	0.275	0.00179	0.275	3.06e-05	0.275	3.656e-06	0.275	2.948e-06	0.275	3.027e-06
276	0.276	0.00243	0.276	0.00181	0.276	5.873e-05	0.276	3.601e-06	0.276	3.105e-06	0.276	3.003e-06
277	0.277	0.00244	0.277	0.00183	0.277	8.616e-05	0.277	3.703e-06	0.277	3.058e-06	0.277	2.94e-06
278	0.278	0.00245	0.278	0.00185	0.278	0.0001139	0.278	3.679e-06	0.278	3.105e-06	0.278	2.956e-06
279	0.279	0.00245	0.279	0.00187	0.279	0.0001418	0.279	3.679e-06	0.279	3.042e-06	0.279	3.027e-06
280	0.28	0.00246	0.28	0.00189	0.28	0.0001689	0.28	3.546e-06	0.28	3.121e-06	0.28	2.995e-06
281	0.281	0.00247	0.281	0.00191	0.281	0.0001966	0.281	3.695e-06	0.281	3.137e-06	0.281	2.987e-06
282	0.282	0.00248	0.282	0.00193	0.282	0.0002241	0.282	3.75e-06	0.282	3.09e-06	0.282	3.097e-06
283	0.283	0.00249	0.283	0.00195	0.283	0.0002516	0.283	3.687e-06	0.283	3.176e-06	0.283	3.09e-06
284	0.284	0.0025	0.284	0.00197	0.284	0.000279	0.284	3.703e-06	0.284	3.263e-06	0.284	3.042e-06
285	0.285	0.00251	0.285	0.00199	0.285	0.0003064	0.285	3.726e-06	0.285	3.129e-06	0.285	2.972e-06
286	0.286	0.00251	0.286	0.00201	0.286	0.0003334	0.286	3.734e-06	0.286	3.239e-06	0.286	2.948e-06
287	0.287	0.00252	0.287	0.00203	0.287	0.0003601	0.287	3.758e-06	0.287	3.145e-06	0.287	3.066e-06
288	0.288	0.00253	0.288	0.00205	0.288	0.0003871	0.288	3.86e-06	0.288	3.16e-06	0.288	3.074e-06
289	0.289	0.00254	0.289	0.00207	0.289	0.0004143	0.289	3.679e-06	0.289	3.16e-06	0.289	3.09e-06
290	0.29	0.00255	0.29	0.00209	0.29	0.0004413	0.29	3.695e-06	0.29	3.286e-06	0.29	2.932e-06
291	0.291	0.00256	0.291	0.00211	0.291	0.0004684	0.291	3.695e-06	0.291	3.223e-06	0.291	2.995e-06
292	0.292	0.00257	0.292	0.00213	0.292	0.0004955	0.292	3.695e-06	0.292	3.153e-06	0.292	3.129e-06
293	0.293	0.00257	0.293	0.00214	0.293	0.0005223	0.293	3.734e-06	0.293	3.153e-06	0.293	3.145e-06
294	0.294	0.00258	0.294	0.00216	0.294	0.0005491	0.294	3.836e-06	0.294	3.255e-06	0.294	3.074e-06
295	0.295	0.00259	0.295	0.00218	0.295	0.000576	0.295	3.986e-06	0.295	3.294e-06	0.295	3.2e-06
296	0.296	0.0026	0.296	0.0022	0.296	0.0006026	0.296	3.844e-06	0.296	3.357e-06	0.296	3.113e-06
297	0.297	0.00261	0.297	0.00222	0.297	0.0006293	0.297	3.805e-06	0.297	3.231e-06	0.297	3.208e-06
298	0.298	0.00261	0.298	0.00224	0.298	0.0006562	0.298	3.836e-06	0.298	3.223e-06	0.298	3.082e-06
299	0.299	0.00262	0.299	0.00226	0.299	0.0006827	0.299	3.703e-06	0.299	3.215e-06	0.299	3.145e-06
300	0.3	0.00263	0.3	0.00228	0.3	0.000709	0.3	3.813e-06	0.3	3.357e-06	0.3	3.192e-06
301	0.301	0.00264	0.301	0.0023	0.301	0.0007361	0.301	3.844e-06	0.301	3.349e-06	0.301	3.16e-06
302	0.302	0.00265	0.302	0.00231	0.302	0.0007626	0.302	3.821e-06	0.302	3.318e-06	0.302	3.058e-06
303	0.303	0.00265	0.303	0.00233	0.303	0.0007893	0.303	3.821e-06	0.303	3.443e-06	0.303	3.223e-06
304	0.304	0.00266	0.304	0.00235	0.304	0.0008155	0.304	3.813e-06	0.304	3.514e-06	0.304	3.168e-06
305	0.305	0.00267	0.305	0.00237	0.305	0.0008418	0.305	3.852e-06	0.305	3.483e-06	0.305	3.223e-06
306	0.306	0.00268	0.306	0.00239	0.306	0.000868	0.306	3.939e-06	0.306	3.27e-06	0.306	3.176e-06
307	0.307	0.00268	0.307	0.00241	0.307	0.0008945	0.307	3.931e-06	0.307	3.239e-06	0.307	3.365e-06
308	0.308	0.00269	0.308	0.00242	0.308	0.0009207	0.308	3.781e-06	0.308	3.231e-06	0.308	3.168e-06
309	0.309	0.0027	0.309	0.00244	0.309	0.0009463	0.309	3.836e-06	0.309	3.318e-06	0.309	3.247e-06
310	0.31	0.00271	0.31	0.00246	0.31	0.0009722	0.31	3.86e-06	0.31	3.522e-06	0.31	3.145e-06
311	0.311	0.00271	0.311	0.00248	0.311	0.0009983	0.311	3.978e-06	0.311	3.42e-06	0.311	3.428e-06
312	0.312	0.00272	0.312	0.0025	0.312	0.00102	0.312	3.978e-06	0.312	3.436e-06	0.312	3.192e-06
313	0.313	0.00273	0.313	0.00251	0.313	0.00105	0.313	3.907e-06	0.313	3.349e-06	0.313	3.255e-06
314	0.314	0.00274	0.314	0.00253	0.314	0.00108	0.314	3.954e-06	0.314	3.341e-06	0.314	3.137e-06
315	0.315	0.00274	0.315	0.00255	0.315	0.0011	0.315	3.899e-06	0.315	3.514e-06	0.315	3.239e-06
316	0.316	0.00275	0.316	0.00257	0.316	0.00113	0.316	3.978e-06	0.316	3.514e-06	0.316	3.286e-06
317	0.317	0.00276	0.317	0.00258	0.317	0.00115	0.317	3.97e-06	0.317	3.396e-06	0.317	3.208e-06
318	0.318	0.00277	0.318	0.0026	0.318	0.00118	0.318	3.774e-06	0.318	3.483e-06	0.318	3.113e-06
319	0.319	0.00277	0.319	0.00262	0.319	0.00121	0.319	3.829e-06	0.319	3.451e-06	0.319	3.286e-06
320	0.32	0.00278	0.32	0.00264	0.32	0.00123	0.32	3.947e-06	0.32	3.538e-06	0.32	3.388e-06
321	0.321	0.00279	0.321	0.00265	0.321	0.00126	0.321	3.931e-06	0.321	3.624e-06	0.321	3.381e-06
322	0.322	0.0028	0.322	0.00267	0.322	0.00128	0.322	4.096e-06	0.322	3.577e-06	0.322	3.373e-06
323	0.323	0.0028	0.323	0.00269	0.323	0.00131	0.323	4.072e-06	0.323	3.53e-06	0.323	3.318e-06
324	0.324	0.00281	0.324	0.00271	0.324	0.00133	0.324	4.041e-06	0.324	3.671e-06	0.324	3.451e-06
325	0.325	0.00282	0.325	0.00272	0.325	0.00136	0.325	3.939e-06	0.325	3.585e-06	0.325	3.365e-06
326	0.326	0.00282	0.326	0.00274	0.326	0.00138	0.326	3.962e-06	0.326	3.671e-06	0.326	3.27e-06
327	0.327	0.00283	0.327	0.00276	0.327	0.00141	0.327	4.002e-06	0.327	3.475e-06	0.327	3.325e-06
328	0.328	0.00284	0.328	0.00277	0.328	0.00143	0.328	4.033e-06	0.328	3.522e-06	0.328	3.349e-06
329	0.329	0.00285	0.329	0.00279	0.329	0.00146	0.329	4.088e-06	0.329	3.459e-06	0.329	3.373e-06
330	0.33	0.00285	0.33	0.00281	0.33	0.00148	0.33	4.072e-06	0.33	3.538e-06	0.33	3.388e-06
331	0.331	0.00286	0.331	0.00283	0.331	0.00151	0.331	4.033e-06	0.331	3.577e-06	0.331	3.349e-06
332	0.332	0.00287	0.332	0.00284	0.332	0.00153	0.332	4.237e-06	0.332	3.656e-06	0.332	3.451e-06
333	0.333	0.00287	0.333	0.00286	0.333	0.00156	0.333	4.167e-06	0.333	3.632e-06	0.333	3.325e-06
334	0.334	0.00288	0.334	0.00288	0.334	0.00158	0.334	4.206e-06	0.334	3.726e-06	0.334	3.365e-06
335	0.335	0.00289	0.335	0.00289	0.335	0.00161	0.335	4.261e-06	0.335	3.766e-06	0.335	3.302e-06
336	0.336	0.00289	0.336	0.00291	0.336	0.00163	0.336	4.245e-06	0.336	3.797e-06	0.336	3.443e-06
337	0.337	0.0029	0.337	0.00293	0.337	0.00166	0.337	4.222e-06	0.337	3.546e-06	0.337	3.404e-06
338	0.338	0.00291	0.338	0.00294	0.338	0.00168	0.338	4.182e-06	0.338	3.75e-06	0.338	3.373e-06
339	0.339	0.00291	0.339	0.00296	0.339	0.00171	0.339	4.175e-06	0.339	3.781e-06	0.339	3.616e-06
340	0.34	0.00292	0.34	0.00297	0.34	0.00173	0.34	3.915e-06	0.34	3.86e-06	0.34	3.459e-06
341	0.341	0.00293	0.341	0.00299	0.341	0.00176	0.341	3.994e-06	0.341	3.656e-06	0.341	3.436e-06
342	0.342	0.00293	0.342	0.00301	0.342	0.00178	0.342	3.986e-06	0.342	3.726e-06	0.342	3.388e-06
343	0.343	0.00294	0.343	0.00302	0.343	0.00181	0.343	3.994e-06	0.343	3.632e-06	0.343	3.436e-06
344	0.344	0.00295	0.344	0.00304	0.344	0.00183	0.344	3.994e-06	0.344	3.593e-06	0.344	3.365e-06
345	0.345	0.00295	0.345	0.00306	0.345	0.00185	0.345	4.08e-06	0.345	3.726e-06	0.345	3.522e-06
346	0.346	0.00296	0.346	0.00307	0.346	0.00188	0.346	4.127e-06	0.346	3.852e-06	0.346	3.498e-06
347	0.347	0.00297	0.347	0.00309	0.347	0.0019	0.347	4.151e-06	0.347	3.813e-06	0.347	3.608e-06
348	0.348	0.00297	0.348	0.0031	0.348	0.00193	0.348	4.12e-06	0.348	3.75e-06	0.348	3.608e-06
349	0.349	0.00298	0.349	0.00312	0.349	0.00195	0.349	4.167e-06	0.349	3.781e-06	0.349	3.569e-06
350	0.35	0.00298	0.35	0.00314	0.35	0.00198	0.35	4.072e-06	0.35	3.947e-06	0.35	3.53e-06
351	0.351	0.00299	0.351	0.00315	0.351	0.002	0.351	4.167e-06	0.351	3.876e-06	0.351	3.585e-06
352	0.352	0.003	0.352	0.00317	0.352	0.00202	0.352	4.159e-06	0.352	3.758e-06	0.352	3.561e-06
353	0.353	0.003	0.353	0.00318	0.353	0.00205	0.353	4.182e-06	0.353	3.734e-06	0.353	3.569e-06
354	0.354	0.00301	0.354	0.0032	0.354	0.00207	0.354	4.167e-06	0.354	3.687e-06	0.354	3.577e-06
355	0.355	0.00301	0.355	0.00321	0.355	0.0021	0.355	4.23e-06	0.355	3.656e-06	0.355	3.648e-06
356	0.356	0.00302	0.356	0.00323	0.356	0.00212	0.356	4.112e-06	0.356	3.844e-06	0.356	3.608e-06
357	0.357	0.00303	0.357	0.00325	0.357	0.00214	0.357	4.104e-06	0.357	3.687e-06	0.357	3.608e-06
358	0.358	0.00303	0.358	0.00326	0.358	0.00217	0.358	4.104e-06	0.358	3.813e-06	0.358	3.522e-06
359	0.359	0.00304	0.359	0.00328	0.359	0.00219	0.359	4.104e-06	0.359	3.829e-06	0.359	3.75e-06
360	0.36	0.00305	0.36	0.00329	0.36	0.00222	0.36	4.135e-06	0.36	3.962e-06	0.36	3.569e-06
361	0.361	0.00305	0.361	0.00331	0.361	0.00224	0.361	4.292e-06	0.361	3.899e-06	0.361	3.585e-06
362	0.362	0.00306	0.362	0.00332	0.362	0.00226	0.362	4.316e-06	0.362	3.954e-06	0.362	3.601e-06
363	0.363	0.00306	0.363	0.00334	0.363	0.00229	0.363	4.127e-06	0.363	3.742e-06	0.363	3.569e-06
364	0.364	0.00307	0.364	0.00335	0.364	0.00231	0.364	4.34e-06	0.364	3.86e-06	0.364	3.569e-06
365	0.365	0.00308	0.365	0.00337	0.365	0.00233	0.365	4.269e-06	0.365	3.876e-06	0.365	3.703e-06
366	0.366	0.00308	0.366	0.00338	0.366	0.00236	0.366	4.3e-06	0.366	3.899e-06	0.366	3.671e-06
367	0.367	0.00309	0.367	0.0034	0.367	0.00238	0.367	4.324e-06	0.367	3.805e-06	0.367	3.789e-06
368	0.368	0.00309	0.368	0.00341	0.368	0.0024	0.368	4.277e-06	0.368	3.821e-06	0.368	3.711e-06
369	0.369	0.0031	0.369	0.00343	0.369	0.00243	0.369	4.324e-06	0.369	3.876e-06	0.369	3.585e-06
370	0.37	0.0031	0.37	0.00344	0.37	0.00245	0.37	4.347e-06	0.37	4.002e-06	0.37	3.671e-06
371	0.371	0.00311	0.371	0.00346	0.371	0.00247	0.371	4.324e-06	0.371	3.986e-06	0.371	3.64e-06
372	0.372	0.00312	0.372	0.00347	0.372	0.0025	0.372	4.363e-06	0.372	3.813e-06	0.372	3.766e-06
373	0.373	0.00312	0.373	0.00349	0.373	0.00252	0.373	4.426e-06	0.373	3.797e-06	0.373	3.616e-06
374	0.374	0.00313	0.374	0.0035	0.374	0.00254	0.374	4.277e-06	0.374	3.97e-06	0.374	3.648e-06
375	0.375	0.00313	0.375	0.00352	0.375	0.00257	0.375	4.308e-06	0.375	3.923e-06	0.375	3.719e-06
376	0.376	0.00314	0.376	0.00353	0.376	0.00259	0.376	4.434e-06	0.376	3.97e-06	0.376	3.821e-06
377	0.377	0.00315	0.377	0.00354	0.377	0.00261	0.377	4.489e-06	0.377	3.97e-06	0.377	3.774e-06
378	0.378	0.00315	0.378	0.00356	0.378	0.00263	0.378	4.379e-06	0.378	4.025e-06	0.378	3.734e-06
379	0.379	0.00316	0.379	0.00357	0.379	0.00266	0.379	4.387e-06	0.379	3.892e-06	0.379	3.805e-06
380	0.38	0.00316	0.38	0.00359	0.38	0.00268	0.38	4.395e-06	0.38	4.009e-06	0.38	3.884e-06
381	0.381	0.00317	0.381	0.0036	0.381	0.0027	0.381	4.316e-06	0.381	3.978e-06	0.381	3.742e-06
382	0.382	0.00317	0.382	0.00362	0.382	0.00273	0.382	4.355e-06	0.382	4.002e-06	0.382	3.75e-06
383	0.383	0.00318	0.383	0.00363	0.383	0.00275	0.383	4.41e-06	0.383	3.884e-06	0.383	3.892e-06
384	0.384	0.00319	0.384	0.00365	0.384	0.00277	0.384	4.371e-06	0.384	4.057e-06	0.384	3.813e-06
385	0.385	0.00319	0.385	0.00366	0.385	0.00279	0.385	4.379e-06	0.385	3.986e-06	0.385	3.766e-06
386	0.386	0.0032	0.386	0.00368	0.386	0.00282	0.386	4.395e-06	0.386	3.939e-06	0.386	3.852e-06
387	0.387	0.0032	0.387	0.00369	0.387	0.00284	0.387	4.41e-06	0.387	3.97e-06	0.387	3.923e-06
388	0.388	0.00321	0.388	0.0037	0.388	0.00286	0.388	4.473e-06	0.388	3.915e-06	0.388	3.836e-06
389	0.389	0.00321	0.389	0.00372	0.389	0.00288	0.389	4.505e-06	0.389	3.931e-06	0.389	3.836e-06
390	0.39	0.00322	0.39	0.00373	0.39	0.00291	0.39	4.52e-06	0.39	4.112e-06	0.39	3.789e-06
391	0.391	0.00322	0.391	0.00375	0.391	0.00293	0.391	4.536e-06	0.391	4.104e-06	0.391	3.923e-06
392	0.392	0.00323	0.392	0.00376	0.392	0.00295	0.392	4.52e-06	0.392	4.206e-06	0.392	3.892e-06
393	0.393	0.00323	0.393	0.00377	0.393	0.00297	0.393	4.41e-06	0.393	4.167e-06	0.393	3.994e-06
394	0.394	0.00324	0.394	0.00379	0.394	0.003	0.394	4.363e-06	0.394	3.994e-06	0.394	3.907e-06
395	0.395	0.00325	0.395	0.0038	0.395	0.00302	0.395	4.355e-06	0.395	4.025e-06	0.395	3.947e-06
396	0.396	0.00325	0.396	0.00381	0.396	0.00304	0.396	4.379e-06	0.396	4.214e-06	0.396	3.923e-06
397	0.397	0.00326	0.397	0.00383	0.397	0.00306	0.397	4.536e-06	0.397	4.269e-06	0.397	3.962e-06
398	0.398	0.00326	0.398	0.00384	0.398	0.00309	0.398	4.536e-06	0.398	4.269e-06	0.398	3.962e-06
399	0.399	0.00327	0.399	0.00386	0.399	0.00311	0.399	4.45e-06	0.399	3.907e-06	0.399	4.08e-06
400	0.4	0.00327	0.4	0.00387	0.4	0.00313	0.4	4.473e-06	0.4	4.009e-06	0.4	3.884e-06
401	0.401	0.00328	0.401	0.00388	0.401	0.00315	0.401	4.426e-06	0.401	4.104e-06	0.401	3.962e-06
402	0.402	0.00328	0.402	0.0039	0.402	0.00317	0.402	4.513e-06	0.402	4.151e-06	0.402	3.789e-06
403	0.403	0.00329	0.403	0.00391	0.403	0.0032	0.403	4.45e-06	0.403	3.994e-06	0.403	3.868e-06
404	0.404	0.00329	0.404	0.00392	0.404	0.00322	0.404	4.481e-06	0.404	4.057e-06	0.404	3.986e-06
405	0.405	0.0033	0.405	0.00394	0.405	0.00324	0.405	4.528e-06	0.405	4.12e-06	0.405	3.947e-06
406	0.406	0.0033	0.406	0.00395	0.406	0.00326	0.406	4.536e-06	0.406	4.214e-06	0.406	3.923e-06
407	0.407	0.00331	0.407	0.00396	0.407	0.00328	0.407	4.536e-06	0.407	4.214e-06	0.407	4.08e-06
408	0.408	0.00331	0.408	0.00398	0.408	0.0033	0.408	4.442e-06	0.408	4.237e-06	0.408	3.97e-06
409	0.409	0.00332	0.409	0.00399	0.409	0.00333	0.409	4.544e-06	0.409	4.245e-06	0.409	4.017e-06
410	0.41	0.00332	0.41	0.004	0.41	0.00335	0.41	4.505e-06	0.41	4.442e-06	0.41	4.072e-06
411	0.411	0.00333	0.411	0.00402	0.411	0.00337	0.411	4.505e-06	0.411	4.363e-06	0.411	4.096e-06
412	0.412	0.00333	0.412	0.00403	0.412	0.00339	0.412	4.552e-06	0.412	4.285e-06	0.412	4.104e-06
413	0.413	0.00334	0.413	0.00404	0.413	0.00341	0.413	4.591e-06	0.413	4.261e-06	0.413	4.017e-06
414	0.414	0.00335	0.414	0.00406	0.414	0.00343	0.414	4.513e-06	0.414	4.253e-06	0.414	4.08e-06
415	0.415	0.00335	0.415	0.00407	0.415	0.00346	0.415	4.623e-06	0.415	4.23e-06	0.415	4.206e-06
416	0.416	0.00335	0.416	0.00408	0.416	0.00348	0.416	4.631e-06	0.416	4.324e-06	0.416	4.135e-06
417	0.417	0.00336	0.417	0.0041	0.417	0.0035	0.417	4.583e-06	0.417	4.292e-06	0.417	4.088e-06
418	0.418	0.00337	0.418	0.00411	0.418	0.00352	0.418	4.568e-06	0.418	4.497e-06	0.418	4.127e-06
419	0.419	0.00337	0.419	0.00412	0.419	0.00354	0.419	4.654e-06	0.419	4.465e-06	0.419	4.127e-06
420	0.42	0.00338	0.42	0.00413	0.42	0.00356	0.42	4.646e-06	0.42	4.379e-06	0.42	4.222e-06
421	0.421	0.00338	0.421	0.00415	0.421	0.00358	0.421	4.709e-06	0.421	4.237e-06	0.421	4.175e-06
422	0.422	0.00338	0.422	0.00416	0.422	0.0036	0.422	4.819e-06	0.422	4.371e-06	0.422	4.167e-06
423	0.423	0.00339	0.423	0.00417	0.423	0.00363	0.423	4.843e-06	0.423	4.269e-06	0.423	4.237e-06
424	0.424	0.00339	0.424	0.00419	0.424	0.00365	0.424	4.646e-06	0.424	4.403e-06	0.424	4.23e-06
425	0.425	0.0034	0.425	0.0042	0.425	0.00367	0.425	4.686e-06	0.425	4.41e-06	0.425	4.261e-06
426	0.426	0.00341	0.426	0.00421	0.426	0.00369	0.426	4.544e-06	0.426	4.41e-06	0.426	4.222e-06
427	0.427	0.00341	0.427	0.00422	0.427	0.00371	0.427	4.662e-06	0.427	4.387e-06	0.427	4.34e-06
428	0.428	0.00341	0.428	0.00424	0.428	0.00373	0.428	4.796e-06	0.428	4.489e-06	0.428	4.237e-06
429	0.429	0.00342	0.429	0.00425	0.429	0.00375	0.429	4.67e-06	0.429	4.41e-06	0.429	4.253e-06
430	0.43	0.00342	0.43	0.00426	0.43	0.00377	0.43	4.701e-06	0.43	4.45e-06	0.43	4.324e-06
431	0.431	0.00343	0.431	0.00427	0.431	0.00379	0.431	4.819e-06	0.431	4.253e-06	0.431	4.143e-06
432	0.432	0.00343	0.432	0.00429	0.432	0.00381	0.432	4.858e-06	0.432	4.222e-06	0.432	4.269e-06
433	0.433	0.00344	0.433	0.0043	0.433	0.00383	0.433	4.803e-06	0.433	4.363e-06	0.433	4.261e-06
434	0.434	0.00344	0.434	0.00431	0.434	0.00385	0.434	4.646e-06	0.434	4.434e-06	0.434	4.182e-06
435	0.435	0.00345	0.435	0.00432	0.435	0.00388	0.435	4.709e-06	0.435	4.237e-06	0.435	4.379e-06
436	0.436	0.00345	0.436	0.00434	0.436	0.0039	0.436	4.67e-06	0.436	4.395e-06	0.436	4.237e-06
437	0.437	0.00346	0.437	0.00435	0.437	0.00392	0.437	4.662e-06	0.437	4.458e-06	0.437	4.214e-06
438	0.438	0.00346	0.438	0.00436	0.438	0.00394	0.438	4.748e-06	0.438	4.575e-06	0.438	4.347e-06
439	0.439	0.00347	0.439	0.00437	0.439	0.00396	0.439	4.725e-06	0.439	4.308e-06	0.439	4.34e-06
440	0.44	0.00347	0.44	0.00438	0.44	0.00398	0.44	4.89e-06	0.44	4.489e-06	0.44	4.316e-06
441	0.441	0.00348	0.441	0.00439	0.441	0.004	0.441	4.819e-06	0.441	4.442e-06	0.441	4.379e-06
442	0.442	0.00348	0.442	0.00441	0.442	0.00402	0.442	4.772e-06	0.442	4.497e-06	0.442	4.403e-06
443	0.443	0.00349	0.443	0.00442	0.443	0.00404	0.443	4.78e-06	0.443	4.355e-06	0.443	4.568e-06
444	0.444	0.00349	0.444	0.00443	0.444	0.00406	0.444	4.678e-06	0.444	4.552e-06	0.444	4.442e-06
445	0.445	0.0035	0.445	0.00444	0.445	0.00408	0.445	4.701e-06	0.445	4.528e-06	0.445	4.41e-06
446	0.446	0.0035	0.446	0.00445	0.446	0.0041	0.446	4.733e-06	0.446	4.583e-06	0.446	4.316e-06
447	0.447	0.0035	0.447	0.00447	0.447	0.00412	0.447	4.811e-06	0.447	4.52e-06	0.447	4.458e-06
448	0.448	0.00351	0.448	0.00448	0.448	0.00414	0.448	5.016e-06	0.448	4.615e-06	0.448	4.701e-06
449	0.449	0.00351	0.449	0.00449	0.449	0.00416	0.449	4.796e-06	0.449	4.544e-06	0.449	4.575e-06
450	0.45	0.00352	0.45	0.0045	0.45	0.00418	0.45	4.866e-06	0.45	4.591e-06	0.45	4.418e-06
451	0.451	0.00352	0.451	0.00451	0.451	0.0042	0.451	4.741e-06	0.451	4.395e-06	0.451	4.442e-06
452	0.452	0.00353	0.452	0.00452	0.452	0.00422	0.452	4.788e-06	0.452	4.575e-06	0.452	4.552e-06
453	0.453	0.00353	0.453	0.00454	0.453	0.00424	0.453	4.835e-06	0.453	4.505e-06	0.453	4.403e-06
454	0.454	0.00354	0.454	0.00455	0.454	0.00426	0.454	4.78e-06	0.454	4.52e-06	0.454	4.403e-06
455	0.455	0.00354	0.455	0.00456	0.455	0.00428	0.455	4.898e-06	0.455	4.473e-06	0.455	4.505e-06
456	0.456	0.00355	0.456	0.00457	0.456	0.0043	0.456	4.843e-06	0.456	4.403e-06	0.456	4.638e-06
457	0.457	0.00355	0.457	0.00458	0.457	0.00432	0.457	4.882e-06	0.457	4.52e-06	0.457	4.631e-06
458	0.458	0.00355	0.458	0.00459	0.458	0.00434	0.458	4.866e-06	0.458	4.725e-06	0.458	4.481e-06
459	0.459	0.00356	0.459	0.00461	0.459	0.00436	0.459	4.764e-06	0.459	4.693e-06	0.459	4.505e-06
460	0.46	0.00356	0.46	0.00462	0.46	0.00438	0.46	4.811e-06	0.46	4.678e-06	0.46	4.489e-06
461	0.461	0.00357	0.461	0.00463	0.461	0.0044	0.461	4.819e-06	0.461	4.607e-06	0.461	4.442e-06
462	0.462	0.00357	0.462	0.00464	0.462	0.00442	0.462	4.921e-06	0.462	4.583e-06	0.462	4.45e-06
463	0.463	0.00358	0.463	0.00465	0.463	0.00444	0.463	4.906e-06	0.463	4.615e-06	0.463	4.583e-06
464	0.464	0.00358	0.464	0.00466	0.464	0.00446	0.464	4.851e-06	0.464	4.725e-06	0.464	4.505e-06
465	0.465	0.00359	0.465	0.00467	0.465	0.00448	0.465	4.953e-06	0.465	4.748e-06	0.465	4.623e-06
466	0.466	0.00359	0.466	0.00469	0.466	0.0045	0.466	4.851e-06	0.466	4.615e-06	0.466	4.583e-06
467	0.467	0.0036	0.467	0.0047	0.467	0.00452	0.467	5.039e-06	0.467	4.552e-06	0.467	4.575e-06
468	0.468	0.0036	0.468	0.00471	0.468	0.00454	0.468	4.866e-06	0.468	4.662e-06	0.468	4.662e-06
469	0.469	0.00361	0.469	0.00472	0.469	0.00456	0.469	4.961e-06	0.469	4.686e-06	0.469	4.552e-06
470	0.47	0.00361	0.47	0.00473	0.47	0.00458	0.47	4.945e-06	0.47	4.607e-06	0.47	4.497e-06
471	0.471	0.00361	0.471	0.00474	0.471	0.0046	0.471	4.898e-06	0.471	4.544e-06	0.471	4.583e-06
472	0.472	0.00362	0.472	0.00475	0.472	0.00461	0.472	4.914e-06	0.472	4.615e-06	0.472	4.489e-06
473	0.473	0.00362	0.473	0.00476	0.473	0.00463	0.473	4.882e-06	0.473	4.646e-06	0.473	4.678e-06
474	0.474	0.00363	0.474	0.00477	0.474	0.00465	0.474	5.094e-06	0.474	4.709e-06	0.474	4.575e-06
475	0.475	0.00363	0.475	0.00478	0.475	0.00467	0.475	5.212e-06	0.475	4.756e-06	0.475	4.591e-06
476	0.476	0.00364	0.476	0.0048	0.476	0.00469	0.476	5.008e-06	0.476	4.819e-06	0.476	4.607e-06
477	0.477	0.00364	0.477	0.00481	0.477	0.00471	0.477	5.031e-06	0.477	4.811e-06	0.477	4.646e-06
478	0.478	0.00364	0.478	0.00482	0.478	0.00473	0.478	5.094e-06	0.478	4.819e-06	0.478	4.505e-06
479	0.479	0.00365	0.479	0.00483	0.479	0.00475	0.479	5e-06	0.479	4.709e-06	0.479	4.709e-06
480	0.48	0.00365	0.48	0.00484	0.48	0.00477	0.48	5.079e-06	0.48	4.803e-06	0.48	4.678e-06
481	0.481	0.00366	0.481	0.00485	0.481	0.00479	0.481	5.047e-06	0.481	4.803e-06	0.481	4.701e-06
482	0.482	0.00366	0.482	0.00486	0.482	0.00481	0.482	5.071e-06	0.482	4.811e-06	0.482	4.623e-06
483	0.483	0.00367	0.483	0.00487	0.483	0.00483	0.483	5e-06	0.483	4.906e-06	0.483	4.701e-06
484	0.484	0.00367	0.484	0.00488	0.484	0.00484	0.484	5.008e-06	0.484	4.843e-06	0.484	4.819e-06
485	0.485	0.00367	0.485	0.00489	0.485	0.00486	0.485	4.874e-06	0.485	4.882e-06	0.485	4.709e-06
486	0.486	0.00368	0.486	0.0049	0.486	0.00488	0.486	5.024e-06	0.486	4.945e-06	0.486	4.623e-06
487	0.487	0.00368	0.487	0.00491	0.487	0.0049	0.487	5.047e-06	0.487	4.89e-06	0.487	4.725e-06
488	0.488	0.00369	0.488	0.00492	0.488	0.00492	0.488	5.142e-06	0.488	4.882e-06	0.488	4.851e-06
489	0.489	0.00369	0.489	0.00493	0.489	0.00494	0.489	5.063e-06	0.489	5.024e-06	0.489	4.811e-06
490	0.49	0.00369	0.49	0.00494	0.49	0.00496	0.49	5.047e-06	0.49	4.929e-06	0.49	4.678e-06
491	0.491	0.0037	0.491	0.00496	0.491	0.00498	0.491	4.953e-06	0.491	4.906e-06	0.491	4.646e-06
492	0.492	0.0037	0.492	0.00497	0.492	0.00499	0.492	5.039e-06	0.492	4.921e-06	0.492	4.89e-06
493	0.493	0.00371	0.493	0.00498	0.493	0.00501	0.493	5.149e-06	0.493	4.874e-06	0.493	4.788e-06
494	0.494	0.00371	0.494	0.00499	0.494	0.00503	0.494	5.055e-06	0.494	5.008e-06	0.494	4.607e-06
495	0.495	0.00372	0.495	0.005	0.495	0.00505	0.495	5.071e-06	0.495	4.882e-06	0.495	4.835e-06
496	0.496	0.00372	0.496	0.00501	0.496	0.00507	0.496	4.945e-06	0.496	4.89e-06	0.496	4.796e-06
497	0.497	0.00372	0.497	0.00502	0.497	0.00509	0.497	5.157e-06	0.497	4.835e-06	0.497	4.788e-06
498	0.498	0.00373	0.498	0.00503	0.498	0.00511	0.498	5.165e-06	0.498	4.78e-06	0.498	4.662e-06
499	0.499	0.00373	0.499	0.00504	0.499	0.00512	0.499	5.157e-06	0.499	4.819e-06	0.499	4.835e-06
500	0.5	0.00374	0.5	0.00505	0.5	0.00514	0.5	5.228e-06	0.5	4.945e-06	0.5	4.851e-06
501	0.501	0.00374	0.501	0.00506	0.501	0.00516	0.501	5.134e-06	0.501	5.008e-06	0.501	4.796e-06
502	0.502	0.00374	0.502	0.00507	0.502	0.00518	0.502	5.22e-06	0.502	5.094e-06	0.502	4.78e-06
503	0.503	0.00375	0.503	0.00508	0.503	0.0052	0.503	5.086e-06	0.503	5.031e-06	0.503	4.976e-06
504	0.504	0.00375	0.504	0.00509	0.504	0.00522	0.504	4.921e-06	0.504	4.906e-06	0.504	4.882e-06
505	0.505	0.00375	0.505	0.0051	0.505	0.00523	0.505	5.039e-06	0.505	5e-06	0.505	4.898e-06
506	0.506	0.00376	0.506	0.00511	0.506	0.00525	0.506	5.236e-06	0.506	5.055e-06	0.506	4.709e-06
507	0.507	0.00376	0.507	0.00512	0.507	0.00527	0.507	5.189e-06	0.507	5.055e-06	0.507	4.851e-06
508	0.508	0.00377	0.508	0.00513	0.508	0.00529	0.508	5.314e-06	0.508	5.016e-06	0.508	4.858e-06
509	0.509	0.00377	0.509	0.00514	0.509	0.00531	0.509	5.204e-06	0.509	4.937e-06	0.509	4.866e-06
510	0.51	0.00378	0.51	0.00515	0.51	0.00532	0.51	5.228e-06	0.51	4.945e-06	0.51	4.772e-06
511	0.511	0.00378	0.511	0.00516	0.511	0.00534	0.511	5.118e-06	0.511	4.937e-06	0.511	4.984e-06
512	0.512	0.00378	0.512	0.00517	0.512	0.00536	0.512	5.149e-06	0.512	5.118e-06	0.512	4.874e-06
513	0.513	0.00379	0.513	0.00518	0.513	0.00538	0.513	5.236e-06	0.513	5.008e-06	0.513	4.961e-06
514	0.514	0.00379	0.514	0.00519	0.514	0.0054	0.514	5.197e-06	0.514	5.094e-06	0.514	4.843e-06
515	0.515	0.0038	0.515	0.0052	0.515	0.00541	0.515	5.086e-06	0.515	5.016e-06	0.515	4.906e-06
516	0.516	0.0038	0.516	0.00521	0.516	0.00543	0.516	5.149e-06	0.516	5.063e-06	0.516	5.008e-06
517	0.517	0.0038	0.517	0.00522	0.517	0.00545	0.517	5.134e-06	0.517	4.937e-06	0.517	4.969e-06
518	0.518	0.00381	0.518	0.00523	0.518	0.00547	0.518	5.197e-06	0.518	5e-06	0.518	4.914e-06
519	0.519	0.00381	0.519	0.00524	0.519	0.00549	0.519	5.126e-06	0.519	5.039e-06	0.519	5.055e-06
520	0.52	0.00382	0.52	0.00525	0.52	0.0055	0.52	5.189e-06	0.52	5.165e-06	0.52	4.882e-06
521	0.521	0.00382	0.521	0.00525	0.521	0.00552	0.521	5.346e-06	0.521	5.079e-06	0.521	5.039e-06
522	0.522	0.00382	0.522	0.00526	0.522	0.00554	0.522	5.307e-06	0.522	5.086e-06	0.522	4.827e-06
523	0.523	0.00383	0.523	0.00527	0.523	0.00556	0.523	5.37e-06	0.523	4.976e-06	0.523	4.796e-06
524	0.524	0.00383	0.524	0.00528	0.524	0.00558	0.524	5.401e-06	0.524	5.055e-06	0.524	5.008e-06
525	0.525	0.00383	0.525	0.00529	0.525	0.00559	0.525	5.362e-06	0.525	4.992e-06	0.525	4.992e-06
526	0.526	0.00384	0.526	0.0053	0.526	0.00561	0.526	5.393e-06	0.526	4.961e-06	0.526	4.89e-06
527	0.527	0.00384	0.527	0.00531	0.527	0.00563	0.527	5.275e-06	0.527	5.024e-06	0.527	4.882e-06
528	0.528	0.00385	0.528	0.00532	0.528	0.00565	0.528	5.377e-06	0.528	5.212e-06	0.528	5e-06
529	0.529	0.00385	0.529	0.00533	0.529	0.00566	0.529	5.314e-06	0.529	5.165e-06	0.529	5.134e-06
530	0.53	0.00385	0.53	0.00534	0.53	0.00568	0.53	5.252e-06	0.53	5.283e-06	0.53	4.961e-06
531	0.531	0.00386	0.531	0.00535	0.531	0.0057	0.531	5.291e-06	0.531	5.102e-06	0.531	5e-06
532	0.532	0.00386	0.532	0.00536	0.532	0.00572	0.532	5.346e-06	0.532	5.094e-06	0.532	5.11e-06
533	0.533	0.00387	0.533	0.00537	0.533	0.00573	0.533	5.307e-06	0.533	5.134e-06	0.533	5.047e-06
534	0.534	0.00387	0.534	0.00538	0.534	0.00575	0.534	5.236e-06	0.534	5.094e-06	0.534	4.992e-06
535	0.535	0.00387	0.535	0.00539	0.535	0.00577	0.535	5.189e-06	0.535	5.071e-06	0.535	5.181e-06
536	0.536	0.00388	0.536	0.00539	0.536	0.00579	0.536	5.401e-06	0.536	5.189e-06	0.536	5.079e-06
537	0.537	0.00388	0.537	0.0054	0.537	0.0058	0.537	5.291e-06	0.537	5.126e-06	0.537	5.102e-06
538	0.538	0.00389	0.538	0.00541	0.538	0.00582	0.538	5.267e-06	0.538	5.157e-06	0.538	4.874e-06
539	0.539	0.00389	0.539	0.00542	0.539	0.00584	0.539	5.354e-06	0.539	5.165e-06	0.539	5.055e-06
540	0.54	0.00389	0.54	0.00543	0.54	0.00586	0.54	5.409e-06	0.54	5.197e-06	0.54	5.181e-06
541	0.541	0.0039	0.541	0.00544	0.541	0.00587	0.541	5.252e-06	0.541	5.275e-06	0.541	5.031e-06
542	0.542	0.0039	0.542	0.00545	0.542	0.00589	0.542	5.393e-06	0.542	5.354e-06	0.542	5.031e-06
543	0.543	0.00391	0.543	0.00546	0.543	0.00591	0.543	5.33e-06	0.543	5.33e-06	0.543	5.086e-06
544	0.544	0.00391	0.544	0.00547	0.544	0.00592	0.544	5.464e-06	0.544	5.322e-06	0.544	5.063e-06
545	0.545	0.00391	0.545	0.00548	0.545	0.00594	0.545	5.432e-06	0.545	5.377e-06	0.545	5.11e-06
546	0.546	0.00392	0.546	0.00549	0.546	0.00596	0.546	5.354e-06	0.546	5.22e-06	0.546	5.055e-06
547	0.547	0.00392	0.547	0.0055	0.547	0.00597	0.547	5.338e-06	0.547	5.181e-06	0.547	5.142e-06
548	0.548	0.00392	0.548	0.0055	0.548	0.00599	0.548	5.267e-06	0.548	5.393e-06	0.548	5.236e-06
549	0.549	0.00393	0.549	0.00551	0.549	0.00601	0.549	5.417e-06	0.549	5.291e-06	0.549	5.134e-06
550	0.55	0.00393	0.55	0.00552	0.55	0.00602	0.55	5.456e-06	0.55	5.338e-06	0.55	5.086e-06
551	0.551	0.00394	0.551	0.00553	0.551	0.00604	0.551	5.432e-06	0.551	5.283e-06	0.551	5.228e-06
552	0.552	0.00394	0.552	0.00554	0.552	0.00606	0.552	5.354e-06	0.552	5.291e-06	0.552	5.181e-06
553	0.553	0.00394	0.553	0.00555	0.553	0.00608	0.553	5.377e-06	0.553	5.338e-06	0.553	5.149e-06
554	0.554	0.00395	0.554	0.00556	0.554	0.00609	0.554	5.511e-06	0.554	5.275e-06	0.554	4.921e-06
555	0.555	0.00395	0.555	0.00557	0.555	0.00611	0.555	5.385e-06	0.555	5.181e-06	0.555	5.142e-06
556	0.556	0.00395	0.556	0.00557	0.556	0.00612	0.556	5.362e-06	0.556	5.307e-06	0.556	5.236e-06
557	0.557	0.00396	0.557	0.00558	0.557	0.00614	0.557	5.393e-06	0.557	5.456e-06	0.557	5.149e-06
558	0.558	0.00396	0.558	0.00559	0.558	0.00616	0.558	5.558e-06	0.558	5.377e-06	0.558	5.134e-06
559	0.559	0.00397	0.559	0.0056	0.559	0.00617	0.559	5.511e-06	0.559	5.228e-06	0.559	5.197e-06
560	0.56	0.00397	0.56	0.00561	0.56	0.00619	0.56	5.519e-06	0.56	5.228e-06	0.56	4.992e-06
561	0.561	0.00397	0.561	0.00562	0.561	0.00621	0.561	5.377e-06	0.561	5.118e-06	0.561	5.283e-06
562	0.562	0.00398	0.562	0.00563	0.562	0.00622	0.562	5.417e-06	0.562	5.236e-06	0.562	5.11e-06
563	0.563	0.00398	0.563	0.00564	0.563	0.00624	0.563	5.487e-06	0.563	5.291e-06	0.563	5.212e-06
564	0.564	0.00399	0.564	0.00564	0.564	0.00626	0.564	5.48e-06	0.564	5.377e-06	0.564	5.259e-06
565	0.565	0.00399	0.565	0.00565	0.565	0.00627	0.565	5.456e-06	0.565	5.22e-06	0.565	5.157e-06
566	0.566	0.00399	0.566	0.00566	0.566	0.00629	0.566	5.55e-06	0.566	5.244e-06	0.566	5.079e-06
567	0.567	0.004	0.567	0.00567	0.567	0.00631	0.567	5.487e-06	0.567	5.252e-06	0.567	5.267e-06
568	0.568	0.004	0.568	0.00568	0.568	0.00632	0.568	5.409e-06	0.568	5.322e-06	0.568	5.173e-06
569	0.569	0.004	0.569	0.00569	0.569	0.00634	0.569	5.393e-06	0.569	5.362e-06	0.569	5.142e-06
570	0.57	0.00401	0.57	0.0057	0.57	0.00636	0.57	5.503e-06	0.57	5.519e-06	0.57	5.197e-06
571	0.571	0.00401	0.571	0.0057	0.571	0.00637	0.571	5.59e-06	0.571	5.425e-06	0.571	5.244e-06
572	0.572	0.00402	0.572	0.00571	0.572	0.00639	0.572	5.401e-06	0.572	5.542e-06	0.572	5.322e-06
573	0.573	0.00402	0.573	0.00572	0.573	0.00641	0.573	5.464e-06	0.573	5.291e-06	0.573	5.322e-06
574	0.574	0.00402	0.574	0.00573	0.574	0.00642	0.574	5.59e-06	0.574	5.33e-06	0.574	5.244e-06
575	0.575	0.00403	0.575	0.00574	0.575	0.00644	0.575	5.755e-06	0.575	5.259e-06	0.575	5.252e-06
576	0.576	0.00403	0.576	0.00575	0.576	0.00646	0.576	5.629e-06	0.576	5.417e-06	0.576	5.244e-06
577	0.577	0.00404	0.577	0.00575	0.577	0.00647	0.577	5.637e-06	0.577	5.472e-06	0.577	5.275e-06
578	0.578	0.00404	0.578	0.00576	0.578	0.00649	0.578	5.59e-06	0.578	5.495e-06	0.578	5.33e-06
579	0.579	0.00404	0.579	0.00577	0.579	0.0065	0.579	5.55e-06	0.579	5.613e-06	0.579	5.299e-06
580	0.58	0.00405	0.58	0.00578	0.58	0.00652	0.58	5.739e-06	0.58	5.629e-06	0.58	5.519e-06
581	0.581	0.00405	0.581	0.00579	0.581	0.00654	0.581	5.574e-06	0.581	5.448e-06	0.581	5.299e-06
582	0.582	0.00405	0.582	0.0058	0.582	0.00655	0.582	5.747e-06	0.582	5.511e-06	0.582	5.197e-06
583	0.583	0.00405	0.583	0.0058	0.583	0.00657	0.583	5.794e-06	0.583	5.535e-06	0.583	5.519e-06
584	0.584	0.00406	0.584	0.00581	0.584	0.00658	0.584	5.794e-06	0.584	5.472e-06	0.584	5.228e-06
585	0.585	0.00406	0.585	0.00582	0.585	0.0066	0.585	5.542e-06	0.585	5.346e-06	0.585	5.338e-06
586	0.586	0.00406	0.586	0.00583	0.586	0.00662	0.586	5.637e-06	0.586	5.338e-06	0.586	5.354e-06
587	0.587	0.00407	0.587	0.00584	0.587	0.00663	0.587	5.653e-06	0.587	5.527e-06	0.587	5.307e-06
588	0.588	0.00407	0.588	0.00585	0.588	0.00665	0.588	5.81e-06	0.588	5.409e-06	0.588	5.307e-06
589	0.589	0.00407	0.589	0.00585	0.589	0.00666	0.589	5.731e-06	0.589	5.44e-06	0.589	5.338e-06
590	0.59	0.00408	0.59	0.00586	0.59	0.00668	0.59	5.731e-06	0.59	5.354e-06	0.59	5.291e-06
591	0.591	0.00408	0.591	0.00587	0.591	0.0067	0.591	5.637e-06	0.591	5.314e-06	0.591	5.472e-06
592	0.592	0.00408	0.592	0.00588	0.592	0.00671	0.592	5.653e-06	0.592	5.487e-06	0.592	5.322e-06
593	0.593	0.00409	0.593	0.00589	0.593	0.00673	0.593	5.574e-06	0.593	5.425e-06	0.593	5.495e-06
594	0.594	0.00409	0.594	0.00589	0.594	0.00674	0.594	5.668e-06	0.594	5.472e-06	0.594	5.385e-06
595	0.595	0.0041	0.595	0.0059	0.595	0.00676	0.595	5.731e-06	0.595	5.487e-06	0.595	5.44e-06
596	0.596	0.0041	0.596	0.00591	0.596	0.00677	0.596	5.574e-06	0.596	5.613e-06	0.596	5.472e-06
597	0.597	0.0041	0.597	0.00592	0.597	0.00679	0.597	5.542e-06	0.597	5.653e-06	0.597	5.487e-06
598	0.598	0.00411	0.598	0.00592	0.598	0.00681	0.598	5.629e-06	0.598	5.668e-06	0.598	5.464e-06
599	0.599	0.00411	0.599	0.00593	0.599	0.00682	0.599	5.708e-06	0.599	5.487e-06	0.599	5.409e-06
600	0.6	0.00412	0.6	0.00594	0.6	0.00684	0.6	5.629e-06	0.6	5.55e-06	0.6	5.519e-06
601	0.601	0.00412	0.601	0.00595	0.601	0.00685	0.601	5.676e-06	0.601	5.668e-06	0.601	5.605e-06
602	0.602	0.00412	0.602	0.00596	0.602	0.00687	0.602	5.778e-06	0.602	5.668e-06	0.602	5.417e-06
603	0.603	0.00413	0.603	0.00596	0.603	0.00688	0.603	5.763e-06	0.603	5.605e-06	0.603	5.472e-06
604	0.604	0.00413	0.604	0.00597	0.604	0.0069	0.604	5.747e-06	0.604	5.582e-06	0.604	5.503e-06
605	0.605	0.00413	0.605	0.00598	0.605	0.00691	0.605	5.692e-06	0.605	5.535e-06	0.605	5.684e-06
606	0.606	0.00414	0.606	0.00599	0.606	0.00693	0.606	5.739e-06	0.606	5.527e-06	0.606	5.519e-06
607	0.607	0.00414	0.607	0.006	0.607	0.00694	0.607	5.715e-06	0.607	5.519e-06	0.607	5.487e-06
608	0.608	0.00415	0.608	0.006	0.608	0.00696	0.608	5.723e-06	0.608	5.747e-06	0.608	5.637e-06
609	0.609	0.00415	0.609	0.00601	0.609	0.00697	0.609	5.81e-06	0.609	5.566e-06	0.609	5.629e-06
610	0.61	0.00415	0.61	0.00602	0.61	0.00699	0.61	5.928e-06	0.61	5.755e-06	0.61	5.574e-06
611	0.611	0.00416	0.611	0.00603	0.611	0.00701	0.611	5.912e-06	0.611	5.81e-06	0.611	5.566e-06
612	0.612	0.00416	0.612	0.00603	0.612	0.00702	0.612	5.802e-06	0.612	5.849e-06	0.612	5.48e-06
613	0.613	0.00416	0.613	0.00604	0.613	0.00704	0.613	5.723e-06	0.613	5.763e-06	0.613	5.597e-06
614	0.614	0.00417	0.614	0.00605	0.614	0.00705	0.614	5.833e-06	0.614	5.574e-06	0.614	5.59e-06
615	0.615	0.00417	0.615	0.00606	0.615	0.00707	0.615	5.888e-06	0.615	5.613e-06	0.615	5.527e-06
616	0.616	0.00417	0.616	0.00607	0.616	0.00708	0.616	5.755e-06	0.616	5.668e-06	0.616	5.519e-06
617	0.617	0.00418	0.617	0.00607	0.617	0.0071	0.617	5.755e-06	0.617	5.653e-06	0.617	5.629e-06
618	0.618	0.00418	0.618	0.00608	0.618	0.00711	0.618	5.825e-06	0.618	5.755e-06	0.618	5.653e-06
619	0.619	0.00418	0.619	0.00609	0.619	0.00713	0.619	5.794e-06	0.619	5.802e-06	0.619	5.637e-06
620	0.62	0.00419	0.62	0.00609	0.62	0.00714	0.62	5.802e-06	0.62	5.833e-06	0.62	5.605e-06
621	0.621	0.00419	0.621	0.0061	0.621	0.00716	0.621	5.778e-06	0.621	5.77e-06	0.621	5.708e-06
622	0.622	0.00419	0.622	0.00611	0.622	0.00717	0.622	5.936e-06	0.622	5.849e-06	0.622	5.684e-06
623	0.623	0.0042	0.623	0.00612	0.623	0.00719	0.623	5.77e-06	0.623	5.77e-06	0.623	5.605e-06
624	0.624	0.0042	0.624	0.00612	0.624	0.0072	0.624	5.81e-06	0.624	5.833e-06	0.624	5.786e-06
625	0.625	0.0042	0.625	0.00613	0.625	0.00722	0.625	5.825e-06	0.625	5.849e-06	0.625	5.739e-06
626	0.626	0.00421	0.626	0.00614	0.626	0.00723	0.626	5.715e-06	0.626	5.818e-06	0.626	5.621e-06
627	0.627	0.00421	0.627	0.00615	0.627	0.00725	0.627	5.708e-06	0.627	6.038e-06	0.627	5.739e-06
628	0.628	0.00422	0.628	0.00615	0.628	0.00726	0.628	5.865e-06	0.628	6.124e-06	0.628	5.715e-06
629	0.629	0.00422	0.629	0.00616	0.629	0.00728	0.629	5.763e-06	0.629	5.849e-06	0.629	5.786e-06
630	0.63	0.00422	0.63	0.00617	0.63	0.00729	0.63	5.857e-06	0.63	5.841e-06	0.63	5.731e-06
631	0.631	0.00423	0.631	0.00618	0.631	0.00731	0.631	5.77e-06	0.631	5.778e-06	0.631	5.645e-06
632	0.632	0.00423	0.632	0.00618	0.632	0.00732	0.632	5.928e-06	0.632	5.802e-06	0.632	5.645e-06
633	0.633	0.00423	0.633	0.00619	0.633	0.00734	0.633	5.881e-06	0.633	5.841e-06	0.633	5.794e-06
634	0.634	0.00424	0.634	0.0062	0.634	0.00735	0.634	5.881e-06	0.634	5.928e-06	0.634	5.527e-06
635	0.635	0.00424	0.635	0.00621	0.635	0.00736	0.635	5.865e-06	0.635	5.967e-06	0.635	5.794e-06
636	0.636	0.00424	0.636	0.00621	0.636	0.00738	0.636	5.959e-06	0.636	5.881e-06	0.636	5.723e-06
637	0.637	0.00424	0.637	0.00622	0.637	0.00739	0.637	6.053e-06	0.637	5.873e-06	0.637	5.7e-06
638	0.638	0.00425	0.638	0.00623	0.638	0.00741	0.638	5.951e-06	0.638	5.881e-06	0.638	5.653e-06
639	0.639	0.00425	0.639	0.00624	0.639	0.00742	0.639	5.998e-06	0.639	5.849e-06	0.639	5.747e-06
640	0.64	0.00426	0.64	0.00624	0.64	0.00744	0.64	5.912e-06	0.64	5.936e-06	0.64	5.739e-06
641	0.641	0.00426	0.641	0.00625	0.641	0.00745	0.641	5.959e-06	0.641	5.881e-06	0.641	5.763e-06
642	0.642	0.00426	0.642	0.00626	0.642	0.00747	0.642	6.077e-06	0.642	6.038e-06	0.642	5.715e-06
643	0.643	0.00427	0.643	0.00626	0.643	0.00748	0.643	6.108e-06	0.643	6.006e-06	0.643	5.825e-06
644	0.644	0.00427	0.644	0.00627	0.644	0.0075	0.644	6.014e-06	0.644	6.046e-06	0.644	5.936e-06
645	0.645	0.00427	0.645	0.00628	0.645	0.00751	0.645	5.936e-06	0.645	6.022e-06	0.645	5.841e-06
646	0.646	0.00428	0.646	0.00628	0.646	0.00752	0.646	6.046e-06	0.646	5.943e-06	0.646	5.778e-06
647	0.647	0.00428	0.647	0.00629	0.647	0.00754	0.647	5.936e-06	0.647	5.936e-06	0.647	5.841e-06
648	0.648	0.00428	0.648	0.0063	0.648	0.00755	0.648	5.936e-06	0.648	6.124e-06	0.648	5.723e-06
649	0.649	0.00429	0.649	0.0063	0.649	0.00757	0.649	5.983e-06	0.649	6.093e-06	0.649	5.786e-06
650	0.65	0.00429	0.65	0.00631	0.65	0.00758	0.65	6.046e-06	0.65	6.195e-06	0.65	5.786e-06
651	0.651	0.00429	0.651	0.00632	0.651	0.0076	0.651	6.085e-06	0.651	5.975e-06	0.651	5.794e-06
652	0.652	0.0043	0.652	0.00633	0.652	0.00761	0.652	5.92e-06	0.652	6.038e-06	0.652	5.865e-06
653	0.653	0.0043	0.653	0.00633	0.653	0.00763	0.653	5.951e-06	0.653	6.069e-06	0.653	5.92e-06
654	0.654	0.0043	0.654	0.00634	0.654	0.00764	0.654	5.991e-06	0.654	6.164e-06	0.654	5.912e-06
655	0.655	0.00431	0.655	0.00635	0.655	0.00765	0.655	6.014e-06	0.655	5.983e-06	0.655	5.967e-06
656	0.656	0.00431	0.656	0.00636	0.656	0.00767	0.656	5.959e-06	0.656	6.148e-06	0.656	5.747e-06
657	0.657	0.00431	0.657	0.00636	0.657	0.00768	0.657	5.936e-06	0.657	6.077e-06	0.657	6.014e-06
658	0.658	0.00432	0.658	0.00637	0.658	0.0077	0.658	5.951e-06	0.658	6.069e-06	0.658	5.794e-06
659	0.659	0.00432	0.659	0.00638	0.659	0.00771	0.659	6.061e-06	0.659	6.085e-06	0.659	5.896e-06
660	0.66	0.00432	0.66	0.00638	0.66	0.00773	0.66	5.983e-06	0.66	6.171e-06	0.66	5.92e-06
661	0.661	0.00433	0.661	0.00639	0.661	0.00774	0.661	5.991e-06	0.661	6.234e-06	0.661	5.857e-06
662	0.662	0.00433	0.662	0.0064	0.662	0.00775	0.662	6.093e-06	0.662	6.234e-06	0.662	5.873e-06
663	0.663	0.00433	0.663	0.0064	0.663	0.00777	0.663	5.983e-06	0.663	6.124e-06	0.663	5.888e-06
664	0.664	0.00434	0.664	0.00641	0.664	0.00778	0.664	6.069e-06	0.664	6.108e-06	0.664	5.92e-06
665	0.665	0.00434	0.665	0.00642	0.665	0.00779	0.665	6.124e-06	0.665	6.046e-06	0.665	5.983e-06
666	0.666	0.00434	0.666	0.00642	0.666	0.00781	0.666	6.171e-06	0.666	6.203e-06	0.666	5.943e-06
667	0.667	0.00435	0.667	0.00643	0.667	0.00782	0.667	6.116e-06	0.667	6.101e-06	0.667	5.951e-06
668	0.668	0.00435	0.668	0.00644	0.668	0.00784	0.668	6.171e-06	0.668	6.108e-06	0.668	6.108e-06
669	0.669	0.00436	0.669	0.00644	0.669	0.00785	0.669	6.046e-06	0.669	6.234e-06	0.669	6.053e-06
670	0.67	0.00436	0.67	0.00645	0.67	0.00786	0.67	5.943e-06	0.67	6.266e-06	0.67	5.936e-06
671	0.671	0.00436	0.671	0.00646	0.671	0.00788	0.671	5.998e-06	0.671	6.25e-06	0.671	5.967e-06
672	0.672	0.00437	0.672	0.00647	0.672	0.00789	0.672	6.108e-06	0.672	6.36e-06	0.672	6.101e-06
673	0.673	0.00437	0.673	0.00647	0.673	0.00791	0.673	6.085e-06	0.673	6.336e-06	0.673	6.108e-06
674	0.674	0.00437	0.674	0.00648	0.674	0.00792	0.674	6.077e-06	0.674	6.195e-06	0.674	5.928e-06
675	0.675	0.00438	0.675	0.00649	0.675	0.00793	0.675	6.164e-06	0.675	6.077e-06	0.675	5.936e-06
676	0.676	0.00438	0.676	0.00649	0.676	0.00795	0.676	6.108e-06	0.676	6.14e-06	0.676	6.093e-06
677	0.677	0.00438	0.677	0.0065	0.677	0.00796	0.677	6.053e-06	0.677	6.148e-06	0.677	6.124e-06
678	0.678	0.00439	0.678	0.00651	0.678	0.00797	0.678	6.226e-06	0.678	6.25e-06	0.678	6.046e-06
679	0.679	0.00439	0.679	0.00651	0.679	0.00799	0.679	6.203e-06	0.679	6.116e-06	0.679	6.077e-06
680	0.68	0.00439	0.68	0.00652	0.68	0.008	0.68	6.132e-06	0.68	6.195e-06	0.68	6.164e-06
681	0.681	0.0044	0.681	0.00653	0.681	0.00801	0.681	6.093e-06	0.681	6.179e-06	0.681	6.171e-06
682	0.682	0.0044	0.682	0.00653	0.682	0.00803	0.682	6.179e-06	0.682	6.274e-06	0.682	6.101e-06
683	0.683	0.0044	0.683	0.00654	0.683	0.00804	0.683	6.305e-06	0.683	6.36e-06	0.683	6.069e-06
684	0.684	0.00441	0.684	0.00655	0.684	0.00806	0.684	6.281e-06	0.684	6.447e-06	0.684	6.164e-06
685	0.685	0.00441	0.685	0.00655	0.685	0.00807	0.685	6.289e-06	0.685	6.376e-06	0.685	6.164e-06
686	0.686	0.00441	0.686	0.00656	0.686	0.00808	0.686	6.203e-06	0.686	6.242e-06	0.686	6.156e-06
687	0.687	0.00442	0.687	0.00657	0.687	0.00809	0.687	6.226e-06	0.687	6.093e-06	0.687	6.046e-06
688	0.688	0.00442	0.688	0.00658	0.688	0.00811	0.688	6.171e-06	0.688	6.321e-06	0.688	6.132e-06
689	0.689	0.00442	0.689	0.00658	0.689	0.00812	0.689	6.124e-06	0.689	6.368e-06	0.689	6.14e-06
690	0.69	0.00443	0.69	0.00659	0.69	0.00814	0.69	6.148e-06	0.69	6.274e-06	0.69	6.046e-06
691	0.691	0.00443	0.691	0.0066	0.691	0.00815	0.691	6.274e-06	0.691	6.124e-06	0.691	6.171e-06
692	0.692	0.00443	0.692	0.0066	0.692	0.00816	0.692	6.399e-06	0.692	6.226e-06	0.692	6.281e-06
693	0.693	0.00444	0.693	0.00661	0.693	0.00818	0.693	6.289e-06	0.693	6.297e-06	0.693	6.25e-06
694	0.694	0.00444	0.694	0.00661	0.694	0.00819	0.694	6.305e-06	0.694	6.502e-06	0.694	6.171e-06
695	0.695	0.00445	0.695	0.00662	0.695	0.0082	0.695	6.329e-06	0.695	6.439e-06	0.695	6.046e-06
696	0.696	0.00445	0.696	0.00663	0.696	0.00822	0.696	6.368e-06	0.696	6.313e-06	0.696	6.093e-06
697	0.697	0.00445	0.697	0.00663	0.697	0.00823	0.697	6.313e-06	0.697	6.329e-06	0.697	6.195e-06
698	0.698	0.00446	0.698	0.00664	0.698	0.00824	0.698	6.352e-06	0.698	6.392e-06	0.698	6.148e-06
699	0.699	0.00446	0.699	0.00665	0.699	0.00825	0.699	6.266e-06	0.699	6.289e-06	0.699	6.132e-06
700	0.7	0.00446	0.7	0.00665	0.7	0.00827	0.7	6.211e-06	0.7	6.297e-06	0.7	6.289e-06
701	0.701	0.00447	0.701	0.00666	0.701	0.00828	0.701	6.234e-06	0.701	6.305e-06	0.701	6.156e-06
702	0.702	0.00447	0.702	0.00667	0.702	0.00829	0.702	6.313e-06	0.702	6.336e-06	0.702	6.093e-06
703	0.703	0.00447	0.703	0.00667	0.703	0.00831	0.703	6.352e-06	0.703	6.352e-06	0.703	6.281e-06
704	0.704	0.00447	0.704	0.00668	0.704	0.00832	0.704	6.281e-06	0.704	6.517e-06	0.704	6.25e-06
705	0.705	0.00448	0.705	0.00669	0.705	0.00833	0.705	6.226e-06	0.705	6.557e-06	0.705	6.415e-06
706	0.706	0.00448	0.706	0.00669	0.706	0.00835	0.706	6.352e-06	0.706	6.58e-06	0.706	6.164e-06
707	0.707	0.00448	0.707	0.0067	0.707	0.00836	0.707	6.116e-06	0.707	6.635e-06	0.707	6.171e-06
708	0.708	0.00449	0.708	0.0067	0.708	0.00837	0.708	6.274e-06	0.708	6.667e-06	0.708	6.376e-06
709	0.709	0.00449	0.709	0.00671	0.709	0.00839	0.709	6.281e-06	0.709	6.557e-06	0.709	6.478e-06
710	0.71	0.0045	0.71	0.00672	0.71	0.0084	0.71	6.305e-06	0.71	6.572e-06	0.71	6.313e-06
711	0.711	0.0045	0.711	0.00672	0.711	0.00841	0.711	6.509e-06	0.711	6.423e-06	0.711	6.289e-06
712	0.712	0.0045	0.712	0.00673	0.712	0.00842	0.712	6.596e-06	0.712	6.226e-06	0.712	6.274e-06
713	0.713	0.00451	0.713	0.00674	0.713	0.00844	0.713	6.557e-06	0.713	6.368e-06	0.713	6.297e-06
714	0.714	0.00451	0.714	0.00674	0.714	0.00845	0.714	6.454e-06	0.714	6.557e-06	0.714	6.36e-06
715	0.715	0.00451	0.715	0.00675	0.715	0.00846	0.715	6.549e-06	0.715	6.376e-06	0.715	6.211e-06
716	0.716	0.00452	0.716	0.00675	0.716	0.00848	0.716	6.258e-06	0.716	6.517e-06	0.716	6.447e-06
717	0.717	0.00452	0.717	0.00676	0.717	0.00849	0.717	6.384e-06	0.717	6.588e-06	0.717	6.431e-06
718	0.718	0.00452	0.718	0.00677	0.718	0.0085	0.718	6.368e-06	0.718	6.643e-06	0.718	6.344e-06
719	0.719	0.00453	0.719	0.00677	0.719	0.00852	0.719	6.399e-06	0.719	6.612e-06	0.719	6.399e-06
720	0.72	0.00453	0.72	0.00678	0.72	0.00853	0.72	6.376e-06	0.72	6.517e-06	0.72	6.36e-06
721	0.721	0.00454	0.721	0.00679	0.721	0.00854	0.721	6.399e-06	0.721	6.627e-06	0.721	6.415e-06
722	0.722	0.00454	0.722	0.00679	0.722	0.00856	0.722	6.423e-06	0.722	6.627e-06	0.722	6.392e-06
723	0.723	0.00454	0.723	0.0068	0.723	0.00857	0.723	6.36e-06	0.723	6.478e-06	0.723	6.399e-06
724	0.724	0.00455	0.724	0.0068	0.724	0.00858	0.724	6.47e-06	0.724	6.667e-06	0.724	6.478e-06
725	0.725	0.00455	0.725	0.00681	0.725	0.00859	0.725	6.494e-06	0.725	6.541e-06	0.725	6.557e-06
726	0.726	0.00455	0.726	0.00681	0.726	0.00861	0.726	6.344e-06	0.726	6.58e-06	0.726	6.572e-06
727	0.727	0.00456	0.727	0.00682	0.727	0.00862	0.727	6.462e-06	0.727	6.502e-06	0.727	6.447e-06
728	0.728	0.00456	0.728	0.00683	0.728	0.00863	0.728	6.415e-06	0.728	6.596e-06	0.728	6.392e-06
729	0.729	0.00456	0.729	0.00683	0.729	0.00864	0.729	6.494e-06	0.729	6.525e-06	0.729	6.399e-06
730	0.73	0.00457	0.73	0.00684	0.73	0.00866	0.73	6.431e-06	0.73	6.706e-06	0.73	6.423e-06
731	0.731	0.00457	0.731	0.00685	0.731	0.00867	0.731	6.541e-06	0.731	6.675e-06	0.731	6.502e-06
732	0.732	0.00458	0.732	0.00685	0.732	0.00868	0.732	6.549e-06	0.732	6.8e-06	0.732	6.557e-06
733	0.733	0.00458	0.733	0.00686	0.733	0.0087	0.733	6.344e-06	0.733	6.643e-06	0.733	6.533e-06
734	0.734	0.00458	0.734	0.00686	0.734	0.00871	0.734	6.541e-06	0.734	6.651e-06	0.734	6.572e-06
735	0.735	0.00459	0.735	0.00687	0.735	0.00872	0.735	6.58e-06	0.735	6.604e-06	0.735	6.517e-06
736	0.736	0.00459	0.736	0.00688	0.736	0.00873	0.736	6.722e-06	0.736	6.62e-06	0.736	6.564e-06
737	0.737	0.00459	0.737	0.00688	0.737	0.00875	0.737	6.415e-06	0.737	6.533e-06	0.737	6.549e-06
738	0.738	0.00459	0.738	0.00689	0.738	0.00876	0.738	6.494e-06	0.738	6.596e-06	0.738	6.407e-06
739	0.739	0.0046	0.739	0.00689	0.739	0.00877	0.739	6.541e-06	0.739	6.596e-06	0.739	6.486e-06
740	0.74	0.0046	0.74	0.0069	0.74	0.00878	0.74	6.494e-06	0.74	6.675e-06	0.74	6.557e-06
741	0.741	0.00461	0.741	0.00691	0.741	0.00879	0.741	6.509e-06	0.741	6.627e-06	0.741	6.533e-06
742	0.742	0.00461	0.742	0.00691	0.742	0.00881	0.742	6.588e-06	0.742	6.769e-06	0.742	6.58e-06
743	0.743	0.00461	0.743	0.00692	0.743	0.00882	0.743	6.73e-06	0.743	6.604e-06	0.743	6.604e-06
744	0.744	0.00462	0.744	0.00692	0.744	0.00883	0.744	6.415e-06	0.744	6.682e-06	0.744	6.596e-06
745	0.745	0.00462	0.745	0.00693	0.745	0.00884	0.745	6.486e-06	0.745	6.792e-06	0.745	6.596e-06
746	0.746	0.00462	0.746	0.00694	0.746	0.00886	0.746	6.58e-06	0.746	6.769e-06	0.746	6.549e-06
747	0.747	0.00463	0.747	0.00694	0.747	0.00887	0.747	6.509e-06	0.747	6.651e-06	0.747	6.62e-06
748	0.748	0.00463	0.748	0.00695	0.748	0.00888	0.748	6.376e-06	0.748	6.832e-06	0.748	6.612e-06
749	0.749	0.00464	0.749	0.00695	0.749	0.00889	0.749	6.447e-06	0.749	6.706e-06	0.749	6.588e-06
750	0.75	0.00464	0.75	0.00696	0.75	0.0089	0.75	6.604e-06	0.75	6.675e-06	0.75	6.58e-06
751	0.751	0.00464	0.751	0.00696	0.751	0.00892	0.751	6.69e-06	0.751	6.549e-06	0.751	6.808e-06
752	0.752	0.00464	0.752	0.00697	0.752	0.00893	0.752	6.62e-06	0.752	6.8e-06	0.752	6.722e-06
753	0.753	0.00465	0.753	0.00698	0.753	0.00894	0.753	6.533e-06	0.753	6.737e-06	0.753	6.706e-06
754	0.754	0.00465	0.754	0.00698	0.754	0.00895	0.754	6.62e-06	0.754	6.588e-06	0.754	6.667e-06
755	0.755	0.00465	0.755	0.00699	0.755	0.00897	0.755	6.525e-06	0.755	6.714e-06	0.755	6.816e-06
756	0.756	0.00466	0.756	0.00699	0.756	0.00898	0.756	6.58e-06	0.756	6.847e-06	0.756	6.895e-06
757	0.757	0.00466	0.757	0.007	0.757	0.00899	0.757	6.588e-06	0.757	6.918e-06	0.757	6.871e-06
758	0.758	0.00467	0.758	0.00701	0.758	0.009	0.758	6.659e-06	0.758	6.973e-06	0.758	6.737e-06
759	0.759	0.00467	0.759	0.00701	0.759	0.00902	0.759	6.698e-06	0.759	6.942e-06	0.759	6.761e-06
760	0.76	0.00467	0.76	0.00702	0.76	0.00903	0.76	6.777e-06	0.76	6.965e-06	0.76	6.659e-06
761	0.761	0.00468	0.761	0.00702	0.761	0.00904	0.761	6.62e-06	0.761	6.808e-06	0.761	6.651e-06
762	0.762	0.00468	0.762	0.00703	0.762	0.00905	0.762	6.69e-06	0.762	6.753e-06	0.762	6.714e-06
763	0.763	0.00468	0.763	0.00703	0.763	0.00906	0.763	6.604e-06	0.763	6.706e-06	0.763	6.62e-06
764	0.764	0.00469	0.764	0.00704	0.764	0.00908	0.764	6.69e-06	0.764	6.667e-06	0.764	6.745e-06
765	0.765	0.00469	0.765	0.00705	0.765	0.00909	0.765	6.596e-06	0.765	6.722e-06	0.765	6.792e-06
766	0.766	0.00469	0.766	0.00705	0.766	0.0091	0.766	6.769e-06	0.766	6.761e-06	0.766	6.714e-06
767	0.767	0.0047	0.767	0.00706	0.767	0.00911	0.767	6.714e-06	0.767	6.847e-06	0.767	6.675e-06
768	0.768	0.0047	0.768	0.00706	0.768	0.00912	0.768	6.714e-06	0.768	6.855e-06	0.768	6.769e-06
769	0.769	0.00471	0.769	0.00707	0.769	0.00914	0.769	6.651e-06	0.769	6.588e-06	0.769	6.792e-06
770	0.77	0.00471	0.77	0.00707	0.77	0.00915	0.77	6.549e-06	0.77	6.808e-06	0.77	6.753e-06
771	0.771	0.00471	0.771	0.00708	0.771	0.00916	0.771	6.635e-06	0.771	6.816e-06	0.771	6.777e-06
772	0.772	0.00472	0.772	0.00709	0.772	0.00917	0.772	6.651e-06	0.772	6.769e-06	0.772	6.69e-06
773	0.773	0.00472	0.773	0.00709	0.773	0.00918	0.773	6.8e-06	0.773	6.745e-06	0.773	6.808e-06
774	0.774	0.00472	0.774	0.0071	0.774	0.0092	0.774	6.832e-06	0.774	6.84e-06	0.774	6.785e-06
775	0.775	0.00473	0.775	0.0071	0.775	0.00921	0.775	6.722e-06	0.775	6.706e-06	0.775	6.871e-06
776	0.776	0.00473	0.776	0.00711	0.776	0.00922	0.776	6.69e-06	0.776	6.855e-06	0.776	6.8e-06
777	0.777	0.00474	0.777	0.00711	0.777	0.00923	0.777	6.769e-06	0.777	6.824e-06	0.777	6.84e-06
778	0.778	0.00474	0.778	0.00712	0.778	0.00924	0.778	6.777e-06	0.778	6.981e-06	0.778	6.777e-06
779	0.779	0.00474	0.779	0.00713	0.779	0.00925	0.779	6.722e-06	0.779	6.926e-06	0.779	6.698e-06
780	0.78	0.00475	0.78	0.00713	0.78	0.00926	0.78	6.871e-06	0.78	6.973e-06	0.78	6.887e-06
781	0.781	0.00475	0.781	0.00714	0.781	0.00928	0.781	6.855e-06	0.781	6.84e-06	0.781	6.847e-06
782	0.782	0.00476	0.782	0.00714	0.782	0.00929	0.782	6.887e-06	0.782	6.879e-06	0.782	6.903e-06
783	0.783	0.00476	0.783	0.00715	0.783	0.0093	0.783	6.682e-06	0.783	6.934e-06	0.783	6.792e-06
784	0.784	0.00476	0.784	0.00715	0.784	0.00931	0.784	6.69e-06	0.784	6.91e-06	0.784	6.918e-06
785	0.785	0.00477	0.785	0.00716	0.785	0.00932	0.785	6.706e-06	0.785	6.808e-06	0.785	7.02e-06
786	0.786	0.00477	0.786	0.00716	0.786	0.00934	0.786	6.855e-06	0.786	7.044e-06	0.786	6.84e-06
787	0.787	0.00478	0.787	0.00717	0.787	0.00935	0.787	6.871e-06	0.787	6.942e-06	0.787	6.958e-06
788	0.788	0.00478	0.788	0.00718	0.788	0.00936	0.788	6.8e-06	0.788	7.005e-06	0.788	7.131e-06
789	0.789	0.00478	0.789	0.00718	0.789	0.00937	0.789	6.8e-06	0.789	6.958e-06	0.789	7.06e-06
790	0.79	0.00479	0.79	0.00719	0.79	0.00938	0.79	6.777e-06	0.79	7.052e-06	0.79	6.981e-06
791	0.791	0.00479	0.791	0.00719	0.791	0.00939	0.791	6.737e-06	0.791	6.871e-06	0.791	6.973e-06
792	0.792	0.0048	0.792	0.0072	0.792	0.00941	0.792	6.863e-06	0.792	6.855e-06	0.792	6.942e-06
793	0.793	0.0048	0.793	0.0072	0.793	0.00942	0.793	6.777e-06	0.793	6.934e-06	0.793	7.107e-06
794	0.794	0.00481	0.794	0.00721	0.794	0.00943	0.794	6.785e-06	0.794	7.201e-06	0.794	6.958e-06
795	0.795	0.00481	0.795	0.00722	0.795	0.00944	0.795	6.816e-06	0.795	7.162e-06	0.795	6.965e-06
796	0.796	0.00481	0.796	0.00722	0.796	0.00945	0.796	6.824e-06	0.796	7.178e-06	0.796	6.958e-06
797	0.797	0.00481	0.797	0.00723	0.797	0.00946	0.797	6.769e-06	0.797	6.997e-06	0.797	7.06e-06
798	0.798	0.00482	0.798	0.00723	0.798	0.00947	0.798	6.69e-06	0.798	7.075e-06	0.798	7.02e-06
799	0.799	0.00482	0.799	0.00724	0.799	0.00948	0.799	6.832e-06	0.799	7.02e-06	0.799	7.083e-06
800	0.8	0.00483	0.8	0.00724	0.8	0.0095	0.8	6.808e-06	0.8	7.028e-06	0.8	7.083e-06
801	0.801	0.00483	0.801	0.00725	0.801	0.00951	0.801	6.855e-06	0.801	7.036e-06	0.801	7.075e-06
802	0.802	0.00483	0.802	0.00726	0.802	0.00952	0.802	6.863e-06	0.802	7.091e-06	0.802	7.083e-06
803	0.803	0.00484	0.803	0.00726	0.803	0.00953	0.803	6.934e-06	0.803	7.115e-06	0.803	7.044e-06
804	0.804	0.00484	0.804	0.00727	0.804	0.00954	0.804	6.879e-06	0.804	7.264e-06	0.804	7.123e-06
805	0.805	0.00485	0.805	0.00727	0.805	0.00956	0.805	6.706e-06	0.805	7.201e-06	0.805	7.06e-06
806	0.806	0.00485	0.806	0.00728	0.806	0.00957	0.806	6.847e-06	0.806	7.296e-06	0.806	7.107e-06
807	0.807	0.00486	0.807	0.00728	0.807	0.00958	0.807	6.8e-06	0.807	7.099e-06	0.807	7.068e-06
808	0.808	0.00486	0.808	0.00729	0.808	0.00959	0.808	6.84e-06	0.808	7.154e-06	0.808	7.075e-06
809	0.809	0.00486	0.809	0.00729	0.809	0.0096	0.809	6.895e-06	0.809	7.303e-06	0.809	7.123e-06
810	0.81	0.00487	0.81	0.0073	0.81	0.00961	0.81	6.95e-06	0.81	7.327e-06	0.81	7.005e-06
811	0.811	0.00487	0.811	0.00731	0.811	0.00962	0.811	6.745e-06	0.811	7.193e-06	0.811	7.06e-06
812	0.812	0.00487	0.812	0.00731	0.812	0.00963	0.812	6.722e-06	0.812	7.146e-06	0.812	7.123e-06
813	0.813	0.00488	0.813	0.00731	0.813	0.00964	0.813	6.792e-06	0.813	7.233e-06	0.813	7.115e-06
814	0.814	0.00488	0.814	0.00732	0.814	0.00966	0.814	6.918e-06	0.814	7.319e-06	0.814	7.131e-06
815	0.815	0.00489	0.815	0.00733	0.815	0.00967	0.815	6.832e-06	0.815	7.209e-06	0.815	7.083e-06
816	0.816	0.00489	0.816	0.00733	0.816	0.00968	0.816	6.879e-06	0.816	7.256e-06	0.816	7.209e-06
817	0.817	0.0049	0.817	0.00734	0.817	0.00969	0.817	6.863e-06	0.817	7.036e-06	0.817	7.233e-06
818	0.818	0.0049	0.818	0.00734	0.818	0.0097	0.818	6.981e-06	0.818	7.052e-06	0.818	7.201e-06
819	0.819	0.00491	0.819	0.00735	0.819	0.00971	0.819	7.115e-06	0.819	7.233e-06	0.819	7.107e-06
820	0.82	0.00491	0.82	0.00736	0.82	0.00972	0.82	6.879e-06	0.82	7.421e-06	0.82	7.28e-06
821	0.821	0.00492	0.821	0.00736	0.821	0.00974	0.821	6.926e-06	0.821	7.28e-06	0.821	7.248e-06
822	0.822	0.00492	0.822	0.00737	0.822	0.00975	0.822	6.973e-06	0.822	7.366e-06	0.822	7.178e-06
823	0.823	0.00492	0.823	0.00737	0.823	0.00976	0.823	6.926e-06	0.823	7.264e-06	0.823	7.091e-06
824	0.824	0.00493	0.824	0.00738	0.824	0.00977	0.824	6.91e-06	0.824	7.303e-06	0.824	7.193e-06
825	0.825	0.00493	0.825	0.00738	0.825	0.00978	0.825	6.926e-06	0.825	7.233e-06	0.825	7.17e-06
826	0.826	0.00494	0.826	0.00739	0.826	0.00979	0.826	6.903e-06	0.826	7.476e-06	0.826	7.209e-06
827	0.827	0.00494	0.827	0.00739	0.827	0.0098	0.827	7.013e-06	0.827	7.327e-06	0.827	7.083e-06
828	0.828	0.00494	0.828	0.0074	0.828	0.00981	0.828	7.06e-06	0.828	7.327e-06	0.828	7.201e-06
829	0.829	0.00495	0.829	0.0074	0.829	0.00982	0.829	6.981e-06	0.829	7.358e-06	0.829	7.146e-06
830	0.83	0.00495	0.83	0.00741	0.83	0.00983	0.83	6.942e-06	0.83	7.248e-06	0.83	7.217e-06
831	0.831	0.00495	0.831	0.00742	0.831	0.00984	0.831	6.769e-06	0.831	7.233e-06	0.831	7.193e-06
832	0.832	0.00496	0.832	0.00742	0.832	0.00986	0.832	6.903e-06	0.832	7.351e-06	0.832	7.248e-06
833	0.833	0.00496	0.833	0.00743	0.833	0.00987	0.833	7.123e-06	0.833	7.461e-06	0.833	7.351e-06
834	0.834	0.00497	0.834	0.00743	0.834	0.00988	0.834	7.02e-06	0.834	7.492e-06	0.834	7.311e-06
835	0.835	0.00497	0.835	0.00744	0.835	0.00989	0.835	7.052e-06	0.835	7.296e-06	0.835	7.233e-06
836	0.836	0.00498	0.836	0.00744	0.836	0.0099	0.836	7.154e-06	0.836	7.421e-06	0.836	7.256e-06
837	0.837	0.00498	0.837	0.00745	0.837	0.00991	0.837	7.02e-06	0.837	7.429e-06	0.837	7.162e-06
838	0.838	0.00498	0.838	0.00745	0.838	0.00992	0.838	6.958e-06	0.838	7.492e-06	0.838	7.146e-06
839	0.839	0.00499	0.839	0.00746	0.839	0.00993	0.839	7.083e-06	0.839	7.508e-06	0.839	7.154e-06
840	0.84	0.00499	0.84	0.00746	0.84	0.00994	0.84	7.005e-06	0.84	7.343e-06	0.84	7.209e-06
841	0.841	0.005	0.841	0.00747	0.841	0.00995	0.841	7.036e-06	0.841	7.382e-06	0.841	7.303e-06
842	0.842	0.005	0.842	0.00747	0.842	0.00996	0.842	6.926e-06	0.842	7.358e-06	0.842	7.335e-06
843	0.843	0.00501	0.843	0.00748	0.843	0.00997	0.843	6.989e-06	0.843	7.406e-06	0.843	7.264e-06
844	0.844	0.00501	0.844	0.00749	0.844	0.00999	0.844	6.95e-06	0.844	7.5e-06	0.844	7.374e-06
845	0.845	0.00502	0.845	0.00749	0.845	0.01	0.845	7.028e-06	0.845	7.508e-06	0.845	7.398e-06
846	0.846	0.00502	0.846	0.0075	0.846	0.01001	0.846	7.091e-06	0.846	7.579e-06	0.846	7.233e-06
847	0.847	0.00502	0.847	0.0075	0.847	0.01002	0.847	7.099e-06	0.847	7.429e-06	0.847	7.272e-06
848	0.848	0.00503	0.848	0.00751	0.848	0.01003	0.848	7.044e-06	0.848	7.539e-06	0.848	7.351e-06
849	0.849	0.00503	0.849	0.00751	0.849	0.01004	0.849	7.013e-06	0.849	7.618e-06	0.849	7.327e-06
850	0.85	0.00504	0.85	0.00752	0.85	0.01005	0.85	6.989e-06	0.85	7.602e-06	0.85	7.233e-06
851	0.851	0.00504	0.851	0.00752	0.851	0.01006	0.851	7.162e-06	0.851	7.437e-06	0.851	7.406e-06
852	0.852	0.00505	0.852	0.00753	0.852	0.01007	0.852	7.225e-06	0.852	7.421e-06	0.852	7.366e-06
853	0.853	0.00505	0.853	0.00753	0.853	0.01008	0.853	7.028e-06	0.853	7.429e-06	0.853	7.288e-06
854	0.854	0.00506	0.854	0.00754	0.854	0.01009	0.854	7.123e-06	0.854	7.524e-06	0.854	7.335e-06
855	0.855	0.00506	0.855	0.00754	0.855	0.0101	0.855	7.154e-06	0.855	7.642e-06	0.855	7.241e-06
856	0.856	0.00506	0.856	0.00755	0.856	0.01012	0.856	7.107e-06	0.856	7.649e-06	0.856	7.351e-06
857	0.857	0.00507	0.857	0.00755	0.857	0.01013	0.857	6.918e-06	0.857	7.704e-06	0.857	7.524e-06
858	0.858	0.00507	0.858	0.00756	0.858	0.01014	0.858	7.123e-06	0.858	7.846e-06	0.858	7.414e-06
859	0.859	0.00508	0.859	0.00756	0.859	0.01015	0.859	7.17e-06	0.859	7.83e-06	0.859	7.484e-06
860	0.86	0.00508	0.86	0.00757	0.86	0.01016	0.86	7.138e-06	0.86	7.571e-06	0.86	7.429e-06
861	0.861	0.00508	0.861	0.00757	0.861	0.01017	0.861	7.178e-06	0.861	7.594e-06	0.861	7.524e-06
862	0.862	0.00509	0.862	0.00758	0.862	0.01018	0.862	7.083e-06	0.862	7.516e-06	0.862	7.579e-06
863	0.863	0.0051	0.863	0.00759	0.863	0.01019	0.863	7.068e-06	0.863	7.492e-06	0.863	7.476e-06
864	0.864	0.0051	0.864	0.00759	0.864	0.0102	0.864	7.131e-06	0.864	7.657e-06	0.864	7.492e-06
865	0.865	0.0051	0.865	0.0076	0.865	0.01021	0.865	7.044e-06	0.865	7.579e-06	0.865	7.5e-06
866	0.866	0.00511	0.866	0.0076	0.866	0.01022	0.866	7.099e-06	0.866	7.508e-06	0.866	7.524e-06
867	0.867	0.00512	0.867	0.00761	0.867	0.01023	0.867	7.123e-06	0.867	7.469e-06	0.867	7.406e-06
868	0.868	0.00512	0.868	0.00761	0.868	0.01024	0.868	7.099e-06	0.868	7.539e-06	0.868	7.61e-06
869	0.869	0.00512	0.869	0.00762	0.869	0.01025	0.869	7.123e-06	0.869	7.492e-06	0.869	7.555e-06
870	0.87	0.00513	0.87	0.00762	0.87	0.01026	0.87	7.138e-06	0.87	7.61e-06	0.87	7.555e-06
871	0.871	0.00513	0.871	0.00763	0.871	0.01027	0.871	7.178e-06	0.871	7.775e-06	0.871	7.453e-06
872	0.872	0.00514	0.872	0.00763	0.872	0.01028	0.872	7.217e-06	0.872	7.752e-06	0.872	7.547e-06
873	0.873	0.00514	0.873	0.00764	0.873	0.0103	0.873	7.296e-06	0.873	7.555e-06	0.873	7.61e-06
874	0.874	0.00515	0.874	0.00764	0.874	0.01031	0.874	7.115e-06	0.874	7.531e-06	0.874	7.414e-06
875	0.875	0.00515	0.875	0.00765	0.875	0.01032	0.875	7.052e-06	0.875	7.579e-06	0.875	7.469e-06
876	0.876	0.00516	0.876	0.00765	0.876	0.01033	0.876	7.193e-06	0.876	7.689e-06	0.876	7.61e-06
877	0.877	0.00516	0.877	0.00766	0.877	0.01034	0.877	7.248e-06	0.877	7.657e-06	0.877	7.476e-06
878	0.878	0.00517	0.878	0.00766	0.878	0.01035	0.878	7.272e-06	0.878	7.783e-06	0.878	7.579e-06
879	0.879	0.00517	0.879	0.00767	0.879	0.01036	0.879	7.233e-06	0.879	7.689e-06	0.879	7.531e-06
880	0.88	0.00518	0.88	0.00768	0.88	0.01037	0.88	7.225e-06	0.88	7.759e-06	0.88	7.618e-06
881	0.881	0.00518	0.881	0.00768	0.881	0.01038	0.881	7.335e-06	0.881	7.728e-06	0.881	7.626e-06
882	0.882	0.00519	0.882	0.00769	0.882	0.01039	0.882	7.272e-06	0.882	7.72e-06	0.882	7.642e-06
883	0.883	0.0052	0.883	0.00769	0.883	0.0104	0.883	7.28e-06	0.883	7.775e-06	0.883	7.814e-06
884	0.884	0.0052	0.884	0.0077	0.884	0.01041	0.884	7.39e-06	0.884	7.712e-06	0.884	7.822e-06
885	0.885	0.00521	0.885	0.0077	0.885	0.01042	0.885	7.28e-06	0.885	7.602e-06	0.885	7.822e-06
886	0.886	0.00521	0.886	0.00771	0.886	0.01043	0.886	7.248e-06	0.886	7.642e-06	0.886	7.744e-06
887	0.887	0.00522	0.887	0.00771	0.887	0.01044	0.887	7.303e-06	0.887	7.563e-06	0.887	7.61e-06
888	0.888	0.00522	0.888	0.00772	0.888	0.01045	0.888	7.123e-06	0.888	7.555e-06	0.888	7.846e-06
889	0.889	0.00523	0.889	0.00772	0.889	0.01046	0.889	7.256e-06	0.889	7.618e-06	0.889	7.854e-06
890	0.89	0.00524	0.89	0.00773	0.89	0.01047	0.89	7.296e-06	0.89	7.744e-06	0.89	7.846e-06
891	0.891	0.00524	0.891	0.00773	0.891	0.01048	0.891	7.366e-06	0.891	7.524e-06	0.891	7.744e-06
892	0.892	0.00525	0.892	0.00774	0.892	0.01049	0.892	7.225e-06	0.892	7.752e-06	0.892	7.775e-06
893	0.893	0.00525	0.893	0.00774	0.893	0.0105	0.893	7.374e-06	0.893	7.712e-06	0.893	7.759e-06
894	0.894	0.00526	0.894	0.00775	0.894	0.01051	0.894	7.469e-06	0.894	7.689e-06	0.894	7.846e-06
895	0.895	0.00526	0.895	0.00775	0.895	0.01052	0.895	7.414e-06	0.895	7.752e-06	0.895	7.838e-06
896	0.896	0.00527	0.896	0.00776	0.896	0.01053	0.896	7.288e-06	0.896	7.814e-06	0.896	7.885e-06
897	0.897	0.00527	0.897	0.00776	0.897	0.01054	0.897	7.366e-06	0.897	7.759e-06	0.897	7.87e-06
898	0.898	0.00528	0.898	0.00777	0.898	0.01055	0.898	7.28e-06	0.898	7.712e-06	0.898	7.814e-06
899	0.899	0.00529	0.899	0.00777	0.899	0.01056	0.899	7.296e-06	0.899	7.846e-06	0.899	7.854e-06
900	0.9	0.00529	0.9	0.00778	0.9	0.01057	0.9	7.358e-06	0.9	7.759e-06	0.9	7.783e-06
901	0.901	0.0053	0.901	0.00778	0.901	0.01058	0.901	7.382e-06	0.901	7.791e-06	0.901	7.956e-06
902	0.902	0.0053	0.902	0.00779	0.902	0.0106	0.902	7.366e-06	0.902	7.846e-06	0.902	7.807e-06
903	0.903	0.0053	0.903	0.0078	0.903	0.0106	0.903	7.288e-06	0.903	7.838e-06	0.903	7.759e-06
904	0.904	0.00531	0.904	0.0078	0.904	0.01061	0.904	7.429e-06	0.904	7.799e-06	0.904	7.775e-06
905	0.905	0.00532	0.905	0.00781	0.905	0.01062	0.905	7.186e-06	0.905	7.752e-06	0.905	7.854e-06
906	0.906	0.00532	0.906	0.00781	0.906	0.01063	0.906	7.437e-06	0.906	7.767e-06	0.906	7.862e-06
907	0.907	0.00533	0.907	0.00782	0.907	0.01064	0.907	7.28e-06	0.907	7.728e-06	0.907	7.681e-06
908	0.908	0.00533	0.908	0.00782	0.908	0.01065	0.908	7.272e-06	0.908	7.87e-06	0.908	7.767e-06
909	0.909	0.00534	0.909	0.00783	0.909	0.01066	0.909	7.516e-06	0.909	7.901e-06	0.909	7.917e-06
910	0.91	0.00535	0.91	0.00783	0.91	0.01068	0.91	7.563e-06	0.91	7.94e-06	0.91	7.838e-06
911	0.911	0.00535	0.911	0.00784	0.911	0.01069	0.911	7.563e-06	0.911	7.838e-06	0.911	7.854e-06
912	0.912	0.00536	0.912	0.00785	0.912	0.0107	0.912	7.429e-06	0.912	7.799e-06	0.912	7.822e-06
913	0.913	0.00537	0.913	0.00785	0.913	0.01071	0.913	7.484e-06	0.913	7.744e-06	0.913	7.893e-06
914	0.914	0.00537	0.914	0.00786	0.914	0.01072	0.914	7.366e-06	0.914	7.854e-06	0.914	7.932e-06
915	0.915	0.00537	0.915	0.00786	0.915	0.01073	0.915	7.406e-06	0.915	7.744e-06	0.915	7.972e-06
916	0.916	0.00538	0.916	0.00787	0.916	0.01074	0.916	7.453e-06	0.916	7.783e-06	0.916	7.901e-06
917	0.917	0.00539	0.917	0.00787	0.917	0.01075	0.917	7.461e-06	0.917	7.917e-06	0.917	7.87e-06
918	0.918	0.00539	0.918	0.00788	0.918	0.01076	0.918	7.484e-06	0.918	7.94e-06	0.918	7.862e-06
919	0.919	0.0054	0.919	0.00788	0.919	0.01077	0.919	7.531e-06	0.919	7.87e-06	0.919	7.948e-06
920	0.92	0.0054	0.92	0.00789	0.92	0.01077	0.92	7.469e-06	0.92	7.995e-06	0.92	7.854e-06
921	0.921	0.00541	0.921	0.0079	0.921	0.01079	0.921	7.539e-06	0.921	8.192e-06	0.921	7.995e-06
922	0.922	0.00542	0.922	0.0079	0.922	0.0108	0.922	7.414e-06	0.922	8.105e-06	0.922	8.035e-06
923	0.923	0.00542	0.923	0.00791	0.923	0.01081	0.923	7.366e-06	0.923	7.83e-06	0.923	7.862e-06
924	0.924	0.00543	0.924	0.00791	0.924	0.01082	0.924	7.492e-06	0.924	8.074e-06	0.924	7.98e-06
925	0.925	0.00544	0.925	0.00792	0.925	0.01083	0.925	7.469e-06	0.925	8.035e-06	0.925	8.105e-06
926	0.926	0.00544	0.926	0.00792	0.926	0.01084	0.926	7.358e-06	0.926	8.208e-06	0.926	7.956e-06
927	0.927	0.00545	0.927	0.00793	0.927	0.01085	0.927	7.437e-06	0.927	8.09e-06	0.927	7.846e-06
928	0.928	0.00546	0.928	0.00793	0.928	0.01086	0.928	7.531e-06	0.928	8.09e-06	0.928	7.799e-06
929	0.929	0.00547	0.929	0.00794	0.929	0.01086	0.929	7.539e-06	0.929	8.105e-06	0.929	7.925e-06
930	0.93	0.00547	0.93	0.00795	0.93	0.01087	0.93	7.469e-06	0.93	7.948e-06	0.93	7.846e-06
931	0.931	0.00548	0.931	0.00795	0.931	0.01088	0.931	7.445e-06	0.931	7.964e-06	0.931	7.885e-06
932	0.932	0.00549	0.932	0.00796	0.932	0.0109	0.932	7.508e-06	0.932	8.097e-06	0.932	7.901e-06
933	0.933	0.00549	0.933	0.00796	0.933	0.01091	0.933	7.311e-06	0.933	8.137e-06	0.933	7.964e-06
934	0.934	0.0055	0.934	0.00797	0.934	0.01092	0.934	7.547e-06	0.934	8.294e-06	0.934	7.877e-06
935	0.935	0.00551	0.935	0.00797	0.935	0.01092	0.935	7.563e-06	0.935	8.215e-06	0.935	7.877e-06
936	0.936	0.00551	0.936	0.00798	0.936	0.01093	0.936	7.437e-06	0.936	8.145e-06	0.936	7.932e-06
937	0.937	0.00552	0.937	0.00798	0.937	0.01094	0.937	7.39e-06	0.937	8.263e-06	0.937	8.011e-06
938	0.938	0.00553	0.938	0.00799	0.938	0.01095	0.938	7.516e-06	0.938	8.074e-06	0.938	7.909e-06
939	0.939	0.00553	0.939	0.00799	0.939	0.01096	0.939	7.469e-06	0.939	8.082e-06	0.939	7.987e-06
940	0.94	0.00554	0.94	0.008	0.94	0.01097	0.94	7.366e-06	0.94	7.98e-06	0.94	7.862e-06
941	0.941	0.00555	0.941	0.008	0.941	0.01098	0.941	7.579e-06	0.941	7.964e-06	0.941	7.885e-06
942	0.942	0.00555	0.942	0.00801	0.942	0.01099	0.942	7.626e-06	0.942	8.066e-06	0.942	7.901e-06
943	0.943	0.00556	0.943	0.00802	0.943	0.011	0.943	7.508e-06	0.943	8.176e-06	0.943	7.917e-06
944	0.944	0.00556	0.944	0.00802	0.944	0.01101	0.944	7.492e-06	0.944	7.964e-06	0.944	7.87e-06
945	0.945	0.00557	0.945	0.00803	0.945	0.01102	0.945	7.665e-06	0.945	7.964e-06	0.945	7.995e-06
946	0.946	0.00558	0.946	0.00803	0.946	0.01103	0.946	7.634e-06	0.946	8.137e-06	0.946	7.948e-06
947	0.947	0.00559	0.947	0.00804	0.947	0.01104	0.947	7.602e-06	0.947	8.208e-06	0.947	7.838e-06
948	0.948	0.0056	0.948	0.00804	0.948	0.01106	0.948	7.579e-06	0.948	8.137e-06	0.948	8.027e-06
949	0.949	0.0056	0.949	0.00805	0.949	0.01106	0.949	7.673e-06	0.949	8.058e-06	0.949	7.909e-06
950	0.95	0.00561	0.95	0.00806	0.95	0.01107	0.95	7.72e-06	0.95	8.066e-06	0.95	7.956e-06
951	0.951	0.00562	0.951	0.00806	0.951	0.01108	0.951	7.783e-06	0.951	8.137e-06	0.951	7.909e-06
952	0.952	0.00562	0.952	0.00806	0.952	0.01109	0.952	7.767e-06	0.952	8.263e-06	0.952	7.964e-06
953	0.953	0.00563	0.953	0.00807	0.953	0.0111	0.953	7.516e-06	0.953	8.09e-06	0.953	8.058e-06
954	0.954	0.00563	0.954	0.00808	0.954	0.01111	0.954	7.61e-06	0.954	8.153e-06	0.954	8.097e-06
955	0.955	0.00564	0.955	0.00808	0.955	0.01112	0.955	7.571e-06	0.955	8.113e-06	0.955	8.011e-06
956	0.956	0.00565	0.956	0.00809	0.956	0.01113	0.956	7.673e-06	0.956	8.168e-06	0.956	8.097e-06
957	0.957	0.00565	0.957	0.00809	0.957	0.01114	0.957	7.563e-06	0.957	8.208e-06	0.957	8.113e-06
958	0.958	0.00566	0.958	0.0081	0.958	0.01115	0.958	7.626e-06	0.958	8.27e-06	0.958	8.176e-06
959	0.959	0.00567	0.959	0.00811	0.959	0.01116	0.959	7.728e-06	0.959	8.318e-06	0.959	8.019e-06
960	0.96	0.00568	0.96	0.00811	0.96	0.01117	0.96	7.712e-06	0.96	8.318e-06	0.96	8.113e-06
961	0.961	0.00568	0.961	0.00812	0.961	0.01118	0.961	7.681e-06	0.961	8.153e-06	0.961	8.153e-06
962	0.962	0.00569	0.962	0.00812	0.962	0.01119	0.962	7.697e-06	0.962	8.231e-06	0.962	8.153e-06
963	0.963	0.00569	0.963	0.00813	0.963	0.0112	0.963	7.516e-06	0.963	8.31e-06	0.963	8.113e-06
964	0.964	0.0057	0.964	0.00813	0.964	0.01121	0.964	7.421e-06	0.964	8.373e-06	0.964	8.105e-06
965	0.965	0.00571	0.965	0.00814	0.965	0.01122	0.965	7.579e-06	0.965	8.239e-06	0.965	8.153e-06
966	0.966	0.00572	0.966	0.00815	0.966	0.01123	0.966	7.728e-06	0.966	8.325e-06	0.966	8.231e-06
967	0.967	0.00573	0.967	0.00815	0.967	0.01124	0.967	7.767e-06	0.967	8.27e-06	0.967	8.105e-06
968	0.968	0.00574	0.968	0.00816	0.968	0.01125	0.968	7.657e-06	0.968	8.105e-06	0.968	8.066e-06
969	0.969	0.00574	0.969	0.00816	0.969	0.01126	0.969	7.531e-06	0.969	8.239e-06	0.969	8.129e-06
970	0.97	0.00575	0.97	0.00817	0.97	0.01127	0.97	7.744e-06	0.97	8.247e-06	0.97	8.16e-06
971	0.971	0.00575	0.971	0.00817	0.971	0.01128	0.971	7.524e-06	0.971	8.27e-06	0.971	8.2e-06
972	0.972	0.00576	0.972	0.00818	0.972	0.01129	0.972	7.634e-06	0.972	8.365e-06	0.972	8.176e-06
973	0.973	0.00577	0.973	0.00818	0.973	0.0113	0.973	7.767e-06	0.973	8.365e-06	0.973	8.184e-06
974	0.974	0.00578	0.974	0.00819	0.974	0.01131	0.974	7.728e-06	0.974	8.412e-06	0.974	8.27e-06
975	0.975	0.00579	0.975	0.0082	0.975	0.01132	0.975	7.752e-06	0.975	8.443e-06	0.975	8.231e-06
976	0.976	0.0058	0.976	0.0082	0.976	0.01133	0.976	7.697e-06	0.976	8.412e-06	0.976	8.184e-06
977	0.977	0.00581	0.977	0.00821	0.977	0.01134	0.977	7.649e-06	0.977	8.263e-06	0.977	8.176e-06
978	0.978	0.00581	0.978	0.00821	0.978	0.01134	0.978	7.791e-06	0.978	8.341e-06	0.978	8.215e-06
979	0.979	0.00582	0.979	0.00822	0.979	0.01135	0.979	7.901e-06	0.979	8.286e-06	0.979	8.153e-06
980	0.98	0.00583	0.98	0.00823	0.98	0.01136	0.98	7.846e-06	0.98	8.428e-06	0.98	8.231e-06
981	0.981	0.00584	0.981	0.00823	0.981	0.01137	0.981	7.838e-06	0.981	8.365e-06	0.981	8.16e-06
982	0.982	0.00585	0.982	0.00824	0.982	0.01138	0.982	7.862e-06	0.982	8.404e-06	0.982	8.325e-06
983	0.983	0.00586	0.983	0.00824	0.983	0.01139	0.983	7.752e-06	0.983	8.294e-06	0.983	8.215e-06
984	0.984	0.00587	0.984	0.00825	0.984	0.0114	0.984	7.767e-06	0.984	8.137e-06	0.984	8.263e-06
985	0.985	0.00588	0.985	0.00826	0.985	0.01141	0.985	7.807e-06	0.985	8.097e-06	0.985	8.176e-06
986	0.986	0.00588	0.986	0.00826	0.986	0.01142	0.986	7.752e-06	0.986	8.223e-06	0.986	8.286e-06
987	0.987	0.00589	0.987	0.00827	0.987	0.01143	0.987	7.618e-06	0.987	8.325e-06	0.987	8.247e-06
988	0.988	0.0059	0.988	0.00827	0.988	0.01144	0.988	7.649e-06	0.988	8.443e-06	0.988	8.333e-06
989	0.989	0.00591	0.989	0.00828	0.989	0.01145	0.989	7.697e-06	0.989	8.436e-06	0.989	8.341e-06
990	0.99	0.00592	0.99	0.00829	0.99	0.01146	0.99	7.752e-06	0.99	8.451e-06	0.99	8.318e-06
991	0.991	0.00592	0.991	0.00829	0.991	0.01147	0.991	7.736e-06	0.991	8.467e-06	0.991	8.325e-06
992	0.992	0.00593	0.992	0.0083	0.992	0.01148	0.992	7.752e-06	0.992	8.546e-06	0.992	8.381e-06
993	0.993	0.00594	0.993	0.0083	0.993	0.01149	0.993	7.752e-06	0.993	8.491e-06	0.993	8.349e-06
994	0.994	0.00595	0.994	0.00831	0.994	0.0115	0.994	7.665e-06	0.994	8.459e-06	0.994	8.318e-06
995	0.995	0.00596	0.995	0.00832	0.995	0.01151	0.995	7.775e-06	0.995	8.491e-06	0.995	8.333e-06
996	0.996	0.00597	0.996	0.00832	0.996	0.01152	0.996	7.846e-06	0.996	8.53e-06	0.996	8.325e-06
997	0.997	0.00597	0.997	0.00833	0.997	0.01153	0.997	7.736e-06	0.997	8.514e-06	0.997	8.349e-06
998	0.998	0.00598	0.998	0.00833	0.998	0.01154	0.998	7.862e-06	0.998	8.436e-06	0.998	8.349e-06
999	0.999	0.00599	0.999	0.00834	0.999	0.01155	0.999	7.736e-06	0.999	8.451e-06	0.999	8.294e-06
1000	1	0.00598	1	0.00833	1	0.01153	1	7.712e-06	1	8.428e-06	1	8.349e-06
1001	0.999	0.00591	0.999	0.00827	0.999	0.01146	0.999	7.783e-06	0.999	8.436e-06	0.999	8.31e-06
1002	0.998	0.00584	0.998	0.00819	0.998	0.01138	0.998	7.712e-06	0.998	8.365e-06	0.998	8.247e-06
1003	0.997	0.00578	0.997	0.00812	0.997	0.01131	0.997	7.642e-06	0.997	8.522e-06	0.997	8.176e-06
1004	0.996	0.00572	0.996	0.00805	0.996	0.01124	0.996	7.728e-06	0.996	8.428e-06	0.996	8.286e-06
1005	0.995	0.00567	0.995	0.00799	0.995	0.01117	0.995	7.555e-06	0.995	8.451e-06	0.995	8.263e-06
1006	0.994	0.00561	0.994	0.00792	0.994	0.01111	0.994	7.61e-06	0.994	8.459e-06	0.994	8.184e-06
1007	0.993	0.00556	0.993	0.00786	0.993	0.01104	0.993	7.72e-06	0.993	8.113e-06	0.993	8.176e-06
1008	0.992	0.0055	0.992	0.0078	0.992	0.01097	0.992	7.594e-06	0.992	8.247e-06	0.992	8.215e-06
1009	0.991	0.00545	0.991	0.00773	0.991	0.01091	0.991	7.665e-06	0.991	8.325e-06	0.991	8.168e-06
1010	0.99	0.0054	0.99	0.00767	0.99	0.01085	0.99	7.602e-06	0.99	8.388e-06	0.99	8.121e-06
1011	0.989	0.00535	0.989	0.00761	0.989	0.01078	0.989	7.642e-06	0.989	8.373e-06	0.989	8.097e-06
1012	0.988	0.0053	0.988	0.00755	0.988	0.01072	0.988	7.665e-06	0.988	8.357e-06	0.988	8.05e-06
1013	0.987	0.00525	0.987	0.00749	0.987	0.01066	0.987	7.704e-06	0.987	8.459e-06	0.987	8.066e-06
1014	0.986	0.0052	0.986	0.00744	0.986	0.0106	0.986	7.712e-06	0.986	8.436e-06	0.986	8.129e-06
1015	0.985	0.00515	0.985	0.00738	0.985	0.01054	0.985	7.759e-06	0.985	8.302e-06	0.985	8.082e-06
1016	0.984	0.00511	0.984	0.00732	0.984	0.01048	0.984	7.791e-06	0.984	8.341e-06	0.984	8.035e-06
1017	0.983	0.00506	0.983	0.00727	0.983	0.01042	0.983	7.673e-06	0.983	8.129e-06	0.983	8.066e-06
1018	0.982	0.00501	0.982	0.00721	0.982	0.01036	0.982	7.594e-06	0.982	8.223e-06	0.982	8.129e-06
1019	0.981	0.00497	0.981	0.00716	0.981	0.0103	0.981	7.681e-06	0.981	8.137e-06	0.981	8.09e-06
1020	0.98	0.00492	0.98	0.00711	0.98	0.01025	0.98	7.539e-06	0.98	8.184e-06	0.98	8.113e-06
1021	0.979	0.00488	0.979	0.00705	0.979	0.01019	0.979	7.524e-06	0.979	8.168e-06	0.979	8.082e-06
1022	0.978	0.00484	0.978	0.007	0.978	0.01013	0.978	7.516e-06	0.978	8.058e-06	0.978	8.105e-06
1023	0.977	0.00479	0.977	0.00694	0.977	0.01008	0.977	7.382e-06	0.977	7.987e-06	0.977	8.003e-06
1024	0.976	0.00475	0.976	0.00689	0.976	0.01002	0.976	7.437e-06	0.976	8.082e-06	0.976	8.066e-06
1025	0.975	0.00471	0.975	0.00684	0.975	0.00996	0.975	7.476e-06	0.975	8.145e-06	0.975	8.011e-06
1026	0.974	0.00467	0.974	0.00679	0.974	0.00991	0.974	7.453e-06	0.974	8.05e-06	0.974	8.058e-06
1027	0.973	0.00463	0.973	0.00674	0.973	0.00986	0.973	7.445e-06	0.973	8.082e-06	0.973	7.917e-06
1028	0.972	0.00458	0.972	0.00669	0.972	0.0098	0.972	7.358e-06	0.972	8.09e-06	0.972	7.94e-06
1029	0.971	0.00454	0.971	0.00664	0.971	0.00975	0.971	7.335e-06	0.971	8.137e-06	0.971	7.98e-06
1030	0.97	0.0045	0.97	0.00659	0.97	0.0097	0.97	7.28e-06	0.97	8.121e-06	0.97	8.113e-06
1031	0.969	0.00446	0.969	0.00654	0.969	0.00964	0.969	7.358e-06	0.969	8.035e-06	0.969	7.83e-06
1032	0.968	0.00443	0.968	0.00649	0.968	0.00959	0.968	7.374e-06	0.968	8.145e-06	0.968	7.901e-06
1033	0.967	0.00438	0.967	0.00644	0.967	0.00953	0.967	7.366e-06	0.967	7.98e-06	0.967	7.964e-06
1034	0.966	0.00434	0.966	0.00639	0.966	0.00948	0.966	7.366e-06	0.966	7.783e-06	0.966	7.98e-06
1035	0.965	0.00431	0.965	0.00635	0.965	0.00943	0.965	7.398e-06	0.965	7.901e-06	0.965	7.752e-06
1036	0.964	0.00427	0.964	0.0063	0.964	0.00938	0.964	7.311e-06	0.964	8.09e-06	0.964	7.885e-06
1037	0.963	0.00423	0.963	0.00625	0.963	0.00933	0.963	7.343e-06	0.963	7.98e-06	0.963	7.94e-06
1038	0.962	0.00419	0.962	0.0062	0.962	0.00927	0.962	7.39e-06	0.962	7.995e-06	0.962	8.042e-06
1039	0.961	0.00415	0.961	0.00616	0.961	0.00923	0.961	7.162e-06	0.961	7.987e-06	0.961	7.917e-06
1040	0.96	0.00412	0.96	0.00611	0.96	0.00917	0.96	7.209e-06	0.96	7.98e-06	0.96	7.775e-06
1041	0.959	0.00408	0.959	0.00606	0.959	0.00912	0.959	7.248e-06	0.959	8.042e-06	0.959	7.799e-06
1042	0.958	0.00404	0.958	0.00602	0.958	0.00907	0.958	7.107e-06	0.958	7.94e-06	0.958	7.862e-06
1043	0.957	0.00401	0.957	0.00597	0.957	0.00902	0.957	7.186e-06	0.957	7.846e-06	0.957	7.72e-06
1044	0.956	0.00397	0.956	0.00593	0.956	0.00898	0.956	7.233e-06	0.956	7.917e-06	0.956	7.759e-06
1045	0.955	0.00393	0.955	0.00588	0.955	0.00893	0.955	7.162e-06	0.955	7.964e-06	0.955	7.783e-06
1046	0.954	0.0039	0.954	0.00584	0.954	0.00888	0.954	7.225e-06	0.954	7.948e-06	0.954	7.838e-06
1047	0.953	0.00386	0.953	0.00579	0.953	0.00883	0.953	7.358e-06	0.953	8.011e-06	0.953	7.854e-06
1048	0.952	0.00383	0.952	0.00575	0.952	0.00878	0.952	7.248e-06	0.952	8.027e-06	0.952	7.673e-06
1049	0.951	0.00379	0.951	0.0057	0.951	0.00873	0.951	7.311e-06	0.951	8.09e-06	0.951	7.783e-06
1050	0.95	0.00375	0.95	0.00566	0.95	0.00868	0.95	7.162e-06	0.95	8.058e-06	0.95	7.822e-06
1051	0.949	0.00372	0.949	0.00562	0.949	0.00863	0.949	7.272e-06	0.949	7.862e-06	0.949	7.783e-06
1052	0.948	0.00368	0.948	0.00557	0.948	0.00858	0.948	7.17e-06	0.948	7.948e-06	0.948	7.87e-06
1053	0.947	0.00365	0.947	0.00553	0.947	0.00854	0.947	7.044e-06	0.947	7.893e-06	0.947	7.791e-06
1054	0.946	0.00361	0.946	0.00549	0.946	0.00849	0.946	7.107e-06	0.946	7.893e-06	0.946	7.72e-06
1055	0.945	0.00358	0.945	0.00544	0.945	0.00844	0.945	7.186e-06	0.945	7.681e-06	0.945	7.712e-06
1056	0.944	0.00354	0.944	0.0054	0.944	0.0084	0.944	7.217e-06	0.944	7.728e-06	0.944	7.657e-06
1057	0.943	0.00351	0.943	0.00536	0.943	0.00835	0.943	7.17e-06	0.943	7.775e-06	0.943	7.673e-06
1058	0.942	0.00348	0.942	0.00532	0.942	0.0083	0.942	7.178e-06	0.942	7.681e-06	0.942	7.791e-06
1059	0.941	0.00344	0.941	0.00527	0.941	0.00826	0.941	7.131e-06	0.941	7.555e-06	0.941	7.767e-06
1060	0.94	0.00341	0.94	0.00523	0.94	0.00821	0.94	6.965e-06	0.94	7.752e-06	0.94	7.728e-06
1061	0.939	0.00338	0.939	0.00519	0.939	0.00817	0.939	6.95e-06	0.939	7.681e-06	0.939	7.759e-06
1062	0.938	0.00334	0.938	0.00515	0.938	0.00812	0.938	6.934e-06	0.938	7.571e-06	0.938	7.917e-06
1063	0.937	0.00331	0.937	0.00511	0.937	0.00807	0.937	7.091e-06	0.937	7.634e-06	0.937	7.712e-06
1064	0.936	0.00328	0.936	0.00507	0.936	0.00803	0.936	6.832e-06	0.936	7.767e-06	0.936	7.712e-06
1065	0.935	0.00324	0.935	0.00503	0.935	0.00798	0.935	7.02e-06	0.935	7.681e-06	0.935	7.712e-06
1066	0.934	0.00321	0.934	0.00499	0.934	0.00794	0.934	7.201e-06	0.934	7.728e-06	0.934	7.657e-06
1067	0.933	0.00318	0.933	0.00495	0.933	0.00789	0.933	6.973e-06	0.933	7.712e-06	0.933	7.508e-06
1068	0.932	0.00315	0.932	0.00491	0.932	0.00785	0.932	6.942e-06	0.932	7.689e-06	0.932	7.516e-06
1069	0.931	0.00312	0.931	0.00487	0.931	0.0078	0.931	6.824e-06	0.931	7.547e-06	0.931	7.555e-06
1070	0.93	0.00308	0.93	0.00483	0.93	0.00776	0.93	6.958e-06	0.93	7.626e-06	0.93	7.673e-06
1071	0.929	0.00305	0.929	0.00479	0.929	0.00771	0.929	7.083e-06	0.929	7.586e-06	0.929	7.524e-06
1072	0.928	0.00302	0.928	0.00475	0.928	0.00767	0.928	7.036e-06	0.928	7.618e-06	0.928	7.453e-06
1073	0.927	0.00299	0.927	0.00471	0.927	0.00763	0.927	7.06e-06	0.927	7.524e-06	0.927	7.414e-06
1074	0.926	0.00296	0.926	0.00467	0.926	0.00758	0.926	6.95e-06	0.926	7.728e-06	0.926	7.508e-06
1075	0.925	0.00293	0.925	0.00463	0.925	0.00754	0.925	6.934e-06	0.925	7.618e-06	0.925	7.453e-06
1076	0.924	0.0029	0.924	0.00459	0.924	0.0075	0.924	6.879e-06	0.924	7.563e-06	0.924	7.618e-06
1077	0.923	0.00287	0.923	0.00455	0.923	0.00745	0.923	6.863e-06	0.923	7.586e-06	0.923	7.531e-06
1078	0.922	0.00284	0.922	0.00451	0.922	0.00741	0.922	6.918e-06	0.922	7.469e-06	0.922	7.539e-06
1079	0.921	0.0028	0.921	0.00447	0.921	0.00737	0.921	6.918e-06	0.921	7.382e-06	0.921	7.453e-06
1080	0.92	0.00278	0.92	0.00444	0.92	0.00732	0.92	6.918e-06	0.92	7.414e-06	0.92	7.469e-06
1081	0.919	0.00274	0.919	0.0044	0.919	0.00728	0.919	6.737e-06	0.919	7.531e-06	0.919	7.437e-06
1082	0.918	0.00271	0.918	0.00436	0.918	0.00724	0.918	6.792e-06	0.918	7.547e-06	0.918	7.445e-06
1083	0.917	0.00268	0.917	0.00432	0.917	0.00719	0.917	6.926e-06	0.917	7.429e-06	0.917	7.469e-06
1084	0.916	0.00265	0.916	0.00429	0.916	0.00715	0.916	6.73e-06	0.916	7.303e-06	0.916	7.461e-06
1085	0.915	0.00262	0.915	0.00425	0.915	0.00711	0.915	6.785e-06	0.915	7.241e-06	0.915	7.508e-06
1086	0.914	0.00259	0.914	0.00421	0.914	0.00707	0.914	6.737e-06	0.914	7.421e-06	0.914	7.516e-06
1087	0.913	0.00257	0.913	0.00417	0.913	0.00703	0.913	6.887e-06	0.913	7.343e-06	0.913	7.524e-06
1088	0.912	0.00254	0.912	0.00414	0.912	0.00698	0.912	6.847e-06	0.912	7.335e-06	0.912	7.453e-06
1089	0.911	0.00251	0.911	0.0041	0.911	0.00694	0.911	6.8e-06	0.911	7.382e-06	0.911	7.704e-06
1090	0.91	0.00248	0.91	0.00406	0.91	0.0069	0.91	6.808e-06	0.91	7.469e-06	0.91	7.39e-06
1091	0.909	0.00245	0.909	0.00403	0.909	0.00686	0.909	6.714e-06	0.909	7.539e-06	0.909	7.476e-06
1092	0.908	0.00242	0.908	0.00399	0.908	0.00682	0.908	6.761e-06	0.908	7.665e-06	0.908	7.476e-06
1093	0.907	0.00239	0.907	0.00395	0.907	0.00678	0.907	6.69e-06	0.907	7.414e-06	0.907	7.594e-06
1094	0.906	0.00237	0.906	0.00392	0.906	0.00674	0.906	6.635e-06	0.906	7.421e-06	0.906	7.461e-06
1095	0.905	0.00234	0.905	0.00388	0.905	0.0067	0.905	6.667e-06	0.905	7.374e-06	0.905	7.398e-06
1096	0.904	0.00231	0.904	0.00384	0.904	0.00665	0.904	6.824e-06	0.904	7.414e-06	0.904	7.327e-06
1097	0.903	0.00228	0.903	0.00381	0.903	0.00661	0.903	6.871e-06	0.903	7.193e-06	0.903	7.327e-06
1098	0.902	0.00225	0.902	0.00377	0.902	0.00657	0.902	6.753e-06	0.902	7.311e-06	0.902	7.28e-06
1099	0.901	0.00223	0.901	0.00374	0.901	0.00653	0.901	6.627e-06	0.901	7.319e-06	0.901	7.319e-06
1100	0.9	0.0022	0.9	0.0037	0.9	0.00649	0.9	6.785e-06	0.9	7.469e-06	0.9	7.319e-06
1101	0.899	0.00217	0.899	0.00367	0.899	0.00645	0.899	6.667e-06	0.899	7.492e-06	0.899	7.358e-06
1102	0.898	0.00214	0.898	0.00363	0.898	0.00641	0.898	6.564e-06	0.898	7.28e-06	0.898	7.351e-06
1103	0.897	0.00212	0.897	0.0036	0.897	0.00637	0.897	6.509e-06	0.897	7.264e-06	0.897	7.288e-06
1104	0.896	0.00209	0.896	0.00356	0.896	0.00633	0.896	6.659e-06	0.896	7.217e-06	0.896	7.248e-06
1105	0.895	0.00206	0.895	0.00352	0.895	0.00629	0.895	6.62e-06	0.895	7.288e-06	0.895	7.398e-06
1106	0.894	0.00204	0.894	0.00349	0.894	0.00625	0.894	6.533e-06	0.894	7.327e-06	0.894	7.351e-06
1107	0.893	0.00201	0.893	0.00346	0.893	0.00621	0.893	6.572e-06	0.893	7.241e-06	0.893	7.327e-06
1108	0.892	0.00198	0.892	0.00342	0.892	0.00617	0.892	6.541e-06	0.892	7.146e-06	0.892	7.162e-06
1109	0.891	0.00196	0.891	0.00339	0.891	0.00613	0.891	6.557e-06	0.891	7.217e-06	0.891	7.225e-06
1110	0.89	0.00193	0.89	0.00335	0.89	0.00609	0.89	6.517e-06	0.89	7.351e-06	0.89	7.225e-06
1111	0.889	0.0019	0.889	0.00332	0.889	0.00605	0.889	6.509e-06	0.889	7.39e-06	0.889	7.107e-06
1112	0.888	0.00188	0.888	0.00329	0.888	0.00601	0.888	6.454e-06	0.888	7.374e-06	0.888	7.17e-06
1113	0.887	0.00185	0.887	0.00325	0.887	0.00598	0.887	6.509e-06	0.887	7.17e-06	0.887	7.225e-06
1114	0.886	0.00182	0.886	0.00322	0.886	0.00594	0.886	6.627e-06	0.886	7.256e-06	0.886	7.131e-06
1115	0.885	0.0018	0.885	0.00319	0.885	0.0059	0.885	6.588e-06	0.885	7.382e-06	0.885	7.186e-06
1116	0.884	0.00177	0.884	0.00315	0.884	0.00586	0.884	6.549e-06	0.884	7.445e-06	0.884	7.044e-06
1117	0.883	0.00175	0.883	0.00312	0.883	0.00582	0.883	6.462e-06	0.883	7.343e-06	0.883	7.209e-06
1118	0.882	0.00172	0.882	0.00309	0.882	0.00578	0.882	6.423e-06	0.882	7.123e-06	0.882	7.209e-06
1119	0.881	0.0017	0.881	0.00305	0.881	0.00574	0.881	6.588e-06	0.881	6.847e-06	0.881	7.256e-06
1120	0.88	0.00167	0.88	0.00302	0.88	0.00571	0.88	6.454e-06	0.88	7.075e-06	0.88	7.225e-06
1121	0.879	0.00164	0.879	0.00299	0.879	0.00567	0.879	6.525e-06	0.879	7.115e-06	0.879	7.178e-06
1122	0.878	0.00162	0.878	0.00295	0.878	0.00563	0.878	6.549e-06	0.878	7.099e-06	0.878	7.17e-06
1123	0.877	0.00159	0.877	0.00292	0.877	0.00559	0.877	6.533e-06	0.877	7.052e-06	0.877	7.099e-06
1124	0.876	0.00157	0.876	0.00289	0.876	0.00555	0.876	6.321e-06	0.876	7.068e-06	0.876	7.06e-06
1125	0.875	0.00155	0.875	0.00286	0.875	0.00552	0.875	6.368e-06	0.875	7.115e-06	0.875	7.083e-06
1126	0.874	0.00152	0.874	0.00282	0.874	0.00548	0.874	6.274e-06	0.874	7.075e-06	0.874	6.973e-06
1127	0.873	0.00149	0.873	0.00279	0.873	0.00544	0.873	6.447e-06	0.873	6.934e-06	0.873	7.138e-06
1128	0.872	0.00147	0.872	0.00276	0.872	0.0054	0.872	6.36e-06	0.872	6.997e-06	0.872	7.068e-06
1129	0.871	0.00144	0.871	0.00273	0.871	0.00537	0.871	6.525e-06	0.871	6.973e-06	0.871	7.248e-06
1130	0.87	0.00142	0.87	0.00269	0.87	0.00533	0.87	6.47e-06	0.87	7.068e-06	0.87	7.099e-06
1131	0.869	0.0014	0.869	0.00266	0.869	0.00529	0.869	6.266e-06	0.869	7.123e-06	0.869	7.083e-06
1132	0.868	0.00137	0.868	0.00263	0.868	0.00525	0.868	6.258e-06	0.868	7.272e-06	0.868	6.942e-06
1133	0.867	0.00135	0.867	0.0026	0.867	0.00522	0.867	6.25e-06	0.867	7.162e-06	0.867	7.068e-06
1134	0.866	0.00132	0.866	0.00257	0.866	0.00518	0.866	6.352e-06	0.866	6.887e-06	0.866	7.028e-06
1135	0.865	0.0013	0.865	0.00254	0.865	0.00514	0.865	6.392e-06	0.865	6.895e-06	0.865	6.95e-06
1136	0.864	0.00128	0.864	0.0025	0.864	0.00511	0.864	6.297e-06	0.864	6.895e-06	0.864	6.981e-06
1137	0.863	0.00125	0.863	0.00247	0.863	0.00507	0.863	6.258e-06	0.863	6.918e-06	0.863	7.052e-06
1138	0.862	0.00123	0.862	0.00244	0.862	0.00503	0.862	6.25e-06	0.862	6.816e-06	0.862	7.154e-06
1139	0.861	0.00121	0.861	0.00241	0.861	0.005	0.861	6.093e-06	0.861	6.832e-06	0.861	6.91e-06
1140	0.86	0.00118	0.86	0.00238	0.86	0.00496	0.86	6.274e-06	0.86	6.832e-06	0.86	6.879e-06
1141	0.859	0.00116	0.859	0.00235	0.859	0.00493	0.859	6.195e-06	0.859	6.792e-06	0.859	7.028e-06
1142	0.858	0.00114	0.858	0.00232	0.858	0.00489	0.858	6.321e-06	0.858	6.832e-06	0.858	7.028e-06
1143	0.857	0.00111	0.857	0.00229	0.857	0.00485	0.857	6.101e-06	0.857	6.682e-06	0.857	6.91e-06
1144	0.856	0.00109	0.856	0.00226	0.856	0.00482	0.856	6.305e-06	0.856	6.785e-06	0.856	6.832e-06
1145	0.855	0.00107	0.855	0.00223	0.855	0.00478	0.855	6.124e-06	0.855	6.73e-06	0.855	6.934e-06
1146	0.854	0.00104	0.854	0.0022	0.854	0.00475	0.854	6.156e-06	0.854	6.871e-06	0.854	6.958e-06
1147	0.853	0.00102	0.853	0.00216	0.853	0.00471	0.853	6.36e-06	0.853	6.84e-06	0.853	6.8e-06
1148	0.852	0.0009965	0.852	0.00214	0.852	0.00467	0.852	6.219e-06	0.852	6.934e-06	0.852	6.871e-06
1149	0.851	0.0009735	0.851	0.00211	0.851	0.00464	0.851	6.195e-06	0.851	6.777e-06	0.851	6.785e-06
1150	0.85	0.0009509	0.85	0.00207	0.85	0.0046	0.85	6.25e-06	0.85	6.761e-06	0.85	6.855e-06
1151	0.849	0.0009289	0.849	0.00204	0.849	0.00457	0.849	6.156e-06	0.849	6.863e-06	0.849	6.934e-06
1152	0.848	0.0009066	0.848	0.00201	0.848	0.00453	0.848	6.085e-06	0.848	6.863e-06	0.848	6.989e-06
1153	0.847	0.0008843	0.847	0.00199	0.847	0.0045	0.847	6.132e-06	0.847	6.792e-06	0.847	7.052e-06
1154	0.846	0.0008623	0.846	0.00196	0.846	0.00446	0.846	6.352e-06	0.846	6.887e-06	0.846	6.981e-06
1155	0.845	0.0008397	0.845	0.00193	0.845	0.00443	0.845	6.234e-06	0.845	6.8e-06	0.845	6.863e-06
1156	0.844	0.0008172	0.844	0.0019	0.844	0.00439	0.844	6.156e-06	0.844	6.651e-06	0.844	6.808e-06
1157	0.843	0.0007954	0.843	0.00187	0.843	0.00436	0.843	6.25e-06	0.843	6.667e-06	0.843	6.816e-06
1158	0.842	0.0007733	0.842	0.00184	0.842	0.00432	0.842	6.171e-06	0.842	6.722e-06	0.842	6.918e-06
1159	0.841	0.0007513	0.841	0.00181	0.841	0.00429	0.841	6.187e-06	0.841	6.62e-06	0.841	6.753e-06
1160	0.84	0.0007291	0.84	0.00178	0.84	0.00425	0.84	6.187e-06	0.84	6.509e-06	0.84	6.855e-06
1161	0.839	0.0007073	0.839	0.00175	0.839	0.00422	0.839	6.234e-06	0.839	6.557e-06	0.839	6.973e-06
1162	0.838	0.0006857	0.838	0.00172	0.838	0.00418	0.838	6.242e-06	0.838	6.761e-06	0.838	6.91e-06
1163	0.837	0.0006641	0.837	0.00169	0.837	0.00415	0.837	5.943e-06	0.837	6.792e-06	0.837	6.847e-06
1164	0.836	0.0006426	0.836	0.00166	0.836	0.00411	0.836	6.053e-06	0.836	6.91e-06	0.836	6.761e-06
1165	0.835	0.0006209	0.835	0.00163	0.835	0.00408	0.835	6.03e-06	0.835	6.62e-06	0.835	6.753e-06
1166	0.834	0.0005994	0.834	0.00161	0.834	0.00405	0.834	6.046e-06	0.834	6.706e-06	0.834	6.777e-06
1167	0.833	0.0005787	0.833	0.00158	0.833	0.00401	0.833	6.046e-06	0.833	6.706e-06	0.833	6.745e-06
1168	0.832	0.0005576	0.832	0.00155	0.832	0.00398	0.832	6.124e-06	0.832	6.533e-06	0.832	6.572e-06
1169	0.831	0.0005364	0.831	0.00152	0.831	0.00394	0.831	6.132e-06	0.831	6.415e-06	0.831	6.722e-06
1170	0.83	0.0005157	0.83	0.00149	0.83	0.00391	0.83	6.171e-06	0.83	6.541e-06	0.83	6.745e-06
1171	0.829	0.0004947	0.829	0.00146	0.829	0.00387	0.829	6.006e-06	0.829	6.454e-06	0.829	6.832e-06
1172	0.828	0.0004738	0.828	0.00144	0.828	0.00384	0.828	6.022e-06	0.828	6.447e-06	0.828	6.627e-06
1173	0.827	0.0004532	0.827	0.00141	0.827	0.00381	0.827	5.991e-06	0.827	6.541e-06	0.827	6.777e-06
1174	0.826	0.0004322	0.826	0.00138	0.826	0.00377	0.826	5.873e-06	0.826	6.659e-06	0.826	6.8e-06
1175	0.825	0.0004114	0.825	0.00135	0.825	0.00374	0.825	5.873e-06	0.825	6.612e-06	0.825	6.785e-06
1176	0.824	0.0003908	0.824	0.00132	0.824	0.00371	0.824	6.014e-06	0.824	6.572e-06	0.824	6.635e-06
1177	0.823	0.0003701	0.823	0.0013	0.823	0.00367	0.823	6.124e-06	0.823	6.564e-06	0.823	6.635e-06
1178	0.822	0.0003505	0.822	0.00127	0.822	0.00364	0.822	5.936e-06	0.822	6.659e-06	0.822	6.667e-06
1179	0.821	0.0003304	0.821	0.00124	0.821	0.00361	0.821	6.014e-06	0.821	6.62e-06	0.821	6.612e-06
1180	0.82	0.0003104	0.82	0.00121	0.82	0.00357	0.82	5.936e-06	0.82	6.509e-06	0.82	6.643e-06
1181	0.819	0.0002888	0.819	0.00118	0.819	0.00354	0.819	5.865e-06	0.819	6.423e-06	0.819	6.588e-06
1182	0.818	0.0002685	0.818	0.00116	0.818	0.00351	0.818	5.715e-06	0.818	6.486e-06	0.818	6.62e-06
1183	0.817	0.0002486	0.817	0.00113	0.817	0.00347	0.817	5.708e-06	0.817	6.336e-06	0.817	6.612e-06
1184	0.816	0.0002284	0.816	0.0011	0.816	0.00344	0.816	5.951e-06	0.816	6.399e-06	0.816	6.47e-06
1185	0.815	0.0002085	0.815	0.00108	0.815	0.00341	0.815	5.998e-06	0.815	6.336e-06	0.815	6.643e-06
1186	0.814	0.0001888	0.814	0.00105	0.814	0.00337	0.814	5.967e-06	0.814	6.352e-06	0.814	6.549e-06
1187	0.813	0.0001689	0.813	0.00102	0.813	0.00334	0.813	5.794e-06	0.813	6.297e-06	0.813	6.313e-06
1188	0.812	0.0001495	0.812	0.0009944	0.812	0.00331	0.812	5.928e-06	0.812	6.266e-06	0.812	6.502e-06
1189	0.811	0.0001303	0.811	0.0009673	0.811	0.00328	0.811	5.904e-06	0.811	6.368e-06	0.811	6.557e-06
1190	0.81	0.0001106	0.81	0.0009408	0.81	0.00324	0.81	5.881e-06	0.81	6.297e-06	0.81	6.423e-06
1191	0.809	9.09e-05	0.809	0.0009144	0.809	0.00321	0.809	5.849e-06	0.809	6.281e-06	0.809	6.344e-06
1192	0.808	7.176e-05	0.808	0.0008879	0.808	0.00318	0.808	5.865e-06	0.808	6.234e-06	0.808	6.344e-06
1193	0.807	5.233e-05	0.807	0.0008615	0.807	0.00315	0.807	5.92e-06	0.807	6.226e-06	0.807	6.643e-06
1194	0.806	3.255e-05	0.806	0.0008347	0.806	0.00311	0.806	5.873e-06	0.806	6.132e-06	0.806	6.525e-06
1195	0.805	1.354e-05	0.805	0.0008083	0.805	0.00308	0.805	5.873e-06	0.805	6.219e-06	0.805	6.36e-06
1196	0.804	-5.865e-06	0.804	0.0007822	0.804	0.00305	0.804	5.936e-06	0.804	6.392e-06	0.804	6.305e-06
1197	0.803	-2.501e-05	0.803	0.0007559	0.803	0.00302	0.803	5.881e-06	0.803	6.36e-06	0.803	6.368e-06
1198	0.802	-4.382e-05	0.802	0.0007295	0.802	0.00298	0.802	5.747e-06	0.802	6.053e-06	0.802	6.494e-06
1199	0.801	-6.307e-05	0.801	0.0007034	0.801	0.00295	0.801	5.896e-06	0.801	6.046e-06	0.801	6.297e-06
1200	0.8	-8.205e-05	0.8	0.0006776	0.8	0.00292	0.8	5.849e-06	0.8	6.234e-06	0.8	6.313e-06
1201	0.799	-0.0001009	0.799	0.0006513	0.799	0.00289	0.799	5.739e-06	0.799	6.14e-06	0.799	6.36e-06
1202	0.798	-0.0001195	0.798	0.0006254	0.798	0.00286	0.798	5.841e-06	0.798	6.156e-06	0.798	6.344e-06
1203	0.797	-0.0001383	0.797	0.0005996	0.797	0.00282	0.797	5.833e-06	0.797	6.038e-06	0.797	6.226e-06
1204	0.796	-0.0001571	0.796	0.0005738	0.796	0.00279	0.796	5.896e-06	0.796	6.085e-06	0.796	6.195e-06
1205	0.795	-0.0001753	0.795	0.0005485	0.795	0.00276	0.795	5.739e-06	0.795	6.022e-06	0.795	6.187e-06
1206	0.794	-0.0001938	0.794	0.0005234	0.794	0.00273	0.794	5.55e-06	0.794	6.116e-06	0.794	6.132e-06
1207	0.793	-0.0002127	0.793	0.0004976	0.793	0.0027	0.793	5.605e-06	0.793	6.053e-06	0.793	6.164e-06
1208	0.792	-0.0002308	0.792	0.0004722	0.792	0.00267	0.792	5.684e-06	0.792	6.305e-06	0.792	6.108e-06
1209	0.791	-0.0002489	0.791	0.0004468	0.791	0.00263	0.791	5.755e-06	0.791	6.25e-06	0.791	6.297e-06
1210	0.79	-0.000267	0.79	0.0004214	0.79	0.0026	0.79	5.755e-06	0.79	6.234e-06	0.79	6.203e-06
1211	0.789	-0.0002849	0.789	0.0003965	0.789	0.00257	0.789	5.904e-06	0.789	6.274e-06	0.789	6.305e-06
1212	0.788	-0.0003029	0.788	0.0003713	0.788	0.00254	0.788	5.747e-06	0.788	6.376e-06	0.788	6.03e-06
1213	0.787	-0.000321	0.787	0.0003467	0.787	0.00251	0.787	5.723e-06	0.787	6.329e-06	0.787	6.187e-06
1214	0.786	-0.000339	0.786	0.0003218	0.786	0.00248	0.786	5.731e-06	0.786	6.038e-06	0.786	6.187e-06
1215	0.785	-0.0003569	0.785	0.0002974	0.785	0.00245	0.785	5.59e-06	0.785	6.038e-06	0.785	6.242e-06
1216	0.784	-0.0003748	0.784	0.0002724	0.784	0.00242	0.784	5.645e-06	0.784	6.093e-06	0.784	6.148e-06
1217	0.783	-0.0003926	0.783	0.0002477	0.783	0.00239	0.783	5.7e-06	0.783	6.061e-06	0.783	6.085e-06
1218	0.782	-0.0004102	0.782	0.000223	0.782	0.00235	0.782	5.645e-06	0.782	6.006e-06	0.782	6.108e-06
1219	0.781	-0.000428	0.781	0.0001982	0.781	0.00232	0.781	5.653e-06	0.781	5.896e-06	0.781	6.053e-06
1220	0.78	-0.0004456	0.78	0.0001732	0.78	0.00229	0.78	5.747e-06	0.78	5.912e-06	0.78	5.928e-06
1221	0.779	-0.000463	0.779	0.0001492	0.779	0.00226	0.779	5.503e-06	0.779	5.888e-06	0.779	6.014e-06
1222	0.778	-0.0004804	0.778	0.0001249	0.778	0.00223	0.778	5.535e-06	0.778	6.038e-06	0.778	6.108e-06
1223	0.777	-0.0004979	0.777	0.0001003	0.777	0.0022	0.777	5.574e-06	0.777	5.896e-06	0.777	6.132e-06
1224	0.776	-0.0005152	0.776	7.597e-05	0.776	0.00217	0.776	5.708e-06	0.776	5.873e-06	0.776	6.101e-06
1225	0.775	-0.0005322	0.775	5.179e-05	0.775	0.00214	0.775	5.708e-06	0.775	5.888e-06	0.775	6.101e-06
1226	0.774	-0.0005496	0.774	2.766e-05	0.774	0.00211	0.774	5.708e-06	0.774	6.014e-06	0.774	6.061e-06
1227	0.773	-0.0005667	0.773	3.483e-06	0.773	0.00208	0.773	5.653e-06	0.773	6.077e-06	0.773	6.038e-06
1228	0.772	-0.0005836	0.772	-2.069e-05	0.772	0.00205	0.772	5.519e-06	0.772	6.179e-06	0.772	6.038e-06
1229	0.771	-0.0006006	0.771	-4.461e-05	0.771	0.00202	0.771	5.582e-06	0.771	6.038e-06	0.771	6.132e-06
1230	0.77	-0.0006175	0.77	-6.863e-05	0.77	0.00199	0.77	5.487e-06	0.77	6.101e-06	0.77	6.077e-06
1231	0.769	-0.0006339	0.769	-9.244e-05	0.769	0.00196	0.769	5.7e-06	0.769	6.077e-06	0.769	5.991e-06
1232	0.768	-0.0006507	0.768	-0.0001166	0.768	0.00193	0.768	5.755e-06	0.768	6.069e-06	0.768	5.951e-06
1233	0.767	-0.0006677	0.767	-0.0001406	0.767	0.0019	0.767	5.558e-06	0.767	6.038e-06	0.767	5.841e-06
1234	0.766	-0.0006842	0.766	-0.0001641	0.766	0.00187	0.766	5.637e-06	0.766	5.904e-06	0.766	5.936e-06
1235	0.765	-0.0007012	0.765	-0.0001877	0.765	0.00184	0.765	5.448e-06	0.765	5.998e-06	0.765	5.959e-06
1236	0.764	-0.0007177	0.764	-0.0002113	0.764	0.00181	0.764	5.621e-06	0.764	6.022e-06	0.764	5.92e-06
1237	0.763	-0.0007339	0.763	-0.0002345	0.763	0.00178	0.763	5.566e-06	0.763	5.857e-06	0.763	5.936e-06
1238	0.762	-0.0007508	0.762	-0.0002578	0.762	0.00175	0.762	5.495e-06	0.762	5.896e-06	0.762	5.865e-06
1239	0.761	-0.0007674	0.761	-0.0002813	0.761	0.00172	0.761	5.487e-06	0.761	5.731e-06	0.761	5.943e-06
1240	0.76	-0.0007832	0.76	-0.0003044	0.76	0.00169	0.76	5.456e-06	0.76	5.881e-06	0.76	5.936e-06
1241	0.759	-0.0007993	0.759	-0.0003276	0.759	0.00166	0.759	5.464e-06	0.759	5.857e-06	0.759	5.983e-06
1242	0.758	-0.0008157	0.758	-0.0003508	0.758	0.00163	0.758	5.464e-06	0.758	5.857e-06	0.758	5.92e-06
1243	0.757	-0.0008319	0.757	-0.000374	0.757	0.0016	0.757	5.48e-06	0.757	5.841e-06	0.757	6.006e-06
1244	0.756	-0.0008481	0.756	-0.0003969	0.756	0.00157	0.756	5.448e-06	0.756	5.904e-06	0.756	5.92e-06
1245	0.755	-0.0008643	0.755	-0.0004202	0.755	0.00154	0.755	5.464e-06	0.755	5.692e-06	0.755	5.825e-06
1246	0.754	-0.0008801	0.754	-0.0004429	0.754	0.00151	0.754	5.519e-06	0.754	5.708e-06	0.754	5.904e-06
1247	0.753	-0.0008962	0.753	-0.0004658	0.753	0.00148	0.753	5.613e-06	0.753	5.731e-06	0.753	5.778e-06
1248	0.752	-0.0009118	0.752	-0.0004885	0.752	0.00145	0.752	5.377e-06	0.752	5.692e-06	0.752	5.786e-06
1249	0.751	-0.0009274	0.751	-0.0005116	0.751	0.00143	0.751	5.487e-06	0.751	5.802e-06	0.751	5.865e-06
1250	0.75	-0.0009429	0.75	-0.000534	0.75	0.0014	0.75	5.511e-06	0.75	5.92e-06	0.75	5.802e-06
1251	0.749	-0.0009589	0.749	-0.0005567	0.749	0.00137	0.749	5.338e-06	0.749	5.66e-06	0.749	5.841e-06
1252	0.748	-0.0009747	0.748	-0.0005793	0.748	0.00134	0.748	5.322e-06	0.748	5.692e-06	0.748	5.81e-06
1253	0.747	-0.0009901	0.747	-0.000602	0.747	0.00131	0.747	5.425e-06	0.747	5.723e-06	0.747	5.715e-06
1254	0.746	-0.00101	0.746	-0.0006243	0.746	0.00128	0.746	5.48e-06	0.746	5.763e-06	0.746	5.865e-06
1255	0.745	-0.00102	0.745	-0.0006461	0.745	0.00125	0.745	5.527e-06	0.745	5.723e-06	0.745	5.865e-06
1256	0.744	-0.00104	0.744	-0.0006682	0.744	0.00122	0.744	5.527e-06	0.744	5.794e-06	0.744	5.715e-06
1257	0.743	-0.00105	0.743	-0.0006905	0.743	0.00119	0.743	5.503e-06	0.743	5.802e-06	0.743	5.794e-06
1258	0.742	-0.00107	0.742	-0.0007128	0.742	0.00117	0.742	5.417e-06	0.742	5.653e-06	0.742	5.723e-06
1259	0.741	-0.00108	0.741	-0.0007349	0.741	0.00114	0.741	5.401e-06	0.741	5.487e-06	0.741	5.731e-06
1260	0.74	-0.0011	0.74	-0.0007573	0.74	0.00111	0.74	5.542e-06	0.74	5.535e-06	0.74	5.755e-06
1261	0.739	-0.00111	0.739	-0.0007794	0.739	0.00108	0.739	5.456e-06	0.739	5.582e-06	0.739	5.715e-06
1262	0.738	-0.00113	0.738	-0.0008011	0.738	0.00105	0.738	5.401e-06	0.738	5.637e-06	0.738	5.778e-06
1263	0.737	-0.00114	0.737	-0.0008231	0.737	0.00102	0.737	5.456e-06	0.737	5.653e-06	0.737	5.637e-06
1264	0.736	-0.00116	0.736	-0.0008455	0.736	0.000994	0.736	5.432e-06	0.736	5.747e-06	0.736	5.511e-06
1265	0.735	-0.00117	0.735	-0.0008673	0.735	0.0009655	0.735	5.354e-06	0.735	5.731e-06	0.735	5.613e-06
1266	0.734	-0.00119	0.734	-0.0008888	0.734	0.0009376	0.734	5.417e-06	0.734	5.692e-06	0.734	5.723e-06
1267	0.733	-0.0012	0.733	-0.0009103	0.733	0.0009097	0.733	5.448e-06	0.733	5.574e-06	0.733	5.739e-06
1268	0.732	-0.00122	0.732	-0.0009318	0.732	0.0008816	0.732	5.44e-06	0.732	5.629e-06	0.732	5.684e-06
1269	0.731	-0.00123	0.731	-0.0009535	0.731	0.0008536	0.731	5.291e-06	0.731	5.692e-06	0.731	5.653e-06
1270	0.73	-0.00125	0.73	-0.000975	0.73	0.0008252	0.73	5.283e-06	0.73	5.613e-06	0.73	5.637e-06
1271	0.729	-0.00126	0.729	-0.0009967	0.729	0.0007973	0.729	5.259e-06	0.729	5.59e-06	0.729	5.59e-06
1272	0.728	-0.00127	0.728	-0.00102	0.728	0.0007693	0.728	5.314e-06	0.728	5.668e-06	0.728	5.605e-06
1273	0.727	-0.00129	0.727	-0.00104	0.727	0.0007411	0.727	5.204e-06	0.727	5.794e-06	0.727	5.66e-06
1274	0.726	-0.0013	0.726	-0.00106	0.726	0.0007128	0.726	5.204e-06	0.726	5.597e-06	0.726	5.597e-06
1275	0.725	-0.00132	0.725	-0.00108	0.725	0.0006853	0.725	5.314e-06	0.725	5.535e-06	0.725	5.621e-06
1276	0.724	-0.00133	0.724	-0.0011	0.724	0.0006577	0.724	5.393e-06	0.724	5.48e-06	0.724	5.637e-06
1277	0.723	-0.00135	0.723	-0.00112	0.723	0.0006298	0.723	5.48e-06	0.723	5.432e-06	0.723	5.55e-06
1278	0.722	-0.00136	0.722	-0.00115	0.722	0.0006018	0.722	5.448e-06	0.722	5.495e-06	0.722	5.59e-06
1279	0.721	-0.00137	0.721	-0.00117	0.721	0.0005745	0.721	5.409e-06	0.721	5.464e-06	0.721	5.605e-06
1280	0.72	-0.00139	0.72	-0.00119	0.72	0.0005471	0.72	5.22e-06	0.72	5.495e-06	0.72	5.401e-06
1281	0.719	-0.0014	0.719	-0.00121	0.719	0.0005199	0.719	5.283e-06	0.719	5.267e-06	0.719	5.653e-06
1282	0.718	-0.00142	0.718	-0.00123	0.718	0.0004926	0.718	5.283e-06	0.718	5.37e-06	0.718	5.558e-06
1283	0.717	-0.00143	0.717	-0.00125	0.717	0.0004648	0.717	5.204e-06	0.717	5.267e-06	0.717	5.535e-06
1284	0.716	-0.00144	0.716	-0.00127	0.716	0.0004372	0.716	5.157e-06	0.716	5.299e-06	0.716	5.566e-06
1285	0.715	-0.00146	0.715	-0.00129	0.715	0.00041	0.715	5.385e-06	0.715	5.33e-06	0.715	5.527e-06
1286	0.714	-0.00147	0.714	-0.00131	0.714	0.0003823	0.714	5.142e-06	0.714	5.503e-06	0.714	5.495e-06
1287	0.713	-0.00148	0.713	-0.00133	0.713	0.0003556	0.713	5.173e-06	0.713	5.59e-06	0.713	5.456e-06
1288	0.712	-0.0015	0.712	-0.00135	0.712	0.0003289	0.712	5.244e-06	0.712	5.377e-06	0.712	5.495e-06
1289	0.711	-0.00151	0.711	-0.00137	0.711	0.000302	0.711	5.197e-06	0.711	5.236e-06	0.711	5.59e-06
1290	0.71	-0.00152	0.71	-0.00139	0.71	0.0002746	0.71	5.204e-06	0.71	5.393e-06	0.71	5.566e-06
1291	0.709	-0.00154	0.709	-0.00141	0.709	0.0002477	0.709	5.244e-06	0.709	5.322e-06	0.709	5.535e-06
1292	0.708	-0.00155	0.708	-0.00143	0.708	0.0002205	0.708	5.275e-06	0.708	5.425e-06	0.708	5.456e-06
1293	0.707	-0.00157	0.707	-0.00145	0.707	0.0001937	0.707	5.362e-06	0.707	5.417e-06	0.707	5.582e-06
1294	0.706	-0.00158	0.706	-0.00147	0.706	0.0001666	0.706	5.37e-06	0.706	5.33e-06	0.706	5.409e-06
1295	0.705	-0.00159	0.705	-0.00149	0.705	0.0001404	0.705	5.181e-06	0.705	5.409e-06	0.705	5.432e-06
1296	0.704	-0.00161	0.704	-0.00151	0.704	0.0001132	0.704	5.071e-06	0.704	5.503e-06	0.704	5.354e-06
1297	0.703	-0.00162	0.703	-0.00153	0.703	8.623e-05	0.703	5.071e-06	0.703	5.44e-06	0.703	5.432e-06
1298	0.702	-0.00163	0.702	-0.00155	0.702	5.96e-05	0.702	5.063e-06	0.702	5.48e-06	0.702	5.448e-06
1299	0.701	-0.00164	0.701	-0.00157	0.701	3.277e-05	0.701	5.142e-06	0.701	5.393e-06	0.701	5.393e-06
1300	0.7	-0.00166	0.7	-0.00159	0.7	6.053e-06	0.7	5.11e-06	0.7	5.425e-06	0.7	5.487e-06
1301	0.699	-0.00167	0.699	-0.00161	0.699	-2.046e-05	0.699	5.126e-06	0.699	5.236e-06	0.699	5.432e-06
1302	0.698	-0.00168	0.698	-0.00163	0.698	-4.701e-05	0.698	5.102e-06	0.698	5.149e-06	0.698	5.448e-06
1303	0.697	-0.0017	0.697	-0.00165	0.697	-7.392e-05	0.697	5.039e-06	0.697	5.22e-06	0.697	5.385e-06
1304	0.696	-0.00171	0.696	-0.00167	0.696	-0.0001004	0.696	4.992e-06	0.696	5.244e-06	0.696	5.362e-06
1305	0.695	-0.00172	0.695	-0.00169	0.695	-0.0001268	0.695	5.126e-06	0.695	5.346e-06	0.695	5.464e-06
1306	0.694	-0.00173	0.694	-0.00171	0.694	-0.0001533	0.694	5.126e-06	0.694	5.236e-06	0.694	5.377e-06
1307	0.693	-0.00175	0.693	-0.00173	0.693	-0.0001794	0.693	4.921e-06	0.693	5.267e-06	0.693	5.48e-06
1308	0.692	-0.00176	0.692	-0.00175	0.692	-0.0002056	0.692	5.118e-06	0.692	5.346e-06	0.692	5.33e-06
1309	0.691	-0.00177	0.691	-0.00177	0.691	-0.0002321	0.691	5.055e-06	0.691	5.338e-06	0.691	5.244e-06
1310	0.69	-0.00178	0.69	-0.00179	0.69	-0.0002582	0.69	5.157e-06	0.69	5.362e-06	0.69	5.322e-06
1311	0.689	-0.0018	0.689	-0.00181	0.689	-0.0002843	0.689	5.236e-06	0.689	5.307e-06	0.689	5.401e-06
1312	0.688	-0.00181	0.688	-0.00183	0.688	-0.0003103	0.688	5e-06	0.688	5.417e-06	0.688	5.33e-06
1313	0.687	-0.00182	0.687	-0.00185	0.687	-0.0003366	0.687	4.976e-06	0.687	5.039e-06	0.687	5.338e-06
1314	0.686	-0.00183	0.686	-0.00187	0.686	-0.0003625	0.686	5.086e-06	0.686	5.204e-06	0.686	5.338e-06
1315	0.685	-0.00184	0.685	-0.00189	0.685	-0.0003885	0.685	5.016e-06	0.685	5.22e-06	0.685	5.291e-06
1316	0.684	-0.00186	0.684	-0.00191	0.684	-0.0004146	0.684	4.945e-06	0.684	5.299e-06	0.684	5.267e-06
1317	0.683	-0.00187	0.683	-0.00192	0.683	-0.0004403	0.683	4.898e-06	0.683	5.079e-06	0.683	5.267e-06
1318	0.682	-0.00188	0.682	-0.00194	0.682	-0.0004664	0.682	4.984e-06	0.682	4.984e-06	0.682	5.267e-06
1319	0.681	-0.00189	0.681	-0.00196	0.681	-0.0004921	0.681	4.976e-06	0.681	5.031e-06	0.681	5.362e-06
1320	0.68	-0.0019	0.68	-0.00198	0.68	-0.0005179	0.68	4.835e-06	0.68	5.259e-06	0.68	5.236e-06
1321	0.679	-0.00192	0.679	-0.002	0.679	-0.0005436	0.679	4.874e-06	0.679	5.236e-06	0.679	5.299e-06
1322	0.678	-0.00193	0.678	-0.00202	0.678	-0.0005698	0.678	4.866e-06	0.678	5.126e-06	0.678	5.33e-06
1323	0.677	-0.00194	0.677	-0.00204	0.677	-0.0005953	0.677	4.843e-06	0.677	4.906e-06	0.677	5.252e-06
1324	0.676	-0.00195	0.676	-0.00206	0.676	-0.0006208	0.676	4.992e-06	0.676	5.024e-06	0.676	5.016e-06
1325	0.675	-0.00196	0.675	-0.00208	0.675	-0.0006458	0.675	4.898e-06	0.675	4.882e-06	0.675	5.173e-06
1326	0.674	-0.00198	0.674	-0.00209	0.674	-0.0006713	0.674	4.874e-06	0.674	5e-06	0.674	5.291e-06
1327	0.673	-0.00199	0.673	-0.00211	0.673	-0.0006967	0.673	4.811e-06	0.673	5.086e-06	0.673	5.181e-06
1328	0.672	-0.002	0.672	-0.00213	0.672	-0.0007222	0.672	4.969e-06	0.672	5.236e-06	0.672	5.149e-06
1329	0.671	-0.00201	0.671	-0.00215	0.671	-0.0007478	0.671	4.858e-06	0.671	5.228e-06	0.671	5.165e-06
1330	0.67	-0.00202	0.67	-0.00217	0.67	-0.000773	0.67	4.866e-06	0.67	5.244e-06	0.67	5.22e-06
1331	0.669	-0.00203	0.669	-0.00219	0.669	-0.000798	0.669	4.961e-06	0.669	5.197e-06	0.669	5.11e-06
1332	0.668	-0.00204	0.668	-0.0022	0.668	-0.0008236	0.668	4.984e-06	0.668	5.063e-06	0.668	5.181e-06
1333	0.667	-0.00206	0.667	-0.00222	0.667	-0.0008489	0.667	4.969e-06	0.667	5.063e-06	0.667	5.204e-06
1334	0.666	-0.00207	0.666	-0.00224	0.666	-0.0008742	0.666	4.764e-06	0.666	5.055e-06	0.666	5.275e-06
1335	0.665	-0.00208	0.665	-0.00226	0.665	-0.0008997	0.665	4.866e-06	0.665	4.961e-06	0.665	5.189e-06
1336	0.664	-0.00209	0.664	-0.00228	0.664	-0.0009244	0.664	4.803e-06	0.664	5.039e-06	0.664	5.252e-06
1337	0.663	-0.0021	0.663	-0.00229	0.663	-0.0009498	0.663	4.858e-06	0.663	5.039e-06	0.663	5.197e-06
1338	0.662	-0.00211	0.662	-0.00231	0.662	-0.0009748	0.662	4.701e-06	0.662	4.945e-06	0.662	5.126e-06
1339	0.661	-0.00212	0.661	-0.00233	0.661	-0.0009998	0.661	4.819e-06	0.661	4.906e-06	0.661	5.142e-06
1340	0.66	-0.00213	0.66	-0.00235	0.66	-0.00103	0.66	4.827e-06	0.66	5.047e-06	0.66	5.024e-06
1341	0.659	-0.00214	0.659	-0.00237	0.659	-0.00105	0.659	4.788e-06	0.659	4.89e-06	0.659	5.118e-06
1342	0.658	-0.00216	0.658	-0.00238	0.658	-0.00107	0.658	4.811e-06	0.658	5.086e-06	0.658	5.118e-06
1343	0.657	-0.00217	0.657	-0.0024	0.657	-0.0011	0.657	4.788e-06	0.657	4.929e-06	0.657	4.976e-06
1344	0.656	-0.00218	0.656	-0.00242	0.656	-0.00112	0.656	4.78e-06	0.656	4.858e-06	0.656	5.055e-06
1345	0.655	-0.00219	0.655	-0.00244	0.655	-0.00115	0.655	4.78e-06	0.655	4.929e-06	0.655	5.126e-06
1346	0.654	-0.0022	0.654	-0.00245	0.654	-0.00117	0.654	4.843e-06	0.654	5.047e-06	0.654	5.126e-06
1347	0.653	-0.00221	0.653	-0.00247	0.653	-0.0012	0.653	4.906e-06	0.653	4.914e-06	0.653	5.079e-06
1348	0.652	-0.00222	0.652	-0.00249	0.652	-0.00122	0.652	4.858e-06	0.652	4.866e-06	0.652	5.047e-06
1349	0.651	-0.00223	0.651	-0.00251	0.651	-0.00125	0.651	4.866e-06	0.651	4.906e-06	0.651	5.11e-06
1350	0.65	-0.00224	0.65	-0.00252	0.65	-0.00127	0.65	4.796e-06	0.65	4.866e-06	0.65	5.149e-06
1351	0.649	-0.00225	0.649	-0.00254	0.649	-0.0013	0.649	4.772e-06	0.649	4.756e-06	0.649	5.071e-06
1352	0.648	-0.00226	0.648	-0.00256	0.648	-0.00132	0.648	4.984e-06	0.648	4.945e-06	0.648	5.016e-06
1353	0.647	-0.00227	0.647	-0.00258	0.647	-0.00135	0.647	4.772e-06	0.647	4.78e-06	0.647	5.024e-06
1354	0.646	-0.00228	0.646	-0.00259	0.646	-0.00137	0.646	4.866e-06	0.646	4.78e-06	0.646	4.921e-06
1355	0.645	-0.00229	0.645	-0.00261	0.645	-0.00139	0.645	4.803e-06	0.645	4.89e-06	0.645	5.031e-06
1356	0.644	-0.0023	0.644	-0.00263	0.644	-0.00142	0.644	4.898e-06	0.644	4.803e-06	0.644	4.906e-06
1357	0.643	-0.00231	0.643	-0.00264	0.643	-0.00144	0.643	4.827e-06	0.643	4.788e-06	0.643	4.937e-06
1358	0.642	-0.00232	0.642	-0.00266	0.642	-0.00147	0.642	4.725e-06	0.642	4.914e-06	0.642	4.921e-06
1359	0.641	-0.00233	0.641	-0.00268	0.641	-0.00149	0.641	4.725e-06	0.641	4.914e-06	0.641	5e-06
1360	0.64	-0.00234	0.64	-0.0027	0.64	-0.00151	0.64	4.678e-06	0.64	5.071e-06	0.64	4.874e-06
1361	0.639	-0.00235	0.639	-0.00271	0.639	-0.00154	0.639	4.851e-06	0.639	4.717e-06	0.639	5.024e-06
1362	0.638	-0.00236	0.638	-0.00273	0.638	-0.00156	0.638	4.748e-06	0.638	4.835e-06	0.638	4.945e-06
1363	0.637	-0.00237	0.637	-0.00275	0.637	-0.00159	0.637	4.882e-06	0.637	4.599e-06	0.637	5.086e-06
1364	0.636	-0.00238	0.636	-0.00276	0.636	-0.00161	0.636	4.772e-06	0.636	4.748e-06	0.636	4.788e-06
1365	0.635	-0.00239	0.635	-0.00278	0.635	-0.00164	0.635	4.748e-06	0.635	4.788e-06	0.635	4.961e-06
1366	0.634	-0.0024	0.634	-0.0028	0.634	-0.00166	0.634	4.748e-06	0.634	4.819e-06	0.634	4.866e-06
1367	0.633	-0.00241	0.633	-0.00281	0.633	-0.00168	0.633	4.67e-06	0.633	4.654e-06	0.633	4.921e-06
1368	0.632	-0.00242	0.632	-0.00283	0.632	-0.00171	0.632	4.654e-06	0.632	4.693e-06	0.632	4.709e-06
1369	0.631	-0.00243	0.631	-0.00284	0.631	-0.00173	0.631	4.741e-06	0.631	4.851e-06	0.631	4.803e-06
1370	0.63	-0.00244	0.63	-0.00286	0.63	-0.00175	0.63	4.803e-06	0.63	4.748e-06	0.63	4.835e-06
1371	0.629	-0.00245	0.629	-0.00288	0.629	-0.00178	0.629	4.811e-06	0.629	4.717e-06	0.629	4.866e-06
1372	0.628	-0.00246	0.628	-0.0029	0.628	-0.0018	0.628	4.568e-06	0.628	4.662e-06	0.628	4.882e-06
1373	0.627	-0.00247	0.627	-0.00291	0.627	-0.00183	0.627	4.528e-06	0.627	4.607e-06	0.627	4.678e-06
1374	0.626	-0.00248	0.626	-0.00293	0.626	-0.00185	0.626	4.607e-06	0.626	4.866e-06	0.626	4.748e-06
1375	0.625	-0.00249	0.625	-0.00294	0.625	-0.00187	0.625	4.686e-06	0.625	4.772e-06	0.625	4.756e-06
1376	0.624	-0.0025	0.624	-0.00296	0.624	-0.0019	0.624	4.583e-06	0.624	4.733e-06	0.624	4.741e-06
1377	0.623	-0.00251	0.623	-0.00298	0.623	-0.00192	0.623	4.552e-06	0.623	4.701e-06	0.623	4.788e-06
1378	0.622	-0.00252	0.622	-0.00299	0.622	-0.00194	0.622	4.631e-06	0.622	4.693e-06	0.622	4.748e-06
1379	0.621	-0.00253	0.621	-0.00301	0.621	-0.00197	0.621	4.686e-06	0.621	4.654e-06	0.621	4.686e-06
1380	0.62	-0.00254	0.62	-0.00302	0.62	-0.00199	0.62	4.599e-06	0.62	4.725e-06	0.62	4.741e-06
1381	0.619	-0.00255	0.619	-0.00304	0.619	-0.00201	0.619	4.638e-06	0.619	4.866e-06	0.619	4.717e-06
1382	0.618	-0.00256	0.618	-0.00306	0.618	-0.00204	0.618	4.646e-06	0.618	4.693e-06	0.618	4.764e-06
1383	0.617	-0.00257	0.617	-0.00307	0.617	-0.00206	0.617	4.458e-06	0.617	4.631e-06	0.617	4.631e-06
1384	0.616	-0.00257	0.616	-0.00309	0.616	-0.00208	0.616	4.623e-06	0.616	4.607e-06	0.616	4.654e-06
1385	0.615	-0.00258	0.615	-0.0031	0.615	-0.00211	0.615	4.552e-06	0.615	4.725e-06	0.615	4.615e-06
1386	0.614	-0.00259	0.614	-0.00312	0.614	-0.00213	0.614	4.41e-06	0.614	4.599e-06	0.614	4.52e-06
1387	0.613	-0.0026	0.613	-0.00314	0.613	-0.00215	0.613	4.45e-06	0.613	4.434e-06	0.613	4.654e-06
1388	0.612	-0.00261	0.612	-0.00315	0.612	-0.00218	0.612	4.458e-06	0.612	4.497e-06	0.612	4.568e-06
1389	0.611	-0.00262	0.611	-0.00317	0.611	-0.0022	0.611	4.536e-06	0.611	4.591e-06	0.611	4.552e-06
1390	0.61	-0.00263	0.61	-0.00318	0.61	-0.00222	0.61	4.387e-06	0.61	4.678e-06	0.61	4.607e-06
1391	0.609	-0.00264	0.609	-0.0032	0.609	-0.00224	0.609	4.418e-06	0.609	4.654e-06	0.609	4.646e-06
1392	0.608	-0.00264	0.608	-0.00321	0.608	-0.00227	0.608	4.599e-06	0.608	4.693e-06	0.608	4.678e-06
1393	0.607	-0.00265	0.607	-0.00323	0.607	-0.00229	0.607	4.355e-06	0.607	4.662e-06	0.607	4.67e-06
1394	0.606	-0.00266	0.606	-0.00325	0.606	-0.00231	0.606	4.371e-06	0.606	4.623e-06	0.606	4.489e-06
1395	0.605	-0.00267	0.605	-0.00326	0.605	-0.00234	0.605	4.395e-06	0.605	4.387e-06	0.605	4.654e-06
1396	0.604	-0.00268	0.604	-0.00328	0.604	-0.00236	0.604	4.3e-06	0.604	4.513e-06	0.604	4.591e-06
1397	0.603	-0.00269	0.603	-0.00329	0.603	-0.00238	0.603	4.465e-06	0.603	4.458e-06	0.603	4.591e-06
1398	0.602	-0.0027	0.602	-0.00331	0.602	-0.0024	0.602	4.465e-06	0.602	4.442e-06	0.602	4.552e-06
1399	0.601	-0.00271	0.601	-0.00332	0.601	-0.00243	0.601	4.41e-06	0.601	4.379e-06	0.601	4.505e-06
1400	0.6	-0.00271	0.6	-0.00334	0.6	-0.00245	0.6	4.45e-06	0.6	4.347e-06	0.6	4.418e-06
1401	0.599	-0.00272	0.599	-0.00335	0.599	-0.00247	0.599	4.442e-06	0.599	4.536e-06	0.599	4.41e-06
1402	0.598	-0.00273	0.598	-0.00337	0.598	-0.0025	0.598	4.332e-06	0.598	4.418e-06	0.598	4.489e-06
1403	0.597	-0.00274	0.597	-0.00338	0.597	-0.00252	0.597	4.316e-06	0.597	4.379e-06	0.597	4.513e-06
1404	0.596	-0.00275	0.596	-0.0034	0.596	-0.00254	0.596	4.261e-06	0.596	4.332e-06	0.596	4.45e-06
1405	0.595	-0.00276	0.595	-0.00341	0.595	-0.00256	0.595	4.363e-06	0.595	4.45e-06	0.595	4.426e-06
1406	0.594	-0.00277	0.594	-0.00343	0.594	-0.00259	0.594	4.403e-06	0.594	4.324e-06	0.594	4.442e-06
1407	0.593	-0.00277	0.593	-0.00344	0.593	-0.00261	0.593	4.45e-06	0.593	4.285e-06	0.593	4.505e-06
1408	0.592	-0.00278	0.592	-0.00346	0.592	-0.00263	0.592	4.52e-06	0.592	4.387e-06	0.592	4.497e-06
1409	0.591	-0.00279	0.591	-0.00347	0.591	-0.00265	0.591	4.371e-06	0.591	4.481e-06	0.591	4.489e-06
1410	0.59	-0.0028	0.59	-0.00349	0.59	-0.00267	0.59	4.395e-06	0.59	4.552e-06	0.59	4.489e-06
1411	0.589	-0.00281	0.589	-0.0035	0.589	-0.0027	0.589	4.575e-06	0.589	4.426e-06	0.589	4.497e-06
1412	0.588	-0.00281	0.588	-0.00352	0.588	-0.00272	0.588	4.403e-06	0.588	4.347e-06	0.588	4.379e-06
1413	0.587	-0.00282	0.587	-0.00353	0.587	-0.00274	0.587	4.355e-06	0.587	4.379e-06	0.587	4.371e-06
1414	0.586	-0.00283	0.586	-0.00355	0.586	-0.00276	0.586	4.403e-06	0.586	4.379e-06	0.586	4.371e-06
1415	0.585	-0.00284	0.585	-0.00356	0.585	-0.00279	0.585	4.316e-06	0.585	4.072e-06	0.585	4.442e-06
1416	0.584	-0.00285	0.584	-0.00358	0.584	-0.00281	0.584	4.347e-06	0.584	4.19e-06	0.584	4.426e-06
1417	0.583	-0.00285	0.583	-0.00359	0.583	-0.00283	0.583	4.434e-06	0.583	4.143e-06	0.583	4.308e-06
1418	0.582	-0.00286	0.582	-0.0036	0.582	-0.00285	0.582	4.23e-06	0.582	4.277e-06	0.582	4.332e-06
1419	0.581	-0.00287	0.581	-0.00362	0.581	-0.00287	0.581	4.167e-06	0.581	4.198e-06	0.581	4.371e-06
1420	0.58	-0.00288	0.58	-0.00363	0.58	-0.00289	0.58	4.308e-06	0.58	4.34e-06	0.58	4.285e-06
1421	0.579	-0.00288	0.579	-0.00365	0.579	-0.00292	0.579	4.198e-06	0.579	4.371e-06	0.579	4.363e-06
1422	0.578	-0.00289	0.578	-0.00366	0.578	-0.00294	0.578	4.222e-06	0.578	4.285e-06	0.578	4.544e-06
1423	0.577	-0.0029	0.577	-0.00368	0.577	-0.00296	0.577	4.371e-06	0.577	4.245e-06	0.577	4.426e-06
1424	0.576	-0.00291	0.576	-0.00369	0.576	-0.00298	0.576	4.45e-06	0.576	4.34e-06	0.576	4.355e-06
1425	0.575	-0.00291	0.575	-0.00371	0.575	-0.003	0.575	4.175e-06	0.575	4.308e-06	0.575	4.237e-06
1426	0.574	-0.00292	0.574	-0.00372	0.574	-0.00303	0.574	4.214e-06	0.574	4.363e-06	0.574	4.434e-06
1427	0.573	-0.00293	0.573	-0.00373	0.573	-0.00305	0.573	4.269e-06	0.573	4.182e-06	0.573	4.347e-06
1428	0.572	-0.00294	0.572	-0.00375	0.572	-0.00307	0.572	4.127e-06	0.572	4.112e-06	0.572	4.308e-06
1429	0.571	-0.00294	0.571	-0.00376	0.571	-0.00309	0.571	4.167e-06	0.571	4.277e-06	0.571	4.198e-06
1430	0.57	-0.00295	0.57	-0.00378	0.57	-0.00311	0.57	4.198e-06	0.57	4.324e-06	0.57	4.41e-06
1431	0.569	-0.00296	0.569	-0.00379	0.569	-0.00313	0.569	4.135e-06	0.569	4.332e-06	0.569	4.261e-06
1432	0.568	-0.00297	0.568	-0.0038	0.568	-0.00315	0.568	4.34e-06	0.568	4.316e-06	0.568	4.23e-06
1433	0.567	-0.00297	0.567	-0.00382	0.567	-0.00318	0.567	4.355e-06	0.567	4.182e-06	0.567	4.308e-06
1434	0.566	-0.00298	0.566	-0.00383	0.566	-0.0032	0.566	4.261e-06	0.566	4.017e-06	0.566	4.285e-06
1435	0.565	-0.00299	0.565	-0.00385	0.565	-0.00322	0.565	4.182e-06	0.565	4.064e-06	0.565	4.332e-06
1436	0.564	-0.003	0.564	-0.00386	0.564	-0.00324	0.564	4.285e-06	0.564	4.167e-06	0.564	4.151e-06
1437	0.563	-0.003	0.563	-0.00387	0.563	-0.00326	0.563	4.096e-06	0.563	4.159e-06	0.563	4.285e-06
1438	0.562	-0.00301	0.562	-0.00389	0.562	-0.00328	0.562	4.096e-06	0.562	4.143e-06	0.562	4.261e-06
1439	0.561	-0.00302	0.561	-0.0039	0.561	-0.00331	0.561	4.104e-06	0.561	4.064e-06	0.561	4.237e-06
1440	0.56	-0.00302	0.56	-0.00391	0.56	-0.00333	0.56	4.214e-06	0.56	4.182e-06	0.56	4.19e-06
1441	0.559	-0.00303	0.559	-0.00393	0.559	-0.00335	0.559	4.41e-06	0.559	4.214e-06	0.559	4.159e-06
1442	0.558	-0.00304	0.558	-0.00394	0.558	-0.00337	0.558	4.159e-06	0.558	4.198e-06	0.558	4.23e-06
1443	0.557	-0.00305	0.557	-0.00395	0.557	-0.00339	0.557	4.167e-06	0.557	4.175e-06	0.557	4.245e-06
1444	0.556	-0.00305	0.556	-0.00397	0.556	-0.00341	0.556	4.167e-06	0.556	4.096e-06	0.556	4.167e-06
1445	0.555	-0.00306	0.555	-0.00398	0.555	-0.00343	0.555	4.253e-06	0.555	4.206e-06	0.555	4.127e-06
1446	0.554	-0.00307	0.554	-0.004	0.554	-0.00345	0.554	4.198e-06	0.554	4.253e-06	0.554	4.285e-06
1447	0.553	-0.00307	0.553	-0.00401	0.553	-0.00347	0.553	4.135e-06	0.553	4.151e-06	0.553	4.332e-06
1448	0.552	-0.00308	0.552	-0.00402	0.552	-0.00349	0.552	4.182e-06	0.552	4.088e-06	0.552	4.159e-06
1449	0.551	-0.00309	0.551	-0.00404	0.551	-0.00352	0.551	4.285e-06	0.551	4.041e-06	0.551	4.104e-06
1450	0.55	-0.0031	0.55	-0.00405	0.55	-0.00354	0.55	4.269e-06	0.55	4.072e-06	0.55	4.057e-06
1451	0.549	-0.0031	0.549	-0.00406	0.549	-0.00356	0.549	4.033e-06	0.549	4.072e-06	0.549	4.143e-06
1452	0.548	-0.00311	0.548	-0.00408	0.548	-0.00358	0.548	4.033e-06	0.548	3.962e-06	0.548	4.127e-06
1453	0.547	-0.00312	0.547	-0.00409	0.547	-0.0036	0.547	4.175e-06	0.547	3.994e-06	0.547	4.072e-06
1454	0.546	-0.00312	0.546	-0.0041	0.546	-0.00362	0.546	4.112e-06	0.546	4.135e-06	0.546	4.088e-06
1455	0.545	-0.00313	0.545	-0.00412	0.545	-0.00364	0.545	4.104e-06	0.545	4.167e-06	0.545	4.057e-06
1456	0.544	-0.00314	0.544	-0.00413	0.544	-0.00366	0.544	4.292e-06	0.544	4.143e-06	0.544	3.994e-06
1457	0.543	-0.00314	0.543	-0.00414	0.543	-0.00368	0.543	4.269e-06	0.543	3.884e-06	0.543	4.041e-06
1458	0.542	-0.00315	0.542	-0.00415	0.542	-0.0037	0.542	4.096e-06	0.542	3.978e-06	0.542	4.143e-06
1459	0.541	-0.00316	0.541	-0.00417	0.541	-0.00372	0.541	4.104e-06	0.541	4.135e-06	0.541	4.002e-06
1460	0.54	-0.00316	0.54	-0.00418	0.54	-0.00375	0.54	4.12e-06	0.54	4.206e-06	0.54	3.97e-06
1461	0.539	-0.00317	0.539	-0.00419	0.539	-0.00377	0.539	4.198e-06	0.539	3.907e-06	0.539	4.175e-06
1462	0.538	-0.00318	0.538	-0.0042	0.538	-0.00379	0.538	4.088e-06	0.538	3.884e-06	0.538	4.08e-06
1463	0.537	-0.00318	0.537	-0.00422	0.537	-0.00381	0.537	4.072e-06	0.537	3.915e-06	0.537	4.033e-06
1464	0.536	-0.00319	0.536	-0.00423	0.536	-0.00383	0.536	4.088e-06	0.536	4.041e-06	0.536	3.954e-06
1465	0.535	-0.0032	0.535	-0.00424	0.535	-0.00385	0.535	3.947e-06	0.535	3.915e-06	0.535	4.096e-06
1466	0.534	-0.0032	0.534	-0.00426	0.534	-0.00387	0.534	4.12e-06	0.534	4.041e-06	0.534	3.994e-06
1467	0.533	-0.00321	0.533	-0.00427	0.533	-0.00389	0.533	3.97e-06	0.533	3.97e-06	0.533	4.112e-06
1468	0.532	-0.00322	0.532	-0.00428	0.532	-0.00391	0.532	4.057e-06	0.532	3.923e-06	0.532	3.939e-06
1469	0.531	-0.00322	0.531	-0.00429	0.531	-0.00393	0.531	3.978e-06	0.531	3.852e-06	0.531	3.915e-06
1470	0.53	-0.00323	0.53	-0.00431	0.53	-0.00395	0.53	3.923e-06	0.53	4.002e-06	0.53	4.017e-06
1471	0.529	-0.00324	0.529	-0.00432	0.529	-0.00397	0.529	4.025e-06	0.529	4.002e-06	0.529	4.017e-06
1472	0.528	-0.00324	0.528	-0.00433	0.528	-0.00399	0.528	4.002e-06	0.528	4.017e-06	0.528	3.954e-06
1473	0.527	-0.00325	0.527	-0.00434	0.527	-0.00401	0.527	3.986e-06	0.527	3.962e-06	0.527	4.002e-06
1474	0.526	-0.00325	0.526	-0.00436	0.526	-0.00403	0.526	3.923e-06	0.526	3.892e-06	0.526	3.939e-06
1475	0.525	-0.00326	0.525	-0.00437	0.525	-0.00405	0.525	3.986e-06	0.525	3.939e-06	0.525	4.025e-06
1476	0.524	-0.00327	0.524	-0.00438	0.524	-0.00407	0.524	3.907e-06	0.524	4.033e-06	0.524	3.868e-06
1477	0.523	-0.00327	0.523	-0.00439	0.523	-0.00409	0.523	4.088e-06	0.523	3.844e-06	0.523	3.813e-06
1478	0.522	-0.00328	0.522	-0.0044	0.522	-0.00411	0.522	4.08e-06	0.522	3.852e-06	0.522	3.962e-06
1479	0.521	-0.00329	0.521	-0.00442	0.521	-0.00413	0.521	4.151e-06	0.521	3.821e-06	0.521	3.899e-06
1480	0.52	-0.00329	0.52	-0.00443	0.52	-0.00415	0.52	4.049e-06	0.52	3.852e-06	0.52	3.892e-06
1481	0.519	-0.0033	0.519	-0.00444	0.519	-0.00417	0.519	4.002e-06	0.519	3.829e-06	0.519	3.774e-06
1482	0.518	-0.0033	0.518	-0.00445	0.518	-0.00419	0.518	4.049e-06	0.518	3.797e-06	0.518	3.868e-06
1483	0.517	-0.00331	0.517	-0.00446	0.517	-0.00421	0.517	4.072e-06	0.517	3.75e-06	0.517	3.797e-06
1484	0.516	-0.00331	0.516	-0.00448	0.516	-0.00423	0.516	4.033e-06	0.516	3.939e-06	0.516	3.797e-06
1485	0.515	-0.00332	0.515	-0.00449	0.515	-0.00425	0.515	4.049e-06	0.515	3.923e-06	0.515	3.829e-06
1486	0.514	-0.00333	0.514	-0.0045	0.514	-0.00427	0.514	3.915e-06	0.514	3.844e-06	0.514	3.931e-06
1487	0.513	-0.00333	0.513	-0.00451	0.513	-0.00429	0.513	4.009e-06	0.513	3.726e-06	0.513	3.892e-06
1488	0.512	-0.00334	0.512	-0.00453	0.512	-0.00431	0.512	3.852e-06	0.512	3.789e-06	0.512	3.844e-06
1489	0.511	-0.00334	0.511	-0.00454	0.511	-0.00433	0.511	3.868e-06	0.511	3.797e-06	0.511	3.703e-06
1490	0.51	-0.00335	0.51	-0.00455	0.51	-0.00435	0.51	3.868e-06	0.51	3.805e-06	0.51	3.852e-06
1491	0.509	-0.00336	0.509	-0.00456	0.509	-0.00437	0.509	3.829e-06	0.509	3.687e-06	0.509	3.915e-06
1492	0.508	-0.00336	0.508	-0.00457	0.508	-0.00439	0.508	3.876e-06	0.508	3.781e-06	0.508	3.813e-06
1493	0.507	-0.00337	0.507	-0.00458	0.507	-0.00441	0.507	4.009e-06	0.507	3.711e-06	0.507	3.703e-06
1494	0.506	-0.00337	0.506	-0.0046	0.506	-0.00443	0.506	3.907e-06	0.506	3.585e-06	0.506	3.931e-06
1495	0.505	-0.00338	0.505	-0.00461	0.505	-0.00445	0.505	3.86e-06	0.505	3.656e-06	0.505	3.789e-06
1496	0.504	-0.00339	0.504	-0.00462	0.504	-0.00446	0.504	3.931e-06	0.504	3.805e-06	0.504	3.726e-06
1497	0.503	-0.00339	0.503	-0.00463	0.503	-0.00448	0.503	3.813e-06	0.503	3.632e-06	0.503	3.75e-06
1498	0.502	-0.0034	0.502	-0.00464	0.502	-0.0045	0.502	3.884e-06	0.502	3.742e-06	0.502	3.868e-06
1499	0.501	-0.0034	0.501	-0.00465	0.501	-0.00452	0.501	3.86e-06	0.501	3.781e-06	0.501	3.829e-06
1500	0.5	-0.00341	0.5	-0.00466	0.5	-0.00454	0.5	3.75e-06	0.5	3.797e-06	0.5	3.734e-06
1501	0.499	-0.00341	0.499	-0.00468	0.499	-0.00456	0.499	3.884e-06	0.499	3.703e-06	0.499	3.734e-06
1502	0.498	-0.00342	0.498	-0.00469	0.498	-0.00458	0.498	3.947e-06	0.498	3.758e-06	0.498	3.75e-06
1503	0.497	-0.00342	0.497	-0.0047	0.497	-0.0046	0.497	3.939e-06	0.497	3.514e-06	0.497	3.711e-06
1504	0.496	-0.00343	0.496	-0.00471	0.496	-0.00462	0.496	3.719e-06	0.496	3.498e-06	0.496	3.774e-06
1505	0.495	-0.00343	0.495	-0.00472	0.495	-0.00464	0.495	3.836e-06	0.495	3.577e-06	0.495	3.664e-06
1506	0.494	-0.00344	0.494	-0.00474	0.494	-0.00466	0.494	3.797e-06	0.494	3.616e-06	0.494	3.695e-06
1507	0.493	-0.00345	0.493	-0.00475	0.493	-0.00468	0.493	3.962e-06	0.493	3.687e-06	0.493	3.781e-06
1508	0.492	-0.00345	0.492	-0.00476	0.492	-0.0047	0.492	3.907e-06	0.492	3.632e-06	0.492	3.726e-06
1509	0.491	-0.00346	0.491	-0.00477	0.491	-0.00472	0.491	3.868e-06	0.491	3.561e-06	0.491	3.569e-06
1510	0.49	-0.00346	0.49	-0.00478	0.49	-0.00473	0.49	3.789e-06	0.49	3.671e-06	0.49	3.608e-06
1511	0.489	-0.00347	0.489	-0.00479	0.489	-0.00475	0.489	3.836e-06	0.489	3.553e-06	0.489	3.695e-06
1512	0.488	-0.00347	0.488	-0.0048	0.488	-0.00477	0.488	3.884e-06	0.488	3.64e-06	0.488	3.703e-06
1513	0.487	-0.00348	0.487	-0.00481	0.487	-0.00479	0.487	3.766e-06	0.487	3.687e-06	0.487	3.585e-06
1514	0.486	-0.00348	0.486	-0.00482	0.486	-0.00481	0.486	3.687e-06	0.486	3.758e-06	0.486	3.632e-06
1515	0.485	-0.00349	0.485	-0.00484	0.485	-0.00483	0.485	3.734e-06	0.485	3.726e-06	0.485	3.608e-06
1516	0.484	-0.0035	0.484	-0.00485	0.484	-0.00485	0.484	3.781e-06	0.484	3.64e-06	0.484	3.53e-06
1517	0.483	-0.0035	0.483	-0.00486	0.483	-0.00487	0.483	3.844e-06	0.483	3.624e-06	0.483	3.624e-06
1518	0.482	-0.00351	0.482	-0.00487	0.482	-0.00489	0.482	3.892e-06	0.482	3.608e-06	0.482	3.671e-06
1519	0.481	-0.00352	0.481	-0.00488	0.481	-0.00491	0.481	3.695e-06	0.481	3.616e-06	0.481	3.538e-06
1520	0.48	-0.00352	0.48	-0.00489	0.48	-0.00492	0.48	3.624e-06	0.48	3.648e-06	0.48	3.687e-06
1521	0.479	-0.00353	0.479	-0.0049	0.479	-0.00494	0.479	3.813e-06	0.479	3.648e-06	0.479	3.608e-06
1522	0.478	-0.00353	0.478	-0.00491	0.478	-0.00496	0.478	3.789e-06	0.478	3.522e-06	0.478	3.593e-06
1523	0.477	-0.00354	0.477	-0.00492	0.477	-0.00498	0.477	3.726e-06	0.477	3.53e-06	0.477	3.514e-06
1524	0.476	-0.00354	0.476	-0.00494	0.476	-0.005	0.476	3.797e-06	0.476	3.624e-06	0.476	3.514e-06
1525	0.475	-0.00355	0.475	-0.00495	0.475	-0.00502	0.475	3.844e-06	0.475	3.483e-06	0.475	3.648e-06
1526	0.474	-0.00355	0.474	-0.00496	0.474	-0.00504	0.474	3.679e-06	0.474	3.491e-06	0.474	3.648e-06
1527	0.473	-0.00356	0.473	-0.00497	0.473	-0.00506	0.473	3.75e-06	0.473	3.522e-06	0.473	3.467e-06
1528	0.472	-0.00356	0.472	-0.00498	0.472	-0.00507	0.472	3.742e-06	0.472	3.553e-06	0.472	3.585e-06
1529	0.471	-0.00357	0.471	-0.00499	0.471	-0.00509	0.471	3.687e-06	0.471	3.428e-06	0.471	3.443e-06
1530	0.47	-0.00358	0.47	-0.005	0.47	-0.00511	0.47	3.656e-06	0.47	3.506e-06	0.47	3.593e-06
1531	0.469	-0.00358	0.469	-0.00501	0.469	-0.00513	0.469	3.608e-06	0.469	3.325e-06	0.469	3.648e-06
1532	0.468	-0.00359	0.468	-0.00502	0.468	-0.00515	0.468	3.734e-06	0.468	3.483e-06	0.468	3.498e-06
1533	0.467	-0.00359	0.467	-0.00503	0.467	-0.00517	0.467	3.577e-06	0.467	3.632e-06	0.467	3.585e-06
1534	0.466	-0.0036	0.466	-0.00504	0.466	-0.00518	0.466	3.64e-06	0.466	3.616e-06	0.466	3.506e-06
1535	0.465	-0.0036	0.465	-0.00505	0.465	-0.0052	0.465	3.766e-06	0.465	3.569e-06	0.465	3.593e-06
1536	0.464	-0.00361	0.464	-0.00507	0.464	-0.00522	0.464	3.821e-06	0.464	3.53e-06	0.464	3.451e-06
1537	0.463	-0.00361	0.463	-0.00507	0.463	-0.00524	0.463	3.546e-06	0.463	3.553e-06	0.463	3.404e-06
1538	0.462	-0.00362	0.462	-0.00508	0.462	-0.00526	0.462	3.687e-06	0.462	3.608e-06	0.462	3.506e-06
1539	0.461	-0.00362	0.461	-0.00509	0.461	-0.00528	0.461	3.608e-06	0.461	3.396e-06	0.461	3.459e-06
1540	0.46	-0.00363	0.46	-0.0051	0.46	-0.00529	0.46	3.546e-06	0.46	3.412e-06	0.46	3.357e-06
1541	0.459	-0.00363	0.459	-0.00511	0.459	-0.00531	0.459	3.656e-06	0.459	3.506e-06	0.459	3.325e-06
1542	0.458	-0.00364	0.458	-0.00513	0.458	-0.00533	0.458	3.404e-06	0.458	3.577e-06	0.458	3.498e-06
1543	0.457	-0.00364	0.457	-0.00514	0.457	-0.00535	0.457	3.687e-06	0.457	3.561e-06	0.457	3.412e-06
1544	0.456	-0.00365	0.456	-0.00515	0.456	-0.00537	0.456	3.632e-06	0.456	3.475e-06	0.456	3.483e-06
1545	0.455	-0.00365	0.455	-0.00516	0.455	-0.00538	0.455	3.64e-06	0.455	3.192e-06	0.455	3.325e-06
1546	0.454	-0.00365	0.454	-0.00517	0.454	-0.0054	0.454	3.585e-06	0.454	3.231e-06	0.454	3.459e-06
1547	0.453	-0.00366	0.453	-0.00518	0.453	-0.00542	0.453	3.656e-06	0.453	3.325e-06	0.453	3.546e-06
1548	0.452	-0.00366	0.452	-0.00519	0.452	-0.00544	0.452	3.538e-06	0.452	3.522e-06	0.452	3.365e-06
1549	0.451	-0.00367	0.451	-0.0052	0.451	-0.00546	0.451	3.601e-06	0.451	3.231e-06	0.451	3.349e-06
1550	0.45	-0.00367	0.45	-0.00521	0.45	-0.00547	0.45	3.608e-06	0.45	3.278e-06	0.45	3.373e-06
1551	0.449	-0.00368	0.449	-0.00522	0.449	-0.00549	0.449	3.577e-06	0.449	3.255e-06	0.449	3.381e-06
1552	0.448	-0.00368	0.448	-0.00523	0.448	-0.00551	0.448	3.593e-06	0.448	3.325e-06	0.448	3.388e-06
1553	0.447	-0.00369	0.447	-0.00524	0.447	-0.00553	0.447	3.514e-06	0.447	3.42e-06	0.447	3.247e-06
1554	0.446	-0.00369	0.446	-0.00525	0.446	-0.00554	0.446	3.467e-06	0.446	3.373e-06	0.446	3.333e-06
1555	0.445	-0.0037	0.445	-0.00526	0.445	-0.00556	0.445	3.459e-06	0.445	3.349e-06	0.445	3.396e-06
1556	0.444	-0.0037	0.444	-0.00527	0.444	-0.00558	0.444	3.483e-06	0.444	3.247e-06	0.444	3.341e-06
1557	0.443	-0.00371	0.443	-0.00528	0.443	-0.0056	0.443	3.553e-06	0.443	3.208e-06	0.443	3.263e-06
1558	0.442	-0.00371	0.442	-0.00529	0.442	-0.00562	0.442	3.624e-06	0.442	3.31e-06	0.442	3.428e-06
1559	0.441	-0.00372	0.441	-0.0053	0.441	-0.00563	0.441	3.436e-06	0.441	3.223e-06	0.441	3.27e-06
1560	0.44	-0.00372	0.44	-0.00531	0.44	-0.00565	0.44	3.443e-06	0.44	3.263e-06	0.44	3.294e-06
1561	0.439	-0.00373	0.439	-0.00532	0.439	-0.00567	0.439	3.498e-06	0.439	3.184e-06	0.439	3.239e-06
1562	0.438	-0.00373	0.438	-0.00533	0.438	-0.00569	0.438	3.475e-06	0.438	3.255e-06	0.438	3.223e-06
1563	0.437	-0.00373	0.437	-0.00534	0.437	-0.00571	0.437	3.459e-06	0.437	3.192e-06	0.437	3.412e-06
1564	0.436	-0.00374	0.436	-0.00535	0.436	-0.00572	0.436	3.381e-06	0.436	3.302e-06	0.436	3.263e-06
1565	0.435	-0.00374	0.435	-0.00536	0.435	-0.00574	0.435	3.475e-06	0.435	3.129e-06	0.435	3.223e-06
1566	0.434	-0.00375	0.434	-0.00537	0.434	-0.00576	0.434	3.491e-06	0.434	2.917e-06	0.434	3.223e-06
1567	0.433	-0.00375	0.433	-0.00538	0.433	-0.00577	0.433	3.436e-06	0.433	3.066e-06	0.433	3.302e-06
1568	0.432	-0.00376	0.432	-0.00539	0.432	-0.00579	0.432	3.428e-06	0.432	3.27e-06	0.432	3.2e-06
1569	0.431	-0.00376	0.431	-0.0054	0.431	-0.00581	0.431	3.53e-06	0.431	3.215e-06	0.431	3.16e-06
1570	0.43	-0.00377	0.43	-0.0054	0.43	-0.00583	0.43	3.506e-06	0.43	3.223e-06	0.43	3.2e-06
1571	0.429	-0.00377	0.429	-0.00541	0.429	-0.00584	0.429	3.467e-06	0.429	3.153e-06	0.429	3.255e-06
1572	0.428	-0.00378	0.428	-0.00542	0.428	-0.00586	0.428	3.459e-06	0.428	3.027e-06	0.428	3.208e-06
1573	0.427	-0.00378	0.427	-0.00543	0.427	-0.00588	0.427	3.451e-06	0.427	2.98e-06	0.427	3.192e-06
1574	0.426	-0.00379	0.426	-0.00544	0.426	-0.0059	0.426	3.506e-06	0.426	3.105e-06	0.426	3.168e-06
1575	0.425	-0.00379	0.425	-0.00545	0.425	-0.00591	0.425	3.656e-06	0.425	3.003e-06	0.425	3.192e-06
1576	0.424	-0.0038	0.424	-0.00546	0.424	-0.00593	0.424	3.601e-06	0.424	3.16e-06	0.424	3.294e-06
1577	0.423	-0.0038	0.423	-0.00547	0.423	-0.00595	0.423	3.506e-06	0.423	3.145e-06	0.423	3.208e-06
1578	0.422	-0.0038	0.422	-0.00548	0.422	-0.00597	0.422	3.388e-06	0.422	3.09e-06	0.422	3.2e-06
1579	0.421	-0.00381	0.421	-0.00549	0.421	-0.00598	0.421	3.365e-06	0.421	3.16e-06	0.421	3.105e-06
1580	0.42	-0.00381	0.42	-0.0055	0.42	-0.006	0.42	3.27e-06	0.42	3.239e-06	0.42	3.058e-06
1581	0.419	-0.00382	0.419	-0.00551	0.419	-0.00602	0.419	3.349e-06	0.419	3.247e-06	0.419	3.097e-06
1582	0.418	-0.00382	0.418	-0.00552	0.418	-0.00603	0.418	3.341e-06	0.418	3.035e-06	0.418	3.208e-06
1583	0.417	-0.00383	0.417	-0.00552	0.417	-0.00605	0.417	3.428e-06	0.417	3.003e-06	0.417	3.121e-06
1584	0.416	-0.00383	0.416	-0.00553	0.416	-0.00607	0.416	3.475e-06	0.416	3.035e-06	0.416	3.066e-06
1585	0.415	-0.00383	0.415	-0.00554	0.415	-0.00608	0.415	3.404e-06	0.415	3.082e-06	0.415	2.964e-06
1586	0.414	-0.00384	0.414	-0.00555	0.414	-0.0061	0.414	3.412e-06	0.414	3.192e-06	0.414	3.097e-06
1587	0.413	-0.00384	0.413	-0.00556	0.413	-0.00612	0.413	3.538e-06	0.413	2.98e-06	0.413	3.129e-06
1588	0.412	-0.00385	0.412	-0.00557	0.412	-0.00614	0.412	3.349e-06	0.412	2.972e-06	0.412	3.082e-06
1589	0.411	-0.00385	0.411	-0.00558	0.411	-0.00615	0.411	3.278e-06	0.411	2.94e-06	0.411	3.066e-06
1590	0.41	-0.00386	0.41	-0.00559	0.41	-0.00617	0.41	3.278e-06	0.41	3.027e-06	0.41	3.129e-06
1591	0.409	-0.00386	0.409	-0.0056	0.409	-0.00619	0.409	3.153e-06	0.409	2.956e-06	0.409	3.05e-06
1592	0.408	-0.00387	0.408	-0.00561	0.408	-0.0062	0.408	3.121e-06	0.408	3.066e-06	0.408	3.09e-06
1593	0.407	-0.00387	0.407	-0.00562	0.407	-0.00622	0.407	3.302e-06	0.407	3.042e-06	0.407	2.987e-06
1594	0.406	-0.00387	0.406	-0.00563	0.406	-0.00624	0.406	3.286e-06	0.406	3.105e-06	0.406	2.901e-06
1595	0.405	-0.00387	0.405	-0.00564	0.405	-0.00625	0.405	3.365e-06	0.405	2.854e-06	0.405	2.987e-06
1596	0.404	-0.00388	0.404	-0.00565	0.404	-0.00627	0.404	3.294e-06	0.404	2.925e-06	0.404	2.909e-06
1597	0.403	-0.00388	0.403	-0.00565	0.403	-0.00629	0.403	3.333e-06	0.403	2.956e-06	0.403	2.893e-06
1598	0.402	-0.00389	0.402	-0.00566	0.402	-0.0063	0.402	3.153e-06	0.402	2.956e-06	0.402	2.925e-06
1599	0.401	-0.00389	0.401	-0.00567	0.401	-0.00632	0.401	3.286e-06	0.401	2.925e-06	0.401	2.956e-06
1600	0.4	-0.0039	0.4	-0.00568	0.4	-0.00634	0.4	3.341e-06	0.4	3.019e-06	0.4	3.05e-06
1601	0.399	-0.0039	0.399	-0.00569	0.399	-0.00635	0.399	3.2e-06	0.399	3.019e-06	0.399	2.854e-06
1602	0.398	-0.0039	0.398	-0.0057	0.398	-0.00637	0.398	3.278e-06	0.398	2.972e-06	0.398	2.901e-06
1603	0.397	-0.00391	0.397	-0.00571	0.397	-0.00639	0.397	3.16e-06	0.397	2.925e-06	0.397	3.027e-06
1604	0.396	-0.00391	0.396	-0.00572	0.396	-0.0064	0.396	3.168e-06	0.396	3.042e-06	0.396	2.972e-06
1605	0.395	-0.00391	0.395	-0.00572	0.395	-0.00642	0.395	3.168e-06	0.395	2.995e-06	0.395	2.932e-06
1606	0.394	-0.00392	0.394	-0.00573	0.394	-0.00644	0.394	3.2e-06	0.394	2.987e-06	0.394	3.05e-06
1607	0.393	-0.00392	0.393	-0.00574	0.393	-0.00645	0.393	3.231e-06	0.393	2.869e-06	0.393	2.94e-06
1608	0.392	-0.00393	0.392	-0.00575	0.392	-0.00647	0.392	3.153e-06	0.392	2.869e-06	0.392	3.003e-06
1609	0.391	-0.00393	0.391	-0.00576	0.391	-0.00649	0.391	3.223e-06	0.391	2.704e-06	0.391	2.783e-06
1610	0.39	-0.00393	0.39	-0.00577	0.39	-0.0065	0.39	3.097e-06	0.39	2.822e-06	0.39	2.744e-06
1611	0.389	-0.00394	0.389	-0.00578	0.389	-0.00652	0.389	3.223e-06	0.389	2.901e-06	0.389	2.901e-06
1612	0.388	-0.00394	0.388	-0.00579	0.388	-0.00654	0.388	3.302e-06	0.388	2.932e-06	0.388	2.885e-06
1613	0.387	-0.00395	0.387	-0.00579	0.387	-0.00655	0.387	3.215e-06	0.387	2.838e-06	0.387	2.893e-06
1614	0.386	-0.00396	0.386	-0.0058	0.386	-0.00657	0.386	3.208e-06	0.386	2.932e-06	0.386	2.807e-06
1615	0.385	-0.00396	0.385	-0.00581	0.385	-0.00658	0.385	3.278e-06	0.385	2.807e-06	0.385	2.846e-06
1616	0.384	-0.00396	0.384	-0.00582	0.384	-0.0066	0.384	3.184e-06	0.384	2.917e-06	0.384	2.799e-06
1617	0.383	-0.00397	0.383	-0.00583	0.383	-0.00662	0.383	3.121e-06	0.383	2.854e-06	0.383	2.791e-06
1618	0.382	-0.00397	0.382	-0.00584	0.382	-0.00663	0.382	2.995e-06	0.382	2.72e-06	0.382	2.767e-06
1619	0.381	-0.00397	0.381	-0.00584	0.381	-0.00665	0.381	2.964e-06	0.381	2.665e-06	0.381	2.822e-06
1620	0.38	-0.00398	0.38	-0.00585	0.38	-0.00666	0.38	2.98e-06	0.38	2.83e-06	0.38	2.791e-06
1621	0.379	-0.00398	0.379	-0.00586	0.379	-0.00668	0.379	3.137e-06	0.379	2.728e-06	0.379	2.791e-06
1622	0.378	-0.00398	0.378	-0.00587	0.378	-0.0067	0.378	3.184e-06	0.378	2.744e-06	0.378	2.854e-06
1623	0.377	-0.00399	0.377	-0.00588	0.377	-0.00671	0.377	3.176e-06	0.377	2.759e-06	0.377	2.822e-06
1624	0.376	-0.00399	0.376	-0.00589	0.376	-0.00673	0.376	3.129e-06	0.376	2.885e-06	0.376	2.869e-06
1625	0.375	-0.00399	0.375	-0.00589	0.375	-0.00674	0.375	3.145e-06	0.375	2.862e-06	0.375	2.704e-06
1626	0.374	-0.004	0.374	-0.0059	0.374	-0.00676	0.374	3.145e-06	0.374	2.854e-06	0.374	2.783e-06
1627	0.373	-0.004	0.373	-0.00591	0.373	-0.00677	0.373	3.097e-06	0.373	2.822e-06	0.373	2.83e-06
1628	0.372	-0.004	0.372	-0.00592	0.372	-0.00679	0.372	3.105e-06	0.372	2.775e-06	0.372	2.728e-06
1629	0.371	-0.00401	0.371	-0.00593	0.371	-0.00681	0.371	3.097e-06	0.371	2.531e-06	0.371	2.681e-06
1630	0.37	-0.00401	0.37	-0.00594	0.37	-0.00682	0.37	3.105e-06	0.37	2.72e-06	0.37	2.846e-06
1631	0.369	-0.00402	0.369	-0.00594	0.369	-0.00684	0.369	3.05e-06	0.369	2.854e-06	0.369	2.626e-06
1632	0.368	-0.00402	0.368	-0.00595	0.368	-0.00685	0.368	2.94e-06	0.368	2.634e-06	0.368	2.814e-06
1633	0.367	-0.00402	0.367	-0.00596	0.367	-0.00687	0.367	2.909e-06	0.367	2.61e-06	0.367	2.728e-06
1634	0.366	-0.00403	0.366	-0.00597	0.366	-0.00689	0.366	3.011e-06	0.366	2.618e-06	0.366	2.759e-06
1635	0.365	-0.00403	0.365	-0.00598	0.365	-0.0069	0.365	2.995e-06	0.365	2.508e-06	0.365	2.712e-06
1636	0.364	-0.00403	0.364	-0.00598	0.364	-0.00692	0.364	3.05e-06	0.364	2.673e-06	0.364	2.673e-06
1637	0.363	-0.00404	0.363	-0.00599	0.363	-0.00693	0.363	2.972e-06	0.363	2.665e-06	0.363	2.697e-06
1638	0.362	-0.00404	0.362	-0.006	0.362	-0.00695	0.362	3.011e-06	0.362	2.775e-06	0.362	2.807e-06
1639	0.361	-0.00404	0.361	-0.00601	0.361	-0.00696	0.361	3.066e-06	0.361	2.626e-06	0.361	2.744e-06
1640	0.36	-0.00405	0.36	-0.00602	0.36	-0.00698	0.36	3.058e-06	0.36	2.657e-06	0.36	2.681e-06
1641	0.359	-0.00405	0.359	-0.00602	0.359	-0.007	0.359	3.019e-06	0.359	2.697e-06	0.359	2.626e-06
1642	0.358	-0.00405	0.358	-0.00603	0.358	-0.00701	0.358	2.838e-06	0.358	2.579e-06	0.358	2.634e-06
1643	0.357	-0.00406	0.357	-0.00604	0.357	-0.00703	0.357	3.011e-06	0.357	2.484e-06	0.357	2.72e-06
1644	0.356	-0.00406	0.356	-0.00605	0.356	-0.00704	0.356	2.987e-06	0.356	2.618e-06	0.356	2.72e-06
1645	0.355	-0.00406	0.355	-0.00606	0.355	-0.00706	0.355	2.987e-06	0.355	2.524e-06	0.355	2.571e-06
1646	0.354	-0.00406	0.354	-0.00606	0.354	-0.00707	0.354	2.814e-06	0.354	2.508e-06	0.354	2.657e-06
1647	0.353	-0.00407	0.353	-0.00607	0.353	-0.00709	0.353	2.83e-06	0.353	2.461e-06	0.353	2.555e-06
1648	0.352	-0.00407	0.352	-0.00608	0.352	-0.0071	0.352	2.917e-06	0.352	2.571e-06	0.352	2.626e-06
1649	0.351	-0.00407	0.351	-0.00609	0.351	-0.00712	0.351	3.011e-06	0.351	2.594e-06	0.351	2.516e-06
1650	0.35	-0.00408	0.35	-0.00609	0.35	-0.00713	0.35	3.003e-06	0.35	2.579e-06	0.35	2.563e-06
1651	0.349	-0.00408	0.349	-0.0061	0.349	-0.00715	0.349	3.035e-06	0.349	2.618e-06	0.349	2.72e-06
1652	0.348	-0.00409	0.348	-0.00611	0.348	-0.00717	0.348	3.042e-06	0.348	2.618e-06	0.348	2.586e-06
1653	0.347	-0.00409	0.347	-0.00612	0.347	-0.00718	0.347	3.05e-06	0.347	2.531e-06	0.347	2.508e-06
1654	0.346	-0.00409	0.346	-0.00612	0.346	-0.0072	0.346	2.917e-06	0.346	2.508e-06	0.346	2.539e-06
1655	0.345	-0.00409	0.345	-0.00613	0.345	-0.00721	0.345	2.807e-06	0.345	2.524e-06	0.345	2.516e-06
1656	0.344	-0.0041	0.344	-0.00614	0.344	-0.00723	0.344	2.838e-06	0.344	2.571e-06	0.344	2.563e-06
1657	0.343	-0.0041	0.343	-0.00615	0.343	-0.00724	0.343	2.956e-06	0.343	2.571e-06	0.343	2.476e-06
1658	0.342	-0.0041	0.342	-0.00615	0.342	-0.00726	0.342	2.956e-06	0.342	2.531e-06	0.342	2.5e-06
1659	0.341	-0.00411	0.341	-0.00616	0.341	-0.00727	0.341	2.94e-06	0.341	2.492e-06	0.341	2.602e-06
1660	0.34	-0.00411	0.34	-0.00617	0.34	-0.00729	0.34	2.995e-06	0.34	2.453e-06	0.34	2.555e-06
1661	0.339	-0.00412	0.339	-0.00618	0.339	-0.0073	0.339	2.98e-06	0.339	2.445e-06	0.339	2.421e-06
1662	0.338	-0.00412	0.338	-0.00618	0.338	-0.00732	0.338	2.932e-06	0.338	2.563e-06	0.338	2.524e-06
1663	0.337	-0.00412	0.337	-0.00619	0.337	-0.00733	0.337	3.066e-06	0.337	2.374e-06	0.337	2.539e-06
1664	0.336	-0.00412	0.336	-0.0062	0.336	-0.00735	0.336	2.901e-06	0.336	2.547e-06	0.336	2.524e-06
1665	0.335	-0.00413	0.335	-0.00621	0.335	-0.00737	0.335	2.987e-06	0.335	2.484e-06	0.335	2.547e-06
1666	0.334	-0.00413	0.334	-0.00621	0.334	-0.00738	0.334	3.058e-06	0.334	2.311e-06	0.334	2.5e-06
1667	0.333	-0.00413	0.333	-0.00622	0.333	-0.00739	0.333	2.822e-06	0.333	2.272e-06	0.333	2.484e-06
1668	0.332	-0.00414	0.332	-0.00623	0.332	-0.00741	0.332	2.814e-06	0.332	2.382e-06	0.332	2.484e-06
1669	0.331	-0.00414	0.331	-0.00624	0.331	-0.00742	0.331	2.759e-06	0.331	2.374e-06	0.331	2.241e-06
1670	0.33	-0.00414	0.33	-0.00625	0.33	-0.00744	0.33	2.901e-06	0.33	2.398e-06	0.33	2.461e-06
1671	0.329	-0.00414	0.329	-0.00625	0.329	-0.00745	0.329	2.869e-06	0.329	2.256e-06	0.329	2.453e-06
1672	0.328	-0.00415	0.328	-0.00626	0.328	-0.00747	0.328	2.885e-06	0.328	2.225e-06	0.328	2.5e-06
1673	0.327	-0.00415	0.327	-0.00627	0.327	-0.00748	0.327	2.83e-06	0.327	2.414e-06	0.327	2.335e-06
1674	0.326	-0.00415	0.326	-0.00628	0.326	-0.0075	0.326	2.83e-06	0.326	2.484e-06	0.326	2.476e-06
1675	0.325	-0.00416	0.325	-0.00628	0.325	-0.00751	0.325	2.752e-06	0.325	2.5e-06	0.325	2.469e-06
1676	0.324	-0.00416	0.324	-0.00629	0.324	-0.00753	0.324	2.697e-06	0.324	2.445e-06	0.324	2.524e-06
1677	0.323	-0.00416	0.323	-0.0063	0.323	-0.00754	0.323	2.799e-06	0.323	2.563e-06	0.323	2.382e-06
1678	0.322	-0.00417	0.322	-0.0063	0.322	-0.00756	0.322	2.791e-06	0.322	2.398e-06	0.322	2.437e-06
1679	0.321	-0.00417	0.321	-0.00631	0.321	-0.00757	0.321	2.909e-06	0.321	2.358e-06	0.321	2.414e-06
1680	0.32	-0.00417	0.32	-0.00632	0.32	-0.00759	0.32	2.783e-06	0.32	2.225e-06	0.32	2.421e-06
1681	0.319	-0.00418	0.319	-0.00633	0.319	-0.0076	0.319	2.744e-06	0.319	2.296e-06	0.319	2.311e-06
1682	0.318	-0.00418	0.318	-0.00633	0.318	-0.00762	0.318	2.783e-06	0.318	2.406e-06	0.318	2.264e-06
1683	0.317	-0.00418	0.317	-0.00634	0.317	-0.00763	0.317	2.689e-06	0.317	2.335e-06	0.317	2.421e-06
1684	0.316	-0.00418	0.316	-0.00635	0.316	-0.00765	0.316	2.744e-06	0.316	2.311e-06	0.316	2.429e-06
1685	0.315	-0.00419	0.315	-0.00636	0.315	-0.00766	0.315	2.799e-06	0.315	2.241e-06	0.315	2.201e-06
1686	0.314	-0.00419	0.314	-0.00636	0.314	-0.00767	0.314	2.673e-06	0.314	2.233e-06	0.314	2.382e-06
1687	0.313	-0.00419	0.313	-0.00637	0.313	-0.00769	0.313	2.814e-06	0.313	2.241e-06	0.313	2.303e-06
1688	0.312	-0.00419	0.312	-0.00638	0.312	-0.0077	0.312	2.807e-06	0.312	2.303e-06	0.312	2.351e-06
1689	0.311	-0.0042	0.311	-0.00638	0.311	-0.00772	0.311	2.689e-06	0.311	2.272e-06	0.311	2.17e-06
1690	0.31	-0.0042	0.31	-0.00639	0.31	-0.00773	0.31	2.736e-06	0.31	2.248e-06	0.31	2.201e-06
1691	0.309	-0.0042	0.309	-0.0064	0.309	-0.00775	0.309	2.799e-06	0.309	2.28e-06	0.309	2.343e-06
1692	0.308	-0.0042	0.308	-0.0064	0.308	-0.00776	0.308	2.712e-06	0.308	2.256e-06	0.308	2.358e-06
1693	0.307	-0.00421	0.307	-0.00641	0.307	-0.00778	0.307	2.673e-06	0.307	2.374e-06	0.307	2.209e-06
1694	0.306	-0.00421	0.306	-0.00642	0.306	-0.00779	0.306	2.594e-06	0.306	2.374e-06	0.306	2.225e-06
1695	0.305	-0.00421	0.305	-0.00643	0.305	-0.0078	0.305	2.752e-06	0.305	2.178e-06	0.305	2.335e-06
1696	0.304	-0.00422	0.304	-0.00643	0.304	-0.00782	0.304	2.689e-06	0.304	2.209e-06	0.304	2.406e-06
1697	0.303	-0.00422	0.303	-0.00644	0.303	-0.00783	0.303	2.759e-06	0.303	2.131e-06	0.303	2.186e-06
1698	0.302	-0.00423	0.302	-0.00645	0.302	-0.00785	0.302	2.838e-06	0.302	2.115e-06	0.302	2.288e-06
1699	0.301	-0.00423	0.301	-0.00645	0.301	-0.00786	0.301	2.602e-06	0.301	2.138e-06	0.301	2.248e-06
1700	0.3	-0.00423	0.3	-0.00646	0.3	-0.00788	0.3	2.626e-06	0.3	2.178e-06	0.3	2.256e-06
1701	0.299	-0.00423	0.299	-0.00647	0.299	-0.00789	0.299	2.602e-06	0.299	2.248e-06	0.299	2.264e-06
1702	0.298	-0.00424	0.298	-0.00647	0.298	-0.0079	0.298	2.689e-06	0.298	2.303e-06	0.298	2.319e-06
1703	0.297	-0.00424	0.297	-0.00648	0.297	-0.00792	0.297	2.736e-06	0.297	2.374e-06	0.297	2.162e-06
1704	0.296	-0.00424	0.296	-0.00649	0.296	-0.00793	0.296	2.783e-06	0.296	2.264e-06	0.296	2.225e-06
1705	0.295	-0.00424	0.295	-0.00649	0.295	-0.00795	0.295	2.689e-06	0.295	2.319e-06	0.295	2.217e-06
1706	0.294	-0.00425	0.294	-0.0065	0.294	-0.00796	0.294	2.579e-06	0.294	2.217e-06	0.294	2.075e-06
1707	0.293	-0.00425	0.293	-0.00651	0.293	-0.00798	0.293	2.579e-06	0.293	2.107e-06	0.293	2.248e-06
1708	0.292	-0.00425	0.292	-0.00652	0.292	-0.00799	0.292	2.634e-06	0.292	2.201e-06	0.292	2.131e-06
1709	0.291	-0.00426	0.291	-0.00652	0.291	-0.008	0.291	2.555e-06	0.291	2.178e-06	0.291	2.068e-06
1710	0.29	-0.00426	0.29	-0.00653	0.29	-0.00802	0.29	2.697e-06	0.29	2.107e-06	0.29	2.138e-06
1711	0.289	-0.00426	0.289	-0.00653	0.289	-0.00803	0.289	2.579e-06	0.289	2.044e-06	0.289	2.115e-06
1712	0.288	-0.00426	0.288	-0.00654	0.288	-0.00805	0.288	2.61e-06	0.288	1.997e-06	0.288	2.17e-06
1713	0.287	-0.00427	0.287	-0.00655	0.287	-0.00806	0.287	2.618e-06	0.287	2.107e-06	0.287	2.162e-06
1714	0.286	-0.00427	0.286	-0.00656	0.286	-0.00807	0.286	2.539e-06	0.286	2.162e-06	0.286	2.083e-06
1715	0.285	-0.00427	0.285	-0.00656	0.285	-0.00809	0.285	2.642e-06	0.285	2.17e-06	0.285	2.241e-06
1716	0.284	-0.00427	0.284	-0.00657	0.284	-0.0081	0.284	2.586e-06	0.284	2.178e-06	0.284	2.241e-06
1717	0.283	-0.00428	0.283	-0.00657	0.283	-0.00811	0.283	2.744e-06	0.283	2.068e-06	0.283	1.989e-06
1718	0.282	-0.00429	0.282	-0.00658	0.282	-0.00813	0.282	2.642e-06	0.282	1.965e-06	0.282	2.02e-06
1719	0.281	-0.00429	0.281	-0.00659	0.281	-0.00814	0.281	2.634e-06	0.281	2.02e-06	0.281	1.958e-06
1720	0.28	-0.0043	0.28	-0.00659	0.28	-0.00815	0.28	2.586e-06	0.28	2.123e-06	0.28	2.178e-06
1721	0.279	-0.0043	0.279	-0.0066	0.279	-0.00817	0.279	2.594e-06	0.279	2.005e-06	0.279	2.083e-06
1722	0.278	-0.0043	0.278	-0.00661	0.278	-0.00818	0.278	2.626e-06	0.278	1.91e-06	0.278	2.099e-06
1723	0.277	-0.0043	0.277	-0.00661	0.277	-0.0082	0.277	2.736e-06	0.277	1.958e-06	0.277	2.193e-06
1724	0.276	-0.00431	0.276	-0.00662	0.276	-0.00821	0.276	2.626e-06	0.276	2.099e-06	0.276	1.997e-06
1725	0.275	-0.00431	0.275	-0.00663	0.275	-0.00822	0.275	2.516e-06	0.275	2.052e-06	0.275	2.044e-06
1726	0.274	-0.00431	0.274	-0.00663	0.274	-0.00824	0.274	2.689e-06	0.274	1.903e-06	0.274	1.997e-06
1727	0.273	-0.00431	0.273	-0.00664	0.273	-0.00825	0.273	2.704e-06	0.273	2.005e-06	0.273	2.178e-06
1728	0.272	-0.00432	0.272	-0.00665	0.272	-0.00827	0.272	2.72e-06	0.272	1.95e-06	0.272	2.138e-06
1729	0.271	-0.00432	0.271	-0.00665	0.271	-0.00828	0.271	2.5e-06	0.271	2.083e-06	0.271	2.091e-06
1730	0.27	-0.00432	0.27	-0.00666	0.27	-0.00829	0.27	2.594e-06	0.27	2.186e-06	0.27	2.083e-06
1731	0.269	-0.00432	0.269	-0.00667	0.269	-0.00831	0.269	2.539e-06	0.269	2.099e-06	0.269	2.209e-06
1732	0.268	-0.00432	0.268	-0.00667	0.268	-0.00832	0.268	2.571e-06	0.268	2.17e-06	0.268	2.02e-06
1733	0.267	-0.00433	0.267	-0.00668	0.267	-0.00833	0.267	2.665e-06	0.267	2.02e-06	0.267	1.958e-06
1734	0.266	-0.00433	0.266	-0.00669	0.266	-0.00835	0.266	2.736e-06	0.266	2.052e-06	0.266	1.95e-06
1735	0.265	-0.00433	0.265	-0.00669	0.265	-0.00836	0.265	2.516e-06	0.265	2.091e-06	0.265	1.918e-06
1736	0.264	-0.00433	0.264	-0.0067	0.264	-0.00837	0.264	2.421e-06	0.264	2.131e-06	0.264	2.083e-06
1737	0.263	-0.00434	0.263	-0.00671	0.263	-0.00839	0.263	2.547e-06	0.263	1.871e-06	0.263	2.013e-06
1738	0.262	-0.00434	0.262	-0.00671	0.262	-0.0084	0.262	2.602e-06	0.262	1.863e-06	0.262	2.02e-06
1739	0.261	-0.00434	0.261	-0.00672	0.261	-0.00841	0.261	2.555e-06	0.261	2.036e-06	0.261	1.973e-06
1740	0.26	-0.00434	0.26	-0.00672	0.26	-0.00843	0.26	2.311e-06	0.26	1.981e-06	0.26	1.918e-06
1741	0.259	-0.00435	0.259	-0.00673	0.259	-0.00844	0.259	2.461e-06	0.259	1.895e-06	0.259	1.887e-06
1742	0.258	-0.00435	0.258	-0.00674	0.258	-0.00845	0.258	2.492e-06	0.258	1.973e-06	0.258	1.989e-06
1743	0.257	-0.00435	0.257	-0.00674	0.257	-0.00847	0.257	2.531e-06	0.257	1.855e-06	0.257	1.989e-06
1744	0.256	-0.00435	0.256	-0.00675	0.256	-0.00848	0.256	2.469e-06	0.256	1.887e-06	0.256	1.895e-06
1745	0.255	-0.00436	0.255	-0.00676	0.255	-0.00849	0.255	2.469e-06	0.255	1.871e-06	0.255	1.887e-06
1746	0.254	-0.00436	0.254	-0.00676	0.254	-0.00851	0.254	2.374e-06	0.254	1.847e-06	0.254	1.895e-06
1747	0.253	-0.00436	0.253	-0.00677	0.253	-0.00852	0.253	2.256e-06	0.253	1.871e-06	0.253	1.91e-06
1748	0.252	-0.00436	0.252	-0.00677	0.252	-0.00853	0.252	2.437e-06	0.252	1.903e-06	0.252	2.005e-06
1749	0.251	-0.00436	0.251	-0.00678	0.251	-0.00855	0.251	2.555e-06	0.251	1.997e-06	0.251	2.013e-06
1750	0.25	-0.00437	0.25	-0.00679	0.25	-0.00856	0.25	2.469e-06	0.25	1.903e-06	0.25	1.926e-06
1751	0.249	-0.00437	0.249	-0.0068	0.249	-0.00857	0.249	2.445e-06	0.249	1.903e-06	0.249	1.965e-06
1752	0.248	-0.00437	0.248	-0.0068	0.248	-0.00859	0.248	2.382e-06	0.248	1.965e-06	0.248	1.918e-06
1753	0.247	-0.00437	0.247	-0.00681	0.247	-0.0086	0.247	2.248e-06	0.247	2.02e-06	0.247	1.847e-06
1754	0.246	-0.00437	0.246	-0.00681	0.246	-0.00861	0.246	2.398e-06	0.246	1.934e-06	0.246	1.863e-06
1755	0.245	-0.00438	0.245	-0.00682	0.245	-0.00863	0.245	2.492e-06	0.245	1.8e-06	0.245	2.02e-06
1756	0.244	-0.00438	0.244	-0.00682	0.244	-0.00864	0.244	2.366e-06	0.244	1.887e-06	0.244	1.863e-06
1757	0.243	-0.00438	0.243	-0.00683	0.243	-0.00865	0.243	2.327e-06	0.243	1.722e-06	0.243	1.863e-06
1758	0.242	-0.00438	0.242	-0.00684	0.242	-0.00866	0.242	2.28e-06	0.242	1.69e-06	0.242	1.903e-06
1759	0.241	-0.00439	0.241	-0.00684	0.241	-0.00868	0.241	2.28e-06	0.241	1.808e-06	0.241	1.84e-06
1760	0.24	-0.00439	0.24	-0.00685	0.24	-0.00869	0.24	2.414e-06	0.24	1.69e-06	0.24	1.958e-06
1761	0.239	-0.00439	0.239	-0.00686	0.239	-0.0087	0.239	2.225e-06	0.239	1.643e-06	0.239	1.777e-06
1762	0.238	-0.00439	0.238	-0.00686	0.238	-0.00872	0.238	2.288e-06	0.238	1.745e-06	0.238	1.871e-06
1763	0.237	-0.0044	0.237	-0.00687	0.237	-0.00873	0.237	2.351e-06	0.237	1.785e-06	0.237	1.855e-06
1764	0.236	-0.0044	0.236	-0.00687	0.236	-0.00874	0.236	2.39e-06	0.236	1.926e-06	0.236	1.761e-06
1765	0.235	-0.0044	0.235	-0.00688	0.235	-0.00876	0.235	2.327e-06	0.235	1.855e-06	0.235	1.816e-06
1766	0.234	-0.0044	0.234	-0.00689	0.234	-0.00877	0.234	2.264e-06	0.234	1.69e-06	0.234	1.8e-06
1767	0.233	-0.0044	0.233	-0.00689	0.233	-0.00878	0.233	2.327e-06	0.233	1.635e-06	0.233	1.706e-06
1768	0.232	-0.00441	0.232	-0.0069	0.232	-0.0088	0.232	2.272e-06	0.232	1.745e-06	0.232	1.792e-06
1769	0.231	-0.00441	0.231	-0.0069	0.231	-0.00881	0.231	2.296e-06	0.231	1.69e-06	0.231	1.635e-06
1770	0.23	-0.00441	0.23	-0.00691	0.23	-0.00882	0.23	2.248e-06	0.23	1.675e-06	0.23	1.659e-06
1771	0.229	-0.00441	0.229	-0.00691	0.229	-0.00884	0.229	2.335e-06	0.229	1.722e-06	0.229	1.792e-06
1772	0.228	-0.00441	0.228	-0.00692	0.228	-0.00885	0.228	2.217e-06	0.228	1.643e-06	0.228	1.675e-06
1773	0.227	-0.00442	0.227	-0.00693	0.227	-0.00886	0.227	2.335e-06	0.227	1.722e-06	0.227	1.761e-06
1774	0.226	-0.00442	0.226	-0.00693	0.226	-0.00887	0.226	2.28e-06	0.226	1.816e-06	0.226	1.855e-06
1775	0.225	-0.00442	0.225	-0.00694	0.225	-0.00889	0.225	2.217e-06	0.225	1.84e-06	0.225	1.635e-06
1776	0.224	-0.00442	0.224	-0.00694	0.224	-0.0089	0.224	2.099e-06	0.224	1.675e-06	0.224	1.792e-06
1777	0.223	-0.00443	0.223	-0.00695	0.223	-0.00891	0.223	2.264e-06	0.223	1.761e-06	0.223	1.596e-06
1778	0.222	-0.00443	0.222	-0.00696	0.222	-0.00892	0.222	2.186e-06	0.222	1.816e-06	0.222	1.761e-06
1779	0.221	-0.00443	0.221	-0.00696	0.221	-0.00894	0.221	2.343e-06	0.221	1.847e-06	0.221	1.698e-06
1780	0.22	-0.00443	0.22	-0.00697	0.22	-0.00895	0.22	2.358e-06	0.22	1.73e-06	0.22	1.816e-06
1781	0.219	-0.00444	0.219	-0.00697	0.219	-0.00896	0.219	2.343e-06	0.219	1.722e-06	0.219	1.745e-06
1782	0.218	-0.00444	0.218	-0.00698	0.218	-0.00898	0.218	2.264e-06	0.218	1.808e-06	0.218	1.832e-06
1783	0.217	-0.00444	0.217	-0.00699	0.217	-0.00899	0.217	2.248e-06	0.217	1.659e-06	0.217	1.635e-06
1784	0.216	-0.00444	0.216	-0.00699	0.216	-0.009	0.216	2.225e-06	0.216	1.509e-06	0.216	1.737e-06
1785	0.215	-0.00444	0.215	-0.007	0.215	-0.00901	0.215	2.225e-06	0.215	1.572e-06	0.215	1.588e-06
1786	0.214	-0.00445	0.214	-0.007	0.214	-0.00903	0.214	2.225e-06	0.214	1.541e-06	0.214	1.604e-06
1787	0.213	-0.00445	0.213	-0.00701	0.213	-0.00904	0.213	2.186e-06	0.213	1.627e-06	0.213	1.659e-06
1788	0.212	-0.00445	0.212	-0.00702	0.212	-0.00905	0.212	2.217e-06	0.212	1.682e-06	0.212	1.635e-06
1789	0.211	-0.00445	0.211	-0.00702	0.211	-0.00906	0.211	2.186e-06	0.211	1.824e-06	0.211	1.69e-06
1790	0.21	-0.00446	0.21	-0.00703	0.21	-0.00908	0.21	2.241e-06	0.21	1.761e-06	0.21	1.572e-06
1791	0.209	-0.00446	0.209	-0.00703	0.209	-0.00909	0.209	2.17e-06	0.209	1.761e-06	0.209	1.588e-06
1792	0.208	-0.00446	0.208	-0.00704	0.208	-0.0091	0.208	2.264e-06	0.208	1.714e-06	0.208	1.564e-06
1793	0.207	-0.00446	0.207	-0.00704	0.207	-0.00911	0.207	2.036e-06	0.207	1.588e-06	0.207	1.525e-06
1794	0.206	-0.00446	0.206	-0.00705	0.206	-0.00912	0.206	2.068e-06	0.206	1.596e-06	0.206	1.502e-06
1795	0.205	-0.00447	0.205	-0.00705	0.205	-0.00914	0.205	1.989e-06	0.205	1.612e-06	0.205	1.58e-06
1796	0.204	-0.00447	0.204	-0.00706	0.204	-0.00915	0.204	2.091e-06	0.204	1.541e-06	0.204	1.509e-06
1797	0.203	-0.00447	0.203	-0.00707	0.203	-0.00916	0.203	1.997e-06	0.203	1.525e-06	0.203	1.533e-06
1798	0.202	-0.00447	0.202	-0.00707	0.202	-0.00917	0.202	2.083e-06	0.202	1.667e-06	0.202	1.651e-06
1799	0.201	-0.00448	0.201	-0.00708	0.201	-0.00919	0.201	2.264e-06	0.201	1.651e-06	0.201	1.557e-06
1800	0.2	-0.00448	0.2	-0.00708	0.2	-0.0092	0.2	2.162e-06	0.2	1.667e-06	0.2	1.525e-06
1801	0.199	-0.00448	0.199	-0.00709	0.199	-0.00921	0.199	2.186e-06	0.199	1.69e-06	0.199	1.454e-06
1802	0.198	-0.00448	0.198	-0.00709	0.198	-0.00922	0.198	2.075e-06	0.198	1.533e-06	0.198	1.47e-06
1803	0.197	-0.00448	0.197	-0.0071	0.197	-0.00923	0.197	2.099e-06	0.197	1.368e-06	0.197	1.509e-06
1804	0.196	-0.00448	0.196	-0.0071	0.196	-0.00925	0.196	1.895e-06	0.196	1.368e-06	0.196	1.58e-06
1805	0.195	-0.00449	0.195	-0.00711	0.195	-0.00926	0.195	1.926e-06	0.195	1.486e-06	0.195	1.454e-06
1806	0.194	-0.00449	0.194	-0.00711	0.194	-0.00927	0.194	2.052e-06	0.194	1.478e-06	0.194	1.423e-06
1807	0.193	-0.00449	0.193	-0.00712	0.193	-0.00928	0.193	2.154e-06	0.193	1.47e-06	0.193	1.415e-06
1808	0.192	-0.00449	0.192	-0.00713	0.192	-0.00929	0.192	2.044e-06	0.192	1.36e-06	0.192	1.454e-06
1809	0.191	-0.0045	0.191	-0.00713	0.191	-0.00931	0.191	2.013e-06	0.191	1.274e-06	0.191	1.517e-06
1810	0.19	-0.0045	0.19	-0.00714	0.19	-0.00932	0.19	2.005e-06	0.19	1.336e-06	0.19	1.549e-06
1811	0.189	-0.0045	0.189	-0.00714	0.189	-0.00933	0.189	2.005e-06	0.189	1.376e-06	0.189	1.47e-06
1812	0.188	-0.0045	0.188	-0.00715	0.188	-0.00934	0.188	1.981e-06	0.188	1.305e-06	0.188	1.478e-06
1813	0.187	-0.00451	0.187	-0.00715	0.187	-0.00936	0.187	2.193e-06	0.187	1.462e-06	0.187	1.407e-06
1814	0.186	-0.00451	0.186	-0.00716	0.186	-0.00937	0.186	2.083e-06	0.186	1.211e-06	0.186	1.384e-06
1815	0.185	-0.00451	0.185	-0.00716	0.185	-0.00938	0.185	1.887e-06	0.185	1.392e-06	0.185	1.447e-06
1816	0.184	-0.00451	0.184	-0.00717	0.184	-0.00939	0.184	2.06e-06	0.184	1.462e-06	0.184	1.502e-06
1817	0.183	-0.00452	0.183	-0.00717	0.183	-0.0094	0.183	1.903e-06	0.183	1.321e-06	0.183	1.447e-06
1818	0.182	-0.00452	0.182	-0.00718	0.182	-0.00941	0.182	1.855e-06	0.182	1.368e-06	0.182	1.376e-06
1819	0.181	-0.00452	0.181	-0.00719	0.181	-0.00943	0.181	2.075e-06	0.181	1.219e-06	0.181	1.407e-06
1820	0.18	-0.00452	0.18	-0.00719	0.18	-0.00944	0.18	2.107e-06	0.18	1.156e-06	0.18	1.368e-06
1821	0.179	-0.00452	0.179	-0.0072	0.179	-0.00945	0.179	2.02e-06	0.179	1.234e-06	0.179	1.352e-06
1822	0.178	-0.00452	0.178	-0.0072	0.178	-0.00946	0.178	1.887e-06	0.178	1.384e-06	0.178	1.289e-06
1823	0.177	-0.00453	0.177	-0.00721	0.177	-0.00947	0.177	1.918e-06	0.177	1.415e-06	0.177	1.376e-06
1824	0.176	-0.00453	0.176	-0.00721	0.176	-0.00949	0.176	1.973e-06	0.176	1.376e-06	0.176	1.352e-06
1825	0.175	-0.00453	0.175	-0.00722	0.175	-0.0095	0.175	1.879e-06	0.175	1.462e-06	0.175	1.258e-06
1826	0.174	-0.00453	0.174	-0.00722	0.174	-0.00951	0.174	1.816e-06	0.174	1.454e-06	0.174	1.25e-06
1827	0.173	-0.00453	0.173	-0.00723	0.173	-0.00952	0.173	1.91e-06	0.173	1.462e-06	0.173	1.368e-06
1828	0.172	-0.00454	0.172	-0.00723	0.172	-0.00953	0.172	1.895e-06	0.172	1.423e-06	0.172	1.329e-06
1829	0.171	-0.00454	0.171	-0.00724	0.171	-0.00954	0.171	2.06e-06	0.171	1.454e-06	0.171	1.336e-06
1830	0.17	-0.00454	0.17	-0.00724	0.17	-0.00956	0.17	1.981e-06	0.17	1.407e-06	0.17	1.313e-06
1831	0.169	-0.00454	0.169	-0.00725	0.169	-0.00957	0.169	1.871e-06	0.169	1.274e-06	0.169	1.352e-06
1832	0.168	-0.00454	0.168	-0.00725	0.168	-0.00958	0.168	1.942e-06	0.168	1.234e-06	0.168	1.329e-06
1833	0.167	-0.00454	0.167	-0.00726	0.167	-0.00959	0.167	1.918e-06	0.167	1.258e-06	0.167	1.313e-06
1834	0.166	-0.00455	0.166	-0.00727	0.166	-0.0096	0.166	1.8e-06	0.166	1.203e-06	0.166	1.234e-06
1835	0.165	-0.00455	0.165	-0.00727	0.165	-0.00961	0.165	1.95e-06	0.165	1.376e-06	0.165	1.25e-06
1836	0.164	-0.00455	0.164	-0.00727	0.164	-0.00963	0.164	1.942e-06	0.164	1.297e-06	0.164	1.203e-06
1837	0.163	-0.00455	0.163	-0.00728	0.163	-0.00964	0.163	1.8e-06	0.163	1.266e-06	0.163	1.14e-06
1838	0.162	-0.00455	0.162	-0.00728	0.162	-0.00965	0.162	1.895e-06	0.162	1.171e-06	0.162	1.187e-06
1839	0.161	-0.00455	0.161	-0.00729	0.161	-0.00966	0.161	1.84e-06	0.161	1.101e-06	0.161	1.226e-06
1840	0.16	-0.00456	0.16	-0.00729	0.16	-0.00968	0.16	1.722e-06	0.16	1.211e-06	0.16	1.329e-06
1841	0.159	-0.00456	0.159	-0.0073	0.159	-0.00969	0.159	1.808e-06	0.159	1.203e-06	0.159	1.25e-06
1842	0.158	-0.00456	0.158	-0.0073	0.158	-0.0097	0.158	1.847e-06	0.158	1.219e-06	0.158	1.234e-06
1843	0.157	-0.00456	0.157	-0.00731	0.157	-0.00971	0.157	1.887e-06	0.157	1.25e-06	0.157	1.234e-06
1844	0.156	-0.00456	0.156	-0.00732	0.156	-0.00972	0.156	1.792e-06	0.156	1.297e-06	0.156	1.179e-06
1845	0.155	-0.00456	0.155	-0.00732	0.155	-0.00973	0.155	1.95e-06	0.155	1.392e-06	0.155	1.116e-06
1846	0.154	-0.00457	0.154	-0.00733	0.154	-0.00974	0.154	1.895e-06	0.154	1.234e-06	0.154	1.148e-06
1847	0.153	-0.00457	0.153	-0.00733	0.153	-0.00976	0.153	1.753e-06	0.153	1.226e-06	0.153	1.171e-06
1848	0.152	-0.00457	0.152	-0.00734	0.152	-0.00977	0.152	1.745e-06	0.152	1.101e-06	0.152	1.179e-06
1849	0.151	-0.00457	0.151	-0.00734	0.151	-0.00978	0.151	1.792e-06	0.151	1.124e-06	0.151	1.046e-06
1850	0.15	-0.00457	0.15	-0.00735	0.15	-0.00979	0.15	1.903e-06	0.15	1.093e-06	0.15	1.187e-06
1851	0.149	-0.00458	0.149	-0.00735	0.149	-0.0098	0.149	1.816e-06	0.149	1.085e-06	0.149	1.195e-06
1852	0.148	-0.00458	0.148	-0.00735	0.148	-0.00981	0.148	1.722e-06	0.148	1.148e-06	0.148	1.219e-06
1853	0.147	-0.00458	0.147	-0.00736	0.147	-0.00982	0.147	1.745e-06	0.147	1.226e-06	0.147	1.124e-06
1854	0.146	-0.00458	0.146	-0.00737	0.146	-0.00984	0.146	1.753e-06	0.146	1.25e-06	0.146	1.124e-06
1855	0.145	-0.00458	0.145	-0.00737	0.145	-0.00985	0.145	1.777e-06	0.145	1.376e-06	0.145	1.171e-06
1856	0.144	-0.00458	0.144	-0.00738	0.144	-0.00986	0.144	1.73e-06	0.144	1.297e-06	0.144	1.164e-06
1857	0.143	-0.00458	0.143	-0.00738	0.143	-0.00987	0.143	1.895e-06	0.143	1.234e-06	0.143	9.906e-07
1858	0.142	-0.00459	0.142	-0.00739	0.142	-0.00988	0.142	1.847e-06	0.142	1.258e-06	0.142	1.061e-06
1859	0.141	-0.00459	0.141	-0.00739	0.141	-0.00989	0.141	1.824e-06	0.141	1.266e-06	0.141	1.093e-06
1860	0.14	-0.00459	0.14	-0.0074	0.14	-0.0099	0.14	1.769e-06	0.14	1.195e-06	0.14	1.014e-06
1861	0.139	-0.00459	0.139	-0.0074	0.139	-0.00991	0.139	1.832e-06	0.139	1.156e-06	0.139	1.061e-06
1862	0.138	-0.0046	0.138	-0.00741	0.138	-0.00993	0.138	1.847e-06	0.138	1.164e-06	0.138	1.006e-06
1863	0.137	-0.0046	0.137	-0.00741	0.137	-0.00994	0.137	1.737e-06	0.137	1.187e-06	0.137	1.148e-06
1864	0.136	-0.0046	0.136	-0.00741	0.136	-0.00995	0.136	1.698e-06	0.136	1.061e-06	0.136	1.148e-06
1865	0.135	-0.0046	0.135	-0.00742	0.135	-0.00996	0.135	1.855e-06	0.135	1.069e-06	0.135	9.748e-07
1866	0.134	-0.0046	0.134	-0.00742	0.134	-0.00997	0.134	1.871e-06	0.134	9.984e-07	0.134	1.014e-06
1867	0.133	-0.0046	0.133	-0.00743	0.133	-0.00998	0.133	1.895e-06	0.133	1.03e-06	0.133	1.124e-06
1868	0.132	-0.00461	0.132	-0.00744	0.132	-0.01	0.132	1.792e-06	0.132	1.156e-06	0.132	1.171e-06
1869	0.131	-0.00461	0.131	-0.00744	0.131	-0.01001	0.131	1.722e-06	0.131	1.234e-06	0.131	1.101e-06
1870	0.13	-0.00461	0.13	-0.00745	0.13	-0.01002	0.13	1.745e-06	0.13	1.242e-06	0.13	1.085e-06
1871	0.129	-0.00461	0.129	-0.00745	0.129	-0.01003	0.129	1.698e-06	0.129	1.226e-06	0.129	1.101e-06
1872	0.128	-0.00461	0.128	-0.00745	0.128	-0.01004	0.128	1.706e-06	0.128	1.077e-06	0.128	1.046e-06
1873	0.127	-0.00462	0.127	-0.00746	0.127	-0.01005	0.127	1.612e-06	0.127	1.061e-06	0.127	9.513e-07
1874	0.126	-0.00462	0.126	-0.00746	0.126	-0.01006	0.126	1.635e-06	0.126	8.805e-07	0.126	8.726e-07
1875	0.125	-0.00462	0.125	-0.00747	0.125	-0.01007	0.125	1.659e-06	0.125	1.046e-06	0.125	1.014e-06
1876	0.124	-0.00462	0.124	-0.00748	0.124	-0.01008	0.124	1.816e-06	0.124	9.591e-07	0.124	1.006e-06
1877	0.123	-0.00462	0.123	-0.00748	0.123	-0.01009	0.123	1.871e-06	0.123	1.053e-06	0.123	1.077e-06
1878	0.122	-0.00463	0.122	-0.00749	0.122	-0.0101	0.122	1.737e-06	0.122	1.053e-06	0.122	9.827e-07
1879	0.121	-0.00463	0.121	-0.00749	0.121	-0.01011	0.121	1.8e-06	0.121	1.085e-06	0.121	1.03e-06
1880	0.12	-0.00463	0.12	-0.0075	0.12	-0.01013	0.12	1.761e-06	0.12	1.069e-06	0.12	9.984e-07
1881	0.119	-0.00463	0.119	-0.0075	0.119	-0.01014	0.119	1.832e-06	0.119	1.03e-06	0.119	9.984e-07
1882	0.118	-0.00463	0.118	-0.0075	0.118	-0.01015	0.118	1.659e-06	0.118	9.906e-07	0.118	9.591e-07
1883	0.117	-0.00463	0.117	-0.00751	0.117	-0.01016	0.117	1.832e-06	0.117	9.434e-07	0.117	1.03e-06
1884	0.116	-0.00464	0.116	-0.00751	0.116	-0.01017	0.116	1.659e-06	0.116	9.984e-07	0.116	8.884e-07
1885	0.115	-0.00464	0.115	-0.00752	0.115	-0.01018	0.115	1.509e-06	0.115	9.67e-07	0.115	9.198e-07
1886	0.114	-0.00464	0.114	-0.00752	0.114	-0.01019	0.114	1.745e-06	0.114	9.984e-07	0.114	8.726e-07
1887	0.113	-0.00464	0.113	-0.00753	0.113	-0.0102	0.113	1.627e-06	0.113	9.12e-07	0.113	9.591e-07
1888	0.112	-0.00464	0.112	-0.00753	0.112	-0.01021	0.112	1.643e-06	0.112	8.333e-07	0.112	9.513e-07
1889	0.111	-0.00465	0.111	-0.00754	0.111	-0.01022	0.111	1.643e-06	0.111	8.805e-07	0.111	8.884e-07
1890	0.11	-0.00465	0.11	-0.00754	0.11	-0.01023	0.11	1.549e-06	0.11	7.547e-07	0.11	8.491e-07
1891	0.109	-0.00465	0.109	-0.00755	0.109	-0.01024	0.109	1.792e-06	0.109	7.626e-07	0.109	8.884e-07
1892	0.108	-0.00465	0.108	-0.00755	0.108	-0.01026	0.108	1.675e-06	0.108	8.569e-07	0.108	8.333e-07
1893	0.107	-0.00465	0.107	-0.00756	0.107	-0.01027	0.107	1.659e-06	0.107	9.513e-07	0.107	9.277e-07
1894	0.106	-0.00465	0.106	-0.00756	0.106	-0.01028	0.106	1.667e-06	0.106	8.412e-07	0.106	8.884e-07
1895	0.105	-0.00465	0.105	-0.00757	0.105	-0.01029	0.105	1.706e-06	0.105	9.12e-07	0.105	9.591e-07
1896	0.104	-0.00465	0.104	-0.00757	0.104	-0.0103	0.104	1.627e-06	0.104	8.569e-07	0.104	1.006e-06
1897	0.103	-0.00466	0.103	-0.00757	0.103	-0.01031	0.103	1.494e-06	0.103	8.726e-07	0.103	8.648e-07
1898	0.102	-0.00466	0.102	-0.00758	0.102	-0.01032	0.102	1.667e-06	0.102	8.491e-07	0.102	7.547e-07
1899	0.101	-0.00466	0.101	-0.00759	0.101	-0.01033	0.101	1.698e-06	0.101	9.906e-07	0.101	8.569e-07
1900	0.1	-0.00466	0.1	-0.00759	0.1	-0.01034	0.1	1.635e-06	0.1	7.783e-07	0.1	8.884e-07
1901	0.099	-0.00466	0.099	-0.00759	0.099	-0.01035	0.099	1.47e-06	0.099	8.019e-07	0.099	8.648e-07
1902	0.098	-0.00467	0.098	-0.0076	0.098	-0.01036	0.098	1.525e-06	0.098	8.255e-07	0.098	8.255e-07
1903	0.097	-0.00467	0.097	-0.0076	0.097	-0.01037	0.097	1.525e-06	0.097	8.412e-07	0.097	7.783e-07
1904	0.096	-0.00467	0.096	-0.00761	0.096	-0.01039	0.096	1.517e-06	0.096	7.94e-07	0.096	8.097e-07
1905	0.095	-0.00467	0.095	-0.00761	0.095	-0.0104	0.095	1.557e-06	0.095	8.648e-07	0.095	7.783e-07
1906	0.094	-0.00467	0.094	-0.00762	0.094	-0.01041	0.094	1.745e-06	0.094	9.12e-07	0.094	8.491e-07
1907	0.093	-0.00467	0.093	-0.00762	0.093	-0.01042	0.093	1.533e-06	0.093	8.648e-07	0.093	8.569e-07
1908	0.092	-0.00468	0.092	-0.00763	0.092	-0.01043	0.092	1.509e-06	0.092	6.918e-07	0.092	8.176e-07
1909	0.091	-0.00468	0.091	-0.00763	0.091	-0.01044	0.091	1.612e-06	0.091	7.39e-07	0.091	8.176e-07
1910	0.09	-0.00468	0.09	-0.00764	0.09	-0.01045	0.09	1.439e-06	0.09	6.761e-07	0.09	8.412e-07
1911	0.089	-0.00468	0.089	-0.00764	0.089	-0.01046	0.089	1.462e-06	0.089	6.132e-07	0.089	7.547e-07
1912	0.088	-0.00468	0.088	-0.00765	0.088	-0.01047	0.088	1.533e-06	0.088	6.525e-07	0.088	7.547e-07
1913	0.087	-0.00468	0.087	-0.00765	0.087	-0.01048	0.087	1.619e-06	0.087	7.311e-07	0.087	8.019e-07
1914	0.086	-0.00469	0.086	-0.00765	0.086	-0.01049	0.086	1.486e-06	0.086	7.154e-07	0.086	7.94e-07
1915	0.085	-0.00469	0.085	-0.00766	0.085	-0.0105	0.085	1.454e-06	0.085	7.547e-07	0.085	9.041e-07
1916	0.084	-0.00469	0.084	-0.00766	0.084	-0.01051	0.084	1.407e-06	0.084	8.176e-07	0.084	6.918e-07
1917	0.083	-0.00469	0.083	-0.00767	0.083	-0.01052	0.083	1.266e-06	0.083	6.682e-07	0.083	6.918e-07
1918	0.082	-0.00469	0.082	-0.00767	0.082	-0.01053	0.082	1.344e-06	0.082	4.953e-07	0.082	6.289e-07
1919	0.081	-0.0047	0.081	-0.00768	0.081	-0.01054	0.081	1.399e-06	0.081	6.997e-07	0.081	6.761e-07
1920	0.08	-0.0047	0.08	-0.00768	0.08	-0.01055	0.08	1.541e-06	0.08	6.84e-07	0.08	7.94e-07
1921	0.079	-0.0047	0.079	-0.00769	0.079	-0.01056	0.079	1.549e-06	0.079	5.896e-07	0.079	6.289e-07
1922	0.078	-0.0047	0.078	-0.00769	0.078	-0.01057	0.078	1.399e-06	0.078	5.582e-07	0.078	5.346e-07
1923	0.077	-0.0047	0.077	-0.0077	0.077	-0.01058	0.077	1.502e-06	0.077	6.053e-07	0.077	8.255e-07
1924	0.076	-0.0047	0.076	-0.0077	0.076	-0.0106	0.076	1.439e-06	0.076	7.547e-07	0.076	6.682e-07
1925	0.075	-0.00471	0.075	-0.00771	0.075	-0.0106	0.075	1.47e-06	0.075	7.626e-07	0.075	6.211e-07
1926	0.074	-0.00471	0.074	-0.00771	0.074	-0.01062	0.074	1.447e-06	0.074	7.311e-07	0.074	6.211e-07
1927	0.073	-0.00471	0.073	-0.00771	0.073	-0.01063	0.073	1.509e-06	0.073	7.39e-07	0.073	6.053e-07
1928	0.072	-0.00471	0.072	-0.00772	0.072	-0.01064	0.072	1.509e-06	0.072	6.289e-07	0.072	6.918e-07
1929	0.071	-0.00471	0.071	-0.00772	0.071	-0.01065	0.071	1.588e-06	0.071	6.447e-07	0.071	5.189e-07
1930	0.07	-0.00471	0.07	-0.00773	0.07	-0.01066	0.07	1.439e-06	0.07	6.525e-07	0.07	6.604e-07
1931	0.069	-0.00471	0.069	-0.00773	0.069	-0.01067	0.069	1.352e-06	0.069	8.097e-07	0.069	7.547e-07
1932	0.068	-0.00472	0.068	-0.00774	0.068	-0.01068	0.068	1.297e-06	0.068	5.975e-07	0.068	6.84e-07
1933	0.067	-0.00472	0.067	-0.00774	0.067	-0.01069	0.067	1.376e-06	0.067	6.997e-07	0.067	5.267e-07
1934	0.066	-0.00472	0.066	-0.00775	0.066	-0.0107	0.066	1.329e-06	0.066	6.525e-07	0.066	5.503e-07
1935	0.065	-0.00472	0.065	-0.00775	0.065	-0.01071	0.065	1.439e-06	0.065	7.547e-07	0.065	5.818e-07
1936	0.064	-0.00472	0.064	-0.00775	0.064	-0.01072	0.064	1.454e-06	0.064	6.918e-07	0.064	6.761e-07
1937	0.063	-0.00472	0.063	-0.00776	0.063	-0.01073	0.063	1.352e-06	0.063	6.132e-07	0.063	6.211e-07
1938	0.062	-0.00472	0.062	-0.00776	0.062	-0.01074	0.062	1.329e-06	0.062	5.582e-07	0.062	5.267e-07
1939	0.061	-0.00473	0.061	-0.00777	0.061	-0.01075	0.061	1.329e-06	0.061	5.346e-07	0.061	6.132e-07
1940	0.06	-0.00473	0.06	-0.00777	0.06	-0.01076	0.06	1.423e-06	0.06	5.346e-07	0.06	4.481e-07
1941	0.059	-0.00473	0.059	-0.00778	0.059	-0.01077	0.059	1.352e-06	0.059	5.66e-07	0.059	6.447e-07
1942	0.058	-0.00473	0.058	-0.00778	0.058	-0.01078	0.058	1.132e-06	0.058	5.346e-07	0.058	4.088e-07
1943	0.057	-0.00473	0.057	-0.00779	0.057	-0.01079	0.057	1.258e-06	0.057	5.818e-07	0.057	5.346e-07
1944	0.056	-0.00473	0.056	-0.00779	0.056	-0.0108	0.056	1.266e-06	0.056	5.818e-07	0.056	6.211e-07
1945	0.055	-0.00473	0.055	-0.00779	0.055	-0.01081	0.055	1.219e-06	0.055	6.84e-07	0.055	5.975e-07
1946	0.054	-0.00473	0.054	-0.0078	0.054	-0.01082	0.054	1.234e-06	0.054	6.761e-07	0.054	5.11e-07
1947	0.053	-0.00474	0.053	-0.0078	0.053	-0.01083	0.053	1.266e-06	0.053	5.346e-07	0.053	5.66e-07
1948	0.052	-0.00474	0.052	-0.00781	0.052	-0.01084	0.052	1.258e-06	0.052	5.031e-07	0.052	4.874e-07
1949	0.051	-0.00474	0.051	-0.00781	0.051	-0.01085	0.051	1.124e-06	0.051	6.132e-07	0.051	4.953e-07
1950	0.05	-0.00474	0.05	-0.00782	0.05	-0.01086	0.05	1.25e-06	0.05	5.66e-07	0.05	4.088e-07
1951	0.049	-0.00474	0.049	-0.00782	0.049	-0.01087	0.049	1.447e-06	0.049	6.447e-07	0.049	3.302e-07
1952	0.048	-0.00475	0.048	-0.00782	0.048	-0.01088	0.048	1.384e-06	0.048	6.132e-07	0.048	5.346e-07
1953	0.047	-0.00475	0.047	-0.00783	0.047	-0.01089	0.047	1.211e-06	0.047	6.132e-07	0.047	4.56e-07
1954	0.046	-0.00475	0.046	-0.00783	0.046	-0.0109	0.046	1.281e-06	0.046	6.447e-07	0.046	3.695e-07
1955	0.045	-0.00475	0.045	-0.00784	0.045	-0.01091	0.045	1.266e-06	0.045	6.211e-07	0.045	4.796e-07
1956	0.044	-0.00475	0.044	-0.00784	0.044	-0.01092	0.044	1.384e-06	0.044	5.11e-07	0.044	3.852e-07
1957	0.043	-0.00475	0.043	-0.00784	0.043	-0.01093	0.043	1.132e-06	0.043	4.874e-07	0.043	5.346e-07
1958	0.042	-0.00475	0.042	-0.00785	0.042	-0.01094	0.042	1.234e-06	0.042	5.189e-07	0.042	3.538e-07
1959	0.041	-0.00475	0.041	-0.00785	0.041	-0.01095	0.041	1.25e-06	0.041	5.896e-07	0.041	4.953e-07
1960	0.04	-0.00476	0.04	-0.00786	0.04	-0.01096	0.04	1.281e-06	0.04	5.189e-07	0.04	3.852e-07
1961	0.039	-0.00476	0.039	-0.00786	0.039	-0.01097	0.039	1.281e-06	0.039	6.211e-07	0.039	4.167e-07
1962	0.038	-0.00476	0.038	-0.00787	0.038	-0.01098	0.038	1.187e-06	0.038	5.503e-07	0.038	3.616e-07
1963	0.037	-0.00476	0.037	-0.00787	0.037	-0.01099	0.037	1.226e-06	0.037	5.189e-07	0.037	4.717e-07
1964	0.036	-0.00476	0.036	-0.00787	0.036	-0.011	0.036	1.124e-06	0.036	5.503e-07	0.036	3.695e-07
1965	0.035	-0.00477	0.035	-0.00788	0.035	-0.01101	0.035	1.258e-06	0.035	4.245e-07	0.035	3.616e-07
1966	0.034	-0.00477	0.034	-0.00788	0.034	-0.01102	0.034	1.132e-06	0.034	4.717e-07	0.034	2.358e-07
1967	0.033	-0.00477	0.033	-0.00789	0.033	-0.01103	0.033	1.219e-06	0.033	4.324e-07	0.033	1.965e-07
1968	0.032	-0.00477	0.032	-0.00789	0.032	-0.01103	0.032	1.242e-06	0.032	4.167e-07	0.032	3.302e-07
1969	0.031	-0.00477	0.031	-0.0079	0.031	-0.01104	0.031	1.25e-06	0.031	3.852e-07	0.031	3.616e-07
1970	0.03	-0.00477	0.03	-0.0079	0.03	-0.01106	0.03	1.085e-06	0.03	3.695e-07	0.03	3.145e-07
1971	0.029	-0.00478	0.029	-0.0079	0.029	-0.01107	0.029	1.179e-06	0.029	4.481e-07	0.029	2.673e-07
1972	0.028	-0.00478	0.028	-0.00791	0.028	-0.01108	0.028	1.266e-06	0.028	3.145e-07	0.028	2.28e-07
1973	0.027	-0.00478	0.027	-0.00791	0.027	-0.01108	0.027	1.14e-06	0.027	2.673e-07	0.027	2.909e-07
1974	0.026	-0.00478	0.026	-0.00792	0.026	-0.01109	0.026	1.116e-06	0.026	2.28e-07	0.026	3.066e-07
1975	0.025	-0.00478	0.025	-0.00792	0.025	-0.0111	0.025	1.077e-06	0.025	4.088e-07	0.025	3.302e-07
1976	0.024	-0.00478	0.024	-0.00792	0.024	-0.01111	0.024	1.195e-06	0.024	4.717e-07	0.024	3.223e-07
1977	0.023	-0.00478	0.023	-0.00793	0.023	-0.01113	0.023	1.132e-06	0.023	3.538e-07	0.023	3.381e-07
1978	0.022	-0.00479	0.022	-0.00793	0.022	-0.01113	0.022	1.046e-06	0.022	2.044e-07	0.022	1.336e-07
1979	0.021	-0.00479	0.021	-0.00794	0.021	-0.01114	0.021	1.006e-06	0.021	2.673e-07	0.021	4.167e-07
1980	0.02	-0.00479	0.02	-0.00794	0.02	-0.01115	0.02	9.748e-07	0.02	3.302e-07	0.02	2.673e-07
1981	0.019	-0.00479	0.019	-0.00795	0.019	-0.01116	0.019	1.116e-06	0.019	3.616e-07	0.019	1.572e-07
1982	0.018	-0.00479	0.018	-0.00795	0.018	-0.01117	0.018	1.124e-06	0.018	2.594e-07	0.018	2.123e-07
1983	0.017	-0.00479	0.017	-0.00795	0.017	-0.01118	0.017	1.053e-06	0.017	3.538e-07	0.017	2.358e-07
1984	0.016	-0.0048	0.016	-0.00796	0.016	-0.01119	0.016	1.006e-06	0.016	3.381e-07	0.016	2.044e-07
1985	0.015	-0.0048	0.015	-0.00796	0.015	-0.0112	0.015	1.053e-06	0.015	3.459e-07	0.015	2.358e-07
1986	0.014	-0.0048	0.014	-0.00797	0.014	-0.01121	0.014	8.962e-07	0.014	4.481e-07	0.014	1.258e-07
1987	0.013	-0.0048	0.013	-0.00797	0.013	-0.01122	0.013	8.805e-07	0.013	4.874e-07	0.013	2.83e-07
1988	0.012	-0.0048	0.012	-0.00798	0.012	-0.01123	0.012	9.827e-07	0.012	4.56e-07	0.012	2.123e-07
1989	0.011	-0.00481	0.011	-0.00798	0.011	-0.01124	0.011	9.748e-07	0.011	4.56e-07	0.011	2.28e-07
1990	0.01	-0.00481	0.01	-0.00799	0.01	-0.01125	0.01	1.053e-06	0.01	4.874e-07	0.01	1.022e-07
1991	0.009	-0.00481	0.009	-0.00799	0.009	-0.01126	0.009	9.748e-07	0.009	4.953e-07	0.009	1.494e-07
1992	0.008	-0.00481	0.008	-0.00799	0.008	-0.01127	0.008	9.748e-07	0.008	3.381e-07	0.008	3.459e-07
1993	0.007	-0.00481	0.007	-0.008	0.007	-0.01128	0.007	9.513e-07	0.007	2.437e-07	0.007	2.437e-07
1994	0.006	-0.00481	0.006	-0.008	0.006	-0.01129	0.006	1.108e-06	0.006	1.022e-07	0.006	1.258e-07
1995	0.005	-0.00482	0.005	-0.00801	0.005	-0.0113	0.005	1.116e-06	0.005	3.066e-07	0.005	3.145e-08
1996	0.004	-0.00482	0.004	-0.00801	0.004	-0.01131	0.004	1.108e-06	0.004	1.415e-07	0.004	1.965e-07
1997	0.003	-0.00482	0.003	-0.00801	0.003	-0.01132	0.003	1.014e-06	0.003	2.752e-07	0.003	1.572e-07
1998	0.002	-0.00482	0.002	-0.00802	0.002	-0.01133	0.002	9.434e-07	0.002	2.123e-07	0.002	9.434e-08
[truncated: 1 more rows]
