# Supplementary material for: All-water supercapacitor enabled by 1-nm clay channels
Source: Nat Commun. 2026 Jun 5;17:5014. doi: 10.1038/s41467-026-73924-1 (PMC13241519; doi:10.1038/s41467-026-73924-1)
Supplement: Supplementary file 3 — Source Data [file 41467_2026_73924_MOESM3_ESM.zip › Source data/FigS12.xlsx]

## Sheet: Wet systems
Bentonite		Illite		SiO2		Kaolinite		Silt		MMT		Nanodiamonds
Freq(Hz)	Sig(S/m)	Freq(Hz)	Sig(S/m)	Freq(Hz)	Sig(S/m)	Freq(Hz)	Sig(S/m)	Freq(Hz)	Sig(S/m)	Freq(Hz)	Sig(S/m)	Freq(Hz)	Sig(S/m)
3.00002e+06	0.65603	3.00002e+06	0.11451	3.00002e+06	0.01875	3.00002e+06	0.00832	3.00002e+06	0.00348	3.00002e+06	0.06108	10000000	0.1362
1.88381e+06	0.63373	1.88381e+06	0.11041	1.88381e+06	0.01658	1.88381e+06	0.00675	1.88381e+06	0.00328	1.88381e+06	0.05959	9221980	0.13394
1.18292e+06	0.62723	1.18292e+06	0.10861	1.18292e+06	0.01578	1.18292e+06	0.00588	1.18292e+06	0.00308	1.18292e+06	0.05881	8504490	0.13209
742791	0.6236	742791	0.1073	742791	0.01536	742791	0.00552	742791	0.00293	742791	0.05813	7842820	0.13049
466430	0.61954	466430	0.10621	466430	0.01524	466430	0.00531	466430	0.0028	466430	0.05749	7232630	0.12911
292885	0.61409	292885	0.10525	292885	0.0151	292885	0.0052	292885	0.00271	292885	0.0566	6669920	0.12798
183918	0.60823	183918	0.10404	183918	0.01499	183918	0.00511	183918	0.00263	183918	0.05605	6150990	0.12705
115490	0.60134	115490	0.10252	115490	0.01483	115490	0.00506	115490	0.00258	115490	0.05523	5672430	0.12624
72520.8	0.59432	72520.8	0.10072	72520.8	0.01467	72520.8	0.005	72520.8	0.00253	72520.8	0.05515	5231100	0.12551
45538.9	0.58613	45538.9	0.09819	45538.9	0.01443	45538.9	0.00493	45538.9	0.00248	45538.9	0.05472	4824110	0.12487
28596.3	0.57401	28596.3	0.09495	28596.3	0.01417	28596.3	0.00486	28596.3	0.00242	28596.3	0.05394	4448780	0.12431
17953.9	0.55854	17953.9	0.09033	17953.9	0.01387	17953.9	0.00478	17953.9	0.00236	17953.9	0.05349	4102660	0.12382
11273.4	0.5372	11273.4	0.08476	11273.4	0.01349	11273.4	0.00469	11273.4	0.00229	11273.4	0.05319	3783460	0.12339
7081.58	0.50534	7081.58	0.07748	7081.58	0.01309	7081.58	0.00457	7081.58	0.00221	7081.58	0.05267	3489100	0.12295
4446.42	0.45872	4446.42	0.06793	4446.42	0.01263	4446.42	0.00442	4446.42	0.0021	4446.42	0.05176	3217640	0.12275
2790.89	0.39419	2790.89	0.05658	2790.89	0.01207	2790.89	0.00421	2790.89	0.00198	2790.89	0.05092	2967300	0.12234
1753.32	0.3151	1753.32	0.04385	1753.32	0.01142	1753.32	0.00392	1753.32	0.00183	1753.32	0.05011	2736440	0.12186
1101.05	0.2313	1101.05	0.03136	1101.05	0.01063	1101.05	0.00353	1101.05	0.00165	1101.05	0.04904	2523540	0.1215
691.105	0.15677	691.105	0.02087	691.105	0.00968	691.105	0.00301	691.105	0.00144	691.105	0.04757	2327200	0.12119
434.028	0.09932	434.028	0.01346	434.028	0.00857	434.028	0.00237	434.028	0.00121	434.028	0.04603	2146140	0.12088
272.471	0.06001	272.471	0.00876	272.471	0.00731	272.471	0.00172	272.471	0.00096071	272.471	0.04425	1979170	0.12057
171.15	0.03559	171.15	0.00593	171.15	0.006	171.15	0.00117	171.15	0.000732647	171.15	0.04203	1825180	0.12027
107.441	0.02132	107.441	0.00419	107.441	0.00476	107.441	0.000759113	107.441	0.000535886	107.441	0.03885	1683180	0.11997
67.4834	0.01329	67.4834	0.00311	67.4834	0.00367	67.4834	0.000502779	67.4834	0.000384479	67.4834	0.0347	1552230	0.11967
42.3729	0.00856	42.3729	0.00239	42.3729	0.00278	42.3729	0.000344603	42.3729	0.000276346	42.3729	0.02916	1431460	0.11941
26.6093	0.00578	26.6093	0.00187	26.6093	0.00209	26.6093	0.000248682	26.6093	0.000201909	26.6093	0.02254	1320090	0.11908
16.7052	0.00403	16.7052	0.00149	16.7052	0.00157	16.7052	0.000186578	16.7052	0.000151631	16.7052	0.01601	1217380	0.11872
10.4936	0.00291	10.4936	0.00119	10.4936	0.00118	10.4936	0.000145035	10.4936	0.00011739	10.4936	0.01057	1122670	0.11849
6.58727	0.00215	6.58727	0.000957591	6.58727	0.000907607	6.58727	0.000115881	6.58727	9.41398e-05	6.58727	0.00695	1035320	0.11819
4.13798	0.00163	4.13798	0.00078343	4.13798	0.000714547	4.13798	0.000100967	4.13798	7.75134e-05	4.13798	0.00475	954772	0.11783
2.59854	0.00125	2.59854	0.000650083	2.59854	0.000573061	2.59854	7.99401e-05	2.59854	6.5683e-05	2.59854	0.00347	880488	0.11751
1.63084	0.000964339	1.63084	0.000553666	1.63084	0.000472752	1.63084	6.86151e-05	1.63084	5.71249e-05	1.63084	0.00277	811985	0.11718
1.02486	0.000749261	1.02486	0.000485846	1.02486	0.000401313	1.02486	6.03863e-05	1.02486	5.06819e-05	1.02486	0.0024	748810	0.11683
0.6429	0.000580163	0.6429	0.000437066	0.6429	0.000347774	0.6429	5.38649e-05	0.6429	4.56596e-05	0.6429	0.00219	690551	0.11648
0.40375	0.000451549	0.40375	0.00040429	0.40375	0.000308014	0.40375	4.87213e-05	0.40375	4.18965e-05	0.40375	0.00205	636825	0.11612
0.2536	0.000349791	0.2536	0.000381647	0.2536	0.00027696	0.2536	4.42008e-05	0.2536	3.88568e-05	0.2536	0.00192	587279	0.11575
0.15922	0.000271297	0.15922	0.000366146	0.15922	0.000253973	0.15922	4.05995e-05	0.15922	3.65054e-05	0.15922	0.00181	541587	0.11536
0.09995	0.000208351	0.09995	0.000359672	0.09995	0.000237084	0.09995	3.74048e-05	0.09995	3.4966e-05	0.09995	0.00169	499451	0.11496
												460592	0.11454
												424757	0.11412
												391710	0.11367
												361234	0.11321
												333130	0.11272
												307211	0.11222
												283310	0.1117
												261268	0.11115
												240940	0.11058
												222195	0.10998
												204908	0.10934
												188965	0.10868
												174263	0.10799
												160705	0.10727
												148202	0.10651
												136672	0.10571
												126038	0.10488
												116232	0.104
												107189	0.10309
												98849.6	0.10214
												91158.9	0.10113
												84066.5	0.10008
												77526	0.09898
												71494.3	0.09783
												65931.9	0.09661
												60802.2	0.09539
												56071.7	0.09407
												51709.2	0.09269
												47686.1	0.09126
												43976	0.08978
												40554.6	0.08823
												37399.4	0.08661
												34489.6	0.08493
												31806.3	0.08321
												29331.7	0.08139
												27049.6	0.07952
												24945.1	0.0776
												23004.3	0.07562
												21214.5	0.07357
												19564	0.07146
												18041.9	0.06931
												16638.2	0.06712
												15343.7	0.06489
												14149.9	0.06261
												13049	0.0603
												12033.8	0.05795
												11097.5	0.05558
												10234.1	0.05322
												9437.88	0.05087
												8703.59	0.04852
												8026.43	0.0462
												7401.96	0.04392
												6826.07	0.04169
												6294.99	0.0395
												5805.23	0.03738
												5353.57	0.03532
												4937.05	0.03329
												4552.94	0.03127
												4198.71	0.02938
												3872.04	0.0276
												3570.79	0.0259
												3292.97	0.02429
												3036.77	0.02275
												2800.5	0.02132
												2582.62	0.01998
												2381.69	0.01874
												2196.39	0.01758
												2025.5	0.01649
												1867.91	0.01549
												1722.59	0.01456
												1588.56	0.01369
												1464.97	0.01288
												1350.99	0.01214
												1245.88	0.01143
												1148.95	0.01079
												1059.56	0.0102
												977.124	0.00965
												901.102	0.00913
												830.994	0.00863
												766.341	0.00816
												706.718	0.00772
												651.734	0.00733
												601.028	0.00697
												554.266	0.00664
												511.143	0.00632
												471.375	0.00602
												434.701	0.00575
												400.881	0.00548
												369.691	0.00524
												340.928	0.005
												314.404	0.00478
												289.942	0.00457
												267.384	0.00437
												246.581	0.00419
												227.397	0.00401
												209.705	0.00384
												193.389	0.00368
												178.343	0.00352
												164.468	0.00337
												151.672	0.00323
												139.871	0.0031
												128.989	0.00297
												118.953	0.00285
												109.699	0.00274
												101.164	0.00262
												93.293	0.00252
												86.0346	0.00242
												79.341	0.00232
												73.1681	0.00223
												67.4754	0.00214
												62.2257	0.00206
												57.3844	0.00198
												52.9198	0.0019
												48.8025	0.00183
												45.0056	0.00176
												41.5041	0.0017
												38.2749	0.00163
												35.2971	0.00157
												32.5509	0.00152
												30.0184	0.00146
												27.6829	0.00141
												25.5291	0.00136
												23.5429	0.00131
												21.7112	0.00127
												20.022	0.00123
												18.4643	0.00119
												17.0277	0.00115
												15.7029	0.00111
												14.4812	0.00107
												13.3545	0.00104
												12.3155	0.00101
												11.3573	0.000974086
												10.4737	0.00094368
												9.65883	0.000916052
												8.90736	0.000891359
												8.21434	0.000867062
												7.57525	0.000844153
												6.98588	0.000822069
												6.44236	0.000800666
												5.94113	0.000780543
												5.4789	0.000760792
												5.05263	0.000741354
												4.65953	0.000722776
												4.29701	0.000704928
												3.96269	0.000687517
												3.65438	0.000670976
												3.37006	0.000654873
												3.10787	0.000638742
												2.86607	0.000623396
												2.64308	0.000608312
												2.43744	0.000593552
												2.24781	0.000578926
												2.07292	0.000564551
												1.91164	0.000550827
												1.76291	0.000537502
												1.62576	0.000525045
												1.49927	0.000512911
												1.38262	0.00050059
												1.27505	0.000488254
												1.17585	0.000476863
												1.08437	0.000466488
												1	0.000454455

## Sheet: Dry systems
Bentonite		Illite		SiO2		Kaolinite		Silt
Freq(Hz)	Sig(S/m)	Freq(Hz)	Sig(S/m)	Freq(Hz)	Sig(S/m)	Freq(Hz)	Sig(S/m)	Freq(Hz)	Sig(S/m)
3.00002e+06	0.00147	3.00002e+06	0.00152	3.00002e+06	0.000133491	3.00002e+06	0.000368429	3.00002e+06	3.24393e-06
1.88381e+06	0.00115	1.88381e+06	0.00126	1.88381e+06	-2.38276e-05	1.88381e+06	0.000340194	1.88381e+06	6.78598e-05
1.18292e+06	0.000872136	1.18292e+06	0.000946867	1.18292e+06	1.53035e-05	1.18292e+06	0.000225205	1.18292e+06	4.97596e-05
742791	0.000522759	742791	0.000727706	742791	-7.19015e-05	742791	0.000153011	742791	3.79369e-05
466430	0.000433273	466430	0.000561638	466430	-0.000121411	466430	0.000110839	466430	2.40906e-05
292885	0.000335573	292885	0.000442713	292885	-3.20398e-06	292885	7.9611e-05	292885	1.70127e-05
183918	0.000274953	183918	0.00035366	183918	2.4858e-05	183918	5.64488e-05	183918	1.21339e-05
115490	0.000211712	115490	0.000288371	115490	1.26946e-05	115490	4.10901e-05	115490	7.6732e-06
72520.8	0.00017424	72520.8	0.00023229	72520.8	1.82867e-05	72520.8	3.06337e-05	72520.8	6.51268e-06
45538.9	0.000144506	45538.9	0.00018877	45538.9	1.40842e-05	45538.9	2.35635e-05	45538.9	5.19724e-06
28596.3	0.000114218	28596.3	0.000155851	28596.3	9.64291e-06	28596.3	1.78205e-05	28596.3	3.77048e-06
17953.9	8.95308e-05	17953.9	0.000131257	17953.9	5.20094e-06	17953.9	1.33789e-05	17953.9	3.12949e-06
11273.4	6.44396e-05	11273.4	0.000112831	11273.4	5.79083e-06	11273.4	1.07245e-05	11273.4	2.33055e-06
7081.58	4.58265e-05	7081.58	9.82445e-05	7081.58	5.16353e-06	7081.58	8.36784e-06	7081.58	1.74683e-06
4446.42	3.12414e-05	4446.42	8.61264e-05	4446.42	4.21116e-06	4446.42	6.58071e-06	4446.42	1.44931e-06
2790.89	1.961e-05	2790.89	7.52648e-05	2790.89	3.26643e-06	2790.89	5.24709e-06	2790.89	1.19795e-06
1753.32	1.23273e-05	1753.32	6.47049e-05	1753.32	2.87573e-06	1753.32	4.03726e-06	1753.32	1.01932e-06
1101.05	8.37829e-06	1101.05	5.44994e-05	1101.05	2.56056e-06	1101.05	3.33751e-06	1101.05	8.55948e-07
691.105	5.5261e-06	691.105	4.46858e-05	691.105	2.34621e-06	691.105	2.75335e-06	691.105	7.20765e-07
434.028	4.17687e-06	434.028	3.58365e-05	434.028	2.21933e-06	434.028	2.30378e-06	434.028	5.28628e-07
272.471	2.75588e-06	272.471	2.82913e-05	272.471	1.90822e-06	272.471	1.90555e-06	272.471	4.58235e-07
171.15	1.86391e-06	171.15	2.19408e-05	171.15	1.79633e-06	171.15	1.60638e-06	171.15	3.91211e-07
107.441	1.3952e-06	107.441	1.66863e-05	107.441	3.87444e-06	107.441	1.33511e-06	107.441	4.28945e-07
67.4834	1.48185e-06	67.4834	1.20683e-05	67.4834	1.93934e-06	67.4834	1.20534e-06	67.4834	3.87415e-07
42.3729	1.46842e-06	42.3729	8.96094e-06	42.3729	1.60621e-06	42.3729	1.02143e-06	42.3729	-7.91777e-08
26.6093	5.76555e-07	26.6093	5.95047e-06	26.6093	1.54832e-06	26.6093	8.42881e-07	26.6093	2.73212e-07
16.7052	4.42397e-07	16.7052	4.06927e-06	16.7052	1.22788e-06	16.7052	6.81577e-07	16.7052	1.85447e-07
10.4936	2.14264e-07	10.4936	2.88126e-06	10.4936	1.2433e-06	10.4936	6.00993e-07	10.4936	1.32781e-07
6.58727	3.4321e-07	6.58727	1.92098e-06	6.58727	8.39051e-07	6.58727	4.20161e-07	6.58727	1.30601e-07
4.13798	2.40014e-07	4.13798	1.32269e-06	4.13798	8.89354e-07	4.13798	3.08241e-07	4.13798	1.12948e-07
2.59854	1.85203e-07	2.59854	9.53083e-07	2.59854	8.41921e-07	2.59854	2.33697e-07	2.59854	9.66096e-08
1.63084	1.65782e-07	1.63084	7.08483e-07	1.63084	6.04456e-07	1.63084	1.67682e-07	1.63084	8.26262e-08
1.02486	1.32143e-07	1.02486	5.35584e-07	1.02486	5.12015e-07	1.02486	1.20235e-07	1.02486	7.30057e-08
0.6429	9.74257e-08	0.6429	4.00967e-07	0.6429	4.21761e-07	0.6429	8.83266e-08	0.6429	6.2008e-08
0.40375	8.25217e-08	0.40375	3.17357e-07	0.40375	3.4805e-07	0.40375	6.72529e-08	0.40375	5.76698e-08
0.2536	6.79598e-08	0.2536	2.72483e-07	0.2536	2.88022e-07	0.2536	5.05074e-08	0.2536	5.04197e-08
0.15922	5.24232e-08	0.15922	2.18704e-07	0.15922	2.4679e-07	0.15922	3.92996e-08	0.15922	4.2989e-08
0.09995	4.10475e-08	0.09995	1.85991e-07	0.09995	2.10247e-07	0.09995	3.12733e-08	0.09995	3.67843e-08
