# Supplementary material for: All-water supercapacitor enabled by 1-nm clay channels
Source: Nat Commun. 2026 Jun 5;17:5014. doi: 10.1038/s41467-026-73924-1 (PMC13241519; doi:10.1038/s41467-026-73924-1)
Supplement: Supplementary file 3 — Source Data [file 41467_2026_73924_MOESM3_ESM.zip › Source data/FigS13.xlsx]

## Sheet: Sheet1
Bentonite		Nanodiamonds		Nafion		MCM-41(low freq)		MCM-41(high freq)		Water		Dry MCM-41		Dry diamond
Freq(Hz)	Sig(S/m)	Freq(Hz)	Sig(S/m)	Freq(Hz)	Sig(S/m)	Freq(Hz)	Sig(S/m)	Freq(Hz)	Sig(S/m)	Freq(Hz)	Sig(S/m)	Freq(Hz)	Sig(S/m)	Freq(Hz)	Sig(S/m)
3.00002e+06	0.65603	10000000	0.11466	10000000	0.08895	1000000	0.00399	521826000	0.04206	521826000	0.05918	1000000	2.09871e-06	954772	2.09675e-06
1.88381e+06	0.63373	9221980	0.10877	9221980	0.08381	1.08513e+06	0.00403	549023000	0.04035	549023000	0.0709	1.08513e+06	2.25863e-06	880488	2.00533e-06
1.18292e+06	0.62723	8504490	0.10375	8504490	0.0794	1.1775e+06	0.00408	576220000	0.0485	576220000	0.07598	1.1775e+06	1.54686e-06	811985	1.8931e-06
742791	0.6236	7842820	0.09953	7842820	0.07554	1.27774e+06	0.00412	603418000	0.04907	603418000	0.08296	1.27774e+06	1.53965e-06	748810	1.93102e-06
466430	0.61954	7232630	0.09599	7232630	0.07206	1.38651e+06	0.00417	652932000	0.05516	652932000	0.09228	1.38651e+06	2.41485e-06	690551	1.57259e-06
292885	0.61409	6669920	0.09316	6669920	0.0691	1.50454e+06	0.00421	702446000	0.04967	702446000	0.10275	1.50454e+06	2.82165e-06	636825	1.64333e-06
183918	0.60823	6150990	0.09085	6150990	0.06647	1.63262e+06	0.00426	751961000	0.05289	751961000	0.12185	1.63262e+06	1.96274e-06	587279	1.52464e-06
115490	0.60134	5672430	0.08891	5672430	0.06414	1.7716e+06	0.00431	801475000	0.05814	801475000	0.13966	1.7716e+06	2.76584e-06	541587	1.76112e-06
72520.8	0.59432	5231100	0.08737	5231100	0.06207	1.92241e+06	0.00437	850989000	0.06546	850989000	0.152	1.92241e+06	3.13328e-06	499451	1.6537e-06
45538.9	0.58613	4824110	0.08699	4824110	0.06074	2.08606e+06	0.00443	900503000	0.06305	900503000	0.17265	2.08606e+06	3.54168e-06	460592	1.44564e-06
28596.3	0.57401	4448780	0.08545	4448780	0.05898	2.26364e+06	0.00448	950018000	0.07146	950018000	0.18696	2.26364e+06	3.44167e-06	424757	1.41026e-06
17953.9	0.55854	4102660	0.08416	4102660	0.05748	2.45634e+06	0.00454	999532000	0.07158	999532000	0.21091	2.45634e+06	3.44789e-06	391710	1.18381e-06
11273.4	0.5372	3783460	0.08308	3783460	0.05614	2.66545e+06	0.00461	1049050000	0.07379	1049050000	0.22827	2.66545e+06	3.87195e-06	361234	7.0799e-07
7081.58	0.50534	3489100	0.08213	3489100	0.05495	2.89235e+06	0.00469	1098560000	0.08216	1098560000	0.25333	2.89235e+06	4.43502e-06	333130	9.95024e-07
4446.42	0.45872	3217640	0.08131	3217640	0.05397	3.13857e+06	0.00476	1188700000	0.08206	1188700000	0.30109	3.13857e+06	4.7013e-06	307211	1.06569e-06
2790.89	0.39419	2967300	0.08061	2967300	0.05303	3.40574e+06	0.00483	1278850000	0.09408	1278850000	0.34462	3.40574e+06	4.67222e-06	283310	8.36445e-07
1753.32	0.3151	2736440	0.07989	2736440	0.0522	3.69567e+06	0.00491	1368990000	0.10048	1368990000	0.40425	3.69567e+06	4.85243e-06	261268	9.66581e-07
1101.05	0.2313	2523540	0.07933	2523540	0.05146	4.01027e+06	0.005	1459140000	0.1064	1459140000	0.45226	4.01027e+06	5.90624e-06	240940	7.8385e-07
691.105	0.15677	2327200	0.0788	2327200	0.0508	4.35165e+06	0.00509	1549280000	0.11781	1549280000	0.50769	4.35165e+06	5.88198e-06	222195	7.33715e-07
434.028	0.09932	2146140	0.07834	2146140	0.0502	4.72211e+06	0.00519	1639420000	0.11855	1639420000	0.57022	4.72211e+06	6.29876e-06	204908	7.20231e-07
272.471	0.06001	1979170	0.07791	1979170	0.04965	5.12408e+06	0.0053	1729570000	0.13095	1729570000	0.6294	5.12408e+06	8.05829e-06	188965	6.06513e-07
171.15	0.03559	1825180	0.07751	1825180	0.04912	5.5603e+06	0.00539	1819710000	0.13603	1819710000	0.69728	5.5603e+06	7.99049e-06	174263	5.90475e-07
107.441	0.02132	1683180	0.07714	1683180	0.04864	6.03362e+06	0.0055	1909860000	0.14005	1909860000	0.75978	6.03362e+06	8.12126e-06	160705	5.73974e-07
67.4834	0.01329	1552230	0.07678	1552230	0.04821	6.54725e+06	0.00562	2000000000	0.15556	2000000000	0.83373	6.54725e+06	9.27967e-06	148202	5.11189e-07
42.3729	0.00856	1431460	0.07645	1431460	0.04782	7.10461e+06	0.00575	2164110000	0.16462	2164110000	0.97622	7.10461e+06	1.01979e-05	136672	4.91484e-07
26.6093	0.00578	1320090	0.07612	1320090	0.04746	7.70941e+06	0.00587	2328230000	0.18438	2328230000	1.13006	7.70941e+06	1.07452e-05	126038	4.6969e-07
16.7052	0.00403	1217380	0.07582	1217380	0.04712	8.36569e+06	0.00601	2492340000	0.19308	2492340000	1.29101	8.36569e+06	1.14393e-05	116232	4.54582e-07
10.4936	0.00291	1122670	0.07552	1122670	0.04679	9.07785e+06	0.00614	2656450000	0.21734	2656450000	1.46937	9.07785e+06	1.20416e-05	107189	4.21408e-07
6.58727	0.00215	1035320	0.07521	1035320	0.04646	9.85061e+06	0.00629	2820560000	0.24029	2820560000	1.65081	9.85061e+06	1.30479e-05	98849.6	4.04344e-07
4.13798	0.00163	954772	0.07492	954772	0.04615	10689200	0.00645	2984680000	0.24513	2984680000	1.84458	10689200	1.48503e-05	91158.9	3.95007e-07
2.59854	0.00125	880488	0.07462	880488	0.04586	11599100	0.00661	3148790000	0.25702	3148790000	2.04903	11599100	1.56491e-05	84066.5	3.58706e-07
1.63084	0.000964339	811985	0.07432	811985	0.04557	12586500	0.00678	3312900000	0.28594	3312900000	2.25709	12586500	1.65014e-05	77526	3.28477e-07
1.02486	0.000749261	748810	0.07402	748810	0.04529	13658000	0.00696	3477020000	0.30167	3477020000	2.47528	13658000	1.80877e-05	71494.3	3.31516e-07
0.6429	0.000580163	690551	0.07371	690551	0.04502	14820600	0.00715	3641130000	0.31429	3641130000	2.70928	14820600	1.98465e-05	65931.9	3.39155e-07
0.40375	0.000451549	636825	0.0734	636825	0.04475	16082300	0.00734	3939910000	0.34535	3939910000	3.15057	16082300	2.09346e-05	60802.2	2.91777e-07
0.2536	0.000349791	587279	0.07308	587279	0.04449	17451300	0.00755	4238680000	0.38771	4238680000	3.62931	17451300	2.24993e-05	56071.7	2.89005e-07
0.15922	0.000271297	541587	0.07275	541587	0.04423	18936900	0.00776	4537460000	0.41726	4537460000	4.127	18936900	2.39445e-05	51709.2	2.70684e-07
0.09995	0.000208351	499451	0.07241	499451	0.04398	20549000	0.00799	4836240000	0.4662	4836240000	4.66695	20549000	2.5964e-05	47686.1	2.42129e-07
		460592	0.07207	460592	0.04373	22298300	0.00823	5135020000	0.50106	5135020000	5.20253	22298300	2.80293e-05	43976	2.27241e-07
		424757	0.07171	424757	0.04348	24196500	0.00848	5433800000	0.55325	5433800000	5.78287	24196500	3.07298e-05	40554.6	2.13943e-07
		391710	0.07133	391710	0.04324	26256300	0.00874	5732570000	0.58704	5732570000	6.38542	26256300	3.3319e-05	37399.4	1.98578e-07
		361234	0.07094	361234	0.043	28491400	0.00903	6031350000	0.63667	6031350000	7.01907	28491400	3.61033e-05	34489.6	1.86159e-07
		333130	0.07054	333130	0.04276	30916800	0.00932	6330130000	0.68707	6330130000	7.65868	30916800	3.85176e-05	31806.3	1.73575e-07
		307211	0.07013	307211	0.04253	33548600	0.00962	6628910000	0.72326	6628910000	8.3247	33548600	4.17811e-05	29331.7	1.62258e-07
		283310	0.06969	283310	0.04229	36404600	0.00994	7172850000	0.81355	7172850000	9.56324	36404600	4.52113e-05	27049.6	1.51551e-07
		261268	0.06924	261268	0.04206	39503600	0.01028	7716800000	0.9024	7716800000	10.8612	39503600	4.87795e-05	24945.1	1.40929e-07
		240940	0.06876	240940	0.04183	42866500	0.01063	8260740000	0.99817	8260740000	12.2087	42866500	5.27994e-05	23004.3	1.32124e-07
		222195	0.06827	222195	0.0416	46515600	0.01099	8804690000	1.08801	8804690000	13.5794	46515600	5.68977e-05	21214.5	1.2294e-07
		204908	0.06776	204908	0.04137	50475400	0.01137	9348630000	1.18561	9348630000	14.9778	50475400	6.07006e-05	19564	1.14207e-07
		188965	0.06722	188965	0.04114	54772300	0.01178	9892570000	1.29549	9892570000	16.3908	54772300	6.59128e-05	18041.9	1.08229e-07
		174263	0.06666	174263	0.04091	59435000	0.01222	10436500000	1.41389	10436500000	17.8171	59435000	7.0215e-05	16638.2	1.01869e-07
		160705	0.06608	160705	0.04067	64494400	0.01267	10980500000	1.53165	10980500000	19.2501	64494400	7.63937e-05	15343.7	9.7292e-08
		148202	0.06546	148202	0.04044	69984700	0.01315	11524400000	1.65851	11524400000	20.7029	69984700	8.14687e-05	14149.9	9.15306e-08
		136672	0.06483	136672	0.0402	75942300	0.01366	12068400000	1.76716	12068400000	22.1493	75942300	8.87229e-05	13049	8.4824e-08
		126038	0.06417	126038	0.03995	82407200	0.0142	13058600000	1.99224	13058600000	24.7253	82407200	9.60262e-05	12033.8	8.06556e-08
		116232	0.06347	116232	0.0397	89422300	0.01477	14048900000	2.23402	14048900000	27.255	89422300	0.000103228	11097.5	7.50498e-08
		107189	0.06275	107189	0.03943	97034500	0.01535	15039200000	2.4858	15039200000	29.7438	97034500	0.000110921	10234.1	7.09308e-08
		98849.6	0.062	98849.6	0.03916	105295000	0.01597	16029500000	2.7332	16029500000	32.1404	105295000	0.000119094	9437.88	6.77772e-08
		91158.9	0.06122	91158.9	0.03888	114258000	0.01666	17019800000	2.98858	17019800000	34.415	114258000	0.000128778	8703.59	6.25498e-08
		84066.5	0.0604	84066.5	0.03858	123985000	0.01735	18010100000	3.24931	18010100000	36.6066	123985000	0.000139274	8026.43	5.87281e-08
		77526	0.05956	77526	0.03828	134540000	0.0181	19000400000	3.52081	19000400000	38.7167	134540000	0.000150207	7401.96	5.58285e-08
		71494.3	0.05868	71494.3	0.03795	145992000	0.01889	19990600000	3.81472	19990600000	40.6824	145992000	0.000161611	6826.07	5.20139e-08
		65931.9	0.05776	65931.9	0.03762	158421000	0.01971	20980900000	4.10188	20980900000	42.586	158421000	0.000171831	6294.99	4.94894e-08
		60802.2	0.05681	60802.2	0.03727	171906000	0.02064	21971200000	4.4184	21971200000	44.364	171906000	0.000187812	5805.23	4.63429e-08
		56071.7	0.05583	56071.7	0.0369	186540000	0.02157	23774100000	5.02669	23774100000	47.3693	186540000	0.000202367	5353.57	4.4537e-08
		51709.2	0.05482	51709.2	0.0365	202419000	0.02253	25577000000	5.62596	25577000000	50.0714	202419000	0.000217012	4937.05	3.92534e-08
		47686.1	0.05377	47686.1	0.03611	219652000	0.0236	27379800000	6.24992	27379800000	52.4909	219652000	0.00023321	4552.94	3.86171e-08
		43976	0.05268	43976	0.03568	238350000	0.02474	29182700000	6.83396	29182700000	54.6312	238350000	0.000252665	4198.71	3.69567e-08
		40554.6	0.05156	40554.6	0.03522	258641000	0.02592	30985600000	7.46862	30985600000	56.594	258641000	0.000270018	3872.04	3.46512e-08
		37399.4	0.05041	37399.4	0.03474	280658000	0.02718	32788500000	8.08434	32788500000	58.2828	280658000	0.000292814	3570.79	3.27269e-08
		34489.6	0.04922	34489.6	0.03422	304550000	0.0285	34591400000	8.77154	34591400000	59.8476	304550000	0.000312339	3292.97	3.02706e-08
		31806.3	0.048	31806.3	0.03369	330475000	0.02994	36394200000	9.46859	36394200000	61.2562	330475000	0.000339482	3036.77	2.88472e-08
		29331.7	0.04676	29331.7	0.03312	358608000	0.03146	38197100000	10.1392	38197100000	62.5022	358608000	0.000364039	2800.5	2.68349e-08
		27049.6	0.04548	27049.6	0.03252	389136000	0.03307	40000000000	10.8279	40000000000	63.6097	389136000	0.000392955	2582.62	2.57541e-08
		24945.1	0.04418	24945.1	0.0319	422262000	0.03477					422262000	0.000427847	2381.69	2.36959e-08
		23004.3	0.04285	23004.3	0.03124	458207000	0.03657					458207000	0.000457614	2196.39	2.26607e-08
		21214.5	0.0415	21214.5	0.03055	497214000	0.03853					497214000	0.000495797	2025.5	2.1135e-08
		19564	0.04014	19564	0.02984	539539000	0.04057					539539000	0.000529451	1867.91	1.97489e-08
		18041.9	0.03875	18041.9	0.0291	585470000	0.04271					585470000	0.000569377	1722.59	1.90655e-08
		16638.2	0.03736	16638.2	0.02833	635310000	0.04494					635310000	0.00060727	1588.56	1.77681e-08
		15343.7	0.03596	15343.7	0.02753	689393000	0.04731					689393000	0.000654708	1464.97	1.68183e-08
		14149.9	0.03456	14149.9	0.02671	748078000	0.04984					748078000	0.000700856	1350.99	1.60506e-08
		13049	0.03315	13049	0.02586	811761000	0.05252					811761000	0.000748746	1245.88	1.49801e-08
		12033.8	0.03176	12033.8	0.025	880864000	0.05552					880864000	0.000816404	1148.95	1.40948e-08
		11097.5	0.03037	11097.5	0.02411	955851000	0.05853					955851000	0.000863749	1059.56	1.37165e-08
		10234.1	0.02899	10234.1	0.02322									977.124	1.28153e-08
		9437.88	0.02764	9437.88	0.02231									901.102	1.20689e-08
		8703.59	0.0263	8703.59	0.02139									830.994	1.16772e-08
		8026.43	0.02499	8026.43	0.02046									766.341	1.07597e-08
		7401.96	0.02372	7401.96	0.01953									706.718	1.02396e-08
		6826.07	0.02247	6826.07	0.0186									651.734	9.79251e-09
		6294.99	0.02126	6294.99	0.01768									601.028	9.28622e-09
		5805.23	0.02008	5805.23	0.01677									554.266	8.63419e-09
		5353.57	0.01895	5353.57	0.01587									511.143	8.24476e-09
		4937.05	0.01786	4937.05	0.01498									471.375	7.85471e-09
		4552.94	0.01681	4552.94	0.01411									434.701	7.46629e-09
		4198.71	0.01581	4198.71	0.01326									400.881	6.98974e-09
		3872.04	0.01485	3872.04	0.01244									369.691	6.73101e-09
		3570.79	0.01394	3570.79	0.01165									340.928	6.3175e-09
		3292.97	0.01308	3292.97	0.01088									314.404	5.99337e-09
		3036.77	0.01226	3036.77	0.01015									289.942	5.63147e-09
		2800.5	0.01149	2800.5	0.00944									267.384	5.3507e-09
		2582.62	0.01076	2582.62	0.00877									246.581	5.08477e-09
		2381.69	0.01007	2381.69	0.00814									227.397	4.82132e-09
		2196.39	0.00942	2196.39	0.00753									209.705	4.56837e-09
		2025.5	0.00882	2025.5	0.00697									193.389	4.3522e-09
		1867.91	0.00825	1867.91	0.00643									178.343	4.09358e-09
		1722.59	0.00772	1722.59	0.00593									164.468	3.90335e-09
		1588.56	0.00723	1588.56	0.00546									151.672	3.73538e-09
		1464.97	0.00677	1464.97	0.00502									139.871	3.5049e-09
		1350.99	0.00634	1350.99	0.00461									128.989	3.31837e-09
		1245.88	0.00594	1245.88	0.00423									118.953	3.15678e-09
		1148.95	0.00557	1148.95	0.00388									109.699	3.01124e-09
		1059.56	0.00523	1059.56	0.00355									101.164	2.87827e-09
		977.124	0.0049	977.124	0.00325									93.293	2.72809e-09
		901.102	0.0046	901.102	0.00297									86.0346	2.58923e-09
		830.994	0.00433	830.994	0.00272									79.341	2.45842e-09
		766.341	0.00408	766.341	0.00248									73.1681	2.33688e-09
		706.718	0.00384	706.718	0.00227									67.4754	2.24723e-09
		651.734	0.00362	651.734	0.00207									62.2257	2.11403e-09
		601.028	0.00342	601.028	0.00189									57.3844	1.96695e-09
		554.266	0.00323	554.266	0.00173									52.9198	1.77416e-09
		511.143	0.00306	511.143	0.00157									48.8025	1.70624e-09
		471.375	0.00289	471.375	0.00144									45.0056	1.67429e-09
		434.701	0.00274	434.701	0.00131									41.5041	1.66206e-09
		400.881	0.0026	400.881	0.0012									38.2749	1.59093e-09
		369.691	0.00247	369.691	0.00109									35.2971	1.50147e-09
		340.928	0.00235	340.928	0.000996055									32.5509	1.43574e-09
		314.404	0.00224	314.404	0.00090903									30.0184	1.3807e-09
		289.942	0.00213	289.942	0.000829769									27.6829	1.30129e-09
		267.384	0.00203	267.384	0.000757625									25.5291	1.24859e-09
		246.581	0.00194	246.581	0.00069212									23.5429	1.17396e-09
		227.397	0.00185	227.397	0.0006324									21.7112	1.10873e-09
		209.705	0.00177	209.705	0.000578054									20.022	1.06958e-09
		193.389	0.0017	193.389	0.000528596									18.4643	1.02268e-09
		178.343	0.00163	178.343	0.000483576									17.0277	9.71403e-10
		164.468	0.00156	164.468	0.000442593									15.7029	9.33511e-10
		151.672	0.00149	151.672	0.000405287									14.4812	8.84817e-10
		139.871	0.00143	139.871	0.000371341									13.3545	8.47267e-10
		128.989	0.00138	128.989	0.000340472									12.3155	8.17516e-10
		118.953	0.00132	118.953	0.000312336									11.3573	7.58201e-10
		109.699	0.00127	109.699	0.000286682									10.4737	7.35736e-10
		101.164	0.00122	101.164	0.000263293									9.65883	7.10712e-10
		93.293	0.00118	93.293	0.000241975									8.90736	6.73128e-10
		86.0346	0.00113	86.0346	0.000222514									8.21434	6.51169e-10
		79.341	0.00109	79.341	0.000204772									7.57525	6.18137e-10
		73.1681	0.00105	73.1681	0.000188545									6.98588	5.86721e-10
		67.4754	0.00101	67.4754	0.000173719									6.44236	5.565e-10
		62.2257	0.00097622	62.2257	0.000160257									5.94113	5.48444e-10
		57.3844	0.000941158	57.3844	0.000147821									5.4789	5.174e-10
		52.9198	0.000907528	52.9198	0.000136432									5.05263	5.0185e-10
		48.8025	0.000876036	48.8025	0.000125992									4.65953	4.79723e-10
		45.0056	0.000845042	45.0056	0.000116445									4.29701	4.57954e-10
		41.5041	0.000815293	41.5041	0.000107682									3.96269	4.34671e-10
		38.2749	0.000786702	38.2749	9.96236e-05									3.65438	4.17236e-10
		35.2971	0.000759109	35.2971	9.22237e-05									3.37006	4.01584e-10
		32.5509	0.000732576	32.5509	8.54145e-05									3.10787	3.82195e-10
		30.0184	0.000706991	30.0184	7.91531e-05									2.86607	3.66888e-10
		27.6829	0.000681606	27.6829	7.3395e-05									2.64308	3.53504e-10
		25.5291	0.000657875	25.5291	6.80898e-05									2.43744	3.32862e-10
		23.5429	0.000634996	23.5429	6.3195e-05									2.24781	3.26859e-10
		21.7112	0.000612939	21.7112	5.86963e-05									2.07292	3.11402e-10
		20.022	0.000591653	20.022	5.45376e-05									1.91164	3.03119e-10
		18.4643	0.000571167	18.4643	5.07036e-05									1.76291	2.84773e-10
		17.0277	0.000551464	17.0277	4.71632e-05									1.62576	2.77768e-10
		15.7029	0.000532357	15.7029	4.38911e-05									1.49927	2.63922e-10
		14.4812	0.000513953	14.4812	4.08632e-05									1.38262	2.49575e-10
		13.3545	0.000496234	13.3545	3.80669e-05									1.27505	2.42047e-10
		12.3155	0.000479727	12.3155	3.54786e-05									1.17585	2.31135e-10
		11.3573	0.000463144	11.3573	3.30812e-05									1.08437	2.28145e-10
		10.4737	0.000447163	10.4737	3.0864e-05									1	2.17534e-10
		9.65883	0.00043177	9.65883	2.88042e-05
		8.90736	0.000416962	8.90736	2.69008e-05
		8.21434	0.000402718	8.21434	2.5135e-05
		7.57525	0.000388938	7.57525	2.34955e-05
		6.98588	0.000375678	6.98588	2.19738e-05
		6.44236	0.000362871	6.44236	2.05579e-05
		5.94113	0.000350535	5.94113	1.9243e-05
		5.4789	0.000338589	5.4789	1.80224e-05
		5.05263	0.000327209	5.05263	1.68896e-05
		4.65953	0.000316173	4.65953	1.58354e-05
		4.29701	0.000305515	4.29701	1.48547e-05
		3.96269	0.000295268	3.96269	1.39366e-05
		3.65438	0.000285321	3.65438	1.30855e-05
		3.37006	0.000275761	3.37006	1.22937e-05
		3.10787	0.000266613	3.10787	1.15512e-05
		2.86607	0.000257872	2.86607	1.08613e-05
		2.64308	0.000249177	2.64308	1.02186e-05
		2.43744	0.000241078	2.43744	9.61897e-06
		2.24781	0.000233228	2.24781	9.04912e-06
		2.07292	0.00022566	2.07292	8.53124e-06
		1.91164	0.000218095	1.91164	8.03649e-06
		1.76291	0.000210959	1.76291	7.57852e-06
		1.62576	0.000203986	1.62576	7.15153e-06
		1.49927	0.000197401	1.49927	6.75224e-06
		1.38262	0.000191131	1.38262	6.37545e-06
		1.27505	0.000184919	1.27505	6.02693e-06
		1.17585	0.000178953	1.17585	5.69684e-06
		1.08437	0.000173258	1.08437	5.39066e-06
		1	0.000167806	1	5.10023e-06
