# Supplementary material for: All-water supercapacitor enabled by 1-nm clay channels
Source: Nat Commun. 2026 Jun 5;17:5014. doi: 10.1038/s41467-026-73924-1 (PMC13241519; doi:10.1038/s41467-026-73924-1)
Supplement: Supplementary file 3 — Source Data [file 41467_2026_73924_MOESM3_ESM.zip › Source data/FigS14.xlsx]

## Sheet: Compacted
Bentonite		Illite		MMT
Freq(Hz)	Sig(S/m)	Freq(Hz)	Sig(S/m)	Freq(Hz)	Sig(S/m)
3.00002e+06	0.77483	3.00002e+06	0.15825	3.00002e+06	0.1168
1.88381e+06	0.7503	1.88381e+06	0.1493	1.88381e+06	0.10755
1.18292e+06	0.73947	1.18292e+06	0.14753	1.18292e+06	0.1052
742791	0.73212	742791	0.14523	742791	0.10304
466430	0.72651	466430	0.14445	466430	0.10175
292885	0.72229	292885	0.14361	292885	0.10051
183918	0.71665	183918	0.14221	183918	0.09931
115490	0.71215	115490	0.14132	115490	0.09841
72520.8	0.70832	72520.8	0.14036	72520.8	0.09737
45538.9	0.70398	45538.9	0.13971	45538.9	0.09637
28596.3	0.69755	28596.3	0.13901	28596.3	0.09561
17953.9	0.69283	17953.9	0.13841	17953.9	0.09476
11273.4	0.68609	11273.4	0.13753	11273.4	0.09404
7081.58	0.67796	7081.58	0.13654	7081.58	0.09338
4446.42	0.66692	4446.42	0.1352	4446.42	0.09229
2790.89	0.65211	2790.89	0.13369	2790.89	0.09138
1753.32	0.62994	1753.32	0.13084	1753.32	0.09017
1101.05	0.59941	1101.05	0.12699	1101.05	0.08904
691.105	0.55522	691.105	0.12068	691.105	0.08753
434.028	0.49266	434.028	0.11249	434.028	0.086
272.471	0.41077	272.471	0.10191	272.471	0.08405
171.15	0.31438	171.15	0.08937	171.15	0.08211
107.441	0.21993	107.441	0.0761	107.441	0.07996
67.4834	0.14434	67.4834	0.06283	67.4834	0.07704
42.3729	0.09176	42.3729	0.0517	42.3729	0.07408
26.6093	0.05875	26.6093	0.04186	26.6093	0.07035
16.7052	0.03848	16.7052	0.034	16.7052	0.0652
10.4936	0.02604	10.4936	0.02765	10.4936	0.05911
6.58727	0.01839	6.58727	0.02259	6.58727	0.05167
4.13798	0.0133	4.13798	0.01855	4.13798	0.0434
2.59854	0.00992	2.59854	0.01527	2.59854	0.03489
1.63084	0.00751	1.63084	0.01275	1.63084	0.02697
1.02486	0.00583	1.02486	0.01078	1.02486	0.02014
0.6429	0.00461	0.6429	0.00918	0.6429	0.01482
0.40375	0.00368	0.40375	0.0079	0.40375	0.01105
0.2536	0.003	0.2536	0.0069	0.2536	0.00853
0.15922	0.00247	0.15922	0.00607	0.15922	0.00698
0.09995	0.00208	0.09995	0.0054	0.09995	0.00598

## Sheet: Vapor exposed
Bentonite		Illite		MMT
Freq(Hz)	Sig(S/m)	Freq(Hz)	Sig(S/m)	Freq(Hz)	Sig(S/m)
3.00002e+06	0.65603	3.00002e+06	0.11451	3.00002e+06	0.65603
1.88381e+06	0.63373	1.88381e+06	0.11041	1.88381e+06	0.63373
1.18292e+06	0.62723	1.18292e+06	0.10861	1.18292e+06	0.62723
742791	0.6236	742791	0.1073	742791	0.6236
466430	0.61954	466430	0.10621	466430	0.61954
292885	0.61409	292885	0.10525	292885	0.61409
183918	0.60823	183918	0.10404	183918	0.60823
115490	0.60134	115490	0.10252	115490	0.60134
72520.8	0.59432	72520.8	0.10072	72520.8	0.59432
45538.9	0.58613	45538.9	0.09819	45538.9	0.58613
28596.3	0.57401	28596.3	0.09495	28596.3	0.57401
17953.9	0.55854	17953.9	0.09033	17953.9	0.55854
11273.4	0.5372	11273.4	0.08476	11273.4	0.5372
7081.58	0.50534	7081.58	0.07748	7081.58	0.50534
4446.42	0.45872	4446.42	0.06793	4446.42	0.45872
2790.89	0.39419	2790.89	0.05658	2790.89	0.39419
1753.32	0.3151	1753.32	0.04385	1753.32	0.3151
1101.05	0.2313	1101.05	0.03136	1101.05	0.2313
691.105	0.15677	691.105	0.02087	691.105	0.15677
434.028	0.09932	434.028	0.01346	434.028	0.09932
272.471	0.06001	272.471	0.00876	272.471	0.06001
171.15	0.03559	171.15	0.00593	171.15	0.03559
107.441	0.02132	107.441	0.00419	107.441	0.02132
67.4834	0.01329	67.4834	0.00311	67.4834	0.01329
42.3729	0.00856	42.3729	0.00239	42.3729	0.00856
26.6093	0.00578	26.6093	0.00187	26.6093	0.00578
16.7052	0.00403	16.7052	0.00149	16.7052	0.00403
10.4936	0.00291	10.4936	0.00119	10.4936	0.00291
6.58727	0.00215	6.58727	0.000957591	6.58727	0.00215
4.13798	0.00163	4.13798	0.00078343	4.13798	0.00163
2.59854	0.00125	2.59854	0.000650083	2.59854	0.00125
1.63084	0.000964339	1.63084	0.000553666	1.63084	0.000964339
1.02486	0.000749261	1.02486	0.000485846	1.02486	0.000749261
0.6429	0.000580163	0.6429	0.000437066	0.6429	0.000580163
0.40375	0.000451549	0.40375	0.00040429	0.40375	0.000451549
0.2536	0.000349791	0.2536	0.000381647	0.2536	0.000349791
0.15922	0.000271297	0.15922	0.000366146	0.15922	0.000271297
0.09995	0.000208351	0.09995	0.000359672	0.09995	0.000208351
