# Supplementary material for: All-water supercapacitor enabled by 1-nm clay channels
Source: Nat Commun. 2026 Jun 5;17:5014. doi: 10.1038/s41467-026-73924-1 (PMC13241519; doi:10.1038/s41467-026-73924-1)
Supplement: Supplementary file 3 — Source Data [file 41467_2026_73924_MOESM3_ESM.zip › Source data/FigS15.xlsx]

## Sheet: Bentonite
0,25 kN		0,6 kN		1,5 kN		2,5 kN
Freq(Hz)	Sig(S/m)	Freq(Hz)	Sig(S/m)	Freq(Hz)	Sig(S/m)	Freq(Hz)	Sig(S/m)
3.00002e+06	0.43413	3.00002e+06	0.64562	3.00002e+06	0.65472	3.00002e+06	0.50901
1.88381e+06	0.42149	1.88381e+06	0.62582	1.88381e+06	0.63295	1.88381e+06	0.49196
1.18292e+06	0.41602	1.18292e+06	0.62091	1.18292e+06	0.62722	1.18292e+06	0.4868
742791	0.41185	742791	0.61876	742791	0.62276	742791	0.48212
466430	0.40748	466430	0.61606	466430	0.61888	466430	0.47811
292885	0.4022	292885	0.61314	292885	0.61345	292885	0.47286
183918	0.39532	183918	0.60937	183918	0.60644	183918	0.46656
115490	0.38574	115490	0.60477	115490	0.59858	115490	0.45863
72520.8	0.37354	72520.8	0.59945	72520.8	0.58789	72520.8	0.44666
45538.9	0.35587	45538.9	0.59225	45538.9	0.57166	45538.9	0.4306
28596.3	0.33032	28596.3	0.58248	28596.3	0.54822	28596.3	0.40687
17953.9	0.29497	17953.9	0.5682	17953.9	0.51327	17953.9	0.37425
11273.4	0.24846	11273.4	0.54636	11273.4	0.4633	11273.4	0.33005
7081.58	0.19391	7081.58	0.51351	7081.58	0.39614	7081.58	0.27482
4446.42	0.13879	4446.42	0.46504	4446.42	0.31389	4446.42	0.21262
2790.89	0.09216	2790.89	0.39651	2790.89	0.22762	2790.89	0.15229
1753.32	0.05856	1753.32	0.31125	1753.32	0.15224	1753.32	0.10286
1101.05	0.03701	1101.05	0.22307	1101.05	0.09723	1101.05	0.06741
691.105	0.02398	691.105	0.14839	691.105	0.06134	691.105	0.04451
434.028	0.01609	434.028	0.09473	434.028	0.03953	434.028	0.03011
272.471	0.0113	272.471	0.06003	272.471	0.02652	272.471	0.02126
171.15	0.00821	171.15	0.03855	171.15	0.01839	171.15	0.01545
107.441	0.00615	107.441	0.02537	107.441	0.01324	107.441	0.01158
67.4834	0.00466	67.4834	0.01717	67.4834	0.0097	67.4834	0.00874
42.3729	0.00356	42.3729	0.01185	42.3729	0.00724	42.3729	0.00667
26.6093	0.00274	26.6093	0.00828	26.6093	0.00548	26.6093	0.00511
16.7052	0.00212	16.7052	0.00579	16.7052	0.00419	16.7052	0.00387
10.4936	0.00166	10.4936	0.00413	10.4936	0.00324	10.4936	0.00295
6.58727	0.0013	6.58727	0.00299	6.58727	0.00252	6.58727	0.00228
4.13798	0.00103	4.13798	0.00219	4.13798	0.002	4.13798	0.00177
2.59854	0.000833526	2.59854	0.00165	2.59854	0.00159	2.59854	0.00141
1.63084	0.000685055	1.63084	0.00126	1.63084	0.00129	1.63084	0.00113
1.02486	0.000570783	1.02486	0.000993903	1.02486	0.00106	1.02486	0.000938851
0.6429	0.00048575	0.6429	0.000796032	0.6429	0.000876845	0.6429	0.000788433
0.40375	0.000420645	0.40375	0.000641706	0.40375	0.000735853	0.40375	0.000677519
0.2536	0.000372261	0.2536	0.000527444	0.2536	0.000627388	0.2536	0.000587871
0.15922	0.000333926	0.15922	0.000437509	0.15922	0.000534308	0.15922	0.000517601
0.09995	0.000312951	0.09995	0.000363103	0.09995	0.000457286	0.09995	0.000456837

## Sheet: MMT
0,25 kN		0,6 kN		1,5 kN		2,5 kN		3,1 kN(1)		3,1 kN(2)
Freq(Hz)	Sig(S/m)	Freq(Hz)	Sig(S/m)	Freq(Hz)	Sig(S/m)	Freq(Hz)	Sig(S/m)	Freq(Hz)	Sig(S/m)	Freq(Hz)	Sig(S/m)
3.00002e+06	0.05281	3.00002e+06	0.05092	3.00002e+06	0.04173	3.00002e+06	0.03934	3.00002e+06	0.04199	3.00002e+06	0.04422
1.88381e+06	0.05019	1.88381e+06	0.04762	1.88381e+06	0.03932	1.88381e+06	0.03898	1.88381e+06	0.03952	1.88381e+06	0.042
1.18292e+06	0.04874	1.18292e+06	0.04604	1.18292e+06	0.03797	1.18292e+06	0.03801	1.18292e+06	0.03838	1.18292e+06	0.04092
742791	0.04786	742791	0.04529	742791	0.03708	742791	0.03778	742791	0.03768	742791	0.04022
466430	0.04719	466430	0.0448	466430	0.03644	466430	0.03756	466430	0.03689	466430	0.03959
292885	0.04648	292885	0.04416	292885	0.03588	292885	0.03703	292885	0.03645	292885	0.03894
183918	0.04586	183918	0.04361	183918	0.0353	183918	0.03658	183918	0.03594	183918	0.03863
115490	0.04542	115490	0.04312	115490	0.03477	115490	0.03596	115490	0.03556	115490	0.03821
72520.8	0.04505	72520.8	0.04258	72520.8	0.03419	72520.8	0.03547	72520.8	0.03508	72520.8	0.03758
45538.9	0.04451	45538.9	0.0423	45538.9	0.03361	45538.9	0.03507	45538.9	0.03475	45538.9	0.0373
28596.3	0.04423	28596.3	0.04169	28596.3	0.03273	28596.3	0.0344	28596.3	0.03431	28596.3	0.03706
17953.9	0.04362	17953.9	0.04132	17953.9	0.03209	17953.9	0.03365	17953.9	0.03392	17953.9	0.03654
11273.4	0.04319	11273.4	0.04092	11273.4	0.03123	11273.4	0.0328	11273.4	0.03332	11273.4	0.03608
7081.58	0.04265	7081.58	0.04038	7081.58	0.03026	7081.58	0.03182	7081.58	0.03273	7081.58	0.03547
4446.42	0.0421	4446.42	0.03958	4446.42	0.02909	4446.42	0.03052	4446.42	0.03195	4446.42	0.03487
2790.89	0.04121	2790.89	0.0388	2790.89	0.02799	2790.89	0.02895	2790.89	0.03084	2790.89	0.03393
1753.32	0.04027	1753.32	0.03798	1753.32	0.02643	1753.32	0.02718	1753.32	0.02962	1753.32	0.03296
1101.05	0.03925	1101.05	0.03675	1101.05	0.02471	1101.05	0.02513	1101.05	0.02804	1101.05	0.03159
691.105	0.03795	691.105	0.03536	691.105	0.02282	691.105	0.02267	691.105	0.02615	691.105	0.03015
434.028	0.03646	434.028	0.0336	434.028	0.02072	434.028	0.02001	434.028	0.02403	434.028	0.02836
272.471	0.0342	272.471	0.03134	272.471	0.01828	272.471	0.0171	272.471	0.02157	272.471	0.02608
171.15	0.03167	171.15	0.02854	171.15	0.01572	171.15	0.01415	171.15	0.01883	171.15	0.02339
107.441	0.02832	107.441	0.02529	107.441	0.01309	107.441	0.01119	107.441	0.01586	107.441	0.02028
67.4834	0.0246	67.4834	0.02156	67.4834	0.0103	67.4834	0.00849	67.4834	0.01285	67.4834	0.01697
42.3729	0.02019	42.3729	0.01772	42.3729	0.00793	42.3729	0.00622	42.3729	0.00986	42.3729	0.01341
26.6093	0.01586	26.6093	0.01369	26.6093	0.00581	26.6093	0.00447	26.6093	0.00741	26.6093	0.01024
16.7052	0.01193	16.7052	0.01037	16.7052	0.00429	16.7052	0.00315	16.7052	0.00524	16.7052	0.00757
10.4936	0.00866	10.4936	0.00782	10.4936	0.00316	10.4936	0.00228	10.4936	0.00367	10.4936	0.00544
6.58727	0.00631	6.58727	0.00588	6.58727	0.00237	6.58727	0.00166	6.58727	0.00254	6.58727	0.00388
4.13798	0.00471	4.13798	0.00462	4.13798	0.00185	4.13798	0.00126	4.13798	0.00179	4.13798	0.00291
2.59854	0.00363	2.59854	0.00377	2.59854	0.00151	2.59854	0.00101	2.59854	0.00129	2.59854	0.00219
1.63084	0.00291	1.63084	0.00319	1.63084	0.00127	1.63084	0.000839126	1.63084	0.00097978	1.63084	0.00175
1.02486	0.00246	1.02486	0.00278	1.02486	0.00109	1.02486	0.000718189	1.02486	0.000772568	1.02486	0.00144
0.6429	0.00214	0.6429	0.00247	0.6429	0.000963702	0.6429	0.000644088	0.6429	0.00063953	0.6429	0.00124
0.40375	0.0019	0.40375	0.00218	0.40375	0.000830572	0.40375	0.00058453	0.40375	0.000551864	0.40375	0.00108
0.2536	0.00168	0.2536	0.0019	0.2536	0.000708025	0.2536	0.000530493	0.2536	0.000492651	0.2536	0.00097194
0.15922	0.0014	0.15922	0.00164	0.15922	0.000615053	0.15922	0.000487613	0.15922	0.000447314	0.15922	0.000867388
0.09995	0.00116	0.09995	0.0014	0.09995	0.000536657	0.09995	0.00044396	0.09995	0.00040831	0.09995	0.000771276

## Sheet: Illite
1,5 kN		2,0 kN		2,5 kN
Freq(Hz)	Sig(S/m)	Freq(Hz)	Sig(S/m)	Freq(Hz)	Sig(S/m)
3.00002e+06	0.04952	3.00002e+06	0.08217	3.00002e+06	0.08225
1.88381e+06	0.04713	1.88381e+06	0.07956	1.88381e+06	0.07997
1.18292e+06	0.04583	1.18292e+06	0.07881	1.18292e+06	0.07962
742791	0.04503	742791	0.07783	742791	0.07916
466430	0.0438	466430	0.0765	466430	0.07868
292885	0.04289	292885	0.07475	292885	0.0779
183918	0.04179	183918	0.07256	183918	0.07684
115490	0.04003	115490	0.06977	115490	0.07544
72520.8	0.03789	72520.8	0.06628	72520.8	0.07363
45538.9	0.03523	45538.9	0.06164	45538.9	0.07108
28596.3	0.03172	28596.3	0.05553	28596.3	0.06777
17953.9	0.02706	17953.9	0.04812	17953.9	0.06268
11273.4	0.02198	11273.4	0.03962	11273.4	0.05583
7081.58	0.01651	7081.58	0.03068	7081.58	0.04749
4446.42	0.01154	4446.42	0.02226	4446.42	0.03771
2790.89	0.00768	2790.89	0.01503	2790.89	0.02777
1753.32	0.00479	1753.32	0.0097	1753.32	0.01906
1101.05	0.003	1101.05	0.00614	1101.05	0.01233
691.105	0.00185	691.105	0.0039	691.105	0.00777
434.028	0.00127	434.028	0.00256	434.028	0.00499
272.471	0.000855678	272.471	0.00175	272.471	0.00331
171.15	0.00061652	171.15	0.00128	171.15	0.00236
107.441	0.000457047	107.441	0.00094844	107.441	0.00169
67.4834	0.000351705	67.4834	0.000721836	67.4834	0.00129
42.3729	0.000283958	42.3729	0.000576209	42.3729	0.000995307
26.6093	0.000220542	26.6093	0.000465345	26.6093	0.000781257
16.7052	0.000184158	16.7052	0.000374545	16.7052	0.000641201
10.4936	0.000153303	10.4936	0.000311574	10.4936	0.000529362
6.58727	0.000130211	6.58727	0.000262193	6.58727	0.000440519
4.13798	0.000111688	4.13798	0.000223736	4.13798	0.000367307
2.59854	9.71044e-05	2.59854	0.000193033	2.59854	0.000313497
1.63084	8.57518e-05	1.63084	0.000167512	1.63084	0.000270942
1.02486	7.65534e-05	1.02486	0.000150109	1.02486	0.000237177
0.6429	6.90346e-05	0.6429	0.000134572	0.6429	0.000211148
0.40375	6.35409e-05	0.40375	0.00012498	0.40375	0.00019275
0.2536	5.9033e-05	0.2536	0.000122145	0.2536	0.000178093
0.15922	5.50576e-05	0.15922	0.000119683	0.15922	0.000165388
0.09995	5.15247e-05	0.09995	0.000115452	0.09995	0.000156231
