# Supplementary material for: All-water supercapacitor enabled by 1-nm clay channels
Source: Nat Commun. 2026 Jun 5;17:5014. doi: 10.1038/s41467-026-73924-1 (PMC13241519; doi:10.1038/s41467-026-73924-1)
Supplement: Supplementary file 3 — Source Data [file 41467_2026_73924_MOESM3_ESM.zip › Source data/FigS16.xlsx]

## Sheet: BE_Colloid 001_M
Column1	Column2	Column3	Column4	Column5
June 26	2025 15:15:45
A.C. Impedance
File: d:\clays all data from epfl\vasily aqueous batteries_4\mea 17 and 18 in 1 year\impedance\be_colloid 001%m.txt
Data Source: Experiment
Instrument Model: CHI760E
Header:
Note:
Init E (V) = 0
High Frequency (Hz) = 1e+6
Low Frequency (Hz) = 0.1
Imp SF
Amplitude (V) = 0.005
Quiet Time (sec) = 2
Cycles (.1-1Hz) = 1
Freq/Hz	Z'/ohm	Z"/ohm	Z/ohm	Phase/deg
9.990e+5	1.014e+3	-1.428e+4	1.432e+4	-85.9
8.252e+5	2.336e+3	-1.562e+4	1.580e+4	-81.5
6.816e+5	3.273e+3	-2.175e+4	2.200e+4	-81.4
5.625e+5	3.515e+3	-2.640e+4	2.664e+4	-82.4
4.639e+5	6.079e+3	-3.219e+4	3.276e+4	-79.3
3.828e+5	1.102e+4	-3.613e+4	3.778e+4	-73.0
3.164e+5	1.665e+4	-4.027e+4	4.358e+4	-67.5
2.607e+5	2.275e+4	-4.475e+4	5.020e+4	-63.1
2.158e+5	2.994e+4	-5.039e+4	5.861e+4	-59.3
1.777e+5	4.307e+4	-4.926e+4	6.543e+4	-48.8
1.465e+5	5.745e+4	-4.459e+4	7.272e+4	-37.8
1.211e+5	6.086e+4	-4.199e+4	7.394e+4	-34.6
9.961e+4	6.774e+4	-4.190e+4	7.965e+4	-31.7
8.252e+4	8.108e+4	-4.296e+4	9.176e+4	-27.9
6.812e+4	9.082e+4	-4.112e+4	9.970e+4	-24.4
5.625e+4	9.829e+4	-3.646e+4	1.048e+5	-20.4
4.644e+4	1.013e+5	-2.959e+4	1.055e+5	-16.3
3.833e+4	1.025e+5	-2.423e+4	1.053e+5	-13.3
3.164e+4	1.028e+5	-2.003e+4	1.047e+5	-11.0
2.612e+4	1.031e+5	-1.689e+4	1.045e+5	-9.3
2.153e+4	1.037e+5	-1.428e+4	1.047e+5	-7.8
1.777e+4	1.041e+5	-1.204e+4	1.048e+5	-6.6
1.470e+4	1.043e+5	-1.009e+4	1.048e+5	-5.5
1.211e+4	1.041e+5	-8.368e+3	1.044e+5	-4.6
1.001e+4	1.036e+5	-6.393e+3	1.038e+5	-3.5
8.252e+3	1.034e+5	-4.519e+3	1.035e+5	-2.5
6.812e+3	1.031e+5	-3.250e+3	1.031e+5	-1.8
5.625e+3	1.026e+5	-2.410e+3	1.026e+5	-1.3
4.643e+3	1.020e+5	-1.932e+3	1.020e+5	-1.1
3.833e+3	1.014e+5	-1.600e+3	1.014e+5	-0.9
3.164e+3	1.012e+5	-1.385e+3	1.012e+5	-0.8
2.612e+3	1.009e+5	-1.204e+3	1.009e+5	-0.7
2.153e+3	1.004e+5	-1.027e+3	1.004e+5	-0.6
1.777e+3	9.999e+4	-8.869e+2	9.999e+4	-0.5
1.470e+3	9.953e+4	-7.619e+2	9.953e+4	-0.4
1.211e+3	9.906e+4	-6.494e+2	9.906e+4	-0.4
1.001e+3	9.865e+4	9.294e+0	9.865e+4	0.0
8.252e+2	9.832e+4	9.063e+2	9.832e+4	0.5
6.836e+2	9.805e+4	1.285e+3	9.805e+4	0.8
5.615e+2	9.780e+4	1.258e+3	9.781e+4	0.7
4.639e+2	9.757e+4	9.652e+2	9.757e+4	0.6
3.809e+2	9.734e+4	6.409e+2	9.734e+4	0.4
3.174e+2	9.710e+4	3.563e+2	9.710e+4	0.2
2.588e+2	9.687e+4	1.410e+2	9.687e+4	0.1
2.148e+2	9.665e+4	-4.415e+1	9.665e+4	-0.0
1.758e+2	9.644e+4	-2.177e+2	9.644e+4	-0.1
1.465e+2	9.624e+4	-3.899e+2	9.624e+4	-0.2
1.221e+2	9.606e+4	-5.045e+2	9.606e+4	-0.3
9.766e+1	9.589e+4	-3.483e+2	9.589e+4	-0.2
8.254e+1	9.579e+4	-1.522e+2	9.579e+4	-0.1
6.813e+1	9.575e+4	-2.504e+2	9.575e+4	-0.1
5.623e+1	9.572e+4	-5.668e+2	9.572e+4	-0.3
4.642e+1	9.573e+4	-1.012e+3	9.574e+4	-0.6
3.831e+1	9.582e+4	-1.499e+3	9.583e+4	-0.9
3.162e+1	9.595e+4	-2.007e+3	9.597e+4	-1.2
2.610e+1	9.612e+4	-2.534e+3	9.615e+4	-1.5
2.154e+1	9.631e+4	-3.095e+3	9.636e+4	-1.8
1.778e+1	9.656e+4	-3.683e+3	9.663e+4	-2.2
1.468e+1	9.685e+4	-4.316e+3	9.694e+4	-2.6
1.212e+1	9.710e+4	-4.966e+3	9.722e+4	-2.9
1.000e+1	9.740e+4	-5.586e+3	9.756e+4	-3.3
8.254e+0	9.786e+4	-6.309e+3	9.807e+4	-3.7
6.813e+0	9.848e+4	-7.251e+3	9.875e+4	-4.2
5.623e+0	9.926e+4	-8.384e+3	9.961e+4	-4.8
4.642e+0	1.002e+5	-9.663e+3	1.007e+5	-5.5
3.831e+0	1.014e+5	-1.104e+4	1.020e+5	-6.2
3.162e+0	1.027e+5	-1.252e+4	1.034e+5	-7.0
2.610e+0	1.042e+5	-1.412e+4	1.052e+5	-7.7
2.154e+0	1.061e+5	-1.584e+4	1.072e+5	-8.5
1.778e+0	1.086e+5	-1.766e+4	1.100e+5	-9.2
1.468e+0	1.116e+5	-1.961e+4	1.133e+5	-10.0
1.212e+0	1.146e+5	-2.169e+4	1.166e+5	-10.7
1.000e+0	1.176e+5	-2.378e+4	1.200e+5	-11.4
8.254e-1	1.206e+5	-2.607e+4	1.234e+5	-12.2
6.813e-1	1.237e+5	-2.873e+4	1.269e+5	-13.1
5.623e-1	1.269e+5	-3.168e+4	1.308e+5	-14.0
4.642e-1	1.305e+5	-3.487e+4	1.351e+5	-15.0
3.831e-1	1.345e+5	-3.819e+4	1.398e+5	-15.8
3.162e-1	1.390e+5	-4.159e+4	1.450e+5	-16.7
2.610e-1	1.439e+5	-4.512e+4	1.508e+5	-17.4
2.154e-1	1.494e+5	-4.874e+4	1.571e+5	-18.1
1.778e-1	1.553e+5	-5.233e+4	1.639e+5	-18.6
1.468e-1	1.618e+5	-5.587e+4	1.712e+5	-19.0
1.212e-1	1.690e+5	-5.931e+4	1.791e+5	-19.3
1.000e-1	1.767e+5	-6.260e+4	1.875e+5	-19.5

## Sheet: BE_Colloid 025_M
Column1	Column2	Column3	Column4	Column5
June 26	2025 15:57:00
A.C. Impedance
File: d:\clays all data from epfl\vasily aqueous batteries_4\mea 17 and 18 in 1 year\impedance\be_colloid 025%m.txt
Data Source: Experiment
Instrument Model: CHI760E
Header:
Note:
Init E (V) = 0
High Frequency (Hz) = 1e+6
Low Frequency (Hz) = 0.1
Imp SF
Amplitude (V) = 0.005
Quiet Time (sec) = 2
Cycles (.1-1Hz) = 1
Freq/Hz	Z'/ohm	Z"/ohm	Z/ohm	Phase/deg
9.990e+5	2.165e+3	-1.437e+4	1.453e+4	-81.4
8.252e+5	3.405e+3	-1.579e+4	1.615e+4	-77.8
6.816e+5	5.364e+3	-2.142e+4	2.208e+4	-75.9
5.625e+5	4.990e+3	-2.577e+4	2.625e+4	-79.0
4.639e+5	9.426e+3	-3.055e+4	3.197e+4	-72.9
3.828e+5	1.517e+4	-3.287e+4	3.620e+4	-65.2
3.164e+5	2.148e+4	-3.543e+4	4.143e+4	-58.8
2.607e+5	2.756e+4	-3.779e+4	4.677e+4	-53.9
2.158e+5	3.492e+4	-4.000e+4	5.310e+4	-48.9
1.777e+5	4.431e+4	-3.668e+4	5.752e+4	-39.6
1.465e+5	5.289e+4	-3.063e+4	6.112e+4	-30.1
1.211e+5	5.434e+4	-2.748e+4	6.090e+4	-26.8
9.961e+4	5.769e+4	-2.565e+4	6.314e+4	-24.0
8.252e+4	6.522e+4	-2.418e+4	6.955e+4	-20.3
6.812e+4	7.043e+4	-2.213e+4	7.382e+4	-17.4
5.625e+4	7.420e+4	-1.917e+4	7.664e+4	-14.5
4.644e+4	7.528e+4	-1.574e+4	7.690e+4	-11.8
3.833e+4	7.547e+4	-1.314e+4	7.660e+4	-9.9
3.164e+4	7.531e+4	-1.112e+4	7.613e+4	-8.4
2.612e+4	7.546e+4	-9.661e+3	7.608e+4	-7.3
2.153e+4	7.585e+4	-8.481e+3	7.633e+4	-6.4
1.777e+4	7.623e+4	-7.478e+3	7.660e+4	-5.6
1.470e+4	7.648e+4	-6.520e+3	7.676e+4	-4.9
1.211e+4	7.649e+4	-5.631e+3	7.670e+4	-4.2
1.001e+4	7.635e+4	-4.496e+3	7.648e+4	-3.4
8.252e+3	7.632e+4	-3.341e+3	7.639e+4	-2.5
6.812e+3	7.623e+4	-2.573e+3	7.627e+4	-1.9
5.625e+3	7.600e+4	-2.100e+3	7.603e+4	-1.6
4.643e+3	7.573e+4	-1.843e+3	7.575e+4	-1.4
3.833e+3	7.544e+4	-1.653e+3	7.546e+4	-1.3
3.164e+3	7.534e+4	-1.530e+3	7.535e+4	-1.2
2.612e+3	7.523e+4	-1.412e+3	7.524e+4	-1.1
2.153e+3	7.497e+4	-1.276e+3	7.498e+4	-1.0
1.777e+3	7.472e+4	-1.153e+3	7.473e+4	-0.9
1.470e+3	7.444e+4	-1.032e+3	7.444e+4	-0.8
1.211e+3	7.415e+4	-9.310e+2	7.416e+4	-0.7
1.001e+3	7.391e+4	-4.196e+2	7.391e+4	-0.3
8.252e+2	7.372e+4	2.816e+2	7.372e+4	0.2
6.836e+2	7.356e+4	5.998e+2	7.356e+4	0.5
5.615e+2	7.340e+4	6.149e+2	7.341e+4	0.5
4.639e+2	7.325e+4	4.249e+2	7.325e+4	0.3
3.809e+2	7.310e+4	2.138e+2	7.310e+4	0.2
3.174e+2	7.294e+4	3.115e+1	7.294e+4	0.0
2.588e+2	7.278e+4	-1.021e+2	7.278e+4	-0.1
2.148e+2	7.263e+4	-2.093e+2	7.263e+4	-0.2
1.758e+2	7.248e+4	-3.062e+2	7.248e+4	-0.2
1.465e+2	7.233e+4	-4.024e+2	7.233e+4	-0.3
1.221e+2	7.220e+4	-4.553e+2	7.220e+4	-0.4
9.766e+1	7.208e+4	-3.056e+2	7.208e+4	-0.2
8.254e+1	7.201e+4	-1.229e+2	7.201e+4	-0.1
6.813e+1	7.199e+4	-1.552e+2	7.199e+4	-0.1
5.623e+1	7.201e+4	-3.528e+2	7.201e+4	-0.3
4.642e+1	7.206e+4	-6.384e+2	7.206e+4	-0.5
3.831e+1	7.209e+4	-9.368e+2	7.210e+4	-0.7
3.162e+1	7.215e+4	-1.231e+3	7.217e+4	-1.0
2.610e+1	7.225e+4	-1.527e+3	7.227e+4	-1.2
2.154e+1	7.236e+4	-1.832e+3	7.239e+4	-1.4
1.778e+1	7.250e+4	-2.148e+3	7.253e+4	-1.7
1.468e+1	7.265e+4	-2.501e+3	7.269e+4	-2.0
1.212e+1	7.282e+4	-2.905e+3	7.288e+4	-2.3
1.000e+1	7.299e+4	-3.248e+3	7.306e+4	-2.5
8.254e+0	7.317e+4	-3.592e+3	7.326e+4	-2.8
6.813e+0	7.345e+4	-4.081e+3	7.356e+4	-3.2
5.623e+0	7.380e+4	-4.713e+3	7.395e+4	-3.7
4.642e+0	7.424e+4	-5.493e+3	7.444e+4	-4.2
3.831e+0	7.481e+4	-6.356e+3	7.508e+4	-4.9
3.162e+0	7.549e+4	-7.286e+3	7.584e+4	-5.5
2.610e+0	7.633e+4	-8.315e+3	7.678e+4	-6.2
2.154e+0	7.732e+4	-9.462e+3	7.789e+4	-7.0
1.778e+0	7.870e+4	-1.071e+4	7.942e+4	-7.7
1.468e+0	8.044e+4	-1.209e+4	8.135e+4	-8.5
1.212e+0	8.223e+4	-1.361e+4	8.335e+4	-9.4
1.000e+0	8.413e+4	-1.520e+4	8.550e+4	-10.2
8.254e-1	8.602e+4	-1.695e+4	8.767e+4	-11.1
6.813e-1	8.792e+4	-1.901e+4	8.995e+4	-12.2
5.623e-1	9.004e+4	-2.135e+4	9.254e+4	-13.3
4.642e-1	9.249e+4	-2.389e+4	9.552e+4	-14.5
3.831e-1	9.533e+4	-2.656e+4	9.896e+4	-15.6
3.162e-1	9.861e+4	-2.926e+4	1.029e+5	-16.5
2.610e-1	1.023e+5	-3.195e+4	1.072e+5	-17.3
2.154e-1	1.064e+5	-3.457e+4	1.118e+5	-18.0
1.778e-1	1.108e+5	-3.701e+4	1.168e+5	-18.5
1.468e-1	1.157e+5	-3.919e+4	1.222e+5	-18.7
1.212e-1	1.211e+5	-4.099e+4	1.278e+5	-18.7
1.000e-1	1.269e+5	-4.240e+4	1.338e+5	-18.5

## Sheet: BE_Colloid 05_M
Column1	Column2	Column3	Column4	Column5
June 26	2025 15:48:18
A.C. Impedance
File: d:\clays all data from epfl\vasily aqueous batteries_4\mea 17 and 18 in 1 year\impedance\be_colloid 05%m.txt
Data Source: Experiment
Instrument Model: CHI760E
Header:
Note:
Init E (V) = 0
High Frequency (Hz) = 1e+6
Low Frequency (Hz) = 0.1
Imp SF
Amplitude (V) = 0.005
Quiet Time (sec) = 2
Cycles (.1-1Hz) = 1
Freq/Hz	Z'/ohm	Z"/ohm	Z/ohm	Phase/deg
9.990e+5	4.908e+3	-1.334e+4	1.421e+4	-69.8
8.252e+5	6.120e+3	-1.395e+4	1.523e+4	-66.3
6.816e+5	9.916e+3	-1.787e+4	2.043e+4	-61.0
5.625e+5	1.170e+4	-2.083e+4	2.389e+4	-60.7
4.639e+5	1.612e+4	-2.264e+4	2.779e+4	-54.6
3.828e+5	2.008e+4	-2.191e+4	2.972e+4	-47.5
3.164e+5	2.425e+4	-2.092e+4	3.202e+4	-40.8
2.607e+5	2.778e+4	-1.984e+4	3.414e+4	-35.5
2.158e+5	3.101e+4	-1.877e+4	3.625e+4	-31.2
1.777e+5	3.360e+4	-1.558e+4	3.704e+4	-24.9
1.465e+5	3.570e+4	-1.206e+4	3.768e+4	-18.7
1.211e+5	3.557e+4	-1.083e+4	3.718e+4	-16.9
9.961e+4	3.629e+4	-9.875e+3	3.761e+4	-15.2
8.252e+4	3.886e+4	-8.522e+3	3.978e+4	-12.4
6.812e+4	4.064e+4	-7.409e+3	4.131e+4	-10.3
5.625e+4	4.185e+4	-6.269e+3	4.232e+4	-8.5
4.644e+4	4.208e+4	-5.270e+3	4.241e+4	-7.1
3.833e+4	4.212e+4	-4.616e+3	4.237e+4	-6.3
3.164e+4	4.212e+4	-4.178e+3	4.232e+4	-5.7
2.612e+4	4.222e+4	-3.824e+3	4.239e+4	-5.2
2.153e+4	4.242e+4	-3.487e+3	4.257e+4	-4.7
1.777e+4	4.265e+4	-3.170e+3	4.277e+4	-4.3
1.470e+4	4.284e+4	-2.865e+3	4.293e+4	-3.8
1.211e+4	4.293e+4	-2.573e+3	4.301e+4	-3.4
1.001e+4	4.297e+4	-2.125e+3	4.302e+4	-2.8
8.252e+3	4.304e+4	-1.638e+3	4.307e+4	-2.2
6.812e+3	4.310e+4	-1.338e+3	4.312e+4	-1.8
5.625e+3	4.309e+4	-1.174e+3	4.311e+4	-1.6
4.643e+3	4.307e+4	-1.109e+3	4.308e+4	-1.5
3.833e+3	4.304e+4	-1.070e+3	4.305e+4	-1.4
3.164e+3	4.306e+4	-1.039e+3	4.307e+4	-1.4
2.612e+3	4.307e+4	-9.845e+2	4.308e+4	-1.3
2.153e+3	4.303e+4	-9.183e+2	4.304e+4	-1.2
1.777e+3	4.298e+4	-8.558e+2	4.299e+4	-1.1
1.470e+3	4.291e+4	-8.025e+2	4.292e+4	-1.1
1.211e+3	4.284e+4	-7.561e+2	4.285e+4	-1.0
1.001e+3	4.279e+4	-3.737e+2	4.279e+4	-0.5
8.252e+2	4.276e+4	1.582e+2	4.276e+4	0.2
6.836e+2	4.273e+4	3.956e+2	4.273e+4	0.5
5.615e+2	4.270e+4	3.983e+2	4.270e+4	0.5
4.639e+2	4.266e+4	2.458e+2	4.266e+4	0.3
3.809e+2	4.262e+4	7.499e+1	4.262e+4	0.1
3.174e+2	4.258e+4	-7.438e+1	4.258e+4	-0.1
2.588e+2	4.254e+4	-1.853e+2	4.254e+4	-0.2
2.148e+2	4.249e+4	-2.778e+2	4.249e+4	-0.4
1.758e+2	4.245e+4	-3.627e+2	4.245e+4	-0.5
1.465e+2	4.241e+4	-4.493e+2	4.241e+4	-0.6
1.221e+2	4.237e+4	-5.135e+2	4.238e+4	-0.7
9.766e+1	4.236e+4	-4.684e+2	4.236e+4	-0.6
8.254e+1	4.237e+4	-4.128e+2	4.237e+4	-0.6
6.813e+1	4.240e+4	-4.735e+2	4.240e+4	-0.6
5.623e+1	4.242e+4	-6.405e+2	4.243e+4	-0.9
4.642e+1	4.247e+4	-8.738e+2	4.248e+4	-1.2
3.831e+1	4.255e+4	-1.126e+3	4.256e+4	-1.5
3.162e+1	4.264e+4	-1.393e+3	4.267e+4	-1.9
2.610e+1	4.276e+4	-1.668e+3	4.279e+4	-2.2
2.154e+1	4.290e+4	-1.968e+3	4.294e+4	-2.6
1.778e+1	4.305e+4	-2.293e+3	4.312e+4	-3.0
1.468e+1	4.323e+4	-2.658e+3	4.331e+4	-3.5
1.212e+1	4.341e+4	-3.061e+3	4.352e+4	-4.0
1.000e+1	4.362e+4	-3.451e+3	4.376e+4	-4.5
8.254e+0	4.391e+4	-3.882e+3	4.408e+4	-5.1
6.813e+0	4.427e+4	-4.435e+3	4.449e+4	-5.7
5.623e+0	4.470e+4	-5.105e+3	4.499e+4	-6.5
4.642e+0	4.524e+4	-5.893e+3	4.562e+4	-7.4
3.831e+0	4.590e+4	-6.775e+3	4.640e+4	-8.4
3.162e+0	4.665e+4	-7.749e+3	4.729e+4	-9.4
2.610e+0	4.759e+4	-8.832e+3	4.840e+4	-10.5
2.154e+0	4.871e+4	-1.003e+4	4.973e+4	-11.6
1.778e+0	5.028e+4	-1.138e+4	5.156e+4	-12.8
1.468e+0	5.223e+4	-1.290e+4	5.380e+4	-13.9
1.212e+0	5.415e+4	-1.453e+4	5.607e+4	-15.0
1.000e+0	5.617e+4	-1.620e+4	5.846e+4	-16.1
8.254e-1	5.817e+4	-1.799e+4	6.088e+4	-17.2
6.813e-1	6.020e+4	-1.996e+4	6.342e+4	-18.3
5.623e-1	6.246e+4	-2.211e+4	6.626e+4	-19.5
4.642e-1	6.506e+4	-2.435e+4	6.946e+4	-20.5
3.831e-1	6.797e+4	-2.661e+4	7.299e+4	-21.4
3.162e-1	7.126e+4	-2.882e+4	7.687e+4	-22.0
2.610e-1	7.502e+4	-3.092e+4	8.114e+4	-22.4
2.154e-1	7.917e+4	-3.285e+4	8.571e+4	-22.5
1.778e-1	8.365e+4	-3.451e+4	9.049e+4	-22.4
1.468e-1	8.845e+4	-3.583e+4	9.543e+4	-22.1
1.212e-1	9.350e+4	-3.674e+4	1.005e+5	-21.5
1.000e-1	9.878e+4	-3.718e+4	1.055e+5	-20.6

## Sheet: BE_Colloid 1_M
Column1	Column2	Column3	Column4	Column5
June 26	2025 15:36:19
A.C. Impedance
File: d:\clays all data from epfl\vasily aqueous batteries_4\mea 17 and 18 in 1 year\impedance\be_colloid 1%m.txt
Data Source: Experiment
Instrument Model: CHI760E
Header:
Note:
Init E (V) = 0
High Frequency (Hz) = 1e+6
Low Frequency (Hz) = 0.1
Imp SF
Amplitude (V) = 0.005
Quiet Time (sec) = 2
Cycles (.1-1Hz) = 1
Freq/Hz	Z'/ohm	Z"/ohm	Z/ohm	Phase/deg
9.990e+5	5.981e+3	-9.711e+3	1.140e+4	-58.4
8.252e+5	7.118e+3	-9.896e+3	1.219e+4	-54.3
6.816e+5	1.005e+4	-1.144e+4	1.522e+4	-48.7
5.625e+5	1.198e+4	-1.236e+4	1.721e+4	-45.9
4.639e+5	1.451e+4	-1.242e+4	1.910e+4	-40.6
3.828e+5	1.625e+4	-1.138e+4	1.984e+4	-35.0
3.164e+5	1.788e+4	-1.030e+4	2.063e+4	-30.0
2.607e+5	1.921e+4	-9.307e+3	2.134e+4	-25.9
2.158e+5	2.058e+4	-8.432e+3	2.224e+4	-22.3
1.777e+5	2.159e+4	-7.065e+3	2.272e+4	-18.1
1.465e+5	2.220e+4	-5.710e+3	2.293e+4	-14.4
1.211e+5	2.211e+4	-5.339e+3	2.274e+4	-13.6
9.961e+4	2.246e+4	-4.955e+3	2.300e+4	-12.4
8.252e+4	2.352e+4	-4.222e+3	2.390e+4	-10.2
6.812e+4	2.436e+4	-3.676e+3	2.463e+4	-8.6
5.625e+4	2.500e+4	-3.202e+3	2.520e+4	-7.3
4.644e+4	2.527e+4	-2.871e+3	2.543e+4	-6.5
3.833e+4	2.546e+4	-2.681e+3	2.560e+4	-6.0
3.164e+4	2.563e+4	-2.547e+3	2.576e+4	-5.7
2.612e+4	2.586e+4	-2.427e+3	2.597e+4	-5.4
2.153e+4	2.611e+4	-2.302e+3	2.621e+4	-5.0
1.777e+4	2.636e+4	-2.160e+3	2.645e+4	-4.7
1.470e+4	2.658e+4	-2.023e+3	2.666e+4	-4.4
1.211e+4	2.678e+4	-1.888e+3	2.685e+4	-4.0
1.001e+4	2.697e+4	-1.640e+3	2.702e+4	-3.5
8.252e+3	2.717e+4	-1.359e+3	2.720e+4	-2.9
6.812e+3	2.735e+4	-1.185e+3	2.737e+4	-2.5
5.625e+3	2.750e+4	-1.093e+3	2.752e+4	-2.3
4.643e+3	2.762e+4	-1.059e+3	2.764e+4	-2.2
3.833e+3	2.774e+4	-1.036e+3	2.776e+4	-2.1
3.164e+3	2.787e+4	-1.013e+3	2.789e+4	-2.1
2.612e+3	2.800e+4	-9.763e+2	2.802e+4	-2.0
2.153e+3	2.810e+4	-9.307e+2	2.812e+4	-1.9
1.777e+3	2.819e+4	-8.849e+2	2.821e+4	-1.8
1.470e+3	2.827e+4	-8.434e+2	2.828e+4	-1.7
1.211e+3	2.834e+4	-8.043e+2	2.835e+4	-1.6
1.001e+3	2.842e+4	-5.371e+2	2.843e+4	-1.1
8.252e+2	2.851e+4	-1.690e+2	2.851e+4	-0.3
6.836e+2	2.858e+4	-8.217e-1	2.858e+4	-0.0
5.615e+2	2.864e+4	7.985e+0	2.864e+4	0.0
4.639e+2	2.868e+4	-9.198e+1	2.868e+4	-0.2
3.809e+2	2.872e+4	-2.063e+2	2.872e+4	-0.4
3.174e+2	2.876e+4	-3.073e+2	2.876e+4	-0.6
2.588e+2	2.880e+4	-3.854e+2	2.880e+4	-0.8
2.148e+2	2.884e+4	-4.540e+2	2.884e+4	-0.9
1.758e+2	2.888e+4	-5.222e+2	2.889e+4	-1.0
1.465e+2	2.892e+4	-5.946e+2	2.893e+4	-1.2
1.221e+2	2.897e+4	-6.562e+2	2.897e+4	-1.3
9.766e+1	2.903e+4	-6.414e+2	2.903e+4	-1.3
8.254e+1	2.910e+4	-6.204e+2	2.911e+4	-1.2
6.813e+1	2.918e+4	-6.962e+2	2.918e+4	-1.4
5.623e+1	2.925e+4	-8.541e+2	2.927e+4	-1.7
4.642e+1	2.934e+4	-1.067e+3	2.936e+4	-2.1
3.831e+1	2.944e+4	-1.300e+3	2.947e+4	-2.5
3.162e+1	2.956e+4	-1.546e+3	2.960e+4	-3.0
2.610e+1	2.970e+4	-1.810e+3	2.976e+4	-3.5
2.154e+1	2.986e+4	-2.101e+3	2.994e+4	-4.0
1.778e+1	3.004e+4	-2.424e+3	3.014e+4	-4.6
1.468e+1	3.026e+4	-2.792e+3	3.038e+4	-5.3
1.212e+1	3.051e+4	-3.197e+3	3.067e+4	-6.0
1.000e+1	3.078e+4	-3.610e+3	3.099e+4	-6.7
8.254e+0	3.108e+4	-4.077e+3	3.134e+4	-7.5
6.813e+0	3.144e+4	-4.652e+3	3.179e+4	-8.4
5.623e+0	3.190e+4	-5.338e+3	3.234e+4	-9.5
4.642e+0	3.246e+4	-6.130e+3	3.303e+4	-10.7
3.831e+0	3.315e+4	-7.028e+3	3.388e+4	-12.0
3.162e+0	3.394e+4	-8.045e+3	3.488e+4	-13.3
2.610e+0	3.490e+4	-9.191e+3	3.609e+4	-14.8
2.154e+0	3.604e+4	-1.048e+4	3.753e+4	-16.2
1.778e+0	3.763e+4	-1.197e+4	3.949e+4	-17.6
1.468e+0	3.961e+4	-1.368e+4	4.191e+4	-19.0
1.212e+0	4.156e+4	-1.551e+4	4.436e+4	-20.5
1.000e+0	4.356e+4	-1.740e+4	4.691e+4	-21.8
8.254e-1	4.551e+4	-1.939e+4	4.947e+4	-23.1
6.813e-1	4.754e+4	-2.155e+4	5.220e+4	-24.4
5.623e-1	4.985e+4	-2.390e+4	5.528e+4	-25.6
4.642e-1	5.251e+4	-2.638e+4	5.876e+4	-26.7
3.831e-1	5.555e+4	-2.892e+4	6.263e+4	-27.5
3.162e-1	5.903e+4	-3.147e+4	6.689e+4	-28.1
2.610e-1	6.292e+4	-3.395e+4	7.150e+4	-28.4
2.154e-1	6.726e+4	-3.628e+4	7.642e+4	-28.3
1.778e-1	7.208e+4	-3.839e+4	8.167e+4	-28.0
1.468e-1	7.734e+4	-4.021e+4	8.717e+4	-27.5
1.212e-1	8.302e+4	-4.168e+4	9.289e+4	-26.7
1.000e-1	8.912e+4	-4.279e+4	9.886e+4	-25.6
