# Supplementary material for: All-water supercapacitor enabled by 1-nm clay channels
Source: Nat Commun. 2026 Jun 5;17:5014. doi: 10.1038/s41467-026-73924-1 (PMC13241519; doi:10.1038/s41467-026-73924-1)
Supplement: Supplementary file 3 — Source Data [file 41467_2026_73924_MOESM3_ESM.zip › Source data/FigS17.xlsx]

## Sheet: Sheet1
1 M NaCl (1)		1 M NaCl (2)		1 M NaCl (3)		0,1 M NaCl (1)		0,1 M NaCl (2)		0,1 M NaCl (3)		0,01 M NaCl (1)		0,01 M NaCl (2)
Freq(Hz)	Sig(S/m)	Freq(Hz)	Sig(S/m)	Freq(Hz)	Sig(S/m)	Freq(Hz)	Sig(S/m)	Freq(Hz)	Sig(S/m)	Freq(Hz)	Sig(S/m)	Freq(Hz)	Sig(S/m)	Freq(Hz)	Sig(S/m)
3.00002e+06	0.46377	3.00002e+06	0.42371	3.00002e+06	0.40186	3.00002e+06	0.08907	3.00002e+06	0.08149	3.00002e+06	0.07852	3.00002e+06	0.06391	3.00002e+06	0.06136
1.88381e+06	0.45195	1.88381e+06	0.41367	1.88381e+06	0.39234	1.88381e+06	0.086	1.88381e+06	0.07876	1.88381e+06	0.07578	1.88381e+06	0.06228	1.88381e+06	0.05994
1.18292e+06	0.45091	1.18292e+06	0.41241	1.18292e+06	0.39167	1.18292e+06	0.08475	1.18292e+06	0.0774	1.18292e+06	0.07444	1.18292e+06	0.06196	1.18292e+06	0.05954
742791	0.45056	742791	0.41261	742791	0.39119	742791	0.08368	742791	0.0764	742791	0.07346	742791	0.06148	742791	0.05907
466430	0.44988	466430	0.41201	466430	0.3912	466430	0.08273	466430	0.07562	466430	0.07267	466430	0.06098	466430	0.05864
292885	0.44895	292885	0.41138	292885	0.3906	292885	0.08189	292885	0.07491	292885	0.07206	292885	0.0604	292885	0.05803
183918	0.44804	183918	0.4106	183918	0.38967	183918	0.08093	183918	0.07408	183918	0.0712	183918	0.05968	183918	0.05741
115490	0.44665	115490	0.40919	115490	0.38875	115490	0.08005	115490	0.07325	115490	0.07059	115490	0.05909	115490	0.05678
72520.8	0.44478	72520.8	0.40769	72520.8	0.38758	72520.8	0.0792	72520.8	0.0724	72520.8	0.06976	72520.8	0.0584	72520.8	0.05621
45538.9	0.44262	45538.9	0.40618	45538.9	0.38602	45538.9	0.07821	45538.9	0.07163	45538.9	0.069	45538.9	0.05787	45538.9	0.05573
28596.3	0.44039	28596.3	0.40399	28596.3	0.38444	28596.3	0.07726	28596.3	0.07082	28596.3	0.0681	28596.3	0.05729	28596.3	0.05516
17953.9	0.43777	17953.9	0.40197	17953.9	0.38244	17953.9	0.07618	17953.9	0.06984	17953.9	0.06737	17953.9	0.05674	17953.9	0.05466
11273.4	0.43421	11273.4	0.39899	11273.4	0.38013	11273.4	0.07506	11273.4	0.06891	11273.4	0.06641	11273.4	0.05617	11273.4	0.05406
7081.58	0.42997	7081.58	0.39527	7081.58	0.37672	7081.58	0.07356	7081.58	0.06764	7081.58	0.06524	7081.58	0.05553	7081.58	0.0535
4446.42	0.42349	4446.42	0.39011	4446.42	0.37207	4446.42	0.07195	4446.42	0.0662	4446.42	0.06405	4446.42	0.05485	4446.42	0.05288
2790.89	0.41489	2790.89	0.38251	2790.89	0.36545	2790.89	0.06978	2790.89	0.06443	2790.89	0.06226	2790.89	0.05402	2790.89	0.05209
1753.32	0.40188	1753.32	0.37183	1753.32	0.35572	1753.32	0.06678	1753.32	0.06193	1753.32	0.05996	1753.32	0.05288	1753.32	0.05111
1101.05	0.38276	1101.05	0.35534	1101.05	0.34077	1101.05	0.06278	1101.05	0.05854	1101.05	0.05676	1101.05	0.0513	1101.05	0.04967
691.105	0.35518	691.105	0.33091	691.105	0.31934	691.105	0.05731	691.105	0.05382	691.105	0.05234	691.105	0.04885	691.105	0.04748
434.028	0.318	434.028	0.29744	434.028	0.28843	434.028	0.05034	434.028	0.04763	434.028	0.04652	434.028	0.04516	434.028	0.04404
272.471	0.27204	272.471	0.25547	272.471	0.24867	272.471	0.04238	272.471	0.04033	272.471	0.03951	272.471	0.03977	272.471	0.03906
171.15	0.22293	171.15	0.20925	171.15	0.20408	171.15	0.03421	171.15	0.03262	171.15	0.03207	171.15	0.03304	171.15	0.03265
107.441	0.17694	107.441	0.16552	107.441	0.16085	107.441	0.02679	107.441	0.02554	107.441	0.0251	107.441	0.02588	107.441	0.02567
67.4834	0.13867	67.4834	0.12891	67.4834	0.1247	67.4834	0.02077	67.4834	0.01967	67.4834	0.01931	67.4834	0.01953	67.4834	0.01934
42.3729	0.10856	42.3729	0.10013	42.3729	0.09637	42.3729	0.01606	42.3729	0.01511	42.3729	0.01481	42.3729	0.01464	42.3729	0.01443
26.6093	0.08475	26.6093	0.0775	26.6093	0.07422	26.6093	0.01253	26.6093	0.0117	26.6093	0.01142	26.6093	0.0111	26.6093	0.01089
16.7052	0.06543	16.7052	0.05949	16.7052	0.05673	16.7052	0.00983	16.7052	0.00913	16.7052	0.00888	16.7052	0.0086	16.7052	0.00839
10.4936	0.05002	10.4936	0.04496	10.4936	0.04271	10.4936	0.00779	10.4936	0.00717	10.4936	0.00694	10.4936	0.00677	10.4936	0.00656
6.58727	0.03796	6.58727	0.03366	6.58727	0.03179	6.58727	0.00622	6.58727	0.00568	6.58727	0.00548	6.58727	0.00539	6.58727	0.0052
4.13798	0.02892	4.13798	0.02515	4.13798	0.02365	4.13798	0.00499	4.13798	0.00452	4.13798	0.00436	4.13798	0.00434	4.13798	0.00416
2.59854	0.02231	2.59854	0.01906	2.59854	0.01771	2.59854	0.00403	2.59854	0.00363	2.59854	0.00347	2.59854	0.00352	2.59854	0.00335
1.63084	0.01774	1.63084	0.01476	1.63084	0.01351	1.63084	0.00326	1.63084	0.00291	1.63084	0.00279	1.63084	0.00287	1.63084	0.00271
1.02486	0.01457	1.02486	0.01184	1.02486	0.01067	1.02486	0.00265	1.02486	0.00234	1.02486	0.00223	1.02486	0.00238	1.02486	0.00222
0.6429	0.01232	0.6429	0.00981	0.6429	0.00875	0.6429	0.00216	0.6429	0.0019	0.6429	0.00181	0.6429	0.00199	0.6429	0.00185
0.40375	0.01062	0.40375	0.00842	0.40375	0.00738	0.40375	0.00178	0.40375	0.00157	0.40375	0.00148	0.40375	0.00169	0.40375	0.00156
0.2536	0.00932	0.2536	0.0073	0.2536	0.00641	0.2536	0.0015	0.2536	0.00131	0.2536	0.00124	0.2536	0.00145	0.2536	0.00133
0.15922	0.00797	0.15922	0.00646	0.15922	0.00571	0.15922	0.00127	0.15922	0.00112	0.15922	0.00106	0.15922	0.00126	0.15922	0.00115
0.09995	0.00692	0.09995	0.00573	0.09995	0.00514	0.09995	0.00109	0.09995	0.000974056	0.09995	0.000929801	0.09995	0.00109	0.09995	0.001
