# Supplementary material for: All-water supercapacitor enabled by 1-nm clay channels
Source: Nat Commun. 2026 Jun 5;17:5014. doi: 10.1038/s41467-026-73924-1 (PMC13241519; doi:10.1038/s41467-026-73924-1)
Supplement: Supplementary file 3 — Source Data [file 41467_2026_73924_MOESM3_ESM.zip › Source data/FigS18.xlsx]

## Sheet: 35 wt% graphene
U	I
0	-4.605
0.001	-4.528
0.002	-4.452
0.003	-4.381
0.004	-4.311
0.005	-4.243
0.006	-4.177
0.007	-4.113
0.008	-4.051
0.009	-3.99
0.01	-3.93
0.011	-3.87
0.012	-3.812
0.013	-3.756
0.014	-3.701
0.015	-3.646
0.016	-3.591
0.017	-3.538
0.018	-3.485
0.019	-3.433
0.02	-3.381
0.021	-3.33
0.022	-3.28
0.023	-3.23
0.024	-3.18
0.025	-3.13
0.026	-3.08
0.027	-3.033
0.028	-2.986
0.029	-2.94
0.03	-2.893
0.031	-2.847
0.032	-2.801
0.033	-2.757
0.034	-2.713
0.035	-2.669
0.036	-2.625
0.037	-2.581
0.038	-2.538
0.039	-2.494
0.04	-2.453
0.041	-2.41
0.042	-2.368
0.043	-2.327
0.044	-2.286
0.045	-2.245
0.046	-2.205
0.047	-2.166
0.048	-2.126
0.049	-2.086
0.05	-2.048
0.051	-2.009
0.052	-1.97
0.053	-1.932
0.054	-1.894
0.055	-1.857
0.056	-1.82
0.057	-1.783
0.058	-1.746
0.059	-1.709
0.06	-1.673
0.061	-1.638
0.062	-1.602
0.063	-1.567
0.064	-1.531
0.065	-1.496
0.066	-1.461
0.067	-1.427
0.068	-1.393
0.069	-1.359
0.07	-1.326
0.071	-1.293
0.072	-1.259
0.073	-1.226
0.074	-1.194
0.075	-1.161
0.076	-1.129
0.077	-1.097
0.078	-1.066
0.079	-1.035
0.08	-1.003
0.081	-0.9726
0.082	-0.9416
0.083	-0.9109
0.084	-0.8802
0.085	-0.8501
0.086	-0.8198
0.087	-0.7899
0.088	-0.7606
0.089	-0.7312
0.09	-0.7016
0.091	-0.6728
0.092	-0.6441
0.093	-0.6161
0.094	-0.5876
0.095	-0.5593
0.096	-0.5314
0.097	-0.5037
0.098	-0.4759
0.099	-0.4486
0.1	-0.4214
0.101	-0.3944
0.102	-0.3673
0.103	-0.3402
0.104	-0.3138
0.105	-0.2876
0.106	-0.2615
0.107	-0.2358
0.108	-0.21
0.109	-0.1842
0.11	-0.1589
0.111	-0.1339
0.112	-0.1086
0.113	-0.08359
0.114	-0.05884
0.115	-0.03381
0.116	-0.009237
0.117	0.01495
0.118	0.03906
0.119	0.06323
0.12	0.08668
0.121	0.1104
0.122	0.134
0.123	0.157
0.124	0.18
0.125	0.2031
0.126	0.2258
0.127	0.2487
0.128	0.2715
0.129	0.2942
0.13	0.3162
0.131	0.3381
0.132	0.3595
0.133	0.381
0.134	0.4028
0.135	0.4245
0.136	0.4459
0.137	0.4671
0.138	0.4884
0.139	0.5094
0.14	0.5302
0.141	0.5509
0.142	0.5712
0.143	0.5915
0.144	0.6119
0.145	0.6323
0.146	0.6523
0.147	0.6722
0.148	0.6922
0.149	0.7116
0.15	0.7312
0.151	0.7512
0.152	0.7704
0.153	0.7897
0.154	0.8089
0.155	0.8276
0.156	0.8465
0.157	0.8653
0.158	0.884
0.159	0.9023
0.16	0.9204
0.161	0.9384
0.162	0.9558
0.163	0.9735
0.164	0.9917
0.165	1.009
0.166	1.027
0.167	1.045
0.168	1.062
0.169	1.079
0.17	1.097
0.171	1.113
0.172	1.131
0.173	1.147
0.174	1.164
0.175	1.181
0.176	1.198
0.177	1.214
0.178	1.23
0.179	1.247
0.18	1.263
0.181	1.279
0.182	1.295
0.183	1.311
0.184	1.326
0.185	1.341
0.186	1.357
0.187	1.372
0.188	1.388
0.189	1.403
0.19	1.419
0.191	1.434
0.192	1.449
0.193	1.463
0.194	1.478
0.195	1.493
0.196	1.507
0.197	1.522
0.198	1.536
0.199	1.55
0.2	1.564
0.201	1.578
0.202	1.592
0.203	1.606
0.204	1.621
0.205	1.635
0.206	1.648
0.207	1.662
0.208	1.675
0.209	1.689
0.21	1.702
0.211	1.715
0.212	1.728
0.213	1.741
0.214	1.753
0.215	1.766
0.216	1.779
0.217	1.792
0.218	1.805
0.219	1.818
0.22	1.831
0.221	1.843
0.222	1.855
0.223	1.867
0.224	1.88
0.225	1.892
0.226	1.904
0.227	1.915
0.228	1.927
0.229	1.938
0.23	1.951
0.231	1.963
0.232	1.975
0.233	1.986
0.234	1.998
0.235	2.009
0.236	2.021
0.237	2.032
0.238	2.043
0.239	2.055
0.24	2.066
0.241	2.078
0.242	2.089
0.243	2.101
0.244	2.111
0.245	2.121
0.246	2.131
0.247	2.142
0.248	2.152
0.249	2.163
0.25	2.174
0.251	2.184
0.252	2.194
0.253	2.205
0.254	2.215
0.255	2.225
0.256	2.236
0.257	2.246
0.258	2.255
0.259	2.265
0.26	2.274
0.261	2.284
0.262	2.293
0.263	2.304
0.264	2.314
0.265	2.324
0.266	2.334
0.267	2.344
0.268	2.353
0.269	2.363
0.27	2.372
0.271	2.381
0.272	2.39
0.273	2.399
0.274	2.409
0.275	2.418
0.276	2.427
0.277	2.436
0.278	2.446
0.279	2.454
0.28	2.462
0.281	2.472
0.282	2.48
0.283	2.488
0.284	2.498
0.285	2.506
0.286	2.514
0.287	2.523
0.288	2.53
0.289	2.539
0.29	2.548
0.291	2.556
0.292	2.565
0.293	2.573
0.294	2.581
0.295	2.589
0.296	2.597
0.297	2.605
0.298	2.614
0.299	2.621
0.3	2.629
0.301	2.638
0.302	2.645
0.303	2.653
0.304	2.661
0.305	2.668
0.306	2.675
0.307	2.683
0.308	2.692
0.309	2.699
0.31	2.707
0.311	2.714
0.312	2.721
0.313	2.728
0.314	2.736
0.315	2.743
0.316	2.75
0.317	2.758
0.318	2.765
0.319	2.773
0.32	2.781
0.321	2.789
0.322	2.795
0.323	2.802
0.324	2.81
0.325	2.816
0.326	2.823
0.327	2.831
0.328	2.838
0.329	2.845
0.33	2.852
0.331	2.858
0.332	2.865
0.333	2.872
0.334	2.879
0.335	2.885
0.336	2.893
0.337	2.899
0.338	2.906
0.339	2.912
0.34	2.919
0.341	2.925
0.342	2.932
0.343	2.938
0.344	2.945
0.345	2.952
0.346	2.958
0.347	2.965
0.348	2.971
0.349	2.977
0.35	2.984
0.351	2.99
0.352	2.996
0.353	3.003
0.354	3.008
0.355	3.014
0.356	3.021
0.357	3.027
0.358	3.033
0.359	3.04
0.36	3.046
0.361	3.052
0.362	3.057
0.363	3.063
0.364	3.069
0.365	3.075
0.366	3.082
0.367	3.088
0.368	3.094
0.369	3.099
0.37	3.104
0.371	3.111
0.372	3.117
0.373	3.122
0.374	3.127
0.375	3.134
0.376	3.14
0.377	3.146
0.378	3.152
0.379	3.157
0.38	3.164
0.381	3.169
0.382	3.174
0.383	3.179
0.384	3.186
0.385	3.192
0.386	3.198
0.387	3.203
0.388	3.208
0.389	3.213
0.39	3.218
0.391	3.223
0.392	3.229
0.393	3.234
0.394	3.239
0.395	3.245
0.396	3.25
0.397	3.256
0.398	3.261
0.399	3.266
0.4	3.271
0.401	3.276
0.402	3.282
0.403	3.288
0.404	3.293
0.405	3.297
0.406	3.303
0.407	3.308
0.408	3.313
0.409	3.318
0.41	3.324
0.411	3.329
0.412	3.334
0.413	3.34
0.414	3.345
0.415	3.35
0.416	3.354
0.417	3.36
0.418	3.365
0.419	3.37
0.42	3.375
0.421	3.379
0.422	3.384
0.423	3.39
0.424	3.394
0.425	3.399
0.426	3.405
0.427	3.409
0.428	3.414
0.429	3.419
0.43	3.424
0.431	3.429
0.432	3.434
0.433	3.439
0.434	3.444
0.435	3.449
0.436	3.454
0.437	3.459
0.438	3.464
0.439	3.468
0.44	3.474
0.441	3.477
0.442	3.482
0.443	3.486
0.444	3.492
0.445	3.495
0.446	3.5
0.447	3.504
0.448	3.508
0.449	3.512
0.45	3.517
0.451	3.522
0.452	3.526
0.453	3.531
0.454	3.536
0.455	3.541
0.456	3.545
0.457	3.549
0.458	3.552
0.459	3.558
0.46	3.563
0.461	3.567
0.462	3.571
0.463	3.575
0.464	3.582
0.465	3.587
0.466	3.591
0.467	3.596
0.468	3.6
0.469	3.605
0.47	3.609
0.471	3.613
0.472	3.618
0.473	3.622
0.474	3.627
0.475	3.631
0.476	3.635
0.477	3.639
0.478	3.644
0.479	3.648
0.48	3.652
0.481	3.656
0.482	3.66
0.483	3.665
0.484	3.669
0.485	3.673
0.486	3.678
0.487	3.682
0.488	3.686
0.489	3.69
0.49	3.694
0.491	3.698
0.492	3.702
0.493	3.706
0.494	3.71
0.495	3.715
0.496	3.718
0.497	3.722
0.498	3.726
0.499	3.731
0.5	3.735
0.501	3.738
0.502	3.742
0.503	3.745
0.504	3.75
0.505	3.754
0.506	3.757
0.507	3.761
0.508	3.766
0.509	3.77
0.51	3.775
0.511	3.779
0.512	3.783
0.513	3.787
0.514	3.792
0.515	3.796
0.516	3.8
0.517	3.803
0.518	3.807
0.519	3.811
0.52	3.815
0.521	3.818
0.522	3.822
0.523	3.825
0.524	3.829
0.525	3.834
0.526	3.837
0.527	3.842
0.528	3.845
0.529	3.85
0.53	3.853
0.531	3.857
0.532	3.861
0.533	3.865
0.534	3.869
0.535	3.873
0.536	3.877
0.537	3.881
0.538	3.885
0.539	3.889
0.54	3.893
0.541	3.896
0.542	3.9
0.543	3.905
0.544	3.909
0.545	3.912
0.546	3.916
0.547	3.92
0.548	3.924
0.549	3.928
0.55	3.932
0.551	3.936
0.552	3.94
0.553	3.944
0.554	3.947
0.555	3.95
0.556	3.954
0.557	3.958
0.558	3.961
0.559	3.965
0.56	3.969
0.561	3.974
0.562	3.977
0.563	3.981
0.564	3.986
0.565	3.989
0.566	3.992
0.567	3.996
0.568	3.999
0.569	4.002
0.57	4.007
0.571	4.011
0.572	4.015
0.573	4.02
0.574	4.023
0.575	4.027
0.576	4.031
0.577	4.035
0.578	4.038
0.579	4.041
0.58	4.045
0.581	4.048
0.582	4.05
0.583	4.054
0.584	4.057
0.585	4.06
0.586	4.064
0.587	4.067
0.588	4.07
0.589	4.074
0.59	4.078
0.591	4.081
0.592	4.084
0.593	4.088
0.594	4.092
0.595	4.095
0.596	4.1
0.597	4.104
0.598	4.109
0.599	4.112
0.6	4.115
0.601	4.119
0.602	4.123
0.603	4.127
0.604	4.131
0.605	4.133
0.606	4.137
0.607	4.141
0.608	4.145
0.609	4.148
0.61	4.151
0.611	4.156
0.612	4.159
0.613	4.162
0.614	4.166
0.615	4.17
0.616	4.173
0.617	4.178
0.618	4.181
0.619	4.184
0.62	4.187
0.621	4.192
0.622	4.194
0.623	4.198
0.624	4.201
0.625	4.204
0.626	4.206
0.627	4.21
0.628	4.215
0.629	4.218
0.63	4.222
0.631	4.225
0.632	4.228
0.633	4.232
0.634	4.235
0.635	4.238
0.636	4.241
0.637	4.244
0.638	4.248
0.639	4.253
0.64	4.256
0.641	4.259
0.642	4.262
0.643	4.266
0.644	4.269
0.645	4.272
0.646	4.277
0.647	4.28
0.648	4.284
0.649	4.287
0.65	4.291
0.651	4.294
0.652	4.297
0.653	4.3
0.654	4.303
0.655	4.306
0.656	4.309
0.657	4.313
0.658	4.316
0.659	4.319
0.66	4.323
0.661	4.326
0.662	4.329
0.663	4.334
0.664	4.337
0.665	4.34
0.666	4.344
0.667	4.347
0.668	4.351
0.669	4.355
0.67	4.358
0.671	4.363
0.672	4.366
0.673	4.37
0.674	4.373
0.675	4.376
0.676	4.38
0.677	4.383
0.678	4.386
0.679	4.39
0.68	4.392
0.681	4.396
0.682	4.4
0.683	4.403
0.684	4.406
0.685	4.41
0.686	4.414
0.687	4.417
0.688	4.42
0.689	4.424
0.69	4.427
0.691	4.43
0.692	4.434
0.693	4.437
0.694	4.441
0.695	4.445
0.696	4.448
0.697	4.452
0.698	4.455
0.699	4.459
0.7	4.462
0.701	4.465
0.702	4.467
0.703	4.47
0.704	4.474
0.705	4.478
0.706	4.481
0.707	4.484
0.708	4.488
0.709	4.492
0.71	4.496
0.711	4.5
0.712	4.503
0.713	4.507
0.714	4.51
0.715	4.514
0.716	4.517
0.717	4.521
0.718	4.524
0.719	4.528
0.72	4.531
0.721	4.535
0.722	4.538
0.723	4.543
0.724	4.546
0.725	4.548
0.726	4.551
0.727	4.556
0.728	4.56
0.729	4.564
0.73	4.567
0.731	4.571
0.732	4.575
0.733	4.578
0.734	4.581
0.735	4.585
0.736	4.588
0.737	4.592
0.738	4.594
0.739	4.597
0.74	4.601
0.741	4.605
0.742	4.608
0.743	4.612
0.744	4.615
0.745	4.619
0.746	4.624
0.747	4.627
0.748	4.631
0.749	4.635
0.75	4.637
0.751	4.641
0.752	4.644
0.753	4.648
0.754	4.651
0.755	4.654
0.756	4.658
0.757	4.661
0.758	4.665
0.759	4.668
0.76	4.672
0.761	4.676
0.762	4.679
0.763	4.682
0.764	4.686
0.765	4.69
0.766	4.694
0.767	4.697
0.768	4.702
0.769	4.705
0.77	4.708
0.771	4.712
0.772	4.715
0.773	4.719
0.774	4.723
0.775	4.728
0.776	4.733
0.777	4.737
0.778	4.74
0.779	4.743
0.78	4.747
0.781	4.752
0.782	4.756
0.783	4.759
0.784	4.764
0.785	4.768
0.786	4.772
0.787	4.776
0.788	4.78
0.789	4.784
0.79	4.788
0.791	4.792
0.792	4.796
0.793	4.8
0.794	4.805
0.795	4.807
0.796	4.811
0.797	4.814
0.798	4.818
0.799	4.822
0.8	4.827
0.801	4.831
0.802	4.834
0.803	4.839
0.804	4.844
0.805	4.846
0.806	4.851
0.807	4.855
0.808	4.857
0.809	4.862
0.81	4.867
0.811	4.871
0.812	4.874
0.813	4.88
0.814	4.883
0.815	4.886
0.816	4.891
0.817	4.895
0.818	4.899
0.819	4.905
0.82	4.911
0.821	4.916
0.822	4.92
0.823	4.923
0.824	4.927
0.825	4.93
0.826	4.935
0.827	4.938
0.828	4.942
0.829	4.947
0.83	4.951
0.831	4.954
0.832	4.959
0.833	4.963
0.834	4.967
0.835	4.972
0.836	4.976
0.837	4.98
0.838	4.984
0.839	4.989
0.84	4.993
0.841	4.997
0.842	5.001
0.843	5.006
0.844	5.011
0.845	5.016
0.846	5.02
0.847	5.023
0.848	5.028
0.849	5.033
0.85	5.037
0.851	5.04
0.852	5.046
0.853	5.051
0.854	5.056
0.855	5.061
0.856	5.063
0.857	5.066
0.858	5.071
0.859	5.075
0.86	5.079
0.861	5.084
0.862	5.09
0.863	5.097
0.864	5.1
0.865	5.104
0.866	5.109
0.867	5.115
0.868	5.119
0.869	5.123
0.87	5.129
0.871	5.134
0.872	5.14
0.873	5.144
0.874	5.149
0.875	5.153
0.876	5.158
0.877	5.163
0.878	5.168
0.879	5.174
0.88	5.178
0.881	5.183
0.882	5.188
0.883	5.195
0.884	5.2
0.885	5.206
0.886	5.212
0.887	5.217
0.888	5.224
0.889	5.229
0.89	5.236
0.891	5.24
0.892	5.246
0.893	5.252
0.894	5.256
0.895	5.26
0.896	5.265
0.897	5.273
0.898	5.279
0.899	5.285
0.9	5.291
0.901	5.298
0.902	5.303
0.903	5.304
0.904	5.311
0.905	5.317
0.906	5.323
0.907	5.329
0.908	5.334
0.909	5.341
0.91	5.347
0.911	5.354
0.912	5.361
0.913	5.367
0.914	5.372
0.915	5.374
0.916	5.378
0.917	5.385
0.918	5.392
0.919	5.398
0.92	5.403
0.921	5.409
0.922	5.416
0.923	5.424
0.924	5.43
0.925	5.437
0.926	5.443
0.927	5.45
0.928	5.458
0.929	5.465
0.93	5.472
0.931	5.479
0.932	5.486
0.933	5.492
0.934	5.499
0.935	5.508
0.936	5.514
0.937	5.519
0.938	5.526
0.939	5.53
0.94	5.537
0.941	5.545
0.942	5.553
0.943	5.559
0.944	5.563
0.945	5.571
0.946	5.58
0.947	5.588
0.948	5.596
0.949	5.602
0.95	5.61
0.951	5.616
0.952	5.619
0.953	5.626
0.954	5.633
0.955	5.639
0.956	5.646
0.957	5.654
0.958	5.661
0.959	5.669
0.96	5.676
0.961	5.683
0.962	5.69
0.963	5.694
0.964	5.701
0.965	5.71
0.966	5.719
0.967	5.727
0.968	5.735
0.969	5.743
0.97	5.745
0.971	5.754
0.972	5.763
0.973	5.772
0.974	5.78
0.975	5.787
0.976	5.795
0.977	5.805
0.978	5.814
0.979	5.823
0.98	5.833
0.981	5.842
0.982	5.849
0.983	5.858
0.984	5.867
0.985	5.875
0.986	5.884
0.987	5.892
0.988	5.898
0.989	5.907
0.99	5.915
0.991	5.923
0.992	5.93
0.993	5.937
0.994	5.947
0.995	5.957
0.996	5.966
0.997	5.974
0.998	5.981
0.999	5.99
1	5.977
0.999	5.909
0.998	5.84
0.997	5.781
0.996	5.723
0.995	5.666
0.994	5.612
0.993	5.556
0.992	5.503
0.991	5.451
0.99	5.399
0.989	5.348
0.988	5.298
0.987	5.249
0.986	5.202
0.985	5.154
0.984	5.109
0.983	5.059
0.982	5.014
0.981	4.97
0.98	4.924
0.979	4.879
0.978	4.835
0.977	4.793
0.976	4.751
0.975	4.709
0.974	4.669
0.973	4.626
0.972	4.584
0.971	4.541
0.97	4.502
0.969	4.463
0.968	4.425
0.967	4.384
0.966	4.344
0.965	4.305
0.964	4.268
0.963	4.23
0.962	4.193
0.961	4.154
0.96	4.115
0.959	4.079
0.958	4.043
0.957	4.007
0.956	3.969
0.955	3.933
0.954	3.897
0.953	3.862
0.952	3.826
0.951	3.79
0.95	3.754
0.949	3.717
0.948	3.684
0.947	3.648
0.946	3.613
0.945	3.576
0.944	3.542
0.943	3.508
0.942	3.476
0.941	3.442
0.94	3.409
0.939	3.376
0.938	3.343
0.937	3.311
0.936	3.277
0.935	3.243
0.934	3.211
0.933	3.18
0.932	3.147
0.931	3.115
0.93	3.083
0.929	3.052
0.928	3.021
0.927	2.99
0.926	2.96
0.925	2.929
0.924	2.898
0.923	2.867
0.922	2.835
0.921	2.804
0.92	2.775
0.919	2.743
0.918	2.713
0.917	2.684
0.916	2.653
0.915	2.624
0.914	2.594
0.913	2.565
0.912	2.537
0.911	2.508
0.91	2.48
0.909	2.451
0.908	2.422
0.907	2.394
0.906	2.366
0.905	2.338
0.904	2.31
0.903	2.282
0.902	2.253
0.901	2.225
0.9	2.198
0.899	2.17
0.898	2.142
0.897	2.116
0.896	2.088
0.895	2.062
0.894	2.035
0.893	2.008
0.892	1.982
0.891	1.955
0.89	1.929
0.889	1.903
0.888	1.876
0.887	1.849
0.886	1.824
0.885	1.797
0.884	1.771
0.883	1.745
0.882	1.72
0.881	1.695
0.88	1.67
0.879	1.644
0.878	1.619
0.877	1.594
0.876	1.569
0.875	1.545
0.874	1.519
0.873	1.493
0.872	1.468
0.871	1.444
0.87	1.419
0.869	1.396
0.868	1.372
0.867	1.348
0.866	1.324
0.865	1.3
0.864	1.276
0.863	1.252
0.862	1.229
0.861	1.205
0.86	1.181
0.859	1.158
0.858	1.135
0.857	1.112
0.856	1.089
0.855	1.065
0.854	1.042
0.853	1.019
0.852	0.9965
0.851	0.9735
0.85	0.9509
0.849	0.9289
0.848	0.9066
0.847	0.8843
0.846	0.8623
0.845	0.8397
0.844	0.8172
0.843	0.7954
0.842	0.7733
0.841	0.7513
0.84	0.7291
0.839	0.7073
0.838	0.6857
0.837	0.6641
0.836	0.6426
0.835	0.6209
0.834	0.5994
0.833	0.5787
0.832	0.5576
0.831	0.5364
0.83	0.5157
0.829	0.4947
0.828	0.4738
0.827	0.4532
0.826	0.4322
0.825	0.4114
0.824	0.3908
0.823	0.3701
0.822	0.3505
0.821	0.3304
0.82	0.3104
0.819	0.2888
0.818	0.2685
0.817	0.2486
0.816	0.2284
0.815	0.2085
0.814	0.1888
0.813	0.1689
0.812	0.1495
0.811	0.1303
0.81	0.1106
0.809	0.0909
0.808	0.07176
0.807	0.05233
0.806	0.03255
0.805	0.01354
0.804	-0.005865
0.803	-0.02501
0.802	-0.04382
0.801	-0.06307
0.8	-0.08205
0.799	-0.1009
0.798	-0.1195
0.797	-0.1383
0.796	-0.1571
0.795	-0.1753
0.794	-0.1938
0.793	-0.2127
0.792	-0.2308
0.791	-0.2489
0.79	-0.267
0.789	-0.2849
0.788	-0.3029
0.787	-0.321
0.786	-0.339
0.785	-0.3569
0.784	-0.3748
0.783	-0.3926
0.782	-0.4102
0.781	-0.428
0.78	-0.4456
0.779	-0.463
0.778	-0.4804
0.777	-0.4979
0.776	-0.5152
0.775	-0.5322
0.774	-0.5496
0.773	-0.5667
0.772	-0.5836
0.771	-0.6006
0.77	-0.6175
0.769	-0.6339
0.768	-0.6507
0.767	-0.6677
0.766	-0.6842
0.765	-0.7012
0.764	-0.7177
0.763	-0.7339
0.762	-0.7508
0.761	-0.7674
0.76	-0.7832
0.759	-0.7993
0.758	-0.8157
0.757	-0.8319
0.756	-0.8481
0.755	-0.8643
0.754	-0.8801
0.753	-0.8962
0.752	-0.9118
0.751	-0.9274
0.75	-0.9429
0.749	-0.9589
0.748	-0.9747
0.747	-0.9901
0.746	-1.006
0.745	-1.021
0.744	-1.036
0.743	-1.051
0.742	-1.067
0.741	-1.082
0.74	-1.097
0.739	-1.112
0.738	-1.127
0.737	-1.142
0.736	-1.157
0.735	-1.172
0.734	-1.187
0.733	-1.201
0.732	-1.216
0.731	-1.23
0.73	-1.245
0.729	-1.259
0.728	-1.274
0.727	-1.288
0.726	-1.302
0.725	-1.317
0.724	-1.331
0.723	-1.345
0.722	-1.359
0.721	-1.373
0.72	-1.387
0.719	-1.401
0.718	-1.415
0.717	-1.429
0.716	-1.443
0.715	-1.457
0.714	-1.47
0.713	-1.484
0.712	-1.497
0.711	-1.511
0.71	-1.524
0.709	-1.538
0.708	-1.552
0.707	-1.565
0.706	-1.578
0.705	-1.592
0.704	-1.605
0.703	-1.618
0.702	-1.632
0.701	-1.644
0.7	-1.657
0.699	-1.67
0.698	-1.683
0.697	-1.696
0.696	-1.708
0.695	-1.721
0.694	-1.734
0.693	-1.746
0.692	-1.758
0.691	-1.771
0.69	-1.784
0.689	-1.796
0.688	-1.808
0.687	-1.82
0.686	-1.832
0.685	-1.844
0.684	-1.857
0.683	-1.868
0.682	-1.88
0.681	-1.892
0.68	-1.904
0.679	-1.916
0.678	-1.928
0.677	-1.94
0.676	-1.951
0.675	-1.963
0.674	-1.975
0.673	-1.986
0.672	-1.999
0.671	-2.01
0.67	-2.021
0.669	-2.033
0.668	-2.044
0.667	-2.055
0.666	-2.067
0.665	-2.078
0.664	-2.09
0.663	-2.101
0.662	-2.111
0.661	-2.122
0.66	-2.133
0.659	-2.144
0.658	-2.155
0.657	-2.166
0.656	-2.176
0.655	-2.188
0.654	-2.198
0.653	-2.208
0.652	-2.219
0.651	-2.229
0.65	-2.24
0.649	-2.251
0.648	-2.26
0.647	-2.271
0.646	-2.281
0.645	-2.292
0.644	-2.302
0.643	-2.313
0.642	-2.323
0.641	-2.333
0.64	-2.343
0.639	-2.353
0.638	-2.363
0.637	-2.373
0.636	-2.383
0.635	-2.393
0.634	-2.402
0.633	-2.412
0.632	-2.422
0.631	-2.432
0.63	-2.442
0.629	-2.451
0.628	-2.461
0.627	-2.471
0.626	-2.48
0.625	-2.489
0.624	-2.499
0.623	-2.509
0.622	-2.519
0.621	-2.528
0.62	-2.537
0.619	-2.547
0.618	-2.556
0.617	-2.565
0.616	-2.573
0.615	-2.582
0.614	-2.592
0.613	-2.6
0.612	-2.609
0.611	-2.618
0.61	-2.627
0.609	-2.635
0.608	-2.644
0.607	-2.653
0.606	-2.662
0.605	-2.671
0.604	-2.679
0.603	-2.688
0.602	-2.697
0.601	-2.705
0.6	-2.714
0.599	-2.722
0.598	-2.731
0.597	-2.739
0.596	-2.747
0.595	-2.756
0.594	-2.765
0.593	-2.773
0.592	-2.781
0.591	-2.789
0.59	-2.797
0.589	-2.805
0.588	-2.813
0.587	-2.821
0.586	-2.829
0.585	-2.837
0.584	-2.845
0.583	-2.853
0.582	-2.861
0.581	-2.868
0.58	-2.876
0.579	-2.883
0.578	-2.891
0.577	-2.898
0.576	-2.907
0.575	-2.914
0.574	-2.921
0.573	-2.929
0.572	-2.936
0.571	-2.944
0.57	-2.953
0.569	-2.961
0.568	-2.967
0.567	-2.974
0.566	-2.982
0.565	-2.989
0.564	-2.995
0.563	-3.003
0.562	-3.01
0.561	-3.017
0.56	-3.024
0.559	-3.031
0.558	-3.038
0.557	-3.045
0.556	-3.053
0.555	-3.059
0.554	-3.067
0.553	-3.073
0.552	-3.081
0.551	-3.088
0.55	-3.095
0.549	-3.102
0.548	-3.108
0.547	-3.116
0.546	-3.123
0.545	-3.129
0.544	-3.136
0.543	-3.142
0.542	-3.149
0.541	-3.156
0.54	-3.162
0.539	-3.168
0.538	-3.175
0.537	-3.182
0.536	-3.189
0.535	-3.195
0.534	-3.201
0.533	-3.208
0.532	-3.215
0.531	-3.221
0.53	-3.228
0.529	-3.235
0.528	-3.241
0.527	-3.248
0.526	-3.254
0.525	-3.261
0.524	-3.267
0.523	-3.273
0.522	-3.28
0.521	-3.285
0.52	-3.291
0.519	-3.297
0.518	-3.303
0.517	-3.308
0.516	-3.314
0.515	-3.32
0.514	-3.326
0.513	-3.331
0.512	-3.338
0.511	-3.344
0.51	-3.351
0.509	-3.356
0.508	-3.362
0.507	-3.368
0.506	-3.374
0.505	-3.38
0.504	-3.385
0.503	-3.39
0.502	-3.395
0.501	-3.401
0.5	-3.407
0.499	-3.414
0.498	-3.419
0.497	-3.424
0.496	-3.429
0.495	-3.434
0.494	-3.439
0.493	-3.445
0.492	-3.45
0.491	-3.457
0.49	-3.463
0.489	-3.468
0.488	-3.472
0.487	-3.477
0.486	-3.483
0.485	-3.489
0.484	-3.496
0.483	-3.504
0.482	-3.509
0.481	-3.516
0.48	-3.521
0.479	-3.526
0.478	-3.53
0.477	-3.535
0.476	-3.54
0.475	-3.545
0.474	-3.552
0.473	-3.559
0.472	-3.564
0.471	-3.571
0.47	-3.576
0.469	-3.581
0.468	-3.586
0.467	-3.59
0.466	-3.595
0.465	-3.6
0.464	-3.606
0.463	-3.612
0.462	-3.617
0.461	-3.621
0.46	-3.625
0.459	-3.63
0.458	-3.637
0.457	-3.642
0.456	-3.646
0.455	-3.651
0.454	-3.654
0.453	-3.659
0.452	-3.664
0.451	-3.668
0.45	-3.674
0.449	-3.678
0.448	-3.683
0.447	-3.687
0.446	-3.692
0.445	-3.699
0.444	-3.704
0.443	-3.707
0.442	-3.712
0.441	-3.719
0.44	-3.723
0.439	-3.727
0.438	-3.73
0.437	-3.734
0.436	-3.738
0.435	-3.741
0.434	-3.745
0.433	-3.75
0.432	-3.756
0.431	-3.763
0.43	-3.768
0.429	-3.772
0.428	-3.775
0.427	-3.781
0.426	-3.786
0.425	-3.79
0.424	-3.797
0.423	-3.8
0.422	-3.804
0.421	-3.807
0.42	-3.812
0.419	-3.818
0.418	-3.823
0.417	-3.826
0.416	-3.829
0.415	-3.834
0.414	-3.837
0.413	-3.842
0.412	-3.848
0.411	-3.851
0.41	-3.856
0.409	-3.86
0.408	-3.865
0.407	-3.868
0.406	-3.871
0.405	-3.874
0.404	-3.878
0.403	-3.882
0.402	-3.886
0.401	-3.89
0.4	-3.896
0.399	-3.9
0.398	-3.904
0.397	-3.907
0.396	-3.912
0.395	-3.914
0.394	-3.919
0.393	-3.923
0.392	-3.927
0.391	-3.93
0.39	-3.934
0.389	-3.936
0.388	-3.942
0.387	-3.95
0.386	-3.955
0.385	-3.96
0.384	-3.964
0.383	-3.968
0.382	-3.969
0.381	-3.972
0.38	-3.977
0.379	-3.979
0.378	-3.983
0.377	-3.987
0.376	-3.99
0.375	-3.994
0.374	-3.997
0.373	-4
0.372	-4.004
0.371	-4.007
0.37	-4.011
0.369	-4.017
0.368	-4.02
0.367	-4.023
0.366	-4.026
0.365	-4.029
0.364	-4.033
0.363	-4.035
0.362	-4.039
0.361	-4.042
0.36	-4.046
0.359	-4.049
0.358	-4.051
0.357	-4.055
0.356	-4.058
0.355	-4.061
0.354	-4.063
0.353	-4.067
0.352	-4.07
0.351	-4.073
0.35	-4.077
0.349	-4.081
0.348	-4.085
0.347	-4.088
0.346	-4.091
0.345	-4.094
0.344	-4.097
0.343	-4.1
0.342	-4.102
0.341	-4.106
0.34	-4.111
0.339	-4.116
0.338	-4.119
0.337	-4.12
0.336	-4.124
0.335	-4.126
0.334	-4.128
0.333	-4.131
0.332	-4.135
0.331	-4.139
0.33	-4.141
0.329	-4.144
0.328	-4.147
0.327	-4.151
0.326	-4.153
0.325	-4.157
0.324	-4.16
0.323	-4.163
0.322	-4.166
0.321	-4.169
0.32	-4.171
0.319	-4.175
0.318	-4.178
0.317	-4.181
0.316	-4.183
0.315	-4.185
0.314	-4.188
0.313	-4.191
0.312	-4.193
0.311	-4.196
0.31	-4.199
0.309	-4.202
0.308	-4.204
0.307	-4.207
0.306	-4.21
0.305	-4.213
0.304	-4.217
0.303	-4.222
0.302	-4.225
0.301	-4.227
0.3	-4.231
0.299	-4.233
0.298	-4.237
0.297	-4.239
0.296	-4.242
0.295	-4.244
0.294	-4.247
0.293	-4.251
0.292	-4.253
0.291	-4.255
0.29	-4.257
0.289	-4.26
0.288	-4.262
0.287	-4.265
0.286	-4.266
0.285	-4.27
0.284	-4.272
0.283	-4.275
0.282	-4.285
0.281	-4.292
0.28	-4.296
0.279	-4.299
0.278	-4.301
0.277	-4.303
0.276	-4.307
0.275	-4.309
0.274	-4.312
0.273	-4.314
0.272	-4.315
0.271	-4.317
0.27	-4.318
0.269	-4.32
0.268	-4.323
0.267	-4.326
0.266	-4.329
0.265	-4.332
0.264	-4.334
0.263	-4.337
0.262	-4.338
0.261	-4.341
0.26	-4.343
0.259	-4.345
0.258	-4.347
0.257	-4.349
0.256	-4.352
0.255	-4.355
0.254	-4.357
0.253	-4.359
0.252	-4.361
0.251	-4.363
0.25	-4.366
0.249	-4.368
0.248	-4.369
0.247	-4.371
0.246	-4.373
0.245	-4.375
0.244	-4.378
0.243	-4.38
0.242	-4.382
0.241	-4.385
0.24	-4.388
0.239	-4.393
0.238	-4.394
0.237	-4.396
0.236	-4.399
0.235	-4.401
0.234	-4.402
0.233	-4.404
0.232	-4.406
0.231	-4.408
0.23	-4.41
0.229	-4.412
0.228	-4.414
0.227	-4.417
0.226	-4.419
0.225	-4.421
0.224	-4.423
0.223	-4.425
0.222	-4.428
0.221	-4.432
0.22	-4.434
0.219	-4.435
0.218	-4.439
0.217	-4.441
0.216	-4.442
0.215	-4.444
0.214	-4.447
0.213	-4.45
0.212	-4.452
0.211	-4.454
0.21	-4.456
0.209	-4.458
0.208	-4.46
0.207	-4.462
0.206	-4.464
0.205	-4.466
0.204	-4.468
0.203	-4.47
0.202	-4.472
0.201	-4.476
0.2	-4.478
0.199	-4.479
0.198	-4.479
0.197	-4.481
0.196	-4.484
0.195	-4.486
0.194	-4.489
0.193	-4.492
0.192	-4.494
0.191	-4.496
0.19	-4.498
0.189	-4.501
0.188	-4.504
0.187	-4.506
0.186	-4.507
0.185	-4.509
0.184	-4.513
0.183	-4.516
0.182	-4.516
0.181	-4.518
0.18	-4.52
0.179	-4.522
0.178	-4.523
0.177	-4.525
0.176	-4.527
0.175	-4.529
0.174	-4.531
0.173	-4.533
0.172	-4.535
0.171	-4.536
0.17	-4.537
0.169	-4.539
0.168	-4.54
0.167	-4.542
0.166	-4.545
0.165	-4.547
0.164	-4.548
0.163	-4.55
0.162	-4.552
0.161	-4.554
0.16	-4.556
0.159	-4.559
0.158	-4.559
0.157	-4.561
0.156	-4.562
0.155	-4.563
0.154	-4.565
0.153	-4.567
0.152	-4.569
0.151	-4.571
0.15	-4.572
0.149	-4.576
0.148	-4.577
0.147	-4.578
0.146	-4.579
0.145	-4.581
0.144	-4.582
0.143	-4.584
0.142	-4.586
0.141	-4.588
0.14	-4.591
0.139	-4.593
0.138	-4.595
0.137	-4.597
0.136	-4.598
0.135	-4.6
0.134	-4.602
0.133	-4.604
0.132	-4.606
0.131	-4.608
0.13	-4.611
0.129	-4.613
0.128	-4.614
0.127	-4.615
0.126	-4.617
0.125	-4.619
0.124	-4.62
0.123	-4.622
0.122	-4.625
0.121	-4.627
0.12	-4.628
0.119	-4.63
0.118	-4.632
0.117	-4.634
0.116	-4.635
0.115	-4.637
0.114	-4.639
0.113	-4.641
0.112	-4.642
0.111	-4.645
0.11	-4.647
0.109	-4.648
0.108	-4.649
0.107	-4.651
0.106	-4.653
0.105	-4.653
0.104	-4.654
0.103	-4.656
0.102	-4.658
0.101	-4.66
0.1	-4.661
0.099	-4.663
0.098	-4.665
0.097	-4.667
0.096	-4.668
0.095	-4.67
0.094	-4.671
0.093	-4.673
0.092	-4.675
0.091	-4.676
0.09	-4.678
0.089	-4.68
0.088	-4.682
0.087	-4.684
0.086	-4.686
0.085	-4.687
0.084	-4.689
0.083	-4.69
0.082	-4.692
0.081	-4.696
0.08	-4.698
0.079	-4.699
0.078	-4.699
0.077	-4.702
0.076	-4.704
0.075	-4.705
0.074	-4.706
0.073	-4.707
0.072	-4.707
0.071	-4.71
0.07	-4.711
0.069	-4.712
0.068	-4.715
0.067	-4.716
0.066	-4.716
0.065	-4.718
0.064	-4.719
0.063	-4.722
0.062	-4.723
0.061	-4.725
0.06	-4.726
0.059	-4.727
0.058	-4.728
0.057	-4.73
0.056	-4.732
0.055	-4.733
0.054	-4.734
0.053	-4.737
0.052	-4.738
0.051	-4.74
0.05	-4.741
0.049	-4.743
0.048	-4.745
0.047	-4.746
0.046	-4.747
0.045	-4.748
0.044	-4.749
0.043	-4.751
0.042	-4.753
0.041	-4.754
0.04	-4.755
0.039	-4.757
0.038	-4.759
0.037	-4.761
0.036	-4.763
0.035	-4.765
0.034	-4.766
0.033	-4.767
0.032	-4.769
0.031	-4.771
0.03	-4.773
0.029	-4.775
0.028	-4.776
0.027	-4.778
0.026	-4.779
0.025	-4.781
0.024	-4.781
0.023	-4.784
0.022	-4.785
0.021	-4.785
0.02	-4.788
0.019	-4.79
0.018	-4.793
0.017	-4.794
0.016	-4.795
0.015	-4.798
0.014	-4.799
0.013	-4.802
0.012	-4.803
0.011	-4.805
0.01	-4.807
0.009	-4.808
0.008	-4.81
0.007	-4.812
0.006	-4.813
0.005	-4.815
0.004	-4.817
0.003	-4.819
0.002	-4.821
[truncated: 1 more rows]

## Sheet: Pure graphene
U	I
0	0.21068
0.001	0.24212
0.002	0.22956
0.003	0.2264
0.004	0.261
0.005	0.19812
0.006	0.283
0.007	0.25156
0.008	0.28932
0.009	0.25788
0.01	0.26416
0.011	0.1824
0.012	0.2264
0.013	0.25788
0.014	0.2956
0.015	0.217
0.016	0.27044
0.017	0.29876
0.018	0.31448
0.019	0.29244
0.02	0.29876
0.021	0.30188
0.022	0.37108
0.023	0.35848
0.024	0.32076
0.025	0.3868
0.026	0.4088
0.027	0.35536
0.028	0.3522
0.029	0.3522
0.03	0.32388
0.031	0.26728
0.032	0.38052
0.033	0.36792
0.034	0.39624
0.035	0.32076
0.036	0.3868
0.037	0.30504
0.038	0.38992
0.039	0.36164
0.04	0.38052
0.041	0.4152
0.042	0.35848
0.043	0.32704
0.044	0.3742
0.045	0.32076
0.046	0.39936
0.047	0.38364
0.048	0.4372
0.049	0.4152
0.05	0.4592
0.051	0.3522
0.052	0.4592
0.053	0.4404
0.054	0.4748
0.055	0.4152
0.056	0.4528
0.057	0.456
0.058	0.4432
0.059	0.4056
0.06	0.4592
0.061	0.4372
0.062	0.4968
0.063	0.5064
0.064	0.5316
0.065	0.4656
0.066	0.5096
0.067	0.5188
0.068	0.544
0.069	0.5252
0.07	0.5692
0.071	0.4812
0.072	0.4432
0.073	0.4968
0.074	0.5724
0.075	0.5628
0.076	0.5536
0.077	0.5284
0.078	0.6036
0.079	0.5284
0.08	0.5536
0.081	0.522
0.082	0.5848
0.083	0.5816
0.084	0.6228
0.085	0.5376
0.086	0.5628
0.087	0.5252
0.088	0.566
0.089	0.5408
0.09	0.5976
0.091	0.6008
0.092	0.6508
0.093	0.6384
0.094	0.6572
0.095	0.5596
0.096	0.5788
0.097	0.5848
0.098	0.61
0.099	0.5912
0.1	0.6068
0.101	0.5252
0.102	0.5472
0.103	0.6196
0.104	0.6508
0.105	0.6288
0.106	0.6352
0.107	0.5944
0.108	0.6416
0.109	0.6352
0.11	0.7012
0.111	0.7264
0.112	0.698
0.113	0.6668
0.114	0.7044
0.115	0.7044
0.116	0.7452
0.117	0.7108
0.118	0.7108
0.119	0.692
0.12	0.7452
0.121	0.758
0.122	0.758
0.123	0.72
0.124	0.6948
0.125	0.6636
0.126	0.742
0.127	0.714
0.128	0.7736
0.129	0.7388
0.13	0.7672
0.131	0.758
0.132	0.714
0.133	0.6888
0.134	0.7452
0.135	0.7264
0.136	0.7328
0.137	0.72
0.138	0.7612
0.139	0.7328
0.14	0.698
0.141	0.742
0.142	0.7548
0.143	0.78
0.144	0.7768
0.145	0.7704
0.146	0.8552
0.147	0.8144
0.148	0.8616
0.149	0.786
0.15	0.846
0.151	0.802
0.152	0.8272
0.153	0.8932
0.154	0.8868
0.155	0.8208
0.156	0.7924
0.157	0.8112
0.158	0.8144
0.159	0.8584
0.16	0.9056
0.161	0.824
0.162	0.89
0.163	0.8836
0.164	0.8176
0.165	0.8112
0.166	0.8584
0.167	0.868
0.168	0.8648
0.169	0.8772
0.17	0.9184
0.171	0.8868
0.172	0.912
0.173	0.9624
0.174	0.9184
0.175	0.8964
0.176	0.8964
0.177	0.9592
0.178	0.9592
0.179	0.9276
0.18	0.9716
0.181	0.9748
0.182	1.0252
0.183	1.0124
0.184	0.9212
0.185	0.9748
0.186	0.978
0.187	0.9276
0.188	0.934
0.189	0.934
0.19	0.9184
0.191	0.9496
0.192	0.9528
0.193	0.8932
0.194	0.9656
0.195	0.9496
0.196	0.9656
0.197	0.9592
0.198	1
0.199	1
0.2	1
0.201	0.9968
0.202	0.9812
0.203	0.8992
0.204	0.9716
0.205	0.9812
0.206	1.0284
0.207	0.9716
0.208	0.9624
0.209	0.9904
0.21	1.0376
0.211	1.0064
0.212	1.0124
0.213	1.0316
0.214	1.0504
0.215	1.0628
0.216	1.0628
0.217	1.088
0.218	1.132
0.219	1.0724
0.22	1.132
0.221	1.044
0.222	1.0504
0.223	1.0284
0.224	1.0568
0.225	1.0692
0.226	1.066
0.227	1.044
0.228	1.088
0.229	1.0724
0.23	1.0788
0.231	1.1008
0.232	1.0788
0.233	1.088
0.234	1.1036
0.235	1.0848
0.236	1.1384
0.237	1.1476
0.238	1.1792
0.239	1.1636
0.24	1.176
0.241	1.1948
0.242	1.1856
0.243	1.1636
0.244	1.192
0.245	1.1792
0.246	1.1164
0.247	1.0848
0.248	1.1416
0.249	1.1636
0.25	1.176
0.251	1.2264
0.252	1.198
0.253	1.198
0.254	1.198
0.255	1.198
0.256	1.2296
0.257	1.198
0.258	1.2516
0.259	1.1476
0.26	1.176
0.261	1.192
0.262	1.2264
0.263	1.22
0.264	1.214
0.265	1.2232
0.266	1.2452
0.267	1.1856
0.268	1.198
0.269	1.1508
0.27	1.1888
0.271	1.214
0.272	1.2956
0.273	1.3176
0.274	1.302
0.275	1.1792
0.276	1.242
0.277	1.2232
0.278	1.242
0.279	1.2168
0.28	1.2484
0.281	1.2548
0.282	1.236
0.283	1.2704
0.284	1.3052
0.285	1.2516
0.286	1.2956
0.287	1.258
0.288	1.264
0.289	1.264
0.29	1.3144
0.291	1.2892
0.292	1.2612
0.293	1.2612
0.294	1.302
0.295	1.3176
0.296	1.3428
0.297	1.2924
0.298	1.2892
0.299	1.286
0.3	1.3428
0.301	1.3396
0.302	1.3272
0.303	1.3772
0.304	1.4056
0.305	1.3932
0.306	1.308
0.307	1.2956
0.308	1.2924
0.309	1.3272
0.31	1.4088
0.311	1.368
0.312	1.3744
0.313	1.3396
0.314	1.3364
0.315	1.4056
0.316	1.4056
0.317	1.3584
0.318	1.3932
0.319	1.3804
0.32	1.4152
0.321	1.4496
0.322	1.4308
0.323	1.412
0.324	1.4684
0.325	1.434
0.326	1.4684
0.327	1.39
0.328	1.4088
0.329	1.3836
0.33	1.4152
0.331	1.4308
0.332	1.4624
0.333	1.4528
0.334	1.4904
0.335	1.5064
0.336	1.5188
0.337	1.4184
0.338	1.5
0.339	1.5124
0.34	1.544
0.341	1.4624
0.342	1.4904
0.343	1.4528
0.344	1.4372
0.345	1.4904
0.346	1.5408
0.347	1.5252
0.348	1.5
0.349	1.5124
0.35	1.5788
0.351	1.5504
0.352	1.5032
0.353	1.4936
0.354	1.4748
0.355	1.4624
0.356	1.5376
0.357	1.4748
0.358	1.5252
0.359	1.5316
0.36	1.5848
0.361	1.5596
0.362	1.5816
0.363	1.4968
0.364	1.544
0.365	1.5504
0.366	1.5596
0.367	1.522
0.368	1.5284
0.369	1.5504
0.37	1.6008
0.371	1.5944
0.372	1.5252
0.373	1.5188
0.374	1.588
0.375	1.5692
0.376	1.588
0.377	1.588
0.378	1.61
0.379	1.5568
0.38	1.6036
0.381	1.5912
0.382	1.6008
0.383	1.5536
0.384	1.6228
0.385	1.5944
0.386	1.5756
0.387	1.588
0.388	1.566
0.389	1.5724
0.39	1.6448
0.391	1.6416
0.392	1.6824
0.393	1.6668
0.394	1.5976
0.395	1.61
0.396	1.6856
0.397	1.7076
0.398	1.7076
0.399	1.5628
0.4	1.6036
0.401	1.6416
0.402	1.6604
0.403	1.5976
0.404	1.6228
0.405	1.648
0.406	1.6856
0.407	1.6856
0.408	1.6948
0.409	1.698
0.41	1.7768
0.411	1.7452
0.412	1.714
0.413	1.7044
0.414	1.7012
0.415	1.692
0.416	1.7296
0.417	1.7168
0.418	1.7988
0.419	1.786
0.42	1.7516
0.421	1.6948
0.422	1.7484
0.423	1.7076
0.424	1.7612
0.425	1.764
0.426	1.764
0.427	1.7548
0.428	1.7956
0.429	1.764
0.43	1.78
0.431	1.7012
0.432	1.6888
0.433	1.7452
0.434	1.7736
0.435	1.6948
0.436	1.758
0.437	1.7832
0.438	1.83
0.439	1.7232
0.44	1.7956
0.441	1.7768
0.442	1.7988
0.443	1.742
0.444	1.8208
0.445	1.8112
0.446	1.8332
0.447	1.808
0.448	1.846
0.449	1.8176
0.45	1.8364
0.451	1.758
0.452	1.83
0.453	1.802
0.454	1.808
0.455	1.7892
0.456	1.7612
0.457	1.808
0.458	1.89
0.459	1.8772
0.46	1.8712
0.461	1.8428
0.462	1.8332
0.463	1.846
0.464	1.89
0.465	1.8992
0.466	1.846
0.467	1.8208
0.468	1.8648
0.469	1.8744
0.47	1.8428
0.471	1.8176
0.472	1.846
0.473	1.8584
0.474	1.8836
0.475	1.9024
0.476	1.9276
0.477	1.9244
0.478	1.9276
0.479	1.8836
0.48	1.9212
0.481	1.9212
0.482	1.9244
0.483	1.9624
0.484	1.9372
0.485	1.9528
0.486	1.978
0.487	1.956
0.488	1.9528
0.489	2.0096
0.49	1.9716
0.491	1.9624
0.492	1.9684
0.493	1.9496
0.494	2.0032
0.495	1.9528
0.496	1.956
0.497	1.934
0.498	1.912
0.499	1.9276
0.5	1.978
0.501	2.0032
0.502	2.0376
0.503	2.0124
0.504	1.9624
0.505	2
0.506	2.022
0.507	2.022
0.508	2.0064
0.509	1.9748
0.51	1.978
0.511	1.9748
0.512	2.0472
0.513	2.0032
0.514	2.0376
0.515	2.0064
0.516	2.0252
0.517	1.9748
0.518	2
0.519	2.0156
0.52	2.066
0.521	2.0316
0.522	2.0344
0.523	1.9904
0.524	2.022
0.525	1.9968
0.526	1.9844
0.527	2.0096
0.528	2.0848
0.529	2.066
0.53	2.1132
0.531	2.0408
0.532	2.0376
0.533	2.0536
0.534	2.0376
0.535	2.0284
0.536	2.0756
0.537	2.0504
0.538	2.0628
0.539	2.066
0.54	2.0788
0.541	2.11
0.542	2.1416
0.543	2.132
0.544	2.1288
0.545	2.1508
0.546	2.088
0.547	2.0724
0.548	2.1572
0.549	2.1164
0.55	2.1352
0.551	2.1132
0.552	2.1164
0.553	2.1352
0.554	2.11
0.555	2.0724
0.556	2.1228
0.557	2.1824
0.558	2.1508
0.559	2.0912
0.56	2.0912
0.561	2.0472
0.562	2.0944
0.563	2.1164
0.564	2.1508
0.565	2.088
0.566	2.0976
0.567	2.1008
0.568	2.1288
0.569	2.1448
0.57	2.2076
0.571	2.17
0.572	2.2168
0.573	2.1164
0.574	2.132
0.575	2.1036
0.576	2.1668
0.577	2.1888
0.578	2.198
0.579	2.2452
0.58	2.2516
0.581	2.1792
0.582	2.2044
0.583	2.214
0.584	2.1888
0.585	2.1384
0.586	2.1352
0.587	2.2108
0.588	2.1636
0.589	2.176
0.59	2.1416
0.591	2.1256
0.592	2.1948
0.593	2.17
0.594	2.1888
0.595	2.1948
0.596	2.2452
0.597	2.2612
0.598	2.2672
0.599	2.1948
0.6	2.22
0.601	2.2672
0.602	2.2672
0.603	2.242
0.604	2.2328
0.605	2.214
0.606	2.2108
0.607	2.2076
0.608	2.2988
0.609	2.2264
0.61	2.302
0.611	2.324
0.612	2.3396
0.613	2.3052
0.614	2.2296
0.615	2.2452
0.616	2.2672
0.617	2.2612
0.618	2.302
0.619	2.3208
0.62	2.3332
0.621	2.308
0.622	2.3396
0.623	2.308
0.624	2.3332
0.625	2.3396
0.626	2.3272
0.627	2.4152
0.628	2.4496
0.629	2.3396
0.63	2.3364
0.631	2.3112
0.632	2.3208
0.633	2.3364
0.634	2.3712
0.635	2.3868
0.636	2.3524
0.637	2.3492
0.638	2.3524
0.639	2.3396
0.64	2.3744
0.641	2.3524
0.642	2.4152
0.643	2.4024
0.644	2.4184
0.645	2.4088
0.646	2.3772
0.647	2.3744
0.648	2.4496
0.649	2.4372
0.65	2.478
0.651	2.39
0.652	2.4152
0.653	2.4276
0.654	2.4656
0.655	2.3932
0.656	2.4592
0.657	2.4308
0.658	2.4276
0.659	2.434
0.66	2.4684
0.661	2.4936
0.662	2.4936
0.663	2.4496
0.664	2.4432
0.665	2.4184
0.666	2.4812
0.667	2.4404
0.668	2.4432
0.669	2.4936
0.67	2.5064
0.671	2.5
0.672	2.544
0.673	2.5344
0.674	2.478
0.675	2.4308
0.676	2.456
0.677	2.4592
0.678	2.5
0.679	2.4464
0.68	2.478
0.681	2.4716
0.682	2.5096
0.683	2.544
0.684	2.5788
0.685	2.5504
0.686	2.4968
0.687	2.4372
0.688	2.5284
0.689	2.5472
0.69	2.5096
0.691	2.4496
0.692	2.4904
0.693	2.5188
0.694	2.6008
0.695	2.5756
0.696	2.5252
0.697	2.5316
0.698	2.5568
0.699	2.5156
0.7	2.5188
0.701	2.522
0.702	2.5344
0.703	2.5408
0.704	2.6068
0.705	2.6228
0.706	2.632
0.707	2.654
0.708	2.6668
0.709	2.6228
0.71	2.6288
0.711	2.5692
0.712	2.4904
0.713	2.5472
0.714	2.6228
0.715	2.5504
0.716	2.6068
0.717	2.6352
0.718	2.6572
0.719	2.6448
0.72	2.6068
0.721	2.6508
0.722	2.6508
0.723	2.5912
0.724	2.6668
0.725	2.6164
0.726	2.632
0.727	2.6008
0.728	2.6384
0.729	2.61
0.73	2.6824
0.731	2.67
0.732	2.72
0.733	2.6572
0.734	2.6604
0.735	2.6416
0.736	2.648
0.737	2.6132
0.738	2.6384
0.739	2.6384
0.74	2.67
0.741	2.6508
0.742	2.7076
0.743	2.6416
0.744	2.6728
0.745	2.7168
0.746	2.7076
0.747	2.6604
0.748	2.7328
0.749	2.6824
0.75	2.67
0.751	2.6196
0.752	2.72
0.753	2.6948
0.754	2.6352
0.755	2.6856
0.756	2.7388
0.757	2.7672
0.758	2.7892
0.759	2.7768
0.76	2.786
0.761	2.7232
0.762	2.7012
0.763	2.6824
0.764	2.6668
0.765	2.6888
0.766	2.7044
0.767	2.7388
0.768	2.742
0.769	2.6352
0.77	2.7232
0.771	2.7264
0.772	2.7076
0.773	2.698
0.774	2.736
0.775	2.6824
0.776	2.742
0.777	2.7296
0.778	2.7924
0.779	2.7704
0.78	2.7892
0.781	2.736
0.782	2.7516
0.783	2.7736
0.784	2.764
0.785	2.7232
0.786	2.8176
0.787	2.7768
0.788	2.802
0.789	2.7832
0.79	2.8208
0.791	2.7484
0.792	2.742
0.793	2.7736
0.794	2.8804
0.795	2.8648
0.796	2.8712
0.797	2.7988
0.798	2.83
0.799	2.808
0.8	2.8112
0.801	2.8144
0.802	2.8364
0.803	2.846
0.804	2.9056
0.805	2.8804
0.806	2.9184
0.807	2.8396
0.808	2.8616
0.809	2.9212
0.81	2.9308
0.811	2.8772
0.812	2.8584
0.813	2.8932
0.814	2.9276
0.815	2.8836
0.816	2.9024
0.817	2.8144
0.818	2.8208
0.819	2.8932
0.82	2.9684
0.821	2.912
0.822	2.9464
0.823	2.9056
0.824	2.9212
0.825	2.8932
0.826	2.9904
0.827	2.9308
0.828	2.9308
0.829	2.9432
0.83	2.8992
0.831	2.8932
0.832	2.9404
0.833	2.9844
0.834	2.9968
0.835	2.9184
0.836	2.9684
0.837	2.9716
0.838	2.9968
0.839	3.0032
0.84	2.9372
0.841	2.9528
0.842	2.9432
0.843	2.9624
0.844	3
0.845	3.0032
0.846	3.0316
0.847	2.9716
0.848	3.0156
0.849	3.0472
0.85	3.0408
0.851	2.9748
0.852	2.9684
0.853	2.9716
0.854	3.0096
0.855	3.0568
0.856	3.0596
0.857	3.0816
0.858	3.1384
0.859	3.132
0.86	3.0284
0.861	3.0376
0.862	3.0064
0.863	2.9968
0.864	3.0628
0.865	3.0316
0.866	3.0032
0.867	2.9876
0.868	3.0156
0.869	2.9968
0.87	3.044
0.871	3.11
0.872	3.1008
0.873	3.022
0.874	3.0124
0.875	3.0316
0.876	3.0756
0.877	3.0628
0.878	3.1132
0.879	3.0756
0.88	3.1036
0.881	3.0912
0.882	3.088
0.883	3.11
0.884	3.0848
0.885	3.0408
0.886	3.0568
0.887	3.0252
0.888	3.022
0.889	3.0472
0.89	3.0976
0.891	3.0096
0.892	3.1008
0.893	3.0848
0.894	3.0756
0.895	3.1008
0.896	3.1256
0.897	3.1036
0.898	3.0848
0.899	3.1384
0.9	3.1036
0.901	3.1164
0.902	3.1384
0.903	3.1352
0.904	3.1196
0.905	3.1008
0.906	3.1068
0.907	3.0912
0.908	3.148
0.909	3.1604
0.91	3.176
0.911	3.1352
0.912	3.1196
0.913	3.0976
0.914	3.1416
0.915	3.0976
0.916	3.1132
0.917	3.1668
0.918	3.176
0.919	3.148
0.92	3.198
0.921	3.2768
0.922	3.242
0.923	3.132
0.924	3.2296
0.925	3.214
0.926	3.2832
0.927	3.236
0.928	3.236
0.929	3.242
0.93	3.1792
0.931	3.1856
0.932	3.2388
0.933	3.2548
0.934	3.3176
0.935	3.286
0.936	3.258
0.937	3.3052
0.938	3.2296
0.939	3.2328
0.94	3.192
0.941	3.1856
0.942	3.2264
0.943	3.2704
0.944	3.1856
0.945	3.1856
0.946	3.2548
0.947	3.2832
0.948	3.2548
0.949	3.2232
0.95	3.2264
0.951	3.2548
0.952	3.3052
0.953	3.236
0.954	3.2612
0.955	3.2452
0.956	3.2672
0.957	3.2832
0.958	3.308
0.959	3.3272
0.96	3.3272
0.961	3.2612
0.962	3.2924
0.963	3.324
0.964	3.3492
0.965	3.2956
0.966	3.33
0.967	3.308
0.968	3.242
0.969	3.2956
0.97	3.2988
0.971	3.308
0.972	3.346
0.973	3.346
0.974	3.3648
0.975	3.3772
0.976	3.3648
0.977	3.3052
0.978	3.3364
0.979	3.3144
0.98	3.3712
0.981	3.346
0.982	3.3616
0.983	3.3176
0.984	3.2548
0.985	3.2388
0.986	3.2892
0.987	3.33
0.988	3.3772
0.989	3.3744
0.99	3.3804
0.991	3.3868
0.992	3.4184
0.993	3.3964
0.994	3.3836
0.995	3.3964
0.996	3.412
0.997	3.4056
0.998	3.3744
0.999	3.3804
1	3.3712
0.999	3.3744
0.998	3.346
0.997	3.4088
0.996	3.3712
0.995	3.3804
0.994	3.3836
0.993	3.2452
0.992	3.2988
0.991	3.33
0.99	3.3552
0.989	3.3492
0.988	3.3428
0.987	3.3836
0.986	3.3744
0.985	3.3208
0.984	3.3364
0.983	3.2516
0.982	3.2892
0.981	3.2548
0.98	3.2736
0.979	3.2672
0.978	3.2232
0.977	3.1948
0.976	3.2328
0.975	3.258
0.974	3.22
0.973	3.2328
0.972	3.236
0.971	3.2548
0.97	3.2484
0.969	3.214
0.968	3.258
0.967	3.192
0.966	3.1132
0.965	3.1604
0.964	3.236
0.963	3.192
0.962	3.198
0.961	3.1948
0.96	3.192
0.959	3.2168
0.958	3.176
0.957	3.1384
0.956	3.1668
0.955	3.1856
0.954	3.1792
0.953	3.2044
0.952	3.2108
0.951	3.236
0.95	3.2232
0.949	3.1448
0.948	3.1792
0.947	3.1572
0.946	3.1572
0.945	3.0724
0.944	3.0912
0.943	3.11
0.942	3.0724
0.941	3.022
0.94	3.1008
0.939	3.0724
0.938	3.0284
0.937	3.0536
0.936	3.1068
0.935	3.0724
0.934	3.0912
0.933	3.0848
0.932	3.0756
0.931	3.0188
0.93	3.0504
0.929	3.0344
0.928	3.0472
0.927	3.0096
0.926	3.0912
0.925	3.0472
0.924	3.0252
0.923	3.0344
0.922	2.9876
0.921	2.9528
0.92	2.9656
0.919	3.0124
0.918	3.0188
0.917	2.9716
0.916	2.9212
0.915	2.8964
0.914	2.9684
0.913	2.9372
0.912	2.934
0.911	2.9528
0.91	2.9876
0.909	3.0156
0.908	3.066
0.907	2.9656
0.906	2.9684
0.905	2.9496
0.904	2.9656
0.903	2.8772
0.902	2.9244
0.901	2.9276
0.9	2.9876
0.899	2.9968
0.898	2.912
0.897	2.9056
0.896	2.8868
0.895	2.9152
0.894	2.9308
0.893	2.8964
0.892	2.8584
0.891	2.8868
0.89	2.9404
0.889	2.956
0.888	2.9496
0.887	2.868
0.886	2.9024
0.885	2.9528
0.884	2.978
0.883	2.9372
0.882	2.8492
0.881	2.7388
0.88	2.83
0.879	2.846
0.878	2.8396
0.877	2.8208
0.876	2.8272
0.875	2.846
0.874	2.83
0.873	2.7736
0.872	2.7988
0.871	2.7892
0.87	2.8272
0.869	2.8492
0.868	2.9088
0.867	2.8648
0.866	2.7548
0.865	2.758
0.864	2.758
0.863	2.7672
0.862	2.7264
0.861	2.7328
0.86	2.7328
0.859	2.7168
0.858	2.7328
0.857	2.6728
0.856	2.714
0.855	2.692
0.854	2.7484
0.853	2.736
0.852	2.7736
0.851	2.7108
0.85	2.7044
0.849	2.7452
0.848	2.7452
0.847	2.7168
0.846	2.7548
0.845	2.72
0.844	2.6604
0.843	2.6668
0.842	2.6888
0.841	2.648
0.84	2.6036
0.839	2.6228
0.838	2.7044
0.837	2.7168
0.836	2.764
0.835	2.648
0.834	2.6824
0.833	2.6824
0.832	2.6132
0.831	2.566
0.83	2.6164
0.829	2.5816
0.828	2.5788
0.827	2.6164
0.826	2.6636
0.825	2.6448
0.824	2.6288
0.823	2.6256
0.822	2.6636
0.821	2.648
0.82	2.6036
0.819	2.5692
0.818	2.5944
0.817	2.5344
0.816	2.5596
0.815	2.5344
0.814	2.5408
0.813	2.5188
0.812	2.5064
0.811	2.5472
0.81	2.5188
0.809	2.5124
0.808	2.4936
0.807	2.4904
0.806	2.4528
0.805	2.4876
0.804	2.5568
0.803	2.544
0.802	2.4212
0.801	2.4184
0.8	2.4936
0.799	2.456
0.798	2.4624
0.797	2.4152
0.796	2.434
0.795	2.4088
0.794	2.4464
0.793	2.4212
0.792	2.522
0.791	2.5
0.79	2.4936
0.789	2.5096
0.788	2.5504
0.787	2.5316
0.786	2.4152
0.785	2.4152
0.784	2.4372
0.783	2.4244
0.782	2.4024
0.781	2.3584
0.78	2.3648
0.779	2.3552
0.778	2.4152
0.777	2.3584
0.776	2.3492
0.775	2.3552
0.774	2.4056
0.773	2.4308
0.772	2.4716
0.771	2.4152
0.77	2.4404
0.769	2.4308
0.768	2.4276
0.767	2.4152
0.766	2.3616
0.765	2.3992
0.764	2.4088
0.763	2.3428
0.762	2.3584
0.761	2.2924
0.76	2.3524
0.759	2.3428
0.758	2.3428
0.757	2.3364
0.756	2.3616
0.755	2.2768
0.754	2.2832
0.753	2.2924
0.752	2.2768
0.751	2.3208
0.75	2.368
0.749	2.264
0.748	2.2768
0.747	2.2892
0.746	2.3052
0.745	2.2892
0.744	2.3176
0.743	2.3208
0.742	2.2612
0.741	2.1948
0.74	2.214
0.739	2.2328
0.738	2.2548
0.737	2.2612
0.736	2.2988
0.735	2.2924
0.734	2.2768
0.733	2.2296
0.732	2.2516
0.731	2.2768
0.73	2.2452
0.729	2.236
0.728	2.2672
0.727	2.3176
0.726	2.2388
0.725	2.214
0.724	2.192
0.723	2.1728
0.722	2.198
0.721	2.1856
0.72	2.198
0.719	2.1068
0.718	2.148
0.717	2.1068
0.716	2.1196
0.715	2.132
0.714	2.2012
0.713	2.236
0.712	2.1508
0.711	2.0944
0.71	2.1572
0.709	2.1288
0.708	2.17
0.707	2.1668
0.706	2.132
0.705	2.1636
0.704	2.2012
0.703	2.176
0.702	2.192
0.701	2.1572
0.7	2.17
0.699	2.0944
0.698	2.0596
0.697	2.088
0.696	2.0976
0.695	2.1384
0.694	2.0944
0.693	2.1068
0.692	2.1384
0.691	2.1352
0.69	2.1448
0.689	2.1228
0.688	2.1668
0.687	2.0156
0.686	2.0816
0.685	2.088
0.684	2.1196
0.683	2.0316
0.682	1.9936
0.681	2.0124
0.68	2.1036
0.679	2.0944
0.678	2.0504
0.677	1.9624
0.676	2.0096
0.675	1.9528
0.674	2
0.673	2.0344
0.672	2.0944
0.671	2.0912
0.67	2.0976
0.669	2.0788
0.668	2.0252
0.667	2.0252
0.666	2.022
0.665	1.9844
0.664	2.0156
0.663	2.0156
0.662	1.978
0.661	1.9624
0.66	2.0188
0.659	1.956
0.658	2.0344
0.657	1.9716
0.656	1.9432
0.655	1.9716
0.654	2.0188
0.653	1.9656
0.652	1.9464
0.651	1.9624
0.65	1.9464
0.649	1.9024
0.648	1.978
0.647	1.912
0.646	1.912
0.645	1.956
0.644	1.9212
0.643	1.9152
0.642	1.9656
0.641	1.9656
0.64	2.0284
0.639	1.8868
0.638	1.934
0.637	1.8396
0.636	1.8992
0.635	1.9152
0.634	1.9276
0.633	1.8616
0.632	1.8772
0.631	1.9404
0.63	1.8992
0.629	1.8868
0.628	1.8648
0.627	1.8428
0.626	1.9464
0.625	1.9088
0.624	1.8932
0.623	1.8804
0.622	1.8772
0.621	1.8616
0.62	1.89
0.619	1.9464
0.618	1.8772
0.617	1.8524
0.616	1.8428
0.615	1.89
0.614	1.8396
0.613	1.7736
0.612	1.7988
0.611	1.8364
0.61	1.8712
0.609	1.8616
0.608	1.8772
0.607	1.8648
0.606	1.8492
0.605	1.7548
0.604	1.8052
0.603	1.7832
0.602	1.7768
0.601	1.7516
0.6	1.7388
0.599	1.8144
0.598	1.7672
0.597	1.7516
0.596	1.7328
0.595	1.78
0.594	1.7296
0.593	1.714
0.592	1.7548
0.591	1.7924
0.59	1.8208
0.589	1.7704
0.588	1.7388
0.587	1.7516
0.586	1.7516
0.585	1.6288
0.584	1.676
0.583	1.6572
0.582	1.7108
0.581	1.6792
0.58	1.736
0.579	1.7484
0.578	1.714
0.577	1.698
0.576	1.736
0.575	1.7232
0.574	1.7452
0.573	1.6728
0.572	1.6448
0.571	1.7108
0.57	1.7296
0.569	1.7328
0.568	1.7264
0.567	1.6728
0.566	1.6068
0.565	1.6256
0.564	1.6668
0.563	1.6636
0.562	1.6572
0.561	1.6256
0.56	1.6728
0.559	1.6856
0.558	1.6792
0.557	1.67
0.556	1.6384
0.555	1.6824
0.554	1.7012
0.553	1.6604
0.552	1.6352
0.551	1.6164
0.55	1.6288
0.549	1.6288
0.548	1.5848
0.547	1.5976
0.546	1.654
0.545	1.6668
0.544	1.6572
0.543	1.5536
0.542	1.5912
0.541	1.654
0.54	1.6824
0.539	1.5628
0.538	1.5536
0.537	1.566
0.536	1.6164
0.535	1.566
0.534	1.6164
0.533	1.588
0.532	1.5692
0.531	1.5408
0.53	1.6008
0.529	1.6008
0.528	1.6068
0.527	1.5848
0.526	1.5568
0.525	1.5756
0.524	1.6132
0.523	1.5376
0.522	1.5408
0.521	1.5284
0.52	1.5408
0.519	1.5316
0.518	1.5188
0.517	1.5
0.516	1.5756
0.515	1.5692
0.514	1.5376
0.513	1.4904
0.512	1.5156
0.511	1.5188
0.51	1.522
0.509	1.4748
0.508	1.5124
0.507	1.4844
0.506	1.434
0.505	1.4624
0.504	1.522
0.503	1.4528
0.502	1.4968
0.501	1.5124
0.5	1.5188
0.499	1.4812
0.498	1.5032
0.497	1.4056
0.496	1.3992
0.495	1.4308
0.494	1.4464
0.493	1.4748
0.492	1.4528
0.491	1.4244
0.49	1.4684
0.489	1.4212
0.488	1.456
0.487	1.4748
0.486	1.5032
0.485	1.4904
0.484	1.456
0.483	1.4496
0.482	1.4432
0.481	1.4464
0.48	1.4592
0.479	1.4592
0.478	1.4088
0.477	1.412
0.476	1.4496
0.475	1.3932
0.474	1.3964
0.473	1.4088
0.472	1.4212
0.471	1.3712
0.47	1.4024
0.469	1.33
0.468	1.3932
0.467	1.4528
0.466	1.4464
0.465	1.4276
0.464	1.412
0.463	1.4212
0.462	1.4432
0.461	1.3584
0.46	1.3648
0.459	1.4024
0.458	1.4308
0.457	1.4244
0.456	1.39
0.455	1.2768
0.454	1.2924
0.453	1.33
0.452	1.4088
0.451	1.2924
0.45	1.3112
0.449	1.302
0.448	1.33
0.447	1.368
0.446	1.3492
0.445	1.3396
0.444	1.2988
0.443	1.2832
0.442	1.324
0.441	1.2892
0.44	1.3052
0.439	1.2736
0.438	1.302
0.437	1.2768
0.436	1.3208
0.435	1.2516
0.434	1.1668
0.433	1.2264
0.432	1.308
0.431	1.286
0.43	1.2892
0.429	1.2612
0.428	1.2108
0.427	1.192
0.426	1.242
0.425	1.2012
0.424	1.264
0.423	1.258
0.422	1.236
0.421	1.264
0.42	1.2956
0.419	1.2988
0.418	1.214
0.417	1.2012
0.416	1.214
0.415	1.2328
0.414	1.2768
0.413	1.192
0.412	1.1888
0.411	1.176
0.41	1.2108
0.409	1.1824
0.408	1.2264
0.407	1.2168
0.406	1.242
0.405	1.1416
0.404	1.17
0.403	1.1824
0.402	1.1824
0.401	1.17
0.4	1.2076
0.399	1.2076
0.398	1.1888
0.397	1.17
0.396	1.2168
0.395	1.198
0.394	1.1948
0.393	1.1476
0.392	1.1476
0.391	1.0816
0.39	1.1288
0.389	1.1604
0.388	1.1728
0.387	1.1352
0.386	1.1728
0.385	1.1228
0.384	1.1668
0.383	1.1416
0.382	1.088
0.381	1.066
0.38	1.132
0.379	1.0912
0.378	1.0976
0.377	1.1036
0.376	1.154
0.375	1.1448
0.374	1.1416
0.373	1.1288
0.372	1.11
0.371	1.0124
0.37	1.088
0.369	1.1416
0.368	1.0536
0.367	1.044
0.366	1.0472
0.365	1.0032
0.364	1.0692
0.363	1.066
0.362	1.11
0.361	1.0504
0.36	1.0628
0.359	1.0788
0.358	1.0316
0.357	0.9936
0.356	1.0472
0.355	1.0096
0.354	1.0032
0.353	0.9844
0.352	1.0284
0.351	1.0376
0.35	1.0316
0.349	1.0472
0.348	1.0472
0.347	1.0124
0.346	1.0032
0.345	1.0096
0.344	1.0284
0.343	1.0284
0.342	1.0124
0.341	0.9968
0.34	0.9812
0.339	0.978
0.338	1.0252
0.337	0.9496
0.336	1.0188
0.335	0.9936
0.334	0.9244
0.333	0.9088
0.332	0.9528
0.331	0.9496
0.33	0.9592
0.329	0.9024
0.328	0.89
0.327	0.9656
0.326	0.9936
0.325	1
0.324	0.978
0.323	1.0252
0.322	0.9592
0.321	0.9432
0.32	0.89
0.319	0.9184
0.318	0.9624
0.317	0.934
0.316	0.9244
0.315	0.8964
0.314	0.8932
0.313	0.8964
0.312	0.9212
0.311	0.9088
0.31	0.8992
0.309	0.912
0.308	0.9024
0.307	0.9496
0.306	0.9496
0.305	0.8712
0.304	0.8836
0.303	0.8524
0.302	0.846
0.301	0.8552
0.3	0.8712
0.299	0.8992
0.298	0.9212
0.297	0.9496
0.296	0.9056
0.295	0.9276
0.294	0.8868
0.293	0.8428
0.292	0.8804
0.291	0.8712
0.29	0.8428
0.289	0.8176
0.288	0.7988
0.287	0.8428
0.286	0.8648
0.285	0.868
0.284	0.8712
0.283	0.8272
0.282	0.786
0.281	0.808
0.28	0.8492
0.279	0.802
0.278	0.764
0.277	0.7832
0.276	0.8396
0.275	0.8208
0.274	0.7612
0.273	0.802
0.272	0.78
0.271	0.8332
0.27	0.8744
0.269	0.8396
0.268	0.868
0.267	0.808
0.266	0.8208
0.265	0.8364
0.264	0.8524
0.263	0.7484
0.262	0.7452
0.261	0.8144
0.26	0.7924
0.259	0.758
0.258	0.7892
0.257	0.742
0.256	0.7548
0.255	0.7484
0.254	0.7388
0.253	0.7484
0.252	0.7612
0.251	0.7988
0.25	0.7612
0.249	0.7612
0.248	0.786
0.247	0.808
0.246	0.7736
0.245	0.72
0.244	0.7548
0.243	0.6888
0.242	0.676
0.241	0.7232
0.24	0.676
0.239	0.6572
0.238	0.698
0.237	0.714
0.236	0.7704
0.235	0.742
0.234	0.676
0.233	0.654
0.232	0.698
0.231	0.676
0.23	0.67
0.229	0.6888
0.228	0.6572
0.227	0.6888
0.226	0.7264
0.225	0.736
0.224	0.67
0.223	0.7044
0.222	0.7264
0.221	0.7388
0.22	0.692
0.219	0.6888
0.218	0.7232
0.217	0.6636
0.216	0.6036
0.215	0.6288
0.214	0.6164
0.213	0.6508
0.212	0.6728
0.211	0.7296
0.21	0.7044
0.209	0.7044
0.208	0.6856
0.207	0.6352
0.206	0.6384
0.205	0.6448
0.204	0.6164
0.203	0.61
0.202	0.6668
0.201	0.6604
0.2	0.6668
0.199	0.676
0.198	0.6132
0.197	0.5472
0.196	0.5472
0.195	0.5944
0.194	0.5912
0.193	0.588
0.192	0.544
0.191	0.5096
0.19	0.5344
0.189	0.5504
0.188	0.522
0.187	0.5848
0.186	0.4844
0.185	0.5568
0.184	0.5848
0.183	0.5284
0.182	0.5472
0.181	0.4876
0.18	0.4624
0.179	0.4936
0.178	0.5536
0.177	0.566
0.176	0.5504
0.175	0.5848
0.174	0.5816
0.173	0.5848
0.172	0.5692
0.171	0.5816
0.17	0.5628
0.169	0.5096
0.168	0.4936
0.167	0.5032
0.166	0.4812
0.165	0.5504
0.164	0.5188
0.163	0.5064
0.162	0.4684
0.161	0.4404
0.16	0.4844
0.159	0.4812
0.158	0.4876
0.157	0.5
0.156	0.5188
0.155	0.5568
0.154	0.4936
0.153	0.4904
0.152	0.4404
0.151	0.4496
0.15	0.4372
0.149	0.434
0.148	0.4592
0.147	0.4904
0.146	0.5
0.145	0.5504
0.144	0.5188
0.143	0.4936
0.142	0.5032
0.141	0.5064
0.14	0.478
0.139	0.4624
0.138	0.4656
0.137	0.4748
0.136	0.4244
0.135	0.4276
0.134	0.39936
0.133	0.412
0.132	0.4624
0.131	0.4936
0.13	0.4968
0.129	0.4904
0.128	0.4308
0.127	0.4244
0.126	0.3522
0.125	0.4184
0.124	0.38364
0.123	0.4212
0.122	0.4212
0.121	0.434
0.12	0.4276
0.119	0.412
0.118	0.39624
0.117	0.37736
0.116	0.39936
0.115	0.3868
0.114	0.39936
0.113	0.3648
0.112	0.33332
0.111	0.3522
0.11	0.30188
0.109	0.30504
0.108	0.34276
0.107	0.38052
0.106	0.33648
0.105	0.3648
0.104	0.34276
0.103	0.34904
0.102	0.33964
0.101	0.39624
0.1	0.31132
0.099	0.32076
0.098	0.3302
0.097	0.33648
0.096	0.3176
0.095	0.34592
0.094	0.3648
0.093	0.34592
0.092	0.27672
0.091	0.2956
0.09	0.27044
0.089	0.24528
0.088	0.261
0.087	0.29244
0.086	0.28616
0.085	0.30188
0.084	0.32704
0.083	0.26728
0.082	0.19812
0.081	0.27988
0.08	0.2736
0.079	0.23584
0.078	0.22328
0.077	0.24212
0.076	0.30188
0.075	0.30504
0.074	0.29244
0.073	0.2956
0.072	0.25156
0.071	0.25788
0.07	0.261
0.069	0.32388
0.068	0.239
0.067	0.27988
0.066	0.261
0.065	0.30188
0.064	0.27672
0.063	0.24528
0.062	0.22328
0.061	0.21384
0.06	0.21384
0.059	0.2264
0.058	0.21384
0.057	0.23272
0.056	0.23272
0.055	0.2736
0.054	0.27044
0.053	0.21384
0.052	0.20124
0.051	0.24528
0.05	0.2264
0.049	0.25788
0.048	0.24528
0.047	0.24528
0.046	0.25788
0.045	0.24844
0.044	0.2044
0.043	0.19496
0.042	0.20756
0.041	0.23584
0.04	0.20756
0.039	0.24844
0.038	0.22012
0.037	0.20756
0.036	0.22012
0.035	0.1698
0.034	0.18868
0.033	0.17296
0.032	0.16668
0.031	0.15408
0.03	0.1478
0.029	0.17924
0.028	0.1258
0.027	0.10692
0.026	0.0912
0.025	0.16352
0.024	0.18868
0.023	0.14152
0.022	0.08176
0.021	0.10692
0.02	0.13208
0.019	0.14464
0.018	0.10376
0.017	0.14152
0.016	0.13524
0.015	0.13836
0.014	0.17924
0.013	0.19496
0.012	0.1824
0.011	0.1824
0.01	0.19496
0.009	0.19812
0.008	0.13524
0.007	0.09748
0.006	0.04088
0.005	0.12264
0.004	0.0566
0.003	0.11008
0.002	0.08492
[truncated: 1 more rows]

## Sheet: Pure graphite
U	I
0	0.5818
0.001	0.5864
0.002	0.5834
0.003	0.5582
0.004	0.5802
0.005	0.599
0.006	0.6242
0.007	0.6054
0.008	0.5944
0.009	0.6116
0.01	0.6226
0.011	0.5644
0.012	0.5786
0.013	0.5834
0.014	0.6116
0.015	0.6116
0.016	0.629
0.017	0.6306
0.018	0.6084
0.019	0.6148
0.02	0.6194
0.021	0.618
0.022	0.6194
0.023	0.6148
0.024	0.6306
0.025	0.6384
0.026	0.61
0.027	0.599
0.028	0.6384
0.029	0.6494
0.03	0.6352
0.031	0.6352
0.032	0.629
0.033	0.5974
0.034	0.6258
0.035	0.6446
0.036	0.6258
0.037	0.6336
0.038	0.6258
0.039	0.673
0.04	0.6352
0.041	0.6352
0.042	0.629
0.043	0.6462
0.044	0.6762
0.045	0.6446
0.046	0.6572
0.047	0.6226
0.048	0.6478
0.049	0.643
0.05	0.6306
0.051	0.64
0.052	0.662
0.053	0.6462
0.054	0.6416
0.055	0.6462
0.056	0.643
0.057	0.6352
0.058	0.6494
0.059	0.6368
0.06	0.6462
0.061	0.654
0.062	0.6604
0.063	0.6572
0.064	0.64
0.065	0.673
0.066	0.6588
0.067	0.6792
0.068	0.706
0.069	0.6872
0.07	0.695
0.071	0.6982
0.072	0.6824
0.073	0.6934
0.074	0.7154
0.075	0.6966
0.076	0.695
0.077	0.662
0.078	0.6808
0.079	0.6556
0.08	0.684
0.081	0.665
0.082	0.673
0.083	0.6856
0.084	0.6808
0.085	0.6918
0.086	0.7028
0.087	0.6886
0.088	0.673
0.089	0.706
0.09	0.6886
0.091	0.6824
0.092	0.673
0.093	0.6808
0.094	0.7012
0.095	0.7092
0.096	0.684
0.097	0.684
0.098	0.7092
0.099	0.6856
0.1	0.6918
0.101	0.7216
0.102	0.7076
0.103	0.7468
0.104	0.7248
0.105	0.7122
0.106	0.7122
0.107	0.7358
0.108	0.7484
0.109	0.7342
0.11	0.7138
0.111	0.7186
0.112	0.7154
0.113	0.6824
0.114	0.6856
0.115	0.7092
0.116	0.7328
0.117	0.695
0.118	0.6966
0.119	0.7076
0.12	0.7138
0.121	0.7232
0.122	0.7562
0.123	0.772
0.124	0.7406
0.125	0.7232
0.126	0.739
0.127	0.7626
0.128	0.75
0.129	0.7532
0.13	0.7846
0.131	0.794
0.132	0.7578
0.133	0.75
0.134	0.7028
0.135	0.739
0.136	0.7358
0.137	0.7642
0.138	0.7752
0.139	0.7562
0.14	0.772
0.141	0.7956
0.142	0.7452
0.143	0.7374
0.144	0.7704
0.145	0.7894
0.146	0.7594
0.147	0.7248
0.148	0.7626
0.149	0.7578
0.15	0.7578
0.151	0.7532
0.152	0.75
0.153	0.783
0.154	0.7532
0.155	0.7798
0.156	0.761
0.157	0.7798
0.158	0.7924
0.159	0.7894
0.16	0.7798
0.161	0.805
0.162	0.8098
0.163	0.7784
0.164	0.7642
0.165	0.7548
0.166	0.7688
0.167	0.7658
0.168	0.7578
0.169	0.7846
0.17	0.8066
0.171	0.8066
0.172	0.8128
0.173	0.7846
0.174	0.8004
0.175	0.8004
0.176	0.7768
0.177	0.8066
0.178	0.8224
0.179	0.8098
0.18	0.8098
0.181	0.7988
0.182	0.7752
0.183	0.7924
0.184	0.8144
0.185	0.8128
0.186	0.8254
0.187	0.7846
0.188	0.7814
0.189	0.8018
0.19	0.816
0.191	0.8224
0.192	0.7988
0.193	0.7908
0.194	0.7908
0.195	0.816
0.196	0.8144
0.197	0.8114
0.198	0.7908
0.199	0.805
0.2	0.835
0.201	0.8082
0.202	0.8098
0.203	0.8034
0.204	0.8208
0.205	0.8396
0.206	0.838
0.207	0.8318
0.208	0.8444
0.209	0.857
0.21	0.8506
0.211	0.86
0.212	0.846
0.213	0.8836
0.214	0.8364
0.215	0.838
0.216	0.849
0.217	0.8302
0.218	0.8616
0.219	0.8506
0.22	0.8648
0.221	0.8694
0.222	0.8774
0.223	0.86
0.224	0.8774
0.225	0.871
0.226	0.8506
0.227	0.8616
0.228	0.871
0.229	0.8506
0.23	0.8616
0.231	0.879
0.232	0.8694
0.233	0.8774
0.234	0.8726
0.235	0.8664
0.236	0.849
0.237	0.8774
0.238	0.8694
0.239	0.8806
0.24	0.8334
0.241	0.838
0.242	0.8396
0.243	0.8774
0.244	0.8806
0.245	0.8774
0.246	0.9056
0.247	0.8994
0.248	0.8554
0.249	0.8884
0.25	0.8774
0.251	0.901
0.252	0.8884
0.253	0.901
0.254	0.8664
0.255	0.8916
0.256	0.871
0.257	0.9088
0.258	0.915
0.259	0.893
0.26	0.901
0.261	0.8994
0.262	0.89
0.263	0.8836
0.264	0.8884
0.265	0.9072
0.266	0.9214
0.267	0.8836
0.268	0.8916
0.269	0.9072
0.27	0.8774
0.271	0.9136
0.272	0.89
0.273	0.923
0.274	0.9104
0.275	0.9262
0.276	0.8994
0.277	0.904
0.278	0.8946
0.279	0.8994
0.28	0.9308
0.281	0.9308
0.282	0.9136
0.283	0.9056
0.284	0.9166
0.285	0.9088
0.286	0.9198
0.287	0.9246
0.288	0.934
0.289	0.9056
0.29	0.9262
0.291	0.9246
0.292	0.9356
0.293	0.9434
0.294	0.915
0.295	0.9214
0.296	0.9356
0.297	0.9402
0.298	0.9308
0.299	0.9434
0.3	0.9418
0.301	0.9402
0.302	0.9356
0.303	0.9246
0.304	0.9356
0.305	0.9372
0.306	0.8852
0.307	0.9262
0.308	0.9386
0.309	0.9246
0.31	0.9592
0.311	0.945
0.312	0.9576
0.313	0.9466
0.314	0.9544
0.315	0.9544
0.316	0.9466
0.317	0.9292
0.318	0.9434
0.319	0.945
0.32	0.956
0.321	0.967
0.322	0.9512
0.323	0.978
0.324	1.0016
0.325	0.9952
0.326	0.9496
0.327	1
0.328	0.9702
0.329	0.9276
0.33	0.967
0.331	0.9482
0.332	0.9528
0.333	0.9858
0.334	0.989
0.335	0.9748
0.336	0.9906
0.337	0.956
0.338	0.9592
0.339	0.956
0.34	0.9544
0.341	0.9606
0.342	0.9748
0.343	0.9796
0.344	0.9748
0.345	0.9858
0.346	0.9544
0.347	0.9812
0.348	0.9622
0.349	0.9952
0.35	1.0172
0.351	1.0016
0.352	0.9764
0.353	0.9716
0.354	0.9764
0.355	0.9748
0.356	0.9938
0.357	0.9968
0.358	0.9764
0.359	0.9984
0.36	0.9968
0.361	1.0016
0.362	0.9906
0.363	0.9828
0.364	0.9686
0.365	0.9968
0.366	1.0204
0.367	0.9938
0.368	0.9922
0.369	1.0032
0.37	1.0204
0.371	1.0048
0.372	1.0142
0.373	1
0.374	0.989
0.375	1.0062
0.376	1.0188
0.377	1.0424
0.378	1.044
0.379	1.0362
0.38	1.0172
0.381	1.0172
0.382	1.0094
0.383	1.0048
0.384	1.022
0.385	1.0472
0.386	1.0094
0.387	1.033
0.388	1.0016
0.389	0.9906
0.39	1.0172
0.391	1.0126
0.392	1
0.393	1.033
0.394	1.0566
0.395	1.0488
0.396	1.0298
0.397	1.0204
0.398	1.055
0.399	1.0408
0.4	1.0456
0.401	1.055
0.402	1.0834
0.403	1.0362
0.404	1.0252
0.405	1.0236
0.406	1.0472
0.407	1.022
0.408	1.022
0.409	1.0268
0.41	1.0614
0.411	1.0518
0.412	1.0048
0.413	1.0268
0.414	1.055
0.415	1.085
0.416	1.0628
0.417	1.044
0.418	1.055
0.419	1.0518
0.42	1.055
0.421	1.0534
0.422	1.0534
0.423	1.0802
0.424	1.074
0.425	1.0534
0.426	1.0582
0.427	1.0754
0.428	1.0534
0.429	1.0614
0.43	1.0724
0.431	1.0834
0.432	1.066
0.433	1.0614
0.434	1.0708
0.435	1.0864
0.436	1.0944
0.437	1.0864
0.438	1.088
0.439	1.1006
0.44	1.0802
0.441	1.0896
0.442	1.11
0.443	1.077
0.444	1.0614
0.445	1.0598
0.446	1.085
0.447	1.0896
0.448	1.099
0.449	1.107
0.45	1.1258
0.451	1.0974
0.452	1.1242
0.453	1.1084
0.454	1.1054
0.455	1.1006
0.456	1.1054
0.457	1.088
0.458	1.1242
0.459	1.0944
0.46	1.1084
0.461	1.1336
0.462	1.1194
0.463	1.1274
0.464	1.1194
0.465	1.1116
0.466	1.1164
0.467	1.1274
0.468	1.1416
0.469	1.1226
0.47	1.1148
0.471	1.1274
0.472	1.1242
0.473	1.129
0.474	1.1588
0.475	1.1194
0.476	1.1258
0.477	1.1116
0.478	1.0944
0.479	1.1242
0.48	1.1084
0.481	1.1194
0.482	1.1226
0.483	1.1038
0.484	1.1274
0.485	1.1352
0.486	1.118
0.487	1.1116
0.488	1.118
0.489	1.129
0.49	1.107
0.491	1.1274
0.492	1.1132
0.493	1.14
0.494	1.1352
0.495	1.1368
0.496	1.1478
0.497	1.151
0.498	1.132
0.499	1.1306
0.5	1.1572
0.501	1.1384
0.502	1.1306
0.503	1.14
0.504	1.1446
0.505	1.154
0.506	1.162
0.507	1.1336
0.508	1.1556
0.509	1.1792
0.51	1.1792
0.511	1.1604
0.512	1.173
0.513	1.129
0.514	1.1462
0.515	1.151
0.516	1.162
0.517	1.162
0.518	1.1556
0.519	1.154
0.52	1.14
0.521	1.1258
0.522	1.1572
0.523	1.1588
0.524	1.165
0.525	1.1556
0.526	1.1526
0.527	1.1776
0.528	1.1934
0.529	1.1526
0.53	1.173
0.531	1.1966
0.532	1.1478
0.533	1.162
0.534	1.184
0.535	1.1966
0.536	1.2028
0.537	1.184
0.538	1.1762
0.539	1.1776
0.54	1.1666
0.541	1.1824
0.542	1.1872
0.543	1.1792
0.544	1.1966
0.545	1.206
0.546	1.1792
0.547	1.1762
0.548	1.1572
0.549	1.1666
0.55	1.173
0.551	1.1996
0.552	1.2012
0.553	1.1776
0.554	1.1776
0.555	1.2122
0.556	1.206
0.557	1.1714
0.558	1.206
0.559	1.2012
0.56	1.2106
0.561	1.1776
0.562	1.1698
0.563	1.2012
0.564	1.2044
0.565	1.2138
0.566	1.1872
0.567	1.1762
0.568	1.1824
0.569	1.1982
0.57	1.1982
0.571	1.2076
0.572	1.2092
0.573	1.2092
0.574	1.1856
0.575	1.2106
0.576	1.2138
0.577	1.2092
0.578	1.2138
0.579	1.217
0.58	1.2138
0.581	1.2028
0.582	1.2028
0.583	1.2202
0.584	1.195
0.585	1.206
0.586	1.2296
0.587	1.2374
0.588	1.2452
0.589	1.2358
0.59	1.2106
0.591	1.2232
0.592	1.2232
0.593	1.2374
0.594	1.25
0.595	1.2406
0.596	1.239
0.597	1.2452
0.598	1.2374
0.599	1.2422
0.6	1.2232
0.601	1.2452
0.602	1.2452
0.603	1.2358
0.604	1.261
0.605	1.2422
0.606	1.2422
0.607	1.2484
0.608	1.2594
0.609	1.2642
0.61	1.2658
0.611	1.2642
0.612	1.2374
0.613	1.2594
0.614	1.2578
0.615	1.2878
0.616	1.2924
0.617	1.2894
0.618	1.294
0.619	1.283
0.62	1.2438
0.621	1.2594
0.622	1.2264
0.623	1.2406
0.624	1.2562
0.625	1.2704
0.626	1.2532
0.627	1.2784
0.628	1.2752
0.629	1.2768
0.63	1.2548
0.631	1.272
0.632	1.283
0.633	1.2672
0.634	1.2704
0.635	1.2846
0.636	1.261
0.637	1.272
0.638	1.2672
0.639	1.2846
0.64	1.2908
0.641	1.2814
0.642	1.3004
0.643	1.2894
0.644	1.2798
0.645	1.2894
0.646	1.316
0.647	1.2862
0.648	1.2894
0.649	1.294
0.65	1.283
0.651	1.2908
0.652	1.316
0.653	1.3286
0.654	1.3334
0.655	1.324
0.656	1.3176
0.657	1.2956
0.658	1.272
0.659	1.2956
0.66	1.3098
0.661	1.3128
0.662	1.3224
0.663	1.3144
0.664	1.338
0.665	1.3254
0.666	1.3034
0.667	1.3098
0.668	1.3114
0.669	1.3128
0.67	1.3396
0.671	1.3412
0.672	1.3082
0.673	1.2972
0.674	1.2878
0.675	1.3066
0.676	1.316
0.677	1.3286
0.678	1.283
0.679	1.3018
0.68	1.305
0.681	1.3364
0.682	1.316
0.683	1.3144
0.684	1.3034
0.685	1.3176
0.686	1.3144
0.687	1.3114
0.688	1.346
0.689	1.3254
0.69	1.3522
0.691	1.3286
0.692	1.338
0.693	1.3364
0.694	1.3318
0.695	1.305
0.696	1.335
0.697	1.335
0.698	1.3506
0.699	1.3302
0.7	1.3538
0.701	1.349
0.702	1.3396
0.703	1.3396
0.704	1.357
0.705	1.393
0.706	1.3884
0.707	1.3774
0.708	1.3884
0.709	1.3364
0.71	1.3474
0.711	1.3554
0.712	1.3318
0.713	1.3444
0.714	1.36
0.715	1.3522
0.716	1.3474
0.717	1.3742
0.718	1.3742
0.719	1.357
0.72	1.3554
0.721	1.36
0.722	1.3522
0.723	1.3412
0.724	1.368
0.725	1.3868
0.726	1.3648
0.727	1.3742
0.728	1.3616
0.729	1.393
0.73	1.3946
0.731	1.4104
0.732	1.4056
0.733	1.4056
0.734	1.3962
0.735	1.3538
0.736	1.36
0.737	1.379
0.738	1.3884
0.739	1.3868
0.74	1.3664
0.741	1.3774
0.742	1.3836
0.743	1.379
0.744	1.3946
0.745	1.371
0.746	1.3916
0.747	1.3994
0.748	1.379
0.749	1.379
0.75	1.3946
0.751	1.4026
0.752	1.401
0.753	1.4072
0.754	1.4246
0.755	1.401
0.756	1.3946
0.757	1.3868
0.758	1.3946
0.759	1.3852
0.76	1.4026
0.761	1.415
0.762	1.4292
0.763	1.3836
0.764	1.4276
0.765	1.393
0.766	1.4026
0.767	1.3962
0.768	1.3962
0.769	1.4198
0.77	1.4402
0.771	1.4434
0.772	1.434
0.773	1.4182
0.774	1.4246
0.775	1.4418
0.776	1.4246
0.777	1.4026
0.778	1.4308
0.779	1.4386
0.78	1.4262
0.781	1.4262
0.782	1.4026
0.783	1.4402
0.784	1.4292
0.785	1.4308
0.786	1.4622
0.787	1.4418
0.788	1.4246
0.789	1.401
0.79	1.4386
0.791	1.4182
0.792	1.4182
0.793	1.4308
0.794	1.4686
0.795	1.467
0.796	1.4434
0.797	1.4512
0.798	1.4592
0.799	1.4764
0.8	1.4606
0.801	1.4528
0.802	1.4732
0.803	1.467
0.804	1.4686
0.805	1.4576
0.806	1.4496
0.807	1.4246
0.808	1.4764
0.809	1.4434
0.81	1.456
0.811	1.4372
0.812	1.4638
0.813	1.4748
0.814	1.4466
0.815	1.4686
0.816	1.4702
0.817	1.4654
0.818	1.4606
0.819	1.4686
0.82	1.489
0.821	1.4984
0.822	1.4544
0.823	1.4622
0.824	1.4732
0.825	1.489
0.826	1.4702
0.827	1.4812
0.828	1.478
0.829	1.4592
0.83	1.4748
0.831	1.489
0.832	1.5126
0.833	1.5078
0.834	1.5032
0.835	1.5094
0.836	1.5032
0.837	1.4764
0.838	1.4968
0.839	1.4968
0.84	1.5062
0.841	1.5094
0.842	1.4748
0.843	1.4828
0.844	1.4984
0.845	1.5094
0.846	1.533
0.847	1.5268
0.848	1.5362
0.849	1.5188
0.85	1.4968
0.851	1.4842
0.852	1.467
0.853	1.5142
0.854	1.4906
0.855	1.4984
0.856	1.4952
0.857	1.5172
0.858	1.5236
0.859	1.5048
0.86	1.544
0.861	1.544
0.862	1.5158
0.863	1.5378
0.864	1.5252
0.865	1.5158
0.866	1.5346
0.867	1.5488
0.868	1.511
0.869	1.5078
0.87	1.511
0.871	1.5252
0.872	1.5424
0.873	1.5252
0.874	1.5236
0.875	1.5284
0.876	1.5298
0.877	1.5078
0.878	1.4968
0.879	1.5346
0.88	1.5504
0.881	1.5284
0.882	1.533
0.883	1.5504
0.884	1.5504
0.885	1.522
0.886	1.5346
0.887	1.5252
0.888	1.5346
0.889	1.5268
0.89	1.5394
0.891	1.5408
0.892	1.5566
0.893	1.555
0.894	1.555
0.895	1.5504
0.896	1.5754
0.897	1.5488
0.898	1.5582
0.899	1.5408
0.9	1.5676
0.901	1.5424
0.902	1.5456
0.903	1.5864
0.904	1.6006
0.905	1.555
0.906	1.5488
0.907	1.5644
0.908	1.5598
0.909	1.5504
0.91	1.5598
0.911	1.566
0.912	1.555
0.913	1.5456
0.914	1.5708
0.915	1.574
0.916	1.5472
0.917	1.5472
0.918	1.5424
0.919	1.574
0.92	1.5928
0.921	1.574
0.922	1.5864
0.923	1.5724
0.924	1.5864
0.925	1.5644
0.926	1.5676
0.927	1.5724
0.928	1.5424
0.929	1.5598
0.93	1.5786
0.931	1.5834
0.932	1.5786
0.933	1.5754
0.934	1.588
0.935	1.566
0.936	1.588
0.937	1.5896
0.938	1.5974
0.939	1.5786
0.94	1.5912
0.941	1.588
0.942	1.6258
0.943	1.632
0.944	1.5928
0.945	1.5754
0.946	1.5896
0.947	1.6054
0.948	1.607
0.949	1.6226
0.95	1.6132
0.951	1.5928
0.952	1.5912
0.953	1.618
0.954	1.6132
0.955	1.5786
0.956	1.6116
0.957	1.607
0.958	1.6148
0.959	1.599
0.96	1.6258
0.961	1.621
0.962	1.596
0.963	1.6116
0.964	1.6556
0.965	1.6336
0.966	1.6038
0.967	1.621
0.968	1.6368
0.969	1.618
0.97	1.629
0.971	1.618
0.972	1.6084
0.973	1.6226
0.974	1.6242
0.975	1.6116
0.976	1.618
0.977	1.5974
0.978	1.629
0.979	1.651
0.98	1.6494
0.981	1.6274
0.982	1.6258
0.983	1.6194
0.984	1.6274
0.985	1.6258
0.986	1.6462
0.987	1.6368
0.988	1.618
0.989	1.6368
0.99	1.6274
0.991	1.6194
0.992	1.643
0.993	1.629
0.994	1.621
0.995	1.6054
0.996	1.6336
0.997	1.6022
0.998	1.621
0.999	1.6258
1	1.6132
0.999	1.6368
0.998	1.6526
0.997	1.6336
0.996	1.607
0.995	1.6368
0.994	1.665
0.993	1.6352
0.992	1.632
0.991	1.6164
0.99	1.5912
0.989	1.6194
0.988	1.621
0.987	1.654
0.986	1.6274
0.985	1.5896
0.984	1.5912
0.983	1.5534
0.982	1.585
0.981	1.6084
0.98	1.6038
0.979	1.6054
0.978	1.5818
0.977	1.5928
0.976	1.5708
0.975	1.574
0.974	1.5754
0.973	1.5928
0.972	1.5472
0.971	1.5676
0.97	1.5928
0.969	1.5582
0.968	1.5692
0.967	1.5488
0.966	1.5534
0.965	1.5582
0.964	1.5394
0.963	1.5252
0.962	1.5346
0.961	1.5048
0.96	1.533
0.959	1.5566
0.958	1.5456
0.957	1.5362
0.956	1.4952
0.955	1.5204
0.954	1.5172
0.953	1.5488
0.952	1.5614
0.951	1.5408
0.95	1.4748
0.949	1.4812
0.948	1.5188
0.947	1.5048
0.946	1.511
0.945	1.511
0.944	1.5094
0.943	1.544
0.942	1.5298
0.941	1.5188
0.94	1.4716
0.939	1.4764
0.938	1.4922
0.937	1.5032
0.936	1.4748
0.935	1.4968
0.934	1.4812
0.933	1.4592
0.932	1.445
0.931	1.4716
0.93	1.5188
0.929	1.4984
0.928	1.4874
0.927	1.4828
0.926	1.4496
0.925	1.4386
0.924	1.4528
0.923	1.4796
0.922	1.4496
0.921	1.4386
0.92	1.4512
0.919	1.4466
0.918	1.4198
0.917	1.4402
0.916	1.4482
0.915	1.4402
0.914	1.4592
0.913	1.4182
0.912	1.4308
0.911	1.4402
0.91	1.4512
0.909	1.4308
0.908	1.4136
0.907	1.4372
0.906	1.4324
0.905	1.4418
0.904	1.4622
0.903	1.4386
0.902	1.4402
0.901	1.4292
0.9	1.4434
0.899	1.4434
0.898	1.4434
0.897	1.4418
0.896	1.4308
0.895	1.404
0.894	1.4056
0.893	1.4182
0.892	1.3994
0.891	1.404
0.89	1.3962
0.889	1.3978
0.888	1.4056
0.887	1.4246
0.886	1.4198
0.885	1.4198
0.884	1.3916
0.883	1.3726
0.882	1.3852
0.881	1.3726
0.88	1.3742
0.879	1.3742
0.878	1.3916
0.877	1.3836
0.876	1.393
0.875	1.3868
0.874	1.357
0.873	1.3758
0.872	1.3648
0.871	1.3742
0.87	1.36
0.869	1.357
0.868	1.357
0.867	1.3632
0.866	1.3474
0.865	1.3474
0.864	1.349
0.863	1.349
0.862	1.3616
0.861	1.3648
0.86	1.3648
0.859	1.3836
0.858	1.3364
0.857	1.3176
0.856	1.335
0.855	1.357
0.854	1.327
0.853	1.3428
0.852	1.3412
0.851	1.36
0.85	1.3632
0.849	1.3302
0.848	1.3286
0.847	1.3302
0.846	1.324
0.845	1.3616
0.844	1.335
0.843	1.357
0.842	1.349
0.841	1.3128
0.84	1.3128
0.839	1.3286
0.838	1.3412
0.837	1.3506
0.836	1.3396
0.835	1.327
0.834	1.305
0.833	1.2924
0.832	1.3018
0.831	1.2768
0.83	1.2798
0.829	1.2894
0.828	1.3114
0.827	1.3018
0.826	1.3176
0.825	1.3254
0.824	1.3004
0.823	1.2988
0.822	1.294
0.821	1.2972
0.82	1.2956
0.819	1.2894
0.818	1.2878
0.817	1.2642
0.816	1.25
0.815	1.2862
0.814	1.3176
0.813	1.2878
0.812	1.2736
0.811	1.2798
0.81	1.272
0.809	1.2736
0.808	1.2894
0.807	1.272
0.806	1.2626
0.805	1.2452
0.804	1.2452
0.803	1.2704
0.802	1.283
0.801	1.2798
0.8	1.2798
0.799	1.2438
0.798	1.2548
0.797	1.25
0.796	1.2122
0.795	1.2374
0.794	1.2532
0.793	1.2438
0.792	1.2578
0.791	1.261
0.79	1.2594
0.789	1.2438
0.788	1.2484
0.787	1.2452
0.786	1.2186
0.785	1.2264
0.784	1.2328
0.783	1.2248
0.782	1.217
0.781	1.1966
0.78	1.1856
0.779	1.206
0.778	1.1966
0.777	1.2106
0.776	1.2028
0.775	1.2216
0.774	1.2216
0.773	1.2012
0.772	1.2092
0.771	1.1886
0.77	1.2076
0.769	1.1902
0.768	1.1918
0.767	1.2122
0.766	1.2216
0.765	1.2312
0.764	1.2138
0.763	1.1776
0.762	1.1872
0.761	1.2028
0.76	1.1808
0.759	1.195
0.758	1.1776
0.757	1.1792
0.756	1.2044
0.755	1.2106
0.754	1.1746
0.753	1.1588
0.752	1.1746
0.751	1.1996
0.75	1.1824
0.749	1.1368
0.748	1.1494
0.747	1.184
0.746	1.1776
0.745	1.1776
0.744	1.1792
0.743	1.1746
0.742	1.154
0.741	1.1698
0.74	1.1556
0.739	1.1572
0.738	1.1746
0.737	1.154
0.736	1.1446
0.735	1.1526
0.734	1.154
0.733	1.1478
0.732	1.1572
0.731	1.1462
0.73	1.118
0.729	1.118
0.728	1.1462
0.727	1.1494
0.726	1.1274
0.725	1.1478
0.724	1.1336
0.723	1.1274
0.722	1.1258
0.721	1.1588
0.72	1.162
0.719	1.1666
0.718	1.1416
0.717	1.107
0.716	1.1306
0.715	1.1226
0.714	1.1148
0.713	1.1084
0.712	1.1336
0.711	1.14
0.71	1.1588
0.709	1.1116
0.708	1.1446
0.707	1.14
0.706	1.1274
0.705	1.1274
0.704	1.1164
0.703	1.1148
0.702	1.14
0.701	1.1194
0.7	1.129
0.699	1.1274
0.698	1.099
0.697	1.074
0.696	1.0786
0.695	1.077
0.694	1.0896
0.693	1.0944
0.692	1.0644
0.691	1.0628
0.69	1.0754
0.689	1.0754
0.688	1.1038
0.687	1.0912
0.686	1.0912
0.685	1.0864
0.684	1.0864
0.683	1.0974
0.682	1.0896
0.681	1.0708
0.68	1.0644
0.679	1.0864
0.678	1.0582
0.677	1.0928
0.676	1.085
0.675	1.0834
0.674	1.0566
0.673	1.088
0.672	1.066
0.671	1.055
0.67	1.077
0.669	1.0802
0.668	1.0472
0.667	1.0708
0.666	1.0692
0.665	1.0754
0.664	1.0582
0.663	1.0614
0.662	1.0582
0.661	1.0566
0.66	1.0724
0.659	1.0644
0.658	1.0928
0.657	1.066
0.656	1.055
0.655	1.0268
0.654	1.044
0.653	1.033
0.652	1.0284
0.651	1.0236
0.65	1.0628
0.649	1.0204
0.648	1.0518
0.647	1.0298
0.646	1.0346
0.645	1.0158
0.644	1.0204
0.643	1.0488
0.642	1.055
0.641	1.0504
0.64	0.9968
0.639	1.0158
0.638	1.011
0.637	1.0062
0.636	1.0142
0.635	1.0078
0.634	1.044
0.633	1.0534
0.632	1.022
0.631	1.0094
0.63	1.0016
0.629	0.989
0.628	0.989
0.627	1.022
0.626	1.0284
0.625	1.044
0.624	1.066
0.623	1.011
0.622	1.011
0.621	1.0408
0.62	1.0314
0.619	0.9922
0.618	0.989
0.617	0.9968
0.616	0.9858
0.615	0.989
0.614	0.989
0.613	0.9764
0.612	0.9686
0.611	0.9906
0.61	0.9544
0.609	0.9528
0.608	0.9638
0.607	0.9576
0.606	0.9716
0.605	0.9906
0.604	0.9654
0.603	0.9576
0.602	0.9716
0.601	0.978
0.6	0.9592
0.599	0.9496
0.598	0.9528
0.597	0.9686
0.596	0.9702
0.595	0.9544
0.594	0.9576
0.593	0.9434
0.592	0.9592
0.591	0.978
0.59	0.9466
0.589	0.9544
0.588	0.9466
0.587	0.9512
0.586	0.956
0.585	0.9418
0.584	0.9386
0.583	0.9198
0.582	0.9246
0.581	0.9198
0.58	0.9324
0.579	0.9622
0.578	0.9418
0.577	0.9402
0.576	0.9308
0.575	0.9482
0.574	0.9308
0.573	0.9262
0.572	0.9246
0.571	0.9182
0.57	0.9166
0.569	0.9356
0.568	0.9372
0.567	0.9072
0.566	0.9182
0.565	0.9104
0.564	0.9434
0.563	0.945
0.562	0.9072
0.561	0.8884
0.56	0.9182
0.559	0.9386
0.558	0.9434
0.557	0.9088
0.556	0.901
0.555	0.89
0.554	0.9136
0.553	0.8852
0.552	0.8946
0.551	0.8884
0.55	0.8868
0.549	0.8994
0.548	0.9056
0.547	0.89
0.546	0.9026
0.545	0.9308
0.544	0.901
0.543	0.9026
0.542	0.9088
0.541	0.9056
0.54	0.9136
0.539	0.8946
0.538	0.8774
0.537	0.8584
0.536	0.8428
0.535	0.8554
0.534	0.8868
0.533	0.8962
0.532	0.9072
0.531	0.8978
0.53	0.893
0.529	0.8884
0.528	0.8836
0.527	0.857
0.526	0.849
0.525	0.86
0.524	0.8806
0.523	0.835
0.522	0.8334
0.521	0.849
0.52	0.871
0.519	0.8694
0.518	0.8474
0.517	0.8302
0.516	0.8364
0.515	0.8726
0.514	0.846
0.513	0.8538
0.512	0.8428
0.511	0.849
0.51	0.8396
0.509	0.8584
0.508	0.8302
0.507	0.849
0.506	0.8286
0.505	0.8396
0.504	0.8444
0.503	0.8444
0.502	0.8286
0.501	0.8334
0.5	0.8474
0.499	0.8224
0.498	0.8018
0.497	0.8208
0.496	0.8144
0.495	0.824
0.494	0.8192
0.493	0.8254
0.492	0.8286
0.491	0.8506
0.49	0.8098
0.489	0.8428
0.488	0.8034
0.487	0.827
0.486	0.7972
0.485	0.8018
0.484	0.8098
0.483	0.8018
0.482	0.7972
0.481	0.8018
0.48	0.8018
0.479	0.7972
0.478	0.7908
0.477	0.794
0.476	0.8224
0.475	0.8254
0.474	0.7814
0.473	0.7736
0.472	0.7924
0.471	0.7688
0.47	0.7814
0.469	0.8144
0.468	0.8018
0.467	0.8098
0.466	0.8004
0.465	0.7688
0.464	0.8066
0.463	0.7562
0.462	0.7768
0.461	0.7988
0.46	0.7752
0.459	0.7704
0.458	0.7688
0.457	0.783
0.456	0.783
0.455	0.7956
0.454	0.772
0.453	0.7672
0.452	0.772
0.451	0.783
0.45	0.794
0.449	0.7548
0.448	0.772
0.447	0.7768
0.446	0.7736
0.445	0.728
0.444	0.7468
0.443	0.7688
0.442	0.7672
0.441	0.7578
0.44	0.7594
0.439	0.7358
0.438	0.7626
0.437	0.7452
0.436	0.7752
0.435	0.7814
0.434	0.7658
0.433	0.7578
0.432	0.75
0.431	0.7374
0.43	0.7374
0.429	0.75
0.428	0.7422
0.427	0.7768
0.426	0.7468
0.425	0.7312
0.424	0.7248
0.423	0.7358
0.422	0.7468
0.421	0.7438
0.42	0.7312
0.419	0.7406
0.418	0.7186
0.417	0.7626
0.416	0.7578
0.415	0.7358
0.414	0.7264
0.413	0.7186
0.412	0.7452
0.411	0.7358
0.41	0.6966
0.409	0.7122
0.408	0.7438
0.407	0.717
0.406	0.6934
0.405	0.7138
0.404	0.684
0.403	0.6872
0.402	0.7106
0.401	0.7092
0.4	0.706
0.399	0.7028
0.398	0.7216
0.397	0.7154
0.396	0.6934
0.395	0.7028
0.394	0.717
0.393	0.6934
0.392	0.6792
0.391	0.6934
0.39	0.7138
0.389	0.7012
0.388	0.6762
0.387	0.6636
0.386	0.6746
0.385	0.684
0.384	0.6762
0.383	0.665
0.382	0.6918
0.381	0.662
0.38	0.6588
0.379	0.6856
0.378	0.6966
0.377	0.6666
0.376	0.6714
0.375	0.6792
0.374	0.6746
0.373	0.6746
0.372	0.7012
0.371	0.6872
0.37	0.6762
0.369	0.6698
0.368	0.6478
0.367	0.6604
0.366	0.684
0.365	0.6462
0.364	0.6352
0.363	0.6588
0.362	0.6462
0.361	0.6446
0.36	0.6714
0.359	0.629
0.358	0.6526
0.357	0.6462
0.356	0.6462
0.355	0.6306
0.354	0.6242
0.353	0.6526
0.352	0.6556
0.351	0.6416
0.35	0.6494
0.349	0.6762
0.348	0.665
0.347	0.654
0.346	0.64
0.345	0.6274
0.344	0.651
0.343	0.6416
0.342	0.6132
0.341	0.6336
0.34	0.6226
0.339	0.6242
0.338	0.621
0.337	0.621
0.336	0.6022
0.335	0.61
0.334	0.6274
0.333	0.6306
0.332	0.6274
0.331	0.6368
0.33	0.6526
0.329	0.588
0.328	0.6054
0.327	0.6054
0.326	0.607
0.325	0.6116
0.324	0.6336
0.323	0.6084
0.322	0.6306
0.321	0.6336
0.32	0.6116
0.319	0.6116
0.318	0.6132
0.317	0.6038
0.316	0.629
0.315	0.607
0.314	0.6022
0.313	0.621
0.312	0.607
0.311	0.6242
0.31	0.6352
0.309	0.621
0.308	0.5738
0.307	0.5864
0.306	0.5864
0.305	0.5864
0.304	0.599
0.303	0.6148
0.302	0.607
0.301	0.5754
0.3	0.5692
0.299	0.5928
0.298	0.5974
0.297	0.588
0.296	0.5644
0.295	0.596
0.294	0.6006
0.293	0.5802
0.292	0.5676
0.291	0.5754
0.29	0.5974
0.289	0.5834
0.288	0.5708
0.287	0.5644
0.286	0.5488
0.285	0.5692
0.284	0.5708
0.283	0.5724
0.282	0.5582
0.281	0.5582
0.28	0.596
0.279	0.566
0.278	0.5738
0.277	0.5834
0.276	0.5864
0.275	0.6006
0.274	0.5692
0.273	0.5614
0.272	0.5598
0.271	0.5314
0.27	0.5644
0.269	0.5708
0.268	0.5786
0.267	0.555
0.266	0.555
0.265	0.5284
0.264	0.5378
0.263	0.5314
0.262	0.5456
0.261	0.5818
0.26	0.5534
0.259	0.5566
0.258	0.5786
0.257	0.5518
0.256	0.5534
0.255	0.5582
0.254	0.5534
0.253	0.5236
0.252	0.4906
0.251	0.5298
0.25	0.5204
0.249	0.5252
0.248	0.5252
0.247	0.5142
0.246	0.5314
0.245	0.522
0.244	0.5188
0.243	0.5268
0.242	0.5252
0.241	0.5142
0.24	0.5172
0.239	0.5172
0.238	0.5236
0.237	0.5158
0.236	0.4922
0.235	0.5252
0.234	0.533
0.233	0.5158
0.232	0.5094
0.231	0.5094
0.23	0.5298
0.229	0.5394
0.228	0.5172
0.227	0.5
0.226	0.4938
0.225	0.467
0.224	0.4968
0.223	0.5204
0.222	0.4952
0.221	0.4858
0.22	0.5078
0.219	0.4702
0.218	0.4874
0.217	0.4984
0.216	0.4968
0.215	0.5016
0.214	0.5204
0.213	0.5062
0.212	0.4922
0.211	0.5
0.21	0.4842
0.209	0.4686
0.208	0.4796
0.207	0.4828
0.206	0.4828
0.205	0.5062
0.204	0.4654
0.203	0.4638
0.202	0.467
0.201	0.4386
0.2	0.4512
0.199	0.4606
0.198	0.4606
0.197	0.4748
0.196	0.467
0.195	0.4716
0.194	0.4748
0.193	0.4654
0.192	0.4324
0.191	0.456
0.19	0.456
0.189	0.4592
0.188	0.456
0.187	0.4716
0.186	0.434
0.185	0.4606
0.184	0.4434
0.183	0.4356
0.182	0.4418
0.181	0.4512
0.18	0.4606
0.179	0.4402
0.178	0.4544
0.177	0.4324
0.176	0.4402
0.175	0.4576
0.174	0.467
0.173	0.478
0.172	0.4356
0.171	0.4466
0.17	0.4418
0.169	0.4386
0.168	0.4292
0.167	0.4418
0.166	0.4356
0.165	0.4262
0.164	0.434
0.163	0.4166
0.162	0.4262
0.161	0.4402
0.16	0.4372
0.159	0.434
0.158	0.415
0.157	0.415
0.156	0.4072
0.155	0.4292
0.154	0.423
0.153	0.4136
0.152	0.39
0.151	0.4026
0.15	0.4136
0.149	0.4214
0.148	0.4072
0.147	0.4136
0.146	0.4136
0.145	0.4308
0.144	0.401
0.143	0.4214
0.142	0.404
0.141	0.3978
0.14	0.3978
0.139	0.39
0.138	0.4166
0.137	0.4418
0.136	0.4214
0.135	0.4166
0.134	0.393
0.133	0.3962
0.132	0.3868
0.131	0.3806
0.13	0.4056
0.129	0.4324
0.128	0.368
0.127	0.3852
0.126	0.3758
0.125	0.3742
0.124	0.3868
0.123	0.4182
0.122	0.39
0.121	0.3664
0.12	0.3742
0.119	0.3554
0.118	0.357
0.117	0.379
0.116	0.382
0.115	0.3694
0.114	0.382
0.113	0.393
0.112	0.36
0.111	0.371
0.11	0.382
0.109	0.3444
0.108	0.3522
0.107	0.3758
0.106	0.368
0.105	0.368
0.104	0.382
0.103	0.379
0.102	0.3176
0.101	0.3396
0.1	0.3632
0.099	0.3758
0.098	0.393
0.097	0.3836
0.096	0.3632
0.095	0.368
0.094	0.393
0.093	0.379
0.092	0.3474
0.091	0.368
0.09	0.3538
0.089	0.3428
0.088	0.36
0.087	0.3648
0.086	0.305
0.085	0.305
0.084	0.3396
0.083	0.349
0.082	0.3538
0.081	0.3554
0.08	0.3302
0.079	0.3334
0.078	0.349
0.077	0.338
0.076	0.3412
0.075	0.349
0.074	0.3114
0.073	0.3176
0.072	0.335
0.071	0.3128
0.07	0.3584
0.069	0.3396
0.068	0.3318
0.067	0.3224
0.066	0.305
0.065	0.2894
0.064	0.2924
0.063	0.3128
0.062	0.3176
0.061	0.3286
0.06	0.3144
0.059	0.338
0.058	0.3364
0.057	0.3318
0.056	0.3302
0.055	0.3192
0.054	0.3066
0.053	0.3192
0.052	0.305
0.051	0.3098
0.05	0.294
0.049	0.3066
0.048	0.3302
0.047	0.3144
0.046	0.3238
0.045	0.3302
0.044	0.283
0.043	0.3098
0.042	0.2862
0.041	0.2642
0.04	0.2972
0.039	0.2956
0.038	0.3066
0.037	0.3004
0.036	0.2846
0.035	0.2736
0.034	0.2956
0.033	0.283
0.032	0.2658
0.031	0.2956
0.03	0.2814
0.029	0.2672
0.028	0.294
0.027	0.2862
0.026	0.2736
0.025	0.2814
0.024	0.2768
0.023	0.2688
0.022	0.2672
0.021	0.2658
0.02	0.283
0.019	0.2532
0.018	0.2768
0.017	0.2688
0.016	0.2672
0.015	0.2688
0.014	0.2894
0.013	0.2784
0.012	0.2798
0.011	0.2798
0.01	0.2736
0.009	0.294
0.008	0.2658
0.007	0.261
0.006	0.2438
0.005	0.2814
0.004	0.2878
0.003	0.2594
0.002	0.2406
[truncated: 1 more rows]
