# Supplementary material for: All-water supercapacitor enabled by 1-nm clay channels
Source: Nat Commun. 2026 Jun 5;17:5014. doi: 10.1038/s41467-026-73924-1 (PMC13241519; doi:10.1038/s41467-026-73924-1)
Supplement: Supplementary file 3 — Source Data [file 41467_2026_73924_MOESM3_ESM.zip › Source data/FigS19.xlsx]

## Sheet: Clay
U	I
-0.00039978	-1.29517
0.000671387	-1.27991
0.00176392	-1.25427
0.00280457	-1.22955
0.00388184	-1.21002
0.00492554	-1.18958
0.00599976	-1.16943
0.00705566	-1.14594
0.00813599	-1.13037
0.00922241	-1.10657
0.0102844	-1.09039
0.0113739	-1.06506
0.0124054	-1.04767
0.013501	-1.03119
0.0145538	-1.01349
0.0156372	-0.98999
0.0167145	-0.975342
0.0177643	-0.958862
0.0188782	-0.94696
0.0199371	-0.926819
0.0209717	-0.91217
0.022052	-0.888062
0.023111	-0.872192
0.0242035	-0.858459
0.0252716	-0.843201
0.026358	-0.8255
0.0273956	-0.813293
0.0284851	-0.792542
0.0295624	-0.779114
0.030603	-0.759583
0.0317108	-0.752258
0.0327667	-0.732117
0.0338287	-0.72052
0.0348755	-0.704346
0.0359741	-0.689697
0.0370514	-0.672302
0.0381348	-0.655518
0.0391479	-0.647583
0.0402466	-0.629578
0.0412964	-0.619507
0.0423492	-0.604858
0.0434265	-0.596313
0.0444672	-0.582886
0.0455658	-0.56488
0.0466522	-0.548401
0.0476929	-0.543518
0.0487793	-0.528259
0.0498352	-0.515137
0.0508118	-0.500183
0.0518188	-0.493469
0.0529785	-0.476379
0.0539856	-0.463562
0.0550842	-0.448303
0.0562134	-0.439758
0.0572205	-0.429077
0.0582886	-0.41748
0.0593567	-0.403137
0.0603943	-0.389404
0.0614929	-0.377197
0.0626221	-0.361938
0.0636597	-0.353699
0.0646362	-0.343933
0.0657959	-0.330811
0.0668945	-0.323486
0.0679321	-0.310974
0.0689697	-0.298767
0.0700378	-0.28656
0.071106	-0.27771
0.0721741	-0.263977
0.0733032	-0.252686
0.0743713	-0.24231
0.0753784	-0.231018
0.076416	-0.220642
0.0775452	-0.205994
0.0786133	-0.198059
0.0797119	-0.187378
0.080719	-0.180664
0.0817871	-0.170898
0.0828857	-0.160217
0.0838928	-0.150757
0.0849915	-0.140381
0.0860901	-0.129089
0.0871277	-0.120544
0.0882263	-0.11322
0.0892944	-0.10498
0.090332	-0.0921631
0.0914917	-0.083313
0.0925293	-0.0744629
0.0935669	-0.0665283
0.094574	-0.0570679
0.0956421	-0.0485229
0.0967102	-0.0369263
0.0978088	-0.027771
0.0988464	-0.0216675
0.0999451	-0.0115967
0.101013	0.000915527
0.10202	0.00488281
0.10318	0.0177002
0.104156	0.0247192
0.105286	0.0341797
0.106354	0.0396729
0.107452	0.0488281
0.10849	0.0549316
0.109558	0.065918
0.110596	0.0741577
0.111664	0.0830078
0.112762	0.0912476
0.1138	0.0982666
0.114838	0.10498
0.115936	0.112915
0.117065	0.124207
0.118134	0.128174
0.119202	0.137634
0.12027	0.144958
0.121368	0.151672
0.122375	0.159607
0.123413	0.169067
0.124542	0.172424
0.12558	0.179138
0.126678	0.19165
0.127716	0.199585
0.128815	0.204468
0.129822	0.211792
0.130951	0.217896
0.132019	0.22644
0.133057	0.232544
0.134155	0.236511
0.135162	0.245361
0.136322	0.254822
0.137329	0.259399
0.138428	0.266418
0.139404	0.271606
0.140533	0.282288
0.141571	0.289612
0.142609	0.291443
0.143768	0.301514
0.144775	0.308838
0.145813	0.316467
0.146973	0.316467
0.148071	0.327148
0.149048	0.327148
0.150177	0.33905
0.151245	0.342102
0.152374	0.350342
0.153381	0.353088
0.15448	0.358276
0.155548	0.365601
0.156586	0.377502
0.157593	0.378723
0.158661	0.385437
0.159729	0.390015
0.160767	0.397339
0.161835	0.403137
0.162903	0.407104
0.164001	0.413208
0.16507	0.419617
0.166107	0.424194
0.167206	0.432129
0.168335	0.437622
0.169373	0.440674
0.170502	0.450439
0.171478	0.448914
0.172546	0.458069
0.173645	0.463562
0.174652	0.470276
0.175781	0.478821
0.17691	0.482483
0.177887	0.486755
0.178894	0.492249
0.180023	0.493774
0.181122	0.499573
0.18219	0.506897
0.183258	0.512085
0.184357	0.515747
0.185394	0.518799
0.186432	0.52124
0.187561	0.53009
0.188629	0.535278
0.189697	0.542908
0.190674	0.548401
0.191803	0.553284
0.192871	0.553589
0.193909	0.557861
0.194977	0.564575
0.196106	0.570984
0.197144	0.58075
0.198181	0.577087
0.19928	0.584717
0.200378	0.585327
0.201385	0.597534
0.202515	0.596619
0.203522	0.600281
0.20459	0.606384
0.205688	0.610352
0.206726	0.620728
0.207855	0.623169
0.208862	0.624084
0.20993	0.63324
0.211029	0.637817
0.212067	0.635071
0.213226	0.645447
0.214264	0.648193
0.215332	0.646057
0.21637	0.653076
0.217468	0.658569
0.218445	0.664368
0.219543	0.665588
0.220612	0.671082
0.221649	0.676575
0.222717	0.68512
0.223816	0.686035
0.224823	0.68634
0.225952	0.696411
0.22699	0.695801
0.228088	0.695801
0.229156	0.701599
0.230194	0.70282
0.231293	0.714111
0.232361	0.713501
0.233429	0.718079
0.234558	0.724182
0.235565	0.728149
0.236694	0.729675
0.237732	0.730896
0.2388	0.733032
0.239838	0.737
0.240906	0.743408
0.242004	0.749817
0.24292	0.751343
0.244049	0.753479
0.245117	0.758057
0.246277	0.759888
0.247314	0.766296
0.248413	0.768127
0.24939	0.769958
0.250488	0.770569
0.251526	0.783386
0.252655	0.78125
0.253723	0.784302
0.254761	0.783691
0.255829	0.793457
0.256927	0.795593
0.257935	0.794678
0.259033	0.800781
0.260162	0.805359
0.26123	0.809021
0.262299	0.809021
0.263336	0.811157
0.264343	0.816956
0.265442	0.817871
0.266541	0.823975
0.267578	0.829163
0.268707	0.830688
0.269684	0.835876
0.270813	0.836487
0.27179	0.838623
0.27301	0.838928
0.273987	0.844727
0.275055	0.851746
0.276123	0.853271
0.27713	0.856934
0.278259	0.858765
0.279266	0.859375
0.280426	0.863953
0.281433	0.863953
0.282562	0.869751
0.283569	0.873413
0.284637	0.869141
0.285675	0.878296
0.286804	0.881042
0.287842	0.878601
0.28891	0.889893
0.290009	0.892029
0.291046	0.89325
0.292084	0.897522
0.293243	0.899963
0.29425	0.899658
0.295349	0.901489
0.296417	0.910339
0.297516	0.913086
0.298523	0.916138
0.299622	0.913086
0.30069	0.916138
0.301697	0.921936
0.302795	0.921936
0.303864	0.926819
0.304932	0.92804
0.305969	0.932007
0.307129	0.932922
0.308167	0.937195
0.309235	0.9375
0.310303	0.941467
0.31134	0.94574
0.312347	0.942688
0.313477	0.948486
0.314514	0.950623
0.315643	0.955811
0.316681	0.957947
0.31781	0.957336
0.318848	0.966797
0.319916	0.965271
0.320953	0.966187
0.322083	0.966492
0.323151	0.971375
0.324127	0.972595
0.325226	0.979614
0.326294	0.977478
0.327362	0.978088
0.328461	0.985107
0.329559	0.990906
0.330597	0.984497
0.331726	0.994568
0.332703	0.991821
0.333771	0.99762
0.334839	0.999451
0.335938	1.00494
0.336975	1.0083
0.338074	1.01074
0.339081	1.00983
0.340271	1.00952
0.341339	1.01135
0.342377	1.01593
0.343414	1.01929
0.344452	1.01562
0.34552	1.026
0.346527	1.02173
0.347626	1.0257
0.348694	1.02661
0.349792	1.02814
0.35083	1.03607
0.35199	1.03363
0.353058	1.03943
0.354034	1.03485
0.355133	1.03821
0.356171	1.04523
0.35733	1.04797
0.358337	1.04553
0.359436	1.05042
0.360504	1.05591
0.361542	1.05682
0.36261	1.05072
0.363678	1.06049
0.364777	1.05621
0.365814	1.0611
0.366882	1.06445
0.367859	1.06232
0.368988	1.06537
0.370026	1.06903
0.371155	1.06995
0.372223	1.07178
0.37326	1.07574
0.374359	1.07086
0.375427	1.07483
0.376465	1.08246
0.377533	1.09039
0.378693	1.08795
0.3797	1.08978
0.380737	1.09192
0.381897	1.09406
0.382935	1.09528
0.384003	1.09344
0.38504	1.10352
0.386047	1.10352
0.387146	1.10352
0.388306	1.11206
0.389374	1.10962
0.390442	1.11237
0.39151	1.11542
0.392517	1.1142
0.393555	1.10901
0.394684	1.11664
0.395752	1.11298
0.39679	1.11664
0.397858	1.12732
0.399017	1.12335
0.399994	1.12732
0.401001	1.12885
0.40213	1.12793
0.403229	1.13312
0.404266	1.13556
0.405365	1.13525
0.406372	1.13586
0.407379	1.1319
0.408539	1.13281
0.409576	1.13342
0.410645	1.1377
0.411743	1.13647
0.412811	1.13403
0.413849	1.14319
0.414948	1.14471
0.416046	1.14563
0.417114	1.1438
0.418091	1.14624
0.41925	1.15234
0.420258	1.15845
0.421295	1.15753
0.422424	1.15814
0.423523	1.15814
0.4245	1.15875
0.425598	1.16333
0.426605	1.16394
0.427826	1.16364
0.428833	1.16638
0.429871	1.1618
0.430969	1.16302
0.432007	1.16791
0.433075	1.1676
0.434174	1.17157
0.435211	1.17157
0.436279	1.17188
0.437317	1.17554
0.438477	1.18347
0.439514	1.18042
0.440582	1.18164
0.441681	1.18439
0.442719	1.18958
0.443787	1.19019
0.444824	1.1911
0.445862	1.18805
0.447021	1.18958
0.448059	1.18561
0.449066	1.19507
0.450256	1.19537
0.451294	1.19537
0.452423	1.19598
0.4534	1.2027
0.454407	1.19507
0.455536	1.20422
0.456665	1.20422
0.457672	1.20667
0.458801	1.203
0.459778	1.20911
0.460907	1.2088
0.461945	1.21155
0.463043	1.21338
0.464111	1.2149
0.465118	1.21918
0.466217	1.21521
0.467316	1.21765
0.468353	1.22223
0.469391	1.21979
0.470459	1.21796
0.471497	1.22711
0.472565	1.22803
0.473663	1.22467
0.474762	1.23077
0.4758	1.2265
0.476929	1.22894
0.477936	1.23047
0.479034	1.22406
0.480011	1.2326
0.48114	1.23749
0.482239	1.23505
0.483276	1.24634
0.484344	1.24084
0.485443	1.2439
0.486511	1.23596
0.487579	1.24268
0.488647	1.24176
0.489746	1.24695
0.490753	1.24115
0.491791	1.24237
0.492828	1.24207
0.493988	1.25244
0.495056	1.25061
0.496094	1.24542
0.497162	1.24847
0.498291	1.25397
0.499329	1.25702
0.500397	1.2619
0.501495	1.26678
0.502563	1.26434
0.503571	1.26434
0.504669	1.27106
0.505737	1.2677
0.506805	1.27472
0.507843	1.26984
0.508881	1.27228
0.509949	1.26953
0.511047	1.27533
0.512146	1.2735
0.513123	1.27991
0.514221	1.27991
0.515259	1.28418
0.516388	1.28265
0.517456	1.28479
0.518463	1.28815
0.519592	1.28845
0.520691	1.28754
0.521759	1.29211
0.522827	1.28723
0.523865	1.29517
0.524933	1.29669
0.526031	1.29547
0.527069	1.29852
0.528198	1.29272
0.529205	1.30127
0.530304	1.2973
0.531281	1.30585
0.532379	1.30981
0.533508	1.30829
0.534485	1.30951
0.535614	1.31714
0.536621	1.31287
0.537659	1.31348
0.538879	1.31531
0.539917	1.31256
0.540863	1.31958
0.541992	1.31989
0.54306	1.3205
0.544098	1.3208
0.545227	1.32751
0.546265	1.32843
0.547302	1.32843
0.548462	1.3324
0.549438	1.33728
0.550568	1.32599
0.551605	1.33453
0.552704	1.3382
0.553772	1.34003
0.55481	1.34033
0.555969	1.33972
0.556915	1.34491
0.557953	1.33759
0.559113	1.34949
0.56012	1.35132
0.561188	1.35132
0.562286	1.35101
0.563446	1.35437
0.564453	1.34979
0.565491	1.35071
0.566559	1.35651
0.567627	1.35437
0.568726	1.3559
0.569794	1.34857
0.570831	1.35468
0.57196	1.35712
0.572998	1.36261
0.574005	1.36292
0.575134	1.36292
0.576233	1.36292
0.57724	1.36322
0.578369	1.36719
0.579437	1.36658
0.580536	1.3739
0.581573	1.37024
0.582581	1.3797
0.583679	1.37146
0.584839	1.37238
0.585785	1.37299
0.586914	1.37115
0.587982	1.37329
0.58902	1.37695
0.590088	1.37451
0.591248	1.37543
0.592194	1.37787
0.593292	1.37512
0.59433	1.38245
0.595367	1.38336
0.596375	1.38428
0.597443	1.38672
0.598572	1.39008
0.599609	1.38672
0.600708	1.38245
0.601776	1.38947
0.602814	1.38489
0.603882	1.39435
0.60498	1.39923
0.606079	1.39465
0.607147	1.39893
0.608154	1.3974
0.609406	1.39404
0.610352	1.39801
0.61142	1.39984
0.612457	1.40564
0.613495	1.40594
0.614563	1.40411
0.615723	1.40717
0.616821	1.41327
0.617798	1.41449
0.618896	1.41266
0.620026	1.41235
0.621094	1.41327
0.62207	1.4212
0.623199	1.42334
0.624207	1.42548
0.625366	1.41602
0.626465	1.41541
0.627411	1.42181
0.62851	1.41907
0.629547	1.42487
0.630646	1.42731
0.631714	1.4325
0.632812	1.42761
0.633881	1.43677
0.634949	1.42944
0.636017	1.43311
0.637054	1.42822
0.638153	1.43982
0.639191	1.43311
0.64032	1.44012
0.641357	1.43829
0.642426	1.44104
0.643585	1.44104
0.644623	1.44257
0.645691	1.44592
0.646729	1.44012
0.647766	1.44897
0.648895	1.44684
0.649933	1.45233
0.65097	1.4566
0.652069	1.46454
0.653137	1.46179
0.654144	1.46423
0.655365	1.45569
0.656311	1.45874
0.657379	1.45569
0.658447	1.45721
0.659515	1.4621
0.660553	1.46942
0.661652	1.4682
0.66272	1.47339
0.663696	1.47003
0.664734	1.47156
0.665802	1.47461
0.666962	1.47919
0.66803	1.48041
0.669067	1.48193
0.670135	1.48163
0.671173	1.48895
0.672333	1.48682
0.673401	1.49139
0.674408	1.492
0.675446	1.48865
0.676544	1.48895
0.677673	1.49506
0.678711	1.49902
0.679749	1.49078
0.680847	1.49414
0.681885	1.49628
0.683014	1.50543
0.684052	1.49231
0.68515	1.50208
0.686188	1.50146
0.687256	1.5033
0.688293	1.5033
0.689362	1.51367
0.69046	1.50848
0.691498	1.50787
0.692657	1.51031
0.693726	1.51581
0.694763	1.51672
0.695801	1.52161
0.696869	1.52008
0.697876	1.52496
0.699036	1.52191
0.700104	1.5271
0.701111	1.52527
0.702179	1.52802
0.703339	1.53137
0.704376	1.52557
0.705383	1.52893
0.706482	1.53046
0.707611	1.53717
0.708588	1.53229
0.709717	1.52985
0.710785	1.53229
0.711914	1.53351
0.712891	1.54724
0.713989	1.54358
0.715118	1.54144
0.716125	1.54358
0.717163	1.54572
0.718231	1.54083
0.719299	1.53748
0.720367	1.55151
0.721405	1.54968
0.722534	1.54358
0.72348	1.53687
0.724548	1.55029
0.725708	1.55273
0.726776	1.55579
0.727814	1.55365
0.728882	1.55487
0.72998	1.55487
0.731018	1.55426
0.732117	1.55701
0.733124	1.56403
0.734192	1.55609
0.735352	1.55609
0.736389	1.56097
0.737488	1.55731
0.738586	1.56036
0.739594	1.5625
0.740662	1.55914
0.74176	1.56006
0.742828	1.56189
0.743866	1.56738
0.744965	1.56403
0.746033	1.56586
0.74707	1.57104
0.748169	1.57501
0.749237	1.57593
0.750122	1.58417
0.751038	1.57593
0.751953	1.57959
0.753174	1.57257
0.754089	1.58295
0.755615	1.58081
0.75592	1.58264
0.757141	1.57562
0.758972	1.5802
0.758972	1.57898
0.760193	1.58478
0.761719	1.59332
0.761719	1.5918
0.763855	1.59271
0.76416	1.59668
0.766602	1.58356
0.766907	1.59088
0.768127	1.59027
0.769043	1.59729
0.770569	1.60583
0.771179	1.60309
0.772095	1.60278
0.773315	1.60095
0.774231	1.60492
0.775757	1.59912
0.776062	1.6095
0.777588	1.61224
0.778503	1.61163
0.779724	1.61285
0.780334	1.60919
0.782166	1.61682
0.783081	1.61591
0.783691	1.61987
0.785828	1.62872
0.786438	1.62231
0.787964	1.62506
0.788574	1.6272
0.789185	1.63483
0.79071	1.63055
0.791016	1.63086
0.792847	1.63544
0.794067	1.63452
0.794678	1.6391
0.795593	1.63483
0.797119	1.64337
0.798035	1.63971
0.799561	1.64795
0.800171	1.64032
0.801392	1.64734
0.802307	1.65344
0.803528	1.65527
0.804443	1.651
0.805664	1.66229
0.80658	1.65375
0.807495	1.65955
0.809021	1.66412
0.809326	1.6571
0.810242	1.65741
0.812073	1.67084
0.812988	1.66626
0.813904	1.66779
0.814819	1.67023
0.816345	1.67023
0.817566	1.67419
0.818176	1.67603
0.819092	1.67755
0.820007	1.68152
0.821533	1.68518
0.822449	1.67572
0.823669	1.68579
0.82428	1.68304
0.825806	1.68396
0.827026	1.68182
0.828247	1.68549
0.828857	1.68854
0.830078	1.68823
0.830994	1.68854
0.832214	1.69037
0.83313	1.70197
0.834045	1.69098
0.834961	1.69098
0.836182	1.69373
0.837708	1.69525
0.838623	1.698
0.839539	1.68976
0.840759	1.69586
0.84198	1.70471
0.842896	1.69891
0.844116	1.69525
0.845032	1.70074
0.846252	1.70319
0.847473	1.70166
0.847778	1.70837
0.849304	1.71539
0.85083	1.70105
0.85144	1.7041
0.852356	1.70776
0.854187	1.70441
0.854797	1.71661
0.855408	1.7157
0.856934	1.71692
0.857544	1.71112
0.858765	1.71875
0.859985	1.71906
0.860901	1.72119
0.862122	1.71661
0.863342	1.72729
0.864563	1.7215
0.864868	1.71967
0.866394	1.73157
0.86731	1.72882
0.86853	1.72974
0.869446	1.72852
0.870667	1.73431
0.871887	1.72882
0.872498	1.73767
0.874023	1.7392
0.874939	1.7392
0.875549	1.73828
0.877075	1.74347
0.877991	1.7453
0.878906	1.74561
0.880127	1.74622
0.881348	1.74377
0.881958	1.74988
0.883484	1.75293
0.884705	1.75812
0.88562	1.75659
0.886841	1.75171
0.887451	1.7627
0.888672	1.76575
0.890198	1.76178
0.890808	1.76849
0.892029	1.76697
0.892944	1.77429
0.89447	1.76941
0.895081	1.78436
0.896301	1.78558
0.896912	1.79291
0.898438	1.7804
0.899658	1.78345
0.900269	1.78375
0.901489	1.78619
0.902405	1.79718
0.90332	1.79504
0.904846	1.78589
0.905762	1.79626
0.906677	1.80389
0.907593	1.80756
0.908813	1.79901
0.910339	1.80786
0.91156	1.80817
0.912476	1.81366
0.913696	1.81396
0.914001	1.81183
0.915833	1.8219
0.916443	1.82068
0.917969	1.83075
0.919189	1.83014
0.9198	1.82922
0.920715	1.8338
0.921936	1.83411
0.923462	1.8399
0.924377	1.84235
0.924683	1.84509
0.925598	1.84479
0.927429	1.85211
0.92865	1.84845
0.92865	1.85608
0.929871	1.85303
0.931396	1.85699
0.932922	1.86127
0.933533	1.86188
0.934448	1.86523
0.935364	1.86462
0.936279	1.86615
0.93811	1.87531
0.938721	1.87592
0.940247	1.87775
0.941162	1.87592
0.941467	1.87927
0.943298	1.88538
0.943604	1.88507
0.944824	1.88538
0.94574	1.88263
0.94696	1.88293
0.948792	1.89423
0.949707	1.89056
0.950317	1.89514
0.951538	1.89453
0.952148	1.89392
0.953369	1.89972
0.953979	1.89911
0.954895	1.89941
0.956421	1.90582
0.957336	1.90887
0.958557	1.90765
0.960388	1.91223
0.960999	1.91589
0.961914	1.91467
0.96283	1.91437
0.96405	1.92383
0.964966	1.9278
0.965881	1.91803
0.966797	1.92078
0.968323	1.93085
0.969543	1.9397
0.970154	1.94427
0.971985	1.93848
0.973206	1.94244
0.9729	1.94489
0.974731	1.94305
0.975952	1.94458
0.977173	1.95953
0.977783	1.94275
0.979004	1.9519
0.980835	1.95496
0.980835	1.94916
0.982361	1.95404
0.982971	1.95831
0.984192	1.96777
0.985718	1.97144
0.986938	1.96747
0.987549	1.97235
0.98877	1.9635
0.990295	1.97174
0.991211	1.97845
0.991516	1.9754
0.993042	1.98364
0.994263	1.97845
0.995178	1.98547
0.996399	1.98242
0.997314	1.98151
0.99884	1.98822
0.999451	1.99158
0.997925	1.96655
0.997009	1.93878
0.996399	1.93085
0.995178	1.90948
0.994568	1.88965
0.992737	1.87378
0.991821	1.85547
0.990295	1.82983
0.98999	1.82587
0.988159	1.81091
0.987244	1.78619
0.986328	1.77673
0.986023	1.75354
0.984802	1.72241
0.983582	1.70471
0.982361	1.70044
0.98114	1.67694
0.979919	1.65436
0.979309	1.64246
0.978394	1.63513
0.976868	1.61407
0.975647	1.59698
0.974731	1.59058
0.973816	1.5799
0.972595	1.55731
0.971375	1.55182
0.971069	1.53046
0.969849	1.52283
0.968323	1.50543
0.967407	1.48682
0.966492	1.48041
0.965271	1.4624
0.963745	1.45203
0.96283	1.43829
0.962219	1.41785
0.960999	1.40808
0.959778	1.39557
0.958557	1.3913
0.957947	1.37634
0.956421	1.35864
0.955505	1.34674
0.954285	1.34033
0.953674	1.3208
0.952454	1.31012
0.951233	1.29944
0.950623	1.28448
0.949402	1.26892
0.947876	1.25793
0.94696	1.24603
0.946045	1.23718
0.945129	1.22162
0.943604	1.21185
0.942688	1.19965
0.942078	1.19324
0.940857	1.17767
0.939636	1.1795
0.93811	1.1554
0.9375	1.14258
0.93689	1.13464
0.935974	1.12335
0.935364	1.11481
0.933533	1.10016
0.932617	1.09528
0.931396	1.08307
0.930481	1.0733
0.929871	1.05713
0.92804	1.04767
0.927124	1.03668
0.926208	1.02356
0.924988	1.01807
0.923462	1.00281
0.923157	0.999146
0.921631	0.988159
0.920715	0.983887
0.9198	0.968628
0.917969	0.959167
0.917358	0.946655
0.916443	0.932922
0.915527	0.930481
0.914307	0.922546
0.914307	0.903625
0.912476	0.895996
0.91156	0.888367
0.910034	0.878906
0.909119	0.874023
0.907898	0.862122
0.906677	0.852051
0.905762	0.844421
0.904846	0.829468
0.90332	0.823669
0.902405	0.81604
0.901489	0.804749
0.900574	0.797729
0.899658	0.785828
0.898132	0.780334
0.897827	0.770569
0.895691	0.763245
0.895081	0.756531
0.893555	0.746155
0.89325	0.736389
0.892029	0.726318
0.890808	0.717468
0.889893	0.71228
0.888672	0.701904
0.887451	0.693054
0.887146	0.686646
0.88562	0.678711
0.884399	0.666199
0.883179	0.655212
0.882263	0.649719
0.881653	0.644531
0.880737	0.638733
0.879517	0.627747
0.877686	0.625
0.877075	0.612793
0.875854	0.600586
0.874939	0.597229
0.874329	0.587463
0.872803	0.579224
0.871582	0.570679
0.870361	0.56488
0.869141	0.558777
0.868225	0.547485
0.86731	0.539551
0.865784	0.534058
0.865173	0.526733
0.864258	0.523682
0.862732	0.51239
0.862427	0.504761
0.860901	0.496216
0.860291	0.488281
0.858765	0.486145
0.857849	0.471497
0.857239	0.466919
0.855713	0.457458
0.854492	0.452576
0.854187	0.446167
0.852356	0.437012
0.85144	0.429077
0.850525	0.422363
0.848999	0.41748
0.848083	0.40863
0.847473	0.400085
0.846252	0.394897
0.845337	0.389099
0.843811	0.381165
0.842896	0.375366
0.84198	0.367126
0.840454	0.357971
0.839539	0.352478
0.838318	0.348206
0.837708	0.337524
0.835876	0.333862
0.835571	0.327759
0.834656	0.319214
0.83313	0.317383
0.832214	0.307312
0.830994	0.300903
0.830078	0.297852
0.829163	0.290833
0.827637	0.284729
0.827332	0.273743
0.826111	0.269165
0.82428	0.262146
0.823669	0.255737
0.822144	0.247192
0.821228	0.245361
0.820007	0.237427
0.819397	0.234375
0.818787	0.226746
0.816956	0.219116
0.816345	0.209656
0.81543	0.205078
0.814514	0.199585
0.812988	0.198059
0.812073	0.189514
0.810547	0.182495
0.809937	0.178833
0.809021	0.169983
0.8078	0.16449
0.806885	0.158691
0.805359	0.15564
0.804749	0.152283
0.803223	0.144348
0.802612	0.137329
0.802002	0.133667
0.799866	0.125427
0.79895	0.119324
0.798035	0.114441
0.797119	0.111084
0.796814	0.104065
0.794678	0.0982666
0.793457	0.0912476
0.793152	0.085144
0.791931	0.0811768
0.790405	0.0741577
0.789185	0.0695801
0.788574	0.0646973
0.787048	0.0610352
0.786438	0.0558472
0.785522	0.0527954
0.783997	0.0430298
0.783081	0.0372314
0.781555	0.0332642
0.780334	0.0296021
0.780334	0.0228882
0.778503	0.0198364
0.777893	0.0146484
0.776062	0.00762939
0.775452	0.000305176
0.774841	0.000305176
0.773315	-0.00732422
0.772705	-0.0088501
0.77179	-0.0161743
0.770264	-0.0216675
0.769348	-0.0247192
0.768433	-0.0317383
0.766907	-0.039978
0.765991	-0.0396729
0.764771	-0.0448608
0.764465	-0.0485229
0.762634	-0.0561523
0.762329	-0.0595093
0.760193	-0.0637817
0.758972	-0.0753784
0.758362	-0.0756836
0.757446	-0.0784302
0.755615	-0.0827026
0.755005	-0.0912476
0.754089	-0.0924683
0.753479	-0.0979614
0.752563	-0.100708
0.751648	-0.105591
0.749512	-0.114746
0.749237	-0.119324
0.748199	-0.125122
0.74707	-0.127869
0.746124	-0.136108
0.744965	-0.137634
0.743866	-0.140381
0.742737	-0.142822
0.74173	-0.14801
0.740662	-0.153809
0.739594	-0.156555
0.738525	-0.159912
0.737396	-0.162659
0.736389	-0.167542
0.735321	-0.174561
0.734253	-0.177612
0.733154	-0.184326
0.732056	-0.184021
0.731079	-0.19165
0.72998	-0.197449
0.728882	-0.200195
0.727844	-0.203552
0.726776	-0.210876
0.725769	-0.214539
0.72464	-0.216064
0.723572	-0.221863
0.722534	-0.227356
0.721466	-0.231628
0.720337	-0.238037
0.71933	-0.239563
0.718292	-0.24231
0.717194	-0.247803
0.716156	-0.248108
0.714966	-0.252991
0.71402	-0.256042
0.712921	-0.26062
0.711853	-0.264587
0.710724	-0.269165
0.709717	-0.270691
0.708618	-0.27771
0.707642	-0.279236
0.706512	-0.289612
0.705444	-0.287781
0.704437	-0.293274
0.703247	-0.296021
0.702179	-0.300293
0.701202	-0.307617
0.700073	-0.309448
0.699036	-0.310669
0.697937	-0.315857
0.696869	-0.324402
0.695862	-0.322571
0.694672	-0.321655
0.693726	-0.32959
0.692627	-0.3302
0.691528	-0.334167
0.69043	-0.335388
0.689423	-0.346069
0.688324	-0.344238
0.687286	-0.348511
0.686157	-0.349121
0.68512	-0.352478
0.68399	-0.357971
0.682983	-0.359192
0.681885	-0.365906
0.680847	-0.369873
0.679779	-0.37323
0.67868	-0.379639
0.677582	-0.378723
0.676544	-0.38269
0.675507	-0.386658
0.674408	-0.389404
0.67337	-0.394287
0.672272	-0.396729
0.671295	-0.397949
0.670166	-0.394592
0.669067	-0.402222
0.667999	-0.405884
0.666962	-0.410461
0.665833	-0.40802
0.664764	-0.41748
0.663696	-0.419617
0.662689	-0.419617
0.661682	-0.422363
0.660614	-0.4245
0.659485	-0.429688
0.658447	-0.435791
0.657349	-0.438232
0.656311	-0.438843
0.655273	-0.441895
0.654236	-0.449524
0.653137	-0.443115
0.652039	-0.451355
0.651031	-0.454102
0.649933	-0.459595
0.648834	-0.463257
0.647766	-0.465088
0.64679	-0.463562
0.64563	-0.469666
0.644562	-0.473938
0.643524	-0.474548
0.642426	-0.482178
0.641388	-0.478516
0.640289	-0.484924
0.639252	-0.484924
0.638123	-0.488586
0.637054	-0.493774
0.636017	-0.49469
0.63501	-0.498047
0.633942	-0.499268
0.632874	-0.499573
0.631805	-0.504456
0.630646	-0.507202
0.629608	-0.510254
0.628571	-0.514526
0.627441	-0.516968
0.626404	-0.515442
0.625397	-0.520325
0.624298	-0.523987
0.623199	-0.525208
0.622101	-0.52948
0.621033	-0.533752
0.619965	-0.531311
0.618988	-0.541077
0.617798	-0.543213
0.616791	-0.539551
0.615723	-0.544128
0.614624	-0.549622
0.613617	-0.550537
0.612518	-0.554199
0.611511	-0.559082
0.610352	-0.553894
0.609253	-0.558472
0.608215	-0.555115
0.607086	-0.567017
0.606079	-0.567322
0.605011	-0.568237
0.603912	-0.571899
0.602936	-0.578003
0.601837	-0.578308
0.600677	-0.582581
0.59964	-0.577698
0.598602	-0.585022
0.597565	-0.584412
0.596497	-0.59082
0.595398	-0.5896
0.59433	-0.589294
0.593292	-0.596008
0.592224	-0.593262
0.591125	-0.59082
0.590088	-0.59967
0.58902	-0.604858
0.587952	-0.604248
0.586945	-0.606995
0.585846	-0.612183
0.584808	-0.609131
0.58374	-0.614319
0.582703	-0.615845
0.581573	-0.615845
0.580475	-0.619812
0.579407	-0.619202
0.578339	-0.624695
0.577301	-0.629272
0.576233	-0.635071
0.575134	-0.632935
0.574066	-0.632324
0.572998	-0.631714
0.571899	-0.639343
0.570801	-0.639954
0.569824	-0.643005
0.568726	-0.642395
0.567719	-0.646362
0.566559	-0.644836
0.565491	-0.65033
0.564423	-0.649109
0.563416	-0.65033
0.562317	-0.652161
0.561249	-0.655823
0.560181	-0.661316
0.559113	-0.661011
0.558014	-0.664062
0.556976	-0.667419
0.555847	-0.667419
0.55484	-0.668335
0.553772	-0.675049
0.552704	-0.675049
0.551697	-0.675354
0.550568	-0.67749
0.549408	-0.682373
0.548431	-0.680542
0.547363	-0.683899
0.546295	-0.683899
0.545227	-0.684509
0.544128	-0.689697
0.543152	-0.686035
0.541931	-0.690613
0.540955	-0.689392
0.539886	-0.696716
0.538757	-0.69519
0.537781	-0.70282
0.536621	-0.701294
0.535583	-0.700684
0.534485	-0.705566
0.533447	-0.704651
0.532318	-0.707703
0.531342	-0.709229
0.530273	-0.715027
0.529236	-0.713501
0.528107	-0.717468
0.5271	-0.716858
0.526031	-0.718994
0.524872	-0.720825
0.523865	-0.723877
0.522797	-0.725403
0.521729	-0.723267
0.520721	-0.729065
0.519623	-0.729065
0.518555	-0.735474
0.517426	-0.736389
0.516418	-0.743103
0.515228	-0.741577
0.514252	-0.743713
0.513184	-0.750427
0.512177	-0.748596
0.511017	-0.751953
0.509918	-0.753784
0.508911	-0.753784
0.507812	-0.7547
0.506836	-0.756226
0.505737	-0.75531
0.5047	-0.758057
0.503662	-0.758972
0.502533	-0.764465
0.501434	-0.763855
0.500397	-0.769043
0.499359	-0.766296
0.498199	-0.772095
0.497192	-0.7724
0.496094	-0.776062
0.495056	-0.774536
0.494049	-0.774536
0.492859	-0.775452
0.491882	-0.777283
0.490784	-0.782776
0.489624	-0.786133
0.488647	-0.784302
0.487549	-0.788879
0.48645	-0.786743
0.485443	-0.792847
0.484344	-0.793152
0.483246	-0.797729
0.482178	-0.786438
0.48114	-0.789795
0.480103	-0.7901
0.478973	-0.791626
0.477936	-0.795593
0.476898	-0.791931
0.4758	-0.795288
0.474762	-0.802002
0.473663	-0.802612
0.472565	-0.798035
0.471527	-0.803223
0.47049	-0.809021
0.469421	-0.806274
0.468445	-0.810547
0.467346	-0.810852
0.466217	-0.811462
0.465179	-0.811157
0.464111	-0.814514
0.462982	-0.813904
0.461945	-0.81543
0.460938	-0.81604
0.459869	-0.818176
0.458771	-0.818787
0.457703	-0.821838
0.456635	-0.822449
0.455566	-0.82489
0.454529	-0.8255
0.4534	-0.827026
0.452332	-0.827637
0.451263	-0.826416
0.450195	-0.831299
0.449188	-0.83374
0.448059	-0.835876
0.44696	-0.838928
0.445953	-0.832825
0.444916	-0.833435
0.443848	-0.833435
0.442719	-0.834961
0.441711	-0.84198
0.440582	-0.838928
0.439514	-0.842896
0.438477	-0.840759
0.437378	-0.845642
0.43634	-0.845947
0.435242	-0.851135
0.434113	-0.849915
0.433075	-0.849915
0.432037	-0.851135
0.430939	-0.849304
0.429932	-0.852356
0.428833	-0.855408
0.427765	-0.855408
0.426666	-0.848389
0.425598	-0.863953
0.424591	-0.860291
0.423492	-0.863647
0.422363	-0.861206
0.421356	-0.859985
0.420288	-0.862122
0.41922	-0.860291
0.418182	-0.867004
0.417053	-0.866089
0.416046	-0.871582
0.414917	-0.869446
0.413818	-0.872803
0.412781	-0.870667
0.411682	-0.86792
0.410675	-0.869751
0.409607	-0.875244
0.408508	-0.873718
0.40744	-0.866699
0.406433	-0.878601
0.405365	-0.877991
0.404297	-0.882874
0.403198	-0.880432
0.40213	-0.884399
0.401031	-0.880737
0.399963	-0.884094
0.398895	-0.884094
0.397858	-0.887146
0.39682	-0.886536
0.395691	-0.88562
0.394684	-0.886536
0.393524	-0.887451
0.392578	-0.884705
0.391541	-0.886841
0.390411	-0.892944
0.389374	-0.889282
0.388306	-0.888672
0.387207	-0.892334
0.3862	-0.893555
0.385071	-0.892334
0.383972	-0.896606
0.382935	-0.892944
0.381866	-0.899353
0.380768	-0.896606
0.3797	-0.901794
0.378632	-0.905762
0.377502	-0.905762
0.376465	-0.901184
0.375519	-0.901184
0.374359	-0.909119
0.37326	-0.908203
0.372223	-0.909424
0.371185	-0.907593
0.370087	-0.905457
0.368988	-0.91095
0.36795	-0.913696
0.366913	-0.915222
0.365814	-0.910645
0.364746	-0.910645
0.363647	-0.916748
0.362671	-0.921326
0.361511	-0.914917
0.360443	-0.914917
0.359375	-0.921326
0.358337	-0.924683
0.35733	-0.924683
0.356201	-0.92865
0.355133	-0.92804
0.354095	-0.924072
0.353027	-0.930786
0.351929	-0.931702
0.350861	-0.932312
0.349762	-0.933838
0.348724	-0.93689
0.347656	-0.933533
0.346527	-0.93811
0.34549	-0.936279
0.344421	-0.933228
0.343414	-0.937805
0.342346	-0.937805
0.341309	-0.940857
0.34021	-0.940857
0.339142	-0.9375
0.338104	-0.942383
0.337006	-0.944519
0.335907	-0.943604
0.334869	-0.939026
0.333801	-0.939331
0.332703	-0.941772
0.331635	-0.935669
0.330658	-0.940247
0.329468	-0.940552
0.328522	-0.94574
0.327332	-0.948792
0.326324	-0.94635
0.325226	-0.948181
0.324249	-0.94696
0.32312	-0.94635
0.322021	-0.956116
0.320953	-0.952454
0.319885	-0.959473
0.318756	-0.960388
0.31778	-0.957642
0.316681	-0.954895
0.315582	-0.957031
0.314575	-0.957642
0.313568	-0.961914
0.312439	-0.965881
0.311371	-0.970154
0.310272	-0.966797
0.309235	-0.966797
0.308136	-0.969238
0.307098	-0.965271
0.306061	-0.964355
0.304962	-0.970459
0.303864	-0.975342
0.302826	-0.967712
0.301727	-0.97168
0.30072	-0.977783
0.299622	-0.97168
0.298523	-0.976868
0.297485	-0.977478
0.296417	-0.979614
0.295288	-0.978394
0.294281	-0.977783
0.293152	-0.979004
0.292084	-0.984497
0.291046	-0.988159
0.290039	-0.986938
0.28891	-0.985718
0.287933	-0.981445
0.286804	-0.986023
0.285675	-0.989685
0.284576	-0.986328
0.283539	-0.985107
0.282532	-0.989685
0.281403	-0.992737
0.280487	-0.999146
0.279327	-0.99884
0.278259	-1.00037
0.277161	-1.00189
0.276123	-1.00586
0.275085	-1.00647
0.273987	-1.00006
0.272919	-1.008
0.271851	-0.997925
0.270813	-0.999146
0.269714	-1.00372
0.268677	-1.00403
0.267578	-1.00922
0.266541	-1.00616
0.265472	-1.01257
0.264374	-1.01379
0.263306	-1.008
0.262238	-1.02539
0.261169	-1.01349
0.260101	-1.01654
0.259094	-1.01074
0.257965	-1.01715
0.256927	-1.01288
0.255768	-1.01868
0.2547	-1.02356
0.253693	-1.02386
0.252655	-1.02386
0.251556	-1.02203
0.250458	-1.02386
0.249512	-1.02631
0.248383	-1.02356
0.247345	-1.02661
0.246246	-1.02692
0.245056	-1.02661
0.24408	-1.03119
0.243103	-1.02539
0.241943	-1.0321
0.240906	-1.03333
0.239807	-1.03455
0.23877	-1.0321
0.237671	-1.03821
0.236633	-1.03943
0.235596	-1.03363
0.234528	-1.04065
0.233429	-1.03424
0.2323	-1.04279
0.231323	-1.03729
0.230255	-1.03668
0.229156	-1.0434
0.228088	-1.0434
0.22699	-1.04218
0.225952	-1.04126
0.224884	-1.0437
0.223785	-1.04187
0.222717	-1.04675
0.221741	-1.04492
0.220612	-1.04828
0.219482	-1.05286
0.218506	-1.05438
0.217468	-1.05408
0.216309	-1.06049
0.215332	-1.05957
0.214203	-1.05988
0.213165	-1.06293
0.212097	-1.06232
0.210999	-1.06232
0.209961	-1.06323
0.208923	-1.06445
0.207794	-1.06415
0.206726	-1.06995
0.205688	-1.0733
0.20462	-1.07483
0.203522	-1.0733
0.202484	-1.06903
0.201385	-1.0733
0.200378	-1.07208
0.199249	-1.07239
0.198151	-1.07971
0.197144	-1.07666
0.196106	-1.08032
0.195007	-1.08032
0.193939	-1.08124
0.192841	-1.08795
0.191772	-1.08551
0.190674	-1.09039
0.189636	-1.08856
0.188629	-1.08826
0.187561	-1.08948
0.186432	-1.08887
0.185272	-1.09802
0.184235	-1.1026
0.183197	-1.0968
0.182098	-1.09924
0.181091	-1.10596
0.180023	-1.10657
0.178925	-1.10626
0.177887	-1.10291
0.176849	-1.10443
0.175812	-1.10962
0.174683	-1.11053
0.173553	-1.11359
0.172546	-1.11816
0.171509	-1.11359
0.170441	-1.11206
0.169373	-1.10901
0.168213	-1.11328
0.167175	-1.11176
0.166107	-1.12274
0.165039	-1.11542
0.164032	-1.12091
0.162964	-1.12579
0.161865	-1.12274
0.160736	-1.1319
0.15976	-1.12823
0.158691	-1.1322
0.157654	-1.12976
0.156525	-1.1319
0.155487	-1.13586
0.154419	-1.13861
0.153381	-1.138
0.152252	-1.14075
0.151215	-1.13892
0.150208	-1.13678
0.149017	-1.138
0.148071	-1.14136
0.147003	-1.14288
0.145905	-1.1441
0.144928	-1.14594
0.143707	-1.15234
0.1427	-1.1441
0.141602	-1.15051
0.140656	-1.14532
0.139404	-1.14838
0.138428	-1.14807
0.137329	-1.15387
0.136322	-1.14929
0.135223	-1.1554
0.134094	-1.16211
0.133087	-1.16058
0.131958	-1.16241
0.13089	-1.16333
0.129883	-1.1615
0.128693	-1.16608
0.127747	-1.16608
0.126678	-1.1673
0.12561	-1.16669
0.124481	-1.16547
0.123474	-1.16821
0.122345	-1.17035
0.121307	-1.1731
0.12027	-1.17065
0.119141	-1.17035
0.118134	-1.17767
0.117065	-1.17767
0.115997	-1.17828
0.114899	-1.17584
0.1138	-1.185
0.112762	-1.18225
0.111725	-1.18195
0.110657	-1.17676
0.109589	-1.17981
0.10849	-1.18652
0.107361	-1.18408
0.106354	-1.18561
0.105316	-1.18622
0.104248	-1.19019
0.103149	-1.19019
0.102081	-1.20026
0.101013	-1.19659
0.0999146	-1.19354
0.0988464	-1.20026
0.0977783	-1.20178
0.0967712	-1.1972
0.0956726	-1.20178
0.0946045	-1.1969
0.0934753	-1.20575
0.0924683	-1.20728
0.0914307	-1.20361
0.090332	-1.20392
0.089325	-1.20422
0.0882263	-1.21155
0.0871277	-1.21399
0.0861206	-1.2085
0.0850525	-1.21338
0.0840454	-1.2149
0.0829163	-1.21246
0.0818481	-1.21246
0.0808105	-1.21582
0.0797424	-1.21826
0.0786438	-1.21857
0.0774536	-1.21887
0.0765076	-1.22345
0.0753784	-1.21674
0.0743408	-1.22406
0.0732727	-1.23322
0.0722351	-1.22742
0.0711365	-1.22833
0.0700378	-1.22467
0.0689697	-1.23016
0.0678406	-1.22803
0.0668335	-1.23413
0.0658569	-1.2384
0.0646667	-1.23718
0.0636292	-1.23627
0.0625916	-1.2439
0.0614929	-1.24146
0.0603943	-1.24176
0.0593872	-1.24084
0.0582581	-1.24725
0.057251	-1.24176
0.0560913	-1.24664
0.0550537	-1.25305
0.0539856	-1.24664
0.052948	-1.25305
0.0519104	-1.25427
0.0508423	-1.25946
0.0498352	-1.2677
0.0487732	-1.25946
0.047702	-1.25793
0.0466553	-1.26099
0.0455933	-1.25763
0.044516	-1.26526
0.0434509	-1.25732
0.0423615	-1.25793
0.0412689	-1.26129
0.040213	-1.26068
0.0391663	-1.26648
0.0381165	-1.26526
0.0370605	-1.26556
0.0359955	-1.26892
0.0348785	-1.27289
0.033847	-1.27716
0.0327576	-1.27625
0.0316956	-1.27686
0.0306152	-1.28082
0.0295258	-1.27747
0.028476	-1.27808
0.0274109	-1.2796
0.0263458	-1.2854
0.0252747	-1.29089
0.0241913	-1.28113
0.0231506	-1.29333
0.0220764	-1.29242
0.0209808	-1.28967
0.0199463	-1.29028
0.0188599	-1.29364
0.0177917	-1.29456
0.0167236	-1.29761
0.0156281	-1.297
0.0145691	-1.29822
0.0134857	-1.30737
0.0124329	-1.30585
0.011377	-1.29669
0.0102753	-1.30524
0.00922546	-1.3092
0.00813904	-1.31195
0.00704651	-1.30585
0.00601196	-1.30768
0.00493469	-1.31683
0.00386047	-1.31409
0.00283203	-1.3208
0.00176392	-1.31561
0.000680542	-1.32233

## Sheet: PVDF
U	I
-0.000366211	-0.743713
0.000717163	-0.721436
0.00176392	-0.700073
0.00278015	-0.682678
0.00386047	-0.663452
0.00494995	-0.648499
0.00598755	-0.63446
0.00707397	-0.622253
0.00815735	-0.603638
0.0092041	-0.591431
0.0103027	-0.579834
0.0113739	-0.563965
0.0124237	-0.554199
0.0135132	-0.543213
0.0145905	-0.526733
0.0156494	-0.515442
0.0167023	-0.501709
0.0177948	-0.492249
0.0188446	-0.482788
0.0199127	-0.471497
0.0210358	-0.46051
0.0220551	-0.449219
0.0231354	-0.44342
0.0242096	-0.429077
0.0252747	-0.417786
0.0263641	-0.409241
0.0274139	-0.401001
0.0285004	-0.392151
0.0295715	-0.379639
0.0306183	-0.372009
0.0317169	-0.359497
0.0327881	-0.35675
0.0338409	-0.340881
0.034903	-0.334167
0.0359833	-0.328674
0.0370483	-0.314331
0.0381226	-0.309143
0.0391846	-0.299988
0.0402496	-0.291138
0.041272	-0.287476
0.0423431	-0.278931
0.0434326	-0.267029
0.0445129	-0.260315
0.0455994	-0.254822
0.0466614	-0.248413
0.0477203	-0.236206
0.048764	-0.229492
0.0498505	-0.222778
0.0508118	-0.211792
0.0519104	-0.20752
0.052948	-0.198364
0.0540466	-0.189514
0.0551147	-0.178833
0.0560913	-0.177307
0.0572815	-0.170593
0.0582886	-0.162048
0.0593567	-0.154419
0.0604248	-0.149536
0.0615234	-0.144348
0.062561	-0.134888
0.0636597	-0.13031
0.0647583	-0.121765
0.0658264	-0.114441
0.0668945	-0.110168
0.0679016	-0.104065
0.0689697	-0.0924683
0.0700684	-0.0894165
0.0711365	-0.0839233
0.0722351	-0.0723267
0.0732727	-0.0735474
0.0743103	-0.0616455
0.0754089	-0.0567627
0.0764771	-0.0521851
0.0775452	-0.0466919
0.0786743	-0.0393677
0.0797424	-0.0350952
0.080719	-0.0302124
0.0817871	-0.0222778
0.0829163	-0.0152588
0.0840149	-0.00701904
0.0849915	-0.0012207
0.0860901	0.0012207
0.0871887	0.00457764
0.0881958	0.0109863
0.0892944	0.0177002
0.0903931	0.0256348
0.0914612	0.0259399
0.0924683	0.0357056
0.0935974	0.0408936
0.094635	0.0427246
0.0956116	0.0485229
0.0967102	0.0570679
0.0978088	0.0598145
0.098877	0.0653076
0.0999756	0.0735474
0.100983	0.0741577
0.102112	0.0848389
0.103119	0.0839233
0.104218	0.0891113
0.105347	0.0979614
0.106384	0.103455
0.107483	0.105286
0.10849	0.109558
0.109558	0.118713
0.110596	0.120239
0.111694	0.126648
0.112701	0.127258
0.113892	0.134583
0.114929	0.136414
0.115967	0.142822
0.117035	0.147095
0.118164	0.152283
0.119202	0.156555
0.120178	0.162964
0.121307	0.166931
0.122406	0.168762
0.123505	0.179138
0.124481	0.179138
0.125549	0.182495
0.126709	0.185852
0.127716	0.192566
0.128784	0.193481
0.129913	0.200806
0.130951	0.203857
0.132019	0.203247
0.133087	0.210571
0.134155	0.214233
0.135223	0.217896
0.136261	0.223083
0.137268	0.227051
0.138428	0.230103
0.139435	0.234985
0.140533	0.237122
0.141632	0.239868
0.1427	0.245667
0.143768	0.249329
0.144745	0.25238
0.145935	0.254517
0.147003	0.258789
0.148041	0.266113
0.149109	0.267334
0.150116	0.273743
0.151215	0.275269
0.152313	0.27832
0.153351	0.283813
0.15451	0.285339
0.155548	0.289307
0.156586	0.290222
0.157593	0.298157
0.158752	0.296936
0.159698	0.303955
0.160858	0.306091
0.161835	0.307312
0.162933	0.313416
0.164001	0.316772
0.165131	0.319824
0.166138	0.325317
0.167236	0.324097
0.168274	0.332642
0.169312	0.334473
0.170471	0.334167
0.171478	0.340881
0.172577	0.344238
0.173676	0.34668
0.174683	0.346375
0.175812	0.349426
0.176849	0.354309
0.177917	0.355225
0.178986	0.361023
0.180054	0.362854
0.181122	0.370178
0.18222	0.370178
0.183258	0.371399
0.184265	0.374146
0.185333	0.375061
0.186432	0.380249
0.1875	0.382385
0.188599	0.386963
0.189728	0.390015
0.190735	0.391235
0.191803	0.394897
0.192871	0.394592
0.193939	0.397949
0.195007	0.400391
0.196198	0.404053
0.197113	0.407104
0.198181	0.410767
0.19928	0.410156
0.200348	0.417175
0.201416	0.418091
0.202545	0.418396
0.203613	0.423889
0.204559	0.423584
0.205688	0.427246
0.206757	0.43396
0.207825	0.435486
0.208862	0.437622
0.20993	0.438843
0.21109	0.440369
0.212097	0.444641
0.213165	0.446167
0.214264	0.449524
0.215271	0.450439
0.216339	0.455933
0.217438	0.45929
0.218475	0.456543
0.219513	0.461426
0.220612	0.4599
0.221619	0.465698
0.222778	0.464478
0.223724	0.466919
0.224854	0.471802
0.225922	0.473328
0.22702	0.47699
0.228058	0.479431
0.229126	0.480957
0.230255	0.484924
0.231262	0.481567
0.23233	0.484924
0.23349	0.486145
0.234528	0.491333
0.235596	0.491638
0.236603	0.494385
0.237671	0.49408
0.23877	0.494995
0.239868	0.501404
0.240906	0.500793
0.241943	0.505066
0.243073	0.506287
0.24411	0.509949
0.245178	0.512695
0.246246	0.509949
0.247345	0.513611
0.248352	0.514832
0.249481	0.516968
0.250519	0.519409
0.251495	0.521851
0.252686	0.519714
0.253723	0.528564
0.254822	0.52948
0.255859	0.525818
0.256897	0.529175
0.258057	0.533447
0.259064	0.540161
0.260193	0.537415
0.2612	0.540771
0.262268	0.544434
0.263245	0.544128
0.264435	0.54718
0.265503	0.548401
0.266571	0.545959
0.267609	0.552368
0.268646	0.554199
0.269745	0.554504
0.270905	0.55481
0.271881	0.556641
0.272949	0.558167
0.274048	0.559082
0.275146	0.561829
0.276184	0.564575
0.277222	0.566101
0.27829	0.565491
0.279266	0.566101
0.280396	0.569153
0.281494	0.571899
0.282501	0.574646
0.2836	0.57373
0.284729	0.576477
0.285706	0.576477
0.286743	0.578308
0.287933	0.58075
0.289001	0.583801
0.290009	0.581055
0.291077	0.584717
0.292145	0.587158
0.293121	0.589294
0.294281	0.587769
0.295349	0.591736
0.296356	0.590515
0.297424	0.592346
0.298584	0.595093
0.299622	0.594788
0.30069	0.599365
0.301758	0.600891
0.302734	0.601196
0.303894	0.600891
0.304962	0.604553
0.306	0.6073
0.307037	0.6073
0.308167	0.607605
0.309174	0.611572
0.310364	0.61554
0.31134	0.613098
0.312439	0.613403
0.313446	0.614319
0.314575	0.615845
0.315674	0.618286
0.316681	0.620117
0.317749	0.620422
0.318817	0.620422
0.319885	0.622253
0.321014	0.631409
0.322052	0.629578
0.32312	0.626526
0.324127	0.628967
0.325226	0.630493
0.326324	0.632629
0.327423	0.633545
0.328491	0.63446
0.329559	0.63324
0.330597	0.63446
0.331573	0.638123
0.332764	0.640259
0.333832	0.640259
0.33493	0.643921
0.335968	0.641785
0.337036	0.643311
0.338104	0.643921
0.339203	0.643005
0.340149	0.647583
0.341248	0.65033
0.342346	0.648499
0.343445	0.647278
0.344482	0.65155
0.34549	0.650635
0.346649	0.654602
0.347656	0.658569
0.348724	0.656433
0.349792	0.658569
0.350891	0.658264
0.351959	0.658875
0.352997	0.65918
0.354065	0.666504
0.355133	0.665588
0.356201	0.663147
0.357269	0.666199
0.358368	0.666809
0.359344	0.666809
0.360474	0.672302
0.361511	0.669861
0.362579	0.67627
0.363708	0.671692
0.364716	0.671082
0.365814	0.676575
0.366852	0.676575
0.368042	0.680542
0.369019	0.679321
0.370117	0.682068
0.371185	0.679321
0.372253	0.682068
0.373322	0.681763
0.37439	0.683899
0.375488	0.689087
0.376495	0.682983
0.377533	0.68573
0.378662	0.689087
0.379761	0.691833
0.380798	0.691528
0.381836	0.693054
0.382965	0.690613
0.384033	0.692749
0.38504	0.696411
0.386108	0.694275
0.387238	0.700684
0.388245	0.697327
0.389313	0.698853
0.390381	0.698547
0.391449	0.696411
0.392517	0.699463
0.393555	0.702515
0.394653	0.704651
0.395752	0.706482
0.39682	0.704956
0.397919	0.709839
0.398926	0.704651
0.400024	0.706177
0.401093	0.706482
0.40213	0.708923
0.403229	0.711975
0.404327	0.709229
0.405365	0.713196
0.406403	0.713806
0.40744	0.716553
0.408569	0.719299
0.409607	0.71991
0.410736	0.719604
0.411682	0.716858
0.412872	0.724487
0.413818	0.723267
0.414917	0.722961
0.416016	0.724792
0.417084	0.722351
0.418121	0.727539
0.41922	0.727539
0.420258	0.724487
0.421295	0.72876
0.422485	0.734558
0.423431	0.726624
0.4245	0.734253
0.425598	0.730591
0.426697	0.736084
0.427734	0.734253
0.428864	0.734863
0.42984	0.735779
0.430969	0.734253
0.432037	0.737305
0.433075	0.741272
0.434174	0.734253
0.435303	0.738525
0.436279	0.740356
0.437347	0.743408
0.438446	0.740662
0.439484	0.742798
0.440613	0.745239
0.44162	0.744324
0.44281	0.742798
0.443848	0.745239
0.444824	0.74646
0.445923	0.746155
0.447021	0.747375
0.448151	0.752258
0.449097	0.748901
0.450195	0.74707
0.451294	0.747681
0.452362	0.753784
0.453461	0.751038
0.454498	0.75531
0.455627	0.75592
0.456635	0.758972
0.457703	0.758057
0.45871	0.760498
0.459778	0.762329
0.460968	0.760193
0.461975	0.760498
0.463043	0.762939
0.464142	0.760498
0.46524	0.765686
0.466217	0.767212
0.467346	0.764771
0.468445	0.768127
0.469421	0.768127
0.47052	0.767212
0.471558	0.766907
0.472595	0.766602
0.473633	0.768738
0.474762	0.772095
0.47583	0.7724
0.476898	0.774231
0.477936	0.773621
0.479034	0.775146
0.480072	0.780029
0.48111	0.775146
0.482208	0.774536
0.483307	0.780334
0.484314	0.781555
0.485443	0.779419
0.486481	0.783081
0.487579	0.783386
0.488586	0.78186
0.489716	0.785217
0.490784	0.786438
0.491821	0.789795
0.49292	0.788879
0.493988	0.787048
0.495056	0.788879
0.496063	0.78949
0.497223	0.791016
0.49826	0.792847
0.499329	0.791931
0.500366	0.796204
0.501465	0.792542
0.502563	0.796204
0.503571	0.799866
0.504608	0.800171
0.505707	0.802002
0.506744	0.804138
0.507812	0.79834
0.50885	0.800171
0.509979	0.803223
0.511078	0.808411
0.512115	0.809631
0.513214	0.806885
0.514282	0.804749
0.515289	0.811462
0.516418	0.813293
0.517456	0.811157
0.518555	0.813293
0.519592	0.815735
0.520569	0.814209
0.521667	0.814209
0.522858	0.815125
0.523895	0.820618
0.525024	0.820923
0.526031	0.819397
0.527069	0.822144
0.528168	0.821838
0.529236	0.82489
0.530273	0.825195
0.53125	0.824585
0.532379	0.822754
0.533569	0.82428
0.534485	0.824585
0.535553	0.830383
0.536652	0.827942
0.53772	0.831909
0.538788	0.832825
0.539856	0.832825
0.540955	0.83313
0.541962	0.834656
0.54306	0.834351
0.544128	0.83252
0.545227	0.838013
0.546356	0.839233
0.547394	0.840149
0.548462	0.840759
0.549469	0.840759
0.550568	0.839233
0.551636	0.842285
0.552643	0.839844
0.553772	0.846252
0.55481	0.843506
0.555969	0.849609
0.556976	0.847473
0.558044	0.848389
0.559052	0.849915
0.56015	0.85083
0.561218	0.854187
0.562317	0.85083
0.563354	0.851135
0.564453	0.853577
0.565552	0.856628
0.56662	0.856934
0.567657	0.858765
0.568787	0.861206
0.569855	0.860901
0.570862	0.85968
0.57193	0.864258
0.572968	0.864563
0.574005	0.864868
0.575134	0.867004
0.576294	0.861511
0.577271	0.864563
0.578339	0.871277
0.579437	0.872498
0.580444	0.869446
0.581543	0.874329
0.582672	0.873108
0.583618	0.873718
0.584778	0.876465
0.585876	0.874023
0.586914	0.880127
0.587921	0.87677
0.589081	0.876465
0.590118	0.881958
0.591217	0.878601
0.592224	0.879211
0.593292	0.881042
0.594299	0.886536
0.59549	0.888062
0.596466	0.889587
0.597504	0.888672
0.598694	0.892029
0.599701	0.892639
0.6008	0.892334
0.601837	0.890198
0.602905	0.892334
0.603943	0.895996
0.605011	0.896301
0.60611	0.899658
0.607208	0.901184
0.608276	0.899048
0.609283	0.90332
0.610413	0.904236
0.611389	0.902405
0.612488	0.903931
0.613617	0.904846
0.614563	0.909729
0.615723	0.91095
0.616699	0.911255
0.61792	0.911255
0.618896	0.91095
0.619995	0.914917
0.621124	0.914612
0.622131	0.912476
0.62323	0.916748
0.624268	0.921021
0.625336	0.920105
0.626373	0.917664
0.627441	0.921936
0.628571	0.927124
0.629639	0.924988
0.630676	0.927734
0.631805	0.927124
0.632843	0.926208
0.633911	0.926514
0.634888	0.928345
0.636047	0.931091
0.637054	0.932922
0.638092	0.933533
0.639282	0.933533
0.640289	0.932922
0.641388	0.937195
0.642426	0.940247
0.643555	0.938416
0.644592	0.937805
0.64563	0.942688
0.646698	0.941772
0.647858	0.942383
0.648926	0.940247
0.649872	0.946045
0.65097	0.94574
0.652039	0.946655
0.653137	0.954285
0.654205	0.949097
0.655273	0.950012
0.65625	0.949097
0.65741	0.954895
0.658417	0.955505
0.659485	0.957642
0.660583	0.957642
0.661591	0.959778
0.662689	0.960083
0.663757	0.958557
0.664856	0.959167
0.665863	0.96283
0.666931	0.961609
0.667999	0.964966
0.669067	0.965271
0.670105	0.97168
0.671173	0.969238
0.672272	0.969849
0.673309	0.969849
0.674438	0.971375
0.675568	0.977173
0.676636	0.977173
0.677643	0.98175
0.67868	0.974121
0.679718	0.981445
0.680786	0.982056
0.681885	0.980225
0.682983	0.983887
0.684052	0.985413
0.68512	0.986938
0.686157	0.98938
0.687225	0.987854
0.688354	0.984802
0.689392	0.990906
0.69046	0.991211
0.691589	0.991821
0.692657	0.990295
0.693726	0.993652
0.694794	0.997314
0.695923	0.996399
0.696899	0.99884
0.697968	1.00159
0.699097	0.99884
0.700134	1.00006
0.701233	1.00311
0.702271	1.00311
0.703278	1.00525
0.704315	1.00769
0.705444	1.00739
0.706482	1.00922
0.707642	1.00922
0.708618	1.01257
0.709747	1.01471
0.710754	1.01288
0.711823	1.01501
0.712921	1.01929
0.71402	1.01776
0.715088	1.02112
0.716064	1.02264
0.717102	1.02142
0.718262	1.026
0.719299	1.02264
0.720306	1.026
0.721466	1.02692
0.722534	1.02814
0.723572	1.02997
0.72467	1.03027
0.725708	1.0321
0.726807	1.0376
0.727875	1.03912
0.728943	1.03577
0.72995	1.04034
0.730988	1.03943
0.732178	1.04187
0.733185	1.04065
0.734283	1.04126
0.735321	1.04248
0.73642	1.04828
0.737427	1.05225
0.738556	1.05103
0.739594	1.04858
0.740753	1.05255
0.741791	1.04919
0.742859	1.05469
0.743927	1.05438
0.744965	1.05255
0.746002	1.06171
0.747131	1.06049
0.74823	1.05804
0.749237	1.0611
0.749512	1.06781
0.751343	1.06873
0.751953	1.06812
0.753479	1.06934
0.754089	1.06995
0.755615	1.07117
0.75592	1.07361
0.757446	1.07452
0.758362	1.07025
0.759277	1.07452
0.760193	1.073
0.761414	1.07452
0.762329	1.08032
0.76416	1.08154
0.764771	1.07941
0.765686	1.08459
0.766907	1.08307
0.768433	1.08398
0.768738	1.08551
0.769958	1.09039
0.771179	1.08673
0.7724	1.08795
0.773315	1.09253
0.774536	1.09283
0.775757	1.09528
0.776062	1.09467
0.778198	1.09711
0.778809	1.09985
0.779724	1.10046
0.78064	1.10077
0.78186	1.10199
0.782776	1.10046
0.784607	1.10535
0.785522	1.1087
0.786133	1.10779
0.787048	1.10565
0.787964	1.10992
0.788879	1.11084
0.7901	1.11298
0.791016	1.1145
0.792236	1.11542
0.794067	1.11633
0.794678	1.11816
0.795898	1.11725
0.796814	1.11694
0.798035	1.12335
0.799561	1.12274
0.800171	1.12549
0.801697	1.12518
0.802307	1.12885
0.802917	1.1322
0.805054	1.12976
0.805664	1.12823
0.806274	1.13556
0.807495	1.13281
0.808716	1.13617
0.809937	1.13495
0.811157	1.13373
0.812073	1.14075
0.812988	1.14227
0.814209	1.1438
0.814819	1.14258
0.81665	1.14136
0.817261	1.14502
0.818481	1.14624
0.820007	1.14655
0.820618	1.14746
0.821533	1.14807
0.822449	1.1557
0.823975	1.15387
0.824585	1.15295
0.825806	1.15601
0.826721	1.15692
0.828552	1.15967
0.828857	1.16089
0.830383	1.16364
0.830994	1.16425
0.832214	1.16425
0.83313	1.16608
0.834656	1.16455
0.835266	1.16913
0.836487	1.17371
0.837708	1.17218
0.838623	1.17676
0.839539	1.17584
0.841064	1.17401
0.84198	1.1734
0.842896	1.17981
0.844116	1.17798
0.845337	1.18103
0.846558	1.18378
0.847168	1.18164
0.848083	1.18408
0.849304	1.18469
0.849609	1.18927
0.85144	1.1908
0.852051	1.19263
0.853271	1.19385
0.855103	1.19293
0.855713	1.19507
0.856323	1.19446
0.857544	1.1972
0.85907	1.1972
0.859985	1.19873
0.861206	1.19873
0.862122	1.20392
0.862732	1.20392
0.864563	1.20728
0.865479	1.20911
0.866089	1.20667
0.867615	1.20758
0.868835	1.21155
0.869446	1.21704
0.871277	1.21674
0.872192	1.21735
0.872803	1.2207
0.874634	1.21765
0.874939	1.21857
0.875549	1.22192
0.877075	1.2207
0.877991	1.22314
0.879211	1.2262
0.880432	1.2262
0.881042	1.23291
0.881653	1.22681
0.882874	1.23627
0.88501	1.23688
0.885315	1.23779
0.886841	1.2384
0.887756	1.24084
0.888977	1.23779
0.889587	1.24329
0.891418	1.24451
0.892029	1.24969
0.892944	1.2442
0.893555	1.25031
0.895081	1.25183
0.896301	1.24939
0.897827	1.25458
0.898743	1.25549
0.899658	1.2558
0.900879	1.25793
0.901794	1.2616
0.90271	1.2619
0.903625	1.26404
0.904541	1.26038
0.905457	1.26465
0.906982	1.26678
0.907898	1.27502
0.909119	1.27136
0.910034	1.2735
0.91156	1.27747
0.91217	1.27594
0.913391	1.28052
0.914307	1.28052
0.915222	1.28418
0.916748	1.28113
0.917664	1.2851
0.918884	1.28937
0.9198	1.28784
0.921326	1.29395
0.921631	1.29425
0.923157	1.29456
0.924072	1.29395
0.924988	1.29791
0.926514	1.29761
0.927124	1.3031
0.92804	1.3031
0.92926	1.30371
0.930786	1.30981
0.931702	1.30707
0.932007	1.31042
0.933533	1.31622
0.934448	1.31836
0.936279	1.31866
0.93689	1.31683
0.937805	1.32019
0.938721	1.32446
0.939331	1.32568
0.941162	1.32812
0.941467	1.33209
0.942993	1.33881
0.943604	1.33423
0.945129	1.33575
0.946045	1.34094
0.94696	1.33667
0.947876	1.34674
0.949707	1.34583
0.950012	1.34705
0.951538	1.34979
0.952454	1.34796
0.953674	1.35223
0.953979	1.35376
0.9552	1.3562
0.957031	1.35895
0.957947	1.35864
0.958862	1.36566
0.959778	1.36597
0.960999	1.36688
0.961304	1.36902
0.96283	1.37299
0.96405	1.37421
0.965271	1.37817
0.966187	1.37421
0.967407	1.38336
0.968323	1.38031
0.969543	1.3855
0.970459	1.3855
0.971375	1.38611
0.972595	1.38977
0.973816	1.39313
0.974426	1.39557
0.975952	1.39679
0.976868	1.40076
0.977478	1.40381
0.979309	1.40503
0.980225	1.40411
0.980835	1.40717
0.98175	1.41144
0.983887	1.41174
0.985107	1.41327
0.985718	1.42151
0.986938	1.42242
0.987549	1.42395
0.988464	1.42456
0.98999	1.42639
0.991211	1.43036
0.991516	1.43372
0.992737	1.43463
0.994568	1.43768
0.995178	1.43951
0.995483	1.4447
0.997314	1.44501
0.99823	1.44775
0.999451	1.44897
0.99823	1.42761
0.997314	1.41632
0.995789	1.40472
0.995483	1.38733
0.994263	1.37726
0.992737	1.36475
0.991821	1.35406
0.990601	1.34521
0.98999	1.33392
0.988464	1.32324
0.987854	1.315
0.986023	1.30371
0.985718	1.29822
0.984192	1.28662
0.983276	1.27838
0.982666	1.26709
0.98175	1.26129
0.980225	1.25305
0.979309	1.2442
0.978699	1.23413
0.977173	1.22986
0.975952	1.21979
0.975037	1.20941
0.973511	1.20605
0.972595	1.1969
0.97168	1.19476
0.970764	1.18011
0.969238	1.17645
0.968323	1.17065
0.967407	1.15906
0.965881	1.15387
0.965271	1.14441
0.963745	1.14227
0.96344	1.1322
0.961609	1.1264
0.960693	1.11633
0.960388	1.11053
0.959167	1.10718
0.958252	1.09772
0.957031	1.09406
0.955505	1.08673
0.95459	1.07849
0.953674	1.07513
0.952759	1.06598
0.951233	1.05835
0.950012	1.05438
0.949097	1.04767
0.947876	1.03943
0.94696	1.02966
0.94574	1.02783
0.944824	1.02142
0.943604	1.01379
0.943298	1.00891
0.942078	1.00311
0.940552	0.997009
0.939941	0.991211
0.937805	0.981445
0.9375	0.979004
0.937195	0.975342
0.935669	0.969238
0.934143	0.961304
0.934143	0.957947
0.932617	0.951233
0.931702	0.943298
0.929871	0.938416
0.929871	0.929871
0.92865	0.923157
0.927429	0.918884
0.926208	0.915527
0.925293	0.909424
0.924072	0.906982
0.923157	0.899658
0.922241	0.895081
0.920715	0.88562
0.919495	0.881042
0.919495	0.877686
0.918274	0.871887
0.916748	0.861206
0.915527	0.859985
0.914612	0.853577
0.913696	0.845032
0.911865	0.84198
0.91156	0.835876
0.910339	0.831299
0.909119	0.826111
0.907593	0.819702
0.906677	0.816956
0.906372	0.809631
0.904846	0.803833
0.903625	0.798035
0.90271	0.791321
0.901489	0.784302
0.900879	0.78125
0.899353	0.780334
0.898438	0.7724
0.897522	0.765686
0.895996	0.761414
0.895691	0.755005
0.89386	0.754089
0.89325	0.748901
0.892029	0.739746
0.890808	0.73822
0.889587	0.734253
0.889282	0.727539
0.888062	0.717163
0.886536	0.716858
0.88562	0.712585
0.884705	0.704651
0.883789	0.701904
0.882263	0.696106
0.881348	0.692749
0.880737	0.68512
0.878906	0.680847
0.877991	0.678101
0.876465	0.675659
0.87616	0.668335
0.875244	0.660095
0.874023	0.656128
0.872498	0.650635
0.871887	0.649719
0.870667	0.639038
0.870056	0.636597
0.868835	0.632935
0.867004	0.629883
0.866699	0.621338
0.865479	0.618286
0.864258	0.613098
0.863342	0.610046
0.862732	0.603333
0.860901	0.597534
0.860596	0.597534
0.858765	0.588684
0.857239	0.582886
0.857239	0.577698
0.855713	0.574036
0.854492	0.569763
0.853271	0.565491
0.853271	0.563049
0.85144	0.55603
0.850525	0.553284
0.849304	0.544739
0.848083	0.542603
0.846863	0.53894
0.846252	0.534058
0.845032	0.527954
0.843811	0.523682
0.842896	0.523071
0.841675	0.513306
0.84137	0.509949
0.839844	0.502319
0.839233	0.502319
0.836792	0.499878
0.835876	0.490723
0.835571	0.48584
0.834045	0.482788
0.83313	0.479126
0.831909	0.477905
0.830383	0.467224
0.830383	0.465698
0.829163	0.455017
0.827942	0.460815
0.827332	0.449829
0.825806	0.45166
0.824585	0.446167
0.823669	0.439148
0.822754	0.436401
0.821533	0.426636
0.820618	0.423279
0.819702	0.420837
0.818176	0.418396
0.817261	0.412903
0.81604	0.40802
0.815125	0.398865
0.814514	0.401917
0.813293	0.397339
0.811768	0.389404
0.810852	0.382996
0.809326	0.380859
0.808716	0.379028
0.8078	0.374146
0.806274	0.373535
0.805054	0.361938
0.805054	0.358276
0.803223	0.354309
0.802612	0.352173
0.801086	0.3479
0.800476	0.343933
0.799561	0.339661
0.797424	0.335999
0.796814	0.332031
0.795898	0.325623
0.794678	0.324402
0.793152	0.318604
0.792542	0.312805
0.791321	0.310364
0.790405	0.303955
0.789795	0.302124
0.788574	0.297546
0.787964	0.293274
0.786438	0.291443
0.785828	0.287476
0.783691	0.281372
0.783081	0.274048
0.782166	0.273132
0.78125	0.270386
0.779724	0.260315
0.778809	0.258179
0.777283	0.256653
0.776367	0.25177
0.775146	0.248108
0.774536	0.24292
0.773926	0.240479
0.772705	0.233765
0.770874	0.230408
0.769958	0.228271
0.769348	0.224304
0.767517	0.222473
0.767212	0.218811
0.766296	0.214233
0.764465	0.209656
0.76355	0.206604
0.762329	0.204163
0.761414	0.198975
0.760498	0.195312
0.759888	0.193176
0.758362	0.185242
0.757141	0.181274
0.756531	0.177917
0.75592	0.174255
0.754089	0.174866
0.753174	0.16449
0.752258	0.164795
0.751038	0.161438
0.750122	0.156555
0.749268	0.153809
0.748199	0.151062
0.74707	0.1474
0.746063	0.140991
0.744995	0.135803
0.743835	0.135193
0.742828	0.132751
0.741791	0.126648
0.740753	0.123596
0.739624	0.119324
0.738647	0.118103
0.737518	0.110474
0.73642	0.108948
0.735352	0.103455
0.734253	0.101013
0.733185	0.09552
0.732086	0.0918579
0.731049	0.0900269
0.729919	0.0827026
0.728943	0.0805664
0.727844	0.0772095
0.726807	0.0756836
0.725677	0.0723267
0.72464	0.0689697
0.723541	0.0637817
0.722534	0.0601196
0.721375	0.057373
0.720398	0.055542
0.71936	0.0521851
0.718262	0.0454712
0.717163	0.0424194
0.716156	0.0408936
0.715088	0.0393677
0.713989	0.0350952
0.712891	0.0289917
0.711792	0.0265503
0.710846	0.0213623
0.709778	0.0167847
0.70871	0.0140381
0.707581	0.0106812
0.706482	0.00762939
0.705475	0.00457764
0.704376	0
0.7034	0.000610352
0.702271	-0.000305176
0.701233	-0.00823975
0.700165	-0.0146484
0.699066	-0.0143433
0.697937	-0.0167847
0.696869	-0.0198364
0.695801	-0.0259399
0.694763	-0.0250244
0.693756	-0.0344849
0.692596	-0.0344849
0.691559	-0.038147
0.69046	-0.0445557
0.689392	-0.0476074
0.688354	-0.0469971
0.687225	-0.0537109
0.686188	-0.0604248
0.68512	-0.0576782
0.684052	-0.0622559
0.682983	-0.0695801
0.681885	-0.0680542
0.680908	-0.0747681
0.679749	-0.0772095
0.678711	-0.0778198
0.677643	-0.0805664
0.676605	-0.0857544
0.675537	-0.0830078
0.674469	-0.0900269
0.67337	-0.0952148
0.672394	-0.09552
0.671265	-0.102234
0.670197	-0.104065
0.669098	-0.10498
0.66803	-0.109558
0.666962	-0.114136
0.665894	-0.119934
0.664856	-0.119019
0.663757	-0.123596
0.662689	-0.123291
0.661652	-0.130005
0.660553	-0.133362
0.659546	-0.13855
0.658417	-0.135498
0.657379	-0.142212
0.656311	-0.143738
0.655304	-0.151672
0.654236	-0.151062
0.653107	-0.152588
0.6521	-0.157166
0.65094	-0.162354
0.649994	-0.161743
0.648865	-0.167236
0.647797	-0.169067
0.646759	-0.173035
0.64566	-0.177612
0.644592	-0.179749
0.643555	-0.180359
0.642487	-0.183716
0.641479	-0.186157
0.640381	-0.19043
0.639191	-0.19165
0.638184	-0.198059
0.637146	-0.198059
0.636017	-0.203247
0.634979	-0.201721
0.633881	-0.212402
0.632843	-0.209351
0.631775	-0.211487
0.630615	-0.219727
0.629608	-0.21759
0.628571	-0.222168
0.627502	-0.224609
0.626404	-0.230713
0.625366	-0.231018
0.624298	-0.232239
0.623199	-0.240173
0.622162	-0.239258
0.621124	-0.240784
0.619904	-0.245361
0.618958	-0.245972
0.617859	-0.252991
0.616791	-0.257568
0.615723	-0.253601
0.614624	-0.259094
0.613586	-0.261841
0.612518	-0.26062
0.61145	-0.264893
0.610352	-0.269775
0.609253	-0.273743
0.608246	-0.276489
0.607178	-0.27832
0.606171	-0.284729
0.605042	-0.281372
0.603943	-0.286255
0.602966	-0.288391
0.601837	-0.293579
0.600708	-0.292664
0.59967	-0.296021
0.598602	-0.296326
0.597534	-0.300903
0.596497	-0.30426
0.595428	-0.308838
0.59436	-0.309448
0.593323	-0.3125
0.592194	-0.31311
0.591125	-0.316772
0.590118	-0.314026
0.58902	-0.320129
0.587982	-0.319519
0.586914	-0.327454
0.585815	-0.325317
0.584778	-0.333557
0.58371	-0.329285
0.582642	-0.334473
0.581543	-0.339661
0.580505	-0.341187
0.579498	-0.341187
0.5784	-0.345459
0.577332	-0.34668
0.576233	-0.350342
0.575165	-0.350952
0.574036	-0.354614
0.572998	-0.357666
0.57196	-0.361328
0.570923	-0.363159
0.569824	-0.362244
0.568726	-0.366516
0.567749	-0.368652
0.56665	-0.368958
0.565582	-0.373535
0.564453	-0.377502
0.563446	-0.379944
0.562408	-0.383911
0.561279	-0.38208
0.560211	-0.38269
0.559082	-0.390625
0.558075	-0.386353
0.557007	-0.393066
0.555939	-0.391235
0.55484	-0.394592
0.553772	-0.398865
0.552704	-0.397034
0.551697	-0.402527
0.550568	-0.404663
0.5495	-0.406799
0.548462	-0.409546
0.547394	-0.406799
0.546295	-0.412903
0.545227	-0.412903
0.544189	-0.418091
0.54306	-0.419312
0.542023	-0.420227
0.540955	-0.424805
0.539886	-0.420837
0.538818	-0.425415
0.537781	-0.433044
0.536713	-0.435181
0.535706	-0.432739
0.534515	-0.43457
0.533447	-0.435486
0.532349	-0.437622
0.531311	-0.441284
0.530212	-0.444336
0.529297	-0.444946
0.528168	-0.445862
0.5271	-0.4422
0.526062	-0.45166
0.524994	-0.450745
0.523895	-0.456238
0.522827	-0.451355
0.521759	-0.457153
0.52063	-0.458679
0.519623	-0.458679
0.518555	-0.463257
0.517487	-0.463257
0.516388	-0.467834
0.515381	-0.471191
0.514252	-0.46875
0.513184	-0.473022
0.512177	-0.474243
0.511078	-0.476074
0.509979	-0.476379
0.508972	-0.479736
0.507904	-0.477905
0.506775	-0.480957
0.505737	-0.477905
0.504639	-0.484009
0.503571	-0.483704
0.502533	-0.48584
0.501404	-0.486755
0.500397	-0.491028
0.499359	-0.488892
0.49823	-0.4953
0.497223	-0.498962
0.496155	-0.498352
0.495026	-0.498962
0.493988	-0.500488
0.492981	-0.500793
0.491882	-0.506592
0.490784	-0.504456
0.489746	-0.505676
0.488647	-0.510864
0.487518	-0.51239
0.486542	-0.511475
0.485382	-0.513
0.484406	-0.513306
0.483337	-0.516357
0.482239	-0.520935
0.48114	-0.517883
0.480042	-0.517883
0.479034	-0.520325
0.477966	-0.52002
0.476898	-0.524902
0.475861	-0.525818
0.474731	-0.528259
0.473663	-0.534668
0.472626	-0.533752
0.471558	-0.527649
0.470459	-0.533752
0.469391	-0.536194
0.468445	-0.534363
0.467377	-0.534973
0.466278	-0.538025
0.46521	-0.540466
0.464111	-0.53833
0.463104	-0.543518
0.461975	-0.543823
0.460938	-0.548401
0.45993	-0.542908
0.458801	-0.546265
0.457733	-0.545349
0.456665	-0.548401
0.455597	-0.548706
0.454498	-0.557556
0.45343	-0.550842
0.452362	-0.552368
0.451324	-0.554504
0.450226	-0.55603
0.449127	-0.55603
0.44812	-0.556641
0.446991	-0.560303
0.445923	-0.563049
0.444946	-0.561218
0.443787	-0.56427
0.44278	-0.56427
0.441711	-0.565796
0.440613	-0.567017
0.439545	-0.569153
0.438477	-0.565491
0.437347	-0.572205
0.436371	-0.570984
0.435181	-0.577087
0.434204	-0.57251
0.433167	-0.575867
0.432068	-0.576477
0.431061	-0.574951
0.429901	-0.579834
0.428802	-0.577087
0.427826	-0.580139
0.426697	-0.581665
0.425598	-0.584412
0.424561	-0.589905
0.423462	-0.585327
0.422394	-0.588379
0.421356	-0.588379
0.420288	-0.588074
0.41922	-0.59082
0.418091	-0.586243
0.417053	-0.595398
0.415985	-0.59021
0.414886	-0.59082
0.41391	-0.593262
0.412842	-0.592651
0.411743	-0.598755
0.410675	-0.593262
0.409576	-0.597839
0.408569	-0.59967
0.407501	-0.599976
0.406464	-0.600891
0.405365	-0.603333
0.404297	-0.602112
0.40332	-0.603027
0.402222	-0.603943
0.401093	-0.604858
0.400024	-0.606384
0.398987	-0.605774
0.397888	-0.609741
0.396851	-0.606079
0.395813	-0.609436
0.394562	-0.609436
0.393585	-0.613098
0.392517	-0.609741
0.391388	-0.608521
0.390381	-0.614319
0.389374	-0.613098
0.388275	-0.612183
0.387207	-0.61676
0.386108	-0.61615
0.38501	-0.617676
0.383942	-0.617371
0.382965	-0.61615
0.381866	-0.621033
0.380829	-0.617676
0.3797	-0.619812
0.378662	-0.617981
0.377563	-0.623779
0.376556	-0.620728
0.375488	-0.619507
0.374359	-0.621033
0.373291	-0.624695
0.372223	-0.625305
0.371185	-0.622253
0.370148	-0.626526
0.369049	-0.627441
0.368073	-0.627441
0.366852	-0.628967
0.365814	-0.624695
0.364777	-0.626831
0.363678	-0.626221
0.36264	-0.627441
0.361603	-0.632935
0.360565	-0.632324
0.359467	-0.630798
0.358337	-0.634155
0.357269	-0.632629
0.356201	-0.632629
0.355103	-0.635376
0.354065	-0.636902
0.353027	-0.631409
0.351929	-0.639038
0.350861	-0.637817
0.349762	-0.634766
0.348694	-0.636597
0.347656	-0.638733
0.346619	-0.6427
0.345459	-0.644836
0.344513	-0.637207
0.343414	-0.643311
0.342377	-0.646973
0.341309	-0.644531
0.34021	-0.643311
0.339203	-0.64209
0.338104	-0.643005
0.337067	-0.640564
0.335907	-0.646057
0.33493	-0.641174
0.333801	-0.642395
0.332764	-0.644836
0.331665	-0.646667
0.330597	-0.648193
0.329559	-0.647278
0.328461	-0.649414
0.327454	-0.647583
0.326355	-0.644836
0.325195	-0.648193
0.32428	-0.649414
0.32309	-0.646973
0.322052	-0.651855
0.320984	-0.652161
0.319916	-0.65155
0.318848	-0.653992
0.317871	-0.655212
0.316681	-0.653076
0.315643	-0.65918
0.314545	-0.654907
0.313599	-0.652771
0.312531	-0.661011
0.311371	-0.658569
0.310303	-0.658264
0.309265	-0.657654
0.308197	-0.661316
0.307098	-0.661621
0.306061	-0.662537
0.304993	-0.663452
0.303925	-0.658875
0.302856	-0.665588
0.301697	-0.657043
0.30072	-0.663147
0.299622	-0.661621
0.298523	-0.664062
0.297424	-0.661011
0.296387	-0.663147
0.295319	-0.663757
0.294281	-0.665588
0.293121	-0.664368
0.292114	-0.665588
0.291107	-0.663452
0.290009	-0.664978
0.288879	-0.666199
0.287872	-0.66803
0.286804	-0.66803
0.285706	-0.66864
0.284637	-0.666809
0.28363	-0.668945
0.282562	-0.671387
0.281372	-0.673218
0.280426	-0.672302
0.279327	-0.671387
0.278229	-0.673523
0.277222	-0.672302
0.276154	-0.671082
0.275116	-0.670776
0.274017	-0.672913
0.27298	-0.671387
0.271851	-0.670166
0.270813	-0.671997
0.269806	-0.671692
0.268646	-0.67688
0.267609	-0.672607
0.266571	-0.67627
0.265503	-0.674744
0.264374	-0.673218
0.263367	-0.674438
0.262238	-0.680237
0.261169	-0.675354
0.260101	-0.681763
0.259064	-0.681458
0.257996	-0.681152
0.256866	-0.67749
0.255951	-0.680847
0.254791	-0.681458
0.253754	-0.682373
0.252625	-0.682983
0.251617	-0.682678
0.250519	-0.683594
0.249481	-0.682068
0.248413	-0.682373
0.247314	-0.683289
0.246277	-0.68634
0.245178	-0.681152
0.24411	-0.682678
0.243073	-0.683289
0.242035	-0.684509
0.240936	-0.683594
0.239899	-0.682983
0.2388	-0.68512
0.237701	-0.686035
0.236603	-0.68573
0.235565	-0.682983
0.234528	-0.687561
0.233429	-0.689392
0.232361	-0.686646
0.231293	-0.686951
0.230255	-0.688782
0.229126	-0.689392
0.228149	-0.688171
0.22699	-0.690308
0.225983	-0.690308
0.224945	-0.689392
0.223846	-0.689392
0.222778	-0.691223
0.221649	-0.69458
0.220642	-0.694885
0.219482	-0.69397
0.218567	-0.697327
0.217468	-0.698242
0.21637	-0.692139
0.215332	-0.693359
0.214203	-0.695496
0.213196	-0.69397
0.212189	-0.69519
0.21109	-0.699463
0.209991	-0.701599
0.208954	-0.696411
0.207825	-0.698242
0.206787	-0.699158
0.205688	-0.700684
0.204651	-0.700073
0.203552	-0.697632
0.202545	-0.699768
0.201385	-0.700684
0.200348	-0.701294
0.199219	-0.70343
0.198242	-0.700989
0.197174	-0.700989
0.196106	-0.702515
0.195007	-0.706787
0.19397	-0.70343
0.192871	-0.702515
0.191833	-0.701904
0.190704	-0.706787
0.189667	-0.707703
0.18866	-0.709534
0.187531	-0.705872
0.186432	-0.709229
0.185455	-0.708008
0.184357	-0.708313
0.183258	-0.71228
0.182159	-0.71167
0.181183	-0.712891
0.180054	-0.714722
0.178925	-0.713501
0.177917	-0.713501
0.176758	-0.714722
0.175751	-0.716553
0.174683	-0.717163
0.173676	-0.71167
0.172607	-0.712585
0.171509	-0.715332
0.17041	-0.712585
0.169342	-0.716858
0.168274	-0.72113
0.167175	-0.71991
0.166138	-0.71991
0.165039	-0.721741
0.163971	-0.720825
0.162994	-0.714417
0.161835	-0.717468
0.160828	-0.719299
0.15976	-0.717163
0.158691	-0.719604
0.157562	-0.720215
0.156586	-0.725098
0.155548	-0.721741
0.154449	-0.726318
0.153351	-0.722046
0.152374	-0.724182
0.151276	-0.724792
0.150146	-0.723877
0.149139	-0.721436
0.148071	-0.726929
0.147034	-0.725403
0.145905	-0.726318
0.144867	-0.727844
0.143799	-0.730286
0.1427	-0.726318
0.141632	-0.726929
0.140564	-0.728149
0.139435	-0.726624
0.138458	-0.730591
0.137421	-0.733032
0.1362	-0.731506
0.135254	-0.72876
0.134125	-0.730896
0.133118	-0.730591
0.13205	-0.72998
0.131012	-0.734253
0.129913	-0.733643
0.128845	-0.734558
0.127777	-0.735168
0.126709	-0.736389
0.125641	-0.735168
0.124573	-0.736694
0.123474	-0.73761
0.122375	-0.739136
0.121368	-0.737915
0.120239	-0.738525
0.119232	-0.736389
0.118134	-0.737305
0.117035	-0.73761
0.115936	-0.740051
0.114899	-0.746155
0.113861	-0.741577
0.112823	-0.744019
0.111725	-0.740662
0.110596	-0.744934
0.10965	-0.743408
0.10849	-0.743408
0.107391	-0.744629
0.106323	-0.744019
0.105255	-0.743103
0.104248	-0.743408
0.10318	-0.747986
0.102081	-0.747681
0.100983	-0.747986
0.0999451	-0.749512
0.0989075	-0.749207
0.0978088	-0.753479
0.0967712	-0.752563
0.0956726	-0.755005
0.094635	-0.751038
0.0935974	-0.7547
0.0925293	-0.750732
0.0914612	-0.752258
0.0903015	-0.750427
0.0892639	-0.747681
0.0882568	-0.753784
0.0871582	-0.753784
0.0860901	-0.753174
0.0849915	-0.75592
0.0839539	-0.756226
0.0828857	-0.75531
0.0817871	-0.759277
0.0808105	-0.756531
0.0796814	-0.754395
0.0786743	-0.756531
0.0776062	-0.758667
0.0764771	-0.758057
0.07547	-0.757751
0.0743103	-0.7547
0.0732727	-0.757141
0.0722656	-0.761719
0.071167	-0.759888
0.0700989	-0.759888
0.0689697	-0.764465
0.0678711	-0.761414
0.0668945	-0.765381
0.0657654	-0.763855
0.0646667	-0.761719
0.0636902	-0.766907
0.0625305	-0.761719
0.0614624	-0.763855
0.0604553	-0.769348
0.0593872	-0.765991
0.0582581	-0.763855
0.057251	-0.765076
0.0561523	-0.769653
0.0550537	-0.769958
0.0541077	-0.769653
0.052948	-0.769348
0.0518799	-0.771179
0.0508423	-0.772705
0.0498596	-0.767822
0.0487946	-0.770874
0.0477112	-0.771179
0.04664	-0.773926
0.0455658	-0.773315
0.0445129	-0.77301
0.0434357	-0.772095
0.0423584	-0.779114
0.0412659	-0.773926
0.0402588	-0.774841
0.0391754	-0.77301
0.0381226	-0.776367
0.0370575	-0.776978
0.035968	-0.779114
0.0349243	-0.782776
0.033844	-0.78064
0.0327881	-0.78064
0.03172	-0.781555
0.0306488	-0.783691
0.0295837	-0.783386
0.0285004	-0.78186
0.02742	-0.783081
0.0263733	-0.787048
0.0252838	-0.783691
0.024231	-0.78125
0.0231598	-0.784302
0.0220673	-0.785217
0.0210236	-0.786133
0.0199158	-0.788269
0.0188629	-0.785828
0.0177856	-0.788269
0.0166992	-0.790405
0.0156433	-0.788574
0.0145813	-0.788269
0.0135284	-0.787964
0.012439	-0.789795
0.01138	-0.786133
0.0102936	-0.792847
0.00922852	-0.795288
0.00817871	-0.791016
0.00710449	-0.793762
0.00603333	-0.794983
0.00496216	-0.795593
0.00388794	-0.795593
0.00282898	-0.798645
0.00173035	-0.79834
0.000689697	-0.795288
