# Supplementary material for: All-water supercapacitor enabled by 1-nm clay channels
Source: Nat Commun. 2026 Jun 5;17:5014. doi: 10.1038/s41467-026-73924-1 (PMC13241519; doi:10.1038/s41467-026-73924-1)
Supplement: Supplementary file 3 — Source Data [file 41467_2026_73924_MOESM3_ESM.zip › Source data/FigS20.xlsx]

## Sheet: 100
sr	cap
0.01	34.4719
0.12	6.65098
0.16	5.45341
0.02	23.945
0.2	4.69103
0.04	14.9054
0.06	11.8026
0.08	8.98281
0.01	30.6597
0.12	4.59861
0.02	23.7077
0.04	15.3412
0.005	36.9234
0.06	10.5678
0.08	7.66886
0.12	4.3308
0.02	22.434
0.04	14.3591
0.06	9.80253
0.08	7.09504

## Sheet: 50
sr	cap
0.005	35.4045
0.01	35.6595
0.025	26.6395
0.05	20.9213
0.1	11.0155
0.005	34.2401
0.01	35.3301
0.025	27.8159
0.05	19.0921
0.1	11.369
0.005	34.0169
0.01	36.7361
0.025	28.8235
0.05	19.4306
0.1	11.2586
0.005	37.1902
0.01	37.9199
0.025	28.9155
0.05	19.6788
0.1	11.5554
0.005	36.6067
0.01	37.1327
0.025	26.2874
0.05	18.7974
0.1	9.4848

## Sheet: 200
sr	cap
0.005	33.4876
0.01	26.7544
0.025	9.8492
0.05	7.10918
0.1	5.53738
0.005	29.6749
0.01	25.7613
0.025	9.75589
0.05	5.06588
0.1	4.08375
0.005	30.7469
0.01	25.5409
0.025	12.7026
0.05	7.62367
0.1	6.94011
0.005	30.6083
0.01	26.788
0.025	11.0854
0.05	4.90461
0.1	4.19016
0.005	29.6911
0.01	26.6203
0.025	10.998
0.05	4.76439
0.1	4.16037
