# Supplementary material for: All-water supercapacitor enabled by 1-nm clay channels
Source: Nat Commun. 2026 Jun 5;17:5014. doi: 10.1038/s41467-026-73924-1 (PMC13241519; doi:10.1038/s41467-026-73924-1)
Supplement: Supplementary file 3 — Source Data [file 41467_2026_73924_MOESM3_ESM.zip › Source data/FigS21.xlsx]

## Sheet: CV vs sr
	0	1	2	3	4	5	6	7	8	9	10	11	12	13	14	15	16	17	18	19	20	21	22	23	24	25	26	27	28	29	30	31	32	33	34	35	36	37	38	39	40	41	42	43	44	45	46	47	48
U (V), scan rate=5mV/s	0	0.001	0.002	0.003	0.004	0.005	0.006	0.007	0.008	0.009	0.01	0.011	0.012	0.013	0.014	0.015	0.016	0.017	0.018	0.019	0.02	0.021	0.022	0.023	0.024	0.025	0.026	0.027	0.028	0.029	0.03	0.031	0.032	0.033	0.034	0.035	0.036	0.037	0.038	0.039	0.04	0.041	0.042	0.043	0.044	0.045	0.046	0.047	0.048
I (mA/cm2), scan rate=5mV/s	-0.57	-0.512857	-0.466786	-0.430714	-0.400357	-0.373214	-0.3485	-0.3255	-0.304143	-0.284071	-0.265571	-0.247643	-0.231393	-0.215357	-0.199714	-0.185643	-0.171679	-0.157893	-0.145286	-0.132929	-0.121536	-0.110071	-0.0987857	-0.0883929	-0.0776071	-0.068	-0.0581429	-0.0496071	-0.0401429	-0.0313214	-0.0228786	-0.0151071	-0.00712143	0.000659643	0.00747143	0.015078571428571429	0.0216357	0.0283464	0.035750000000000004	0.0422857	0.0478214	0.053392857142857145	0.0588929	0.0645714	0.0701786	0.0756429	0.0806429	0.08575	0.0913571
U (V), scan rate=10mV/s	0	0.001	0.002	0.003	0.004	0.005	0.006	0.007	0.008	0.009	0.01	0.011	0.012	0.013	0.014	0.015	0.016	0.017	0.018	0.019	0.02	0.021	0.022	0.023	0.024	0.025	0.026	0.027	0.028	0.029	0.03	0.031	0.032	0.033	0.034	0.035	0.036	0.037	0.038	0.039	0.04	0.041	0.042	0.043	0.044	0.045	0.046	0.047	0.048
I (mA/cm2), scan rate=10mV/s	-1.18357	-1.10607	-1.04714	-0.997857	-0.954643	-0.915714	-0.879643	-0.846071	-0.815	-0.785714	-0.7575	-0.730714	-0.705	-0.68	-0.656429	-0.633571	-0.611429	-0.589643	-0.568571	-0.547857	-0.528214	-0.509286	-0.490357	-0.471786	-0.453929	-0.436071	-0.418571	-0.402143	-0.385714	-0.369643	-0.354	-0.338429	-0.323107	-0.308179	-0.293536	-0.279179	-0.264893	-0.251179	-0.237393	-0.223964	-0.211179	-0.198179	-0.1855	-0.173107	-0.160714	-0.148571	-0.136857	-0.125214	-0.113714
U (V), scan rate=20mV/s	0	0.001	0.002	0.003	0.004	0.005	0.006	0.007	0.008	0.009	0.01	0.011	0.012	0.013	0.014	0.015	0.016	0.017	0.018	0.019	0.02	0.021	0.022	0.023	0.024	0.025	0.026	0.027	0.028	0.029	0.03	0.031	0.032	0.033	0.034	0.035	0.036	0.037	0.038	0.039	0.04	0.041	0.042	0.043	0.044	0.045	0.046	0.047	0.048
I (mA/cm2), scan rate=20mV/s	-2.21643	-2.12429	-2.04857	-1.98214	-1.9225	-1.86857	-1.81821	-1.77107	-1.72679	-1.68464	-1.64429	-1.60607	-1.56929	-1.53357	-1.49964	-1.46679	-1.43464	-1.40321	-1.37321	-1.34321	-1.31464	-1.28643	-1.25893	-1.23214	-1.20607	-1.18	-1.15429	-1.13	-1.10536	-1.08143	-1.05821	-1.035	-1.01214	-0.989643	-0.967857	-0.946071	-0.924643	-0.903929	-0.882857	-0.861786	-0.841786	-0.821786	-0.801786	-0.782857	-0.763214	-0.744286	-0.725357	-0.706786	-0.688571
U (V), scan rate=40mV/s	0	0.001	0.002	0.003	0.004	0.005	0.006	0.007	0.008	0.009	0.01	0.011	0.012	0.013	0.014	0.015	0.016	0.017	0.018	0.019	0.02	0.021	0.022	0.023	0.024	0.025	0.026	0.027	0.028	0.029	0.03	0.031	0.032	0.033	0.034	0.035	0.036	0.037	0.038	0.039	0.04	0.041	0.042	0.043	0.044	0.045	0.046	0.047	0.048
I (mA/cm2), scan rate=40mV/s	-3.84286	-3.74643	-3.65	-3.5675	-3.49107	-3.42071	-3.35393	-3.29143	-3.23214	-3.17536	-3.12107	-3.06857	-3.01821	-2.96964	-2.9225	-2.87714	-2.83286	-2.78964	-2.74786	-2.70679	-2.66679	-2.62786	-2.58964	-2.5525	-2.51571	-2.48	-2.44464	-2.41036	-2.37643	-2.34321	-2.31036	-2.27821	-2.24643	-2.215	-2.18464	-2.15429	-2.12429	-2.095	-2.06571	-2.03714	-2.00893	-1.98071	-1.95321	-1.92607	-1.89929	-1.8725	-1.84607	-1.82036	-1.79429
U (V), scan rate=60mV/s	0	0.001	0.002	0.003	0.004	0.005	0.006	0.007	0.008	0.009	0.01	0.011	0.012	0.013	0.014	0.015	0.016	0.017	0.018	0.019	0.02	0.021	0.022	0.023	0.024	0.025	0.026	0.027	0.028	0.029	0.03	0.031	0.032	0.033	0.034	0.035	0.036	0.037	0.038	0.039	0.04	0.041	0.042	0.043	0.044	0.045	0.046	0.047	0.048
I (mA/cm2), scan rate=60mV/s	-5.10714	-4.99643	-4.9	-4.81071	-4.72857	-4.65	-4.57857	-4.50714	-4.44286	-4.37857	-4.31429	-4.25714	-4.2	-4.14286	-4.08929	-4.03571	-3.98571	-3.93571	-3.88571	-3.83929	-3.78929	-3.74643	-3.7	-3.65714	-3.61429	-3.57143	-3.52964	-3.48929	-3.44929	-3.41	-3.37143	-3.33321	-3.29571	-3.25857	-3.2225	-3.18643	-3.15107	-3.11607	-3.08143	-3.04679	-3.01393	-2.98036	-2.9475	-2.915	-2.88321	-2.85143	-2.82	-2.78893	-2.75821
U (V), scan rate=80mV/s	0	0.001	0.002	0.003	0.004	0.005	0.006	0.007	0.008	0.009	0.01	0.011	0.012	0.013	0.014	0.015	0.016	0.017	0.018	0.019	0.02	0.021	0.022	0.023	0.024	0.025	0.026	0.027	0.028	0.029	0.03	0.031	0.032	0.033	0.034	0.035	0.036	0.037	0.038	0.039	0.04	0.041	0.042	0.043	0.044	0.045	0.046	0.047	0.048
I (mA/cm2), scan rate=80mV/s	-6.19286	-6.08214	-5.97857	-5.88571	-5.79643	-5.71429	-5.63214	-5.55714	-5.48571	-5.41429	-5.34643	-5.28214	-5.21786	-5.15714	-5.09643	-5.03929	-4.98214	-4.92857	-4.875	-4.82143	-4.76786	-4.71786	-4.66786	-4.61786	-4.57143	-4.525	-4.47857	-4.43214	-4.38571	-4.34286	-4.3	-4.25714	-4.21429	-4.17143	-4.13214	-4.09286	-4.05	-4.01071	-3.975	-3.93571	-3.89643	-3.86071	-3.82143	-3.78571	-3.75	-3.71429	-3.67857	-3.64286	-3.61071
U (V), scan rate=120mV/s	0	0.001	0.002	0.003	0.004	0.005	0.006	0.007	0.008	0.009	0.01	0.011	0.012	0.013	0.014	0.015	0.016	0.017	0.018	0.019	0.02	0.021	0.022	0.023	0.024	0.025	0.026	0.027	0.028	0.029	0.03	0.031	0.032	0.033	0.034	0.035	0.036	0.037	0.038	0.039	0.04	0.041	0.042	0.043	0.044	0.045	0.046	0.047	0.048
I (mA/cm2), scan rate=120mV/s	-7.77143	-7.65714	-7.55357	-7.45357	-7.36071	-7.275	-7.18929	-7.11071	-7.03214	-6.95714	-6.88214	-6.81071	-6.74286	-6.675	-6.60714	-6.54286	-6.48214	-6.42143	-6.36071	-6.3	-6.24286	-6.18571	-6.13214	-6.075	-6.02143	-5.97143	-5.91786	-5.86786	-5.81429	-5.76786	-5.71786	-5.66786	-5.62143	-5.575	-5.52857	-5.48214	-5.43571	-5.39286	-5.34643	-5.30357	-5.26071	-5.21786	-5.175	-5.13571	-5.09286	-5.05357	-5.01071	-4.97143	-4.93214
U (V), scan rate=160mV/s	0	0.001	0.002	0.003	0.004	0.005	0.006	0.007	0.008	0.009	0.01	0.011	0.012	0.013	0.014	0.015	0.016	0.017	0.018	0.019	0.02	0.021	0.022	0.023	0.024	0.025	0.026	0.027	0.028	0.029	0.03	0.031	0.032	0.033	0.034	0.035	0.036	0.037	0.038	0.039	0.04	0.041	0.042	0.043	0.044	0.045	0.046	0.047	0.048
I (mA/cm2), scan rate=160mV/s	-8.83571	-8.72143	-8.61429	-8.51429	-8.42143	-8.32857	-8.24286	-8.15714	-8.075	-7.99643	-7.92143	-7.84643	-7.77143	-7.7	-7.63214	-7.56429	-7.49643	-7.43214	-7.36786	-7.30714	-7.24643	-7.18571	-7.125	-7.06786	-7.01071	-6.95357	-6.89643	-6.84286	-6.78929	-6.73571	-6.68214	-6.63214	-6.57857	-6.52857	-6.47857	-6.42857	-6.38214	-6.33214	-6.28571	-6.23929	-6.19286	-6.14643	-6.1	-6.05357	-6.01071	-5.96429	-5.92143	-5.87857	-5.83571
[truncated: 3,151 more columns]

## Sheet: cap vs sr
	0	1	2	3	4	5	6	7
Scan rate (mV/s)	5	10	20	40	60	80	120	160
Capacitance (F/g_C)	36.0781	32.2754	27.7867	22.1388	18.381	15.638	11.8292	9.44206
