# Supplementary material for: All-water supercapacitor enabled by 1-nm clay channels
Source: Nat Commun. 2026 Jun 5;17:5014. doi: 10.1038/s41467-026-73924-1 (PMC13241519; doi:10.1038/s41467-026-73924-1)
Supplement: Supplementary file 3 — Source Data [file 41467_2026_73924_MOESM3_ESM.zip › Source data/FigS22a.xlsx]

## Sheet: long-term cycling
	0	1	2	3	4	5	6	7	8	9	10	11	12	13	14	15	16	17	18	19	20	21	22	23	24	25	26	27	28	29	30	31	32	33	34	35	36	37	38	39	40	41	42	43	44	45	46	47	48
Cycle number	0	500	1000	1500	2000	2500	3000	3500	4000	4500	5000	5500	6000	6500	7000	7500	8000	8500	9000	9500	10000	10500	11000	11500	12000	12500	13000	13500	14000	14500	15000	15500	16000	16500	17000	17500	18000	18500	19000	19500	20000	20500	21000	21500	22000	22500	23000	23500	24000
Coulombic eff (%)	99.0357	99.0323	99.2088	100.009	98.9911	98.4874	99.5674	99.5702	99.747	99.9285	98.9071	99.4461	98.4515	98.6956	99.0172	100.079	98.6985	99.1606	98.0467	98.6972	98.0422	98.2572	98.9695	98.6868	98.9758	99.0355	98.8801	98.6774	99.1476	98.7819	98.5518	98.4348	99.0512	98.239	98.4559	98.8612	98.3575	98.593	98.3037	98.3136	98.9228	98.5216	98.4725	98.0784	98.4866	98.3981	98.3775	99.0729	98.8918
Energy eff (%)	45.22348403930664	45.315406798850745	45.25995635893196	45.697402955032885	46.26166153512895	46.95256805536337	47.16888809762895	47.534717564471066	47.891841881908476	48.18996810819954	48.760841369163245	49.87391662038863	50.15525818336755	50.22963714366779	50.578510283026844	51.07738494314253	51.915504458360374	52.15987777803093	52.55258560553193	52.61703491490334	52.55247113853693	53.358055104501545	54.06038557214197	54.28401677147485	54.50764797080774	54.731279170140624	54.95491036947351	55.178541568806395	55.40217276813928	55.625803967472166	55.84943516680505	56.07306636613794	56.29669756547082	56.44725990854204	55.70302200317383	56.59163495898247	55.82104491442442	56.08782895409968	56.114349365234375	56.461822509765625	56.56537864264101	56.31650161743164	56.26850510388613	56.06977525912225	56.13444519042969	55.70259855687618	56.18425877392292	55.973889261484146	55.95638274773955
Relative capacity (%)	70.6565	70.719	72.465	71.9821	73.0429	74.1963	74.7946	76.1598	77.4184	77.8766	79.6022	81.3929	82.3369	82.7811	84.0511	86.1902	86.1988	88.1412	90.4122	90.3375	91.6294	94.0109	94.9582	95.8335	95.2809	95.9714	96.3197	95.9013	95.9781	96.2045	96.733	95.7525	96.5045	96.722	96.47	98.218	96.9032	97.46	97.9144	97.2782	96.7166	97.5937	98.6191	99.7038	98.2514	97.9047	99.3429	98.4263	98.6495
[truncated: 71 more columns]
