# Supplementary material for: All-water supercapacitor enabled by 1-nm clay channels
Source: Nat Commun. 2026 Jun 5;17:5014. doi: 10.1038/s41467-026-73924-1 (PMC13241519; doi:10.1038/s41467-026-73924-1)
Supplement: Supplementary file 3 — Source Data [file 41467_2026_73924_MOESM3_ESM.zip › Source data/FigS22b.xlsx]

## Sheet: 50_charge
cap	U
0	0.0832253
0.0436667	0.129549
0.115	0.152715
0.185667	0.169317
0.255	0.183058
0.325667	0.195359
0.384667	0.204573
0.441667	0.212958
0.508	0.222142
0.586667	0.232179
0.898333	0.266984
0.965333	0.273652
1.04167	0.280813
1.09767	0.286132
1.16767	0.292425
1.232	0.298019
1.31033	0.304496
1.378	0.310273
1.44667	0.315542
1.52433	0.321663
1.588	0.326561
1.65433	0.331425
1.71767	0.336024
1.78367	0.340735
1.85033	0.345392
1.916	0.349938
1.98233	0.354366
2.039	0.358124
2.10633	0.362383
2.17067	0.366555
2.23167	0.370344
2.298	0.374339
2.36233	0.378392
2.522	0.387668
2.587	0.391472
2.64333	0.394527
2.71133	0.398389
2.78133	0.402408
2.84333	0.405719
2.91333	0.409496
2.982	0.413109
3.045	0.416333
3.101	0.419189
3.18233	0.423345
3.27967	0.428212
3.344	0.43155
3.404	0.434487
3.47467	0.437901
3.538	0.440902
3.599	0.443705
3.65567	0.446508
3.72867	0.449872
3.81233	0.453837
3.87233	0.456613
3.944	0.459756
4.011	0.462696
4.07767	0.465705
4.13867	0.468317
4.20433	0.471295
4.34167	0.477252
4.40567	0.479929
4.46933	0.482735
4.53433	0.485473
4.594	0.487954
4.65567	0.490543
4.72733	0.493567
4.797	0.496427
4.85567	0.498851
4.92467	0.501512
4.98333	0.504127
5.045	0.506452
5.107	0.508895
5.188	0.512176
5.253	0.514577
5.31633	0.517315
5.382	0.519846
5.44833	0.522346
5.513	0.524809
5.57567	0.527286
5.648	0.530081
5.716	0.532735
5.78333	0.535312
5.84733	0.537682
5.916	0.540424
6.10033	0.547172
6.17133	0.549948
6.23533	0.552162
6.29733	0.55475
6.366	0.557117
6.43633	0.55974
6.49967	0.562045
6.56167	0.564217
6.634	0.567089
6.697	0.569413
6.755	0.571505
6.822	0.573684
6.88133	0.575982
6.95733	0.578693
7.02367	0.581174
7.09133	0.583396
7.15233	0.585827
7.22133	0.588129
7.27333	0.590045
7.345	0.592591
7.41033	0.594931
7.47833	0.597309
7.548	0.599825
7.612	0.602027
7.67567	0.60428
7.83833	0.610103
7.933	0.613425
8.014	0.616205
8.07633	0.618358
8.14867	0.620977
8.21733	0.623424
8.27467	0.625335
8.35233	0.628004
8.41333	0.630233
8.47333	0.632252
8.533	0.634324
8.59767	0.636645
8.664	0.639012
8.72567	0.640924
8.796	0.643573
8.85733	0.645627
8.95067	0.648854
9.016	0.651075
9.08767	0.653572
9.14367	0.655495
9.20467	0.657743
9.275	0.660045
9.338	0.662278
9.42067	0.665203
9.587	0.670835
9.66533	0.673527
9.72933	0.675649
9.79633	0.678069
9.85967	0.680271
9.92267	0.68242
9.98067	0.68455
10.0453	0.686752
10.1053	0.688648
10.172	0.690965
10.2593	0.694181
10.322	0.696315
10.405	0.698979
10.4757	0.70161
10.5397	0.703843
10.605	0.70603
10.6767	0.708446
10.742	0.710668
10.8073	0.712885
10.8687	0.715111
10.933	0.717424
10.9923	0.719339
11.0553	0.721683
11.127	0.723974
11.349	0.731735
11.4213	0.734285
11.4897	0.736694
11.564	0.73921
11.6263	0.741439
11.695	0.743741
11.7593	0.74592
11.8207	0.748203
11.8997	0.750799
11.9663	0.753105
12.0303	0.75528
12.0993	0.75775
12.172	0.760285
12.2327	0.762507
12.303	0.764885
12.376	0.767458
12.4367	0.769572
12.5037	0.771901
12.5683	0.774122
12.6327	0.77624
12.6887	0.778267
12.7507	0.780347
12.8227	0.782893
12.891	0.785386
12.9657	0.788021
13.1023	0.792785
13.1607	0.794933
13.237	0.797323
13.3047	0.799801
13.37	0.802183
13.4493	0.804905
13.51	0.807107
13.5753	0.809317
13.6333	0.811413
13.6973	0.813646
13.7573	0.815813
13.8187	0.81787
13.886	0.820233
13.9467	0.822386
14.0153	0.824883
14.0757	0.826886
14.1433	0.829387
14.204	0.831432
14.2733	0.833818
14.3357	0.83612
14.3983	0.838437
14.462	0.840643
14.5247	0.842849
14.587	0.845086
14.6573	0.847575
14.7893	0.852129
14.8553	0.854438
14.924	0.856962
14.9943	0.85947
15.073	0.862326
15.1407	0.864704
15.1953	0.86662
15.266	0.869178
15.3443	0.871854
15.4127	0.874359
15.4743	0.876515
15.545	0.879046
15.6323	0.882101
15.6957	0.884376
15.7683	0.887072
15.8343	0.889385
15.9053	0.891962
15.972	0.894367
16.037	0.896584
16.1013	0.898959
16.1717	0.901501
16.2283	0.903448
16.296	0.905917
16.3623	0.908192
16.432	0.910884
16.5883	0.916386
16.6713	0.919307
16.741	0.92185
16.801	0.923918
16.866	0.926442
16.9257	0.928602
16.9907	0.930824
17.063	0.933492
17.131	0.935905
17.201	0.938409
17.2653	0.940619
17.3337	0.943219
17.3997	0.945624
17.4603	0.947704
17.5257	0.950006
17.5893	0.952415
17.6523	0.954709
17.7207	0.957064
17.7867	0.959553
17.8557	0.962035
17.9233	0.964524
17.9873	0.966818
18.0557	0.969288
18.124	0.971651
18.1847	0.973857
18.2717	0.977111
18.339	0.979619
18.4057	0.981913
18.4697	0.98431
18.529	0.986459
18.6217	0.989724
18.6877	0.992179
18.7553	0.994649
18.816	0.996844
18.8863	0.99944
18.9487	1.00172
19.0123	1.00398
19.082	1.00653
19.1523	1.00911
19.2143	1.01126
19.2767	1.01344
19.359	1.01646
19.424	1.01897
19.4823	1.02114
19.5503	1.02357
19.6453	1.02705
19.7103	1.02948
19.7773	1.03197
19.8437	1.0343
20.0317	1.0412
20.102	1.04374
20.1607	1.0458
20.2153	1.04796
20.2797	1.05017
20.344	1.05268
20.4097	1.05503
20.4727	1.05731
20.5343	1.05948
20.604	1.06224
20.677	1.06487
20.7367	1.06699
20.8017	1.06934
20.8627	1.07171
20.9247	1.07383
20.9873	1.07612
21.0503	1.07847
21.1213	1.08096
21.1827	1.08338
21.2473	1.08576
21.309	1.08788
21.3723	1.09022
21.4323	1.0925
21.495	1.09481
21.5693	1.09763
21.7597	1.10456
21.8317	1.10731
21.9087	1.11001
21.9797	1.11265
22.043	1.11479
22.119	1.1179
22.1933	1.12042
22.2547	1.12265
22.3243	1.12523
22.3913	1.12776
22.4543	1.13005
22.522	1.13244
22.5827	1.13485
22.643	1.137
22.7037	1.13938
22.77	1.14153
22.8357	1.14406
22.8997	1.1465
22.9603	1.14871
23.0307	1.15117
23.1023	1.15389
23.1657	1.15618
23.2283	1.15858
23.2963	1.16106
23.359	1.16336
23.5067	1.16884
23.577	1.17142
23.6477	1.17395
23.7393	1.17749
23.8057	1.17965
23.877	1.18257
23.9387	1.18469
24.0197	1.18775
24.0907	1.19029
24.1547	1.19261
24.2183	1.19495
24.2823	1.19737
24.355	1.20001
24.4227	1.20254
24.5117	1.20588
24.5747	1.20818
24.6453	1.21073
24.7123	1.21329
24.7733	1.2154
24.832	1.21768
24.8983	1.21982
24.965	1.22241
25.034	1.22489
25.102	1.22746
25.1637	1.22974
25.332	1.23596
25.402	1.23852
25.4697	1.24097
25.5353	1.24325
25.62	1.24643
25.6827	1.24874
25.7597	1.25153
25.8403	1.25464
25.9013	1.25686
25.964	1.25909
26.0293	1.26148
26.0983	1.26399
26.1643	1.26638
26.228	1.26866
26.293	1.27102
26.362	1.27369
26.426	1.27593
26.4863	1.27817
26.5573	1.28076
26.6723	1.28486
26.744	1.28739
26.806	1.28978
26.873	1.29226
27.0223	1.29763
27.083	1.2999
27.1503	1.30231
27.212	1.30445
27.2737	1.30674
27.334	1.30899
27.4007	1.31126
27.4713	1.31384
27.531	1.31614
27.5933	1.31841
27.656	1.32059
27.7187	1.32268
27.7753	1.325
27.8327	1.32697
27.8997	1.32943
27.9763	1.33214
28.044	1.33454
28.1027	1.33677
28.17	1.33893
28.24	1.34157
28.3073	1.34404
28.373	1.34644
28.4363	1.3486
28.5063	1.35106
28.5693	1.35346
28.696	1.35784
28.766	1.36014
28.8297	1.3627
28.8863	1.36468
28.951	1.36698
29.034	1.36977
29.0943	1.37185
29.1603	1.37421
29.224	1.37655
29.29	1.37882
29.3527	1.38108
29.4153	1.38323
29.4887	1.38586
29.5527	1.38809
29.628	1.39065
29.692	1.39292
29.76	1.39538
29.8353	1.39796
29.9003	1.40021
29.9693	1.40267
30.034	1.40478
30.0973	1.40702
30.162	1.40931
30.22	1.41122
30.2877	1.41369
30.3577	1.41599
30.5163	1.42138
30.5807	1.42357
30.6397	1.42549
30.7023	1.42786
30.774	1.43029
30.8403	1.43249
30.9037	1.43466
30.9737	1.43696
31.0387	1.43914
31.1043	1.44135
31.1697	1.44347
31.235	1.44551
31.292	1.44758
31.3633	1.44988
31.4273	1.45205
31.4847	1.45394
31.562	1.45651
31.6213	1.45843
31.6893	1.46074
31.7557	1.46273
31.821	1.46501
31.8807	1.46695
31.952	1.46915
32.005	1.4709
32.07	1.47304
32.232	1.47813
32.3013	1.48046
32.37	1.48251
32.4387	1.48462
32.4993	1.48653
32.5767	1.48908
32.644	1.49123
32.7063	1.49307
32.7713	1.49518
32.8317	1.49691
32.8933	1.49871
32.9693	1.50107
33.0347	1.50306
33.1067	1.50522
33.1627	1.50702
33.2347	1.50908
33.299	1.51089
33.3597	1.51285
33.429	1.51489
33.488	1.51656
33.556	1.51861
33.6183	1.52026
33.681	1.52224
33.7697	1.52463
33.8413	1.52679
34.049	1.53256
34.1143	1.53424
34.1743	1.53608
34.2417	1.53785
34.307	1.5397
34.3713	1.5415
34.4407	1.54333
34.5107	1.54515
34.5743	1.54677
34.6387	1.54852
34.705	1.55031
34.7723	1.55205
34.8387	1.55379
34.9097	1.55542
34.97	1.55698
35.0373	1.55856
35.1057	1.56028
35.1647	1.56174
35.2267	1.56344
35.289	1.56479
35.3467	1.5662
35.4167	1.56791
35.4837	1.56945
35.5507	1.5711
35.687	1.57429
35.748	1.5756
35.8183	1.57703
35.886	1.57872
35.959	1.58014
36.0927	1.58326
36.1957	1.58549
36.2643	1.58677
36.3353	1.58842
36.398	1.58978
36.456	1.59103
36.5243	1.59235
36.592	1.59378
36.668	1.59509
36.7273	1.59625
36.7953	1.5977
36.8597	1.5989

## Sheet: 50_discharge
cap	U
0	1.51524
0.0333333	1.45713
0.103333	1.41358
0.169667	1.38457
0.245	1.35768
0.310333	1.33741
0.603333	1.2649
0.654333	1.25422
0.775	1.23066
0.839667	1.2187
0.912333	1.20605
0.979667	1.19469
1.04833	1.18366
1.114	1.17349
1.181	1.16344
1.24367	1.15442
1.3	1.14637
1.36	1.13816
1.425	1.12935
1.48533	1.12157
1.55667	1.1127
1.63967	1.10252
1.701	1.0952
1.766	1.0878
1.83	1.08063
1.89933	1.07304
1.96667	1.06579
2.03467	1.05875
2.09667	1.05239
2.16433	1.04582
2.22367	1.04001
2.372	1.02618
2.45567	1.01875
2.525	1.01269
2.58667	1.00743
2.67767	0.999875
2.741	0.994702
2.807	0.989384
2.869	0.984677
2.93567	0.9795
3.00867	0.973887
3.07667	0.968917
3.138	0.964524
3.196	0.960413
3.25533	0.956318
3.314	0.952285
3.38467	0.947532
3.44667	0.943426
3.51167	0.93925
3.57667	0.935098
3.63933	0.931255
3.698	0.927501
3.76067	0.923742
3.85967	0.91782
3.957	0.912119
4.118	0.903111
4.18533	0.899459
4.24767	0.895999
4.30833	0.892665
4.37867	0.889098
4.44567	0.88542
4.51733	0.881875
4.57867	0.878629
4.655	0.874848
4.714	0.87203
4.77467	0.869132
4.84033	0.865893
4.91033	0.862506
4.971	0.859756
5.03567	0.856698
5.095	0.853929
5.16467	0.85089
5.22533	0.848045
5.29367	0.845059
5.36167	0.842012
5.42433	0.839159
5.488	0.836498
5.54767	0.833898
5.61267	0.831199
5.765	0.82473
5.829	0.822015
5.905	0.818914
5.96833	0.816291
6.03667	0.813603
6.18267	0.807857
6.25567	0.805
6.32367	0.802251
6.388	0.799651
6.451	0.797201
6.525	0.794409
6.58867	0.792062
6.66167	0.789049
6.73167	0.786369
6.786	0.784491
6.85	0.782163
6.91133	0.779831
6.97733	0.777246
7.04333	0.774772
7.114	0.772268
7.182	0.769794
7.25133	0.767278
7.31733	0.764946
7.38633	0.762388
7.45633	0.75978
7.558	0.756144
7.619	0.753923
7.68367	0.751609
7.74333	0.749461
7.81167	0.747052
7.88167	0.744547
7.94533	0.742227
8.01733	0.739822
8.122	0.736063
8.20067	0.733375
8.266	0.731051
8.32867	0.729013
8.38733	0.726887
8.453	0.724688
8.566	0.720754
8.63567	0.718464
8.70367	0.715921
8.76633	0.7137
8.82733	0.711826
8.88733	0.709555
8.954	0.707376
9.02533	0.704929
9.08767	0.702822
9.26467	0.696769
9.32733	0.694724
9.39633	0.692319
9.468	0.689952
9.53867	0.687612
9.596	0.685666
9.661	0.683441
9.72867	0.681166
9.80267	0.678853
9.869	0.676516
9.93567	0.67431
10.003	0.672054
10.066	0.669902
10.1267	0.667925
10.191	0.665688
10.2483	0.663765
10.3137	0.661574
10.375	0.659643
10.4443	0.657391
10.5057	0.655315
10.565	0.653315
10.633	0.651064
10.704	0.648701
10.763	0.646735
10.8207	0.644923
10.8827	0.642916
11.0843	0.636423
11.142	0.634408
11.2153	0.631916
11.2887	0.629614
11.35	0.627492
11.4207	0.625278
11.4823	0.623286
11.5423	0.62129
11.603	0.61939
11.6633	0.617382
11.7293	0.615394
11.7943	0.613234
11.8527	0.611227
11.9197	0.608998
11.986	0.606963
12.0533	0.604777
12.1197	0.60249
12.191	0.600272
12.261	0.597986
12.3263	0.596036
12.3877	0.59409
12.4567	0.591731
12.523	0.589593
12.5847	0.587544
12.6567	0.585273
12.7193	0.583354
12.8587	0.57893
12.9247	0.576796
12.9957	0.574452
13.056	0.572636
13.129	0.570338
13.2377	0.566882
13.3093	0.564488
13.3833	0.562213
13.446	0.560279
13.5167	0.558069
13.5783	0.556058
13.6423	0.554027
13.7017	0.552242
13.7677	0.550204
13.8307	0.54817
13.9027	0.545991
13.9743	0.543693
14.0457	0.541399
14.1027	0.539701
14.182	0.537124
14.2507	0.534971
14.3237	0.532738
14.5233	0.526705
14.5857	0.524522
14.6487	0.52261
14.7237	0.520266
14.7863	0.518461
14.8513	0.516481
14.9163	0.514366
14.9847	0.512367
15.0457	0.510402
15.1143	0.508203
15.181	0.506242
15.234	0.504659
15.308	0.502311
15.3757	0.500365
15.448	0.498063
15.514	0.496083
15.58	0.493987
15.6513	0.491911
15.7117	0.490076
15.7817	0.487881
15.85	0.485847
15.911	0.48405
15.9817	0.481817
16.0443	0.479944
16.111	0.478032
16.176	0.475921
16.3807	0.469769
16.4717	0.467181
16.5387	0.465292
16.5997	0.463292
16.6723	0.461029
16.7347	0.459209
16.794	0.457466
16.8607	0.455466
16.926	0.45355
16.994	0.451543
17.0697	0.44936
17.1317	0.447482
17.2007	0.445433
17.263	0.44377
17.321	0.441957
17.3827	0.440076
17.448	0.438314
17.5083	0.436551
17.5653	0.434758
17.6247	0.432919
17.686	0.431271
17.7487	0.429497
17.8207	0.427398
17.884	0.425455
18.034	0.421047
18.1063	0.419032
18.1757	0.417013
18.235	0.41522
18.2963	0.413515
18.367	0.411389
18.4327	0.409523
18.505	0.407611
18.5707	0.405696
18.6327	0.403795
18.6953	0.402136
18.7507	0.400492
18.826	0.398232
18.898	0.396171
18.96	0.394539
19.03	0.39239
19.0937	0.390738
19.16	0.38883
19.2213	0.387079
19.2803	0.385443
19.345	0.383531
19.4167	0.381493
19.4777	0.379895
19.535	0.37827
19.6007	0.376392
19.6693	0.374504
19.8167	0.370313
19.8773	0.368742
19.9437	0.366757
20.015	0.364719
20.077	0.363091
20.1513	0.361049
20.224	0.358889
20.3017	0.356965
20.3663	0.355054
20.429	0.35326
20.501	0.351226
20.5737	0.349261
20.6367	0.347667
20.7023	0.345977
20.7623	0.344203
20.8243	0.342559
20.8893	0.340704
20.9447	0.339209
21.0133	0.337236
21.0767	0.335703
21.1323	0.334005
21.199	0.332197
21.2653	0.330457
21.334	0.328565
21.5163	0.323709
21.5877	0.321751
21.6673	0.319667
21.7353	0.317821
21.7897	0.316287
21.8657	0.314341
21.9397	0.312326
22.004	0.310598
22.0697	0.30892
22.1237	0.307528
22.1907	0.305601
22.2527	0.303945
22.3123	0.302431
22.3753	0.300691
22.4463	0.298803
22.5123	0.297246
22.5973	0.295021
22.6717	0.292869
22.7483	0.290942
22.809	0.289324
22.8757	0.287581
22.9403	0.285876
22.996	0.284384
23.061	0.282729
23.1237	0.281215
23.1917	0.279334
23.2983	0.276707
23.381	0.274462
23.4507	0.272723
23.5207	0.270964
23.582	0.269167
23.6467	0.267603
23.711	0.266009
23.775	0.264533
23.84	0.262655
23.899	0.261053
23.9663	0.259306
24.033	0.257704
24.101	0.256102
24.1627	0.2545
24.225	0.252875
24.287	0.251154
24.3483	0.249759
24.411	0.248195
24.476	0.246501
24.5393	0.244838
24.6133	0.243098
24.6807	0.241355
24.7507	0.239688
24.816	0.238143
24.8923	0.236082
24.989	0.233719
25.073	0.231643
25.1367	0.229984
25.1987	0.228477
25.268	0.226807
25.339	0.225025
25.4	0.223411
25.4567	0.22202
25.5253	0.22046
25.588	0.218777
25.65	0.217439
25.7157	0.215826
25.7823	0.214132
25.8487	0.212556
25.9077	0.210993
25.9953	0.20892
26.0667	0.207119
26.128	0.205571
26.1893	0.204187
26.2497	0.202791
26.3127	0.201151
26.372	0.199694
26.437	0.198096
26.506	0.196528
26.5727	0.194988
26.632	0.19358
26.7623	0.190311
26.8347	0.188694
26.9187	0.186454
26.98	0.185199
27.0493	0.183678
27.1057	0.182324
27.173	0.180638
27.2377	0.178971
27.315	0.177197
27.3863	0.175442
27.4607	0.173687
27.5237	0.172349
27.588	0.170758
27.657	0.16921
27.7167	0.167772
27.7867	0.16609
27.8623	0.164392
27.926	0.162912
27.9993	0.161108
28.0583	0.159945
28.1183	0.158412
28.1847	0.157017
28.2483	0.155483
28.3133	0.153923
28.3823	0.152425
28.512	0.149201
28.5767	0.147871
28.6377	0.14638
28.7083	0.144862
28.771	0.14347
28.829	0.142113
28.896	0.140656
28.966	0.139062
29.0317	0.137475
29.0917	0.136068
29.1587	0.134726
29.2177	0.133085
29.2763	0.132068
29.3467	0.130413
29.4063	0.128975
29.4737	0.127507
29.54	0.12605
29.5997	0.124796
29.6863	0.122716
29.7573	0.121087
29.838	0.11939
29.903	0.117895
29.9643	0.116557
30.0293	0.115062
30.2067	0.111097
30.27	0.109682
30.3333	0.108439
30.4053	0.106723
30.4713	0.105274
30.536	0.10405
30.6037	0.102448
30.669	0.10098
30.7333	0.0995727
30.8033	0.098093
30.8637	0.0968657
30.9287	0.095386
30.998	0.0938909
31.0747	0.0922316
31.1343	0.0908284
31.2	0.0895972
31.2623	0.0881443
31.3293	0.0866111
31.3937	0.0854756
31.462	0.0838238
31.5237	0.0825849
31.5823	0.0812467
31.6413	0.0799812
31.7043	0.0787309
31.7643	0.0773507
31.833	0.0759398
31.9003	0.074353
32.066	0.0709922
32.1337	0.0694208
32.193	0.0683158
32.2547	0.0670922
32.3247	0.0656584
32.381	0.0644272
32.4473	0.0630087
32.5213	0.0615406
32.5877	0.0601411
32.6487	0.0588259
32.71	0.0575603
32.772	0.0561304
32.8447	0.0547042
32.8973	0.0534883
32.9597	0.0522992
33.0193	0.0510949
33.087	0.0497757
33.152	0.048514
33.214	0.0470534
33.287	0.0456502
33.3603	0.0441131
33.4247	0.0427406
33.4963	0.0415094
33.5567	0.0400832
33.6207	0.0388941
33.7467	0.0361221
33.8157	0.034803
33.8743	0.0335871
33.9463	0.0323177
34.0177	0.0306736
34.099	0.0291289
34.17	0.0277334
34.2347	0.026464
34.305	0.0249116
34.37	0.023734
34.43	0.0226099
34.5017	0.0210844
34.5733	0.0195473
34.6307	0.0184806
34.7017	0.0171423
34.7667	0.0158921
34.8333	0.0145003
34.903	0.0132386
34.973	0.0118812
35.0403	0.0105812
35.1	0.00921629
35.1643	0.00813041
35.2307	0.00666218
35.3023	0.00531254
35.3663	0.00404698
35.5253	0.000965199

## Sheet: 150_charge
cap	U
0	0.0812127
0.0343333	0.120086
0.108667	0.14321
0.183	0.158879
0.258667	0.172032
0.332667	0.1832
0.402333	0.192935
0.468	0.201136
0.533667	0.20876
0.590333	0.215283
0.662333	0.222838
0.729333	0.229781
0.790333	0.235666
0.858	0.241745
0.919667	0.247473
1.07833	0.260966
1.14067	0.265997
1.21033	0.271438
1.27433	0.276164
1.34167	0.28115
1.4	0.285409
1.48067	0.291144
1.55233	0.295874
1.61833	0.300397
1.688	0.304909
1.75367	0.309107
1.813	0.312996
1.87567	0.3167
1.94533	0.320994
2.01333	0.324971
2.07433	0.328557
2.151	0.332881
2.22133	0.33682
2.28667	0.340318
2.352	0.343977
2.40733	0.346795
2.48133	0.35071
2.54133	0.353838
2.60267	0.356931
2.67067	0.360422
2.73233	0.363412
2.94533	0.373774
3.01833	0.377245
3.08733	0.380315
3.15233	0.383298
3.216	0.386299
3.28133	0.389167
3.344	0.392023
3.39967	0.394344
3.467	0.397422
3.53333	0.399999
3.598	0.402893
3.65167	0.405168
3.715	0.407787
3.78133	0.410498
3.86167	0.413874
3.93433	0.416891
4.00267	0.419537
4.06967	0.422114
4.13867	0.424832
4.20133	0.427321
4.26333	0.429818
4.327	0.432169
4.40167	0.435079
4.54233	0.440405
4.60867	0.442776
4.67367	0.445253
4.73633	0.447651
4.806	0.45006
4.87033	0.452487
4.93633	0.454747
4.994	0.456915
5.059	0.459343
5.12033	0.461339
5.18433	0.463751
5.24767	0.465866
5.30967	0.468034
5.382	0.470508
5.44067	0.472557
5.503	0.474767
5.566	0.476935
5.625	0.478854
5.68867	0.481114
5.766	0.483737
5.83433	0.485943
5.90533	0.488463
5.96833	0.490508
6.032	0.4926
6.1	0.49476
6.164	0.496909
6.22533	0.498885
6.401	0.504724
6.47267	0.507094
6.54133	0.50932
6.614	0.511553
6.678	0.513617
6.74433	0.515827
6.80833	0.517712
6.86533	0.519628
6.92467	0.521536
6.991	0.523566
7.062	0.525933
7.12967	0.528051
7.20233	0.530356
7.27533	0.532723
7.33833	0.534589
7.40733	0.536795
7.46333	0.538516
7.537	0.540863
7.599	0.542794
7.65833	0.544603
7.73133	0.54692
7.789	0.548759
7.859	0.550785
7.92867	0.553033
8.078	0.557614
8.15	0.559908
8.21367	0.561717
8.28733	0.564041
8.355	0.566075
8.42633	0.568324
8.49067	0.570166
8.56333	0.572526
8.62233	0.574284
8.693	0.576292
8.75033	0.578081
8.827	0.580494
8.895	0.582597
8.96633	0.584566
9.04933	0.587192
9.123	0.589406
9.192	0.591544
9.254	0.593409
9.321	0.595356
9.40433	0.598017
9.47233	0.600016
9.54133	0.602001
9.62733	0.604612
9.875	0.612129
9.93633	0.613919
10.0113	0.616182
10.0807	0.618407
10.1483	0.620323
10.213	0.622238
10.2787	0.624284
10.3373	0.625955
10.4003	0.627912
10.4707	0.630099
10.548	0.632279
10.6127	0.634279
10.6757	0.636244
10.7407	0.638175
10.806	0.640193
10.8717	0.641998
10.9333	0.644086
10.992	0.645665
11.0567	0.647703
11.1183	0.649549
11.1787	0.651354
11.2417	0.653266
11.3127	0.655468
11.3757	0.65717
11.4363	0.659009
11.705	0.667176
11.773	0.669267
11.8307	0.670846
11.894	0.672907
11.9587	0.674804
12.0293	0.676987
12.09	0.678658
12.1593	0.680749
12.2333	0.683062
12.293	0.68489
12.367	0.687092
12.4333	0.689218
12.5017	0.691267
12.5663	0.693187
12.6327	0.695271
12.6983	0.697022
12.761	0.699033
12.8257	0.701017
12.8923	0.703009
12.9587	0.70502
13.0313	0.707165
13.0883	0.70897
13.1513	0.710813
13.363	0.717267
13.4237	0.719198
13.5007	0.721404
13.5663	0.723549
13.6277	0.725285
13.6927	0.727411
13.7543	0.729319
13.8337	0.73164
13.903	0.73385
13.97	0.735819
14.031	0.737788
14.089	0.739397
14.1523	0.741275
14.2317	0.743856
14.2963	0.745821
14.3643	0.747874
14.4243	0.749809
14.488	0.751701
14.548	0.753732
14.615	0.755506
14.6777	0.757524
14.7457	0.759639
14.808	0.761658
14.8733	0.763638
15.0617	0.769362
15.1333	0.771591
15.1957	0.77369
15.2677	0.775992
15.3247	0.777456
15.3887	0.779559
15.4577	0.781811
15.5293	0.783979
15.5877	0.785738
15.6463	0.78773
15.709	0.789554
15.7673	0.791508
15.84	0.793614
15.9057	0.795729
15.9697	0.797748
16.0417	0.800045
16.1003	0.801919
16.1633	0.803827
16.2263	0.805926
16.327	0.809011
16.3877	0.81082
16.4703	0.813474
16.5357	0.815611
16.6027	0.817653
16.6603	0.819427
16.7453	0.822199
16.928	0.827961
16.987	0.829884
17.0693	0.832526
17.1353	0.834644
17.2047	0.836808
17.2687	0.838701
17.33	0.840712
17.4073	0.843293
17.4797	0.845503
17.536	0.847269
17.602	0.849414
17.676	0.851899
17.7453	0.853979
17.8093	0.856002
17.8783	0.858376
17.9437	0.860411
18.0127	0.86272
18.077	0.864708
18.1437	0.866983
18.216	0.869262
18.275	0.871185
18.347	0.873318
18.4093	0.875288
18.466	0.877218
18.528	0.879367
18.596	0.881325
18.6607	0.883478
18.8463	0.88948
18.9157	0.891851
18.9787	0.893717
19.046	0.896026
19.1363	0.899012
19.199	0.900798
19.265	0.903031
19.328	0.905069
19.4067	0.907577
19.4673	0.909615
19.5283	0.911546
19.588	0.913473
19.653	0.915797
19.737	0.918481
19.8013	0.920481
19.877	0.923131
19.95	0.925444
20.017	0.927578
20.0877	0.929902
20.1733	0.93272
20.2387	0.934785
20.2963	0.936823
20.5097	0.943881
20.5717	0.945777
20.6637	0.948718
20.7403	0.951333
20.8117	0.953738
20.8833	0.955975
20.9377	0.957752
21.0123	0.960349
21.0777	0.962559
21.141	0.964451
21.209	0.96668
21.2823	0.96928
21.3413	0.971001
21.4027	0.973016
21.4627	0.975207
21.5237	0.977004
21.588	0.979313
21.659	0.981737
21.729	0.984031
21.8043	0.986444
21.8883	0.989151
21.956	0.991407
22.0263	0.993701
22.0907	0.995857
22.264	1.00162
22.3283	1.00376
22.4057	1.00645
22.467	1.00849
22.526	1.01028
22.5927	1.01254
22.6667	1.01511
22.7317	1.01715
22.8127	1.01991
22.884	1.02233
22.9497	1.02459
23.0087	1.02644
23.0743	1.02862
23.1267	1.0302
23.1877	1.03249
23.2467	1.03429
23.3147	1.03658
23.3843	1.03892
23.4413	1.04087
23.5063	1.04294
23.572	1.04518
23.6587	1.04813
23.723	1.05013
23.7793	1.05206
24.0097	1.05982
24.0773	1.06216
24.143	1.06434
24.1993	1.06617
24.285	1.06905
24.3477	1.07109
24.416	1.07333
24.481	1.07558
24.5447	1.07773
24.614	1.08
24.68	1.08226
24.735	1.08416
24.8013	1.08626
24.8723	1.08865
24.937	1.09079
24.9973	1.09271
25.061	1.09495
25.1277	1.09719
25.1937	1.09953
25.251	1.10139
25.313	1.10335
25.383	1.10574
25.458	1.10824
25.5273	1.11055
25.592	1.11286
25.7497	1.1181
25.8267	1.12074
25.8993	1.12321
25.9747	1.12561
26.038	1.12794
26.111	1.13023
26.169	1.13223
26.2473	1.13481
26.3167	1.13718
26.3727	1.13903
26.45	1.14168
26.522	1.14407
26.5817	1.14596
26.636	1.14784
26.7043	1.15008
26.761	1.152
26.8423	1.15478
26.9073	1.15706
26.9613	1.15879
27.025	1.16081
27.0943	1.1633
27.1533	1.16534
27.227	1.16782
27.2903	1.16988
27.3423	1.17157
27.4853	1.17643
27.5587	1.17897
27.623	1.18117
27.682	1.18306
27.747	1.1853
27.8113	1.18744
27.8717	1.18928
27.9437	1.19177
28.0223	1.19458
28.097	1.19697
28.1597	1.1992
28.226	1.20132
28.2827	1.20318
28.3413	1.20527
28.404	1.2072
28.4697	1.20944
28.5327	1.21172
28.5913	1.21361
28.6733	1.21646
28.7367	1.21859
28.8	1.22062
28.8697	1.22296
28.9287	1.22492
28.99	1.22701
29.0573	1.22937
29.1147	1.23112
29.3183	1.23811
29.3827	1.24011
29.454	1.24246
29.5153	1.24464
29.5837	1.24707
29.6483	1.24906
29.7057	1.25092
29.7627	1.25294
29.8237	1.25494
29.8963	1.25758
29.9713	1.2599
30.0333	1.26201
30.1	1.26412
30.1627	1.2662
30.2317	1.26874
30.315	1.27138
30.3797	1.2737
30.454	1.276
30.533	1.27874
30.6017	1.28113
30.6607	1.28302
30.731	1.28531
30.8227	1.28828
30.8867	1.29035
31.044	1.29577
31.1353	1.29866
31.224	1.30187
31.296	1.30414
31.3727	1.30671
31.4527	1.30947
31.5133	1.31125
31.5823	1.31372
31.648	1.31577
31.7117	1.31796
31.7717	1.31988
31.8347	1.32203
31.898	1.32396
31.963	1.32612
32.0283	1.32839
32.0923	1.33058
32.1463	1.33235
32.212	1.33449
32.2697	1.33641
32.3487	1.33894
32.413	1.34109
32.489	1.34347
32.552	1.34566
32.612	1.34773
32.798	1.35376
32.8633	1.3561
32.936	1.35817
33.0027	1.36046
33.0687	1.36261
33.1377	1.36485
33.1993	1.36675
33.269	1.36921
33.3413	1.37146
33.402	1.37331
33.469	1.37549
33.5297	1.37744
33.592	1.37951
33.655	1.38162
33.7203	1.38375
33.7963	1.38619
33.8673	1.38848
33.9293	1.39055
33.9947	1.3925
34.0577	1.39464
34.1253	1.39681
34.1927	1.39897
34.268	1.40128
34.325	1.40316
34.3847	1.40513
34.588	1.41153
34.651	1.41354
34.715	1.41556
34.78	1.41745
34.85	1.41987
34.909	1.42175
35.003	1.42454
35.0657	1.42666
35.1377	1.42899
35.1993	1.43083
35.2667	1.43306
35.3327	1.43482
35.4023	1.43713
35.4613	1.43903
35.5267	1.44104
35.585	1.4429
35.653	1.44486
35.711	1.44675
35.7787	1.44868
35.8397	1.45061
35.9007	1.45259
35.9617	1.45442
36.0257	1.45635
36.0867	1.45819
36.3273	1.46562
36.4017	1.46798
36.4607	1.46959
36.5233	1.47155
36.5873	1.47342
36.6473	1.47509
36.7137	1.47712
36.7793	1.47911
36.844	1.48099
36.8983	1.48255
36.9573	1.48428
37.031	1.48649
37.0897	1.48821
37.158	1.4901
37.2413	1.49269
37.309	1.49462
37.395	1.49711
37.456	1.49884
37.539	1.50121
37.6123	1.50328
37.6783	1.50517
37.743	1.50702
37.8103	1.50888
37.8773	1.5107
38.057	1.51581
38.117	1.51746
38.19	1.51946
38.2527	1.52118
38.327	1.52313
38.394	1.52493
38.4577	1.52677
38.5383	1.52882
38.603	1.53068
38.68	1.53253
38.742	1.53419
38.797	1.53561
38.8697	1.53765
38.9373	1.53931
39.0057	1.54126
39.07	1.54273
39.1397	1.5446
39.203	1.54609
39.271	1.54777
39.3513	1.54984
39.415	1.55148
39.4797	1.55317
39.5403	1.55462
39.609	1.55628
39.814	1.56107
39.8893	1.56285
39.9547	1.5645
40.0187	1.56592
40.0967	1.56772
40.16	1.56921
40.2227	1.57073
40.3093	1.57253
40.387	1.57436
40.473	1.57617
40.5537	1.57806
40.6287	1.57949
40.697	1.58104
40.765	1.58263
40.832	1.58404
40.8897	1.58528
40.9663	1.58681
41.039	1.58826
41.1153	1.5898
41.1807	1.5912
41.252	1.59269
41.3153	1.5938
41.509	1.59763
41.589	1.59909

## Sheet: 150_discharge
cap	U
0	1.49358
0.0603333	1.44293
0.123333	1.41442
0.168	1.39784
0.237	1.37595
0.308667	1.35579
0.402667	1.33239
0.489667	1.31297
0.567667	1.29706
0.632	1.28441
0.701	1.27172
0.766667	1.26032
0.833667	1.2491
0.886	1.24047
0.951	1.23052
1.01067	1.22166
1.07667	1.21189
1.14467	1.20244
1.19567	1.19563
1.27067	1.18574
1.33767	1.17711
1.39733	1.16991
1.57967	1.1485
1.65233	1.14064
1.72333	1.1328
1.77733	1.12733
1.846	1.12018
1.91867	1.11308
1.983	1.10686
2.06033	1.0995
2.137	1.09241
2.19933	1.08678
2.272	1.0807
2.33167	1.07531
2.389	1.07072
2.46533	1.06437
2.52767	1.05948
2.59367	1.05421
2.67	1.04831
2.744	1.04271
2.80567	1.03819
2.87633	1.03329
2.952	1.02785
3.02367	1.02286
3.09367	1.01818
3.16367	1.01368
3.37233	1.00027
3.43933	0.996193
3.49733	0.992519
3.57067	0.988309
3.63733	0.984593
3.718	0.979806
3.781	0.976281
3.84933	0.972515
3.90933	0.96907
3.97033	0.965946
4.02933	0.962883
4.08833	0.959649
4.15167	0.956418
4.219	0.952847
4.282	0.949822
4.34733	0.9464
4.41667	0.943089
4.473	0.940218
4.55	0.93657
4.61767	0.933377
4.67933	0.930529
4.73767	0.927952
4.81833	0.924171
4.87633	0.921395
4.941	0.918619
5.004	0.915805
5.21133	0.906827
5.27933	0.90399
5.34567	0.900954
5.41067	0.898381
5.46967	0.895808
5.53267	0.893468
5.60333	0.890356
5.66767	0.887733
5.74633	0.884636
5.80967	0.882043
5.863	0.879834
5.92533	0.877471
5.99167	0.874901
6.05233	0.872454
6.123	0.869728
6.19067	0.86709
6.26867	0.864066
6.33533	0.861664
6.403	0.858896
6.468	0.856575
6.53033	0.854331
6.59167	0.851807
6.663	0.849353
6.72667	0.846975
6.90933	0.84028
6.994	0.837202
7.058	0.834808
7.11667	0.832556
7.189	0.83006
7.252	0.827758
7.315	0.82549
7.37533	0.823338
7.438	0.821166
7.49567	0.818949
7.596	0.8155
7.65767	0.81332
7.73	0.810847
7.79367	0.808541
7.856	0.806392
7.91567	0.804312
7.97833	0.80203
8.033	0.800221
8.109	0.797675
8.187	0.794895
8.26633	0.792115
8.33767	0.789534
8.39867	0.787374
8.458	0.785424
8.53333	0.782954
8.75633	0.775323
8.82167	0.773082
8.88933	0.770845
8.953	0.768685
9.01333	0.766563
9.079	0.764391
9.12933	0.762648
9.19467	0.76056
9.25867	0.758388
9.32767	0.756068
9.392	0.753777
9.459	0.75169
9.52	0.749545
9.57767	0.747721
9.63567	0.745721
9.731	0.742609
9.798	0.740319
9.856	0.738396
9.91967	0.73614
9.989	0.733899
10.0483	0.732121
10.1597	0.728244
10.216	0.726417
10.281	0.724459
10.3597	0.721729
10.5663	0.714984
10.6303	0.712625
10.6897	0.71079
10.7637	0.708412
10.8253	0.706619
10.882	0.704451
10.9457	0.702573
11.0143	0.700295
11.0813	0.698134
11.143	0.696146
11.2057	0.694143
11.2667	0.692028
11.324	0.690285
11.3843	0.688404
11.4513	0.686014
11.516	0.684182
11.581	0.681965
11.6433	0.679919
11.7033	0.677893
11.7637	0.676184
11.8277	0.673943
11.9067	0.6715
11.9613	0.6696
12.019	0.667906
12.0803	0.666044
12.241	0.660825
12.3307	0.657927
12.4073	0.65561
12.47	0.653602
12.5383	0.651526
12.607	0.649209
12.6703	0.647186
12.7297	0.645332
12.7957	0.643237
12.871	0.640816
12.9397	0.638859
13.0047	0.636775
13.087	0.634164
13.1543	0.631988
13.2193	0.630176
13.293	0.62779
13.367	0.625324
13.4247	0.623741
13.491	0.621367
13.5613	0.61952
13.6247	0.617409
13.6817	0.615597
13.755	0.613349
13.8143	0.611441
13.8953	0.608948
14.1223	0.601997
14.2133	0.599297
14.279	0.597168
14.3447	0.595344
14.4077	0.593363
14.4687	0.591628
14.5337	0.589475
14.5983	0.587575
14.6653	0.585674
14.725	0.583824
14.784	0.582004
14.8517	0.5801
14.9397	0.577247
15.0223	0.574789
15.1047	0.572411
15.1717	0.570438
15.231	0.568461
15.2937	0.566641
15.3687	0.564313
15.43	0.562646
15.5003	0.560642
15.5673	0.558436
15.625	0.55683
15.773	0.552349
15.84	0.550464
15.8983	0.548587
15.958	0.546992
16.0263	0.54508
16.0883	0.543046
16.1537	0.541161
16.219	0.53933
16.2783	0.537583
16.3407	0.535793
16.4003	0.533912
16.4937	0.531251
16.5487	0.529748
16.619	0.527806
16.7103	0.525053
16.7793	0.522988
16.8367	0.52134
16.9033	0.519547
16.9747	0.517421
17.0487	0.515303
17.113	0.51333
17.1827	0.511438
17.248	0.509518
17.3093	0.507756
17.3693	0.506184
17.4337	0.504142
17.625	0.498874
17.6973	0.496821
17.7603	0.495081
17.8257	0.493169
17.8897	0.491445
17.9493	0.489747
18.021	0.487698
18.0893	0.485847
18.1627	0.483679
18.228	0.48192
18.2927	0.480131
18.354	0.478323
18.4147	0.476629
18.4773	0.474847
18.549	0.473065
18.6173	0.471131
18.681	0.469399
18.76	0.4672
18.8233	0.465464
18.886	0.463587
18.9517	0.461866
19.0377	0.459553
19.0913	0.458035
19.3043	0.452376
19.369	0.450507
19.4377	0.448679
19.5053	0.44679
19.5713	0.445051
19.6483	0.442929
19.708	0.441483
19.7767	0.439487
19.8417	0.437794
19.9147	0.435725
19.9827	0.433947
20.039	0.432468
20.1093	0.430758
20.1737	0.428908
20.2523	0.426912
20.317	0.42518
20.3787	0.423421
20.4467	0.421724
20.507	0.420175
20.5747	0.418359
20.6497	0.416382
20.7163	0.414719
20.7787	0.412937
20.837	0.411507
21.041	0.406265
21.1023	0.404591
21.164	0.403
21.2267	0.401237
21.2973	0.39941
21.3623	0.397861
21.4323	0.395953
21.4967	0.394225
21.5653	0.392646
21.6273	0.390887
21.683	0.389469
21.773	0.387259
21.838	0.385657
21.902	0.383951
21.966	0.382197
22.031	0.380545
22.085	0.379344
22.1657	0.377291
22.231	0.375582
22.3007	0.373892
22.356	0.372527
22.4183	0.370929
22.4883	0.36912
22.549	0.367576
22.6043	0.3661
22.8177	0.361026
22.8873	0.359099
22.9467	0.357539
23.0307	0.355566
23.0963	0.354037
23.1483	0.352622
23.231	0.350584
23.2857	0.349299
23.3627	0.3473
23.4263	0.345778
23.493	0.344183
23.5547	0.342639
23.6197	0.340995
23.6793	0.339442
23.743	0.337882
23.822	0.336116
23.911	0.33412
23.9687	0.332591
24.0327	0.330992
24.0987	0.329394
24.1603	0.327964
24.2237	0.326538
24.3113	0.324401
24.4037	0.322183
24.551	0.318631
24.6143	0.316995
24.6727	0.315775
24.7367	0.314311
24.804	0.312479
24.862	0.311172
24.9213	0.309723
24.9867	0.308101
25.0487	0.306752
25.1143	0.305138
25.1773	0.303651
25.2453	0.30216
25.3127	0.300554
25.3753	0.299055
25.4433	0.297461
25.516	0.295828
25.5823	0.294302
25.6423	0.292731
25.698	0.291614
25.7653	0.290062
25.8337	0.288357
25.8973	0.286996
25.964	0.285463
26.0257	0.283853
26.086	0.282488
26.1437	0.281348
26.319	0.277223
26.3947	0.275491
26.4563	0.274057
26.5253	0.272467
26.591	0.270884
26.6457	0.269932
26.7103	0.26815
26.77	0.266961
26.8387	0.26537
26.903	0.263887
26.983	0.26222
27.0463	0.26069
27.1127	0.259283
27.1813	0.257654
27.2423	0.256408
27.3033	0.254898
27.3613	0.253774
27.424	0.252355
27.5053	0.250462
27.582	0.248677
27.684	0.246562
27.7403	0.245171
27.8227	0.243393
27.9963	0.239543
28.0993	0.237432
28.1747	0.235719
28.2487	0.234098
28.3083	0.23279
28.3753	0.231311
28.441	0.229949
28.5067	0.228363
28.5623	0.227311
28.637	0.225675
28.74	0.223476
28.7993	0.222042
28.8597	0.220869
28.9187	0.219561
29.0053	0.217668
29.082	0.215913
29.153	0.214376
29.2203	0.212935
29.2877	0.211604
29.352	0.210293
29.4167	0.208909
29.4743	0.207601
29.5313	0.206359
29.711	0.202696
29.7843	0.20112
29.842	0.199778
29.91	0.198287
29.9713	0.197159
30.0303	0.19594
30.0863	0.194731
30.1473	0.193424
30.2203	0.191849
30.3123	0.190021
30.373	0.188713
30.4447	0.187291
30.507	0.185926
30.5663	0.184683
30.6277	0.183402
30.691	0.182167
30.7537	0.180799
30.817	0.179583
30.876	0.178241
30.946	0.176849
31.006	0.175713
31.0753	0.174234
31.1367	0.172853
31.204	0.171565
31.2667	0.170185
31.327	0.169022
31.394	0.167577
31.4683	0.166254
31.6713	0.16209
31.736	0.160664
31.803	0.159196
31.882	0.157888
31.9693	0.155969
32.027	0.154914
32.1153	0.153063
32.185	0.151522
32.2587	0.150199
32.3207	0.148808
32.384	0.147676
32.445	0.146525
32.5103	0.145221
32.5693	0.143871
32.633	0.142843
32.697	0.141409
32.763	0.140132
32.8343	0.138737
32.8957	0.137509
32.9623	0.136221
33.024	0.135051
33.0883	0.133873
33.14	0.132676
33.3323	0.129078
33.401	0.127557
33.467	0.126348
33.5337	0.124983
33.5923	0.123955
33.6563	0.122548
33.7153	0.121393
33.788	0.120135
33.8497	0.118916
33.9187	0.11762
33.9807	0.11635
34.0393	0.115272
34.1077	0.113911
34.1653	0.112768
34.2377	0.111475
34.3043	0.110148
34.3703	0.108921
34.4353	0.107663
34.504	0.106459
34.565	0.105174
34.6183	0.10413
34.695	0.102647
34.7737	0.101331
34.8297	0.100116
34.8893	0.099003
34.9513	0.0978827
35.2173	0.0928931
35.2817	0.0916581
35.3513	0.0902625
35.4157	0.0890964
35.4963	0.0877773
35.566	0.0862861
35.6253	0.0852538
35.6953	0.0838314
35.7547	0.0828373
35.8227	0.0815335
35.882	0.0805012
35.9427	0.0794115
36.017	0.0780618
36.0843	0.0768268
36.1393	0.0756836
36.2033	0.0744907
36.2997	0.0729498
36.4177	0.0705983
36.512	0.0688625
36.582	0.0675663
36.6417	0.0665034
36.6977	0.0656737
36.7733	0.0642131
37.0087	0.0598314
37.0697	0.0588756
37.1353	0.0576521
37.199	0.0565586
37.2613	0.0554765
37.3297	0.0540924
37.3973	0.0530257
37.4547	0.0520736
37.524	0.0506972
37.582	0.0496458
37.6463	0.0485751
37.7067	0.0473783
37.766	0.0462161
37.8253	0.0452066
37.8847	0.0442317
37.9523	0.0430273
38.0163	0.0420523
38.101	0.0405535
38.1827	0.0389667
38.2607	0.0377624
38.3233	0.0366421
38.387	0.0354683
38.4697	0.0339733
38.721	0.0296566
38.7853	0.028521
38.856	0.027309
38.916	0.0261504
38.9753	0.0253093
39.0573	0.0239023
39.121	0.0226596
39.178	0.021784
39.2567	0.0204267
39.329	0.0192912
39.3903	0.0181517
39.448	0.0173259
39.512	0.0160832
39.5803	0.0148405
39.654	0.013728
39.7147	0.0125771
39.7803	0.0114989
39.8593	0.0101492
39.9313	0.00892184
40.0037	0.0077748
40.06	0.00687247
40.1153	0.00585925
40.188	0.00463955
40.2463	0.00361109

## Sheet: 250_charge
cap	U
0	0.129209
0.0493333	0.141149
0.132	0.156623
0.186667	0.165264
0.254	0.174819
0.322667	0.183601
0.394667	0.192074
0.461	0.199408
0.544667	0.207758
0.611667	0.214262
0.671667	0.219791
0.734333	0.225251
0.799667	0.23097
0.862667	0.236052
0.925	0.240904
0.991333	0.246169
1.06167	0.251254
1.12767	0.256068
1.18733	0.260163
1.25733	0.265068
1.347	0.27091
1.423	0.275965
1.49167	0.280091
1.576	0.285382
1.635	0.288793
1.84433	0.300661
1.91167	0.304351
1.96633	0.307302
2.03967	0.311183
2.111	0.31493
2.16933	0.317844
2.234	0.321182
2.286	0.323724
2.359	0.327334
2.432	0.330763
2.50133	0.334128
2.578	0.33763
2.63667	0.340211
2.70433	0.3433
2.76433	0.345942
2.84	0.349319
2.90333	0.352156
2.972	0.355046
3.03567	0.357615
3.103	0.360567
3.16367	0.363133
3.24333	0.366272
3.30433	0.368792
3.374	0.371609
3.54133	0.378151
3.612	0.380782
3.67133	0.383099
3.74133	0.3856
3.80267	0.388031
3.865	0.390333
3.938	0.39304
4.013	0.395785
4.074	0.397915
4.13867	0.400377
4.201	0.402415
4.27933	0.40518
4.34633	0.407477
4.41033	0.409779
4.46867	0.411886
4.529	0.413928
4.60333	0.416356
4.66833	0.418527
4.73033	0.420726
4.79733	0.422817
4.87533	0.425543
4.93767	0.427509
5.006	0.429841
5.06733	0.431845
5.12933	0.433775
5.18633	0.435565
5.33933	0.440516
5.404	0.442508
5.473	0.444745
5.54267	0.446924
5.603	0.44874
5.66633	0.450771
5.746	0.453187
5.802	0.454827
5.87167	0.45706
5.938	0.458972
5.998	0.460823
6.06467	0.46278
6.13067	0.464887
6.19367	0.466646
6.27167	0.469108
6.33167	0.470821
6.44633	0.474362
6.515	0.476281
6.58067	0.478384
6.64833	0.480212
6.71	0.482062
6.783	0.484245
6.86133	0.486379
6.92167	0.488206
7.086	0.493093
7.15467	0.494859
7.22467	0.496844
7.29133	0.498882
7.36433	0.501011
7.436	0.503011
7.52033	0.505366
7.58567	0.507282
7.66967	0.509778
7.73067	0.511228
7.79067	0.512971
7.84933	0.514749
7.918	0.516584
7.98267	0.518538
8.045	0.520056
8.10767	0.522014
8.179	0.523987
8.25533	0.52604
8.31767	0.527925
8.396	0.529963
8.46	0.53166
8.52367	0.5334
8.59933	0.535709
8.666	0.537518
8.81233	0.541605
8.87	0.543062
8.93733	0.545069
9.013	0.546966
9.07633	0.548835
9.139	0.550445
9.20167	0.552299
9.27067	0.554112
9.33267	0.555893
9.39233	0.557492
9.46267	0.559461
9.53467	0.561472
9.603	0.563238
9.664	0.564917
9.726	0.566595
9.78467	0.568259
9.84067	0.5697
9.91333	0.571757
9.97667	0.573428
10.046	0.575401
10.116	0.577351
10.1807	0.579068
10.2487	0.580891
10.309	0.582486
10.3893	0.584787
10.4533	0.586474
10.6027	0.590515
10.6903	0.592939
10.77	0.59521
10.8323	0.596843
10.8973	0.598556
10.966	0.600437
11.0243	0.602077
11.0843	0.603702
11.1503	0.605365
11.213	0.607403
11.2707	0.608803
11.3387	0.610539
11.408	0.612439
11.493	0.614863
11.5523	0.616473
11.617	0.618113
11.6833	0.619983
11.751	0.621795
11.8223	0.623672
11.8913	0.625557
11.962	0.627557
12.0713	0.630424
12.1457	0.632573
12.3037	0.636989
12.3707	0.638649
12.438	0.640633
12.5017	0.642373
12.564	0.644044
12.639	0.645967
12.7037	0.64781
12.7757	0.649779
12.852	0.651844
12.9203	0.653709
12.9867	0.655445
13.07	0.657766
13.137	0.65959
13.2093	0.661559
13.2797	0.663402
13.3473	0.665306
13.4097	0.667038
13.476	0.668789
13.54	0.670605
13.6047	0.67241
13.6707	0.674264
13.741	0.676
13.7997	0.677847
13.87	0.679721
13.935	0.681472
14.0987	0.686098
14.192	0.688515
14.2683	0.690782
14.3237	0.692258
14.398	0.694208
14.4627	0.696012
14.5267	0.697725
14.5887	0.699542
14.6423	0.700864
14.724	0.703181
14.7937	0.705101
14.8563	0.706967
14.9137	0.708408
14.9957	0.71074
15.0593	0.71243
15.129	0.714434
15.198	0.716338
15.2613	0.718078
15.3317	0.720123
15.4007	0.722043
15.463	0.723786
15.53	0.72566
15.5833	0.727078
15.6477	0.728791
15.823	0.73375
15.9063	0.736117
15.976	0.738097
16.0373	0.739677
16.095	0.741347
16.1803	0.743726
16.2553	0.745859
16.3293	0.747931
16.409	0.750191
16.4723	0.751996
16.531	0.753598
16.599	0.755594
16.6627	0.757299
16.7397	0.759497
16.8027	0.761287
16.8723	0.763187
16.9397	0.765053
16.9993	0.766907
17.0603	0.768467
17.125	0.770341
17.193	0.772329
17.264	0.774443
17.3167	0.775675
17.377	0.777399
17.5953	0.783681
17.681	0.786243
17.742	0.787906
17.8123	0.789959
17.8723	0.791592
17.931	0.793159
18.002	0.795262
18.0633	0.797162
18.131	0.799028
18.199	0.801009
18.2593	0.802779
18.327	0.804588
18.396	0.806721
18.4593	0.808465
18.5183	0.810243
18.6	0.812602
18.67	0.814487
18.7313	0.816429
18.795	0.818161
18.8613	0.820168
18.935	0.82221
19.007	0.824206
19.1077	0.827181
19.165	0.828813
19.231	0.830897
19.4513	0.83732
19.536	0.839718
19.602	0.841675
19.671	0.843698
19.744	0.845786
19.8067	0.847774
19.8687	0.849582
19.9357	0.851525
20.0013	0.853402
20.071	0.855348
20.1393	0.857447
20.2037	0.859332
20.2723	0.861439
20.336	0.863305
20.3987	0.865067
20.4563	0.866861
20.548	0.869637
20.6337	0.872118
20.7087	0.874328
20.7787	0.876549
20.8377	0.878323
20.904	0.880052
20.962	0.881902
21.2083	0.889324
21.272	0.891117
21.3533	0.89364
21.4187	0.895418
21.482	0.897525
21.55	0.899509
21.621	0.901486
21.6867	0.903673
21.749	0.90544
21.816	0.907478
21.8793	0.909286
21.9607	0.911993
22.0257	0.913828
22.0867	0.915717
22.1573	0.917919
22.2193	0.919621
22.283	0.921621
22.346	0.923601
22.4147	0.925608
22.4757	0.92747
22.549	0.929631
22.609	0.93147
22.6827	0.933764
22.7467	0.935718
22.96	0.94221
23.0387	0.944703
23.1053	0.946703
23.1717	0.948618
23.2383	0.950797
23.299	0.952552
23.3827	0.955225
23.4447	0.957122
23.5103	0.959198
23.5767	0.961117
23.6403	0.96309
23.7017	0.965051
23.774	0.967265
23.8393	0.969116
23.9073	0.971368
23.9723	0.973371
24.0357	0.975314
24.0953	0.976919
24.1627	0.979168
24.2193	0.980796
24.2917	0.983048
24.3623	0.985262
24.429	0.987354
24.5143	0.990042
24.5763	0.992034
24.6337	0.99362
24.795	0.998813
24.893	1.00178
24.9747	1.00425
25.051	1.00679
25.1133	1.00857
25.1853	1.01097
25.248	1.01278
25.313	1.01484
25.3787	1.0168
25.442	1.01881
25.5057	1.02098
25.5773	1.02309
25.65	1.02532
25.7123	1.02719
25.7877	1.02954
25.8507	1.03149
25.9157	1.0336
25.9787	1.03551
26.0427	1.03759
26.1183	1.03994
26.182	1.04188
26.246	1.04401
26.3037	1.04562
26.5167	1.05234
26.5903	1.05478
26.669	1.05726
26.7303	1.05919
26.7923	1.06105
26.8643	1.0632
26.926	1.06521
26.9903	1.06723
27.0577	1.06935
27.1253	1.07146
27.1953	1.07376
27.262	1.07561
27.3313	1.07795
27.4017	1.08014
27.463	1.08204
27.522	1.08394
27.588	1.086
27.649	1.08794
27.7147	1.08997
27.7817	1.09203
27.845	1.0941
27.9127	1.09614
27.9813	1.09841
28.0437	1.10042
28.1063	1.10233
28.2917	1.10803
28.355	1.11005
28.4223	1.11225
28.4893	1.1143
28.5583	1.11662
28.6247	1.11861
28.6873	1.12064
28.7443	1.12229
28.8153	1.12474
28.8733	1.12638
28.9473	1.12872
29.0173	1.13083
29.0927	1.13339
29.1563	1.13544
29.218	1.13722
29.286	1.13944
29.3467	1.14142
29.4217	1.14368
29.493	1.14596
29.546	1.14764
29.61	1.1497
29.673	1.15166
29.738	1.1538
29.8003	1.15568
29.8653	1.1579
30.0477	1.16345
30.124	1.16594
30.195	1.16809
30.2597	1.1702
30.3193	1.17197
30.3763	1.174
30.438	1.17596
30.491	1.17764
30.5663	1.17996
30.6323	1.18198
30.692	1.18386
30.7673	1.18623
30.8217	1.18791
30.894	1.19015
30.9747	1.19288
31.037	1.19471
31.0977	1.19658
31.1583	1.19871
31.2253	1.20068
31.3047	1.20321
31.366	1.20524
31.432	1.20723
31.498	1.20922
31.5583	1.21116
31.624	1.21334
31.7817	1.21836
31.8493	1.22043
31.9147	1.22255
31.9813	1.22457
32.0577	1.22686
32.124	1.22902
32.189	1.23117
32.264	1.23349
32.3293	1.23542
32.383	1.23711
32.457	1.2396
32.5253	1.24171
32.5957	1.24402
32.7007	1.24724
32.7933	1.25015
32.9013	1.25361
32.9577	1.25535
33.037	1.25782
33.097	1.25971
33.1663	1.26198
33.23	1.26394
33.284	1.2656
33.465	1.27134
33.5297	1.27332
33.5927	1.27541
33.663	1.27752
33.733	1.27967
33.8473	1.28337
33.917	1.28531
34.006	1.28833
34.0913	1.29105
34.1543	1.29296
34.248	1.29584
34.3047	1.29766
34.3627	1.29948
34.4357	1.30187
34.5093	1.30406
34.5957	1.3069
34.6523	1.30851
34.7363	1.31118
34.8083	1.31338
34.8717	1.3154
34.9403	1.31734
35.0123	1.31968
35.0747	1.32157
35.1343	1.32358
35.2597	1.32743
35.327	1.3295
35.401	1.33178
35.466	1.33383
35.5363	1.33607
35.602	1.33813
35.6723	1.34013
35.734	1.34211
35.795	1.34395
35.8553	1.34595
35.936	1.3484
36.0237	1.3511
36.0947	1.3533
36.1587	1.35515
36.2123	1.35678
36.302	1.35964
36.3677	1.36176
36.4387	1.36384
36.494	1.3656
36.5557	1.36745
36.645	1.37009
36.699	1.37187
36.7557	1.3737
37.0003	1.38113
37.073	1.3833
37.1263	1.38492
37.1963	1.38691
37.254	1.38876
37.3123	1.39059
37.382	1.39265
37.4553	1.39485
37.525	1.39689
37.595	1.39899
37.6653	1.40133
37.7347	1.40348
37.8023	1.40538
37.8733	1.40742
37.933	1.40922
37.9873	1.41081
38.0607	1.41318
38.128	1.41521
38.1973	1.4172
38.262	1.41914
38.3213	1.42093
38.383	1.4227
38.454	1.42481
38.512	1.42654
38.675	1.43137
38.7467	1.43346
38.8103	1.43524
38.872	1.43706
38.9343	1.43902
38.9907	1.44067
39.065	1.44284
39.1363	1.44497
39.1993	1.44657
39.265	1.44881
39.3277	1.45051
39.3947	1.45246
39.4597	1.45422
39.526	1.4562
39.599	1.4582
39.674	1.46045
39.7437	1.46244
39.7963	1.46406
39.8583	1.46569
39.9353	1.46784
40.0107	1.47009
40.077	1.47189
40.14	1.47378
40.1957	1.47525
40.269	1.47742
40.326	1.47903
40.5527	1.48522
40.6223	1.48731
40.689	1.48906
40.758	1.49093
40.842	1.49319
40.9113	1.49523
40.9787	1.49704
41.047	1.49881
41.1063	1.50049
41.1627	1.50199
41.2357	1.50384
41.3143	1.5061
41.3977	1.50839
41.458	1.50999
41.5333	1.51191
41.6087	1.51402
41.675	1.51566
41.7407	1.51717
41.8307	1.51962
41.8943	1.52119
41.961	1.52297
42.0223	1.52458
42.2483	1.53031
42.3183	1.53221
42.3997	1.53418
42.46	1.53577
42.5153	1.53708
42.5797	1.53866
42.6377	1.54018
42.7197	1.54225
42.793	1.54391
42.8617	1.5456
42.93	1.54716
42.9947	1.54865
43.0687	1.55049
43.1283	1.55197
43.188	1.55338
43.2553	1.55485
43.3277	1.55661
43.3897	1.55797
43.4673	1.55991
43.5487	1.56166
43.606	1.56309
43.669	1.56441
43.7373	1.566
43.808	1.5675
44.058	1.57293
44.1163	1.57418
44.1813	1.57569
44.246	1.57695
44.309	1.57828
44.3643	1.57933
44.4603	1.58138
44.5607	1.58354
44.6367	1.58504
44.7013	1.58634
44.7763	1.58775
44.8377	1.58904
44.9083	1.5905
44.9783	1.59166
45.037	1.59291
45.108	1.59433
45.1667	1.59525
45.233	1.59654
45.2997	1.59798
45.367	1.59908

## Sheet: 250_discharge
cap	U
0	1.50519
0.063	1.44951
0.118667	1.42577
0.325667	1.36478
0.396333	1.34852
0.442333	1.33864
0.530667	1.32088
0.585333	1.31068
0.650667	1.29906
0.714667	1.28825
0.784333	1.27706
0.851	1.26679
0.914667	1.25738
0.979333	1.24815
1.034	1.24076
1.09867	1.23204
1.17133	1.22299
1.26167	1.21181
1.326	1.20419
1.395	1.19621
1.45933	1.18912
1.51133	1.18354
1.58433	1.17585
1.644	1.1698
1.71133	1.16318
1.776	1.15685
1.831	1.1517
1.889	1.14642
2.05767	1.13153
2.13767	1.12477
2.19233	1.12017
2.261	1.1147
2.32367	1.10968
2.39467	1.1042
2.46333	1.09904
2.51633	1.09503
2.58833	1.08996
2.65	1.08549
2.73267	1.07994
2.80833	1.07469
2.899	1.06889
2.97267	1.06409
3.02067	1.061
3.09433	1.05639
3.18467	1.05088
3.25967	1.04649
3.32767	1.0426
3.39633	1.03855
3.46	1.03499
3.516	1.03173
3.57533	1.02864
3.65867	1.02389
3.836	1.01462
3.905	1.01105
3.96467	1.00805
4.048	1.00396
4.10633	1.00105
4.177	0.99786
4.255	0.993846
4.32567	0.990535
4.39267	0.987522
4.45467	0.984585
4.516	0.981848
4.56967	0.979317
4.643	0.976151
4.713	0.972939
4.779	0.97019
4.83367	0.96772
4.89467	0.964998
4.96567	0.961935
5.03167	0.959163
5.09133	0.956762
5.15767	0.953921
5.22233	0.951241
5.316	0.947356
5.393	0.944351
5.57133	0.937228
5.65333	0.933836
5.708	0.931733
5.77767	0.929103
5.83967	0.926537
5.905	0.924056
5.976	0.92123
6.04067	0.918791
6.11033	0.916069
6.16933	0.913713
6.234	0.911373
6.30467	0.908598
6.37433	0.906063
6.451	0.903306
6.51467	0.900966
6.57867	0.898553
6.639	0.896339
6.728	0.892921
6.792	0.890558
6.856	0.888501
6.92	0.886054
6.97833	0.883921
7.039	0.881745
7.09567	0.87973
7.15367	0.877547
7.36433	0.869805
7.45833	0.866711
7.54133	0.86371
7.60233	0.861485
7.68167	0.858854
7.74733	0.856388
7.80967	0.854128
7.86833	0.85214
7.94367	0.849506
8.01667	0.846929
8.08967	0.844543
8.14933	0.842295
8.22	0.83997
8.281	0.837768
8.33667	0.835856
8.41967	0.83303
8.48933	0.830664
8.56133	0.828174
8.625	0.825942
8.688	0.823747
8.75867	0.821461
8.81767	0.819296
8.87567	0.817289
9.09067	0.810105
9.15733	0.807608
9.21933	0.805666
9.28	0.803563
9.347	0.801315
9.41233	0.79925
9.47367	0.797109
9.535	0.795101
9.59333	0.792964
9.67667	0.790311
9.75367	0.787642
9.83633	0.784912
9.898	0.782908
9.963	0.780748
10.0287	0.778523
10.0913	0.776397
10.1597	0.77408
10.227	0.771962
10.3123	0.769201
10.374	0.767106
10.444	0.764781
10.506	0.76272
10.5707	0.760564
10.6227	0.758725
10.851	0.751434
10.927	0.748979
10.9827	0.747086
11.0523	0.744716
11.125	0.74246
11.1887	0.740395
11.301	0.736763
11.3887	0.733765
11.4657	0.731292
11.5473	0.728714
11.6093	0.726829
11.666	0.724876
11.7437	0.722543
11.803	0.720391
11.875	0.718227
11.9357	0.716384
12.006	0.714067
12.0673	0.712078
12.1253	0.710327
12.2077	0.707559
12.2717	0.70543
12.34	0.70346
12.525	0.697408
12.5917	0.69542
12.6533	0.693424
12.719	0.691351
12.7727	0.689704
12.8373	0.687654
12.9093	0.685551
12.978	0.683311
13.0393	0.681342
13.0973	0.679571
13.1677	0.677419
13.2437	0.67496
13.318	0.672746
13.408	0.66981
13.479	0.667688
13.5423	0.665876
13.6093	0.663547
13.673	0.661807
13.729	0.659934
13.8037	0.657789
13.8757	0.65546
13.9383	0.653468
13.9923	0.651912
14.2193	0.644954
14.277	0.643164
14.3523	0.640771
14.418	0.638897
14.4893	0.636825
14.5523	0.634814
14.6203	0.632734
14.6867	0.630742
14.757	0.62873
14.812	0.627006
14.8757	0.625026
14.9377	0.623397
15.0227	0.620774
15.0907	0.618805
15.1617	0.616656
15.227	0.61466
15.288	0.612859
15.3527	0.610902
15.4127	0.609085
15.503	0.606463
15.5627	0.604895
15.629	0.602643
15.699	0.600769
15.7503	0.599271
15.807	0.597412
15.987	0.59227
16.0643	0.589968
16.1193	0.588397
16.1843	0.586443
16.2487	0.584699
16.308	0.582948
16.376	0.580937
16.431	0.579534
16.5053	0.577339
16.5687	0.575611
16.6383	0.57342
16.706	0.571466
16.7633	0.569795
16.8263	0.56809
16.895	0.56624
16.9683	0.564175
17.0313	0.562397
17.11	0.560065
17.175	0.558275
17.2347	0.556639
17.303	0.554658
17.372	0.552659
17.4423	0.550892
17.5133	0.548751
17.7307	0.542603
17.7963	0.540909
17.873	0.538768
17.9273	0.5372
17.9977	0.535178
18.0793	0.533075
18.142	0.531297
18.2123	0.529389
18.2797	0.527577
18.337	0.52607
18.3887	0.524655
18.4767	0.522101
18.5473	0.520255
18.61	0.518706
18.681	0.516576
18.7483	0.514841
18.8137	0.51307
18.8727	0.511411
18.9437	0.509614
19.0043	0.507867
19.0657	0.506238
19.1357	0.50446
19.202	0.502659
19.279	0.500766
19.3403	0.498832
19.5933	0.492232
19.6613	0.490485
19.726	0.488864
19.7927	0.48717
19.8637	0.485186
19.935	0.483366
19.9953	0.481871
20.0617	0.480078
20.118	0.47843
20.1947	0.476426
20.266	0.474675
20.3267	0.473168
20.3927	0.47144
20.454	0.469899
20.511	0.468267
20.57	0.466978
20.6347	0.465239
20.7057	0.463331
20.7813	0.46156
20.855	0.459522
20.9213	0.457985
20.978	0.456429
21.0537	0.454606
21.2507	0.449593
21.33	0.447524
21.393	0.445922
21.4577	0.444385
21.527	0.442646
21.5837	0.441105
21.6473	0.439709
21.728	0.437526
21.7953	0.435981
21.8553	0.434402
21.9143	0.432934
21.985	0.431271
22.0593	0.429325
22.1157	0.427941
22.198	0.425845
22.2567	0.424675
22.338	0.422519
22.4137	0.420676
22.488	0.418749
22.555	0.417197
22.608	0.416034
22.6823	0.414276
22.7877	0.411603
22.8573	0.409901
23.076	0.404759
23.1483	0.402893
23.2217	0.401169
23.273	0.400018
23.3423	0.398439
23.415	0.396565
23.497	0.394738
23.571	0.39286
23.645	0.391197
23.702	0.389866
23.7647	0.388272
23.858	0.386158
23.9377	0.384372
24.013	0.382587
24.0823	0.380805
24.1473	0.379409
24.2327	0.377421
24.296	0.375983
24.353	0.374634
24.4323	0.372806
24.4843	0.371606
24.5617	0.36987
24.618	0.36855
24.7953	0.364371
24.875	0.362601
24.938	0.361179
24.9943	0.359887
25.0563	0.358529
25.156	0.356208
25.2323	0.354526
25.2977	0.352893
25.3653	0.351513
25.423	0.350045
25.5	0.348363
25.5587	0.347292
25.6233	0.345751
25.6887	0.344298
25.7487	0.342895
25.8197	0.341159
25.8717	0.340081
25.9323	0.338662
26.019	0.336774
26.1013	0.335076
26.1687	0.333508
26.2443	0.331772
26.2997	0.330702
26.5087	0.326049
26.5647	0.324661
26.6463	0.322936
26.7067	0.321617
26.7727	0.320218
26.8373	0.318799
26.9107	0.317083
26.9697	0.315871
27.0263	0.314701
27.09	0.31332
27.1663	0.311841
27.224	0.310384
27.299	0.308843
27.3693	0.307436
27.4383	0.305735
27.4977	0.304622
27.5553	0.303372
27.6363	0.301686
27.7173	0.299973
27.787	0.298493
27.852	0.297071
27.9203	0.295671
27.9767	0.294486
28.0353	0.293144
28.1113	0.29155
28.3213	0.287122
28.432	0.284736
28.4983	0.283413
28.556	0.282216
28.627	0.280706
28.6863	0.279498
28.759	0.277999
28.8177	0.276649
28.8893	0.275166
28.9497	0.273996
29.0363	0.27226
29.11	0.270792
29.1683	0.269473
29.2367	0.268031
29.311	0.266544
29.3813	0.265122
29.4603	0.263508
29.5263	0.262063
29.5933	0.260671
29.6533	0.259478
29.7213	0.258121
29.8017	0.256538
29.8717	0.254997
30.1067	0.250489
30.1877	0.24865
30.2453	0.247606
30.3123	0.246218
30.3707	0.244964
30.4243	0.243989
30.5077	0.242322
30.5967	0.240571
30.6563	0.23929
30.7263	0.237834
30.7847	0.236679
30.8387	0.235807
30.9047	0.234358
30.977	0.232882
31.0457	0.23154
31.1013	0.230473
31.1687	0.229017
31.2293	0.22795
31.2837	0.226875
31.364	0.225312
31.4283	0.224176
31.4897	0.222842
31.5563	0.221637
31.6337	0.220047
31.8643	0.215455
31.923	0.21443
31.9977	0.213065
32.062	0.211685
32.1187	0.210496
32.1777	0.209524
32.242	0.208221
32.346	0.206133
32.4027	0.205104
32.4743	0.203739
32.5423	0.202271
32.6047	0.201006
32.6797	0.199809
32.7397	0.198662
32.8097	0.197289
32.8847	0.195829
32.9523	0.194582
33.0143	0.19342
33.076	0.192292
33.133	0.191034
33.2017	0.189921
33.26	0.18866
33.3377	0.187241
33.3983	0.185937
33.4813	0.184481
33.7393	0.179732
33.805	0.178539
33.8843	0.176883
33.9647	0.175408
34.032	0.174249
34.0853	0.173198
34.1627	0.171856
34.2333	0.17054
34.3383	0.168625
34.3993	0.167386
34.467	0.166181
34.536	0.164924
34.5963	0.163696
34.658	0.162729
34.7227	0.16141
34.791	0.16011
34.8447	0.159142
34.9103	0.15795
34.975	0.156707
35.0323	0.155762
35.0897	0.154638
35.1517	0.153537
35.2357	0.152031
35.4427	0.148257
35.5193	0.146842
35.585	0.145669
35.6537	0.144544
35.7097	0.143279
35.787	0.14209
35.842	0.141115
35.91	0.139742
35.9837	0.138545
36.0553	0.137345
36.1173	0.13606
36.1867	0.13484
36.2433	0.133915
36.3123	0.132619
36.3797	0.131311
36.4423	0.130294
36.5063	0.129017
36.573	0.127912
36.6267	0.127006
36.7073	0.125412
36.794	0.12402
36.87	0.122609
36.928	0.121604
36.9917	0.120522
37.208	0.116721
37.2793	0.115341
37.3347	0.114549
37.405	0.113337
37.4707	0.112205
37.547	0.110707
37.608	0.109758
37.666	0.108661
37.744	0.107334
37.8013	0.106306
37.8763	0.105059
37.947	0.103939
38.0043	0.102754
38.071	0.101809
38.145	0.100357
38.2163	0.09924
38.272	0.0981924
38.335	0.0972442
38.4167	0.0957492
38.4773	0.0947742
38.5387	0.0937228
38.6087	0.0924839
38.6723	0.0912184
38.7287	0.0904728
38.8023	0.0892378
39.0257	0.0853914
39.0937	0.084252
39.1647	0.0828718
39.2443	0.0816023
39.3123	0.0804476
39.3793	0.0794038
39.449	0.0780924
39.5053	0.0772053
39.57	0.0760621
39.637	0.0750374
39.6877	0.0741389
39.7513	0.0730416
39.818	0.0720131
39.876	0.0709463
39.9383	0.0698719
40.0047	0.0689275
40.0727	0.0676963
40.132	0.0668896
40.2013	0.0656316
40.2687	0.0644196
40.3283	0.0634944
40.4127	0.0620682
40.4883	0.0607797
40.5557	0.059709
40.749	0.0564974
40.814	0.0555224
40.8837	0.0542989
40.944	0.0532665
41.005	0.0524522
41.0643	0.0514275
41.1367	0.0501925
41.1983	0.0490722
41.265	0.0481966
41.3307	0.0469731
41.4	0.0458719
41.4513	0.0450499
41.5373	0.0438073
41.593	0.0428132
41.6557	0.0417082
41.7203	0.0406796
41.805	0.0394714
41.8673	0.0383665
41.9323	0.0374106
41.9987	0.0362215
42.0567	0.0353344
42.1277	0.0343288
42.1927	0.0331857
42.2493	0.032291
42.4263	0.0293966
42.4907	0.0283833
42.548	0.0274542
42.61	0.0265099
42.687	0.0253169
42.752	0.0242234
42.8153	0.0232485
42.8833	0.022304
42.9373	0.0214093
43.0097	0.0202316
43.0733	0.0194135
43.1423	0.018102
43.2193	0.0168785
43.2913	0.0157314
43.3643	0.0145462
43.438	0.01351
43.4887	0.0126344
43.558	0.0116786
43.6267	0.0105086
43.7007	0.00957183
43.7627	0.00858534
43.8267	0.00764867
43.9067	0.00632188
43.966	0.00538893
44.022	0.00460512
44.2397	0.0011793
44.305	7.04902e-05

## Sheet: 350_charge
cap	U
0	0.0792001
0.0636667	0.12485
0.114333	0.136752
0.182667	0.14937
0.252333	0.160033
0.302333	0.166939
0.469667	0.186389
0.565	0.196127
0.657	0.204703
0.714667	0.209819
0.797	0.216751
0.853	0.221045
0.932667	0.227422
0.999	0.232339
1.064	0.236939
1.13167	0.241764
1.19233	0.245848
1.253	0.249759
1.31367	0.25356
1.37633	0.257632
1.431	0.261012
1.511	0.265691
1.57867	0.269771
1.64367	0.273453
1.707	0.276944
1.766	0.28006
1.83033	0.28362
1.90867	0.28755
1.97633	0.291152
2.03333	0.29402
2.233	0.303693
2.29867	0.306821
2.36233	0.309681
2.42033	0.312411
2.499	0.31581
2.56467	0.318903
2.627	0.32164
2.69133	0.324378
2.755	0.327093
2.81533	0.329517
2.89367	0.332904
2.95433	0.335133
3.02133	0.337951
3.085	0.340563
3.14967	0.342956
3.21433	0.345537
3.27633	0.347999
3.34967	0.350687
3.42533	0.353578
3.485	0.355757
3.54933	0.358124
3.61567	0.360533
3.68367	0.363018
3.74333	0.365094
3.83067	0.368122
3.97	0.372879
4.16133	0.379413
4.236	0.38207
4.32067	0.384674
4.39667	0.387228
4.455	0.389232
4.52067	0.391365
4.59367	0.393644
4.66267	0.395801
4.72767	0.397884
4.79067	0.399899
4.85267	0.401876
4.92167	0.403784
4.99433	0.406155
5.053	0.407936
5.116	0.409795
5.18167	0.411955
5.25367	0.41397
5.319	0.416054
5.377	0.417644
5.451	0.419999
5.51767	0.421888
5.58767	0.423999
5.65867	0.425952
5.88933	0.432575
5.95367	0.434502
6.017	0.436375
6.086	0.438306
6.15133	0.440065
6.209	0.441778
6.30033	0.444351
6.36867	0.446198
6.432	0.448025
6.501	0.449941
6.56967	0.451662
6.63533	0.453566
6.694	0.45534
6.769	0.457301
6.83367	0.459075
6.899	0.460895
6.97033	0.462926
7.03733	0.464631
7.104	0.46639
7.17067	0.468252
7.23633	0.469949
7.302	0.471811
7.36633	0.473348
7.428	0.475126
7.49567	0.476843
7.685	0.482028
7.75633	0.483859
7.84767	0.486333
7.911	0.487923
7.972	0.489556
8.04267	0.49138
8.102	0.492913
8.161	0.494465
8.24333	0.496591
8.31133	0.498381
8.384	0.500277
8.453	0.501933
8.51567	0.503634
8.57633	0.505202
8.643	0.507018
8.70633	0.508608
8.783	0.510509
8.84567	0.512271
8.90667	0.513732
8.96367	0.515326
9.02233	0.516718
9.08733	0.518465
9.15167	0.520037
9.21433	0.521799
9.45033	0.527818
9.52967	0.52971
9.61233	0.531874
9.692	0.533981
9.75433	0.535537
9.825	0.537281
9.88133	0.53878
9.94867	0.540531
10.032	0.542683
10.102	0.544408
10.169	0.546082
10.2303	0.547711
10.3053	0.549604
10.3747	0.551347
10.4347	0.552858
10.493	0.554383
10.5687	0.556203
10.6253	0.557667
10.6873	0.559101
10.7533	0.560948
10.824	0.562619
10.8947	0.564374
10.97	0.566496
11.156	0.571126
11.2187	0.572583
11.287	0.574441
11.3497	0.576081
11.4203	0.577752
11.532	0.580574
11.6003	0.582386
11.6807	0.584329
11.755	0.586321
11.8143	0.587842
11.8787	0.589402
11.935	0.590779
12.005	0.592545
12.073	0.594415
12.1447	0.596139
12.2087	0.597764
12.2747	0.599278
12.3343	0.600815
12.3987	0.602528
12.4547	0.603951
12.5213	0.605545
12.6013	0.607484
12.675	0.609418
12.898	0.615008
12.9663	0.616763
13.0293	0.618541
13.0987	0.620262
13.157	0.621757
13.2167	0.62332
13.2957	0.625156
13.3643	0.626872
13.4277	0.628543
13.4907	0.630077
13.566	0.632076
13.6217	0.633407
13.692	0.635261
13.7577	0.637008
13.817	0.638412
13.8937	0.640404
13.9567	0.642013
14.015	0.643398
14.0837	0.64511
14.1633	0.64721
14.2513	0.649347
14.3247	0.651159
14.3897	0.652907
14.4597	0.654665
14.5123	0.656095
14.693	0.660661
14.8053	0.663589
14.8773	0.665279
14.945	0.667046
15.0067	0.668659
15.0783	0.670533
15.1387	0.671959
15.1963	0.673431
15.2607	0.675197
15.324	0.676708
15.3873	0.67847
15.4587	0.680237
15.5397	0.682233
15.596	0.683705
15.676	0.685876
15.737	0.687261
15.8047	0.6891
15.8703	0.690801
15.9337	0.692338
15.996	0.693932
16.0507	0.695374
16.1423	0.697832
16.2113	0.699515
16.307	0.70205
16.525	0.70764
16.586	0.709253
16.6673	0.711345
16.7617	0.71388
16.8203	0.715313
16.8977	0.717202
16.9667	0.719164
17.035	0.72098
17.1297	0.72327
17.197	0.72509
17.2693	0.727005
17.3443	0.728864
17.4093	0.73055
17.46	0.731934
17.5377	0.733838
17.5963	0.735486
17.6737	0.737402
17.7453	0.739352
17.811	0.741076
17.8723	0.742582
17.929	0.744127
17.9913	0.745867
18.22	0.751766
18.2957	0.753686
18.3827	0.756137
18.4453	0.757788
18.5123	0.759375
18.581	0.761252
18.6497	0.763164
18.7683	0.766311
18.8317	0.767856
18.8997	0.769633
18.971	0.771572
19.027	0.773136
19.0913	0.774768
19.1693	0.776932
19.2417	0.778779
19.3087	0.780595
19.3797	0.782534
19.452	0.784381
19.5233	0.786346
19.5863	0.787994
19.6427	0.789405
19.7253	0.791634
19.8283	0.794471
20.0403	0.800068
20.1197	0.802271
20.1863	0.80414
20.245	0.805582
20.3217	0.807746
20.385	0.809497
20.456	0.811309
20.522	0.813095
20.5987	0.81514
20.6633	0.817006
20.726	0.818708
20.793	0.820486
20.8553	0.822141
20.918	0.823877
21.0117	0.826378
21.0803	0.828446
21.15	0.830224
21.2207	0.832212
21.2767	0.833635
21.3517	0.835814
21.4177	0.837638
21.4757	0.839118
21.5333	0.840823
21.8167	0.848661
21.8733	0.850137
21.9527	0.852362
22.0133	0.853983
22.0777	0.855937
22.1427	0.857707
22.2117	0.859508
22.2803	0.861485
22.351	0.863477
22.4127	0.865197
22.474	0.866987
22.5303	0.868535
22.602	0.870566
22.6843	0.872749
22.751	0.874844
22.8087	0.876312
22.8673	0.877998
22.96	0.880644
23.0193	0.88235
23.0857	0.884116
23.167	0.886368
23.226	0.888062
23.288	0.889924
23.3463	0.891362
23.4443	0.894397
23.69	0.901203
23.7593	0.90318
23.8407	0.90568
23.9217	0.907814
24.0083	0.910437
24.0663	0.912031
24.14	0.914142
24.2127	0.91631
24.2763	0.918153
24.3367	0.91982
24.446	0.922825
24.5103	0.924947
24.5777	0.926671
24.6447	0.928797
24.7127	0.930694
24.7937	0.933087
24.877	0.935496
24.96	0.937805
25.031	0.940061
25.0957	0.941728
25.1613	0.94359
25.3817	0.950105
25.457	0.952235
25.52	0.954235
25.5863	0.956219
25.6533	0.958035
25.722	0.960119
25.78	0.961694
25.841	0.963633
25.9027	0.965308
25.9683	0.967345
26.049	0.969689
26.1157	0.971643
26.181	0.973578
26.2407	0.975314
26.3103	0.977394
26.385	0.979458
26.4443	0.98137
26.5087	0.98319
26.5617	0.984727
26.636	0.987044
26.7073	0.989197
26.7733	0.990971
26.8397	0.993016
26.8977	0.994637
26.959	0.996557
27.0747	0.999956
27.1693	1.00267
27.2307	1.00457
27.3067	1.00682
27.3623	1.00849
27.4217	1.01032
27.4977	1.01248
27.564	1.0145
27.6327	1.01647
27.692	1.01842
27.7487	1.0199
27.8287	1.02243
27.9093	1.02471
27.9727	1.02665
28.039	1.02862
28.1043	1.03059
28.169	1.03252
28.2347	1.03458
28.3253	1.03735
28.3813	1.03897
28.4503	1.0411
28.5133	1.04289
28.5783	1.04479
28.637	1.04651
28.6953	1.04825
28.7463	1.0499
28.9627	1.05632
29.0293	1.0583
29.0863	1.06003
29.159	1.06235
29.2427	1.06477
29.3027	1.06662
29.366	1.0684
29.44	1.07066
29.5047	1.07268
29.5653	1.07443
29.637	1.07668
29.7023	1.07841
29.7697	1.0806
29.8417	1.08279
29.908	1.0847
29.9733	1.08663
30.03	1.08834
30.087	1.09017
30.151	1.09209
30.2187	1.094
30.283	1.09612
30.3387	1.09764
30.4043	1.09969
30.4667	1.10142
30.5993	1.10547
30.669	1.10751
30.7287	1.10937
30.7867	1.11117
30.8543	1.11327
30.9303	1.11559
31.0087	1.11794
31.0883	1.12028
31.1527	1.12232
31.2173	1.12428
31.2693	1.12579
31.3443	1.12801
31.4047	1.12994
31.4893	1.13237
31.5493	1.13419
31.6217	1.13651
31.6883	1.13837
31.751	1.14035
31.8157	1.14234
31.8747	1.14398
31.9687	1.14694
32.0413	1.14909
32.1023	1.15106
32.177	1.15318
32.236	1.1551
32.294	1.1568
32.4787	1.16223
32.559	1.16489
32.6353	1.16715
32.7063	1.16928
32.7887	1.17181
32.8793	1.17451
32.939	1.17627
33.02	1.17872
33.081	1.18056
33.1447	1.18255
33.2107	1.18443
33.2807	1.18672
33.3493	1.18883
33.4107	1.19067
33.479	1.19265
33.5433	1.19447
33.6127	1.19681
33.6763	1.19857
33.7857	1.20195
33.873	1.20465
33.9323	1.20655
33.9883	1.208
34.199	1.21448
34.275	1.21677
34.3433	1.2189
34.41	1.22083
34.4913	1.2233
34.557	1.22523
34.608	1.22689
34.6917	1.22941
34.7483	1.23122
34.8123	1.23299
34.8847	1.2353
34.951	1.23723
35.0147	1.23918
35.0777	1.24114
35.1407	1.243
35.201	1.24479
35.2623	1.24659
35.328	1.24875
35.4273	1.25174
35.5027	1.25382
35.5653	1.25588
35.6463	1.2584
35.7013	1.25994
35.7617	1.26179
35.9203	1.26654
35.988	1.26873
36.0747	1.2711
36.1563	1.27361
36.216	1.27556
36.3297	1.27891
36.4183	1.28153
36.5047	1.28416
36.5723	1.28625
36.6347	1.28797
36.6917	1.28977
36.7503	1.29158
36.8197	1.2936
36.8777	1.2954
36.944	1.29731
37.0103	1.2994
37.0693	1.30125
37.1377	1.30311
37.201	1.30499
37.264	1.30694
37.3397	1.30913
37.4163	1.31154
37.475	1.31336
37.6517	1.31851
37.7187	1.3206
37.7793	1.32238
37.8593	1.32496
37.925	1.32675
37.9837	1.32836
38.0563	1.3307
38.124	1.33271
38.1903	1.33475
38.265	1.33682
38.3337	1.33901
38.4023	1.34086
38.4607	1.34268
38.5187	1.34442
38.5953	1.3468
38.6583	1.34864
38.7223	1.35051
38.7913	1.35244
38.8523	1.35427
38.9113	1.35612
38.9723	1.35781
39.0327	1.35959
39.0973	1.36157
39.165	1.36354
39.2327	1.36554
39.2883	1.3672
39.485	1.373
39.554	1.37519
39.625	1.37712
39.697	1.37918
39.7537	1.38089
39.817	1.38269
39.8937	1.38489
39.9617	1.38697
40.0377	1.38909
40.1193	1.39156
40.1827	1.3934
40.2717	1.39603
40.3457	1.39804
40.4053	1.3999
40.4713	1.40172
40.532	1.40362
40.599	1.40559
40.6607	1.40728
40.729	1.40929
40.7947	1.41112
40.857	1.4129
40.9267	1.41493
40.9817	1.41638
41.038	1.4181
41.184	1.42225
41.2467	1.4241
41.319	1.42618
41.378	1.42775
41.4563	1.43018
41.548	1.43282
41.6333	1.43511
41.691	1.43665
41.757	1.4385
41.8227	1.44047
41.8757	1.44193
41.9593	1.44426
42.0167	1.44578
42.0853	1.44782
42.1557	1.44966
42.2197	1.45162
42.2873	1.45339
42.3467	1.45519
42.4013	1.45674
42.467	1.45833
42.5263	1.46005
42.585	1.46182
42.645	1.46324
42.7137	1.46521
42.9247	1.47114
42.991	1.47286
43.0513	1.47441
43.114	1.47619
43.1937	1.47842
43.2633	1.48012
43.333	1.48211
43.3963	1.4838
43.4607	1.48545
43.538	1.48766
43.5923	1.48903
43.657	1.49079
43.723	1.49251
43.802	1.49457
43.8837	1.49673
43.9387	1.49816
44.0143	1.50017
44.0713	1.50175
44.1483	1.50366
44.2137	1.50527
44.284	1.50727
44.3713	1.50947
44.436	1.51122
44.4933	1.51254
44.7193	1.51839
44.7797	1.51978
44.8383	1.52145
44.9107	1.52317
44.97	1.52458
45.0387	1.5264
45.0947	1.52761
45.165	1.52956
45.233	1.53103
45.2987	1.53263
45.362	1.53407
45.433	1.53598
45.4943	1.53743
45.5603	1.53896
45.622	1.54037
45.6863	1.54194
45.7417	1.54328
45.8137	1.54493
45.8797	1.5464
45.94	1.54781
45.9967	1.54914
46.0627	1.55079
46.1567	1.55294
46.211	1.55417
46.4057	1.55845
46.4647	1.55984
46.5293	1.5614
46.592	1.56278
46.6497	1.56384
46.7093	1.56517
46.7877	1.56697
46.8547	1.5683
46.914	1.56961
46.9843	1.57121
47.052	1.57266
47.1233	1.57412
47.1817	1.57531
47.2443	1.57669
47.315	1.57803
47.3807	1.57941
47.4407	1.58055
47.5267	1.5823
47.5893	1.58367
47.657	1.58493
47.721	1.58613
47.78	1.58726
47.8367	1.58846
47.9037	1.58975
47.984	1.59118
48.0487	1.59251
48.2857	1.59697
48.3577	1.5982
48.4137	1.59928

## Sheet: 350_discharge
cap	U
0	1.48712
0.0656667	1.44671
0.157	1.41415
0.233333	1.39249
0.304	1.37531
0.351	1.36473
0.422	1.3501
0.484	1.338
0.555333	1.32511
0.625333	1.3133
0.689333	1.30304
0.748	1.2941
0.832	1.28186
0.902667	1.27198
0.970333	1.26313
1.03533	1.25478
1.10967	1.24559
1.17933	1.23734
1.235	1.23107
1.31	1.22288
1.529	1.20026
1.63	1.19048
1.729	1.18146
1.80567	1.17463
1.875	1.16878
1.932	1.16406
1.99167	1.15922
2.104	1.1502
2.18133	1.1443
2.25433	1.13893
2.331	1.13335
2.388	1.12932
2.47133	1.12365
2.53067	1.11936
2.60467	1.11444
2.67	1.1103
2.74067	1.10576
2.83533	1.09996
2.90367	1.09568
2.976	1.09133
3.03067	1.08821
3.11733	1.08334
3.35333	1.0701
3.46333	1.0644
3.52633	1.0611
3.59033	1.05777
3.662	1.05405
3.71933	1.0513
3.78733	1.04783
3.861	1.04433
3.93033	1.04083
3.99833	1.03763
4.066	1.03449
4.12767	1.03171
4.193	1.02861
4.246	1.02635
4.31267	1.02323
4.38133	1.02014
4.45167	1.01705
4.517	1.01416
4.595	1.01089
4.66733	1.0077
4.725	1.00513
4.78833	1.0025
5.00633	0.993337
5.077	0.990573
5.14333	0.987958
5.20433	0.9853
5.27667	0.982628
5.33367	0.980142
5.417	0.976816
5.47967	0.974304
5.55	0.971651
5.61833	0.968798
5.688	0.966114
5.749	0.963778
5.80167	0.961805
5.884	0.958731
5.94533	0.956284
6.005	0.953959
6.071	0.951505
6.15367	0.948408
6.21833	0.946018
6.27767	0.943632
6.33267	0.941743
6.401	0.939071
6.47	0.936482
6.531	0.934215
6.697	0.928158
6.77967	0.925073
6.86733	0.92185
6.92767	0.919686
6.98767	0.917629
7.05767	0.914929
7.12167	0.912662
7.18933	0.910115
7.268	0.907355
7.331	0.905072
7.399	0.902732
7.458	0.900568
7.51567	0.898515
7.59133	0.895781
7.65767	0.893587
7.72467	0.890987
7.794	0.888647
7.85133	0.886509
7.90833	0.88454
7.99133	0.881676
8.065	0.878977
8.12933	0.876855
8.19967	0.874351
8.26633	0.872103
8.32833	0.86985
8.51367	0.863415
8.58033	0.861183
8.65567	0.85851
8.72067	0.856178
8.79267	0.85378
8.85133	0.851674
8.92233	0.849399
8.97767	0.847349
9.046	0.845166
9.113	0.84296
9.183	0.840383
9.256	0.837775
9.324	0.835432
9.39133	0.833183
9.44867	0.83118
9.53867	0.828213
9.60333	0.826202
9.68033	0.823449
9.75633	0.820891
9.81533	0.818853
9.895	0.816173
9.94833	0.814582
10.035	0.811638
10.1133	0.808736
10.171	0.80687
10.3377	0.801567
10.3987	0.799204
10.465	0.797357
10.52	0.795304
10.595	0.79283
10.6543	0.790907
10.7123	0.788919
10.7917	0.786323
10.8787	0.783356
10.9807	0.780125
11.0527	0.777812
11.1077	0.775919
11.1917	0.773143
11.2643	0.77083
11.3547	0.768024
11.432	0.765535
11.4977	0.763221
11.57	0.760954
11.63	0.758912
11.7183	0.756098
11.792	0.753724
11.8523	0.751896
11.912	0.749889
12.075	0.744712
12.1567	0.741993
12.2147	0.74007
12.2903	0.737658
12.3517	0.735834
12.413	0.733838
12.4823	0.731685
12.544	0.729705
12.6147	0.727395
12.6747	0.725552
12.738	0.723507
12.8027	0.721572
12.8563	0.719752
12.9223	0.717795
12.9867	0.715688
13.0563	0.713692
13.1233	0.711398
13.179	0.709811
13.2437	0.707854
13.3267	0.705124
13.3997	0.70286
13.4717	0.700616
13.532	0.698842
13.602	0.696731
13.6673	0.694544
13.722	0.69311
13.945	0.686022
14.0257	0.683563
14.094	0.681567
14.1633	0.679376
14.2253	0.677537
14.2783	0.675996
14.3613	0.673358
14.443	0.670827
14.5113	0.668713
14.581	0.666747
14.6533	0.664572
14.719	0.662496
14.7777	0.66089
14.8573	0.658431
14.9277	0.656256
14.9857	0.65465
15.0463	0.652784
15.11	0.650815
15.1757	0.64909
15.243	0.646957
15.291	0.645516
15.3643	0.643306
15.4283	0.641505
15.642	0.635246
15.7113	0.633315
15.7753	0.631189
15.845	0.629384
15.9063	0.627576
15.9657	0.62579
16.0277	0.623848
16.088	0.62225
16.159	0.620204
16.228	0.618151
16.2917	0.616484
16.348	0.614706
16.414	0.612928
16.4777	0.611024
16.5587	0.608684
16.6177	0.606975
16.6767	0.605266
16.7613	0.602807
16.8147	0.601423
16.8823	0.599416
16.949	0.597584
17.0683	0.594296
17.152	0.591872
17.223	0.590025
17.417	0.584585
17.484	0.582719
17.538	0.581117
17.616	0.578995
17.677	0.577182
17.737	0.575672
17.8023	0.573929
17.8803	0.571726
17.9413	0.570098
17.9983	0.568492
18.0717	0.566565
18.1353	0.56468
18.1943	0.563192
18.2673	0.561196
18.3453	0.559139
18.4383	0.556604
18.4973	0.555048
18.567	0.553041
18.6187	0.551787
18.681	0.550066
18.7507	0.548231
18.8193	0.546201
18.8963	0.544255
18.9527	0.542905
19.1653	0.537208
19.2403	0.535338
19.3043	0.533423
19.3647	0.532027
19.426	0.530456
19.504	0.528337
19.5753	0.52638
19.6363	0.524873
19.697	0.523241
19.7653	0.521513
19.8613	0.518981
19.9323	0.517184
19.999	0.515395
20.066	0.513778
20.1263	0.512332
20.1987	0.510344
20.2843	0.508322
20.3537	0.506414
20.4257	0.504452
20.4847	0.503057
20.56	0.501206
20.6117	0.499887
20.6827	0.498071
20.8607	0.493574
20.93	0.491747
20.9947	0.490309
21.063	0.488604
21.1287	0.486967
21.1913	0.485285
21.272	0.483415
21.3433	0.481695
21.411	0.479844
21.486	0.478124
21.5623	0.476254
21.6333	0.4744
21.704	0.472916
21.7627	0.471364
21.828	0.469808
21.9053	0.467923
21.9667	0.466367
22.045	0.464455
22.1083	0.463124
22.1733	0.461239
22.2313	0.45997
22.317	0.458005
22.387	0.456108
22.4437	0.454881
22.6353	0.450491
22.715	0.448541
22.7783	0.446832
22.845	0.44549
22.9023	0.444087
22.9657	0.442757
23.033	0.440937
23.102	0.439445
23.172	0.437782
23.2407	0.436188
23.2983	0.434941
23.376	0.433099
23.4387	0.431676
23.5017	0.430147
23.5823	0.42825
23.644	0.426893
23.712	0.42518
23.7723	0.423869
23.8283	0.422702
23.9053	0.420703
23.964	0.419625
24.0283	0.417996
24.101	0.416394
24.1657	0.414948
24.2233	0.413526
24.2817	0.412268
24.472	0.407909
24.543	0.406346
24.606	0.404977
24.6743	0.40347
24.7387	0.401983
24.844	0.399666
24.907	0.398156
24.9877	0.396508
25.0457	0.395028
25.103	0.393843
25.1753	0.392394
25.2407	0.390903
25.3117	0.389346
25.3773	0.387997
25.4343	0.386662
25.501	0.385102
25.5667	0.383638
25.6343	0.382185
25.6967	0.380816
25.7623	0.379428
25.8257	0.378082
25.8827	0.376729
25.962	0.375089
26.0233	0.3738
26.2317	0.369269
26.312	0.36766
26.3787	0.36613
26.452	0.364643
26.5097	0.363339
26.57	0.362177
26.6233	0.360869
26.6907	0.359367
26.7573	0.358067
26.8357	0.356549
26.905	0.355027
26.9713	0.353639
27.0237	0.352519
27.0913	0.350993
27.167	0.349456
27.2293	0.348103
27.29	0.34704
27.3627	0.345449
27.422	0.344126
27.4947	0.342696
27.56	0.341385
27.626	0.339852
27.6953	0.338521
27.7507	0.337351
27.9367	0.333504
28.0147	0.331834
28.071	0.330794
28.143	0.329299
28.2043	0.32801
28.2917	0.326255
28.37	0.324688
28.4313	0.323292
28.5033	0.321851
28.5553	0.320772
28.6347	0.319308
28.6933	0.318
28.7593	0.316666
28.84	0.314972
28.9083	0.313733
28.973	0.31228
29.0263	0.31129
29.102	0.309803
29.159	0.308587
29.2253	0.307218
29.3193	0.305436
29.3867	0.304121
29.4453	0.303001
29.4997	0.301773
29.672	0.298359
29.7457	0.297071
29.7987	0.295882
29.891	0.294195
29.9557	0.292991
30.0233	0.291492
30.0833	0.29041
30.1387	0.289275
30.2037	0.287963
30.2797	0.286395
30.3493	0.285199
30.4377	0.28344
30.5053	0.282067
30.5683	0.28079
30.6217	0.27996
30.688	0.278611
30.7627	0.277169
30.8253	0.275858
30.895	0.27442
30.9823	0.272891
31.059	0.271262
31.1193	0.270253
31.1763	0.269075
31.2373	0.267829
31.4853	0.263355
31.5557	0.261818
31.63	0.260388
31.699	0.259058
31.763	0.257911
31.826	0.25658
31.8823	0.255701
31.952	0.254328
32.0287	0.252787
32.118	0.251116
32.1897	0.249816
32.254	0.248535
32.3087	0.247618
32.3857	0.246
32.4373	0.24514
32.509	0.243729
32.5747	0.242559
32.6577	0.24108
32.7253	0.239696
32.7783	0.23877
32.851	0.237539
32.9137	0.236346
32.974	0.23518
33.1593	0.231792
33.231	0.23034
33.293	0.22915
33.353	0.228084
33.4267	0.226807
33.481	0.225721
33.5413	0.224597
33.632	0.223063
33.7103	0.221488
33.768	0.220521
33.837	0.219263
33.8917	0.218299
33.959	0.217003
34.0307	0.215806
34.0953	0.214613
34.163	0.213222
34.2317	0.21214
34.3013	0.210889
34.3703	0.209536
34.432	0.208549
34.4883	0.207303
34.554	0.206301
34.6213	0.204898
34.693	0.203594
34.7457	0.202814
34.801	0.201855
35.029	0.197802
35.084	0.196762
35.145	0.19558
35.236	0.194074
35.305	0.192931
35.378	0.191661
35.4353	0.190564
35.4983	0.189386
35.5713	0.187983
35.6333	0.187016
35.7	0.185693
35.781	0.184331
35.8647	0.182974
35.9207	0.181881
35.989	0.180619
36.0563	0.179571
36.1183	0.178321
36.181	0.177151
36.247	0.176004
36.316	0.174868
36.385	0.173829
36.444	0.17254
36.508	0.171657
36.7183	0.167806
36.7803	0.167053
36.857	0.165543
36.9397	0.16396
37.017	0.16274
37.0753	0.161739
37.1453	0.160553
37.21	0.159257
37.288	0.158022
37.3437	0.157013
37.411	0.155954
37.476	0.154761
37.53	0.153969
37.6057	0.152482
37.6673	0.151473
37.7413	0.150069
37.8063	0.149121
37.8717	0.1481
37.9377	0.146816
37.999	0.145921
38.0553	0.145045
38.1147	0.143883
38.1877	0.142763
38.2553	0.141554
38.4573	0.138094
38.545	0.13655
38.627	0.135303
38.6837	0.134328
38.7613	0.133047
38.826	0.131984
38.8907	0.130749
38.9603	0.129533
39.033	0.128222
39.093	0.127431
39.149	0.126482
39.2223	0.125385
39.2847	0.124085
39.375	0.122636
39.4407	0.121493
39.506	0.12059
39.5753	0.119321
39.63	0.118464
39.6983	0.117226
39.7617	0.116293
39.8343	0.114977
39.9083	0.113762
39.9783	0.11271
40.03	0.111938
40.085	0.110894
40.3213	0.107055
40.3867	0.105969
40.4557	0.104998
40.5297	0.103568
40.5867	0.102712
40.6587	0.101679
40.7363	0.100307
40.7893	0.0994197
40.8593	0.0982536
40.9303	0.0971944
41.0017	0.0960322
41.0667	0.0947972
41.1287	0.0938375
41.1927	0.0928204
41.2557	0.0919831
41.3107	0.0909928
41.3897	0.0898113
41.4743	0.0884961
41.5377	0.0872573
41.6027	0.0862785
41.6737	0.0852079
41.7307	0.0843476
41.785	0.0833649
41.8457	0.0823402
42.0427	0.0792203
42.1203	0.0780732
42.189	0.0769835
42.254	0.0760009
42.3083	0.0749992
42.3683	0.0740854
42.44	0.0731028
42.5137	0.0719748
42.5843	0.0706863
42.642	0.0698222
42.72	0.0684113
42.7827	0.0674899
42.839	0.0667634
42.9093	0.0655246
42.977	0.0645496
43.0437	0.0634791
43.114	0.0622632
43.187	0.0612614
43.2533	0.0603018
43.3057	0.0594071
43.3767	0.0583021
43.442	0.0571512
43.5063	0.0563177
43.5613	0.0554038
43.724	0.0530295
43.7937	0.0518098
43.856	0.0509419
43.9107	0.0499095
43.9787	0.0488543
44.0447	0.0478946
44.1123	0.0468048
44.1723	0.0461128
44.2507	0.0447135
44.3043	0.0439143
44.371	0.0429049
44.4197	0.0420867
44.4887	0.0411614
44.5587	0.0399877
44.6323	0.0388826
44.701	0.0380071
44.771	0.0367223
44.8287	0.0360838
44.8967	0.0349673
44.9667	0.0340115
45.0287	0.0330404
45.1007	0.031836
45.1743	0.0307272
45.2313	0.0298898
45.288	0.028911
45.4933	0.0258598
45.5733	0.0246555
45.646	0.0236308
45.7247	0.022434
45.7903	0.0215355
45.8593	0.0204764
45.912	0.0197194
45.9807	0.0186717
46.0667	0.0174788
46.145	0.0161368
46.222	0.0150738
46.2937	0.0141638
46.3607	0.0129747
46.4167	0.0123362
46.484	0.0113383
46.549	0.0102677
46.622	0.00927365
46.6887	0.00833682
46.7533	0.00717454
46.8217	0.00627983
46.8997	0.00514048
46.9557	0.00423046
47.026	0.00325929
47.1927	0.00096139

## Sheet: 500_charge
cap	U
0	0.0938376
0.036	0.115723
0.118667	0.135552
0.186667	0.146946
0.256667	0.156902
0.323667	0.165176
0.386	0.172215
0.452667	0.17922
0.513667	0.185211
0.576	0.190866
0.660667	0.198176
0.722333	0.203185
0.786667	0.208255
0.855333	0.213444
0.931667	0.218854
1	0.223496
1.06533	0.227831
1.13867	0.232588
1.373	0.246677
1.43633	0.25018
1.50233	0.253992
1.56867	0.257459
1.619	0.26027
1.704	0.26459
1.764	0.267599
1.829	0.270819
1.88933	0.273721
1.952	0.276546
2.01833	0.279781
2.08367	0.282752
2.14067	0.285287
2.21567	0.28872
2.28633	0.291825
2.35067	0.294436
2.415	0.297258
2.484	0.299954
2.54567	0.302676
2.61167	0.305245
2.67533	0.307834
2.75267	0.310759
2.83167	0.313875
2.895	0.316219
3.13067	0.325013
3.19433	0.327337
3.25667	0.329509
3.32167	0.33175
3.39967	0.334411
3.456	0.336426
3.52267	0.338548
3.58733	0.340895
3.65467	0.34309
3.718	0.345052
3.77867	0.347109
3.858	0.349785
3.923	0.351693
4.00233	0.354171
4.05933	0.356132
4.119	0.358055
4.17767	0.359841
4.239	0.361592
4.305	0.363595
4.37267	0.365744
4.43633	0.367748
4.50333	0.369709
4.56467	0.371414
4.634	0.373483
4.69633	0.375333
4.905	0.381493
4.96533	0.383214
5.02333	0.384831
5.102	0.3869
5.169	0.388792
5.22867	0.390494
5.288	0.392229
5.358	0.394122
5.413	0.395621
5.477	0.397326
5.54033	0.399089
5.60367	0.400828
5.664	0.402492
5.722	0.403971
5.791	0.405879
5.85667	0.407634
5.92967	0.409561
5.99467	0.411186
6.06267	0.413018
6.16267	0.415774
6.253	0.41808
6.31733	0.419789
6.388	0.421513
6.45867	0.423414
6.68733	0.42918
6.74933	0.430766
6.82	0.432498
6.893	0.434529
6.95433	0.435936
7.025	0.437866
7.08067	0.439155
7.15367	0.440979
7.219	0.442558
7.28433	0.444206
7.34533	0.445804
7.405	0.447326
7.46733	0.448851
7.54833	0.450748
7.60833	0.45214
7.67	0.453765
7.73633	0.455367
7.79567	0.456827
7.852	0.45815
7.93267	0.460192
7.999	0.461779
8.05833	0.463308
8.11933	0.464876
8.18633	0.466359
8.377	0.471054
8.44767	0.472687
8.50633	0.474167
8.56367	0.475405
8.64367	0.477524
8.72833	0.479474
8.80067	0.481114
8.87467	0.483037
8.93767	0.484536
8.99433	0.485882
9.06367	0.487472
9.12867	0.489017
9.19133	0.490489
9.25833	0.492171
9.31333	0.49328
9.38133	0.494943
9.44367	0.496522
9.49967	0.497933
9.56633	0.499482
9.634	0.500866
9.694	0.502525
9.75333	0.503707
9.845	0.505901
9.90533	0.507331
9.97667	0.509025
10.2013	0.514298
10.2767	0.516225
10.351	0.517857
10.4163	0.519333
10.4947	0.52115
10.5687	0.522927
10.6293	0.524342
10.7	0.526051
10.7797	0.527932
10.8557	0.529657
10.9337	0.531553
11.0033	0.533006
11.0727	0.534761
11.128	0.536011
11.2203	0.538263
11.311	0.540332
11.386	0.542117
11.4597	0.543796
11.5207	0.545268
11.584	0.54666
11.65	0.548193
11.7143	0.549799
11.7807	0.551259
11.981	0.555947
12.052	0.557606
12.1197	0.559182
12.1837	0.560707
12.246	0.562244
12.3083	0.563556
12.3953	0.565616
12.4693	0.567467
12.5333	0.569039
12.5973	0.570312
12.661	0.571799
12.7343	0.573615
12.8007	0.575137
12.8527	0.576276
12.9063	0.57763
12.9753	0.579163
13.0353	0.580578
13.103	0.582218
13.1723	0.583797
13.234	0.585239
13.2963	0.5866
13.366	0.588343
13.428	0.589785
13.4887	0.591081
13.556	0.59271
13.62	0.594289
13.6897	0.59578
13.8467	0.599431
13.923	0.601297
13.9873	0.602727
14.0607	0.604452
14.1227	0.605885
14.1913	0.607529
14.2617	0.609154
14.326	0.610764
14.383	0.612072
14.475	0.614198
14.5407	0.615739
14.6247	0.617727
14.702	0.619382
14.7653	0.621049
14.8253	0.6223
14.8903	0.623982
14.965	0.625695
15.0217	0.627087
15.079	0.628287
15.148	0.629966
15.215	0.63151
15.2813	0.633013
15.3407	0.634389
15.4013	0.635926
15.6423	0.641478
15.7207	0.643264
15.7817	0.644797
15.8533	0.64659
15.9133	0.647902
15.972	0.649358
16.0377	0.650915
16.1203	0.652811
16.1857	0.65426
16.249	0.655797
16.313	0.657346
16.3687	0.658802
16.4463	0.660523
16.5137	0.662048
16.5747	0.663498
16.6607	0.665509
16.7183	0.666885
16.7863	0.66851
16.862	0.670433
16.9233	0.671779
16.9867	0.6734
17.0603	0.675125
17.123	0.676624
17.1853	0.678008
17.3877	0.682772
17.461	0.684615
17.53	0.686251
17.5903	0.687543
17.66	0.689375
17.7313	0.691038
17.798	0.692525
17.8697	0.694185
17.9363	0.695856
18.0057	0.697519
18.0693	0.699121
18.1447	0.70083
18.1993	0.702214
18.264	0.703678
18.3743	0.706351
18.4537	0.708332
18.528	0.710079
18.6013	0.711861
18.6647	0.713375
18.733	0.715046
18.7963	0.716514
18.8697	0.718288
18.9313	0.719779
18.997	0.72153
19.0657	0.722998
19.2567	0.72756
19.3393	0.729697
19.4023	0.731154
19.4653	0.732687
19.5333	0.734469
19.6043	0.736086
19.664	0.737558
19.7577	0.739673
19.8183	0.741267
19.889	0.742965
19.9533	0.74459
20.0273	0.746398
20.1	0.74805
20.16	0.749683
20.227	0.751285
20.2933	0.752776
20.3587	0.754473
20.429	0.756117
20.491	0.757635
20.5657	0.75952
20.6357	0.761195
20.6957	0.762793
20.7607	0.764399
20.8163	0.765779
21.052	0.771518
21.138	0.77374
21.2033	0.775223
21.2657	0.77694
21.3317	0.778546
21.3843	0.779823
21.4517	0.781513
21.5353	0.78357
21.5963	0.78513
21.6607	0.786602
21.727	0.788422
21.78	0.789603
21.8657	0.791764
21.9257	0.793247
21.987	0.794933
22.0437	0.796275
22.1127	0.797908
22.1883	0.79982
22.254	0.801644
22.321	0.803272
22.3893	0.80505
22.4587	0.806622
22.519	0.808327
22.578	0.809845
22.7167	0.813202
22.78	0.814957
22.8777	0.817362
22.9727	0.819855
23.0597	0.822092
23.1393	0.824183
23.21	0.8259
23.2753	0.82746
23.351	0.829517
23.4173	0.831149
23.4753	0.832813
23.5543	0.834736
23.631	0.836743
23.686	0.838146
23.7447	0.839687
23.8153	0.841565
23.8757	0.843167
23.936	0.844715
24.004	0.846413
24.0637	0.847961
24.151	0.850313
24.2147	0.851961
24.2783	0.853662
24.3517	0.855585
24.4223	0.857531
24.5703	0.861389
24.6493	0.863458
24.7297	0.86548
24.8007	0.867392
24.8663	0.869182
24.9227	0.870673
24.981	0.872149
25.0453	0.873881
25.114	0.875842
25.1777	0.87744
25.242	0.879268
25.319	0.881336
25.3917	0.883133
25.4527	0.884946
25.5173	0.886536
25.5737	0.888058
25.634	0.889607
25.722	0.892099
25.787	0.893721
25.86	0.895873
25.9187	0.897399
25.9983	0.899532
26.0637	0.901379
26.1237	0.903023
26.3447	0.909045
26.4077	0.910651
26.4717	0.912475
26.5297	0.9141
26.5953	0.915904
26.6677	0.917981
26.7307	0.91951
26.8033	0.921552
26.8597	0.92328
26.9263	0.925023
26.9833	0.926606
27.0543	0.928407
27.1327	0.93074
27.2087	0.932789
27.2837	0.934743
27.3567	0.936918
27.4127	0.93836
27.479	0.940405
27.5453	0.942061
27.608	0.943953
27.6757	0.945854
27.7393	0.947582
27.793	0.949088
27.851	0.950495
28.0837	0.957133
28.148	0.958942
28.2183	0.960911
28.275	0.962555
28.3347	0.964103
28.3997	0.965981
28.4713	0.968114
28.5263	0.969594
28.589	0.971364
28.6627	0.97336
28.7247	0.975237
28.796	0.97708
28.857	0.978927
28.9177	0.980544
28.9797	0.98228
29.0407	0.984146
29.099	0.98574
29.187	0.988199
29.2573	0.990164
29.316	0.991766
29.3803	0.993758
29.4407	0.995502
29.534	0.998147
29.595	0.999723
29.6783	1.00226
29.875	1.00789
29.9377	1.00958
30.007	1.0115
30.077	1.01353
30.1507	1.01565
30.2117	1.01743
30.2747	1.01921
30.3503	1.02142
30.4227	1.02337
30.4913	1.02532
30.5537	1.02711
30.613	1.02877
30.6683	1.03055
30.7423	1.0327
30.8253	1.03491
30.9043	1.03717
30.984	1.03955
31.0677	1.04196
31.1357	1.04387
31.1937	1.04548
31.252	1.04723
31.3087	1.04889
31.369	1.05066
31.4903	1.05403
31.558	1.05605
31.648	1.05868
31.7193	1.06071
31.7833	1.06249
31.856	1.06469
31.917	1.06634
31.9787	1.06826
32.0527	1.07021
32.1167	1.07214
32.1837	1.07417
32.249	1.07598
32.323	1.07798
32.3957	1.08024
32.482	1.08268
32.5583	1.08496
32.6227	1.08683
32.6863	1.08847
32.7453	1.0904
32.827	1.09271
32.904	1.09489
32.9737	1.09685
33.027	1.09849
33.0897	1.10026
33.271	1.10562
33.329	1.10723
33.4127	1.10952
33.478	1.11144
33.5337	1.11322
33.597	1.11494
33.6637	1.11704
33.7357	1.1189
33.8013	1.12086
33.8653	1.12287
33.919	1.12435
33.9993	1.12659
34.0643	1.12855
34.1257	1.13024
34.193	1.13227
34.2623	1.13424
34.325	1.136
34.392	1.13803
34.4627	1.14015
34.528	1.14197
34.596	1.14397
34.666	1.14604
34.7227	1.14758
34.7807	1.1492
34.839	1.15109
35.044	1.15706
35.1297	1.15948
35.192	1.16141
35.257	1.16323
35.324	1.16512
35.3843	1.16693
35.467	1.16928
35.528	1.17122
35.5887	1.1729
35.649	1.17462
35.729	1.17685
35.793	1.17877
35.8687	1.18092
35.9323	1.18281
35.995	1.18462
36.0597	1.18653
36.122	1.18831
36.1833	1.19021
36.2453	1.19194
36.3057	1.19366
36.3717	1.19565
36.4367	1.19759
36.4893	1.19914
36.5493	1.20073
36.6437	1.20353
36.8767	1.21045
36.946	1.2124
37.0133	1.21442
37.0793	1.21624
37.14	1.21816
37.1983	1.21977
37.2597	1.22157
37.3233	1.22335
37.3833	1.22517
37.4383	1.22664
37.531	1.22947
37.623	1.23213
37.6907	1.23409
37.7567	1.23601
37.8237	1.23787
37.8873	1.23981
37.9503	1.24156
38.0093	1.24345
38.0713	1.24503
38.152	1.24755
38.221	1.24937
38.3003	1.2518
38.3627	1.25369
38.6283	1.26134
38.6947	1.26317
38.7753	1.26544
38.8427	1.26762
38.9073	1.26947
38.9693	1.27125
39.0627	1.274
39.1457	1.27631
39.2073	1.27816
39.2773	1.28034
39.3433	1.2821
39.412	1.28413
39.4883	1.28628
39.551	1.28815
39.6147	1.28998
39.674	1.29175
39.7577	1.29417
39.8167	1.29578
39.8883	1.29799
39.971	1.30026
40.0327	1.30209
40.0967	1.30377
40.1523	1.30541
40.2147	1.30715
40.3913	1.31244
40.47	1.31462
40.5277	1.31625
40.5937	1.31809
40.6627	1.32013
40.7257	1.32205
40.782	1.3235
40.8453	1.32545
40.915	1.32734
40.9897	1.32952
41.051	1.33126
41.1167	1.33319
41.19	1.33531
41.2507	1.33698
41.305	1.33865
41.358	1.34021
41.432	1.34219
41.4937	1.34398
41.5533	1.34588
41.617	1.34762
41.6803	1.3493
41.74	1.35104
41.805	1.35296
41.866	1.35463
41.9263	1.35628
42.1053	1.36157
42.1747	1.36352
42.233	1.36498
42.296	1.36686
42.3577	1.36859
42.4293	1.37068
42.488	1.37229
42.547	1.37396
42.6313	1.37647
42.692	1.3781
42.7507	1.37975
42.819	1.38171
42.8817	1.38335
42.9497	1.38524
43.0387	1.38783
43.11	1.38977
43.1753	1.39158
43.2283	1.3932
43.305	1.3954
43.3753	1.39728
43.4347	1.39882
43.4973	1.40071
43.571	1.40271
43.6267	1.40429
43.6857	1.40601
43.885	1.41139
43.9763	1.41391
44.079	1.41683
44.1623	1.41916
44.2283	1.42084
44.2893	1.42265
44.364	1.42463
44.42	1.42629
44.4917	1.4282
44.5807	1.43071
44.6443	1.43241
44.706	1.43412
44.7763	1.43607
44.8303	1.43753
44.8947	1.43923
44.9503	1.44057
45.0153	1.44242
45.0803	1.44423
45.152	1.4462
45.2177	1.44799
45.284	1.44978
45.3457	1.45142
45.417	1.45337
45.476	1.45497
45.6723	1.4603
45.7457	1.46204
45.8107	1.46384
45.882	1.46576
45.9437	1.46738
46.0037	1.46901
46.0847	1.47112
46.1583	1.47309
46.2293	1.47482
46.292	1.47644
46.3533	1.47805
46.4257	1.47993
46.4827	1.48148
46.5503	1.48326
46.618	1.48512
46.6843	1.48674
46.744	1.48843
46.8107	1.49007
46.8707	1.49158
46.9313	1.49317
47.011	1.49517
47.0793	1.49694
47.1483	1.49871
47.228	1.50062
47.433	1.50582
47.4963	1.50744
47.562	1.50899
47.6267	1.51063
47.6923	1.51218
47.755	1.51379
47.8197	1.51542
47.8863	1.517
47.9467	1.51852
48.0047	1.51991
48.0647	1.52146
48.1527	1.52357
48.2453	1.5258
48.3097	1.52721
48.3777	1.52883
48.467	1.5309
48.5323	1.53273
48.5977	1.53403
48.66	1.53554
48.7457	1.53764
48.8277	1.53951
48.8887	1.54088
48.946	1.5421
49.1093	1.54599
49.1717	1.54736
49.242	1.54898
49.3203	1.55056
49.3737	1.55186
49.4453	1.55345
49.5173	1.55501
49.589	1.55665
49.6503	1.55805
49.7137	1.55951
49.7777	1.56061
49.8397	1.56198
49.917	1.56379
49.989	1.5653
50.0537	1.56673
50.114	1.56805
50.1827	1.56948
50.253	1.57073
50.317	1.57225
50.4107	1.57408
50.4837	1.57558
50.551	1.57691
50.614	1.57828
50.672	1.57933
50.731	1.58058
50.9017	1.584
50.9767	1.58546
51.0373	1.58652
51.1	1.58783
51.163	1.58902
51.227	1.59022
51.2887	1.59133
51.369	1.59288
51.4293	1.59407
51.4943	1.59513
51.5683	1.5965
51.6393	1.59781
51.696	1.59882

## Sheet: 500_discharge
cap	U
0	1.51367
0.0623333	1.45822
0.139667	1.42947
0.204333	1.41093
0.271667	1.39407
0.343	1.37853
0.394	1.36821
0.469667	1.35414
0.557333	1.33925
0.631	1.32747
0.685667	1.31952
0.862333	1.29517
0.929667	1.2867
1.001	1.27812
1.055	1.27189
1.13467	1.26316
1.18533	1.25763
1.253	1.25057
1.32067	1.24384
1.38367	1.23777
1.449	1.23158
1.50933	1.22606
1.606	1.21768
1.67067	1.21212
1.734	1.20704
1.80333	1.2014
1.86267	1.19688
1.92967	1.19163
1.983	1.18778
2.06467	1.18175
2.11933	1.17787
2.18367	1.17341
2.25533	1.16866
2.325	1.16384
2.382	1.16041
2.438	1.15666
2.64567	1.14399
2.72	1.13949
2.787	1.13584
2.85333	1.13206
2.91867	1.12835
2.99633	1.12405
3.062	1.12069
3.12833	1.11708
3.185	1.1141
3.24667	1.11083
3.312	1.10755
3.37667	1.10434
3.44633	1.10091
3.517	1.09738
3.57867	1.09458
3.656	1.09075
3.71567	1.08799
3.78967	1.08441
3.86567	1.08087
3.94433	1.07729
4.00967	1.0744
4.063	1.07203
4.13367	1.06893
4.19467	1.06616
4.341	1.05988
4.418	1.05653
4.48833	1.05361
4.55233	1.05074
4.60533	1.04846
4.66967	1.04597
4.74567	1.04263
4.816	1.0398
4.88933	1.03686
4.95233	1.03426
5.023	1.03135
5.089	1.02866
5.161	1.02567
5.21867	1.02358
5.279	1.02107
5.34167	1.01872
5.414	1.01573
5.47967	1.01314
5.53933	1.01091
5.59467	1.00862
5.661	1.00605
5.73767	1.00303
5.79767	1.00074
5.874	0.997838
5.95567	0.994679
6.18933	0.985767
6.247	0.983603
6.31833	0.980919
6.38267	0.978647
6.456	0.975742
6.52167	0.973375
6.59	0.970775
6.668	0.967758
6.719	0.966076
6.802	0.962975
6.90067	0.95919
6.98267	0.956269
7.068	0.953084
7.132	0.950706
7.21733	0.947624
7.29	0.945223
7.354	0.942607
7.41267	0.940428
7.48433	0.938054
7.55533	0.935305
7.617	0.933118
7.668	0.931282
7.88667	0.923391
7.94767	0.921402
8.02033	0.918592
8.09167	0.916241
8.16267	0.91361
8.24767	0.910429
8.31567	0.9082
8.40633	0.905003
8.46133	0.902927
8.53033	0.900671
8.61467	0.897544
8.704	0.894585
8.77933	0.891855
8.83933	0.889771
8.913	0.887155
8.96567	0.885412
9.02767	0.883217
9.08833	0.881072
9.15967	0.878706
9.22267	0.876427
9.289	0.874225
9.35033	0.872049
9.42333	0.86938
9.47333	0.867824
9.678	0.860819
9.75267	0.858231
9.823	0.855715
9.891	0.853486
9.97367	0.850626
10.0403	0.848527
10.0957	0.8465
10.1623	0.844363
10.254	0.84106
10.3243	0.838796
10.3807	0.836842
10.4517	0.83451
10.516	0.83225
10.566	0.83074
10.6357	0.82848
10.702	0.826217
10.784	0.82351
10.852	0.821258
10.927	0.818528
10.992	0.816612
11.0433	0.814804
11.1147	0.81238
11.1943	0.809734
11.3557	0.804385
11.432	0.801949
11.4953	0.799969
11.5617	0.797705
11.6273	0.795572
11.6817	0.793729
11.7667	0.790957
11.8243	0.789106
11.879	0.787397
11.956	0.785007
12.0183	0.782775
12.0883	0.780683
12.159	0.778358
12.2163	0.776558
12.276	0.77465
12.3433	0.772363
12.4057	0.770249
12.4653	0.768547
12.5233	0.766567
12.578	0.765003
12.6473	0.762747
12.7137	0.760545
12.7847	0.758243
12.846	0.756511
12.924	0.753812
13.1423	0.747128
13.1983	0.745324
13.2633	0.743217
13.3357	0.741068
13.4017	0.738755
13.465	0.736988
13.5337	0.734851
13.6023	0.732702
13.6663	0.73068
13.7243	0.729005
13.821	0.725824
13.8797	0.724031
13.9403	0.72213
14.0307	0.719385
14.124	0.716667
14.1993	0.714147
14.253	0.712721
14.3273	0.710404
14.3957	0.708442
14.466	0.706278
14.539	0.704034
14.603	0.702126
14.6607	0.700172
14.715	0.69862
14.9247	0.692453
14.9923	0.690487
15.0673	0.688063
15.13	0.686258
15.2203	0.683708
15.3	0.681246
15.351	0.679705
15.43	0.677568
15.491	0.675583
15.5683	0.673278
15.6373	0.67142
15.7023	0.669321
15.771	0.667524
15.8377	0.665512
15.8877	0.663899
15.9643	0.6617
16.0243	0.660068
16.0933	0.658007
16.1677	0.655881
16.239	0.65377
16.311	0.651813
16.3763	0.649771
16.43	0.648356
16.4897	0.646666
16.548	0.644892
16.759	0.638974
16.8287	0.636951
16.8963	0.63512
16.9517	0.633625
17.0163	0.631847
17.094	0.629652
17.1663	0.62748
17.2293	0.625802
17.3293	0.623007
17.396	0.621064
17.4563	0.619504
17.5223	0.617826
17.582	0.616086
17.6923	0.613085
17.7637	0.611112
17.829	0.609288
17.8953	0.607415
17.96	0.605576
18.0103	0.604256
18.0873	0.602138
18.1493	0.600448
18.2063	0.598999
18.433	0.592958
18.5137	0.590767
18.5763	0.588974
18.6377	0.587399
18.7003	0.585751
18.7947	0.583266
18.8563	0.581625
18.92	0.580062
18.9927	0.578035
19.083	0.575817
19.1377	0.574162
19.2153	0.572128
19.2763	0.570736
19.3413	0.569042
19.4303	0.56663
19.4953	0.564913
19.564	0.563135
19.6403	0.561361
19.6967	0.559629
19.7477	0.558558
19.8233	0.556444
19.8897	0.554842
19.9547	0.553133
20.0167	0.551527
20.1713	0.547719
20.2297	0.54617
20.301	0.544365
20.3643	0.542637
20.4423	0.540982
20.5087	0.539185
20.575	0.537552
20.639	0.535931
20.6983	0.534612
20.7627	0.532887
20.833	0.531243
20.9067	0.529431
20.9777	0.527542
21.058	0.525829
21.129	0.52391
21.1883	0.522545
21.271	0.52045
21.336	0.518939
21.4083	0.517028
21.4793	0.515299
21.5527	0.513824
21.622	0.511919
21.675	0.510742
21.7433	0.509056
21.808	0.507549
22.0423	0.502013
22.1103	0.500288
22.1823	0.498629
22.257	0.496756
22.324	0.495303
22.379	0.493903
22.4447	0.492466
22.5153	0.490883
22.579	0.489403
22.6503	0.487786
22.7343	0.485698
22.7983	0.484432
22.8503	0.482983
22.9303	0.481179
22.9973	0.4796
23.0607	0.478311
23.1493	0.476239
23.227	0.47443
23.291	0.473023
23.3423	0.471765
23.417	0.46998
23.4907	0.468554
23.5447	0.467135
23.7193	0.463216
23.788	0.461706
23.8453	0.460302
23.915	0.458643
23.9663	0.457691
24.0377	0.45623
24.107	0.454521
24.179	0.453065
24.2473	0.451566
24.318	0.449895
24.388	0.448293
24.4493	0.447089
24.503	0.445792
24.5657	0.444412
24.641	0.44286
24.703	0.441499
24.7773	0.439851
24.8533	0.438302
24.9083	0.437033
24.9687	0.435817
25.0347	0.434318
25.1063	0.43285
25.1843	0.431053
25.2547	0.429497
25.31	0.428285
25.366	0.42708
25.6007	0.422148
25.664	0.420959
25.7397	0.419192
25.8167	0.417694
25.885	0.416057
25.954	0.414742
26.008	0.413545
26.0873	0.411932
26.158	0.410525
26.229	0.408915
26.2983	0.407584
26.3747	0.405982
26.4543	0.404247
26.5317	0.402736
26.585	0.401547
26.655	0.400018
26.725	0.398718
26.8067	0.396925
26.8853	0.39528
26.9503	0.393977
27.025	0.392359
27.0773	0.391499
27.1363	0.390306
27.3227	0.386291
27.3993	0.384835
27.472	0.383447
27.5387	0.382024
27.6077	0.380694
27.6637	0.37952
27.738	0.378006
27.7993	0.376783
27.8553	0.375876
27.923	0.374412
27.9877	0.37294
28.0733	0.371437
28.134	0.370202
28.198	0.368891
28.2663	0.367488
28.3423	0.366042
28.4053	0.36483
28.4663	0.363645
28.5547	0.361882
28.626	0.360364
28.6883	0.359164
28.7497	0.357975
28.81	0.356847
29.01	0.352802
29.081	0.35141
29.1473	0.35011
29.2173	0.348798
29.27	0.347888
29.3283	0.346737
29.4	0.345384
29.4783	0.343901
29.539	0.342704
29.6077	0.341346
29.6707	0.340142
29.7257	0.338968
29.791	0.337886
29.8623	0.336517
29.9317	0.335168
30.0297	0.333321
30.1107	0.331815
30.177	0.330469
30.2317	0.329329
30.2987	0.328148
30.36	0.327005
30.4403	0.325502
30.538	0.323621
30.6167	0.322179
30.7923	0.318742
30.8727	0.317182
30.926	0.316306
30.993	0.314999
31.0613	0.313745
31.1417	0.312303
31.2063	0.310946
31.2973	0.309336
31.3717	0.307792
31.4273	0.306859
31.4927	0.305708
31.562	0.304473
31.6347	0.303009
31.702	0.301789
31.7693	0.300554
31.832	0.299586
31.8833	0.29834
31.9533	0.297151
32.0357	0.295644
32.1037	0.294394
32.171	0.29327
32.2333	0.292024
32.3127	0.290693
32.369	0.289531
32.5387	0.286636
32.616	0.285187
32.6913	0.283666
32.7603	0.282415
32.8303	0.28118
32.904	0.279995
32.967	0.278683
33.0267	0.277609
33.0957	0.276382
33.1707	0.274956
33.236	0.273793
33.31	0.272466
33.3937	0.271037
33.464	0.26979
33.533	0.268402
33.5867	0.26766
33.651	0.266357
33.7583	0.264468
33.8237	0.263409
33.885	0.262258
33.9557	0.261027
34.0113	0.260036
34.08	0.258863
34.2717	0.255421
34.3557	0.253884
34.424	0.252653
34.495	0.251457
34.5703	0.250072
34.62	0.24922
34.7057	0.247778
34.7687	0.246654
34.8377	0.245461
34.911	0.244142
34.9747	0.243117
35.044	0.241856
35.1167	0.240613
35.1677	0.239573
35.2497	0.238258
35.3157	0.237076
35.3877	0.23578
35.4583	0.234618
35.5517	0.233016
35.625	0.23167
35.681	0.230726
35.7577	0.229441
35.8203	0.228298
36.043	0.224577
36.1137	0.2233
36.1807	0.222249
36.2483	0.221014
36.3087	0.220001
36.37	0.218896
36.4457	0.217619
36.5183	0.216544
36.5843	0.215252
36.656	0.214013
36.7147	0.21318
36.7807	0.211864
36.8353	0.211092
36.8937	0.210151
36.965	0.208676
37.031	0.207597
37.1143	0.206248
37.1853	0.205131
37.254	0.203751
37.3067	0.203025
37.3773	0.201816
37.4447	0.200681
37.5137	0.199534
37.5863	0.198333
37.7737	0.195186
37.8383	0.19412
37.887	0.193267
37.9643	0.192017
38.042	0.190713
38.1023	0.189761
38.1707	0.18861
38.2337	0.187478
38.3063	0.186232
38.362	0.185345
38.4613	0.183758
38.5333	0.182481
38.607	0.181238
38.6837	0.180026
38.758	0.178887
38.826	0.177713
38.8823	0.17686
38.9587	0.175461
39.014	0.174578
39.0933	0.173228
39.1577	0.172295
39.24	0.170785
39.3023	0.169772
39.4577	0.167241
39.513	0.166338
39.603	0.164912
39.6637	0.164098
39.73	0.162855
39.8007	0.161674
39.864	0.160634
39.9333	0.159483
39.987	0.158714
40.074	0.157296
40.172	0.155705
40.2897	0.153797
40.378	0.152249
40.4413	0.151438
40.5123	0.150157
40.5627	0.149393
40.6383	0.148188
40.7337	0.146655
40.7997	0.145646
40.8627	0.144529
40.951	0.143076
41.0183	0.141994
41.0673	0.141218
41.143	0.139994
41.3003	0.137578
41.3577	0.136584
41.417	0.135678
41.4847	0.134691
41.5513	0.133602
41.618	0.132569
41.6673	0.131671
41.7397	0.130616
41.819	0.129228
41.8837	0.128222
41.9837	0.126662
42.0873	0.125102
42.1563	0.123924
42.2223	0.122877
42.278	0.122082
42.3397	0.121042
42.41	0.119979
42.475	0.118931
42.535	0.118105
42.6037	0.116954
42.6683	0.116086
42.7193	0.11513
42.7873	0.114133
42.8557	0.113077
43.0013	0.110687
43.0727	0.109625
43.1393	0.108569
43.2017	0.107583
43.2537	0.106872
43.3287	0.105621
43.3853	0.104826
43.454	0.103859
43.5223	0.102739
43.601	0.101569
43.668	0.100441
43.725	0.099653
43.7893	0.0985059
43.848	0.0976763
43.9193	0.0967051
43.989	0.0955465
44.057	0.0943996
44.1197	0.0934934
44.176	0.0926025
44.2407	0.0917842
44.3083	0.0907137
44.376	0.0897961
44.4353	0.0887102
44.5043	0.0875861
44.5647	0.0868214
44.618	0.0859038
44.787	0.0834185
44.84	0.0826309
44.9033	0.0816826
44.9693	0.0806733
45.055	0.0794383
45.1157	0.078318
45.1717	0.0775073
45.2277	0.0769034
45.2863	0.0759436
45.3603	0.0747277
45.4177	0.0739478
45.488	0.0726821
45.554	0.0717493
45.621	0.070736
45.691	0.0698872
45.7463	0.0689734
45.8197	0.0677958
45.8903	0.066706
45.964	0.065754
46.0287	0.0647446
46.1137	0.063525
46.1637	0.0627373
46.2333	0.0617088
46.3073	0.0605618
46.472	0.0581491
46.5437	0.0573041
46.6053	0.0562603
46.676	0.0552242
46.732	0.0541689
46.798	0.0533737
46.8677	0.0523145
46.9337	0.0513051
47.006	0.0501887
47.0793	0.049294
47.1363	0.0483687
47.1893	0.0475505
47.2607	0.0465679
47.3257	0.045654
47.3923	0.0445949
47.4643	0.043727
47.5453	0.0423735
47.6277	0.0411308
47.7087	0.0400679
47.759	0.0393262
47.8337	0.0381103
47.909	0.0372347
47.9877	0.0359806
48.087	0.0344857
48.2367	0.0324133
48.303	0.0314268
48.3613	0.0306392
48.4377	0.0294654
48.5097	0.0286166
48.5793	0.0275499
48.6547	0.0265137
48.7313	0.0252405
48.8163	0.0241278
48.8673	0.0233861
48.937	0.022587
49.0047	0.0214705
49.075	0.0204611
49.1487	0.0195129
49.214	0.0184997
49.3113	0.0170773
49.3797	0.0161635
49.438	0.0153032
49.49	0.0146074
49.5643	0.0135367
49.6547	0.0122903
49.7433	0.0111548
49.8033	0.0102677
50.0677	0.00661633
50.1243	0.00576366
50.1873	0.00487276
50.2617	0.00390547
50.342	0.00260549
50.4583	0.00107221
50.537	4.36809e-05

[truncated: 12 more sheets: 650_charge, 650_discharge, 800_charge, 800_discharge, 1000_charge, 1000_discharge, 1250_charge, 1250_discharge, 1500_charge, 1500_discharge, 2500_charge, 2500_discharge]
