# Supplementary material for: All-water supercapacitor enabled by 1-nm clay channels
Source: Nat Commun. 2026 Jun 5;17:5014. doi: 10.1038/s41467-026-73924-1 (PMC13241519; doi:10.1038/s41467-026-73924-1)
Supplement: Supplementary file 3 — Source Data [file 41467_2026_73924_MOESM3_ESM.zip › Source data/FigS23.xlsx]

## Sheet: charge
	0	1	2	3	4	5	6	7	8	9	10	11	12	13	14	15	16	17	18	19	20	21	22	23	24	25	26	27	28	29	30	31	32	33	34	35	36	37	38	39	40	41	42	43	44	45	46	47	48
Time (s)	0	0.10000000000002274	0.19999999999998863	0.30000000000001137	0.39999999999997726	0.5	0.6000000000000227	0.6999999999999886	0.8000000000000114	0.8999999999999773	1	1.1000000000000227	1.1999999999999886	1.3000000000000114	1.3999999999999773	1.5	1.6000000000000227	1.6999999999999886	1.8000000000000114	1.8999999999999773	2	2.1000000000000227	2.1999999999999886	2.3000000000000114	2.3999999999999773	2.5	2.6000000000000227	2.6999999999999886	2.8000000000000114	2.8999999999999773	3	3.1000000000000227	3.1999999999999886	3.3000000000000114	3.3999999999999773	3.5	3.6000000000000227	3.6999999999999886	3.8000000000000114	3.8999999999999773	4	4.100000000000023	4.199999999999989	4.300000000000011	4.399999999999977	4.5	4.600000000000023	4.699999999999989	4.800000000000011
Voltage (V)	0.0009698	0.08629	0.1159	0.1383	0.1567	0.1727	0.1868	0.1997	0.2115	0.2224	0.2327	0.2425	0.2517	0.2605	0.269	0.2771	0.2849	0.2925	0.2998	0.3069	0.3139	0.3207	0.3274	0.3339	0.3402	0.3465	0.3527	0.3588	0.3648	0.3707	0.3767	0.3824	0.3881	0.3938	0.3995	0.4051	0.4107	0.4162	0.4217	0.4272	0.4326	0.438	0.4435	0.4489	0.4542	0.4596	0.4649	0.4702	0.4756
Current (mA)	5	5	5	5	5	5	5	5	5	5	5	5	5	5	5	5	5	5	5	5	5	5	5	5	5	5	5	5	5	5	5	5	5	5	5	5	5	5	5	5	5	5	5	5	5	5	5	5	5
[truncated: 96 more columns]

## Sheet: diffusion
	0	1	2	3	4	5	6
Time (s)	0	0.0022	120.002	240.003	360.003	480.003	600
Voltage (V)	1.00007	0.997553	0.993557	0.993572	0.993557	0.993481	0.993626
Current (mA)	4.97756	4.93581	1.59491	0.707341	0.507685	0.413616	0.357592

## Sheet: discharge
	0	1	2	3	4	5	6	7	8	9	10	11	12	13	14	15	16	17	18	19	20	21	22	23	24	25	26	27	28	29	30	31	32	33	34	35	36	37	38	39	40	41	42	43	44	45	46	47	48
Time discharge (s)	0	0.1	0.2	0.3	0.4	0.5	0.6	0.7	0.8	0.9	1	1.1	1.2	1.3	1.4	1.5	1.6	1.7	1.8	1.9	2	2.1	2.2	2.3	2.4	2.5	2.6	2.7	2.8	2.9	3	3.1	3.2	3.3	3.4	3.5	3.6	3.7	3.8	3.9	4	4.1	4.2	4.3	4.4	4.5	4.6	4.7	4.8
Voltage discharge (V)	0.9965	0.9146	0.852	0.8124	0.7813	0.7555	0.7332	0.7135	0.6957	0.6796	0.6647	0.651	0.6381	0.6259	0.6145	0.6037	0.5934	0.5836	0.5742	0.5651	0.5564	0.548	0.5399	0.532	0.5244	0.517	0.5098	0.5029	0.4961	0.4895	0.483	0.4766	0.4704	0.4643	0.4584	0.4527	0.4469	0.4413	0.4359	0.4305	0.4251	0.4199	0.4148	0.4097	0.4047	0.3998	0.3949	0.3901	0.3853
Current discharge (mA)	-5	-5	-5	-5	-5	-5	-5	-5	-5	-5	-5	-5	-5	-5	-5	-5	-5	-5	-5	-5	-5	-5	-5	-5	-5	-5	-5	-5	-5	-5	-5	-5	-5	-5	-5	-5	-5	-5	-5	-5	-5	-5	-5	-5	-5	-5	-5	-5	-5
Time relax (s)	0	1.3882	3.5144	6.1958	9.2306	12.5912	16.1424	19.8828	23.8802	28.1588	32.6174	37.307	42.2808	47.478	52.921	58.5472	64.51	70.7226	77.1476	83.8752	90.846	98.1966	105.815	113.731	122.018	130.609	139.442	148.773	158.323	168.362	178.669	189.273	200.527	212.065	224.142	236.635	249.608	262.876	276.829	291.118	305.909	321.051	337.035	353.172	370.327	387.652	405.8	424.162	443.7
Voltage relax (V)	0.983352	0.978313	0.973304	0.968299	0.963214	0.958205	0.953197	0.948188	0.943187	0.938147	0.933116	0.928115	0.923098	0.918089	0.913081	0.908049	0.903036	0.898035	0.893027	0.888006	0.883005	0.877973	0.872946	0.867925	0.86289	0.857881	0.852872	0.847871	0.842866	0.837858	0.832849	0.827836	0.822835	0.817796	0.812779	0.807729	0.802716	0.797715	0.792675	0.787663	0.782639	0.777634	0.772633	0.767601	0.762589	0.757576	0.752571	0.747547	0.742531
Current relax (mA)	0	0	0	0	0	0	0	0	0	0	0	0	0	0	0	0	0	0	0	0	0	0	0	0	0	0	0	0	0	0	0	0	0	0	0	0	0	0	0	0	0	0	0	0	0	0	0	0	0
[truncated: 122 more columns]
