# Supplementary material for: All-water supercapacitor enabled by 1-nm clay channels
Source: Nat Commun. 2026 Jun 5;17:5014. doi: 10.1038/s41467-026-73924-1 (PMC13241519; doi:10.1038/s41467-026-73924-1)
Supplement: Supplementary file 3 — Source Data [file 41467_2026_73924_MOESM3_ESM.zip › Source data/FigS24_MEA10.xlsx]

## Sheet: sr_0.01
U	I
0	-1.37321
0.001	-1.30143
0.002	-1.2475
0.003	-1.20179
0.004	-1.16107
0.005	-1.12393
0.006	-1.08929
0.007	-1.05643
0.008	-1.02607
0.009	-0.996429
0.01	-0.968214
0.011	-0.941071
0.012	-0.915
0.013	-0.888929
0.014	-0.864643
0.015	-0.840357
0.016	-0.817143
0.017	-0.794286
0.018	-0.772143
0.019	-0.75
0.02	-0.728571
0.021	-0.708214
0.022	-0.6875
0.023	-0.667143
0.024	-0.647857
0.025	-0.628214
0.026	-0.609286
0.027	-0.590714
0.028	-0.572143
0.029	-0.554286
0.03	-0.536429
0.031	-0.518929
0.032	-0.501429
0.033	-0.484643
0.034	-0.467857
0.035	-0.451429
0.036	-0.435357
0.037	-0.419286
0.038	-0.403214
0.039	-0.3875
0.04	-0.3725
0.041	-0.3575
0.042	-0.342429
0.043	-0.32775
0.044	-0.313107
0.045	-0.298464
0.046	-0.284321
0.047	-0.270357
0.048	-0.256464
0.049	-0.24275
0.05	-0.229286
0.051	-0.215857
0.052	-0.202464
0.053	-0.189786
0.054	-0.176786
0.055	-0.164
0.056	-0.151571
0.057	-0.139036
0.058	-0.126643
0.059	-0.114607
0.06	-0.1025
0.061	-0.0907143
0.062	-0.0790714
0.063	-0.0673571
0.064	-0.0556071
0.065	-0.0442857
0.066	-0.0332857
0.067	-0.0220607
0.068	-0.0107857
0.069	-8.98571e-05
0.07	0.0108429
0.071	0.0217107
0.072	0.0320464
0.073	0.0426429
0.074	0.0529643
0.075	0.0630357
0.076	0.0733214
0.077	0.0835714
0.078	0.0934286
0.079	0.10325
0.08	0.113
0.081	0.122643
0.082	0.131821
0.083	0.1415
0.084	0.150929
0.085	0.160107
0.086	0.169393
0.087	0.178679
0.088	0.187536
0.089	0.196571
0.09	0.205679
0.091	0.21425
0.092	0.223071
0.093	0.231786
0.094	0.240179
0.095	0.248643
0.096	0.257179
0.097	0.265714
0.098	0.273964
0.099	0.282214
0.1	0.290393
0.101	0.298393
0.102	0.306643
0.103	0.314714
0.104	0.32225
0.105	0.330107
0.106	0.337679
0.107	0.345214
0.108	0.352929
0.109	0.360357
0.11	0.367857
0.111	0.375357
0.112	0.382857
0.113	0.39
0.114	0.397143
0.115	0.404643
0.116	0.411786
0.117	0.418571
0.118	0.425714
0.119	0.4325
0.12	0.439286
0.121	0.446071
0.122	0.453214
0.123	0.459643
0.124	0.466429
0.125	0.472857
0.126	0.479286
0.127	0.486071
0.128	0.4925
0.129	0.498929
0.13	0.505357
0.131	0.511429
0.132	0.517857
0.133	0.523571
0.134	0.53
0.135	0.536429
0.136	0.542143
0.137	0.548214
0.138	0.554286
0.139	0.56
0.14	0.566071
0.141	0.572143
0.142	0.577857
0.143	0.583571
0.144	0.589286
0.145	0.595
0.146	0.600357
0.147	0.606071
0.148	0.611786
0.149	0.616786
0.15	0.622143
0.151	0.627857
0.152	0.633214
0.153	0.638571
0.154	0.643929
0.155	0.648929
0.156	0.654286
0.157	0.659286
0.158	0.664286
0.159	0.669643
0.16	0.674643
0.161	0.679643
0.162	0.684286
0.163	0.689286
0.164	0.694286
0.165	0.698929
0.166	0.703929
0.167	0.708929
0.168	0.713571
0.169	0.718214
0.17	0.722857
0.171	0.7275
0.172	0.732143
0.173	0.737143
0.174	0.741429
0.175	0.746071
0.176	0.750357
0.177	0.755
0.178	0.759286
0.179	0.763571
0.18	0.768214
0.181	0.772143
0.182	0.776786
0.183	0.781071
0.184	0.785
0.185	0.789643
0.186	0.793929
0.187	0.797857
0.188	0.801786
0.189	0.806071
0.19	0.81
0.191	0.814286
0.192	0.818571
0.193	0.8225
0.194	0.826429
0.195	0.830357
0.196	0.834286
0.197	0.838214
0.198	0.842143
0.199	0.846071
0.2	0.849643
0.201	0.853571
0.202	0.857143
0.203	0.861071
0.204	0.865
0.205	0.868929
0.206	0.8725
0.207	0.876071
0.208	0.879643
0.209	0.883214
0.21	0.886786
0.211	0.890357
0.212	0.893929
0.213	0.897143
0.214	0.900714
0.215	0.904286
0.216	0.9075
0.217	0.911429
0.218	0.915
0.219	0.917857
0.22	0.921429
0.221	0.924643
0.222	0.927857
0.223	0.931429
0.224	0.934643
0.225	0.937857
0.226	0.941071
0.227	0.944643
0.228	0.947857
0.229	0.951071
0.23	0.954286
0.231	0.9575
0.232	0.960357
0.233	0.963571
0.234	0.966786
0.235	0.969643
0.236	0.972857
0.237	0.976071
0.238	0.979286
0.239	0.982143
0.24	0.985
0.241	0.988214
0.242	0.991071
0.243	0.994286
0.244	0.9975
0.245	1
0.246	1.00286
0.247	1.00607
0.248	1.00857
0.249	1.01179
0.25	1.015
0.251	1.0175
0.252	1.02036
0.253	1.02321
0.254	1.02607
0.255	1.02893
0.256	1.03214
0.257	1.03464
0.258	1.03714
0.259	1.04
0.26	1.04286
0.261	1.04536
0.262	1.04821
0.263	1.05071
0.264	1.05321
0.265	1.05607
0.266	1.05893
0.267	1.06143
0.268	1.06429
0.269	1.06714
0.27	1.06964
0.271	1.07214
0.272	1.07464
0.273	1.07714
0.274	1.07964
0.275	1.0825
0.276	1.085
0.277	1.0875
0.278	1.09
0.279	1.09286
0.28	1.095
0.281	1.09786
0.282	1.10036
0.283	1.10286
0.284	1.10536
0.285	1.10786
0.286	1.11
0.287	1.1125
0.288	1.115
0.289	1.1175
0.29	1.12
0.291	1.12214
0.292	1.12464
0.293	1.12714
0.294	1.12964
0.295	1.13214
0.296	1.13429
0.297	1.13679
0.298	1.13893
0.299	1.14143
0.3	1.14393
0.301	1.14643
0.302	1.14857
0.303	1.15071
0.304	1.15321
0.305	1.15536
0.306	1.1575
0.307	1.16
0.308	1.1625
0.309	1.16464
0.31	1.16679
0.311	1.16893
0.312	1.17107
0.313	1.17357
0.314	1.17571
0.315	1.17786
0.316	1.18
0.317	1.18214
0.318	1.18429
0.319	1.18679
0.32	1.18893
0.321	1.19107
0.322	1.19321
0.323	1.19536
0.324	1.1975
0.325	1.19964
0.326	1.20179
0.327	1.20393
0.328	1.20607
0.329	1.20821
0.33	1.21071
0.331	1.2125
0.332	1.21464
0.333	1.21714
0.334	1.21893
0.335	1.22107
0.336	1.22321
0.337	1.225
0.338	1.22714
0.339	1.22964
0.34	1.23143
0.341	1.23321
0.342	1.23536
0.343	1.2375
0.344	1.23929
0.345	1.24179
0.346	1.24357
0.347	1.24536
0.348	1.2475
0.349	1.24929
0.35	1.25143
0.351	1.25321
0.352	1.25536
0.353	1.2575
0.354	1.25929
0.355	1.26143
0.356	1.26357
0.357	1.26571
0.358	1.26786
0.359	1.26964
0.36	1.27143
0.361	1.27321
0.362	1.27536
0.363	1.27714
0.364	1.27929
0.365	1.28143
0.366	1.28321
0.367	1.285
0.368	1.28714
0.369	1.28893
0.37	1.29071
0.371	1.29286
0.372	1.29464
0.373	1.29643
0.374	1.29857
0.375	1.30036
0.376	1.30214
0.377	1.30429
0.378	1.30607
0.379	1.30786
0.38	1.31
0.381	1.31179
0.382	1.31357
0.383	1.31536
0.384	1.31714
0.385	1.31893
0.386	1.32071
0.387	1.3225
0.388	1.32429
0.389	1.32607
0.39	1.32821
0.391	1.33
0.392	1.33179
0.393	1.33357
0.394	1.33571
0.395	1.3375
0.396	1.33929
0.397	1.34107
0.398	1.34286
0.399	1.34464
0.4	1.34643
0.401	1.34821
0.402	1.35
0.403	1.35214
0.404	1.35393
0.405	1.35536
0.406	1.3575
0.407	1.35929
0.408	1.36107
0.409	1.36286
0.41	1.36536
0.411	1.36679
0.412	1.36857
0.413	1.37
0.414	1.37179
0.415	1.37357
0.416	1.37536
0.417	1.37714
0.418	1.37893
0.419	1.38071
0.42	1.3825
0.421	1.38393
0.422	1.38607
0.423	1.38786
0.424	1.38929
0.425	1.39143
0.426	1.39321
0.427	1.39464
0.428	1.39643
0.429	1.39821
0.43	1.4
0.431	1.40179
0.432	1.40357
0.433	1.40536
0.434	1.40714
0.435	1.40893
0.436	1.41071
0.437	1.41214
0.438	1.41393
0.439	1.41571
0.44	1.41714
0.441	1.41893
0.442	1.42071
0.443	1.4225
0.444	1.42429
0.445	1.42571
0.446	1.4275
0.447	1.42929
0.448	1.43107
0.449	1.43286
0.45	1.43429
0.451	1.43607
0.452	1.43786
0.453	1.43929
0.454	1.44143
0.455	1.44286
0.456	1.44464
0.457	1.44607
0.458	1.44786
0.459	1.44929
0.46	1.45143
0.461	1.45321
0.462	1.45464
0.463	1.45607
0.464	1.45786
0.465	1.45929
0.466	1.46107
0.467	1.46286
0.468	1.46429
0.469	1.46571
0.47	1.4675
0.471	1.46929
0.472	1.47107
0.473	1.47286
0.474	1.47429
0.475	1.47607
0.476	1.4775
0.477	1.47929
0.478	1.48071
0.479	1.4825
0.48	1.48429
0.481	1.48607
0.482	1.4875
0.483	1.48929
0.484	1.49107
0.485	1.49286
0.486	1.49464
0.487	1.49607
0.488	1.4975
0.489	1.49929
0.49	1.50107
0.491	1.5025
0.492	1.50429
0.493	1.50607
0.494	1.5075
0.495	1.50929
0.496	1.51071
0.497	1.5125
0.498	1.51393
0.499	1.51607
0.5	1.5175
0.501	1.51893
0.502	1.52071
0.503	1.5225
0.504	1.52393
0.505	1.52571
0.506	1.5275
0.507	1.52893
0.508	1.53071
0.509	1.53214
0.51	1.53357
0.511	1.53536
0.512	1.53714
0.513	1.53893
0.514	1.54036
0.515	1.54179
0.516	1.54357
0.517	1.545
0.518	1.54679
0.519	1.54857
0.52	1.55
0.521	1.55179
0.522	1.55321
0.523	1.555
0.524	1.55643
0.525	1.55857
0.526	1.56
0.527	1.56143
0.528	1.56321
0.529	1.56464
0.53	1.56643
0.531	1.56786
0.532	1.56964
0.533	1.57107
0.534	1.57286
0.535	1.57464
0.536	1.57607
0.537	1.57786
0.538	1.57964
0.539	1.58107
0.54	1.5825
0.541	1.58429
0.542	1.58607
0.543	1.5875
0.544	1.58929
0.545	1.59071
0.546	1.59214
0.547	1.59393
0.548	1.59571
0.549	1.59714
0.55	1.59893
0.551	1.60036
0.552	1.60179
0.553	1.60357
0.554	1.60536
0.555	1.60679
0.556	1.60821
0.557	1.61036
0.558	1.61179
0.559	1.61321
0.56	1.615
0.561	1.61643
0.562	1.61821
0.563	1.62
0.564	1.62179
0.565	1.62286
0.566	1.62464
0.567	1.62643
0.568	1.62786
0.569	1.62929
0.57	1.63107
0.571	1.6325
0.572	1.63429
0.573	1.63607
0.574	1.6375
0.575	1.63929
0.576	1.64107
0.577	1.6425
0.578	1.64393
0.579	1.64571
0.58	1.64714
0.581	1.64893
0.582	1.65071
0.583	1.65214
0.584	1.65393
0.585	1.65536
0.586	1.65679
0.587	1.65857
0.588	1.66036
0.589	1.66214
0.59	1.66357
0.591	1.66536
0.592	1.66679
0.593	1.66857
0.594	1.67
0.595	1.67179
0.596	1.67357
0.597	1.675
0.598	1.67643
0.599	1.67821
0.6	1.67964
0.601	1.68179
0.602	1.68357
0.603	1.68464
0.604	1.68643
0.605	1.68821
0.606	1.68964
0.607	1.69143
0.608	1.69321
0.609	1.69464
0.61	1.69607
0.611	1.69786
0.612	1.69964
0.613	1.70143
0.614	1.70321
0.615	1.705
0.616	1.70643
0.617	1.70821
0.618	1.70964
0.619	1.71107
0.62	1.71286
0.621	1.71464
0.622	1.71607
0.623	1.7175
0.624	1.71929
0.625	1.72107
0.626	1.72286
0.627	1.72464
0.628	1.72607
0.629	1.7275
0.63	1.72929
0.631	1.73107
0.632	1.7325
0.633	1.73429
0.634	1.73571
0.635	1.7375
0.636	1.73893
0.637	1.74071
0.638	1.74214
0.639	1.74393
0.64	1.74571
0.641	1.7475
0.642	1.74857
0.643	1.75036
0.644	1.75214
0.645	1.75357
0.646	1.75571
0.647	1.7575
0.648	1.75893
0.649	1.76036
0.65	1.76214
0.651	1.76357
0.652	1.76536
0.653	1.76714
0.654	1.76857
0.655	1.77036
0.656	1.77214
0.657	1.77393
0.658	1.77536
0.659	1.77714
0.66	1.77893
0.661	1.78036
0.662	1.78214
0.663	1.78393
0.664	1.78536
0.665	1.78714
0.666	1.78929
0.667	1.79071
0.668	1.79214
0.669	1.79393
0.67	1.79536
0.671	1.79714
0.672	1.79893
0.673	1.80071
0.674	1.80214
0.675	1.80393
0.676	1.80571
0.677	1.80714
0.678	1.80893
0.679	1.81071
0.68	1.81214
0.681	1.81393
0.682	1.81571
0.683	1.81714
0.684	1.81893
0.685	1.82071
0.686	1.82214
0.687	1.82393
0.688	1.82571
0.689	1.8275
0.69	1.82929
0.691	1.83107
0.692	1.8325
0.693	1.83393
0.694	1.83607
0.695	1.8375
0.696	1.83929
0.697	1.84107
0.698	1.84286
0.699	1.84429
0.7	1.84607
0.701	1.84786
0.702	1.84964
0.703	1.85143
0.704	1.85321
0.705	1.855
0.706	1.85643
0.707	1.85821
0.708	1.86
0.709	1.86179
0.71	1.86357
0.711	1.865
0.712	1.86679
0.713	1.86857
0.714	1.87036
0.715	1.87179
0.716	1.87393
0.717	1.87571
0.718	1.87714
0.719	1.87893
0.72	1.88071
0.721	1.8825
0.722	1.88393
0.723	1.88607
0.724	1.88786
0.725	1.88929
0.726	1.89107
0.727	1.89286
0.728	1.89464
0.729	1.89643
0.73	1.89821
0.731	1.9
0.732	1.90179
0.733	1.90357
0.734	1.90536
0.735	1.90714
0.736	1.90893
0.737	1.91071
0.738	1.9125
0.739	1.91429
0.74	1.91607
0.741	1.91786
0.742	1.91964
0.743	1.92143
0.744	1.92286
0.745	1.925
0.746	1.92679
0.747	1.92857
0.748	1.93036
0.749	1.93214
0.75	1.93393
0.751	1.93571
0.752	1.9375
0.753	1.93929
0.754	1.94107
0.755	1.94321
0.756	1.945
0.757	1.94643
0.758	1.94857
0.759	1.95036
0.76	1.95214
0.761	1.95393
0.762	1.95607
0.763	1.9575
0.764	1.95929
0.765	1.96143
0.766	1.96321
0.767	1.965
0.768	1.96679
0.769	1.96857
0.77	1.97036
0.771	1.97179
0.772	1.97393
0.773	1.97571
0.774	1.9775
0.775	1.97929
0.776	1.98107
0.777	1.98321
0.778	1.985
0.779	1.98679
0.78	1.98857
0.781	1.99071
0.782	1.9925
0.783	1.99429
0.784	1.99607
0.785	1.99786
0.786	1.99964
0.787	2.00179
0.788	2.00357
0.789	2.00536
0.79	2.00714
0.791	2.00929
0.792	2.01107
0.793	2.01286
0.794	2.015
0.795	2.01679
0.796	2.01857
0.797	2.02
0.798	2.02214
0.799	2.02393
0.8	2.02607
0.801	2.02786
0.802	2.02964
0.803	2.03179
0.804	2.03357
0.805	2.03536
0.806	2.0375
0.807	2.03929
0.808	2.04107
0.809	2.04321
0.81	2.045
0.811	2.04679
0.812	2.04857
0.813	2.05071
0.814	2.0525
0.815	2.05464
0.816	2.05643
0.817	2.05857
0.818	2.06036
0.819	2.06321
0.82	2.06536
0.821	2.06679
0.822	2.06893
0.823	2.07071
0.824	2.07214
0.825	2.07429
0.826	2.07643
0.827	2.07821
0.828	2.08
0.829	2.08214
0.83	2.08429
0.831	2.08607
0.832	2.08821
0.833	2.09
0.834	2.09179
0.835	2.09393
0.836	2.09607
0.837	2.09786
0.838	2.09964
0.839	2.10179
0.84	2.10357
0.841	2.10571
0.842	2.10786
0.843	2.10964
0.844	2.11143
0.845	2.11357
0.846	2.11536
0.847	2.1175
0.848	2.11964
0.849	2.12143
0.85	2.12357
0.851	2.12571
0.852	2.1275
0.853	2.12929
0.854	2.13143
0.855	2.13357
0.856	2.13571
0.857	2.13786
0.858	2.13964
0.859	2.14179
0.86	2.14393
0.861	2.14571
0.862	2.14786
0.863	2.14964
0.864	2.15214
0.865	2.15393
0.866	2.15607
0.867	2.15786
0.868	2.16
0.869	2.16179
0.87	2.16429
0.871	2.16607
0.872	2.16786
0.873	2.17
0.874	2.1725
0.875	2.17393
0.876	2.17607
0.877	2.17857
0.878	2.18036
0.879	2.1825
0.88	2.18464
0.881	2.18679
0.882	2.18893
0.883	2.19107
0.884	2.19321
0.885	2.195
0.886	2.19714
0.887	2.19929
0.888	2.20107
0.889	2.20321
0.89	2.20536
0.891	2.20714
0.892	2.20964
0.893	2.21143
0.894	2.21357
0.895	2.21571
0.896	2.21786
0.897	2.22
0.898	2.22214
0.899	2.22393
0.9	2.22643
0.901	2.22821
0.902	2.23071
0.903	2.23286
0.904	2.23464
0.905	2.23679
0.906	2.23929
0.907	2.24143
0.908	2.24357
0.909	2.24571
0.91	2.2475
0.911	2.25
0.912	2.25179
0.913	2.25393
0.914	2.25607
0.915	2.25857
0.916	2.26071
0.917	2.2625
0.918	2.265
0.919	2.26714
0.92	2.26929
0.921	2.27143
0.922	2.27357
0.923	2.27571
0.924	2.27821
0.925	2.28036
0.926	2.2825
0.927	2.28464
0.928	2.28679
0.929	2.28929
0.93	2.29143
0.931	2.29357
0.932	2.29571
0.933	2.29786
0.934	2.3
0.935	2.3025
0.936	2.30429
0.937	2.30679
0.938	2.30893
0.939	2.31107
0.94	2.31321
0.941	2.31571
0.942	2.31786
0.943	2.32036
0.944	2.3225
0.945	2.325
0.946	2.32714
0.947	2.32964
0.948	2.33179
0.949	2.33393
0.95	2.33643
0.951	2.33857
0.952	2.34036
0.953	2.34286
0.954	2.34536
0.955	2.3475
0.956	2.35
0.957	2.35214
0.958	2.35464
0.959	2.35679
0.96	2.35929
0.961	2.36143
0.962	2.36357
0.963	2.36607
0.964	2.36857
0.965	2.37071
0.966	2.37321
0.967	2.37536
0.968	2.3775
0.969	2.37964
0.97	2.38214
0.971	2.38429
0.972	2.38679
0.973	2.38964
0.974	2.39143
0.975	2.39357
0.976	2.39607
0.977	2.39821
0.978	2.40071
0.979	2.40321
0.98	2.40571
0.981	2.40786
0.982	2.41
0.983	2.4125
0.984	2.41464
0.985	2.41714
0.986	2.41964
0.987	2.42179
0.988	2.42429
0.989	2.42679
0.99	2.42893
0.991	2.43143
0.992	2.43393
0.993	2.43607
0.994	2.43857
0.995	2.44107
0.996	2.44321
0.997	2.44571
0.998	2.44821
0.999	2.45071
1	2.4275
0.999	2.37464
0.998	2.33821
0.997	2.30821
0.996	2.2825
0.995	2.25929
0.994	2.23821
0.993	2.21857
0.992	2.2
0.991	2.1825
0.99	2.16607
0.989	2.15036
0.988	2.135
0.987	2.12071
0.986	2.10643
0.985	2.0925
0.984	2.07929
0.983	2.06607
0.982	2.05321
0.981	2.04071
0.98	2.02857
0.979	2.01643
0.978	2.005
0.977	1.99357
0.976	1.9825
0.975	1.97107
0.974	1.96036
0.973	1.94929
0.972	1.93857
0.971	1.92821
0.97	1.91786
0.969	1.9075
0.968	1.8975
0.967	1.8875
0.966	1.8775
0.965	1.86821
0.964	1.85857
0.963	1.84893
0.962	1.83964
0.961	1.83036
0.96	1.82107
0.959	1.81179
0.958	1.80286
0.957	1.79393
0.956	1.785
0.955	1.77643
0.954	1.7675
0.953	1.75857
0.952	1.75036
0.951	1.74179
0.95	1.73357
0.949	1.72536
0.948	1.71714
0.947	1.70857
0.946	1.70036
0.945	1.69214
0.944	1.68393
0.943	1.67607
0.942	1.66821
0.941	1.66
0.94	1.65214
0.939	1.64429
0.938	1.63643
0.937	1.62857
0.936	1.62107
0.935	1.61357
0.934	1.60571
0.933	1.59821
0.932	1.59071
0.931	1.58321
0.93	1.57607
0.929	1.56857
0.928	1.56143
0.927	1.55393
0.926	1.54679
0.925	1.53964
0.924	1.5325
0.923	1.52536
0.922	1.51786
0.921	1.51071
0.92	1.50393
0.919	1.49679
0.918	1.48964
0.917	1.48286
0.916	1.47571
0.915	1.46857
0.914	1.46179
0.913	1.455
0.912	1.44821
0.911	1.44143
0.91	1.435
0.909	1.42786
0.908	1.42107
0.907	1.41464
0.906	1.40786
0.905	1.40107
0.904	1.39464
0.903	1.38786
0.902	1.38107
0.901	1.37464
0.9	1.36821
0.899	1.36179
0.898	1.35536
0.897	1.34893
0.896	1.34214
0.895	1.33571
0.894	1.32929
0.893	1.32286
0.892	1.31679
0.891	1.31071
0.89	1.30429
0.889	1.29786
0.888	1.29179
0.887	1.28536
0.886	1.27929
0.885	1.27286
0.884	1.26679
0.883	1.26036
0.882	1.25429
0.881	1.24821
0.88	1.24214
0.879	1.23607
0.878	1.23
0.877	1.22393
0.876	1.2175
0.875	1.21179
0.874	1.20571
0.873	1.19964
0.872	1.19393
0.871	1.1875
0.87	1.18143
0.869	1.17571
0.868	1.17
0.867	1.16393
0.866	1.15821
0.865	1.1525
0.864	1.14643
0.863	1.14071
0.862	1.135
0.861	1.12893
0.86	1.12321
0.859	1.1175
0.858	1.11179
0.857	1.10571
0.856	1.1
0.855	1.09393
0.854	1.08857
0.853	1.08286
0.852	1.07679
0.851	1.07143
0.85	1.06571
0.849	1.06
0.848	1.05429
0.847	1.04893
0.846	1.04321
0.845	1.0375
0.844	1.03214
0.843	1.02643
0.842	1.02107
0.841	1.01536
0.84	1.01
0.839	1.00429
0.838	0.998929
0.837	0.993214
0.836	0.987857
0.835	0.9825
0.834	0.977143
0.833	0.971429
0.832	0.966071
0.831	0.960714
0.83	0.955357
0.829	0.95
0.828	0.944286
0.827	0.939286
0.826	0.933929
0.825	0.928214
0.824	0.923214
0.823	0.9175
0.822	0.9125
0.821	0.907143
0.82	0.901786
0.819	0.895357
0.818	0.890357
0.817	0.885357
0.816	0.880357
0.815	0.875
0.814	0.87
0.813	0.864643
0.812	0.859286
0.811	0.854286
0.81	0.849286
0.809	0.843929
0.808	0.838929
0.807	0.833929
0.806	0.828571
0.805	0.823214
0.804	0.818214
0.803	0.813214
0.802	0.808214
0.801	0.803214
0.8	0.797857
0.799	0.792857
0.798	0.787857
0.797	0.782857
0.796	0.777857
0.795	0.773214
0.794	0.767857
0.793	0.762857
0.792	0.757857
0.791	0.753214
0.79	0.747857
0.789	0.743214
0.788	0.738214
0.787	0.733214
0.786	0.728214
0.785	0.723571
0.784	0.718214
0.783	0.713571
0.782	0.708929
0.781	0.703571
0.78	0.698571
0.779	0.693929
0.778	0.688929
0.777	0.684286
0.776	0.679643
0.775	0.674643
0.774	0.67
0.773	0.665
0.772	0.660357
0.771	0.655714
0.77	0.650714
0.769	0.646071
0.768	0.641071
0.767	0.636429
0.766	0.631786
0.765	0.627143
0.764	0.622143
0.763	0.6175
0.762	0.612857
0.761	0.608214
0.76	0.603571
0.759	0.598929
0.758	0.594286
0.757	0.589643
0.756	0.585
0.755	0.580357
0.754	0.575714
0.753	0.571071
0.752	0.566429
0.751	0.561786
0.75	0.557143
0.749	0.5525
0.748	0.548214
0.747	0.543571
0.746	0.538929
0.745	0.534286
0.744	0.53
0.743	0.525357
0.742	0.520714
0.741	0.516071
0.74	0.511429
0.739	0.507143
0.738	0.502857
0.737	0.498571
0.736	0.493929
0.735	0.489286
0.734	0.485
0.733	0.480714
0.732	0.476429
0.731	0.472143
0.73	0.4675
0.729	0.463214
0.728	0.458929
0.727	0.454286
0.726	0.45
0.725	0.445714
0.724	0.441429
0.723	0.436786
0.722	0.4325
0.721	0.428214
0.72	0.423929
0.719	0.419643
0.718	0.415714
0.717	0.411071
0.716	0.406786
0.715	0.4025
0.714	0.398214
0.713	0.393929
0.712	0.39
0.711	0.385357
0.71	0.381071
0.709	0.376786
0.708	0.372857
0.707	0.368571
0.706	0.364286
0.705	0.360357
0.704	0.355893
0.703	0.351714
0.702	0.347536
0.701	0.343357
0.7	0.33925
0.699	0.335429
0.698	0.33125
0.697	0.327179
0.696	0.323179
0.695	0.319036
0.694	0.315071
0.693	0.311143
0.692	0.307
0.691	0.302679
0.69	0.298786
0.689	0.294607
0.688	0.290464
0.687	0.286571
0.686	0.282679
0.685	0.278429
0.684	0.27425
0.683	0.270464
0.682	0.266429
0.681	0.262321
0.68	0.258536
0.679	0.2545
0.678	0.250357
0.677	0.246429
0.676	0.242464
0.675	0.238536
0.674	0.234607
0.673	0.230821
0.672	0.226679
0.671	0.222857
0.67	0.219107
0.669	0.215071
0.668	0.211179
0.667	0.207536
0.666	0.203464
0.665	0.199393
0.664	0.19575
0.663	0.192
0.662	0.188143
0.661	0.184321
0.66	0.180536
0.659	0.176607
0.658	0.172821
0.657	0.169143
0.656	0.165321
0.655	0.161464
0.654	0.15775
0.653	0.153893
0.652	0.149929
0.651	0.146393
0.65	0.142679
0.649	0.138821
0.648	0.135321
0.647	0.131393
0.646	0.127857
0.645	0.124393
0.644	0.120643
0.643	0.117036
0.642	0.113536
0.641	0.109929
0.64	0.106
0.639	0.102321
0.638	0.0986429
0.637	0.0947857
0.636	0.0912857
0.635	0.0878214
0.634	0.0838571
0.633	0.08025
0.632	0.0767857
0.631	0.0730357
0.63	0.0695
0.629	0.0659286
0.628	0.0623571
0.627	0.0583571
0.626	0.0548571
0.625	0.0515357
0.624	0.048
0.623	0.0441786
0.622	0.0407857
0.621	0.03725
0.62	0.0336286
0.619	0.0301964
0.618	0.0265536
0.617	0.0229643
0.616	0.0196857
0.615	0.015875
0.614	0.0118821
0.613	0.00853571
0.612	0.005075
0.611	0.00153036
0.61	-0.00199071
0.609	-0.0053
0.608	-0.00908929
0.607	-0.012475
0.606	-0.0158357
0.605	-0.0194821
0.604	-0.0230964
0.603	-0.0263143
0.602	-0.029975
0.601	-0.0335857
0.6	-0.037
0.599	-0.0404643
0.598	-0.0440714
0.597	-0.0474643
0.596	-0.0509286
0.595	-0.0543929
0.594	-0.0578214
0.593	-0.0611786
0.592	-0.0645714
0.591	-0.0679643
0.59	-0.0712857
0.589	-0.075
0.588	-0.0786429
0.587	-0.0818571
0.586	-0.0854286
0.585	-0.0886786
0.584	-0.0919286
0.583	-0.0953929
0.582	-0.0988929
0.581	-0.102143
0.58	-0.105643
0.579	-0.109036
0.578	-0.112321
0.577	-0.115571
0.576	-0.11925
0.575	-0.12275
0.574	-0.125964
0.573	-0.129429
0.572	-0.132893
0.571	-0.136036
0.57	-0.1395
0.569	-0.143
0.568	-0.14625
0.567	-0.149571
0.566	-0.152893
0.565	-0.156
0.564	-0.159321
0.563	-0.163036
0.562	-0.166393
0.561	-0.169714
0.56	-0.173071
0.559	-0.176321
0.558	-0.179643
0.557	-0.183
0.556	-0.186536
0.555	-0.189643
0.554	-0.192929
0.553	-0.196286
0.552	-0.199357
0.551	-0.202679
0.55	-0.20625
0.549	-0.2095
0.548	-0.212821
0.547	-0.216107
0.546	-0.219321
0.545	-0.222429
0.544	-0.225714
0.543	-0.228964
0.542	-0.232036
0.541	-0.235357
0.54	-0.238607
0.539	-0.241571
0.538	-0.245036
0.537	-0.248393
0.536	-0.251536
0.535	-0.25475
0.534	-0.257964
0.533	-0.261107
0.532	-0.264429
0.531	-0.267607
0.53	-0.270857
0.529	-0.274071
0.528	-0.277179
0.527	-0.28025
0.526	-0.283143
0.525	-0.286607
0.524	-0.289929
0.523	-0.292857
0.522	-0.296214
0.521	-0.299429
0.52	-0.302357
0.519	-0.305536
0.518	-0.308786
0.517	-0.311714
0.516	-0.314786
0.515	-0.317929
0.514	-0.320964
0.513	-0.324
0.512	-0.327179
0.511	-0.330393
0.51	-0.333393
0.509	-0.336536
0.508	-0.339607
0.507	-0.342429
0.506	-0.3455
0.505	-0.348607
0.504	-0.351393
0.503	-0.354607
0.502	-0.3575
0.501	-0.360357
0.5	-0.363571
0.499	-0.366786
0.498	-0.369643
0.497	-0.3725
0.496	-0.375357
0.495	-0.378214
0.494	-0.381071
0.493	-0.384286
0.492	-0.387143
0.491	-0.39
0.49	-0.392857
0.489	-0.396071
0.488	-0.398571
0.487	-0.401429
0.486	-0.404643
0.485	-0.4075
0.484	-0.410357
0.483	-0.413214
0.482	-0.416071
0.481	-0.418929
0.48	-0.421786
0.479	-0.425
0.478	-0.4275
0.477	-0.430357
0.476	-0.433214
0.475	-0.435714
0.474	-0.438929
0.473	-0.441786
0.472	-0.444286
0.471	-0.447143
0.47	-0.45
0.469	-0.4525
0.468	-0.455357
0.467	-0.458214
0.466	-0.461071
0.465	-0.463571
0.464	-0.466429
0.463	-0.469286
0.462	-0.471786
0.461	-0.474643
0.46	-0.4775
0.459	-0.480357
0.458	-0.482857
0.457	-0.485714
0.456	-0.488214
0.455	-0.491071
0.454	-0.493929
0.453	-0.496429
0.452	-0.498929
0.451	-0.501786
0.45	-0.504286
0.449	-0.506786
0.448	-0.509643
0.447	-0.512143
0.446	-0.514643
0.445	-0.5175
0.444	-0.52
0.443	-0.5225
0.442	-0.525
0.441	-0.527857
0.44	-0.53
0.439	-0.532857
0.438	-0.535357
0.437	-0.5375
0.436	-0.540357
0.435	-0.543214
0.434	-0.545357
0.433	-0.547857
0.432	-0.550714
0.431	-0.553214
0.43	-0.555357
0.429	-0.558214
0.428	-0.560714
0.427	-0.562857
0.426	-0.565357
0.425	-0.567857
0.424	-0.570357
0.423	-0.572857
0.422	-0.575357
0.421	-0.5775
0.42	-0.58
0.419	-0.5825
0.418	-0.585
0.417	-0.5875
0.416	-0.589643
0.415	-0.592143
0.414	-0.594286
0.413	-0.596786
0.412	-0.599643
0.411	-0.601429
0.41	-0.604643
0.409	-0.6075
0.408	-0.609286
0.407	-0.611786
0.406	-0.613929
0.405	-0.616071
0.404	-0.618214
0.403	-0.620714
0.402	-0.623214
0.401	-0.625357
0.4	-0.627857
0.399	-0.63
0.398	-0.631786
0.397	-0.634286
0.396	-0.636786
0.395	-0.638929
0.394	-0.641429
0.393	-0.643571
0.392	-0.645714
0.391	-0.647857
0.39	-0.65
0.389	-0.652143
0.388	-0.654286
0.387	-0.656429
0.386	-0.658929
0.385	-0.660714
0.384	-0.663214
0.383	-0.665714
0.382	-0.6675
0.381	-0.669643
0.38	-0.671786
0.379	-0.673929
0.378	-0.676429
0.377	-0.678571
0.376	-0.680357
0.375	-0.6825
0.374	-0.684643
0.373	-0.686786
0.372	-0.688929
0.371	-0.691429
0.37	-0.693214
0.369	-0.695357
0.368	-0.6975
0.367	-0.699643
0.366	-0.701429
0.365	-0.703571
0.364	-0.705714
0.363	-0.7075
0.362	-0.709643
0.361	-0.711786
0.36	-0.713571
0.359	-0.715714
0.358	-0.717857
0.357	-0.72
0.356	-0.721786
0.355	-0.724286
0.354	-0.726071
0.353	-0.727857
0.352	-0.73
0.351	-0.732143
0.35	-0.733929
0.349	-0.735714
0.348	-0.737857
0.347	-0.739643
0.346	-0.741786
0.345	-0.743929
0.344	-0.745714
0.343	-0.747857
0.342	-0.749643
0.341	-0.751786
0.34	-0.753571
0.339	-0.755714
0.338	-0.7575
0.337	-0.759286
0.336	-0.761071
0.335	-0.763214
0.334	-0.764643
0.333	-0.767143
0.332	-0.768929
0.331	-0.770714
0.33	-0.7725
0.329	-0.774286
0.328	-0.776071
0.327	-0.778214
0.326	-0.78
0.325	-0.781786
0.324	-0.783929
0.323	-0.785714
0.322	-0.7875
0.321	-0.788929
0.32	-0.791071
0.319	-0.792857
0.318	-0.794643
0.317	-0.796429
0.316	-0.798214
0.315	-0.799643
0.314	-0.801786
0.313	-0.803571
0.312	-0.805357
0.311	-0.807143
0.31	-0.808929
0.309	-0.810714
0.308	-0.8125
0.307	-0.814643
0.306	-0.816429
0.305	-0.817857
0.304	-0.819643
0.303	-0.821429
0.302	-0.823214
0.301	-0.825
0.3	-0.826786
0.299	-0.828571
0.298	-0.830357
0.297	-0.831786
0.296	-0.833571
0.295	-0.835357
0.294	-0.837143
0.293	-0.838929
0.292	-0.840714
0.291	-0.8425
0.29	-0.844286
0.289	-0.845714
0.288	-0.8475
0.287	-0.849286
0.286	-0.850714
0.285	-0.8525
0.284	-0.854286
0.283	-0.855357
0.282	-0.8575
0.281	-0.859286
0.28	-0.861071
0.279	-0.8625
0.278	-0.864286
0.277	-0.865714
0.276	-0.8675
0.275	-0.869286
0.274	-0.870714
0.273	-0.8725
0.272	-0.873929
0.271	-0.875714
0.27	-0.877143
0.269	-0.878929
0.268	-0.880714
0.267	-0.882143
0.266	-0.883929
0.265	-0.885357
0.264	-0.886786
0.263	-0.888571
0.262	-0.890357
0.261	-0.891786
0.26	-0.893214
0.259	-0.894643
0.258	-0.896429
0.257	-0.897857
0.256	-0.9
0.255	-0.901429
0.254	-0.902857
0.253	-0.904643
0.252	-0.906071
0.251	-0.9075
0.25	-0.909286
0.249	-0.910714
0.248	-0.9125
0.247	-0.913929
0.246	-0.915357
0.245	-0.916786
0.244	-0.918571
0.243	-0.92
0.242	-0.921429
0.241	-0.923214
0.24	-0.924643
0.239	-0.926071
0.238	-0.9275
0.237	-0.929286
0.236	-0.930714
0.235	-0.931786
0.234	-0.933571
0.233	-0.935
0.232	-0.936429
0.231	-0.938214
0.23	-0.939643
0.229	-0.941071
0.228	-0.9425
0.227	-0.943929
0.226	-0.945357
0.225	-0.947143
0.224	-0.948571
0.223	-0.95
0.222	-0.951071
0.221	-0.952857
0.22	-0.954286
0.219	-0.955714
0.218	-0.957143
0.217	-0.958929
0.216	-0.960357
0.215	-0.961429
0.214	-0.962857
0.213	-0.964286
0.212	-0.966071
0.211	-0.9675
0.21	-0.968929
0.209	-0.970357
0.208	-0.971786
0.207	-0.973214
0.206	-0.974286
0.205	-0.976071
0.204	-0.977857
0.203	-0.978929
0.202	-0.980714
0.201	-0.981786
0.2	-0.983214
0.199	-0.985
0.198	-0.986429
0.197	-0.9875
0.196	-0.989286
0.195	-0.990357
0.194	-0.991786
0.193	-0.993214
0.192	-0.994643
0.191	-0.996071
0.19	-0.997143
0.189	-0.998571
0.188	-1.00036
0.187	-1.00143
0.186	-1.00286
0.185	-1.00429
0.184	-1.00571
0.183	-1.00714
0.182	-1.00857
0.181	-1.00964
0.18	-1.01107
0.179	-1.0125
0.178	-1.01393
0.177	-1.01536
0.176	-1.01679
0.175	-1.01821
0.174	-1.01964
0.173	-1.02107
0.172	-1.0225
0.171	-1.02357
0.17	-1.02536
0.169	-1.02643
0.168	-1.0275
0.167	-1.02929
0.166	-1.03071
0.165	-1.03214
0.164	-1.03357
0.163	-1.035
0.162	-1.03607
0.161	-1.0375
0.16	-1.03893
0.159	-1.04036
0.158	-1.04179
0.157	-1.04321
0.156	-1.04464
0.155	-1.04571
0.154	-1.0475
0.153	-1.04893
0.152	-1.05036
0.151	-1.05179
0.15	-1.05286
0.149	-1.05429
0.148	-1.05571
0.147	-1.0575
0.146	-1.05857
0.145	-1.06
0.144	-1.06143
0.143	-1.06286
0.142	-1.06393
0.141	-1.06571
0.14	-1.06714
0.139	-1.06857
0.138	-1.06964
0.137	-1.07107
0.136	-1.0725
0.135	-1.07393
0.134	-1.07536
0.133	-1.07679
0.132	-1.07821
0.131	-1.07964
0.13	-1.08107
0.129	-1.0825
0.128	-1.08393
0.127	-1.08536
0.126	-1.08679
0.125	-1.08821
0.124	-1.08964
0.123	-1.09107
0.122	-1.09286
0.121	-1.09429
0.12	-1.09571
0.119	-1.09714
0.118	-1.09857
0.117	-1.1
0.116	-1.10179
0.115	-1.10321
0.114	-1.10464
0.113	-1.10643
0.112	-1.10786
0.111	-1.10929
0.11	-1.11071
0.109	-1.1125
0.108	-1.11393
0.107	-1.11536
0.106	-1.11714
0.105	-1.11893
0.104	-1.12
0.103	-1.12179
0.102	-1.12393
0.101	-1.12536
0.1	-1.12714
0.099	-1.12857
0.098	-1.13036
0.097	-1.13179
0.096	-1.13357
0.095	-1.13536
0.094	-1.13679
0.093	-1.13857
0.092	-1.14036
0.091	-1.14214
0.09	-1.14429
0.089	-1.14607
0.088	-1.14786
0.087	-1.14964
0.086	-1.15143
0.085	-1.15286
0.084	-1.155
0.083	-1.15679
0.082	-1.15857
0.081	-1.16071
0.08	-1.1625
0.079	-1.16464
0.078	-1.16607
0.077	-1.16857
0.076	-1.17036
0.075	-1.1725
0.074	-1.17429
0.073	-1.17643
0.072	-1.17857
0.071	-1.18071
0.07	-1.18286
0.069	-1.185
0.068	-1.18714
0.067	-1.18929
0.066	-1.19143
0.065	-1.19393
0.064	-1.19643
0.063	-1.19857
0.062	-1.20071
0.061	-1.20321
0.06	-1.20571
0.059	-1.20786
0.058	-1.21036
0.057	-1.21286
0.056	-1.215
0.055	-1.21786
0.054	-1.22036
0.053	-1.2225
0.052	-1.22536
0.051	-1.22821
0.05	-1.23107
0.049	-1.23357
0.048	-1.23643
0.047	-1.23929
0.046	-1.24179
0.045	-1.24464
0.044	-1.24786
0.043	-1.25071
0.042	-1.25357
0.041	-1.25679
0.04	-1.25929
0.039	-1.26286
0.038	-1.26607
0.037	-1.26929
0.036	-1.2725
0.035	-1.27571
0.034	-1.27857
0.033	-1.28214
0.032	-1.28571
0.031	-1.28893
0.03	-1.2925
0.029	-1.29607
0.028	-1.29964
0.027	-1.30286
0.026	-1.30679
0.025	-1.31071
0.024	-1.31429
0.023	-1.31821
0.022	-1.32214
0.021	-1.32571
0.02	-1.32964
0.019	-1.33393
0.018	-1.33786
0.017	-1.34179
0.016	-1.34607
0.015	-1.35036
0.014	-1.35429
0.013	-1.35893
0.012	-1.36321
0.011	-1.3675
0.01	-1.37214
0.009	-1.37679
0.008	-1.38107
0.007	-1.38571
0.006	-1.39036
0.005	-1.395
0.004	-1.4
0.003	-1.40464
0.002	-1.40964
[truncated: 1 more rows]

## Sheet: sr_0.12
U	I
0	-4.93214
0.001	-4.81786
0.002	-4.71786
0.003	-4.62857
0.004	-4.55
0.005	-4.47143
0.006	-4.4
0.007	-4.33214
0.008	-4.26786
0.009	-4.20714
0.01	-4.14643
0.011	-4.08929
0.012	-4.03214
0.013	-3.97857
0.014	-3.92857
0.015	-3.875
0.016	-3.825
0.017	-3.77857
0.018	-3.72857
0.019	-3.68214
0.02	-3.63571
0.021	-3.59286
0.022	-3.54893
0.023	-3.50571
0.024	-3.46393
0.025	-3.42214
0.026	-3.38107
0.027	-3.34143
0.028	-3.30214
0.029	-3.26286
0.03	-3.225
0.031	-3.1875
0.032	-3.15036
0.033	-3.11321
0.034	-3.0775
0.035	-3.04179
0.036	-3.00643
0.037	-2.97179
0.038	-2.93714
0.039	-2.90286
0.04	-2.87
0.041	-2.83679
0.042	-2.80393
0.043	-2.77179
0.044	-2.73964
0.045	-2.70786
0.046	-2.67679
0.047	-2.64571
0.048	-2.615
0.049	-2.585
0.05	-2.55464
0.051	-2.52429
0.052	-2.49464
0.053	-2.46607
0.054	-2.43714
0.055	-2.40821
0.056	-2.38036
0.057	-2.35179
0.058	-2.32393
0.059	-2.29679
0.06	-2.26893
0.061	-2.24214
0.062	-2.21464
0.063	-2.18821
0.064	-2.16107
0.065	-2.135
0.066	-2.10893
0.067	-2.08286
0.068	-2.0575
0.069	-2.03214
0.07	-2.00643
0.071	-1.98107
0.072	-1.95643
0.073	-1.93143
0.074	-1.90679
0.075	-1.8825
0.076	-1.85821
0.077	-1.83357
0.078	-1.81
0.079	-1.78607
0.08	-1.76286
0.081	-1.73929
0.082	-1.71607
0.083	-1.69286
0.084	-1.66964
0.085	-1.64714
0.086	-1.62429
0.087	-1.60143
0.088	-1.57929
0.089	-1.55679
0.09	-1.53429
0.091	-1.51286
0.092	-1.49071
0.093	-1.46929
0.094	-1.44786
0.095	-1.42607
0.096	-1.40464
0.097	-1.38321
0.098	-1.36214
0.099	-1.34107
0.1	-1.32
0.101	-1.29929
0.102	-1.27821
0.103	-1.2575
0.104	-1.2375
0.105	-1.21679
0.106	-1.19714
0.107	-1.17714
0.108	-1.15679
0.109	-1.13679
0.11	-1.11714
0.111	-1.0975
0.112	-1.0775
0.113	-1.05821
0.114	-1.03893
0.115	-1.01929
0.116	-0.999643
0.117	-0.981071
0.118	-0.961786
0.119	-0.943214
0.12	-0.924286
0.121	-0.905357
0.122	-0.886429
0.123	-0.868214
0.124	-0.849286
0.125	-0.831071
0.126	-0.8125
0.127	-0.794286
0.128	-0.775714
0.129	-0.757857
0.13	-0.74
0.131	-0.722143
0.132	-0.704286
0.133	-0.686786
0.134	-0.668929
0.135	-0.651071
0.136	-0.633929
0.137	-0.616071
0.138	-0.598929
0.139	-0.581429
0.14	-0.563929
0.141	-0.546429
0.142	-0.529286
0.143	-0.5125
0.144	-0.495714
0.145	-0.478571
0.146	-0.461786
0.147	-0.444643
0.148	-0.427857
0.149	-0.411786
0.15	-0.395
0.151	-0.378214
0.152	-0.362143
0.153	-0.345393
0.154	-0.328607
0.155	-0.312821
0.156	-0.296321
0.157	-0.280357
0.158	-0.26425
0.159	-0.248214
0.16	-0.232143
0.161	-0.216357
0.162	-0.200679
0.163	-0.184821
0.164	-0.168964
0.165	-0.1535
0.166	-0.137429
0.167	-0.121679
0.168	-0.106679
0.169	-0.091
0.17	-0.0757143
0.171	-0.0606429
0.172	-0.0452143
0.173	-0.0296357
0.174	-0.0147607
0.175	0.000591429
0.176	0.0155107
0.177	0.0308
0.178	0.0456429
0.179	0.0605714
0.18	0.0756429
0.181	0.09
0.182	0.105071
0.183	0.119607
0.184	0.133821
0.185	0.148607
0.186	0.163286
0.187	0.177607
0.188	0.191964
0.189	0.206393
0.19	0.220821
0.191	0.235357
0.192	0.25
0.193	0.264179
0.194	0.278214
0.195	0.292143
0.196	0.306429
0.197	0.320393
0.198	0.334571
0.199	0.348607
0.2	0.362143
0.201	0.376429
0.202	0.390357
0.203	0.403929
0.204	0.417857
0.205	0.432143
0.206	0.445714
0.207	0.459286
0.208	0.4725
0.209	0.485714
0.21	0.499286
0.211	0.512857
0.212	0.526429
0.213	0.539286
0.214	0.552857
0.215	0.566429
0.216	0.579643
0.217	0.593214
0.218	0.606429
0.219	0.619286
0.22	0.632143
0.221	0.645
0.222	0.658571
0.223	0.671429
0.224	0.684643
0.225	0.697143
0.226	0.71
0.227	0.722857
0.228	0.735714
0.229	0.748571
0.23	0.761429
0.231	0.774286
0.232	0.786786
0.233	0.799286
0.234	0.811786
0.235	0.824286
0.236	0.837143
0.237	0.849643
0.238	0.861786
0.239	0.874286
0.24	0.886786
0.241	0.898929
0.242	0.911071
0.243	0.923929
0.244	0.936071
0.245	0.948214
0.246	0.960357
0.247	0.972857
0.248	0.984643
0.249	0.996786
0.25	1.00893
0.251	1.02071
0.252	1.03286
0.253	1.045
0.254	1.05643
0.255	1.06857
0.256	1.08107
0.257	1.09286
0.258	1.10429
0.259	1.11643
0.26	1.12786
0.261	1.13964
0.262	1.15143
0.263	1.16321
0.264	1.17464
0.265	1.18607
0.266	1.19786
0.267	1.20893
0.268	1.22071
0.269	1.23286
0.27	1.24393
0.271	1.255
0.272	1.26643
0.273	1.27786
0.274	1.28893
0.275	1.30071
0.276	1.31179
0.277	1.32286
0.278	1.33429
0.279	1.34536
0.28	1.35643
0.281	1.36786
0.282	1.37893
0.283	1.39
0.284	1.40107
0.285	1.41214
0.286	1.42321
0.287	1.43429
0.288	1.44536
0.289	1.45607
0.29	1.46679
0.291	1.47786
0.292	1.48857
0.293	1.49929
0.294	1.51071
0.295	1.52179
0.296	1.53179
0.297	1.54286
0.298	1.55357
0.299	1.56429
0.3	1.575
0.301	1.58571
0.302	1.59607
0.303	1.60679
0.304	1.61714
0.305	1.62786
0.306	1.63821
0.307	1.64929
0.308	1.66
0.309	1.67
0.31	1.68036
0.311	1.69107
0.312	1.70107
0.313	1.71143
0.314	1.72214
0.315	1.73214
0.316	1.74214
0.317	1.7525
0.318	1.76286
0.319	1.77286
0.32	1.78357
0.321	1.79357
0.322	1.80357
0.323	1.81357
0.324	1.82393
0.325	1.83393
0.326	1.84429
0.327	1.85429
0.328	1.86393
0.329	1.87429
0.33	1.88429
0.331	1.89393
0.332	1.90393
0.333	1.91429
0.334	1.92357
0.335	1.93393
0.336	1.94357
0.337	1.95357
0.338	1.96321
0.339	1.97321
0.34	1.98321
0.341	1.9925
0.342	2.0025
0.343	2.01214
0.344	2.02179
0.345	2.03143
0.346	2.04143
0.347	2.05071
0.348	2.06036
0.349	2.07
0.35	2.07964
0.351	2.08929
0.352	2.09893
0.353	2.10857
0.354	2.11786
0.355	2.1275
0.356	2.13714
0.357	2.14643
0.358	2.15607
0.359	2.16571
0.36	2.17464
0.361	2.18393
0.362	2.19321
0.363	2.2025
0.364	2.21214
0.365	2.22143
0.366	2.23036
0.367	2.23964
0.368	2.24929
0.369	2.25857
0.37	2.26786
0.371	2.27714
0.372	2.28643
0.373	2.295
0.374	2.30429
0.375	2.31321
0.376	2.32214
0.377	2.33143
0.378	2.34071
0.379	2.34964
0.38	2.35857
0.381	2.3675
0.382	2.37643
0.383	2.38571
0.384	2.395
0.385	2.40357
0.386	2.4125
0.387	2.42143
0.388	2.43036
0.389	2.43893
0.39	2.44786
0.391	2.45679
0.392	2.46536
0.393	2.47429
0.394	2.48321
0.395	2.49179
0.396	2.50107
0.397	2.51
0.398	2.51857
0.399	2.52714
0.4	2.53571
0.401	2.54464
0.402	2.55321
0.403	2.56214
0.404	2.57071
0.405	2.57893
0.406	2.58786
0.407	2.59643
0.408	2.60536
0.409	2.61429
0.41	2.62357
0.411	2.63179
0.412	2.64036
0.413	2.64857
0.414	2.65714
0.415	2.66536
0.416	2.67393
0.417	2.6825
0.418	2.69071
0.419	2.69929
0.42	2.7075
0.421	2.71571
0.422	2.72429
0.423	2.73286
0.424	2.74071
0.425	2.74929
0.426	2.7575
0.427	2.76571
0.428	2.77393
0.429	2.78214
0.43	2.79036
0.431	2.79857
0.432	2.80679
0.433	2.815
0.434	2.82321
0.435	2.83179
0.436	2.84036
0.437	2.84786
0.438	2.85607
0.439	2.86429
0.44	2.87214
0.441	2.88036
0.442	2.88857
0.443	2.89643
0.444	2.90464
0.445	2.9125
0.446	2.92071
0.447	2.92857
0.448	2.93679
0.449	2.94464
0.45	2.9525
0.451	2.96071
0.452	2.96857
0.453	2.97643
0.454	2.98429
0.455	2.9925
0.456	3
0.457	3.00821
0.458	3.01607
0.459	3.02357
0.46	3.03143
0.461	3.03964
0.462	3.0475
0.463	3.055
0.464	3.06286
0.465	3.07036
0.466	3.07857
0.467	3.08643
0.468	3.09393
0.469	3.10143
0.47	3.10964
0.471	3.1175
0.472	3.12464
0.473	3.13286
0.474	3.14071
0.475	3.14786
0.476	3.15536
0.477	3.16321
0.478	3.17071
0.479	3.17821
0.48	3.18607
0.481	3.19357
0.482	3.20143
0.483	3.20893
0.484	3.21643
0.485	3.22393
0.486	3.23179
0.487	3.23929
0.488	3.24643
0.489	3.25393
0.49	3.26107
0.491	3.26857
0.492	3.27607
0.493	3.28357
0.494	3.29071
0.495	3.29821
0.496	3.30536
0.497	3.31286
0.498	3.32036
0.499	3.32821
0.5	3.33571
0.501	3.3425
0.502	3.35
0.503	3.3575
0.504	3.36464
0.505	3.37214
0.506	3.37964
0.507	3.38643
0.508	3.39393
0.509	3.40107
0.51	3.40857
0.511	3.41571
0.512	3.42321
0.513	3.43036
0.514	3.43714
0.515	3.44464
0.516	3.45143
0.517	3.45893
0.518	3.46607
0.519	3.47321
0.52	3.48
0.521	3.4875
0.522	3.49464
0.523	3.50143
0.524	3.50857
0.525	3.51607
0.526	3.5225
0.527	3.52964
0.528	3.53643
0.529	3.54393
0.53	3.55071
0.531	3.55786
0.532	3.56464
0.533	3.57143
0.534	3.57857
0.535	3.58571
0.536	3.59286
0.537	3.6
0.538	3.60714
0.539	3.61429
0.54	3.62143
0.541	3.62857
0.542	3.63214
0.543	3.63929
0.544	3.64643
0.545	3.65357
0.546	3.66071
0.547	3.66786
0.548	3.675
0.549	3.68214
0.55	3.68929
0.551	3.69643
0.552	3.70357
0.553	3.71071
0.554	3.71429
0.555	3.72143
0.556	3.72857
0.557	3.73571
0.558	3.74286
0.559	3.75
0.56	3.75714
0.561	3.76429
0.562	3.77143
0.563	3.775
0.564	3.78214
0.565	3.78929
0.566	3.79643
0.567	3.80357
0.568	3.81071
0.569	3.81786
0.57	3.82143
0.571	3.82857
0.572	3.83571
0.573	3.84286
0.574	3.85
0.575	3.85357
0.576	3.86071
0.577	3.86786
0.578	3.875
0.579	3.88214
0.58	3.88929
0.581	3.89286
0.582	3.9
0.583	3.90714
0.584	3.91429
0.585	3.92143
0.586	3.92857
0.587	3.93214
0.588	3.93929
0.589	3.94643
0.59	3.95357
0.591	3.95714
0.592	3.96429
0.593	3.97143
0.594	3.97857
0.595	3.98571
0.596	3.98929
0.597	3.99643
0.598	4.00357
0.599	4.01071
0.6	4.01429
0.601	4.02143
0.602	4.02857
0.603	4.03571
0.604	4.03929
0.605	4.04643
0.606	4.05357
0.607	4.06071
0.608	4.06429
0.609	4.07143
0.61	4.07857
0.611	4.08571
0.612	4.08929
0.613	4.09643
0.614	4.10357
0.615	4.11071
0.616	4.11429
0.617	4.12143
0.618	4.12857
0.619	4.13214
0.62	4.13929
0.621	4.14643
0.622	4.15
0.623	4.15714
0.624	4.16429
0.625	4.16786
0.626	4.175
0.627	4.18214
0.628	4.18929
0.629	4.19286
0.63	4.2
0.631	4.20714
0.632	4.21071
0.633	4.21786
0.634	4.225
0.635	4.22857
0.636	4.23571
0.637	4.24286
0.638	4.24643
0.639	4.25357
0.64	4.26071
0.641	4.26429
0.642	4.27143
0.643	4.275
0.644	4.28214
0.645	4.28929
0.646	4.29286
0.647	4.3
0.648	4.30357
0.649	4.31071
0.65	4.31786
0.651	4.32143
0.652	4.32857
0.653	4.33571
0.654	4.33929
0.655	4.34643
0.656	4.35
0.657	4.35714
0.658	4.36429
0.659	4.36786
0.66	4.375
0.661	4.37857
0.662	4.38571
0.663	4.39286
0.664	4.39643
0.665	4.40357
0.666	4.40714
0.667	4.41429
0.668	4.41786
0.669	4.425
0.67	4.43214
0.671	4.43571
0.672	4.44286
0.673	4.44643
0.674	4.45357
0.675	4.45714
0.676	4.46429
0.677	4.46786
0.678	4.475
0.679	4.48214
0.68	4.48571
0.681	4.49286
0.682	4.49643
0.683	4.50357
0.684	4.50714
0.685	4.51429
0.686	4.51786
0.687	4.525
0.688	4.52857
0.689	4.53571
0.69	4.53929
0.691	4.54643
0.692	4.55357
0.693	4.55714
0.694	4.56071
0.695	4.56786
0.696	4.57143
0.697	4.57857
0.698	4.58571
0.699	4.58929
0.7	4.59286
0.701	4.6
0.702	4.60357
0.703	4.61071
0.704	4.61429
0.705	4.62143
0.706	4.625
0.707	4.63214
0.708	4.63571
0.709	4.63929
0.71	4.64643
0.711	4.65357
0.712	4.65714
0.713	4.66071
0.714	4.66786
0.715	4.67143
0.716	4.67857
0.717	4.68214
0.718	4.68929
0.719	4.69286
0.72	4.7
0.721	4.70357
0.722	4.71071
0.723	4.71429
0.724	4.71786
0.725	4.725
0.726	4.72857
0.727	4.73571
0.728	4.73929
0.729	4.74286
0.73	4.75
0.731	4.75357
0.732	4.76071
0.733	4.76429
0.734	4.77143
0.735	4.775
0.736	4.77857
0.737	4.78571
0.738	4.78929
0.739	4.79643
0.74	4.8
0.741	4.80357
0.742	4.81071
0.743	4.81429
0.744	4.82143
0.745	4.825
0.746	4.82857
0.747	4.83571
0.748	4.83929
0.749	4.84643
0.75	4.85
0.751	4.85357
0.752	4.86071
0.753	4.86429
0.754	4.86786
0.755	4.875
0.756	4.87857
0.757	4.88214
0.758	4.88929
0.759	4.89286
0.76	4.9
0.761	4.90357
0.762	4.90714
0.763	4.91429
0.764	4.91786
0.765	4.92143
0.766	4.92857
0.767	4.93214
0.768	4.93929
0.769	4.94286
0.77	4.94643
0.771	4.95
0.772	4.95714
0.773	4.96071
0.774	4.96429
0.775	4.97143
0.776	4.975
0.777	4.97857
0.778	4.98571
0.779	4.98929
0.78	4.99286
0.781	5
0.782	5.00357
0.783	5.00714
0.784	5.01071
0.785	5.01786
0.786	5.02143
0.787	5.025
0.788	5.03214
0.789	5.03571
0.79	5.03929
0.791	5.04643
0.792	5.05
0.793	5.05357
0.794	5.06071
0.795	5.06429
0.796	5.06786
0.797	5.07143
0.798	5.07857
0.799	5.08214
0.8	5.08571
0.801	5.08929
0.802	5.09643
0.803	5.1
0.804	5.10357
0.805	5.10714
0.806	5.11429
0.807	5.11786
0.808	5.12143
0.809	5.12857
0.81	5.13214
0.811	5.13571
0.812	5.13929
0.813	5.14643
0.814	5.15
0.815	5.15357
0.816	5.16071
0.817	5.16429
0.818	5.16786
0.819	5.175
0.82	5.17857
0.821	5.18214
0.822	5.18571
0.823	5.18929
0.824	5.19643
0.825	5.2
0.826	5.20357
0.827	5.20714
0.828	5.21071
0.829	5.21786
0.83	5.22143
0.831	5.225
0.832	5.23214
0.833	5.23571
0.834	5.23929
0.835	5.24286
0.836	5.24643
0.837	5.25
0.838	5.25714
0.839	5.26071
0.84	5.26429
0.841	5.26786
0.842	5.275
0.843	5.27857
0.844	5.28214
0.845	5.28571
0.846	5.28929
0.847	5.29643
0.848	5.3
0.849	5.30357
0.85	5.30714
0.851	5.31071
0.852	5.31786
0.853	5.32143
0.854	5.325
0.855	5.32857
0.856	5.33214
0.857	5.33929
0.858	5.34286
0.859	5.34643
0.86	5.35
0.861	5.35357
0.862	5.35714
0.863	5.36429
0.864	5.36786
0.865	5.37143
0.866	5.375
0.867	5.37857
0.868	5.38571
0.869	5.38929
0.87	5.39286
0.871	5.39643
0.872	5.4
0.873	5.40357
0.874	5.41071
0.875	5.41429
0.876	5.41786
0.877	5.42143
0.878	5.425
0.879	5.43214
0.88	5.43571
0.881	5.43929
0.882	5.44286
0.883	5.44643
0.884	5.45
0.885	5.45357
0.886	5.46071
0.887	5.46429
0.888	5.46786
0.889	5.47143
0.89	5.475
0.891	5.47857
0.892	5.48571
0.893	5.48929
0.894	5.49286
0.895	5.49643
0.896	5.5
0.897	5.50357
0.898	5.51071
0.899	5.51429
0.9	5.51786
0.901	5.52143
0.902	5.525
0.903	5.52857
0.904	5.53214
0.905	5.53571
0.906	5.54286
0.907	5.54643
0.908	5.55
0.909	5.55357
0.91	5.55714
0.911	5.56071
0.912	5.56429
0.913	5.57143
0.914	5.575
0.915	5.57857
0.916	5.58214
0.917	5.58571
0.918	5.58929
0.919	5.59286
0.92	5.6
0.921	5.60357
0.922	5.60714
0.923	5.61071
0.924	5.61429
0.925	5.61786
0.926	5.62143
0.927	5.62857
0.928	5.63214
0.929	5.63571
0.93	5.63929
0.931	5.64286
0.932	5.64643
0.933	5.65
0.934	5.65714
0.935	5.66071
0.936	5.66429
0.937	5.66786
0.938	5.67143
0.939	5.675
0.94	5.67857
0.941	5.68214
0.942	5.68929
0.943	5.69286
0.944	5.69643
0.945	5.7
0.946	5.70357
0.947	5.70714
0.948	5.71071
0.949	5.71429
0.95	5.71786
0.951	5.725
0.952	5.72857
0.953	5.73214
0.954	5.73571
0.955	5.73929
0.956	5.74286
0.957	5.74643
0.958	5.75357
0.959	5.75714
0.96	5.76071
0.961	5.76429
0.962	5.76786
0.963	5.77143
0.964	5.775
0.965	5.77857
0.966	5.78571
0.967	5.78929
0.968	5.79286
0.969	5.79643
0.97	5.8
0.971	5.80357
0.972	5.80714
0.973	5.81429
0.974	5.81786
0.975	5.82143
0.976	5.825
0.977	5.82857
0.978	5.83214
0.979	5.83571
0.98	5.83929
0.981	5.84286
0.982	5.85
0.983	5.85357
0.984	5.85714
0.985	5.86071
0.986	5.86429
0.987	5.86786
0.988	5.87143
0.989	5.87857
0.99	5.88214
0.991	5.88571
0.992	5.88929
0.993	5.89286
0.994	5.89643
0.995	5.9
0.996	5.90714
0.997	5.91071
0.998	5.91429
0.999	5.91786
1	5.875
0.999	5.775
0.998	5.69643
0.997	5.625
0.996	5.56429
0.995	5.50714
0.994	5.45357
0.993	5.4
0.992	5.35357
0.991	5.30357
0.99	5.26071
0.989	5.21786
0.988	5.175
0.987	5.13571
0.986	5.09643
0.985	5.05714
0.984	5.02143
0.983	4.98571
0.982	4.95
0.981	4.91429
0.98	4.88214
0.979	4.85
0.978	4.81786
0.977	4.78571
0.976	4.75357
0.975	4.72143
0.974	4.69286
0.973	4.66429
0.972	4.63214
0.971	4.60357
0.97	4.575
0.969	4.55
0.968	4.52143
0.967	4.49643
0.966	4.46786
0.965	4.44286
0.964	4.41429
0.963	4.38929
0.962	4.36429
0.961	4.33929
0.96	4.31429
0.959	4.28929
0.958	4.26429
0.957	4.24286
0.956	4.21786
0.955	4.19643
0.954	4.17143
0.953	4.15
0.952	4.125
0.951	4.10357
0.95	4.08214
0.949	4.06071
0.948	4.03929
0.947	4.01786
0.946	3.99643
0.945	3.975
0.944	3.95357
0.943	3.93214
0.942	3.91071
0.941	3.88929
0.94	3.87143
0.939	3.85
0.938	3.82857
0.937	3.81071
0.936	3.78929
0.935	3.77143
0.934	3.75
0.933	3.73214
0.932	3.71429
0.931	3.69286
0.93	3.675
0.929	3.65714
0.928	3.63929
0.927	3.61786
0.926	3.6
0.925	3.58214
0.924	3.565
0.923	3.54786
0.922	3.52929
0.921	3.51143
0.92	3.49393
0.919	3.47643
0.918	3.45893
0.917	3.44179
0.916	3.42429
0.915	3.40714
0.914	3.39036
0.913	3.37357
0.912	3.35643
0.911	3.34
0.91	3.32357
0.909	3.30643
0.908	3.29
0.907	3.27429
0.906	3.2575
0.905	3.24179
0.904	3.22571
0.903	3.20964
0.902	3.19357
0.901	3.17786
0.9	3.16214
0.899	3.14643
0.898	3.13071
0.897	3.11536
0.896	3.09964
0.895	3.08429
0.894	3.06857
0.893	3.05357
0.892	3.03786
0.891	3.02321
0.89	3.00821
0.889	2.99286
0.888	2.97821
0.887	2.96321
0.886	2.94857
0.885	2.93429
0.884	2.91964
0.883	2.90464
0.882	2.89036
0.881	2.87571
0.88	2.86143
0.879	2.84714
0.878	2.83286
0.877	2.81857
0.876	2.80429
0.875	2.79036
0.874	2.77607
0.873	2.76214
0.872	2.74821
0.871	2.73429
0.87	2.72
0.869	2.70643
0.868	2.6925
0.867	2.67893
0.866	2.66536
0.865	2.65179
0.864	2.63821
0.863	2.62464
0.862	2.61107
0.861	2.59786
0.86	2.58429
0.859	2.57143
0.858	2.55821
0.857	2.54464
0.856	2.53179
0.855	2.51857
0.854	2.50536
0.853	2.49214
0.852	2.47929
0.851	2.46607
0.85	2.45321
0.849	2.44036
0.848	2.42786
0.847	2.41464
0.846	2.40214
0.845	2.38893
0.844	2.37607
0.843	2.36393
0.842	2.35143
0.841	2.33857
0.84	2.32643
0.839	2.31393
0.838	2.30143
0.837	2.28929
0.836	2.27679
0.835	2.26464
0.834	2.25214
0.833	2.24
0.832	2.22714
0.831	2.215
0.83	2.20286
0.829	2.19071
0.828	2.17821
0.827	2.16643
0.826	2.15464
0.825	2.1425
0.824	2.13071
0.823	2.11857
0.822	2.10679
0.821	2.095
0.82	2.08321
0.819	2.06893
0.818	2.0575
0.817	2.04607
0.816	2.03464
0.815	2.0225
0.814	2.01179
0.813	1.99964
0.812	1.98786
0.811	1.97643
0.81	1.965
0.809	1.95321
0.808	1.94179
0.807	1.93036
0.806	1.91821
0.805	1.90714
0.804	1.89571
0.803	1.88429
0.802	1.87321
0.801	1.86179
0.8	1.85036
0.799	1.83893
0.798	1.8275
0.797	1.81643
0.796	1.80536
0.795	1.79464
0.794	1.78286
0.793	1.77143
0.792	1.76071
0.791	1.74929
0.79	1.73821
0.789	1.7275
0.788	1.71643
0.787	1.70536
0.786	1.69429
0.785	1.68321
0.784	1.6725
0.783	1.66143
0.782	1.65071
0.781	1.63929
0.78	1.62821
0.779	1.61786
0.778	1.60714
0.777	1.59607
0.776	1.58571
0.775	1.575
0.774	1.56393
0.773	1.55321
0.772	1.5425
0.771	1.53179
0.77	1.52143
0.769	1.51071
0.768	1.49929
0.767	1.48893
0.766	1.47821
0.765	1.46786
0.764	1.45714
0.763	1.44714
0.762	1.43643
0.761	1.42571
0.76	1.41536
0.759	1.40464
0.758	1.39429
0.757	1.38393
0.756	1.37321
0.755	1.36286
0.754	1.35214
0.753	1.34179
0.752	1.33179
0.751	1.32107
0.75	1.31143
0.749	1.30071
0.748	1.29036
0.747	1.28036
0.746	1.27
0.745	1.26
0.744	1.25
0.743	1.23964
0.742	1.22929
0.741	1.21929
0.74	1.20893
0.739	1.19893
0.738	1.18857
0.737	1.17857
0.736	1.16821
0.735	1.15857
0.734	1.14857
0.733	1.13821
0.732	1.12821
0.731	1.11857
0.73	1.10821
0.729	1.09786
0.728	1.08821
0.727	1.07786
0.726	1.06821
0.725	1.05821
0.724	1.04821
0.723	1.03821
0.722	1.02857
0.721	1.01857
0.72	1.00893
0.719	0.998929
0.718	0.989286
0.717	0.978929
0.716	0.968929
0.715	0.959643
0.714	0.949643
0.713	0.939643
0.712	0.93
0.711	0.92
0.71	0.910357
0.709	0.900357
0.708	0.891071
0.707	0.881429
0.706	0.871786
0.705	0.862143
0.704	0.851786
0.703	0.842143
0.702	0.832857
0.701	0.822857
0.7	0.812857
0.699	0.803929
0.698	0.793929
0.697	0.784286
0.696	0.774643
0.695	0.765
0.694	0.755714
0.693	0.746429
0.692	0.736786
0.691	0.727143
0.69	0.717143
0.689	0.707857
0.688	0.698571
0.687	0.688571
0.686	0.679643
0.685	0.67
0.684	0.660357
0.683	0.651071
0.682	0.641429
0.681	0.631786
0.68	0.6225
0.679	0.613214
0.678	0.603571
0.677	0.594286
0.676	0.585
0.675	0.575714
0.674	0.566071
0.673	0.556786
0.672	0.5475
0.671	0.537857
0.67	0.528571
0.669	0.519286
0.668	0.51
0.667	0.501071
0.666	0.491071
0.665	0.481429
0.664	0.472857
0.663	0.463571
0.662	0.453929
0.661	0.445
0.66	0.435714
0.659	0.426071
0.658	0.417143
0.657	0.407857
0.656	0.398929
0.655	0.389286
0.654	0.380357
0.653	0.371071
0.652	0.361429
0.651	0.352571
0.65	0.343179
0.649	0.334107
0.648	0.325321
0.647	0.315929
0.646	0.30675
0.645	0.297821
0.644	0.288536
0.643	0.279536
0.642	0.270607
0.641	0.261429
0.64	0.251857
0.639	0.242786
0.638	0.233714
0.637	0.224536
0.636	0.215464
0.635	0.206714
0.634	0.197393
0.633	0.188321
0.632	0.179607
0.631	0.170357
0.63	0.161464
0.629	0.1525
0.628	0.143393
0.627	0.133929
0.626	0.125321
0.625	0.116571
0.624	0.107571
0.623	0.0985714
0.622	0.0898214
0.621	0.0806786
0.62	0.0716429
0.619	0.0627143
0.618	0.0538929
0.617	0.0448214
0.616	0.0363929
0.615	0.0272
0.614	0.0176536
0.613	0.00868214
0.612	-0.000176214
0.611	-0.00908214
0.61	-0.0179643
0.609	-0.0269286
0.608	-0.0359286
0.607	-0.0449643
0.606	-0.0535357
0.605	-0.0625357
0.604	-0.0715714
0.603	-0.0801429
0.602	-0.0892143
0.601	-0.0983571
0.6	-0.106929
0.599	-0.11575
0.598	-0.124607
0.597	-0.133357
0.596	-0.142286
0.595	-0.151214
0.594	-0.159857
0.593	-0.168679
0.592	-0.177607
0.591	-0.186464
0.59	-0.195
0.589	-0.204107
0.588	-0.213
0.587	-0.221786
0.586	-0.230464
0.585	-0.239286
0.584	-0.24775
0.583	-0.256786
0.582	-0.265679
0.581	-0.274536
0.58	-0.283286
0.579	-0.291786
0.578	-0.300679
0.577	-0.309214
0.576	-0.318321
0.575	-0.32725
0.574	-0.335714
0.573	-0.344571
0.572	-0.353571
0.571	-0.361786
0.57	-0.370714
0.569	-0.379643
0.568	-0.388214
0.567	-0.396786
0.566	-0.405714
0.565	-0.413929
0.564	-0.422857
0.563	-0.431786
0.562	-0.440714
0.561	-0.449286
0.56	-0.457857
0.559	-0.466429
0.558	-0.475
0.557	-0.483929
0.556	-0.492857
0.555	-0.501429
0.554	-0.51
0.553	-0.518571
0.552	-0.526786
0.551	-0.535714
0.55	-0.544643
0.549	-0.553214
0.548	-0.562143
0.547	-0.570714
0.546	-0.579286
0.545	-0.587857
0.544	-0.596429
0.543	-0.605357
0.542	-0.613929
0.541	-0.6225
0.54	-0.631429
0.539	-0.639643
0.538	-0.648214
0.537	-0.657143
0.536	-0.665357
0.535	-0.673929
0.534	-0.682857
0.533	-0.691071
0.532	-0.699643
0.531	-0.708571
0.53	-0.717143
0.529	-0.725714
0.528	-0.734286
0.527	-0.743214
0.526	-0.751071
0.525	-0.760357
0.524	-0.768929
0.523	-0.7775
0.522	-0.786071
0.521	-0.794643
0.52	-0.802857
0.519	-0.811786
0.518	-0.820357
0.517	-0.828571
0.516	-0.837143
0.515	-0.845714
0.514	-0.854286
0.513	-0.862857
0.512	-0.871786
0.511	-0.880357
0.51	-0.888929
0.509	-0.8975
0.508	-0.906071
0.507	-0.914286
0.506	-0.923214
0.505	-0.931786
0.504	-0.94
0.503	-0.948571
0.502	-0.957143
0.501	-0.965357
0.5	-0.973929
0.499	-0.982857
0.498	-0.991429
0.497	-0.999643
0.496	-1.00821
0.495	-1.01643
0.494	-1.02464
0.493	-1.03357
0.492	-1.04214
0.491	-1.05036
0.49	-1.05929
0.489	-1.0675
0.488	-1.07571
0.487	-1.08429
0.486	-1.09286
0.485	-1.10143
0.484	-1.11
0.483	-1.11857
0.482	-1.12679
0.481	-1.13536
0.48	-1.14393
0.479	-1.1525
0.478	-1.16071
0.477	-1.16929
0.476	-1.17786
0.475	-1.18571
0.474	-1.19464
0.473	-1.20357
0.472	-1.21143
0.471	-1.22
0.47	-1.22821
0.469	-1.23679
0.468	-1.24536
0.467	-1.25393
0.466	-1.26179
0.465	-1.27071
0.464	-1.27857
0.463	-1.28714
0.462	-1.29536
0.461	-1.30429
0.46	-1.31286
0.459	-1.32107
0.458	-1.32964
0.457	-1.33821
0.456	-1.34643
0.455	-1.35464
0.454	-1.36321
0.453	-1.37179
0.452	-1.38
0.451	-1.38821
0.45	-1.39643
0.449	-1.40464
0.448	-1.41321
0.447	-1.42179
0.446	-1.43
0.445	-1.43857
0.444	-1.44714
0.443	-1.455
0.442	-1.46393
0.441	-1.47214
0.44	-1.48036
0.439	-1.48857
0.438	-1.49679
0.437	-1.505
0.436	-1.51357
0.435	-1.52214
0.434	-1.53036
0.433	-1.53857
0.432	-1.54714
0.431	-1.55536
0.43	-1.56357
0.429	-1.57214
0.428	-1.58071
0.427	-1.58857
0.426	-1.59714
0.425	-1.60536
0.424	-1.61321
0.423	-1.62214
0.422	-1.63036
0.421	-1.63857
0.42	-1.64679
0.419	-1.655
0.418	-1.66357
0.417	-1.67143
0.416	-1.68
0.415	-1.68821
0.414	-1.69679
0.413	-1.705
0.412	-1.71357
0.411	-1.72107
0.41	-1.73036
0.409	-1.73929
0.408	-1.7475
0.407	-1.75571
0.406	-1.76393
0.405	-1.77179
0.404	-1.78
0.403	-1.78857
0.402	-1.79679
0.401	-1.805
0.4	-1.81357
0.399	-1.82143
0.398	-1.82964
0.397	-1.83821
0.396	-1.84643
0.395	-1.85464
0.394	-1.86286
0.393	-1.87107
0.392	-1.87929
0.391	-1.8875
0.39	-1.89607
0.389	-1.90393
0.388	-1.91214
0.387	-1.92071
0.386	-1.92857
0.385	-1.93679
0.384	-1.94571
0.383	-1.95393
0.382	-1.96179
0.381	-1.97036
0.38	-1.97821
0.379	-1.98643
0.378	-1.995
0.377	-2.00321
0.376	-2.01143
0.375	-2.02
0.374	-2.02821
0.373	-2.03643
0.372	-2.04464
0.371	-2.05321
0.37	-2.06107
0.369	-2.06964
0.368	-2.0775
0.367	-2.08607
0.366	-2.09393
0.365	-2.10214
0.364	-2.11071
0.363	-2.11857
0.362	-2.12679
0.361	-2.135
0.36	-2.14321
0.359	-2.15143
0.358	-2.16036
0.357	-2.16857
0.356	-2.17679
0.355	-2.185
0.354	-2.19286
0.353	-2.20107
0.352	-2.20964
0.351	-2.21786
0.35	-2.22607
0.349	-2.23429
0.348	-2.2425
0.347	-2.25071
0.346	-2.25893
0.345	-2.26786
0.344	-2.27571
0.343	-2.28429
0.342	-2.2925
0.341	-2.30071
0.34	-2.30893
0.339	-2.3175
0.338	-2.32571
0.337	-2.33393
0.336	-2.34214
0.335	-2.35036
0.334	-2.35821
0.333	-2.36679
0.332	-2.37536
0.331	-2.38357
0.33	-2.39179
0.329	-2.40036
0.328	-2.40821
0.327	-2.41679
0.326	-2.42536
0.325	-2.43321
0.324	-2.44179
0.323	-2.45
0.322	-2.45821
0.321	-2.46643
0.32	-2.475
0.319	-2.48321
0.318	-2.49143
0.317	-2.5
0.316	-2.50821
0.315	-2.51607
0.314	-2.52464
0.313	-2.53321
0.312	-2.54143
0.311	-2.55
0.31	-2.55821
0.309	-2.56643
0.308	-2.57464
0.307	-2.58357
0.306	-2.59179
0.305	-2.60036
0.304	-2.60857
0.303	-2.61679
0.302	-2.62536
0.301	-2.63393
0.3	-2.64214
0.299	-2.65036
0.298	-2.65893
0.297	-2.66714
0.296	-2.67536
0.295	-2.68393
0.294	-2.6925
0.293	-2.70071
0.292	-2.70929
0.291	-2.7175
0.29	-2.72607
0.289	-2.73429
0.288	-2.74286
0.287	-2.75143
0.286	-2.75929
0.285	-2.76786
0.284	-2.77643
0.283	-2.78464
0.282	-2.79357
0.281	-2.80179
0.28	-2.81036
0.279	-2.81857
0.278	-2.82714
0.277	-2.83571
0.276	-2.84393
0.275	-2.85286
0.274	-2.86107
0.273	-2.86964
0.272	-2.87821
0.271	-2.88679
0.27	-2.89464
0.269	-2.90357
0.268	-2.9125
0.267	-2.92036
0.266	-2.92893
0.265	-2.9375
0.264	-2.94571
0.263	-2.95464
0.262	-2.96321
0.261	-2.97179
0.26	-2.98
0.259	-2.98857
0.258	-2.99714
0.257	-3.00571
0.256	-3.01464
0.255	-3.02321
0.254	-3.03143
0.253	-3.04
0.252	-3.04857
0.251	-3.05679
0.25	-3.06536
0.249	-3.07429
0.248	-3.0825
0.247	-3.09107
0.246	-3.09964
0.245	-3.10821
0.244	-3.11679
0.243	-3.12571
0.242	-3.13429
0.241	-3.14321
0.24	-3.15179
0.239	-3.16036
0.238	-3.16857
0.237	-3.17714
0.236	-3.18571
0.235	-3.19429
0.234	-3.20286
0.233	-3.21143
0.232	-3.21964
0.231	-3.22857
0.23	-3.2375
0.229	-3.24571
0.228	-3.25429
0.227	-3.26321
0.226	-3.27179
0.225	-3.28036
0.224	-3.28929
0.223	-3.29821
0.222	-3.30679
0.221	-3.31536
0.22	-3.32393
0.219	-3.3325
0.218	-3.34143
0.217	-3.35036
0.216	-3.35893
0.215	-3.3675
0.214	-3.37679
0.213	-3.385
0.212	-3.39393
0.211	-3.40286
0.21	-3.41179
0.209	-3.42036
0.208	-3.42929
0.207	-3.43786
0.206	-3.44607
0.205	-3.45571
0.204	-3.46429
0.203	-3.47321
0.202	-3.48214
0.201	-3.49107
0.2	-3.49964
0.199	-3.50857
0.198	-3.51786
0.197	-3.52643
0.196	-3.53536
0.195	-3.54393
0.194	-3.5525
0.193	-3.56143
0.192	-3.57036
0.191	-3.57857
0.19	-3.58929
0.189	-3.59643
0.188	-3.60714
0.187	-3.61429
0.186	-3.625
0.185	-3.63214
0.184	-3.63929
0.183	-3.65
0.182	-3.65714
0.181	-3.66786
0.18	-3.675
0.179	-3.68571
0.178	-3.69286
0.177	-3.70357
0.176	-3.71071
0.175	-3.72143
0.174	-3.72857
0.173	-3.73929
0.172	-3.74643
0.171	-3.75714
0.17	-3.76429
0.169	-3.775
0.168	-3.78214
0.167	-3.79286
0.166	-3.8
0.165	-3.81071
0.164	-3.81786
0.163	-3.82857
0.162	-3.83571
0.161	-3.84643
0.16	-3.85357
0.159	-3.86429
0.158	-3.87143
0.157	-3.88214
0.156	-3.88929
0.155	-3.9
0.154	-3.90714
0.153	-3.91786
0.152	-3.92857
0.151	-3.93571
0.15	-3.94643
0.149	-3.95357
0.148	-3.96429
0.147	-3.97143
0.146	-3.98214
0.145	-3.98929
0.144	-4
0.143	-4.00714
0.142	-4.01786
0.141	-4.025
0.14	-4.03571
0.139	-4.04286
0.138	-4.05357
0.137	-4.06071
0.136	-4.07143
0.135	-4.07857
0.134	-4.08929
0.133	-4.09643
0.132	-4.10714
0.131	-4.11786
0.13	-4.125
0.129	-4.13571
0.128	-4.14286
0.127	-4.15357
0.126	-4.16071
0.125	-4.17143
0.124	-4.18214
0.123	-4.18929
0.122	-4.2
0.121	-4.20714
0.12	-4.21786
0.119	-4.225
0.118	-4.23571
0.117	-4.24286
0.116	-4.25357
0.115	-4.26429
0.114	-4.27143
0.113	-4.28214
0.112	-4.28929
0.111	-4.3
0.11	-4.30714
0.109	-4.31786
0.108	-4.325
0.107	-4.33571
0.106	-4.34643
0.105	-4.35357
0.104	-4.36429
0.103	-4.37143
0.102	-4.38214
0.101	-4.38929
0.1	-4.4
0.099	-4.41071
0.098	-4.41786
0.097	-4.42857
0.096	-4.43571
0.095	-4.44643
0.094	-4.45357
0.093	-4.46429
0.092	-4.475
0.091	-4.48214
0.09	-4.49286
0.089	-4.50357
0.088	-4.51071
0.087	-4.52143
0.086	-4.52857
0.085	-4.53929
0.084	-4.54643
0.083	-4.55714
0.082	-4.56786
0.081	-4.575
0.08	-4.58571
0.079	-4.59286
0.078	-4.60357
0.077	-4.61429
0.076	-4.62143
0.075	-4.63214
0.074	-4.63929
0.073	-4.65
0.072	-4.66071
0.071	-4.66786
0.07	-4.67857
0.069	-4.68929
0.068	-4.69643
0.067	-4.70714
0.066	-4.71429
0.065	-4.725
0.064	-4.73571
0.063	-4.74286
0.062	-4.75357
0.061	-4.76429
0.06	-4.77143
0.059	-4.78214
0.058	-4.78929
0.057	-4.8
0.056	-4.81071
0.055	-4.81786
0.054	-4.82857
0.053	-4.83571
0.052	-4.84643
0.051	-4.85714
0.05	-4.86429
0.049	-4.875
0.048	-4.88571
0.047	-4.89286
0.046	-4.90357
0.045	-4.91429
0.044	-4.92143
0.043	-4.93214
0.042	-4.93929
0.041	-4.95
0.04	-4.96071
0.039	-4.96786
0.038	-4.97857
0.037	-4.98929
0.036	-4.99643
0.035	-5.00714
0.034	-5.01786
0.033	-5.025
0.032	-5.03571
0.031	-5.04286
0.03	-5.05357
0.029	-5.06429
0.028	-5.07143
0.027	-5.08214
0.026	-5.09286
0.025	-5.1
0.024	-5.11071
0.023	-5.12143
0.022	-5.12857
0.021	-5.13929
0.02	-5.15
0.019	-5.15714
0.018	-5.16786
0.017	-5.175
0.016	-5.18571
0.015	-5.19643
0.014	-5.20357
0.013	-5.21429
0.012	-5.225
0.011	-5.23214
0.01	-5.24286
0.009	-5.25357
0.008	-5.26071
0.007	-5.27143
0.006	-5.28214
0.005	-5.28929
0.004	-5.3
0.003	-5.30714
0.002	-5.31786
[truncated: 1 more rows]

## Sheet: sr_0.16
U	I
0	-5.08214
0.001	-4.96429
0.002	-4.86071
0.003	-4.76786
0.004	-4.68214
0.005	-4.6
0.006	-4.525
0.007	-4.45357
0.008	-4.38571
0.009	-4.31786
0.01	-4.25714
0.011	-4.19286
0.012	-4.13214
0.013	-4.075
0.014	-4.01786
0.015	-3.96429
0.016	-3.91071
0.017	-3.85714
0.018	-3.80714
0.019	-3.75714
0.02	-3.70714
0.021	-3.66071
0.022	-3.61071
0.023	-3.56571
0.024	-3.52036
0.025	-3.475
0.026	-3.43071
0.027	-3.38786
0.028	-3.34464
0.029	-3.3025
0.03	-3.26143
0.031	-3.22071
0.032	-3.18036
0.033	-3.14071
0.034	-3.10143
0.035	-3.0625
0.036	-3.02464
0.037	-2.98679
0.038	-2.94893
0.039	-2.91214
0.04	-2.87607
0.041	-2.84
0.042	-2.80429
0.043	-2.76929
0.044	-2.735
0.045	-2.7
0.046	-2.66643
0.047	-2.6325
0.048	-2.59929
0.049	-2.56607
0.05	-2.53357
0.051	-2.50071
0.052	-2.46857
0.053	-2.43714
0.054	-2.40571
0.055	-2.37464
0.056	-2.34393
0.057	-2.31321
0.058	-2.28286
0.059	-2.25286
0.06	-2.22286
0.061	-2.19321
0.062	-2.16393
0.063	-2.13464
0.064	-2.10571
0.065	-2.07714
0.066	-2.04929
0.067	-2.02107
0.068	-1.99321
0.069	-1.96536
0.07	-1.9375
0.071	-1.91036
0.072	-1.88357
0.073	-1.85643
0.074	-1.82964
0.075	-1.80321
0.076	-1.77679
0.077	-1.75036
0.078	-1.72429
0.079	-1.69893
0.08	-1.67321
0.081	-1.64821
0.082	-1.62286
0.083	-1.59786
0.084	-1.57286
0.085	-1.54821
0.086	-1.52357
0.087	-1.49893
0.088	-1.47536
0.089	-1.45071
0.09	-1.42643
0.091	-1.40286
0.092	-1.37929
0.093	-1.35607
0.094	-1.33286
0.095	-1.30929
0.096	-1.28607
0.097	-1.26321
0.098	-1.24036
0.099	-1.21786
0.1	-1.195
0.101	-1.17286
0.102	-1.15
0.103	-1.1275
0.104	-1.10571
0.105	-1.08393
0.106	-1.06214
0.107	-1.04071
0.108	-1.01893
0.109	-0.9975
0.11	-0.976429
0.111	-0.955357
0.112	-0.934286
0.113	-0.913214
0.114	-0.892143
0.115	-0.871429
0.116	-0.850357
0.117	-0.83
0.118	-0.809643
0.119	-0.789286
0.12	-0.769286
0.121	-0.749286
0.122	-0.728571
0.123	-0.708929
0.124	-0.688929
0.125	-0.669286
0.126	-0.649286
0.127	-0.63
0.128	-0.610357
0.129	-0.591071
0.13	-0.571786
0.131	-0.5525
0.132	-0.533214
0.133	-0.514286
0.134	-0.495357
0.135	-0.476429
0.136	-0.457857
0.137	-0.438929
0.138	-0.420357
0.139	-0.402143
0.14	-0.383571
0.141	-0.364643
0.142	-0.346536
0.143	-0.328679
0.144	-0.310464
0.145	-0.292286
0.146	-0.274571
0.147	-0.256286
0.148	-0.2385
0.149	-0.220929
0.15	-0.203357
0.151	-0.185429
0.152	-0.168036
0.153	-0.150321
0.154	-0.1325
0.155	-0.115607
0.156	-0.0982857
0.157	-0.0812857
0.158	-0.0643571
0.159	-0.0476071
0.16	-0.0300607
0.161	-0.0131929
0.162	0.00347679
0.163	0.0205036
0.164	0.03725
0.165	0.0538571
0.166	0.0705
0.167	0.0872143
0.168	0.103393
0.169	0.119607
0.17	0.135714
0.171	0.151643
0.172	0.168286
0.173	0.184571
0.174	0.200286
0.175	0.21625
0.176	0.2325
0.177	0.248464
0.178	0.264143
0.179	0.280357
0.18	0.296179
0.181	0.311571
0.182	0.32725
0.183	0.342643
0.184	0.357857
0.185	0.373571
0.186	0.389286
0.187	0.404286
0.188	0.419643
0.189	0.434643
0.19	0.45
0.191	0.465
0.192	0.480357
0.193	0.495714
0.194	0.510357
0.195	0.525357
0.196	0.540357
0.197	0.555
0.198	0.57
0.199	0.585
0.2	0.599643
0.201	0.614286
0.202	0.628571
0.203	0.643571
0.204	0.657857
0.205	0.673214
0.206	0.687143
0.207	0.701429
0.208	0.715357
0.209	0.73
0.21	0.743929
0.211	0.758214
0.212	0.7725
0.213	0.786071
0.214	0.800357
0.215	0.814286
0.216	0.828214
0.217	0.8425
0.218	0.856786
0.219	0.87
0.22	0.883929
0.221	0.8975
0.222	0.911429
0.223	0.925
0.224	0.938571
0.225	0.952143
0.226	0.965714
0.227	0.979286
0.228	0.992857
0.229	1.00607
0.23	1.01964
0.231	1.03321
0.232	1.04607
0.233	1.05929
0.234	1.0725
0.235	1.08571
0.236	1.09893
0.237	1.1125
0.238	1.12536
0.239	1.13857
0.24	1.15143
0.241	1.16464
0.242	1.17714
0.243	1.19036
0.244	1.20357
0.245	1.21571
0.246	1.22893
0.247	1.24179
0.248	1.25393
0.249	1.26714
0.25	1.27964
0.251	1.29214
0.252	1.30464
0.253	1.3175
0.254	1.32964
0.255	1.3425
0.256	1.35536
0.257	1.3675
0.258	1.37964
0.259	1.39214
0.26	1.40464
0.261	1.41643
0.262	1.42893
0.263	1.44143
0.264	1.45321
0.265	1.46536
0.266	1.4775
0.267	1.48964
0.268	1.50179
0.269	1.51429
0.27	1.52607
0.271	1.53786
0.272	1.55
0.273	1.56179
0.274	1.57357
0.275	1.58571
0.276	1.5975
0.277	1.60893
0.278	1.62071
0.279	1.6325
0.28	1.64393
0.281	1.65607
0.282	1.66786
0.283	1.67929
0.284	1.69107
0.285	1.70286
0.286	1.71393
0.287	1.72536
0.288	1.73714
0.289	1.74821
0.29	1.76
0.291	1.77143
0.292	1.78286
0.293	1.79393
0.294	1.80571
0.295	1.81714
0.296	1.82786
0.297	1.83929
0.298	1.85036
0.299	1.86179
0.3	1.87286
0.301	1.88429
0.302	1.895
0.303	1.90607
0.304	1.9175
0.305	1.92857
0.306	1.93964
0.307	1.95107
0.308	1.96214
0.309	1.9725
0.31	1.98357
0.311	1.99429
0.312	2.005
0.313	2.01571
0.314	2.02679
0.315	2.0375
0.316	2.04821
0.317	2.05893
0.318	2.06964
0.319	2.08036
0.32	2.09143
0.321	2.10179
0.322	2.1125
0.323	2.12286
0.324	2.13357
0.325	2.14393
0.326	2.15464
0.327	2.16536
0.328	2.17536
0.329	2.18607
0.33	2.19643
0.331	2.20679
0.332	2.21714
0.333	2.22821
0.334	2.23821
0.335	2.24857
0.336	2.25893
0.337	2.26893
0.338	2.27929
0.339	2.28964
0.34	2.3
0.341	2.30964
0.342	2.32
0.343	2.33036
0.344	2.34036
0.345	2.35071
0.346	2.36107
0.347	2.37071
0.348	2.38071
0.349	2.39107
0.35	2.40071
0.351	2.41107
0.352	2.42107
0.353	2.43107
0.354	2.44071
0.355	2.45071
0.356	2.46071
0.357	2.47071
0.358	2.48036
0.359	2.49071
0.36	2.5
0.361	2.51036
0.362	2.51964
0.363	2.52929
0.364	2.53929
0.365	2.54929
0.366	2.55893
0.367	2.56821
0.368	2.57786
0.369	2.58786
0.37	2.59714
0.371	2.60714
0.372	2.61679
0.373	2.62571
0.374	2.63536
0.375	2.645
0.376	2.65464
0.377	2.66429
0.378	2.67393
0.379	2.68321
0.38	2.69286
0.381	2.70214
0.382	2.71143
0.383	2.72071
0.384	2.73036
0.385	2.73964
0.386	2.74893
0.387	2.75821
0.388	2.7675
0.389	2.77679
0.39	2.78607
0.391	2.79571
0.392	2.80464
0.393	2.81393
0.394	2.82357
0.395	2.8325
0.396	2.84179
0.397	2.85143
0.398	2.86
0.399	2.86929
0.4	2.87821
0.401	2.8875
0.402	2.89607
0.403	2.90571
0.404	2.915
0.405	2.92357
0.406	2.93286
0.407	2.94179
0.408	2.95071
0.409	2.96
0.41	2.97036
0.411	2.97893
0.412	2.98786
0.413	2.99607
0.414	3.005
0.415	3.01393
0.416	3.0225
0.417	3.03179
0.418	3.04
0.419	3.04929
0.42	3.05786
0.421	3.06607
0.422	3.07536
0.423	3.08429
0.424	3.0925
0.425	3.10143
0.426	3.11071
0.427	3.11857
0.428	3.1275
0.429	3.13607
0.43	3.14464
0.431	3.15321
0.432	3.16179
0.433	3.17036
0.434	3.17893
0.435	3.18786
0.436	3.19643
0.437	3.205
0.438	3.21321
0.439	3.22179
0.44	3.23
0.441	3.23857
0.442	3.2475
0.443	3.25571
0.444	3.26393
0.445	3.2725
0.446	3.28071
0.447	3.28929
0.448	3.29821
0.449	3.30643
0.45	3.31464
0.451	3.32286
0.452	3.33143
0.453	3.33929
0.454	3.34786
0.455	3.35643
0.456	3.36429
0.457	3.37286
0.458	3.38107
0.459	3.38929
0.46	3.39786
0.461	3.40607
0.462	3.41393
0.463	3.4225
0.464	3.43036
0.465	3.43821
0.466	3.44643
0.467	3.45464
0.468	3.46286
0.469	3.47071
0.47	3.47893
0.471	3.48714
0.472	3.495
0.473	3.50321
0.474	3.51143
0.475	3.51929
0.476	3.52714
0.477	3.53536
0.478	3.54321
0.479	3.55107
0.48	3.55964
0.481	3.56714
0.482	3.575
0.483	3.58214
0.484	3.58929
0.485	3.6
0.486	3.60714
0.487	3.61429
0.488	3.62143
0.489	3.62857
0.49	3.63929
0.491	3.64643
0.492	3.65357
0.493	3.66071
0.494	3.66786
0.495	3.67857
0.496	3.68571
0.497	3.69286
0.498	3.7
0.499	3.70714
0.5	3.71786
0.501	3.725
0.502	3.73214
0.503	3.73929
0.504	3.74643
0.505	3.75357
0.506	3.76071
0.507	3.77143
0.508	3.77857
0.509	3.78571
0.51	3.79286
0.511	3.8
0.512	3.80714
0.513	3.81429
0.514	3.82143
0.515	3.82857
0.516	3.83929
0.517	3.84643
0.518	3.85357
0.519	3.86071
0.52	3.86786
0.521	3.875
0.522	3.88214
0.523	3.88929
0.524	3.89643
0.525	3.90714
0.526	3.91429
0.527	3.92143
0.528	3.92857
0.529	3.93571
0.53	3.94286
0.531	3.95
0.532	3.95714
0.533	3.96429
0.534	3.97143
0.535	3.97857
0.536	3.98571
0.537	3.99286
0.538	4
0.539	4.00714
0.54	4.01429
0.541	4.02143
0.542	4.02857
0.543	4.03571
0.544	4.04286
0.545	4.05
0.546	4.05714
0.547	4.06429
0.548	4.07143
0.549	4.07857
0.55	4.08571
0.551	4.09286
0.552	4.1
0.553	4.10714
0.554	4.11429
0.555	4.12143
0.556	4.12857
0.557	4.13571
0.558	4.14286
0.559	4.15
0.56	4.15714
0.561	4.16429
0.562	4.17143
0.563	4.17857
0.564	4.18571
0.565	4.19286
0.566	4.2
0.567	4.20714
0.568	4.21429
0.569	4.22143
0.57	4.22857
0.571	4.23571
0.572	4.24286
0.573	4.25
0.574	4.25714
0.575	4.26071
0.576	4.26786
0.577	4.275
0.578	4.28214
0.579	4.28929
0.58	4.29643
0.581	4.30357
0.582	4.31071
0.583	4.31786
0.584	4.325
0.585	4.33214
0.586	4.33571
0.587	4.34286
0.588	4.35
0.589	4.35714
0.59	4.36429
0.591	4.37143
0.592	4.37857
0.593	4.38571
0.594	4.38929
0.595	4.39643
0.596	4.40357
0.597	4.41071
0.598	4.41786
0.599	4.425
0.6	4.43214
0.601	4.43571
0.602	4.44286
0.603	4.45
0.604	4.45714
0.605	4.46429
0.606	4.47143
0.607	4.47857
0.608	4.48571
0.609	4.48929
0.61	4.49643
0.611	4.50357
0.612	4.51071
0.613	4.51786
0.614	4.52143
0.615	4.52857
0.616	4.53571
0.617	4.54286
0.618	4.55
0.619	4.55357
0.62	4.56071
0.621	4.56786
0.622	4.575
0.623	4.58214
0.624	4.58571
0.625	4.59286
0.626	4.6
0.627	4.60714
0.628	4.61429
0.629	4.61786
0.63	4.625
0.631	4.63214
0.632	4.63571
0.633	4.64286
0.634	4.65
0.635	4.65714
0.636	4.66071
0.637	4.66786
0.638	4.675
0.639	4.68214
0.64	4.68929
0.641	4.69286
0.642	4.7
0.643	4.70714
0.644	4.71071
0.645	4.71786
0.646	4.725
0.647	4.72857
0.648	4.73571
0.649	4.74286
0.65	4.75
0.651	4.75357
0.652	4.76071
0.653	4.76786
0.654	4.775
0.655	4.77857
0.656	4.78571
0.657	4.79286
0.658	4.79643
0.659	4.80357
0.66	4.81071
0.661	4.81786
0.662	4.82143
0.663	4.82857
0.664	4.83214
0.665	4.83929
0.666	4.84643
0.667	4.85357
0.668	4.85714
0.669	4.86429
0.67	4.87143
0.671	4.875
0.672	4.88214
0.673	4.88929
0.674	4.89286
0.675	4.9
0.676	4.90714
0.677	4.91071
0.678	4.91786
0.679	4.925
0.68	4.92857
0.681	4.93571
0.682	4.93929
0.683	4.94643
0.684	4.95357
0.685	4.95714
0.686	4.96429
0.687	4.97143
0.688	4.975
0.689	4.98214
0.69	4.98929
0.691	4.99286
0.692	5
0.693	5.00357
0.694	5.01071
0.695	5.01786
0.696	5.02143
0.697	5.02857
0.698	5.03214
0.699	5.03929
0.7	5.04643
0.701	5.05
0.702	5.05714
0.703	5.06071
0.704	5.06786
0.705	5.075
0.706	5.07857
0.707	5.08571
0.708	5.08929
0.709	5.09643
0.71	5.1
0.711	5.10714
0.712	5.11429
0.713	5.11786
0.714	5.125
0.715	5.12857
0.716	5.13571
0.717	5.14286
0.718	5.14643
0.719	5.15357
0.72	5.15714
0.721	5.16429
0.722	5.16786
0.723	5.175
0.724	5.17857
0.725	5.18571
0.726	5.18929
0.727	5.19643
0.728	5.2
0.729	5.20714
0.73	5.21429
0.731	5.21786
0.732	5.225
0.733	5.22857
0.734	5.23571
0.735	5.23929
0.736	5.24643
0.737	5.25
0.738	5.25714
0.739	5.26071
0.74	5.26786
0.741	5.27143
0.742	5.27857
0.743	5.28214
0.744	5.28929
0.745	5.29286
0.746	5.3
0.747	5.30357
0.748	5.31071
0.749	5.31429
0.75	5.32143
0.751	5.325
0.752	5.33214
0.753	5.33571
0.754	5.34286
0.755	5.34643
0.756	5.35357
0.757	5.35714
0.758	5.36429
0.759	5.36786
0.76	5.37143
0.761	5.37857
0.762	5.38214
0.763	5.38929
0.764	5.39286
0.765	5.4
0.766	5.40357
0.767	5.41071
0.768	5.41429
0.769	5.42143
0.77	5.425
0.771	5.43214
0.772	5.43571
0.773	5.43929
0.774	5.44643
0.775	5.45
0.776	5.45714
0.777	5.46071
0.778	5.46786
0.779	5.47143
0.78	5.475
0.781	5.48214
0.782	5.48571
0.783	5.49286
0.784	5.49643
0.785	5.50357
0.786	5.50714
0.787	5.51071
0.788	5.51786
0.789	5.52143
0.79	5.52857
0.791	5.53214
0.792	5.53571
0.793	5.54286
0.794	5.54643
0.795	5.55357
0.796	5.55714
0.797	5.56429
0.798	5.56786
0.799	5.57143
0.8	5.57857
0.801	5.58214
0.802	5.58929
0.803	5.59286
0.804	5.59643
0.805	5.60357
0.806	5.60714
0.807	5.61429
0.808	5.61786
0.809	5.62143
0.81	5.62857
0.811	5.63214
0.812	5.63929
0.813	5.64286
0.814	5.64643
0.815	5.65357
0.816	5.65714
0.817	5.66071
0.818	5.66786
0.819	5.675
0.82	5.67857
0.821	5.68214
0.822	5.68929
0.823	5.69286
0.824	5.69643
0.825	5.70357
0.826	5.70714
0.827	5.71071
0.828	5.71786
0.829	5.72143
0.83	5.725
0.831	5.73214
0.832	5.73571
0.833	5.73929
0.834	5.74643
0.835	5.75
0.836	5.75357
0.837	5.75714
0.838	5.76429
0.839	5.76786
0.84	5.77143
0.841	5.77857
0.842	5.78214
0.843	5.78929
0.844	5.79286
0.845	5.79643
0.846	5.80357
0.847	5.80714
0.848	5.81071
0.849	5.81786
0.85	5.82143
0.851	5.825
0.852	5.83214
0.853	5.83571
0.854	5.83929
0.855	5.84286
0.856	5.85
0.857	5.85357
0.858	5.85714
0.859	5.86429
0.86	5.86786
0.861	5.87143
0.862	5.87857
0.863	5.88214
0.864	5.88571
0.865	5.89286
0.866	5.89643
0.867	5.9
0.868	5.90357
0.869	5.91071
0.87	5.91429
0.871	5.91786
0.872	5.925
0.873	5.92857
0.874	5.93214
0.875	5.93929
0.876	5.94286
0.877	5.94643
0.878	5.95
0.879	5.95714
0.88	5.96071
0.881	5.96429
0.882	5.97143
0.883	5.975
0.884	5.97857
0.885	5.98214
0.886	5.98929
0.887	5.99286
0.888	5.99643
0.889	6.00357
0.89	6.00714
0.891	6.01071
0.892	6.01429
0.893	6.02143
0.894	6.025
0.895	6.02857
0.896	6.03571
0.897	6.03929
0.898	6.04286
0.899	6.04643
0.9	6.05357
0.901	6.05714
0.902	6.06071
0.903	6.06429
0.904	6.07143
0.905	6.075
0.906	6.07857
0.907	6.08214
0.908	6.08929
0.909	6.09286
0.91	6.09643
0.911	6.10357
0.912	6.10714
0.913	6.11071
0.914	6.11429
0.915	6.12143
0.916	6.125
0.917	6.12857
0.918	6.13214
0.919	6.13929
0.92	6.14286
0.921	6.14643
0.922	6.15357
0.923	6.15714
0.924	6.16071
0.925	6.16429
0.926	6.17143
0.927	6.175
0.928	6.17857
0.929	6.18214
0.93	6.18571
0.931	6.19286
0.932	6.19643
0.933	6.2
0.934	6.20714
0.935	6.21071
0.936	6.21429
0.937	6.22143
0.938	6.225
0.939	6.22857
0.94	6.23214
0.941	6.23571
0.942	6.24286
0.943	6.24643
0.944	6.25
0.945	6.25357
0.946	6.26071
0.947	6.26429
0.948	6.26786
0.949	6.27143
0.95	6.27857
0.951	6.28214
0.952	6.28571
0.953	6.28929
0.954	6.29643
0.955	6.3
0.956	6.30357
0.957	6.30714
0.958	6.31429
0.959	6.31786
0.96	6.32143
0.961	6.32857
0.962	6.33214
0.963	6.33571
0.964	6.33929
0.965	6.34643
0.966	6.35
0.967	6.35357
0.968	6.35714
0.969	6.36429
0.97	6.36786
0.971	6.37143
0.972	6.375
0.973	6.38214
0.974	6.38571
0.975	6.38929
0.976	6.39286
0.977	6.4
0.978	6.40357
0.979	6.40714
0.98	6.41071
0.981	6.41786
0.982	6.42143
0.983	6.425
0.984	6.42857
0.985	6.43571
0.986	6.43929
0.987	6.44286
0.988	6.44643
0.989	6.45357
0.99	6.45714
0.991	6.46071
0.992	6.46786
0.993	6.47143
0.994	6.475
0.995	6.47857
0.996	6.48571
0.997	6.48929
0.998	6.49286
0.999	6.5
1	6.45714
0.999	6.35
0.998	6.26429
0.997	6.18571
0.996	6.11786
0.995	6.05357
0.994	5.99286
0.993	5.93929
0.992	5.88214
0.991	5.83214
0.99	5.78214
0.989	5.73571
0.988	5.68929
0.987	5.64643
0.986	5.6
0.985	5.55714
0.984	5.51786
0.983	5.47857
0.982	5.43929
0.981	5.4
0.98	5.36071
0.979	5.325
0.978	5.28929
0.977	5.25357
0.976	5.21786
0.975	5.18571
0.974	5.15357
0.973	5.11786
0.972	5.08571
0.971	5.05357
0.97	5.02143
0.969	4.99286
0.968	4.96071
0.967	4.93214
0.966	4.9
0.965	4.87143
0.964	4.84286
0.963	4.81429
0.962	4.78571
0.961	4.75714
0.96	4.73214
0.959	4.70357
0.958	4.675
0.957	4.65
0.956	4.625
0.955	4.59643
0.954	4.57143
0.953	4.54643
0.952	4.52143
0.951	4.49643
0.95	4.47143
0.949	4.44643
0.948	4.42143
0.947	4.4
0.946	4.375
0.945	4.35
0.944	4.32857
0.943	4.30357
0.942	4.28214
0.941	4.26071
0.94	4.23571
0.939	4.21429
0.938	4.19286
0.937	4.16786
0.936	4.14643
0.935	4.125
0.934	4.10357
0.933	4.08214
0.932	4.06071
0.931	4.03929
0.93	4.02143
0.929	4
0.928	3.97857
0.927	3.95714
0.926	3.93929
0.925	3.91786
0.924	3.89643
0.923	3.87857
0.922	3.85714
0.921	3.83929
0.92	3.81786
0.919	3.8
0.918	3.77857
0.917	3.76071
0.916	3.74286
0.915	3.72143
0.914	3.70357
0.913	3.68571
0.912	3.66786
0.911	3.64643
0.91	3.62857
0.909	3.61071
0.908	3.59286
0.907	3.575
0.906	3.55643
0.905	3.53857
0.904	3.52071
0.903	3.50321
0.902	3.48536
0.901	3.46821
0.9	3.45071
0.899	3.43357
0.898	3.41643
0.897	3.39893
0.896	3.38179
0.895	3.36464
0.894	3.34786
0.893	3.33107
0.892	3.31429
0.891	3.29786
0.89	3.28107
0.889	3.26464
0.888	3.24857
0.887	3.23214
0.886	3.21571
0.885	3.19964
0.884	3.18357
0.883	3.16679
0.882	3.15107
0.881	3.135
0.88	3.11929
0.879	3.10321
0.878	3.08786
0.877	3.07179
0.876	3.05607
0.875	3.04107
0.874	3.02536
0.873	3.01
0.872	2.995
0.871	2.97929
0.87	2.96357
0.869	2.94857
0.868	2.93357
0.867	2.91857
0.866	2.90357
0.865	2.88893
0.864	2.87393
0.863	2.85893
0.862	2.84429
0.861	2.83
0.86	2.815
0.859	2.80036
0.858	2.78571
0.857	2.77107
0.856	2.75643
0.855	2.74214
0.854	2.72786
0.853	2.71357
0.852	2.69929
0.851	2.68536
0.85	2.67107
0.849	2.65714
0.848	2.64321
0.847	2.62929
0.846	2.61536
0.845	2.60107
0.844	2.58679
0.843	2.57321
0.842	2.55929
0.841	2.54571
0.84	2.53214
0.839	2.51821
0.838	2.50464
0.837	2.49071
0.836	2.4775
0.835	2.46393
0.834	2.45036
0.833	2.43714
0.832	2.42321
0.831	2.41
0.83	2.39679
0.829	2.38357
0.828	2.37036
0.827	2.3575
0.826	2.34393
0.825	2.33071
0.824	2.31821
0.823	2.30464
0.822	2.29214
0.821	2.27929
0.82	2.26643
0.819	2.25107
0.818	2.23857
0.817	2.22607
0.816	2.21321
0.815	2.20036
0.814	2.18786
0.813	2.175
0.812	2.16214
0.811	2.15
0.81	2.1375
0.809	2.12464
0.808	2.11214
0.807	2.09964
0.806	2.08679
0.805	2.07464
0.804	2.0625
0.803	2.05
0.802	2.0375
0.801	2.02536
0.8	2.01286
0.799	2.00071
0.798	1.98857
0.797	1.97643
0.796	1.96429
0.795	1.9525
0.794	1.93964
0.793	1.9275
0.792	1.91571
0.791	1.90321
0.79	1.89143
0.789	1.87929
0.788	1.8675
0.787	1.85536
0.786	1.84357
0.785	1.83179
0.784	1.81964
0.783	1.80786
0.782	1.79643
0.781	1.78429
0.78	1.7725
0.779	1.76071
0.778	1.74893
0.777	1.73714
0.776	1.72643
0.775	1.71429
0.774	1.7025
0.773	1.69107
0.772	1.67964
0.771	1.66786
0.77	1.65643
0.769	1.64464
0.768	1.63286
0.767	1.62107
0.766	1.61
0.765	1.59821
0.764	1.58714
0.763	1.57607
0.762	1.56429
0.761	1.5525
0.76	1.54143
0.759	1.53036
0.758	1.51893
0.757	1.5075
0.756	1.49643
0.755	1.48464
0.754	1.47357
0.753	1.4625
0.752	1.45143
0.751	1.44036
0.75	1.42964
0.749	1.41786
0.748	1.40679
0.747	1.39607
0.746	1.38464
0.745	1.37357
0.744	1.36286
0.743	1.35179
0.742	1.34036
0.741	1.32929
0.74	1.31821
0.739	1.30786
0.738	1.29679
0.737	1.28571
0.736	1.27464
0.735	1.26393
0.734	1.25321
0.733	1.2425
0.732	1.23143
0.731	1.22107
0.73	1.21
0.729	1.19857
0.728	1.18821
0.727	1.1775
0.726	1.16679
0.725	1.15643
0.724	1.14571
0.723	1.13464
0.722	1.12393
0.721	1.11321
0.72	1.1025
0.719	1.09179
0.718	1.08143
0.717	1.07071
0.716	1.05964
0.715	1.04929
0.714	1.03857
0.713	1.02821
0.712	1.01786
0.711	1.00714
0.71	0.996429
0.709	0.986071
0.708	0.975714
0.707	0.965357
0.706	0.955
0.705	0.944643
0.704	0.933571
0.703	0.922857
0.702	0.912857
0.701	0.9025
0.7	0.892143
0.699	0.882143
0.698	0.871429
0.697	0.861071
0.696	0.850714
0.695	0.840357
0.694	0.830357
0.693	0.82
0.692	0.809643
0.691	0.798929
0.69	0.788929
0.689	0.778571
0.688	0.768214
0.687	0.758214
0.686	0.748214
0.685	0.737857
0.684	0.727143
0.683	0.717143
0.682	0.707143
0.681	0.696786
0.68	0.686786
0.679	0.676786
0.678	0.666429
0.677	0.656071
0.676	0.646071
0.675	0.636071
0.674	0.626071
0.673	0.616071
0.672	0.606071
0.671	0.596071
0.67	0.586071
0.669	0.576071
0.668	0.565714
0.667	0.556071
0.666	0.545714
0.665	0.535357
0.664	0.525714
0.663	0.515714
0.662	0.505714
0.661	0.495714
0.66	0.486071
0.659	0.476071
0.658	0.466071
0.657	0.456071
0.656	0.446071
0.655	0.436429
0.654	0.426786
0.653	0.416429
0.652	0.406429
0.651	0.396786
0.65	0.386786
0.649	0.376786
0.648	0.3675
0.647	0.3575
0.646	0.347536
0.645	0.337536
0.644	0.328143
0.643	0.318464
0.642	0.3085
0.641	0.299036
0.64	0.288964
0.639	0.27925
0.638	0.269571
0.637	0.259571
0.636	0.249643
0.635	0.240357
0.634	0.230571
0.633	0.220536
0.632	0.211143
0.631	0.201286
0.63	0.191857
0.629	0.182464
0.628	0.172679
0.627	0.16275
0.626	0.152929
0.625	0.143536
0.624	0.133679
0.623	0.12425
0.622	0.115214
0.621	0.1055
0.62	0.0957857
0.619	0.0863214
0.618	0.0766071
0.617	0.0669643
0.616	0.0577143
0.615	0.0481429
0.614	0.0377857
0.613	0.0284143
0.612	0.0189821
0.611	0.00949286
0.61	-0.000108714
0.609	-0.00945357
0.608	-0.0193679
0.607	-0.0290107
0.606	-0.0381786
0.605	-0.0480714
0.604	-0.0575357
0.603	-0.0666429
0.602	-0.0763214
0.601	-0.0860357
0.6	-0.09525
0.599	-0.104714
0.598	-0.114143
0.597	-0.123357
0.596	-0.133
0.595	-0.142607
0.594	-0.152107
0.593	-0.161286
0.592	-0.170714
0.591	-0.180286
0.59	-0.18925
0.589	-0.199179
0.588	-0.208679
0.587	-0.217964
0.586	-0.227393
0.585	-0.236786
0.584	-0.245929
0.583	-0.255321
0.582	-0.265143
0.581	-0.274357
0.58	-0.283393
0.579	-0.292786
0.578	-0.302214
0.577	-0.311464
0.576	-0.321393
0.575	-0.330714
0.574	-0.339679
0.573	-0.349107
0.572	-0.358571
0.571	-0.3675
0.57	-0.376786
0.569	-0.386429
0.568	-0.395357
0.567	-0.404643
0.566	-0.413929
0.565	-0.423214
0.564	-0.4325
0.563	-0.442143
0.562	-0.451429
0.561	-0.460357
0.56	-0.47
0.559	-0.479286
0.558	-0.488214
0.557	-0.4975
0.556	-0.506786
0.555	-0.516071
0.554	-0.525357
0.553	-0.534286
0.552	-0.543571
0.551	-0.552857
0.55	-0.5625
0.549	-0.571786
0.548	-0.580714
0.547	-0.59
0.546	-0.599286
0.545	-0.608214
0.544	-0.6175
0.543	-0.627143
0.542	-0.635714
0.541	-0.645
0.54	-0.654286
0.539	-0.662857
0.538	-0.6725
0.537	-0.681786
0.536	-0.691071
0.535	-0.7
0.534	-0.709286
0.533	-0.718214
0.532	-0.7275
0.531	-0.736786
0.53	-0.746071
0.529	-0.755
0.528	-0.764286
0.527	-0.773571
0.526	-0.782143
0.525	-0.791786
0.524	-0.800714
0.523	-0.809643
0.522	-0.818929
0.521	-0.828214
0.52	-0.837143
0.519	-0.846071
0.518	-0.855357
0.517	-0.864643
0.516	-0.873571
0.515	-0.882857
0.514	-0.891786
0.513	-0.900714
0.512	-0.910357
0.511	-0.919286
0.51	-0.928214
0.509	-0.9375
0.508	-0.946429
0.507	-0.955357
0.506	-0.964643
0.505	-0.973929
0.504	-0.982857
0.503	-0.991786
0.502	-1.00071
0.501	-1.00964
0.5	-1.01857
0.499	-1.02821
0.498	-1.03714
0.497	-1.04607
0.496	-1.05536
0.495	-1.06464
0.494	-1.07321
0.493	-1.0825
0.492	-1.09143
0.491	-1.10036
0.49	-1.10964
0.489	-1.11857
0.488	-1.12714
0.487	-1.13643
0.486	-1.14571
0.485	-1.155
0.484	-1.16393
0.483	-1.17321
0.482	-1.18214
0.481	-1.19071
0.48	-1.20036
0.479	-1.20929
0.478	-1.21786
0.477	-1.22714
0.476	-1.23607
0.475	-1.24464
0.474	-1.25393
0.473	-1.26357
0.472	-1.27214
0.471	-1.28107
0.47	-1.29036
0.469	-1.29929
0.468	-1.30857
0.467	-1.3175
0.466	-1.32679
0.465	-1.33536
0.464	-1.34429
0.463	-1.35321
0.462	-1.36214
0.461	-1.37143
0.46	-1.38071
0.459	-1.38929
0.458	-1.39857
0.457	-1.4075
0.456	-1.41643
0.455	-1.42571
0.454	-1.43464
0.453	-1.44357
0.452	-1.4525
0.451	-1.46179
0.45	-1.47071
0.449	-1.47929
0.448	-1.48893
0.447	-1.4975
0.446	-1.50643
0.445	-1.51536
0.444	-1.52464
0.443	-1.53321
0.442	-1.54214
0.441	-1.55143
0.44	-1.56036
0.439	-1.56929
0.438	-1.57821
0.437	-1.58714
0.436	-1.59607
0.435	-1.60536
0.434	-1.61464
0.433	-1.62357
0.432	-1.63214
0.431	-1.64143
0.43	-1.65
0.429	-1.65893
0.428	-1.66821
0.427	-1.67714
0.426	-1.68607
0.425	-1.69536
0.424	-1.70429
0.423	-1.71357
0.422	-1.7225
0.421	-1.73143
0.42	-1.74036
0.419	-1.74893
0.418	-1.75821
0.417	-1.76679
0.416	-1.77607
0.415	-1.78464
0.414	-1.79357
0.413	-1.8025
0.412	-1.81179
0.411	-1.82036
0.41	-1.83
0.409	-1.84
0.408	-1.84857
0.407	-1.8575
0.406	-1.86643
0.405	-1.875
0.404	-1.88429
0.403	-1.89321
0.402	-1.90214
0.401	-1.91107
0.4	-1.91964
0.399	-1.92893
0.398	-1.93714
0.397	-1.94679
0.396	-1.95607
0.395	-1.96464
0.394	-1.97357
0.393	-1.9825
0.392	-1.99143
0.391	-2.00036
0.39	-2.00929
0.389	-2.01821
0.388	-2.02714
0.387	-2.03607
0.386	-2.045
0.385	-2.05357
0.384	-2.0625
0.383	-2.07143
0.382	-2.08036
0.381	-2.08929
0.38	-2.09821
0.379	-2.10679
0.378	-2.11607
0.377	-2.12464
0.376	-2.13357
0.375	-2.1425
0.374	-2.15107
0.373	-2.16
0.372	-2.16857
0.371	-2.17786
0.37	-2.18679
0.369	-2.19571
0.368	-2.20464
0.367	-2.21321
0.366	-2.22179
0.365	-2.23143
0.364	-2.24036
0.363	-2.24893
0.362	-2.2575
0.361	-2.26643
0.36	-2.27536
0.359	-2.28393
0.358	-2.29393
0.357	-2.3025
0.356	-2.31143
0.355	-2.32036
0.354	-2.32893
0.353	-2.3375
0.352	-2.34679
0.351	-2.35571
0.35	-2.36429
0.349	-2.37321
0.348	-2.38214
0.347	-2.39071
0.346	-2.39964
0.345	-2.40893
0.344	-2.41786
0.343	-2.42679
0.342	-2.43536
0.341	-2.44429
0.34	-2.45321
0.339	-2.46179
0.338	-2.47036
0.337	-2.47929
0.336	-2.48786
0.335	-2.49714
0.334	-2.50571
0.333	-2.51464
0.332	-2.52357
0.331	-2.5325
0.33	-2.54143
0.329	-2.55036
0.328	-2.55929
0.327	-2.56821
0.326	-2.57714
0.325	-2.58607
0.324	-2.59464
0.323	-2.60357
0.322	-2.61214
0.321	-2.62071
0.32	-2.62964
0.319	-2.63893
0.318	-2.64786
0.317	-2.65679
0.316	-2.66571
0.315	-2.67393
0.314	-2.68286
0.313	-2.69179
0.312	-2.70071
0.311	-2.70929
0.31	-2.71821
0.309	-2.72714
0.308	-2.73571
0.307	-2.74536
0.306	-2.75393
0.305	-2.7625
0.304	-2.77143
0.303	-2.78036
0.302	-2.78893
0.301	-2.79821
0.3	-2.80714
0.299	-2.81571
0.298	-2.825
0.297	-2.83393
0.296	-2.8425
0.295	-2.85143
0.294	-2.86071
0.293	-2.86929
0.292	-2.87821
0.291	-2.88679
0.29	-2.89571
0.289	-2.90393
0.288	-2.91321
0.287	-2.92214
0.286	-2.93071
0.285	-2.94
0.284	-2.94857
0.283	-2.95714
0.282	-2.96643
0.281	-2.97571
0.28	-2.98464
0.279	-2.99321
0.278	-3.00214
0.277	-3.01107
0.276	-3.02
0.275	-3.02929
0.274	-3.0375
0.273	-3.04643
0.272	-3.05536
0.271	-3.06429
0.27	-3.07321
0.269	-3.0825
0.268	-3.09179
0.267	-3.10036
0.266	-3.10929
0.265	-3.11857
0.264	-3.12679
0.263	-3.13607
0.262	-3.145
0.261	-3.15393
0.26	-3.16286
0.259	-3.17143
0.258	-3.18
0.257	-3.18893
0.256	-3.19821
0.255	-3.2075
0.254	-3.21643
0.253	-3.22536
0.252	-3.23464
0.251	-3.24321
0.25	-3.25214
0.249	-3.26107
0.248	-3.27
0.247	-3.27893
0.246	-3.28821
0.245	-3.29679
0.244	-3.30607
0.243	-3.31536
0.242	-3.32429
0.241	-3.33286
0.24	-3.34214
0.239	-3.35107
0.238	-3.35964
0.237	-3.36929
0.236	-3.37821
0.235	-3.38714
0.234	-3.39643
0.233	-3.40536
0.232	-3.41393
0.231	-3.42321
0.23	-3.4325
0.229	-3.44179
0.228	-3.45071
0.227	-3.45964
0.226	-3.46857
0.225	-3.4775
0.224	-3.48679
0.223	-3.49607
0.222	-3.505
0.221	-3.51429
0.22	-3.52357
0.219	-3.53214
0.218	-3.54143
0.217	-3.55107
0.216	-3.56
0.215	-3.56929
0.214	-3.57857
0.213	-3.58571
0.212	-3.59643
0.211	-3.60714
0.21	-3.61429
0.209	-3.625
0.208	-3.63214
0.207	-3.64286
0.206	-3.65
0.205	-3.66071
0.204	-3.67143
0.203	-3.67857
0.202	-3.68929
0.201	-3.69643
0.2	-3.70714
0.199	-3.71429
0.198	-3.725
0.197	-3.73571
0.196	-3.74286
0.195	-3.75357
0.194	-3.76071
0.193	-3.77143
0.192	-3.78214
0.191	-3.78929
0.19	-3.8
0.189	-3.80714
0.188	-3.81786
0.187	-3.825
0.186	-3.83571
0.185	-3.84643
0.184	-3.85357
0.183	-3.86429
0.182	-3.875
0.181	-3.88214
0.18	-3.89286
0.179	-3.9
0.178	-3.91071
0.177	-3.92143
0.176	-3.92857
0.175	-3.93929
0.174	-3.95
0.173	-3.95714
0.172	-3.96786
0.171	-3.975
0.17	-3.98571
0.169	-3.99643
0.168	-4.00357
0.167	-4.01429
0.166	-4.025
0.165	-4.03214
0.164	-4.04286
0.163	-4.05357
0.162	-4.06071
0.161	-4.07143
0.16	-4.07857
0.159	-4.08929
0.158	-4.1
0.157	-4.10714
0.156	-4.11786
0.155	-4.12857
0.154	-4.13571
0.153	-4.14643
0.152	-4.15714
0.151	-4.16429
0.15	-4.175
0.149	-4.18571
0.148	-4.19286
0.147	-4.20357
0.146	-4.21429
0.145	-4.22143
0.144	-4.23214
0.143	-4.24286
0.142	-4.25
0.141	-4.26071
0.14	-4.27143
0.139	-4.28214
0.138	-4.28929
0.137	-4.3
0.136	-4.30714
0.135	-4.31786
0.134	-4.32857
0.133	-4.33929
0.132	-4.34643
0.131	-4.35714
0.13	-4.36786
0.129	-4.375
0.128	-4.38571
0.127	-4.39643
0.126	-4.40357
0.125	-4.41429
0.124	-4.425
0.123	-4.43214
0.122	-4.44286
0.121	-4.45357
0.12	-4.46429
0.119	-4.47143
0.118	-4.48214
0.117	-4.49286
0.116	-4.50357
0.115	-4.51071
0.114	-4.52143
0.113	-4.53214
0.112	-4.53929
0.111	-4.55
0.11	-4.56071
0.109	-4.57143
0.108	-4.57857
0.107	-4.58929
0.106	-4.6
0.105	-4.61071
0.104	-4.61786
0.103	-4.62857
0.102	-4.63929
0.101	-4.65
0.1	-4.65714
0.099	-4.66786
0.098	-4.67857
0.097	-4.68929
0.096	-4.69643
0.095	-4.70714
0.094	-4.71786
0.093	-4.72857
0.092	-4.73571
0.091	-4.74643
0.09	-4.75714
0.089	-4.76786
0.088	-4.77857
0.087	-4.78571
0.086	-4.79643
0.085	-4.80714
0.084	-4.81786
0.083	-4.825
0.082	-4.83571
0.081	-4.84643
0.08	-4.85714
0.079	-4.86429
0.078	-4.875
0.077	-4.88571
0.076	-4.89643
0.075	-4.90714
0.074	-4.91429
0.073	-4.925
0.072	-4.93571
0.071	-4.94643
0.07	-4.95714
0.069	-4.96786
0.068	-4.975
0.067	-4.98571
0.066	-4.99643
0.065	-5.00714
0.064	-5.01429
0.063	-5.025
0.062	-5.03571
0.061	-5.04643
0.06	-5.05714
0.059	-5.06429
0.058	-5.075
0.057	-5.08571
0.056	-5.09643
0.055	-5.10714
0.054	-5.11786
0.053	-5.125
0.052	-5.13571
0.051	-5.14643
0.05	-5.15714
0.049	-5.16786
0.048	-5.17857
0.047	-5.18929
0.046	-5.19643
0.045	-5.20714
0.044	-5.21786
0.043	-5.22857
0.042	-5.23929
0.041	-5.25
0.04	-5.25714
0.039	-5.26786
0.038	-5.27857
0.037	-5.28929
0.036	-5.3
0.035	-5.31071
0.034	-5.31786
0.033	-5.32857
0.032	-5.33929
0.031	-5.35
0.03	-5.36071
0.029	-5.37143
0.028	-5.38214
0.027	-5.39286
0.026	-5.40357
0.025	-5.41429
0.024	-5.42143
0.023	-5.43214
0.022	-5.44286
0.021	-5.45357
0.02	-5.46429
0.019	-5.475
0.018	-5.48571
0.017	-5.49286
0.016	-5.50357
0.015	-5.51429
0.014	-5.525
0.013	-5.53571
0.012	-5.54643
0.011	-5.55714
0.01	-5.56786
0.009	-5.57857
0.008	-5.58571
0.007	-5.59643
0.006	-5.60714
0.005	-5.61786
0.004	-5.62857
0.003	-5.63929
0.002	-5.65
[truncated: 1 more rows]

## Sheet: sr_0.02
U	I
0	-2.26393
0.001	-2.17929
0.002	-2.11321
0.003	-2.05607
0.004	-2.005
0.005	-1.95821
0.006	-1.91464
0.007	-1.87357
0.008	-1.83464
0.009	-1.79714
0.01	-1.76143
0.011	-1.72714
0.012	-1.69357
0.013	-1.66107
0.014	-1.63
0.015	-1.59964
0.016	-1.57
0.017	-1.54107
0.018	-1.5125
0.019	-1.485
0.02	-1.45786
0.021	-1.43143
0.022	-1.405
0.023	-1.37929
0.024	-1.35429
0.025	-1.32964
0.026	-1.305
0.027	-1.28107
0.028	-1.2575
0.029	-1.23429
0.03	-1.21143
0.031	-1.18893
0.032	-1.16643
0.033	-1.14429
0.034	-1.12286
0.035	-1.10143
0.036	-1.08
0.037	-1.05929
0.038	-1.03857
0.039	-1.0175
0.04	-0.997857
0.041	-0.977857
0.042	-0.958214
0.043	-0.938929
0.044	-0.919286
0.045	-0.900357
0.046	-0.881429
0.047	-0.8625
0.048	-0.843929
0.049	-0.825357
0.05	-0.8075
0.051	-0.789286
0.052	-0.771429
0.053	-0.753929
0.054	-0.736429
0.055	-0.718929
0.056	-0.702143
0.057	-0.685
0.058	-0.667857
0.059	-0.651786
0.06	-0.635
0.061	-0.618571
0.062	-0.6025
0.063	-0.586071
0.064	-0.57
0.065	-0.553929
0.066	-0.538571
0.067	-0.522857
0.068	-0.507857
0.069	-0.4925
0.07	-0.477143
0.071	-0.461786
0.072	-0.4475
0.073	-0.4325
0.074	-0.417857
0.075	-0.403214
0.076	-0.388929
0.077	-0.374286
0.078	-0.360357
0.079	-0.34625
0.08	-0.332179
0.081	-0.318393
0.082	-0.304607
0.083	-0.290607
0.084	-0.277036
0.085	-0.263929
0.086	-0.250321
0.087	-0.236964
0.088	-0.224107
0.089	-0.210893
0.09	-0.197786
0.091	-0.185036
0.092	-0.172179
0.093	-0.159536
0.094	-0.147071
0.095	-0.134607
0.096	-0.121964
0.097	-0.109643
0.098	-0.0976786
0.099	-0.0854643
0.1	-0.0733214
0.101	-0.0616071
0.102	-0.0494643
0.103	-0.0374286
0.104	-0.0260143
0.105	-0.0142393
0.106	-0.0027375
0.107	0.00871071
0.108	0.0201893
0.109	0.0315786
0.11	0.04275
0.111	0.0537143
0.112	0.0648214
0.113	0.0758214
0.114	0.08675
0.115	0.0979286
0.116	0.108964
0.117	0.119143
0.118	0.129643
0.119	0.140286
0.12	0.150571
0.121	0.16125
0.122	0.171857
0.123	0.182036
0.124	0.19225
0.125	0.202429
0.126	0.2125
0.127	0.222571
0.128	0.232786
0.129	0.242679
0.13	0.252357
0.131	0.262321
0.132	0.27225
0.133	0.281893
0.134	0.291536
0.135	0.301286
0.136	0.310607
0.137	0.320321
0.138	0.329679
0.139	0.338857
0.14	0.34825
0.141	0.357857
0.142	0.366786
0.143	0.376071
0.144	0.385
0.145	0.394286
0.146	0.402857
0.147	0.412143
0.148	0.421071
0.149	0.429643
0.15	0.438571
0.151	0.4475
0.152	0.456071
0.153	0.465
0.154	0.473929
0.155	0.481786
0.156	0.490714
0.157	0.498929
0.158	0.5075
0.159	0.515714
0.16	0.524286
0.161	0.5325
0.162	0.540714
0.163	0.548929
0.164	0.557143
0.165	0.565357
0.166	0.573571
0.167	0.581786
0.168	0.589643
0.169	0.5975
0.17	0.605714
0.171	0.613214
0.172	0.621071
0.173	0.628929
0.174	0.636786
0.175	0.644286
0.176	0.652143
0.177	0.66
0.178	0.6675
0.179	0.675
0.18	0.682857
0.181	0.69
0.182	0.697143
0.183	0.704643
0.184	0.712143
0.185	0.719643
0.186	0.726786
0.187	0.733929
0.188	0.741071
0.189	0.748214
0.19	0.755714
0.191	0.7625
0.192	0.77
0.193	0.777143
0.194	0.783929
0.195	0.791071
0.196	0.798214
0.197	0.804643
0.198	0.811786
0.199	0.818929
0.2	0.825714
0.201	0.8325
0.202	0.839286
0.203	0.846071
0.204	0.852857
0.205	0.86
0.206	0.866429
0.207	0.872857
0.208	0.879643
0.209	0.886071
0.21	0.8925
0.211	0.898929
0.212	0.905357
0.213	0.911429
0.214	0.918214
0.215	0.924643
0.216	0.930714
0.217	0.937143
0.218	0.943929
0.219	0.95
0.22	0.956071
0.221	0.962143
0.222	0.968571
0.223	0.974286
0.224	0.980714
0.225	0.986786
0.226	0.992857
0.227	0.998929
0.228	1.005
0.229	1.01107
0.23	1.01714
0.231	1.02321
0.232	1.02857
0.233	1.03464
0.234	1.04036
0.235	1.04607
0.236	1.05214
0.237	1.05786
0.238	1.06357
0.239	1.06929
0.24	1.075
0.241	1.08071
0.242	1.08643
0.243	1.09214
0.244	1.09786
0.245	1.10321
0.246	1.10893
0.247	1.11464
0.248	1.12
0.249	1.12571
0.25	1.13143
0.251	1.13643
0.252	1.14214
0.253	1.1475
0.254	1.15286
0.255	1.15821
0.256	1.16393
0.257	1.16893
0.258	1.17393
0.259	1.17929
0.26	1.18429
0.261	1.18964
0.262	1.195
0.263	1.20036
0.264	1.205
0.265	1.21036
0.266	1.21571
0.267	1.22071
0.268	1.22571
0.269	1.23107
0.27	1.23607
0.271	1.24107
0.272	1.24571
0.273	1.25071
0.274	1.25536
0.275	1.26071
0.276	1.26536
0.277	1.27
0.278	1.275
0.279	1.28
0.28	1.28464
0.281	1.28964
0.282	1.29464
0.283	1.29929
0.284	1.30393
0.285	1.30857
0.286	1.31321
0.287	1.31786
0.288	1.3225
0.289	1.32714
0.29	1.33179
0.291	1.33643
0.292	1.34107
0.293	1.34571
0.294	1.35036
0.295	1.355
0.296	1.35929
0.297	1.36393
0.298	1.36821
0.299	1.37286
0.3	1.37714
0.301	1.38179
0.302	1.38607
0.303	1.39071
0.304	1.395
0.305	1.39964
0.306	1.40393
0.307	1.40821
0.308	1.4125
0.309	1.41679
0.31	1.42107
0.311	1.42536
0.312	1.42929
0.313	1.43357
0.314	1.43786
0.315	1.44179
0.316	1.44607
0.317	1.45
0.318	1.45429
0.319	1.45821
0.32	1.4625
0.321	1.46643
0.322	1.47036
0.323	1.47464
0.324	1.47893
0.325	1.4825
0.326	1.48679
0.327	1.49107
0.328	1.49464
0.329	1.49857
0.33	1.5025
0.331	1.50643
0.332	1.51036
0.333	1.51464
0.334	1.51821
0.335	1.52214
0.336	1.52607
0.337	1.53
0.338	1.53357
0.339	1.5375
0.34	1.54143
0.341	1.545
0.342	1.54893
0.343	1.55286
0.344	1.55607
0.345	1.56036
0.346	1.56429
0.347	1.56786
0.348	1.57143
0.349	1.575
0.35	1.57893
0.351	1.58214
0.352	1.58607
0.353	1.58964
0.354	1.59286
0.355	1.59679
0.356	1.60036
0.357	1.60393
0.358	1.6075
0.359	1.61143
0.36	1.61464
0.361	1.61821
0.362	1.62143
0.363	1.625
0.364	1.62857
0.365	1.63214
0.366	1.63536
0.367	1.63893
0.368	1.64214
0.369	1.64571
0.37	1.64893
0.371	1.65286
0.372	1.65643
0.373	1.65929
0.374	1.66286
0.375	1.66643
0.376	1.66964
0.377	1.67286
0.378	1.67607
0.379	1.67929
0.38	1.6825
0.381	1.68607
0.382	1.68929
0.383	1.6925
0.384	1.69607
0.385	1.69929
0.386	1.7025
0.387	1.70571
0.388	1.70893
0.389	1.71179
0.39	1.71536
0.391	1.71857
0.392	1.72179
0.393	1.725
0.394	1.72786
0.395	1.73107
0.396	1.73429
0.397	1.7375
0.398	1.74071
0.399	1.74357
0.4	1.74643
0.401	1.74964
0.402	1.75286
0.403	1.75607
0.404	1.75893
0.405	1.76179
0.406	1.765
0.407	1.76821
0.408	1.77107
0.409	1.77464
0.41	1.77857
0.411	1.78107
0.412	1.78393
0.413	1.78679
0.414	1.78964
0.415	1.7925
0.416	1.79536
0.417	1.79821
0.418	1.80107
0.419	1.80393
0.42	1.80714
0.421	1.81
0.422	1.81286
0.423	1.81607
0.424	1.81857
0.425	1.82143
0.426	1.82464
0.427	1.82714
0.428	1.83
0.429	1.83286
0.43	1.83571
0.431	1.83857
0.432	1.84143
0.433	1.84429
0.434	1.84714
0.435	1.85036
0.436	1.85321
0.437	1.85571
0.438	1.85857
0.439	1.86143
0.44	1.86393
0.441	1.86679
0.442	1.86964
0.443	1.87214
0.444	1.875
0.445	1.8775
0.446	1.88036
0.447	1.88286
0.448	1.88571
0.449	1.88857
0.45	1.89107
0.451	1.89393
0.452	1.89679
0.453	1.89893
0.454	1.90179
0.455	1.90464
0.456	1.90714
0.457	1.91
0.458	1.91286
0.459	1.91536
0.46	1.91821
0.461	1.92071
0.462	1.92321
0.463	1.92607
0.464	1.92857
0.465	1.93107
0.466	1.93357
0.467	1.93643
0.468	1.93893
0.469	1.94143
0.47	1.94393
0.471	1.94679
0.472	1.94929
0.473	1.95214
0.474	1.95464
0.475	1.95679
0.476	1.95964
0.477	1.96214
0.478	1.96429
0.479	1.96679
0.48	1.96964
0.481	1.97214
0.482	1.97464
0.483	1.97714
0.484	1.97964
0.485	1.98214
0.486	1.985
0.487	1.9875
0.488	1.98964
0.489	1.99214
0.49	1.99464
0.491	1.99714
0.492	1.99964
0.493	2.00214
0.494	2.00464
0.495	2.00679
0.496	2.00929
0.497	2.01179
0.498	2.01429
0.499	2.01679
0.5	2.01929
0.501	2.02143
0.502	2.02393
0.503	2.02643
0.504	2.02893
0.505	2.03143
0.506	2.03393
0.507	2.03607
0.508	2.03857
0.509	2.04107
0.51	2.04321
0.511	2.04536
0.512	2.04821
0.513	2.05071
0.514	2.0525
0.515	2.055
0.516	2.0575
0.517	2.05964
0.518	2.06214
0.519	2.06464
0.52	2.06679
0.521	2.06929
0.522	2.07143
0.523	2.07393
0.524	2.07643
0.525	2.07893
0.526	2.08107
0.527	2.08321
0.528	2.08571
0.529	2.08786
0.53	2.09036
0.531	2.0925
0.532	2.095
0.533	2.09679
0.534	2.09929
0.535	2.10179
0.536	2.10393
0.537	2.10643
0.538	2.10893
0.539	2.11107
0.54	2.11321
0.541	2.11536
0.542	2.11786
0.543	2.12
0.544	2.12214
0.545	2.12464
0.546	2.12679
0.547	2.12893
0.548	2.13107
0.549	2.13321
0.55	2.13571
0.551	2.13821
0.552	2.14
0.553	2.1425
0.554	2.14464
0.555	2.14679
0.556	2.14929
0.557	2.15143
0.558	2.15357
0.559	2.15571
0.56	2.15821
0.561	2.16036
0.562	2.1625
0.563	2.16464
0.564	2.16714
0.565	2.16893
0.566	2.17107
0.567	2.17357
0.568	2.17536
0.569	2.1775
0.57	2.18
0.571	2.18214
0.572	2.18429
0.573	2.18643
0.574	2.18857
0.575	2.19071
0.576	2.19321
0.577	2.19536
0.578	2.19714
0.579	2.19964
0.58	2.20179
0.581	2.20393
0.582	2.20607
0.583	2.20857
0.584	2.21036
0.585	2.2125
0.586	2.215
0.587	2.21679
0.588	2.21893
0.589	2.22143
0.59	2.22357
0.591	2.22536
0.592	2.2275
0.593	2.22964
0.594	2.23179
0.595	2.23393
0.596	2.23607
0.597	2.23786
0.598	2.24
0.599	2.2425
0.6	2.24429
0.601	2.24679
0.602	2.24893
0.603	2.25071
0.604	2.25321
0.605	2.25536
0.606	2.25714
0.607	2.25929
0.608	2.26143
0.609	2.26357
0.61	2.26571
0.611	2.26786
0.612	2.27
0.613	2.27179
0.614	2.27429
0.615	2.27643
0.616	2.27821
0.617	2.28036
0.618	2.2825
0.619	2.28429
0.62	2.28643
0.621	2.28857
0.622	2.29071
0.623	2.29286
0.624	2.29464
0.625	2.29679
0.626	2.29893
0.627	2.30071
0.628	2.30321
0.629	2.30464
0.63	2.30679
0.631	2.30893
0.632	2.31071
0.633	2.31286
0.634	2.31536
0.635	2.31714
0.636	2.31893
0.637	2.32107
0.638	2.32321
0.639	2.32536
0.64	2.3275
0.641	2.32964
0.642	2.33143
0.643	2.33357
0.644	2.33571
0.645	2.3375
0.646	2.33964
0.647	2.34179
0.648	2.34357
0.649	2.34571
0.65	2.34786
0.651	2.35
0.652	2.35214
0.653	2.35429
0.654	2.35607
0.655	2.35786
0.656	2.36
0.657	2.36179
0.658	2.36393
0.659	2.36607
0.66	2.36821
0.661	2.37
0.662	2.37179
0.663	2.37393
0.664	2.37571
0.665	2.37786
0.666	2.38036
0.667	2.38214
0.668	2.38393
0.669	2.38607
0.67	2.38786
0.671	2.39
0.672	2.39179
0.673	2.39357
0.674	2.39536
0.675	2.3975
0.676	2.39964
0.677	2.40143
0.678	2.40357
0.679	2.40607
0.68	2.40786
0.681	2.40964
0.682	2.41179
0.683	2.41357
0.684	2.41571
0.685	2.41786
0.686	2.41964
0.687	2.42179
0.688	2.42393
0.689	2.42571
0.69	2.4275
0.691	2.42964
0.692	2.43179
0.693	2.43321
0.694	2.43536
0.695	2.4375
0.696	2.43893
0.697	2.44143
0.698	2.44321
0.699	2.445
0.7	2.44714
0.701	2.44893
0.702	2.45143
0.703	2.45321
0.704	2.45536
0.705	2.4575
0.706	2.45893
0.707	2.46107
0.708	2.46321
0.709	2.465
0.71	2.46714
0.711	2.46929
0.712	2.47107
0.713	2.47321
0.714	2.475
0.715	2.47679
0.716	2.47893
0.717	2.48107
0.718	2.48286
0.719	2.48464
0.72	2.48679
0.721	2.48857
0.722	2.49036
0.723	2.4925
0.724	2.49464
0.725	2.49607
0.726	2.49821
0.727	2.50036
0.728	2.50179
0.729	2.50393
0.73	2.50607
0.731	2.50821
0.732	2.51
0.733	2.51214
0.734	2.51393
0.735	2.51607
0.736	2.51821
0.737	2.52
0.738	2.52214
0.739	2.52393
0.74	2.52607
0.741	2.52786
0.742	2.52964
0.743	2.53179
0.744	2.53357
0.745	2.53536
0.746	2.5375
0.747	2.53929
0.748	2.54143
0.749	2.54357
0.75	2.54536
0.751	2.5475
0.752	2.54929
0.753	2.55107
0.754	2.55321
0.755	2.55536
0.756	2.55714
0.757	2.55893
0.758	2.56107
0.759	2.56321
0.76	2.565
0.761	2.56679
0.762	2.56893
0.763	2.57071
0.764	2.5725
0.765	2.57464
0.766	2.57643
0.767	2.57821
0.768	2.58071
0.769	2.5825
0.77	2.58393
0.771	2.58607
0.772	2.58821
0.773	2.59
0.774	2.59214
0.775	2.59393
0.776	2.59571
0.777	2.5975
0.778	2.59964
0.779	2.60143
0.78	2.60357
0.781	2.60607
0.782	2.6075
0.783	2.60929
0.784	2.61143
0.785	2.61321
0.786	2.615
0.787	2.61714
0.788	2.61893
0.789	2.62107
0.79	2.62286
0.791	2.62536
0.792	2.62714
0.793	2.62893
0.794	2.63143
0.795	2.63286
0.796	2.635
0.797	2.63679
0.798	2.63893
0.799	2.64071
0.8	2.64286
0.801	2.64464
0.802	2.64679
0.803	2.64857
0.804	2.65071
0.805	2.6525
0.806	2.65464
0.807	2.65679
0.808	2.65857
0.809	2.66071
0.81	2.6625
0.811	2.66464
0.812	2.66679
0.813	2.66857
0.814	2.67071
0.815	2.67286
0.816	2.67464
0.817	2.67643
0.818	2.67857
0.819	2.68179
0.82	2.68357
0.821	2.68536
0.822	2.6875
0.823	2.68929
0.824	2.69071
0.825	2.69286
0.826	2.695
0.827	2.69679
0.828	2.69857
0.829	2.70071
0.83	2.7025
0.831	2.70429
0.832	2.70679
0.833	2.70857
0.834	2.71036
0.835	2.7125
0.836	2.71464
0.837	2.71643
0.838	2.71857
0.839	2.72071
0.84	2.7225
0.841	2.72464
0.842	2.72643
0.843	2.72821
0.844	2.73036
0.845	2.73286
0.846	2.73464
0.847	2.73643
0.848	2.73857
0.849	2.74071
0.85	2.7425
0.851	2.74464
0.852	2.74643
0.853	2.74821
0.854	2.75036
0.855	2.7525
0.856	2.75429
0.857	2.75643
0.858	2.75893
0.859	2.76071
0.86	2.76286
0.861	2.76464
0.862	2.76679
0.863	2.76893
0.864	2.77107
0.865	2.77321
0.866	2.775
0.867	2.77714
0.868	2.77964
0.869	2.78107
0.87	2.78357
0.871	2.78571
0.872	2.7875
0.873	2.78964
0.874	2.79179
0.875	2.79357
0.876	2.79571
0.877	2.79786
0.878	2.79964
0.879	2.80179
0.88	2.80393
0.881	2.80607
0.882	2.80821
0.883	2.81036
0.884	2.8125
0.885	2.81429
0.886	2.81607
0.887	2.81857
0.888	2.82071
0.889	2.82286
0.89	2.825
0.891	2.82714
0.892	2.82929
0.893	2.83143
0.894	2.83321
0.895	2.83536
0.896	2.8375
0.897	2.83964
0.898	2.84179
0.899	2.84357
0.9	2.84571
0.901	2.84786
0.902	2.85036
0.903	2.85214
0.904	2.85429
0.905	2.85643
0.906	2.85857
0.907	2.86036
0.908	2.8625
0.909	2.86464
0.91	2.86679
0.911	2.86857
0.912	2.87107
0.913	2.87321
0.914	2.875
0.915	2.87714
0.916	2.87964
0.917	2.88143
0.918	2.88357
0.919	2.88571
0.92	2.88786
0.921	2.89036
0.922	2.8925
0.923	2.89464
0.924	2.89679
0.925	2.89893
0.926	2.90107
0.927	2.90321
0.928	2.905
0.929	2.9075
0.93	2.90929
0.931	2.91143
0.932	2.91393
0.933	2.91607
0.934	2.91821
0.935	2.92071
0.936	2.9225
0.937	2.92464
0.938	2.92679
0.939	2.92893
0.94	2.93107
0.941	2.93357
0.942	2.93571
0.943	2.93786
0.944	2.94
0.945	2.94214
0.946	2.94429
0.947	2.94679
0.948	2.94893
0.949	2.95071
0.95	2.95286
0.951	2.95536
0.952	2.9575
0.953	2.96
0.954	2.96214
0.955	2.96393
0.956	2.96643
0.957	2.96857
0.958	2.97071
0.959	2.97286
0.96	2.97536
0.961	2.97786
0.962	2.97964
0.963	2.98214
0.964	2.98429
0.965	2.98643
0.966	2.98893
0.967	2.99107
0.968	2.99321
0.969	2.99571
0.97	2.99786
0.971	2.99964
0.972	3.00214
0.973	3.00464
0.974	3.00679
0.975	3.00893
0.976	3.01107
0.977	3.01321
0.978	3.01571
0.979	3.01821
0.98	3.02036
0.981	3.0225
0.982	3.025
0.983	3.02714
0.984	3.02929
0.985	3.03179
0.986	3.03429
0.987	3.03643
0.988	3.03857
0.989	3.04071
0.99	3.04286
0.991	3.04536
0.992	3.04786
0.993	3.05
0.994	3.05214
0.995	3.05464
0.996	3.05714
0.997	3.05929
0.998	3.06143
0.999	3.06393
1	3.0375
0.999	2.97357
0.998	2.92679
0.997	2.88857
0.996	2.85464
0.995	2.82429
0.994	2.79607
0.993	2.77
0.992	2.74536
0.991	2.72214
0.99	2.70036
0.989	2.67929
0.988	2.65929
0.987	2.64
0.986	2.62107
0.985	2.6025
0.984	2.58536
0.983	2.56857
0.982	2.55143
0.981	2.53536
0.98	2.51964
0.979	2.50429
0.978	2.48893
0.977	2.47429
0.976	2.45964
0.975	2.44536
0.974	2.43143
0.973	2.4175
0.972	2.40393
0.971	2.39071
0.97	2.3775
0.969	2.36429
0.968	2.35179
0.967	2.33893
0.966	2.32643
0.965	2.31429
0.964	2.30214
0.963	2.29036
0.962	2.27821
0.961	2.26643
0.96	2.25429
0.959	2.24286
0.958	2.23179
0.957	2.22
0.956	2.20893
0.955	2.19821
0.954	2.18714
0.953	2.17607
0.952	2.16536
0.951	2.15464
0.95	2.14429
0.949	2.13393
0.948	2.12321
0.947	2.11286
0.946	2.1025
0.945	2.09214
0.944	2.08214
0.943	2.07214
0.942	2.06214
0.941	2.05214
0.94	2.04214
0.939	2.0325
0.938	2.0225
0.937	2.01321
0.936	2.00393
0.935	1.99393
0.934	1.98429
0.933	1.975
0.932	1.96571
0.931	1.95643
0.93	1.94714
0.929	1.93786
0.928	1.92857
0.927	1.91964
0.926	1.91071
0.925	1.90179
0.924	1.8925
0.923	1.88393
0.922	1.875
0.921	1.86607
0.92	1.8575
0.919	1.84857
0.918	1.84
0.917	1.83143
0.916	1.82286
0.915	1.81393
0.914	1.80571
0.913	1.79714
0.912	1.78893
0.911	1.78036
0.91	1.77214
0.909	1.76357
0.908	1.755
0.907	1.74714
0.906	1.73893
0.905	1.73071
0.904	1.72286
0.903	1.71464
0.902	1.70643
0.901	1.69821
0.9	1.69036
0.899	1.6825
0.898	1.67429
0.897	1.66643
0.896	1.65821
0.895	1.65036
0.894	1.6425
0.893	1.63464
0.892	1.62679
0.891	1.61929
0.89	1.61143
0.889	1.60357
0.888	1.59607
0.887	1.58857
0.886	1.58107
0.885	1.57321
0.884	1.56571
0.883	1.55786
0.882	1.55036
0.881	1.54286
0.88	1.53536
0.879	1.52786
0.878	1.52071
0.877	1.51321
0.876	1.50571
0.875	1.49857
0.874	1.49107
0.873	1.48357
0.872	1.47643
0.871	1.46893
0.87	1.46143
0.869	1.45464
0.868	1.4475
0.867	1.44
0.866	1.43286
0.865	1.42607
0.864	1.41857
0.863	1.41143
0.862	1.40464
0.861	1.3975
0.86	1.39036
0.859	1.38321
0.858	1.37571
0.857	1.36857
0.856	1.36179
0.855	1.35464
0.854	1.34786
0.853	1.34107
0.852	1.33393
0.851	1.32679
0.85	1.32
0.849	1.31321
0.848	1.30679
0.847	1.3
0.846	1.29321
0.845	1.28607
0.844	1.27929
0.843	1.2725
0.842	1.26571
0.841	1.25893
0.84	1.2525
0.839	1.24571
0.838	1.23893
0.837	1.23214
0.836	1.22571
0.835	1.21893
0.834	1.2125
0.833	1.20571
0.832	1.19893
0.831	1.19214
0.83	1.18607
0.829	1.17964
0.828	1.17286
0.827	1.16643
0.826	1.16
0.825	1.15321
0.824	1.14679
0.823	1.14036
0.822	1.13393
0.821	1.1275
0.82	1.12107
0.819	1.11321
0.818	1.10679
0.817	1.10036
0.816	1.09393
0.815	1.08786
0.814	1.08143
0.813	1.075
0.812	1.06857
0.811	1.06214
0.81	1.05607
0.809	1.04964
0.808	1.04357
0.807	1.03679
0.806	1.03036
0.805	1.02429
0.804	1.01821
0.803	1.01179
0.802	1.00536
0.801	0.999286
0.8	0.992857
0.799	0.986429
0.798	0.980357
0.797	0.973929
0.796	0.967857
0.795	0.961786
0.794	0.955
0.793	0.948929
0.792	0.942857
0.791	0.936429
0.79	0.930357
0.789	0.924643
0.788	0.918214
0.787	0.912143
0.786	0.906071
0.785	0.9
0.784	0.893929
0.783	0.887857
0.782	0.882143
0.781	0.875714
0.78	0.869643
0.779	0.863571
0.778	0.8575
0.777	0.851071
0.776	0.845357
0.775	0.839286
0.774	0.833214
0.773	0.827143
0.772	0.821071
0.771	0.815
0.77	0.808929
0.769	0.803214
0.768	0.797143
0.767	0.791071
0.766	0.785
0.765	0.778929
0.764	0.773214
0.763	0.7675
0.762	0.761429
0.761	0.755357
0.76	0.749643
0.759	0.743929
0.758	0.737857
0.757	0.732143
0.756	0.726071
0.755	0.72
0.754	0.714286
0.753	0.708214
0.752	0.7025
0.751	0.696786
0.75	0.691071
0.749	0.685357
0.748	0.679286
0.747	0.673929
0.746	0.667857
0.745	0.662143
0.744	0.656786
0.743	0.650714
0.742	0.645
0.741	0.639286
0.74	0.633214
0.739	0.6275
0.738	0.621786
0.737	0.616429
0.736	0.610714
0.735	0.605
0.734	0.599286
0.733	0.593571
0.732	0.587857
0.731	0.5825
0.73	0.576786
0.729	0.570714
0.728	0.565357
0.727	0.559643
0.726	0.554286
0.725	0.548571
0.724	0.542857
0.723	0.537143
0.722	0.531429
0.721	0.525714
0.72	0.520357
0.719	0.514643
0.718	0.509286
0.717	0.503571
0.716	0.497857
0.715	0.4925
0.714	0.486786
0.713	0.481071
0.712	0.475714
0.711	0.470357
0.71	0.464643
0.709	0.459286
0.708	0.453929
0.707	0.448214
0.706	0.442857
0.705	0.4375
0.704	0.431786
0.703	0.426071
0.702	0.420714
0.701	0.415357
0.7	0.409643
0.699	0.404643
0.698	0.398929
0.697	0.393571
0.696	0.388214
0.695	0.382857
0.694	0.3775
0.693	0.372143
0.692	0.366786
0.691	0.360714
0.69	0.355607
0.689	0.35025
0.688	0.34475
0.687	0.339393
0.686	0.334393
0.685	0.329
0.684	0.3235
0.683	0.318357
0.682	0.312893
0.681	0.307643
0.68	0.302321
0.679	0.297
0.678	0.291464
0.677	0.286429
0.676	0.281107
0.675	0.275786
0.674	0.270571
0.673	0.265429
0.672	0.259714
0.671	0.254286
0.67	0.249321
0.669	0.243929
0.668	0.238643
0.667	0.233786
0.666	0.228179
0.665	0.222643
0.664	0.217429
0.663	0.21225
0.662	0.206929
0.661	0.201929
0.66	0.196714
0.659	0.191571
0.658	0.186464
0.657	0.181393
0.656	0.176214
0.655	0.171
0.654	0.166036
0.653	0.160429
0.652	0.155143
0.651	0.150179
0.65	0.144964
0.649	0.139643
0.648	0.134821
0.647	0.129714
0.646	0.124679
0.645	0.119643
0.644	0.114536
0.643	0.109679
0.642	0.104536
0.641	0.0994643
0.64	0.0940357
0.639	0.0889643
0.638	0.084
0.637	0.0788214
0.636	0.0736786
0.635	0.0689643
0.634	0.0636071
0.633	0.0584286
0.632	0.0535714
0.631	0.0485714
0.63	0.0434286
0.629	0.0385714
0.628	0.0333714
0.627	0.0282357
0.626	0.0232214
0.625	0.0183036
0.624	0.0131893
0.623	0.00815357
0.622	0.00326536
0.621	-0.00202429
0.62	-0.00720714
0.619	-0.0119036
0.618	-0.0169179
0.617	-0.0220286
0.616	-0.0267679
0.615	-0.0319929
0.614	-0.0373571
0.613	-0.0422857
0.612	-0.0473571
0.611	-0.05225
0.61	-0.0572857
0.609	-0.0620714
0.608	-0.0671429
0.607	-0.0719286
0.606	-0.0768571
0.605	-0.0817857
0.604	-0.0867857
0.603	-0.0913214
0.602	-0.0963929
0.601	-0.101464
0.6	-0.106214
0.599	-0.11125
0.598	-0.116071
0.597	-0.120964
0.596	-0.125786
0.595	-0.130714
0.594	-0.13575
0.593	-0.140571
0.592	-0.145393
0.591	-0.150357
0.59	-0.154964
0.589	-0.160107
0.588	-0.165
0.587	-0.169679
0.586	-0.174714
0.585	-0.179714
0.584	-0.18425
0.583	-0.189179
0.582	-0.193893
0.581	-0.198893
0.58	-0.203571
0.579	-0.208286
0.578	-0.213143
0.577	-0.217857
0.576	-0.223
0.575	-0.227679
0.574	-0.232179
0.573	-0.237071
0.572	-0.241929
0.571	-0.246464
0.57	-0.251429
0.569	-0.256321
0.568	-0.260786
0.567	-0.265786
0.566	-0.270357
0.565	-0.274964
0.564	-0.279714
0.563	-0.284679
0.562	-0.2895
0.561	-0.294214
0.56	-0.299107
0.559	-0.304036
0.558	-0.308357
0.557	-0.313286
0.556	-0.318143
0.555	-0.322714
0.554	-0.327321
0.553	-0.332143
0.552	-0.336643
0.551	-0.341679
0.55	-0.3465
0.549	-0.351107
0.548	-0.355893
0.547	-0.360714
0.546	-0.365
0.545	-0.369643
0.544	-0.374286
0.543	-0.378929
0.542	-0.383571
0.541	-0.388214
0.54	-0.392857
0.539	-0.3975
0.538	-0.402143
0.537	-0.407143
0.536	-0.411429
0.535	-0.416071
0.534	-0.420714
0.533	-0.425357
0.532	-0.43
0.531	-0.434643
0.53	-0.439286
0.529	-0.443929
0.528	-0.448214
0.527	-0.452857
0.526	-0.457143
0.525	-0.462143
0.524	-0.466786
0.523	-0.471071
0.522	-0.475714
0.521	-0.480714
0.52	-0.485
0.519	-0.489643
0.518	-0.494286
0.517	-0.498929
0.516	-0.503214
0.515	-0.507857
0.514	-0.5125
0.513	-0.516786
0.512	-0.521786
0.511	-0.526429
0.51	-0.530714
0.509	-0.535357
0.508	-0.54
0.507	-0.544286
0.506	-0.549286
0.505	-0.553571
0.504	-0.558214
0.503	-0.562857
0.502	-0.567143
0.501	-0.571429
0.5	-0.576071
0.499	-0.581071
0.498	-0.585357
0.497	-0.589643
0.496	-0.594286
0.495	-0.598929
0.494	-0.603214
0.493	-0.607857
0.492	-0.6125
0.491	-0.616786
0.49	-0.621071
0.489	-0.625714
0.488	-0.63
0.487	-0.634643
0.486	-0.639643
0.485	-0.643929
0.484	-0.648214
0.483	-0.652857
0.482	-0.657143
0.481	-0.661429
0.48	-0.666071
0.479	-0.670714
0.478	-0.675
0.477	-0.679643
0.476	-0.683929
0.475	-0.688214
0.474	-0.693214
0.473	-0.6975
0.472	-0.702143
0.471	-0.706429
0.47	-0.711071
0.469	-0.715
0.468	-0.719643
0.467	-0.724286
0.466	-0.728571
0.465	-0.733214
0.464	-0.7375
0.463	-0.742143
0.462	-0.746429
0.461	-0.751071
0.46	-0.755714
0.459	-0.76
0.458	-0.764643
0.457	-0.768929
0.456	-0.773214
0.455	-0.777857
0.454	-0.7825
0.453	-0.786786
0.452	-0.791429
0.451	-0.795357
0.45	-0.8
0.449	-0.803929
0.448	-0.808929
0.447	-0.813571
0.446	-0.817857
0.445	-0.8225
0.444	-0.826786
0.443	-0.831071
0.442	-0.835357
0.441	-0.84
0.44	-0.844286
0.439	-0.848571
0.438	-0.853214
0.437	-0.8575
0.436	-0.862143
0.435	-0.866786
0.434	-0.871071
0.433	-0.875357
0.432	-0.88
0.431	-0.884286
0.43	-0.888571
0.429	-0.893214
0.428	-0.8975
0.427	-0.901786
0.426	-0.906429
0.425	-0.910714
0.424	-0.915
0.423	-0.919643
0.422	-0.923929
0.421	-0.928214
0.42	-0.9325
0.419	-0.937143
0.418	-0.941429
0.417	-0.945714
0.416	-0.950357
0.415	-0.954643
0.414	-0.958929
0.413	-0.963214
0.412	-0.967857
0.411	-0.972143
0.41	-0.977143
0.409	-0.982143
0.408	-0.986429
0.407	-0.990714
0.406	-0.995
0.405	-0.998929
0.404	-1.00321
0.403	-1.00786
0.402	-1.01214
0.401	-1.01643
0.4	-1.02107
0.399	-1.02536
0.398	-1.02964
0.397	-1.03429
0.396	-1.03893
0.395	-1.04321
0.394	-1.0475
0.393	-1.05179
0.392	-1.05571
0.391	-1.06036
0.39	-1.065
0.389	-1.06929
0.388	-1.07321
0.387	-1.07786
0.386	-1.08214
0.385	-1.08607
0.384	-1.09071
0.383	-1.09536
0.382	-1.09929
0.381	-1.10357
0.38	-1.10821
0.379	-1.11214
0.378	-1.11679
0.377	-1.12107
0.376	-1.12536
0.375	-1.12964
0.374	-1.13357
0.373	-1.13786
0.372	-1.1425
0.371	-1.14714
0.37	-1.15107
0.369	-1.15536
0.368	-1.15964
0.367	-1.16393
0.366	-1.16786
0.365	-1.1725
0.364	-1.17643
0.363	-1.18071
0.362	-1.185
0.361	-1.18929
0.36	-1.19321
0.359	-1.19786
0.358	-1.2025
0.357	-1.20643
0.356	-1.21036
0.355	-1.21464
0.354	-1.21857
0.353	-1.22286
0.352	-1.22714
0.351	-1.23107
0.35	-1.23536
0.349	-1.23964
0.348	-1.24393
0.347	-1.2475
0.346	-1.25214
0.345	-1.25643
0.344	-1.26036
0.343	-1.26464
0.342	-1.26893
0.341	-1.27286
0.34	-1.27679
0.339	-1.28107
0.338	-1.28536
0.337	-1.28929
0.336	-1.29321
0.335	-1.29714
0.334	-1.30107
0.333	-1.30571
0.332	-1.30964
0.331	-1.31357
0.33	-1.31786
0.329	-1.32179
0.328	-1.32571
0.327	-1.33
0.326	-1.33393
0.325	-1.33786
0.324	-1.34179
0.323	-1.34571
0.322	-1.34964
0.321	-1.35357
0.32	-1.35786
0.319	-1.36179
0.318	-1.36571
0.317	-1.36964
0.316	-1.37357
0.315	-1.3775
0.314	-1.38143
0.313	-1.38536
0.312	-1.38929
0.311	-1.39321
0.31	-1.39679
0.309	-1.40071
0.308	-1.40464
0.307	-1.40893
0.306	-1.4125
0.305	-1.41643
0.304	-1.42071
0.303	-1.42429
0.302	-1.42821
0.301	-1.43214
0.3	-1.43607
0.299	-1.44
0.298	-1.44357
0.297	-1.4475
0.296	-1.45107
0.295	-1.455
0.294	-1.45893
0.293	-1.4625
0.292	-1.46643
0.291	-1.47036
0.29	-1.47393
0.289	-1.4775
0.288	-1.48143
0.287	-1.485
0.286	-1.48857
0.285	-1.4925
0.284	-1.49607
0.283	-1.49929
0.282	-1.50321
0.281	-1.50714
0.28	-1.51071
0.279	-1.51429
0.278	-1.51821
0.277	-1.52143
0.276	-1.52536
0.275	-1.52893
0.274	-1.5325
0.273	-1.53607
0.272	-1.53964
0.271	-1.54357
0.27	-1.54679
0.269	-1.55071
0.268	-1.55429
0.267	-1.55786
0.266	-1.56143
0.265	-1.565
0.264	-1.56821
0.263	-1.57214
0.262	-1.57571
0.261	-1.57893
0.26	-1.5825
0.259	-1.58607
0.258	-1.58929
0.257	-1.59286
0.256	-1.59643
0.255	-1.6
0.254	-1.60321
0.253	-1.60679
0.252	-1.61036
0.251	-1.61321
0.25	-1.61714
0.249	-1.62036
0.248	-1.62357
0.247	-1.62714
0.246	-1.63036
0.245	-1.63357
0.244	-1.63679
0.243	-1.64036
0.242	-1.64393
0.241	-1.64714
0.24	-1.65036
0.239	-1.65357
0.238	-1.65679
0.237	-1.66036
0.236	-1.66357
0.235	-1.66679
0.234	-1.67
0.233	-1.67321
0.232	-1.67643
0.231	-1.67964
0.23	-1.68321
0.229	-1.68643
0.228	-1.68964
0.227	-1.69286
0.226	-1.69607
0.225	-1.69893
0.224	-1.7025
0.223	-1.70571
0.222	-1.70857
0.221	-1.71179
0.22	-1.715
0.219	-1.71786
0.218	-1.72143
0.217	-1.72464
0.216	-1.7275
0.215	-1.73071
0.214	-1.73357
0.213	-1.73679
0.212	-1.73964
0.211	-1.74286
0.21	-1.74607
0.209	-1.74893
0.208	-1.75179
0.207	-1.75464
0.206	-1.7575
0.205	-1.76107
0.204	-1.76429
0.203	-1.76714
0.202	-1.77036
0.201	-1.77321
0.2	-1.77607
0.199	-1.77929
0.198	-1.78214
0.197	-1.785
0.196	-1.78786
0.195	-1.79071
0.194	-1.79393
0.193	-1.79643
0.192	-1.79964
0.191	-1.8025
0.19	-1.805
0.189	-1.80821
0.188	-1.81107
0.187	-1.81357
0.186	-1.81679
0.185	-1.81964
0.184	-1.82214
0.183	-1.825
0.182	-1.82786
0.181	-1.83036
0.18	-1.83321
0.179	-1.83643
0.178	-1.83893
0.177	-1.84179
0.176	-1.84464
0.175	-1.84714
0.174	-1.85
0.173	-1.85286
0.172	-1.85571
0.171	-1.85821
0.17	-1.86071
0.169	-1.86357
0.168	-1.86607
0.167	-1.86893
0.166	-1.87179
0.165	-1.87429
0.164	-1.87714
0.163	-1.87964
0.162	-1.8825
0.161	-1.885
0.16	-1.8875
0.159	-1.89036
0.158	-1.8925
0.157	-1.89536
0.156	-1.89786
0.155	-1.9
0.154	-1.90321
0.153	-1.90607
0.152	-1.90821
0.151	-1.91071
0.15	-1.91321
0.149	-1.91571
0.148	-1.91821
0.147	-1.92107
0.146	-1.92357
0.145	-1.92607
0.144	-1.92857
0.143	-1.93107
0.142	-1.93321
0.141	-1.93607
0.14	-1.93893
0.139	-1.94107
0.138	-1.94357
0.137	-1.94607
0.136	-1.94821
0.135	-1.95107
0.134	-1.95357
0.133	-1.95571
0.132	-1.95821
0.131	-1.96036
0.13	-1.96286
0.129	-1.96536
0.128	-1.96821
0.127	-1.97036
0.126	-1.97286
0.125	-1.97536
0.124	-1.97786
0.123	-1.98
0.122	-1.98286
0.121	-1.985
0.12	-1.9875
0.119	-1.99
0.118	-1.99214
0.117	-1.99429
0.116	-1.99679
0.115	-1.99929
0.114	-2.00179
0.113	-2.00393
0.112	-2.00643
0.111	-2.00857
0.11	-2.01071
0.109	-2.01321
0.108	-2.01571
0.107	-2.01786
0.106	-2.02036
0.105	-2.0225
0.104	-2.02464
0.103	-2.0275
0.102	-2.03
0.101	-2.03214
0.1	-2.03429
0.099	-2.03679
0.098	-2.03893
0.097	-2.04143
0.096	-2.04393
0.095	-2.04607
0.094	-2.04857
0.093	-2.05071
0.092	-2.05286
0.091	-2.055
0.09	-2.0575
0.089	-2.06
0.088	-2.06214
0.087	-2.06464
0.086	-2.06679
0.085	-2.06893
0.084	-2.07143
0.083	-2.07393
0.082	-2.07607
0.081	-2.07821
0.08	-2.08071
0.079	-2.08321
0.078	-2.085
0.077	-2.08786
0.076	-2.09036
0.075	-2.0925
0.074	-2.095
0.073	-2.0975
0.072	-2.09964
0.071	-2.10179
0.07	-2.10464
0.069	-2.10679
0.068	-2.10893
0.067	-2.11143
0.066	-2.11393
0.065	-2.11607
0.064	-2.11893
0.063	-2.12107
0.062	-2.12357
0.061	-2.12571
0.06	-2.12857
0.059	-2.13071
0.058	-2.13321
0.057	-2.13607
0.056	-2.13821
0.055	-2.14071
0.054	-2.14321
0.053	-2.14536
0.052	-2.14786
0.051	-2.15107
0.05	-2.15321
0.049	-2.15607
0.048	-2.15857
0.047	-2.16107
0.046	-2.16357
0.045	-2.16643
0.044	-2.16893
0.043	-2.17143
0.042	-2.17429
0.041	-2.17714
0.04	-2.17964
0.039	-2.1825
0.038	-2.18571
0.037	-2.18821
0.036	-2.19071
0.035	-2.19357
0.034	-2.19643
0.033	-2.19893
0.032	-2.20214
0.031	-2.205
0.03	-2.20786
0.029	-2.21107
0.028	-2.21393
0.027	-2.21643
0.026	-2.22
0.025	-2.22321
0.024	-2.22643
0.023	-2.22929
0.022	-2.2325
0.021	-2.23536
0.02	-2.23857
0.019	-2.24214
0.018	-2.24536
0.017	-2.24857
0.016	-2.25214
0.015	-2.25536
0.014	-2.25857
0.013	-2.2625
0.012	-2.26607
0.011	-2.26964
0.01	-2.27321
0.009	-2.27679
0.008	-2.28
0.007	-2.28429
0.006	-2.28786
0.005	-2.29179
0.004	-2.29571
0.003	-2.29964
0.002	-2.30321
[truncated: 1 more rows]

## Sheet: sr_0.2
U	I
0	-5.71071
0.001	-5.58929
0.002	-5.47857
0.003	-5.38214
0.004	-5.29286
0.005	-5.20714
0.006	-5.125
0.007	-5.05
0.008	-4.975
0.009	-4.90357
0.01	-4.83571
0.011	-4.76786
0.012	-4.70357
0.013	-4.64286
0.014	-4.58214
0.015	-4.52143
0.016	-4.46429
0.017	-4.40714
0.018	-4.35357
0.019	-4.3
0.02	-4.24643
0.021	-4.19286
0.022	-4.14286
0.023	-4.09286
0.024	-4.04286
0.025	-3.99643
0.026	-3.94643
0.027	-3.9
0.028	-3.85357
0.029	-3.80714
0.03	-3.76429
0.031	-3.71786
0.032	-3.675
0.033	-3.63214
0.034	-3.58929
0.035	-3.5475
0.036	-3.50607
0.037	-3.46571
0.038	-3.42464
0.039	-3.38429
0.04	-3.345
0.041	-3.30607
0.042	-3.26714
0.043	-3.22929
0.044	-3.19143
0.045	-3.15393
0.046	-3.11679
0.047	-3.08036
0.048	-3.04393
0.049	-3.00821
0.05	-2.97286
0.051	-2.93714
0.052	-2.90214
0.053	-2.86821
0.054	-2.83393
0.055	-2.79964
0.056	-2.76643
0.057	-2.73286
0.058	-2.69964
0.059	-2.66714
0.06	-2.63464
0.061	-2.6025
0.062	-2.57036
0.063	-2.53893
0.064	-2.50679
0.065	-2.47571
0.066	-2.44536
0.067	-2.41464
0.068	-2.38393
0.069	-2.35393
0.07	-2.32357
0.071	-2.29357
0.072	-2.26429
0.073	-2.235
0.074	-2.20571
0.075	-2.17679
0.076	-2.14786
0.077	-2.11929
0.078	-2.09107
0.079	-2.06286
0.08	-2.035
0.081	-2.00714
0.082	-1.97929
0.083	-1.95214
0.084	-1.92464
0.085	-1.89821
0.086	-1.87143
0.087	-1.84429
0.088	-1.81786
0.089	-1.79143
0.09	-1.76464
0.091	-1.73929
0.092	-1.71321
0.093	-1.6875
0.094	-1.66179
0.095	-1.63643
0.096	-1.61107
0.097	-1.58607
0.098	-1.56107
0.099	-1.53607
0.1	-1.51143
0.101	-1.48714
0.102	-1.4625
0.103	-1.43786
0.104	-1.41393
0.105	-1.39
0.106	-1.36607
0.107	-1.34286
0.108	-1.31893
0.109	-1.295
0.11	-1.27179
0.111	-1.24857
0.112	-1.22571
0.113	-1.2025
0.114	-1.17964
0.115	-1.15679
0.116	-1.13357
0.117	-1.11143
0.118	-1.08893
0.119	-1.06679
0.12	-1.04429
0.121	-1.02214
0.122	-0.999643
0.123	-0.978571
0.124	-0.956429
0.125	-0.935
0.126	-0.913214
0.127	-0.892143
0.128	-0.87
0.129	-0.848571
0.13	-0.827857
0.131	-0.806786
0.132	-0.785357
0.133	-0.765
0.134	-0.743929
0.135	-0.722857
0.136	-0.702857
0.137	-0.682143
0.138	-0.661429
0.139	-0.641786
0.14	-0.621071
0.141	-0.600714
0.142	-0.580357
0.143	-0.560714
0.144	-0.540714
0.145	-0.520714
0.146	-0.501071
0.147	-0.481429
0.148	-0.461429
0.149	-0.442143
0.15	-0.4225
0.151	-0.403214
0.152	-0.383929
0.153	-0.364643
0.154	-0.34525
0.155	-0.3265
0.156	-0.307464
0.157	-0.288821
0.158	-0.269857
0.159	-0.251286
0.16	-0.232357
0.161	-0.213929
0.162	-0.195536
0.163	-0.176893
0.164	-0.158429
0.165	-0.140357
0.166	-0.1215
0.167	-0.103071
0.168	-0.0852857
0.169	-0.0672857
0.17	-0.0493571
0.171	-0.0316357
0.172	-0.0135357
0.173	0.00450357
0.174	0.0222
0.175	0.0396786
0.176	0.0574286
0.177	0.0748571
0.178	0.0923571
0.179	0.110036
0.18	0.127393
0.181	0.144036
0.182	0.161643
0.183	0.178643
0.184	0.195536
0.185	0.212607
0.186	0.229893
0.187	0.246679
0.188	0.263607
0.189	0.280286
0.19	0.297107
0.191	0.313929
0.192	0.331071
0.193	0.347536
0.194	0.363929
0.195	0.380357
0.196	0.397143
0.197	0.412857
0.198	0.429643
0.199	0.446071
0.2	0.462143
0.201	0.478214
0.202	0.494643
0.203	0.510357
0.204	0.526429
0.205	0.543571
0.206	0.558929
0.207	0.574643
0.208	0.590357
0.209	0.606071
0.21	0.621786
0.211	0.6375
0.212	0.653214
0.213	0.668571
0.214	0.684286
0.215	0.699643
0.216	0.715
0.217	0.730714
0.218	0.746429
0.219	0.761071
0.22	0.776429
0.221	0.791429
0.222	0.806786
0.223	0.821786
0.224	0.8375
0.225	0.852143
0.226	0.867143
0.227	0.882143
0.228	0.896786
0.229	0.911786
0.23	0.927143
0.231	0.941786
0.232	0.956429
0.233	0.971071
0.234	0.985714
0.235	1
0.236	1.015
0.237	1.02929
0.238	1.04357
0.239	1.05821
0.24	1.0725
0.241	1.08679
0.242	1.10143
0.243	1.11571
0.244	1.13036
0.245	1.14429
0.246	1.15857
0.247	1.1725
0.248	1.18643
0.249	1.20071
0.25	1.215
0.251	1.22857
0.252	1.24286
0.253	1.25643
0.254	1.27036
0.255	1.28429
0.256	1.29857
0.257	1.31214
0.258	1.32536
0.259	1.33929
0.26	1.35286
0.261	1.36607
0.262	1.38
0.263	1.39393
0.264	1.4075
0.265	1.42071
0.266	1.43429
0.267	1.44786
0.268	1.46107
0.269	1.47464
0.27	1.48786
0.271	1.50107
0.272	1.51429
0.273	1.5275
0.274	1.54071
0.275	1.55393
0.276	1.56714
0.277	1.58
0.278	1.59321
0.279	1.60607
0.28	1.61893
0.281	1.6325
0.282	1.64536
0.283	1.65821
0.284	1.67107
0.285	1.68393
0.286	1.69679
0.287	1.70929
0.288	1.7225
0.289	1.73536
0.29	1.7475
0.291	1.76
0.292	1.77286
0.293	1.78536
0.294	1.79857
0.295	1.81107
0.296	1.82321
0.297	1.83571
0.298	1.84857
0.299	1.86071
0.3	1.87321
0.301	1.88571
0.302	1.89821
0.303	1.91
0.304	1.9225
0.305	1.93464
0.306	1.94714
0.307	1.95964
0.308	1.97214
0.309	1.98357
0.31	1.99571
0.311	2.00821
0.312	2.02
0.313	2.03179
0.314	2.04429
0.315	2.05571
0.316	2.06786
0.317	2.08
0.318	2.09179
0.319	2.10357
0.32	2.11607
0.321	2.12786
0.322	2.13929
0.323	2.15107
0.324	2.16286
0.325	2.17429
0.326	2.18607
0.327	2.19821
0.328	2.20964
0.329	2.22107
0.33	2.23286
0.331	2.24464
0.332	2.25643
0.333	2.26821
0.334	2.27964
0.335	2.29107
0.336	2.3025
0.337	2.31393
0.338	2.325
0.339	2.33679
0.34	2.34857
0.341	2.35929
0.342	2.37071
0.343	2.38214
0.344	2.39321
0.345	2.40464
0.346	2.41643
0.347	2.42714
0.348	2.43821
0.349	2.44929
0.35	2.46071
0.351	2.47179
0.352	2.48321
0.353	2.49429
0.354	2.505
0.355	2.51607
0.356	2.5275
0.357	2.53821
0.358	2.54964
0.359	2.56107
0.36	2.57143
0.361	2.58214
0.362	2.59321
0.363	2.60393
0.364	2.615
0.365	2.62571
0.366	2.63679
0.367	2.64714
0.368	2.65821
0.369	2.66893
0.37	2.67964
0.371	2.69071
0.372	2.70179
0.373	2.71179
0.374	2.7225
0.375	2.73286
0.376	2.74357
0.377	2.75429
0.378	2.765
0.379	2.77536
0.38	2.78607
0.381	2.79643
0.382	2.80714
0.383	2.8175
0.384	2.82857
0.385	2.83893
0.386	2.84929
0.387	2.85929
0.388	2.87
0.389	2.88
0.39	2.89071
0.391	2.90143
0.392	2.91107
0.393	2.92179
0.394	2.93214
0.395	2.9425
0.396	2.9525
0.397	2.96321
0.398	2.97357
0.399	2.98321
0.4	2.99357
0.401	3.00357
0.402	3.01357
0.403	3.02393
0.404	3.03429
0.405	3.04393
0.406	3.05429
0.407	3.06429
0.408	3.07429
0.409	3.085
0.41	3.09643
0.411	3.10571
0.412	3.11571
0.413	3.12536
0.414	3.13536
0.415	3.145
0.416	3.155
0.417	3.165
0.418	3.17464
0.419	3.18429
0.42	3.19464
0.421	3.20429
0.422	3.21429
0.423	3.22393
0.424	3.23357
0.425	3.24321
0.426	3.25321
0.427	3.2625
0.428	3.2725
0.429	3.28214
0.43	3.29179
0.431	3.30179
0.432	3.31107
0.433	3.32107
0.434	3.33036
0.435	3.34036
0.436	3.35
0.437	3.35929
0.438	3.36893
0.439	3.37857
0.44	3.38786
0.441	3.3975
0.442	3.40714
0.443	3.41643
0.444	3.42571
0.445	3.435
0.446	3.44464
0.447	3.45393
0.448	3.46393
0.449	3.47357
0.45	3.4825
0.451	3.49179
0.452	3.50107
0.453	3.51
0.454	3.51964
0.455	3.52929
0.456	3.53821
0.457	3.5475
0.458	3.55679
0.459	3.56571
0.46	3.575
0.461	3.58571
0.462	3.59286
0.463	3.60357
0.464	3.61071
0.465	3.62143
0.466	3.62857
0.467	3.63929
0.468	3.65
0.469	3.65714
0.47	3.66786
0.471	3.675
0.472	3.68571
0.473	3.69286
0.474	3.70357
0.475	3.71071
0.476	3.72143
0.477	3.72857
0.478	3.73929
0.479	3.74643
0.48	3.75714
0.481	3.76786
0.482	3.775
0.483	3.78214
0.484	3.79286
0.485	3.8
0.486	3.81071
0.487	3.82143
0.488	3.82857
0.489	3.83571
0.49	3.84643
0.491	3.85357
0.492	3.86429
0.493	3.87143
0.494	3.88214
0.495	3.88929
0.496	3.9
0.497	3.90714
0.498	3.91429
0.499	3.925
0.5	3.93571
0.501	3.94286
0.502	3.95
0.503	3.96071
0.504	3.96786
0.505	3.97857
0.506	3.98571
0.507	3.99286
0.508	4.00357
0.509	4.01071
0.51	4.02143
0.511	4.02857
0.512	4.03571
0.513	4.04643
0.514	4.05357
0.515	4.06071
0.516	4.07143
0.517	4.07857
0.518	4.08929
0.519	4.09643
0.52	4.10357
0.521	4.11429
0.522	4.12143
0.523	4.12857
0.524	4.13929
0.525	4.14643
0.526	4.15714
0.527	4.16429
0.528	4.17143
0.529	4.17857
0.53	4.18929
0.531	4.19643
0.532	4.20714
0.533	4.21429
0.534	4.22143
0.535	4.22857
0.536	4.23929
0.537	4.24643
0.538	4.25714
0.539	4.26429
0.54	4.27143
0.541	4.27857
0.542	4.28929
0.543	4.29643
0.544	4.30357
0.545	4.31071
0.546	4.32143
0.547	4.32857
0.548	4.33571
0.549	4.34643
0.55	4.35357
0.551	4.36071
0.552	4.36786
0.553	4.37857
0.554	4.38571
0.555	4.39286
0.556	4.4
0.557	4.41071
0.558	4.41786
0.559	4.425
0.56	4.43214
0.561	4.44286
0.562	4.45
0.563	4.45714
0.564	4.46429
0.565	4.475
0.566	4.48214
0.567	4.48929
0.568	4.49643
0.569	4.50357
0.57	4.51429
0.571	4.52143
0.572	4.52857
0.573	4.53571
0.574	4.54286
0.575	4.55
0.576	4.56071
0.577	4.56786
0.578	4.575
0.579	4.58214
0.58	4.58929
0.581	4.59643
0.582	4.60714
0.583	4.61429
0.584	4.62143
0.585	4.62857
0.586	4.63571
0.587	4.64286
0.588	4.65357
0.589	4.66071
0.59	4.66786
0.591	4.675
0.592	4.68214
0.593	4.68929
0.594	4.69643
0.595	4.70714
0.596	4.71429
0.597	4.72143
0.598	4.72857
0.599	4.73571
0.6	4.74286
0.601	4.75
0.602	4.75714
0.603	4.76786
0.604	4.775
0.605	4.78214
0.606	4.78929
0.607	4.79643
0.608	4.80357
0.609	4.81071
0.61	4.81786
0.611	4.825
0.612	4.83214
0.613	4.83929
0.614	4.84643
0.615	4.85714
0.616	4.86429
0.617	4.87143
0.618	4.87857
0.619	4.88571
0.62	4.89286
0.621	4.9
0.622	4.90714
0.623	4.91429
0.624	4.92143
0.625	4.92857
0.626	4.93571
0.627	4.94286
0.628	4.95
0.629	4.95714
0.63	4.96429
0.631	4.97143
0.632	4.97857
0.633	4.98571
0.634	4.99286
0.635	5
0.636	5.00714
0.637	5.01429
0.638	5.02143
0.639	5.02857
0.64	5.03571
0.641	5.04286
0.642	5.05
0.643	5.05714
0.644	5.06429
0.645	5.07143
0.646	5.07857
0.647	5.08571
0.648	5.09286
0.649	5.1
0.65	5.10714
0.651	5.11429
0.652	5.12143
0.653	5.12857
0.654	5.13571
0.655	5.14286
0.656	5.15
0.657	5.15714
0.658	5.16429
0.659	5.17143
0.66	5.17857
0.661	5.18214
0.662	5.18929
0.663	5.19643
0.664	5.20357
0.665	5.21071
0.666	5.21786
0.667	5.225
0.668	5.23214
0.669	5.23929
0.67	5.24643
0.671	5.25357
0.672	5.26071
0.673	5.26786
0.674	5.27143
0.675	5.27857
0.676	5.28571
0.677	5.29286
0.678	5.3
0.679	5.30714
0.68	5.31429
0.681	5.32143
0.682	5.32857
0.683	5.33214
0.684	5.33929
0.685	5.34643
0.686	5.35357
0.687	5.36071
0.688	5.36786
0.689	5.375
0.69	5.38214
0.691	5.38571
0.692	5.39286
0.693	5.4
0.694	5.40714
0.695	5.41429
0.696	5.42143
0.697	5.425
0.698	5.43214
0.699	5.43929
0.7	5.44643
0.701	5.45357
0.702	5.46071
0.703	5.46429
0.704	5.47143
0.705	5.47857
0.706	5.48571
0.707	5.49286
0.708	5.5
0.709	5.50357
0.71	5.51071
0.711	5.51786
0.712	5.525
0.713	5.53214
0.714	5.53571
0.715	5.54286
0.716	5.55
0.717	5.55714
0.718	5.56429
0.719	5.56786
0.72	5.575
0.721	5.58214
0.722	5.58929
0.723	5.59286
0.724	5.6
0.725	5.60714
0.726	5.61429
0.727	5.61786
0.728	5.625
0.729	5.63214
0.73	5.63929
0.731	5.64286
0.732	5.65
0.733	5.65714
0.734	5.66429
0.735	5.66786
0.736	5.675
0.737	5.68214
0.738	5.68929
0.739	5.69286
0.74	5.7
0.741	5.70714
0.742	5.71429
0.743	5.71786
0.744	5.725
0.745	5.73214
0.746	5.73571
0.747	5.74286
0.748	5.75
0.749	5.75357
0.75	5.76071
0.751	5.76786
0.752	5.775
0.753	5.77857
0.754	5.78571
0.755	5.79286
0.756	5.8
0.757	5.80357
0.758	5.81071
0.759	5.81429
0.76	5.82143
0.761	5.82857
0.762	5.83571
0.763	5.83929
0.764	5.84643
0.765	5.85
0.766	5.85714
0.767	5.86429
0.768	5.86786
0.769	5.875
0.77	5.88214
0.771	5.88571
0.772	5.89286
0.773	5.9
0.774	5.90357
0.775	5.91071
0.776	5.91786
0.777	5.92143
0.778	5.92857
0.779	5.93571
0.78	5.93929
0.781	5.94643
0.782	5.95357
0.783	5.95714
0.784	5.96429
0.785	5.96786
0.786	5.975
0.787	5.98214
0.788	5.98571
0.789	5.99286
0.79	5.99643
0.791	6.00357
0.792	6.01071
0.793	6.01429
0.794	6.02143
0.795	6.02857
0.796	6.03214
0.797	6.03929
0.798	6.04286
0.799	6.05
0.8	6.05714
0.801	6.06071
0.802	6.06786
0.803	6.07143
0.804	6.07857
0.805	6.08571
0.806	6.08929
0.807	6.09643
0.808	6.1
0.809	6.10714
0.81	6.11429
0.811	6.11786
0.812	6.125
0.813	6.12857
0.814	6.13571
0.815	6.13929
0.816	6.14643
0.817	6.15
0.818	6.15714
0.819	6.16429
0.82	6.17143
0.821	6.175
0.822	6.18214
0.823	6.18571
0.824	6.19286
0.825	6.19643
0.826	6.20357
0.827	6.20714
0.828	6.21429
0.829	6.21786
0.83	6.225
0.831	6.22857
0.832	6.23571
0.833	6.23929
0.834	6.24643
0.835	6.25
0.836	6.25714
0.837	6.26071
0.838	6.26786
0.839	6.275
0.84	6.27857
0.841	6.28571
0.842	6.28929
0.843	6.29643
0.844	6.3
0.845	6.30714
0.846	6.31071
0.847	6.31786
0.848	6.32143
0.849	6.32857
0.85	6.33214
0.851	6.33929
0.852	6.34286
0.853	6.34643
0.854	6.35357
0.855	6.35714
0.856	6.36429
0.857	6.37143
0.858	6.375
0.859	6.37857
0.86	6.38571
0.861	6.38929
0.862	6.39643
0.863	6.4
0.864	6.40714
0.865	6.41071
0.866	6.41786
0.867	6.42143
0.868	6.42857
0.869	6.43214
0.87	6.43929
0.871	6.44286
0.872	6.45
0.873	6.45357
0.874	6.46071
0.875	6.46429
0.876	6.47143
0.877	6.475
0.878	6.48214
0.879	6.48571
0.88	6.49286
0.881	6.49643
0.882	6.50357
0.883	6.50714
0.884	6.51429
0.885	6.51786
0.886	6.52143
0.887	6.52857
0.888	6.53214
0.889	6.53929
0.89	6.54286
0.891	6.54643
0.892	6.55357
0.893	6.55714
0.894	6.56429
0.895	6.56786
0.896	6.575
0.897	6.57857
0.898	6.58571
0.899	6.58929
0.9	6.59643
0.901	6.6
0.902	6.60357
0.903	6.61071
0.904	6.61429
0.905	6.62143
0.906	6.625
0.907	6.63214
0.908	6.63571
0.909	6.64286
0.91	6.64643
0.911	6.65
0.912	6.65714
0.913	6.66071
0.914	6.66786
0.915	6.67143
0.916	6.67857
0.917	6.68214
0.918	6.68571
0.919	6.69286
0.92	6.69643
0.921	6.70357
0.922	6.70714
0.923	6.71071
0.924	6.71786
0.925	6.72143
0.926	6.72857
0.927	6.73214
0.928	6.73929
0.929	6.74286
0.93	6.74643
0.931	6.75357
0.932	6.75714
0.933	6.76429
0.934	6.76786
0.935	6.775
0.936	6.77857
0.937	6.78214
0.938	6.78929
0.939	6.79286
0.94	6.79643
0.941	6.80357
0.942	6.80714
0.943	6.81429
0.944	6.81786
0.945	6.82143
0.946	6.82857
0.947	6.83214
0.948	6.83929
0.949	6.84286
0.95	6.84643
0.951	6.85357
0.952	6.85714
0.953	6.86429
0.954	6.86786
0.955	6.87143
0.956	6.87857
0.957	6.88214
0.958	6.88571
0.959	6.89286
0.96	6.89643
0.961	6.90357
0.962	6.90714
0.963	6.91071
0.964	6.91786
0.965	6.92143
0.966	6.92857
0.967	6.93214
0.968	6.93571
0.969	6.93929
0.97	6.94643
0.971	6.95
0.972	6.95357
0.973	6.96071
0.974	6.96429
0.975	6.97143
0.976	6.975
0.977	6.97857
0.978	6.98571
0.979	6.98929
0.98	6.99643
0.981	7
0.982	7.00357
0.983	7.01071
0.984	7.01429
0.985	7.02143
0.986	7.025
0.987	7.03214
0.988	7.03571
0.989	7.03929
0.99	7.04643
0.991	7.05
0.992	7.05357
0.993	7.06071
0.994	7.06429
0.995	7.07143
0.996	7.075
0.997	7.07857
0.998	7.08571
0.999	7.08929
1	7.05357
0.999	6.94286
0.998	6.85
0.997	6.76786
0.996	6.69286
0.995	6.625
0.994	6.56071
0.993	6.5
0.992	6.44286
0.991	6.38571
0.99	6.33214
0.989	6.28214
0.988	6.23214
0.987	6.18214
0.986	6.13571
0.985	6.08929
0.984	6.04286
0.983	6
0.982	5.95714
0.981	5.91786
0.98	5.875
0.979	5.83571
0.978	5.79643
0.977	5.75714
0.976	5.71786
0.975	5.68214
0.974	5.64643
0.973	5.60714
0.972	5.57143
0.971	5.53571
0.97	5.50357
0.969	5.46786
0.968	5.43571
0.967	5.4
0.966	5.36786
0.965	5.33571
0.964	5.30357
0.963	5.27143
0.962	5.24286
0.961	5.21071
0.96	5.18214
0.959	5.15
0.958	5.12143
0.957	5.09286
0.956	5.06071
0.955	5.03214
0.954	5.00357
0.953	4.975
0.952	4.94643
0.951	4.92143
0.95	4.89286
0.949	4.86429
0.948	4.83929
0.947	4.81071
0.946	4.78571
0.945	4.76071
0.944	4.73214
0.943	4.70714
0.942	4.68214
0.941	4.65714
0.94	4.63214
0.939	4.60714
0.938	4.58214
0.937	4.55714
0.936	4.53214
0.935	4.50714
0.934	4.48571
0.933	4.46071
0.932	4.43571
0.931	4.41429
0.93	4.38929
0.929	4.36786
0.928	4.34286
0.927	4.32143
0.926	4.3
0.925	4.275
0.924	4.25357
0.923	4.23214
0.922	4.20714
0.921	4.18571
0.92	4.16429
0.919	4.14286
0.918	4.12143
0.917	4.1
0.916	4.07857
0.915	4.05714
0.914	4.03571
0.913	4.01429
0.912	3.99286
0.911	3.97143
0.91	3.95
0.909	3.93214
0.908	3.91071
0.907	3.88929
0.906	3.86786
0.905	3.85
0.904	3.82857
0.903	3.81071
0.902	3.78929
0.901	3.77143
0.9	3.75
0.899	3.73214
0.898	3.71071
0.897	3.69286
0.896	3.675
0.895	3.65357
0.894	3.63571
0.893	3.61786
0.892	3.6
0.891	3.57857
0.89	3.56179
0.889	3.54286
0.888	3.525
0.887	3.50607
0.886	3.48821
0.885	3.47036
0.884	3.4525
0.883	3.43393
0.882	3.41643
0.881	3.39857
0.88	3.38071
0.879	3.36321
0.878	3.34571
0.877	3.32786
0.876	3.31036
0.875	3.29321
0.874	3.27607
0.873	3.25893
0.872	3.24179
0.871	3.22464
0.87	3.2075
0.869	3.19071
0.868	3.17357
0.867	3.15679
0.866	3.14
0.865	3.12357
0.864	3.10679
0.863	3.09
0.862	3.07357
0.861	3.05679
0.86	3.04071
0.859	3.02464
0.858	3.00821
0.857	2.99179
0.856	2.97607
0.855	2.95964
0.854	2.94357
0.853	2.92786
0.852	2.91214
0.851	2.89607
0.85	2.88
0.849	2.86429
0.848	2.84893
0.847	2.83286
0.846	2.8175
0.845	2.80143
0.844	2.78571
0.843	2.77036
0.842	2.755
0.841	2.73964
0.84	2.72429
0.839	2.70929
0.838	2.69393
0.837	2.67857
0.836	2.66357
0.835	2.64857
0.834	2.63321
0.833	2.61857
0.832	2.60321
0.831	2.58786
0.83	2.57357
0.829	2.55857
0.828	2.54393
0.827	2.52929
0.826	2.51464
0.825	2.49964
0.824	2.48536
0.823	2.47071
0.822	2.45643
0.821	2.44179
0.82	2.4275
0.819	2.41071
0.818	2.39643
0.817	2.3825
0.816	2.36857
0.815	2.35429
0.814	2.34036
0.813	2.32571
0.812	2.31179
0.811	2.29786
0.81	2.28357
0.809	2.26964
0.808	2.25607
0.807	2.24179
0.806	2.2275
0.805	2.21357
0.804	2.19964
0.803	2.18607
0.802	2.1725
0.801	2.15857
0.8	2.145
0.799	2.13107
0.798	2.11786
0.797	2.10393
0.796	2.09036
0.795	2.07679
0.794	2.06321
0.793	2.04929
0.792	2.03607
0.791	2.0225
0.79	2.00929
0.789	1.99571
0.788	1.98286
0.787	1.96929
0.786	1.95607
0.785	1.9425
0.784	1.92929
0.783	1.91607
0.782	1.90321
0.781	1.88964
0.78	1.87643
0.779	1.86393
0.778	1.85071
0.777	1.8375
0.776	1.825
0.775	1.81214
0.774	1.79893
0.773	1.78607
0.772	1.77357
0.771	1.76036
0.77	1.74786
0.769	1.73536
0.768	1.72214
0.767	1.70929
0.766	1.69643
0.765	1.68357
0.764	1.67107
0.763	1.65857
0.762	1.64571
0.761	1.63286
0.76	1.62071
0.759	1.60786
0.758	1.59536
0.757	1.58321
0.756	1.57071
0.755	1.55786
0.754	1.54536
0.753	1.53286
0.752	1.52071
0.751	1.50821
0.75	1.49643
0.749	1.48357
0.748	1.47107
0.747	1.45893
0.746	1.44679
0.745	1.43464
0.744	1.4225
0.743	1.41
0.742	1.3975
0.741	1.38536
0.74	1.37321
0.739	1.36107
0.738	1.34893
0.737	1.33679
0.736	1.32464
0.735	1.3125
0.734	1.30107
0.733	1.28857
0.732	1.27679
0.731	1.26536
0.73	1.25286
0.729	1.24071
0.728	1.22893
0.727	1.21714
0.726	1.20536
0.725	1.19357
0.724	1.18143
0.723	1.16964
0.722	1.15786
0.721	1.14607
0.72	1.13429
0.719	1.12214
0.718	1.11107
0.717	1.09857
0.716	1.08679
0.715	1.075
0.714	1.06321
0.713	1.05179
0.712	1.04036
0.711	1.02893
0.71	1.01714
0.709	1.00571
0.708	0.993929
0.707	0.9825
0.706	0.971071
0.705	0.959643
0.704	0.947857
0.703	0.936071
0.702	0.924643
0.701	0.912857
0.7	0.901429
0.699	0.890714
0.698	0.878929
0.697	0.8675
0.696	0.856429
0.695	0.844643
0.694	0.833571
0.693	0.822143
0.692	0.811071
0.691	0.798929
0.69	0.787857
0.689	0.776429
0.688	0.765
0.687	0.753929
0.686	0.742857
0.685	0.731429
0.684	0.72
0.683	0.708929
0.682	0.6975
0.681	0.686429
0.68	0.675357
0.679	0.663929
0.678	0.6525
0.677	0.641429
0.676	0.630357
0.675	0.619286
0.674	0.608214
0.673	0.597143
0.672	0.586071
0.671	0.575
0.67	0.563929
0.669	0.552857
0.668	0.541786
0.667	0.531071
0.666	0.519643
0.665	0.508214
0.664	0.4975
0.663	0.486071
0.662	0.475357
0.661	0.464643
0.66	0.453571
0.659	0.4425
0.658	0.431429
0.657	0.421071
0.656	0.41
0.655	0.398929
0.654	0.388571
0.653	0.377143
0.652	0.366071
0.651	0.355321
0.65	0.344429
0.649	0.333714
0.648	0.323143
0.647	0.312214
0.646	0.3015
0.645	0.2905
0.644	0.279893
0.643	0.269071
0.642	0.258357
0.641	0.247821
0.64	0.23675
0.639	0.225786
0.638	0.215321
0.637	0.204286
0.636	0.193643
0.635	0.183429
0.634	0.172393
0.633	0.161571
0.632	0.151214
0.631	0.140393
0.63	0.129929
0.629	0.119393
0.628	0.109036
0.627	0.0977857
0.626	0.0875357
0.625	0.0768929
0.624	0.0662857
0.623	0.0556786
0.622	0.0456786
0.621	0.0348107
0.62	0.0239821
0.619	0.0136821
0.618	0.00317679
0.617	-0.00745
0.616	-0.017525
0.615	-0.0285964
0.614	-0.0396429
0.613	-0.0501429
0.612	-0.0606429
0.611	-0.071
0.61	-0.0813929
0.609	-0.09175
0.608	-0.102393
0.607	-0.112964
0.606	-0.123036
0.605	-0.133786
0.604	-0.144179
0.603	-0.154214
0.602	-0.164893
0.601	-0.175571
0.6	-0.185893
0.599	-0.196214
0.598	-0.206607
0.597	-0.216821
0.596	-0.226929
0.595	-0.237607
0.594	-0.247964
0.593	-0.258286
0.592	-0.268464
0.591	-0.278929
0.59	-0.288786
0.589	-0.299786
0.588	-0.310286
0.587	-0.320464
0.586	-0.330607
0.585	-0.340964
0.584	-0.35125
0.583	-0.361429
0.582	-0.371786
0.581	-0.381786
0.58	-0.392143
0.579	-0.4025
0.578	-0.4125
0.577	-0.422857
0.576	-0.433214
0.575	-0.443571
0.574	-0.453571
0.573	-0.463929
0.572	-0.474286
0.571	-0.483929
0.57	-0.494643
0.569	-0.505
0.568	-0.514286
0.567	-0.524643
0.566	-0.534643
0.565	-0.545
0.564	-0.555
0.563	-0.565714
0.562	-0.575714
0.561	-0.586071
0.56	-0.596071
0.559	-0.606429
0.558	-0.616071
0.557	-0.626429
0.556	-0.636786
0.555	-0.646786
0.554	-0.656786
0.553	-0.666786
0.552	-0.676429
0.551	-0.686786
0.55	-0.697143
0.549	-0.7075
0.548	-0.7175
0.547	-0.7275
0.546	-0.7375
0.545	-0.747143
0.544	-0.7575
0.543	-0.767857
0.542	-0.7775
0.541	-0.787857
0.54	-0.7975
0.539	-0.807143
0.538	-0.8175
0.537	-0.828214
0.536	-0.837857
0.535	-0.847857
0.534	-0.857857
0.533	-0.8675
0.532	-0.877857
0.531	-0.887857
0.53	-0.897857
0.529	-0.907857
0.528	-0.917857
0.527	-0.9275
0.526	-0.937143
0.525	-0.9475
0.524	-0.957857
0.523	-0.9675
0.522	-0.9775
0.521	-0.987857
0.52	-0.997143
0.519	-1.00714
0.518	-1.01679
0.517	-1.02714
0.516	-1.03679
0.515	-1.04679
0.514	-1.05643
0.513	-1.06643
0.512	-1.07679
0.511	-1.08679
0.51	-1.09643
0.509	-1.10643
0.508	-1.11643
0.507	-1.12607
0.506	-1.13607
0.505	-1.14643
0.504	-1.15607
0.503	-1.16607
0.502	-1.17571
0.501	-1.18571
0.5	-1.19536
0.499	-1.20607
0.498	-1.21571
0.497	-1.22536
0.496	-1.235
0.495	-1.245
0.494	-1.25464
0.493	-1.26464
0.492	-1.27464
0.491	-1.28393
0.49	-1.29429
0.489	-1.30393
0.488	-1.31357
0.487	-1.32357
0.486	-1.33393
0.485	-1.34393
0.484	-1.35321
0.483	-1.36321
0.482	-1.37286
0.481	-1.38286
0.48	-1.39286
0.479	-1.4025
0.478	-1.41214
0.477	-1.42214
0.476	-1.43214
0.475	-1.44179
0.474	-1.45179
0.473	-1.46179
0.472	-1.47143
0.471	-1.48143
0.47	-1.49071
0.469	-1.50071
0.468	-1.51036
0.467	-1.52071
0.466	-1.53036
0.465	-1.54
0.464	-1.54964
0.463	-1.55964
0.462	-1.56893
0.461	-1.57929
0.46	-1.58929
0.459	-1.59893
0.458	-1.60857
0.457	-1.61857
0.456	-1.62821
0.455	-1.63786
0.454	-1.6475
0.453	-1.6575
0.452	-1.66714
0.451	-1.67679
0.45	-1.68643
0.449	-1.69607
0.448	-1.70643
0.447	-1.71643
0.446	-1.72607
0.445	-1.73571
0.444	-1.74536
0.443	-1.755
0.442	-1.765
0.441	-1.77464
0.44	-1.78429
0.439	-1.79429
0.438	-1.80357
0.437	-1.81357
0.436	-1.82321
0.435	-1.83321
0.434	-1.84286
0.433	-1.8525
0.432	-1.86214
0.431	-1.87214
0.43	-1.88143
0.429	-1.89143
0.428	-1.90143
0.427	-1.91071
0.426	-1.92071
0.425	-1.93036
0.424	-1.93964
0.423	-1.94964
0.422	-1.95964
0.421	-1.96929
0.42	-1.97893
0.419	-1.98893
0.418	-1.99821
0.417	-2.00821
0.416	-2.01786
0.415	-2.02786
0.414	-2.03714
0.413	-2.04679
0.412	-2.05643
0.411	-2.06571
0.41	-2.07643
0.409	-2.08714
0.408	-2.09643
0.407	-2.10607
0.406	-2.11607
0.405	-2.12536
0.404	-2.13464
0.403	-2.14464
0.402	-2.15464
0.401	-2.16393
0.4	-2.17357
0.399	-2.18321
0.398	-2.1925
0.397	-2.2025
0.396	-2.2125
0.395	-2.22214
0.394	-2.23143
0.393	-2.24143
0.392	-2.25071
0.391	-2.26036
0.39	-2.27
0.389	-2.27964
0.388	-2.28929
0.387	-2.29893
0.386	-2.30857
0.385	-2.31786
0.384	-2.32786
0.383	-2.33786
0.382	-2.34714
0.381	-2.35679
0.38	-2.36643
0.379	-2.37607
0.378	-2.38571
0.377	-2.39571
0.376	-2.405
0.375	-2.41464
0.374	-2.42429
0.373	-2.43393
0.372	-2.44321
0.371	-2.45357
0.37	-2.46321
0.369	-2.4725
0.368	-2.48214
0.367	-2.49179
0.366	-2.50107
0.365	-2.51071
0.364	-2.52036
0.363	-2.52964
0.362	-2.53964
0.361	-2.54964
0.36	-2.55857
0.359	-2.56857
0.358	-2.57821
0.357	-2.58821
0.356	-2.5975
0.355	-2.60714
0.354	-2.61643
0.353	-2.62571
0.352	-2.63536
0.351	-2.64536
0.35	-2.65464
0.349	-2.66429
0.348	-2.67393
0.347	-2.68286
0.346	-2.69286
0.345	-2.70321
0.344	-2.7125
0.343	-2.72214
0.342	-2.73143
0.341	-2.74107
0.34	-2.75071
0.339	-2.76
0.338	-2.76964
0.337	-2.77929
0.336	-2.78857
0.335	-2.79821
0.334	-2.8075
0.333	-2.8175
0.332	-2.82714
0.331	-2.83643
0.33	-2.84643
0.329	-2.85607
0.328	-2.86536
0.327	-2.87536
0.326	-2.885
0.325	-2.89429
0.324	-2.90357
0.323	-2.91286
0.322	-2.9225
0.321	-2.93179
0.32	-2.94179
0.319	-2.95179
0.318	-2.96107
0.317	-2.97036
0.316	-2.98036
0.315	-2.98929
0.314	-2.99893
0.313	-3.00893
0.312	-3.01821
0.311	-3.02821
0.31	-3.03714
0.309	-3.04679
0.308	-3.05607
0.307	-3.06607
0.306	-3.07571
0.305	-3.08536
0.304	-3.095
0.303	-3.10464
0.302	-3.11393
0.301	-3.12393
0.3	-3.13357
0.299	-3.14286
0.298	-3.1525
0.297	-3.16214
0.296	-3.17143
0.295	-3.18107
0.294	-3.19107
0.293	-3.20071
0.292	-3.21036
0.291	-3.22
0.29	-3.22929
0.289	-3.23893
0.288	-3.24821
0.287	-3.25786
0.286	-3.26714
0.285	-3.27714
0.284	-3.28643
0.283	-3.29571
0.282	-3.30571
0.281	-3.31571
0.28	-3.325
0.279	-3.33464
0.278	-3.34429
0.277	-3.35393
0.276	-3.36357
0.275	-3.37321
0.274	-3.3825
0.273	-3.3925
0.272	-3.40214
0.271	-3.41214
0.27	-3.42107
0.269	-3.43107
0.268	-3.44107
0.267	-3.45036
0.266	-3.46
0.265	-3.46964
0.264	-3.47893
0.263	-3.48893
0.262	-3.49857
0.261	-3.50821
0.26	-3.51821
0.259	-3.5275
0.258	-3.53714
0.257	-3.54679
0.256	-3.55679
0.255	-3.56679
0.254	-3.575
0.253	-3.58571
0.252	-3.59643
0.251	-3.60357
0.25	-3.61429
0.249	-3.625
0.248	-3.63571
0.247	-3.64286
0.246	-3.65357
0.245	-3.66429
0.244	-3.675
0.243	-3.68214
0.242	-3.69286
0.241	-3.70357
0.24	-3.71429
0.239	-3.72143
0.238	-3.73214
0.237	-3.74286
0.236	-3.75
0.235	-3.76071
0.234	-3.77143
0.233	-3.78214
0.232	-3.78929
0.231	-3.8
0.23	-3.81071
0.229	-3.82143
0.228	-3.82857
0.227	-3.83929
0.226	-3.85
0.225	-3.86071
0.224	-3.86786
0.223	-3.87857
0.222	-3.88929
0.221	-3.9
0.22	-3.90714
0.219	-3.91786
0.218	-3.92857
0.217	-3.93929
0.216	-3.94643
0.215	-3.95714
0.214	-3.96786
0.213	-3.97857
0.212	-3.98571
0.211	-3.99643
0.21	-4.00714
0.209	-4.01786
0.208	-4.025
0.207	-4.03571
0.206	-4.04643
0.205	-4.05714
0.204	-4.06786
0.203	-4.07857
0.202	-4.08571
0.201	-4.09643
0.2	-4.10714
0.199	-4.11786
0.198	-4.12857
0.197	-4.13571
0.196	-4.14643
0.195	-4.15714
0.194	-4.16786
0.193	-4.175
0.192	-4.18571
0.191	-4.19643
0.19	-4.20714
0.189	-4.21786
0.188	-4.22857
0.187	-4.23571
0.186	-4.24643
0.185	-4.25714
0.184	-4.26786
0.183	-4.27857
0.182	-4.28571
0.181	-4.29643
0.18	-4.30714
0.179	-4.31786
0.178	-4.32857
0.177	-4.33929
0.176	-4.34643
0.175	-4.35714
0.174	-4.36786
0.173	-4.37857
0.172	-4.38929
0.171	-4.39643
0.17	-4.40714
0.169	-4.41786
0.168	-4.42857
0.167	-4.43929
0.166	-4.45
0.165	-4.46071
0.164	-4.47143
0.163	-4.47857
0.162	-4.48929
0.161	-4.5
0.16	-4.51071
0.159	-4.52143
0.158	-4.53214
0.157	-4.54286
0.156	-4.55
0.155	-4.56071
0.154	-4.57143
0.153	-4.58214
0.152	-4.59286
0.151	-4.60357
0.15	-4.61429
0.149	-4.625
0.148	-4.63571
0.147	-4.64643
0.146	-4.65357
0.145	-4.66429
0.144	-4.675
0.143	-4.68571
0.142	-4.69643
0.141	-4.70714
0.14	-4.71786
0.139	-4.72857
0.138	-4.73929
0.137	-4.75
0.136	-4.75714
0.135	-4.76786
0.134	-4.77857
0.133	-4.78929
0.132	-4.8
0.131	-4.81071
0.13	-4.82143
0.129	-4.83214
0.128	-4.84286
0.127	-4.85357
0.126	-4.86429
0.125	-4.875
0.124	-4.88571
0.123	-4.89286
0.122	-4.90357
0.121	-4.91786
0.12	-4.925
0.119	-4.93571
0.118	-4.94643
0.117	-4.95714
0.116	-4.96786
0.115	-4.97857
0.114	-4.98929
0.113	-5
0.112	-5.01071
0.111	-5.02143
0.11	-5.03214
0.109	-5.04286
0.108	-5.05357
0.107	-5.06429
0.106	-5.075
0.105	-5.08571
0.104	-5.09643
0.103	-5.10714
0.102	-5.11786
0.101	-5.12857
0.1	-5.13929
0.099	-5.15
0.098	-5.16071
0.097	-5.17143
0.096	-5.18214
0.095	-5.19286
0.094	-5.20357
0.093	-5.21429
0.092	-5.225
0.091	-5.23571
0.09	-5.24643
0.089	-5.25714
0.088	-5.26786
0.087	-5.27857
0.086	-5.28929
0.085	-5.3
0.084	-5.31071
0.083	-5.32143
0.082	-5.33214
0.081	-5.34286
0.08	-5.35357
0.079	-5.36429
0.078	-5.375
0.077	-5.38571
0.076	-5.39643
0.075	-5.40714
0.074	-5.41786
0.073	-5.42857
0.072	-5.43929
0.071	-5.45
0.07	-5.46071
0.069	-5.47143
0.068	-5.48214
0.067	-5.49286
0.066	-5.50357
0.065	-5.51429
0.064	-5.52857
0.063	-5.53929
0.062	-5.55
0.061	-5.56071
0.06	-5.57143
0.059	-5.58214
0.058	-5.59286
0.057	-5.60357
0.056	-5.61429
0.055	-5.625
0.054	-5.63571
0.053	-5.64643
0.052	-5.65714
0.051	-5.67143
0.05	-5.68214
0.049	-5.69286
0.048	-5.70357
0.047	-5.71429
0.046	-5.725
0.045	-5.73571
0.044	-5.74643
0.043	-5.75714
0.042	-5.76786
0.041	-5.77857
0.04	-5.78929
0.039	-5.80357
0.038	-5.81429
0.037	-5.825
0.036	-5.83571
0.035	-5.84643
0.034	-5.85714
0.033	-5.86786
0.032	-5.87857
0.031	-5.88929
0.03	-5.90357
0.029	-5.91429
0.028	-5.925
0.027	-5.93571
0.026	-5.94643
0.025	-5.95714
0.024	-5.97143
0.023	-5.98214
0.022	-5.99286
0.021	-6.00357
0.02	-6.01429
0.019	-6.025
0.018	-6.03571
0.017	-6.04643
0.016	-6.05714
0.015	-6.07143
0.014	-6.08214
0.013	-6.09286
0.012	-6.10357
0.011	-6.11429
0.01	-6.12857
0.009	-6.13929
0.008	-6.15
0.007	-6.16071
0.006	-6.17143
0.005	-6.18214
0.004	-6.19643
0.003	-6.20714
0.002	-6.21786
[truncated: 1 more rows]

## Sheet: sr_0.04
U	I
0	-3.37607
0.001	-3.2825
0.002	-3.19964
0.003	-3.12893
0.004	-3.065
0.005	-3.00714
0.006	-2.95286
0.007	-2.90143
0.008	-2.85321
0.009	-2.80679
0.01	-2.7625
0.011	-2.71964
0.012	-2.67857
0.013	-2.63821
0.014	-2.59964
0.015	-2.5625
0.016	-2.52571
0.017	-2.49
0.018	-2.45536
0.019	-2.42107
0.02	-2.38786
0.021	-2.35536
0.022	-2.32357
0.023	-2.29214
0.024	-2.26107
0.025	-2.23071
0.026	-2.20071
0.027	-2.17143
0.028	-2.14286
0.029	-2.11464
0.03	-2.08679
0.031	-2.05893
0.032	-2.03179
0.033	-2.005
0.034	-1.97857
0.035	-1.9525
0.036	-1.92643
0.037	-1.90143
0.038	-1.87607
0.039	-1.85071
0.04	-1.82643
0.041	-1.80214
0.042	-1.77821
0.043	-1.75464
0.044	-1.73107
0.045	-1.7075
0.046	-1.68429
0.047	-1.66143
0.048	-1.63893
0.049	-1.61679
0.05	-1.59429
0.051	-1.57214
0.052	-1.55
0.053	-1.52893
0.054	-1.50714
0.055	-1.48607
0.056	-1.465
0.057	-1.44429
0.058	-1.42321
0.059	-1.40286
0.06	-1.3825
0.061	-1.36214
0.062	-1.3425
0.063	-1.3225
0.064	-1.3025
0.065	-1.2825
0.066	-1.26357
0.067	-1.24393
0.068	-1.22464
0.069	-1.20607
0.07	-1.18679
0.071	-1.16786
0.072	-1.14964
0.073	-1.13107
0.074	-1.1125
0.075	-1.09429
0.076	-1.07607
0.077	-1.05786
0.078	-1.04
0.079	-1.0225
0.08	-1.005
0.081	-0.9875
0.082	-0.970357
0.083	-0.952857
0.084	-0.935357
0.085	-0.918571
0.086	-0.901429
0.087	-0.884643
0.088	-0.867857
0.089	-0.851071
0.09	-0.833929
0.091	-0.8175
0.092	-0.801429
0.093	-0.785357
0.094	-0.768929
0.095	-0.752857
0.096	-0.736786
0.097	-0.720714
0.098	-0.705
0.099	-0.689286
0.1	-0.673571
0.101	-0.658214
0.102	-0.6425
0.103	-0.626786
0.104	-0.611786
0.105	-0.596786
0.106	-0.581429
0.107	-0.566429
0.108	-0.551429
0.109	-0.536429
0.11	-0.521786
0.111	-0.507143
0.112	-0.4925
0.113	-0.477857
0.114	-0.463214
0.115	-0.448571
0.116	-0.434286
0.117	-0.420357
0.118	-0.406071
0.119	-0.391786
0.12	-0.377857
0.121	-0.363929
0.122	-0.349964
0.123	-0.336179
0.124	-0.322429
0.125	-0.30875
0.126	-0.295
0.127	-0.281393
0.128	-0.267714
0.129	-0.254214
0.13	-0.241107
0.131	-0.227964
0.132	-0.214679
0.133	-0.201607
0.134	-0.188464
0.135	-0.175071
0.136	-0.162321
0.137	-0.149464
0.138	-0.136643
0.139	-0.123821
0.14	-0.111036
0.141	-0.0981071
0.142	-0.0854643
0.143	-0.0731786
0.144	-0.0607143
0.145	-0.0481786
0.146	-0.036
0.147	-0.0233857
0.148	-0.0108786
0.149	0.00113143
0.15	0.0133321
0.151	0.0255321
0.152	0.0376071
0.153	0.0495357
0.154	0.0616429
0.155	0.0734643
0.156	0.0851429
0.157	0.0968214
0.158	0.108643
0.159	0.120214
0.16	0.131643
0.161	0.14325
0.162	0.154536
0.163	0.166214
0.164	0.177643
0.165	0.188929
0.166	0.200321
0.167	0.211821
0.168	0.222786
0.169	0.233893
0.17	0.245143
0.171	0.256107
0.172	0.267357
0.173	0.278536
0.174	0.289429
0.175	0.300214
0.176	0.31125
0.177	0.322143
0.178	0.332786
0.179	0.343464
0.18	0.354393
0.181	0.364643
0.182	0.375357
0.183	0.386071
0.184	0.396429
0.185	0.407143
0.186	0.4175
0.187	0.427857
0.188	0.438214
0.189	0.448571
0.19	0.458929
0.191	0.468929
0.192	0.479286
0.193	0.489643
0.194	0.499643
0.195	0.509643
0.196	0.519643
0.197	0.529643
0.198	0.539643
0.199	0.55
0.2	0.559643
0.201	0.569643
0.202	0.579643
0.203	0.589286
0.204	0.599286
0.205	0.609286
0.206	0.618929
0.207	0.628214
0.208	0.637857
0.209	0.6475
0.21	0.656786
0.211	0.666429
0.212	0.676071
0.213	0.685
0.214	0.694643
0.215	0.703929
0.216	0.713214
0.217	0.7225
0.218	0.732143
0.219	0.741429
0.22	0.750357
0.221	0.759286
0.222	0.768571
0.223	0.777857
0.224	0.786786
0.225	0.796071
0.226	0.805
0.227	0.813929
0.228	0.823214
0.229	0.832143
0.23	0.841071
0.231	0.85
0.232	0.858571
0.233	0.8675
0.234	0.876429
0.235	0.885
0.236	0.893571
0.237	0.902143
0.238	0.911071
0.239	0.919643
0.24	0.928214
0.241	0.937143
0.242	0.945357
0.243	0.954286
0.244	0.963214
0.245	0.971071
0.246	0.979643
0.247	0.988214
0.248	0.996429
0.249	1.005
0.25	1.01321
0.251	1.02143
0.252	1.02964
0.253	1.03821
0.254	1.04643
0.255	1.05429
0.256	1.06286
0.257	1.07107
0.258	1.07893
0.259	1.08714
0.26	1.09536
0.261	1.10321
0.262	1.11143
0.263	1.11964
0.264	1.1275
0.265	1.13536
0.266	1.14357
0.267	1.15143
0.268	1.15929
0.269	1.1675
0.27	1.175
0.271	1.1825
0.272	1.19036
0.273	1.19821
0.274	1.20571
0.275	1.21393
0.276	1.22179
0.277	1.22893
0.278	1.23679
0.279	1.24429
0.28	1.25179
0.281	1.25929
0.282	1.26714
0.283	1.27464
0.284	1.28214
0.285	1.28964
0.286	1.29714
0.287	1.30429
0.288	1.31179
0.289	1.31929
0.29	1.32643
0.291	1.33393
0.292	1.34107
0.293	1.34857
0.294	1.35607
0.295	1.36357
0.296	1.37036
0.297	1.3775
0.298	1.38464
0.299	1.39214
0.3	1.39929
0.301	1.40679
0.302	1.41393
0.303	1.42071
0.304	1.42786
0.305	1.435
0.306	1.44179
0.307	1.44929
0.308	1.45643
0.309	1.46286
0.31	1.47
0.311	1.47679
0.312	1.48357
0.313	1.49071
0.314	1.4975
0.315	1.50429
0.316	1.51107
0.317	1.51786
0.318	1.52464
0.319	1.53143
0.32	1.53857
0.321	1.54536
0.322	1.55179
0.323	1.55857
0.324	1.56536
0.325	1.57179
0.326	1.57857
0.327	1.58536
0.328	1.59179
0.329	1.59821
0.33	1.605
0.331	1.61143
0.332	1.61786
0.333	1.62429
0.334	1.63107
0.335	1.63714
0.336	1.64357
0.337	1.65036
0.338	1.65679
0.339	1.66286
0.34	1.66964
0.341	1.67571
0.342	1.68214
0.343	1.68857
0.344	1.69464
0.345	1.70107
0.346	1.70786
0.347	1.71393
0.348	1.72
0.349	1.72607
0.35	1.7325
0.351	1.73857
0.352	1.74464
0.353	1.75107
0.354	1.75714
0.355	1.76321
0.356	1.76929
0.357	1.77536
0.358	1.78179
0.359	1.78786
0.36	1.79393
0.361	1.79964
0.362	1.80571
0.363	1.81143
0.364	1.8175
0.365	1.82357
0.366	1.82929
0.367	1.835
0.368	1.84107
0.369	1.84714
0.37	1.85286
0.371	1.85893
0.372	1.86464
0.373	1.87
0.374	1.87607
0.375	1.88179
0.376	1.8875
0.377	1.89321
0.378	1.89893
0.379	1.90464
0.38	1.91036
0.381	1.91607
0.382	1.92179
0.383	1.9275
0.384	1.93321
0.385	1.93893
0.386	1.94429
0.387	1.95
0.388	1.95571
0.389	1.96107
0.39	1.96679
0.391	1.9725
0.392	1.97786
0.393	1.98321
0.394	1.98857
0.395	1.99429
0.396	1.99964
0.397	2.00536
0.398	2.01071
0.399	2.01607
0.4	2.02143
0.401	2.02679
0.402	2.03179
0.403	2.0375
0.404	2.04321
0.405	2.04821
0.406	2.05357
0.407	2.05893
0.408	2.06393
0.409	2.06964
0.41	2.07607
0.411	2.08107
0.412	2.08607
0.413	2.09107
0.414	2.09607
0.415	2.10107
0.416	2.10643
0.417	2.11143
0.418	2.11643
0.419	2.12143
0.42	2.12679
0.421	2.13143
0.422	2.13714
0.423	2.14214
0.424	2.14679
0.425	2.15214
0.426	2.15714
0.427	2.16179
0.428	2.16679
0.429	2.17214
0.43	2.17714
0.431	2.18179
0.432	2.18679
0.433	2.19179
0.434	2.19679
0.435	2.20179
0.436	2.20679
0.437	2.21107
0.438	2.21607
0.439	2.22107
0.44	2.22607
0.441	2.23071
0.442	2.23571
0.443	2.24036
0.444	2.245
0.445	2.25
0.446	2.255
0.447	2.25964
0.448	2.26464
0.449	2.26964
0.45	2.27393
0.451	2.27893
0.452	2.28357
0.453	2.28821
0.454	2.29286
0.455	2.2975
0.456	2.30214
0.457	2.30679
0.458	2.31143
0.459	2.31607
0.46	2.32071
0.461	2.32571
0.462	2.33
0.463	2.33464
0.464	2.33893
0.465	2.34357
0.466	2.34786
0.467	2.3525
0.468	2.35714
0.469	2.36143
0.47	2.36607
0.471	2.37071
0.472	2.375
0.473	2.37964
0.474	2.38429
0.475	2.38857
0.476	2.39286
0.477	2.39714
0.478	2.40179
0.479	2.40607
0.48	2.41071
0.481	2.415
0.482	2.41893
0.483	2.42357
0.484	2.42786
0.485	2.43214
0.486	2.43643
0.487	2.44107
0.488	2.445
0.489	2.44929
0.49	2.45357
0.491	2.45786
0.492	2.46214
0.493	2.46643
0.494	2.47071
0.495	2.475
0.496	2.47929
0.497	2.48321
0.498	2.4875
0.499	2.49214
0.5	2.49643
0.501	2.50036
0.502	2.50429
0.503	2.50857
0.504	2.51286
0.505	2.51679
0.506	2.52107
0.507	2.525
0.508	2.52929
0.509	2.53357
0.51	2.5375
0.511	2.54143
0.512	2.54571
0.513	2.55
0.514	2.55393
0.515	2.55786
0.516	2.56179
0.517	2.56571
0.518	2.56964
0.519	2.57393
0.52	2.5775
0.521	2.58143
0.522	2.58536
0.523	2.58929
0.524	2.59321
0.525	2.5975
0.526	2.60107
0.527	2.605
0.528	2.60893
0.529	2.61286
0.53	2.61679
0.531	2.62071
0.532	2.62464
0.533	2.62821
0.534	2.6325
0.535	2.63643
0.536	2.64
0.537	2.64393
0.538	2.64821
0.539	2.65179
0.54	2.65536
0.541	2.65893
0.542	2.66286
0.543	2.66643
0.544	2.67036
0.545	2.67429
0.546	2.6775
0.547	2.68143
0.548	2.68536
0.549	2.68893
0.55	2.69286
0.551	2.69714
0.552	2.70036
0.553	2.70393
0.554	2.70786
0.555	2.71143
0.556	2.715
0.557	2.71893
0.558	2.7225
0.559	2.72571
0.56	2.72964
0.561	2.73321
0.562	2.73679
0.563	2.74071
0.564	2.74429
0.565	2.7475
0.566	2.75107
0.567	2.75464
0.568	2.75821
0.569	2.76179
0.57	2.76536
0.571	2.76893
0.572	2.7725
0.573	2.77607
0.574	2.77964
0.575	2.78286
0.576	2.78679
0.577	2.79036
0.578	2.79357
0.579	2.79714
0.58	2.80036
0.581	2.80393
0.582	2.80786
0.583	2.81143
0.584	2.81464
0.585	2.81786
0.586	2.82143
0.587	2.825
0.588	2.82857
0.589	2.83214
0.59	2.83536
0.591	2.83857
0.592	2.84214
0.593	2.84536
0.594	2.84857
0.595	2.85214
0.596	2.85571
0.597	2.85893
0.598	2.86214
0.599	2.86571
0.6	2.86893
0.601	2.8725
0.602	2.87607
0.603	2.87893
0.604	2.8825
0.605	2.88571
0.606	2.88893
0.607	2.8925
0.608	2.89607
0.609	2.89929
0.61	2.90214
0.611	2.90571
0.612	2.90893
0.613	2.91214
0.614	2.91571
0.615	2.91929
0.616	2.92214
0.617	2.92536
0.618	2.92821
0.619	2.93143
0.62	2.93464
0.621	2.93821
0.622	2.94143
0.623	2.94429
0.624	2.94786
0.625	2.95107
0.626	2.95393
0.627	2.9575
0.628	2.96071
0.629	2.96357
0.63	2.96679
0.631	2.97
0.632	2.97321
0.633	2.97643
0.634	2.97964
0.635	2.98286
0.636	2.98571
0.637	2.98893
0.638	2.99214
0.639	2.995
0.64	2.99821
0.641	3.00143
0.642	3.00429
0.643	3.0075
0.644	3.01036
0.645	3.01357
0.646	3.01679
0.647	3.02
0.648	3.02286
0.649	3.02571
0.65	3.02893
0.651	3.03179
0.652	3.035
0.653	3.03821
0.654	3.04107
0.655	3.04393
0.656	3.04679
0.657	3.05
0.658	3.05286
0.659	3.05607
0.66	3.05929
0.661	3.06179
0.662	3.065
0.663	3.06821
0.664	3.07107
0.665	3.07393
0.666	3.0775
0.667	3.08036
0.668	3.08286
0.669	3.08571
0.67	3.08893
0.671	3.09179
0.672	3.09464
0.673	3.09786
0.674	3.10071
0.675	3.10357
0.676	3.10643
0.677	3.10929
0.678	3.1125
0.679	3.11571
0.68	3.11821
0.681	3.12107
0.682	3.12429
0.683	3.12679
0.684	3.12964
0.685	3.13286
0.686	3.13571
0.687	3.13857
0.688	3.14143
0.689	3.14429
0.69	3.14714
0.691	3.15
0.692	3.15286
0.693	3.15571
0.694	3.15857
0.695	3.16143
0.696	3.16429
0.697	3.16714
0.698	3.17036
0.699	3.1725
0.7	3.17536
0.701	3.17821
0.702	3.18107
0.703	3.18357
0.704	3.18679
0.705	3.18964
0.706	3.19179
0.707	3.195
0.708	3.19786
0.709	3.20036
0.71	3.20321
0.711	3.20607
0.712	3.20893
0.713	3.21179
0.714	3.21464
0.715	3.21714
0.716	3.21964
0.717	3.22286
0.718	3.22571
0.719	3.22821
0.72	3.23071
0.721	3.23357
0.722	3.23643
0.723	3.23893
0.724	3.24179
0.725	3.24429
0.726	3.2475
0.727	3.25
0.728	3.2525
0.729	3.25536
0.73	3.25821
0.731	3.26071
0.732	3.26357
0.733	3.26607
0.734	3.26857
0.735	3.27107
0.736	3.27393
0.737	3.27679
0.738	3.27929
0.739	3.28214
0.74	3.28464
0.741	3.28679
0.742	3.28964
0.743	3.2925
0.744	3.295
0.745	3.29786
0.746	3.30036
0.747	3.30286
0.748	3.30571
0.749	3.30857
0.75	3.31107
0.751	3.31357
0.752	3.31607
0.753	3.31893
0.754	3.32143
0.755	3.32429
0.756	3.32679
0.757	3.32929
0.758	3.33179
0.759	3.33429
0.76	3.33679
0.761	3.33964
0.762	3.3425
0.763	3.345
0.764	3.3475
0.765	3.35
0.766	3.35286
0.767	3.35536
0.768	3.35821
0.769	3.36071
0.77	3.36321
0.771	3.36571
0.772	3.36857
0.773	3.37071
0.774	3.37357
0.775	3.37643
0.776	3.37857
0.777	3.38107
0.778	3.38393
0.779	3.38643
0.78	3.38893
0.781	3.39143
0.782	3.39393
0.783	3.39643
0.784	3.39893
0.785	3.40143
0.786	3.40393
0.787	3.40679
0.788	3.40929
0.789	3.41143
0.79	3.41393
0.791	3.41679
0.792	3.41929
0.793	3.42179
0.794	3.42429
0.795	3.42643
0.796	3.42893
0.797	3.43107
0.798	3.43393
0.799	3.43643
0.8	3.43929
0.801	3.44143
0.802	3.44357
0.803	3.44607
0.804	3.44857
0.805	3.45143
0.806	3.45393
0.807	3.45679
0.808	3.45857
0.809	3.46107
0.81	3.46393
0.811	3.46643
0.812	3.46857
0.813	3.47143
0.814	3.47393
0.815	3.47643
0.816	3.47857
0.817	3.48143
0.818	3.48357
0.819	3.48714
0.82	3.49036
0.821	3.49214
0.822	3.49464
0.823	3.49679
0.824	3.49893
0.825	3.50143
0.826	3.50393
0.827	3.50643
0.828	3.50857
0.829	3.51107
0.83	3.51321
0.831	3.51571
0.832	3.51821
0.833	3.52071
0.834	3.52286
0.835	3.52536
0.836	3.52786
0.837	3.53
0.838	3.5325
0.839	3.535
0.84	3.5375
0.841	3.53964
0.842	3.54214
0.843	3.54464
0.844	3.54714
0.845	3.54964
0.846	3.55214
0.847	3.55429
0.848	3.55679
0.849	3.55929
0.85	3.56143
0.851	3.56393
0.852	3.56643
0.853	3.56857
0.854	3.57107
0.855	3.575
0.856	3.575
0.857	3.57857
0.858	3.58214
0.859	3.58214
0.86	3.58571
0.861	3.58929
0.862	3.58929
0.863	3.59286
0.864	3.59643
0.865	3.59643
0.866	3.6
0.867	3.60357
0.868	3.60357
0.869	3.60714
0.87	3.61071
0.871	3.61071
0.872	3.61429
0.873	3.61786
0.874	3.62143
0.875	3.62143
0.876	3.625
0.877	3.625
0.878	3.62857
0.879	3.63214
0.88	3.63214
0.881	3.63571
0.882	3.63929
0.883	3.64286
0.884	3.64286
0.885	3.64643
0.886	3.64643
0.887	3.65
0.888	3.65357
0.889	3.65357
0.89	3.65714
0.891	3.66071
0.892	3.66429
0.893	3.66429
0.894	3.66786
0.895	3.67143
0.896	3.67143
0.897	3.675
0.898	3.67857
0.899	3.67857
0.9	3.68214
0.901	3.68571
0.902	3.68571
0.903	3.68929
0.904	3.69286
0.905	3.69286
0.906	3.69643
0.907	3.7
0.908	3.7
0.909	3.70357
0.91	3.70714
0.911	3.70714
0.912	3.71071
0.913	3.71429
0.914	3.71429
0.915	3.71786
0.916	3.72143
0.917	3.72143
0.918	3.725
0.919	3.72857
0.92	3.72857
0.921	3.73214
0.922	3.73571
0.923	3.73929
0.924	3.73929
0.925	3.74286
0.926	3.74286
0.927	3.74643
0.928	3.75
0.929	3.75
0.93	3.75357
0.931	3.75714
0.932	3.75714
0.933	3.76071
0.934	3.76429
0.935	3.76786
0.936	3.76786
0.937	3.77143
0.938	3.775
0.939	3.775
0.94	3.77857
0.941	3.78214
0.942	3.78214
0.943	3.78571
0.944	3.78929
0.945	3.78929
0.946	3.79286
0.947	3.79643
0.948	3.79643
0.949	3.8
0.95	3.80357
0.951	3.80714
0.952	3.80714
0.953	3.81071
0.954	3.81429
0.955	3.81429
0.956	3.81786
0.957	3.82143
0.958	3.82143
0.959	3.825
0.96	3.82857
0.961	3.82857
0.962	3.83214
0.963	3.83571
0.964	3.83571
0.965	3.83929
0.966	3.84286
0.967	3.84643
0.968	3.84643
0.969	3.85
0.97	3.85357
0.971	3.85357
0.972	3.85714
0.973	3.86071
0.974	3.86429
0.975	3.86429
0.976	3.86786
0.977	3.87143
0.978	3.87143
0.979	3.875
0.98	3.87857
0.981	3.87857
0.982	3.88214
0.983	3.88571
0.984	3.88571
0.985	3.88929
0.986	3.89286
0.987	3.89643
0.988	3.89643
0.989	3.9
0.99	3.90357
0.991	3.90357
0.992	3.90714
0.993	3.91071
0.994	3.91071
0.995	3.91429
0.996	3.91786
0.997	3.92143
0.998	3.92143
0.999	3.925
1	3.90714
0.999	3.83214
0.998	3.76786
0.997	3.71786
0.996	3.675
0.995	3.63214
0.994	3.59643
0.993	3.56
0.992	3.52714
0.991	3.49536
0.99	3.46571
0.989	3.43679
0.988	3.40964
0.987	3.38321
0.986	3.35714
0.985	3.33179
0.984	3.30786
0.983	3.28464
0.982	3.26214
0.981	3.24
0.98	3.21857
0.979	3.1975
0.978	3.17643
0.977	3.15643
0.976	3.13643
0.975	3.11714
0.974	3.09821
0.973	3.07929
0.972	3.06036
0.971	3.04214
0.97	3.02464
0.969	3.00714
0.968	2.99
0.967	2.97286
0.966	2.95571
0.965	2.93929
0.964	2.92321
0.963	2.90714
0.962	2.89107
0.961	2.87536
0.96	2.85964
0.959	2.84429
0.958	2.82929
0.957	2.81393
0.956	2.79893
0.955	2.78464
0.954	2.76964
0.953	2.75536
0.952	2.74107
0.951	2.72714
0.95	2.71321
0.949	2.69929
0.948	2.68571
0.947	2.67143
0.946	2.65786
0.945	2.64464
0.944	2.63107
0.943	2.61786
0.942	2.605
0.941	2.59179
0.94	2.57893
0.939	2.56643
0.938	2.55357
0.937	2.54107
0.936	2.52857
0.935	2.51643
0.934	2.50357
0.933	2.49107
0.932	2.47893
0.931	2.46714
0.93	2.455
0.929	2.44321
0.928	2.43107
0.927	2.41929
0.926	2.40786
0.925	2.39607
0.924	2.38464
0.923	2.37321
0.922	2.36143
0.921	2.35
0.92	2.33857
0.919	2.3275
0.918	2.31643
0.917	2.305
0.916	2.29393
0.915	2.28286
0.914	2.27179
0.913	2.26107
0.912	2.25
0.911	2.23929
0.91	2.22857
0.909	2.21786
0.908	2.20679
0.907	2.19607
0.906	2.18571
0.905	2.175
0.904	2.16464
0.903	2.15464
0.902	2.14393
0.901	2.13357
0.9	2.12357
0.899	2.11321
0.898	2.10286
0.897	2.09321
0.896	2.0825
0.895	2.0725
0.894	2.0625
0.893	2.0525
0.892	2.0425
0.891	2.03321
0.89	2.02286
0.889	2.01321
0.888	2.00321
0.887	1.99357
0.886	1.98393
0.885	1.97429
0.884	1.96464
0.883	1.955
0.882	1.945
0.881	1.93571
0.88	1.92607
0.879	1.91643
0.878	1.90714
0.877	1.8975
0.876	1.88821
0.875	1.87893
0.874	1.86964
0.873	1.86071
0.872	1.85143
0.871	1.84214
0.87	1.8325
0.869	1.82357
0.868	1.81429
0.867	1.80536
0.866	1.79607
0.865	1.78714
0.864	1.77786
0.863	1.76893
0.862	1.76
0.861	1.75107
0.86	1.74214
0.859	1.73357
0.858	1.72464
0.857	1.71571
0.856	1.70679
0.855	1.69821
0.854	1.68929
0.853	1.68071
0.852	1.67214
0.851	1.66321
0.85	1.65464
0.849	1.64607
0.848	1.6375
0.847	1.62857
0.846	1.62036
0.845	1.61143
0.844	1.60286
0.843	1.59429
0.842	1.58571
0.841	1.5775
0.84	1.56893
0.839	1.56071
0.838	1.55214
0.837	1.54393
0.836	1.53571
0.835	1.52714
0.834	1.51893
0.833	1.51071
0.832	1.50214
0.831	1.49393
0.83	1.48571
0.829	1.4775
0.828	1.46929
0.827	1.46107
0.826	1.45286
0.825	1.44464
0.824	1.43643
0.823	1.42857
0.822	1.42036
0.821	1.41214
0.82	1.40464
0.819	1.39464
0.818	1.38643
0.817	1.37893
0.816	1.37107
0.815	1.36286
0.814	1.35536
0.813	1.3475
0.812	1.33929
0.811	1.33143
0.81	1.32357
0.809	1.31571
0.808	1.30821
0.807	1.30036
0.806	1.29214
0.805	1.28429
0.804	1.27643
0.803	1.26893
0.802	1.26107
0.801	1.25357
0.8	1.24571
0.799	1.23786
0.798	1.23036
0.797	1.22286
0.796	1.215
0.795	1.2075
0.794	1.19964
0.793	1.19179
0.792	1.18429
0.791	1.17679
0.79	1.16893
0.789	1.16143
0.788	1.15393
0.787	1.14643
0.786	1.13857
0.785	1.13107
0.784	1.12357
0.783	1.11607
0.782	1.10893
0.781	1.10107
0.78	1.09357
0.779	1.08607
0.778	1.07857
0.777	1.07107
0.776	1.06393
0.775	1.05643
0.774	1.04857
0.773	1.04143
0.772	1.03429
0.771	1.02679
0.77	1.01964
0.769	1.01214
0.768	1.00464
0.767	0.997143
0.766	0.99
0.765	0.9825
0.764	0.975
0.763	0.967857
0.762	0.960714
0.761	0.953214
0.76	0.946071
0.759	0.938571
0.758	0.931429
0.757	0.924286
0.756	0.917143
0.755	0.909643
0.754	0.902143
0.753	0.895357
0.752	0.888214
0.751	0.880714
0.75	0.873929
0.749	0.866429
0.748	0.859286
0.747	0.8525
0.746	0.845357
0.745	0.838214
0.744	0.831071
0.743	0.823929
0.742	0.816429
0.741	0.809286
0.74	0.8025
0.739	0.795357
0.738	0.788214
0.737	0.781071
0.736	0.773929
0.735	0.767143
0.734	0.760357
0.733	0.753214
0.732	0.746071
0.731	0.739286
0.73	0.732143
0.729	0.725
0.728	0.717857
0.727	0.711071
0.726	0.703929
0.725	0.697143
0.724	0.690357
0.723	0.683214
0.722	0.676429
0.721	0.669643
0.72	0.6625
0.719	0.655357
0.718	0.648571
0.717	0.641429
0.716	0.634286
0.715	0.6275
0.714	0.620714
0.713	0.613929
0.712	0.607143
0.711	0.600357
0.71	0.593214
0.709	0.586429
0.708	0.579643
0.707	0.572857
0.706	0.566071
0.705	0.559286
0.704	0.552143
0.703	0.545
0.702	0.538214
0.701	0.531429
0.7	0.524643
0.699	0.517857
0.698	0.511071
0.697	0.504286
0.696	0.4975
0.695	0.490714
0.694	0.483929
0.693	0.477143
0.692	0.470714
0.691	0.463571
0.69	0.456786
0.689	0.450357
0.688	0.443571
0.687	0.436786
0.686	0.43
0.685	0.423214
0.684	0.416429
0.683	0.41
0.682	0.403214
0.681	0.396429
0.68	0.39
0.679	0.383214
0.678	0.376429
0.677	0.369643
0.676	0.362857
0.675	0.356107
0.674	0.349464
0.673	0.343214
0.672	0.336357
0.671	0.329679
0.67	0.323214
0.669	0.316714
0.668	0.310036
0.667	0.303714
0.666	0.297
0.665	0.290036
0.664	0.283607
0.663	0.276821
0.662	0.270179
0.661	0.263679
0.66	0.257071
0.659	0.250321
0.658	0.243679
0.657	0.237179
0.656	0.23075
0.655	0.223964
0.654	0.217821
0.653	0.210893
0.652	0.204
0.651	0.197714
0.65	0.191286
0.649	0.184786
0.648	0.178357
0.647	0.17175
0.646	0.165
0.645	0.158607
0.644	0.152179
0.643	0.145679
0.642	0.139214
0.641	0.132786
0.64	0.126357
0.639	0.119821
0.638	0.113607
0.637	0.107107
0.636	0.100607
0.635	0.0943929
0.634	0.0877857
0.633	0.0812143
0.632	0.0748929
0.631	0.0683571
0.63	0.0619643
0.629	0.0555357
0.628	0.0494643
0.627	0.04275
0.626	0.0361786
0.625	0.0299036
0.624	0.0236464
0.623	0.0170357
0.622	0.0108893
0.621	0.00441786
0.62	-0.0020525
0.619	-0.00831429
0.618	-0.0146464
0.617	-0.0210321
0.616	-0.0272429
0.615	-0.0336857
0.614	-0.0406786
0.613	-0.0471786
0.612	-0.0533571
0.611	-0.0596786
0.61	-0.0659643
0.609	-0.0721071
0.608	-0.0785714
0.607	-0.0849286
0.606	-0.0908571
0.605	-0.0971786
0.604	-0.103429
0.603	-0.109536
0.602	-0.115857
0.601	-0.122464
0.6	-0.128786
0.599	-0.135
0.598	-0.141179
0.597	-0.147393
0.596	-0.153643
0.595	-0.160071
0.594	-0.166393
0.593	-0.172536
0.592	-0.178714
0.591	-0.185071
0.59	-0.191
0.589	-0.1975
0.588	-0.203857
0.587	-0.209964
0.586	-0.216321
0.585	-0.222464
0.584	-0.228286
0.583	-0.2345
0.582	-0.24075
0.581	-0.246964
0.58	-0.253179
0.579	-0.259429
0.578	-0.265643
0.577	-0.271571
0.576	-0.277964
0.575	-0.284286
0.574	-0.290214
0.573	-0.296536
0.572	-0.30275
0.571	-0.308786
0.57	-0.314893
0.569	-0.321143
0.568	-0.327179
0.567	-0.333429
0.566	-0.3395
0.565	-0.345571
0.564	-0.351571
0.563	-0.358214
0.562	-0.364286
0.561	-0.37
0.56	-0.376071
0.559	-0.382143
0.558	-0.388214
0.557	-0.394643
0.556	-0.400714
0.555	-0.406786
0.554	-0.412857
0.553	-0.418929
0.552	-0.425
0.551	-0.431071
0.55	-0.4375
0.549	-0.443571
0.548	-0.449286
0.547	-0.455357
0.546	-0.461786
0.545	-0.4675
0.544	-0.473571
0.543	-0.48
0.542	-0.485357
0.541	-0.491786
0.54	-0.497857
0.539	-0.503571
0.538	-0.509643
0.537	-0.515714
0.536	-0.521429
0.535	-0.527857
0.534	-0.533929
0.533	-0.539643
0.532	-0.545714
0.531	-0.551786
0.53	-0.558214
0.529	-0.563929
0.528	-0.57
0.527	-0.576071
0.526	-0.581786
0.525	-0.588214
0.524	-0.594286
0.523	-0.600357
0.522	-0.606071
0.521	-0.612143
0.52	-0.617857
0.519	-0.623929
0.518	-0.63
0.517	-0.636071
0.516	-0.641786
0.515	-0.647857
0.514	-0.653571
0.513	-0.659286
0.512	-0.665357
0.511	-0.671786
0.51	-0.677857
0.509	-0.683571
0.508	-0.689643
0.507	-0.695357
0.506	-0.701429
0.505	-0.7075
0.504	-0.713214
0.503	-0.718929
0.502	-0.725
0.501	-0.730714
0.5	-0.736786
0.499	-0.742857
0.498	-0.748929
0.497	-0.755
0.496	-0.761071
0.495	-0.766786
0.494	-0.7725
0.493	-0.778571
0.492	-0.784643
0.491	-0.790357
0.49	-0.796429
0.489	-0.802143
0.488	-0.807857
0.487	-0.813929
0.486	-0.82
0.485	-0.826071
0.484	-0.831786
0.483	-0.837857
0.482	-0.843571
0.481	-0.849286
0.48	-0.855357
0.479	-0.861429
0.478	-0.867143
0.477	-0.873214
0.476	-0.879286
0.475	-0.885
0.474	-0.891071
0.473	-0.897143
0.472	-0.902857
0.471	-0.908929
0.47	-0.914643
0.469	-0.920357
0.468	-0.926071
0.467	-0.932143
0.466	-0.938214
0.465	-0.943929
0.464	-0.949643
0.463	-0.955714
0.462	-0.961429
0.461	-0.9675
0.46	-0.973571
0.459	-0.979286
0.458	-0.985357
0.457	-0.991071
0.456	-0.996786
0.455	-1.0025
0.454	-1.00857
0.453	-1.01429
0.452	-1.02036
0.451	-1.02607
0.45	-1.03214
0.449	-1.03786
0.448	-1.04393
0.447	-1.04964
0.446	-1.05571
0.445	-1.06143
0.444	-1.0675
0.443	-1.07286
0.442	-1.07857
0.441	-1.08464
0.44	-1.09036
0.439	-1.09643
0.438	-1.10214
0.437	-1.10821
0.436	-1.11393
0.435	-1.12
0.434	-1.12643
0.433	-1.13179
0.432	-1.13786
0.431	-1.14357
0.43	-1.14929
0.429	-1.15536
0.428	-1.16143
0.427	-1.16714
0.426	-1.17321
0.425	-1.17893
0.424	-1.18464
0.423	-1.19036
0.422	-1.19643
0.421	-1.2025
0.42	-1.20821
0.419	-1.21393
0.418	-1.21964
0.417	-1.22536
0.416	-1.23143
0.415	-1.23714
0.414	-1.24286
0.413	-1.24893
0.412	-1.25464
0.411	-1.26
0.41	-1.26643
0.409	-1.27321
0.408	-1.27893
0.407	-1.28464
0.406	-1.29036
0.405	-1.29607
0.404	-1.30214
0.403	-1.30821
0.402	-1.31393
0.401	-1.31964
0.4	-1.32536
0.399	-1.33107
0.398	-1.33679
0.397	-1.34286
0.396	-1.34893
0.395	-1.35464
0.394	-1.36036
0.393	-1.36643
0.392	-1.37214
0.391	-1.37786
0.39	-1.38393
0.389	-1.38964
0.388	-1.39571
0.387	-1.40143
0.386	-1.40714
0.385	-1.41286
0.384	-1.41893
0.383	-1.425
0.382	-1.43071
0.381	-1.43679
0.38	-1.4425
0.379	-1.44821
0.378	-1.45393
0.377	-1.46036
0.376	-1.46607
0.375	-1.47179
0.374	-1.4775
0.373	-1.48321
0.372	-1.48893
0.371	-1.495
0.37	-1.50107
0.369	-1.50643
0.368	-1.51286
0.367	-1.51857
0.366	-1.52429
0.365	-1.53036
0.364	-1.53643
0.363	-1.54214
0.362	-1.54821
0.361	-1.55393
0.36	-1.55929
0.359	-1.56536
0.358	-1.57179
0.357	-1.57714
0.356	-1.58321
0.355	-1.58929
0.354	-1.595
0.353	-1.60071
0.352	-1.60679
0.351	-1.61286
0.35	-1.61857
0.349	-1.62429
0.348	-1.63036
0.347	-1.63571
0.346	-1.64179
0.345	-1.64786
0.344	-1.65393
0.343	-1.65964
0.342	-1.66536
0.341	-1.67143
0.34	-1.67714
0.339	-1.68321
0.338	-1.68893
0.337	-1.69464
0.336	-1.70071
0.335	-1.70679
0.334	-1.7125
0.333	-1.71857
0.332	-1.72464
0.331	-1.73071
0.33	-1.73643
0.329	-1.74214
0.328	-1.74821
0.327	-1.75393
0.326	-1.76
0.325	-1.76607
0.324	-1.77179
0.323	-1.7775
0.322	-1.78357
0.321	-1.78893
0.32	-1.79536
0.319	-1.80143
0.318	-1.80714
0.317	-1.81321
0.316	-1.81929
0.315	-1.82464
0.314	-1.83071
0.313	-1.83679
0.312	-1.8425
0.311	-1.84857
0.31	-1.85429
0.309	-1.86036
0.308	-1.86643
0.307	-1.8725
0.306	-1.87857
0.305	-1.88429
0.304	-1.89036
0.303	-1.89643
0.302	-1.90214
0.301	-1.90821
0.3	-1.91393
0.299	-1.92
0.298	-1.92607
0.297	-1.93179
0.296	-1.9375
0.295	-1.94357
0.294	-1.95
0.293	-1.95571
0.292	-1.96179
0.291	-1.96786
0.29	-1.97357
0.289	-1.97929
0.288	-1.98571
0.287	-1.99179
0.286	-1.99786
0.285	-2.00357
0.284	-2.00964
0.283	-2.01536
0.282	-2.02143
0.281	-2.02786
0.28	-2.03357
0.279	-2.03964
0.278	-2.04571
0.277	-2.05143
0.276	-2.0575
0.275	-2.06357
0.274	-2.06964
0.273	-2.07536
0.272	-2.08143
0.271	-2.0875
0.27	-2.09321
0.269	-2.09929
0.268	-2.10571
0.267	-2.11143
0.266	-2.1175
0.265	-2.12321
0.264	-2.12893
0.263	-2.135
0.262	-2.14143
0.261	-2.14714
0.26	-2.15286
0.259	-2.15893
0.258	-2.16464
0.257	-2.17036
0.256	-2.17679
0.255	-2.18321
0.254	-2.18893
0.253	-2.195
0.252	-2.20071
0.251	-2.20643
0.25	-2.2125
0.249	-2.21857
0.248	-2.22464
0.247	-2.23071
0.246	-2.23643
0.245	-2.2425
0.244	-2.24821
0.243	-2.25464
0.242	-2.26071
0.241	-2.26643
0.24	-2.2725
0.239	-2.27857
0.238	-2.28429
0.237	-2.29036
0.236	-2.29643
0.235	-2.30214
0.234	-2.30821
0.233	-2.31429
0.232	-2.32
0.231	-2.32607
0.23	-2.33214
0.229	-2.33786
0.228	-2.34357
0.227	-2.34929
0.226	-2.35536
0.225	-2.36143
0.224	-2.36714
0.223	-2.37321
0.222	-2.37893
0.221	-2.38464
0.22	-2.39107
0.219	-2.39643
0.218	-2.4025
0.217	-2.40857
0.216	-2.41429
0.215	-2.42036
0.214	-2.42607
0.213	-2.43214
0.212	-2.43786
0.211	-2.44393
0.21	-2.45
0.209	-2.45536
0.208	-2.46143
0.207	-2.4675
0.206	-2.47286
0.205	-2.47893
0.204	-2.485
0.203	-2.49071
0.202	-2.49643
0.201	-2.50214
0.2	-2.50786
0.199	-2.51393
0.198	-2.52
0.197	-2.52536
0.196	-2.53107
0.195	-2.53714
0.194	-2.54286
0.193	-2.54857
0.192	-2.555
0.191	-2.56071
0.19	-2.56607
0.189	-2.57214
0.188	-2.5775
0.187	-2.58321
0.186	-2.58893
0.185	-2.59464
0.184	-2.60036
0.183	-2.60607
0.182	-2.61179
0.181	-2.6175
0.18	-2.62286
0.179	-2.62893
0.178	-2.63464
0.177	-2.64036
0.176	-2.64571
0.175	-2.65143
0.174	-2.65679
0.173	-2.66286
0.172	-2.66857
0.171	-2.67393
0.17	-2.67964
0.169	-2.685
0.168	-2.69036
0.167	-2.69571
0.166	-2.70179
0.165	-2.7075
0.164	-2.71321
0.163	-2.71893
0.162	-2.72429
0.161	-2.72964
0.16	-2.735
0.159	-2.74071
0.158	-2.74607
0.157	-2.75143
0.156	-2.75679
0.155	-2.76214
0.154	-2.76786
0.153	-2.77357
0.152	-2.77893
0.151	-2.78429
0.15	-2.78964
0.149	-2.79536
0.148	-2.80071
0.147	-2.80607
0.146	-2.81179
0.145	-2.81679
0.144	-2.82214
0.143	-2.82786
0.142	-2.83286
0.141	-2.83857
0.14	-2.84429
0.139	-2.84929
0.138	-2.85464
0.137	-2.86
0.136	-2.865
0.135	-2.87036
0.134	-2.87571
0.133	-2.88107
0.132	-2.88643
0.131	-2.89179
0.13	-2.89679
0.129	-2.90179
0.128	-2.90714
0.127	-2.9125
0.126	-2.9175
0.125	-2.92321
0.124	-2.92821
0.123	-2.93357
0.122	-2.93893
0.121	-2.94393
0.12	-2.94893
0.119	-2.95429
0.118	-2.95929
0.117	-2.96429
0.116	-2.96929
0.115	-2.97464
0.114	-2.98
0.113	-2.985
0.112	-2.99036
0.111	-2.995
0.11	-2.99964
0.109	-3.005
0.108	-3.01
0.107	-3.015
0.106	-3.02
0.105	-3.025
0.104	-3.02964
0.103	-3.035
0.102	-3.04
0.101	-3.04536
0.1	-3.05
0.099	-3.05536
0.098	-3.06
0.097	-3.06464
0.096	-3.07
0.095	-3.07536
0.094	-3.07964
0.093	-3.08464
0.092	-3.08964
0.091	-3.09429
0.09	-3.09929
0.089	-3.10429
0.088	-3.10964
0.087	-3.11429
0.086	-3.11929
0.085	-3.12357
0.084	-3.12821
0.083	-3.13357
0.082	-3.13821
0.081	-3.14321
0.08	-3.14786
0.079	-3.15286
0.078	-3.15714
0.077	-3.16214
0.076	-3.16714
0.075	-3.17214
0.074	-3.17679
0.073	-3.18143
0.072	-3.18607
0.071	-3.19071
0.07	-3.19571
0.069	-3.20036
0.068	-3.205
0.067	-3.20964
0.066	-3.21429
0.065	-3.21893
0.064	-3.22393
0.063	-3.22857
0.062	-3.23321
0.061	-3.23786
0.06	-3.2425
0.059	-3.24679
0.058	-3.25143
0.057	-3.25607
0.056	-3.26071
0.055	-3.26536
0.054	-3.26964
0.053	-3.27429
0.052	-3.27893
0.051	-3.28393
0.05	-3.28893
0.049	-3.29321
0.048	-3.29786
0.047	-3.3025
0.046	-3.30679
0.045	-3.31143
0.044	-3.31607
0.043	-3.32036
0.042	-3.325
0.041	-3.32929
0.04	-3.33393
0.039	-3.33857
0.038	-3.34321
0.037	-3.34786
0.036	-3.3525
0.035	-3.35714
0.034	-3.36179
0.033	-3.36607
0.032	-3.37071
0.031	-3.37571
0.03	-3.37964
0.029	-3.38429
0.028	-3.38893
0.027	-3.39321
0.026	-3.39786
0.025	-3.40286
0.024	-3.40714
0.023	-3.41179
0.022	-3.41607
0.021	-3.42071
0.02	-3.425
0.019	-3.43
0.018	-3.43464
0.017	-3.43893
0.016	-3.44393
0.015	-3.44857
0.014	-3.45286
0.013	-3.4575
0.012	-3.4625
0.011	-3.46679
0.01	-3.47143
0.009	-3.47607
0.008	-3.48071
0.007	-3.485
0.006	-3.49
0.005	-3.49464
0.004	-3.49929
0.003	-3.50393
0.002	-3.50857
[truncated: 1 more rows]

## Sheet: sr_0.06
U	I
0	-4.21071
0.001	-4.09643
0.002	-4.00714
0.003	-3.92857
0.004	-3.85714
0.005	-3.79286
0.006	-3.72857
0.007	-3.67143
0.008	-3.61786
0.009	-3.56357
0.01	-3.5125
0.011	-3.46393
0.012	-3.41643
0.013	-3.37
0.014	-3.32607
0.015	-3.28286
0.016	-3.24107
0.017	-3.2
0.018	-3.16036
0.019	-3.12107
0.02	-3.0825
0.021	-3.04536
0.022	-3.00857
0.023	-2.9725
0.024	-2.93679
0.025	-2.90179
0.026	-2.86714
0.027	-2.83393
0.028	-2.80071
0.029	-2.76821
0.03	-2.73607
0.031	-2.70429
0.032	-2.67286
0.033	-2.64214
0.034	-2.61214
0.035	-2.58179
0.036	-2.55214
0.037	-2.52321
0.038	-2.49393
0.039	-2.465
0.04	-2.43714
0.041	-2.40929
0.042	-2.38143
0.043	-2.35429
0.044	-2.32714
0.045	-2.3
0.046	-2.27393
0.047	-2.2475
0.048	-2.22143
0.049	-2.19571
0.05	-2.17036
0.051	-2.14429
0.052	-2.11929
0.053	-2.095
0.054	-2.07036
0.055	-2.04607
0.056	-2.02179
0.057	-1.99786
0.058	-1.97357
0.059	-1.95071
0.06	-1.92714
0.061	-1.90393
0.062	-1.88107
0.063	-1.85821
0.064	-1.835
0.065	-1.8125
0.066	-1.79036
0.067	-1.76821
0.068	-1.74607
0.069	-1.72429
0.07	-1.70214
0.071	-1.68036
0.072	-1.65964
0.073	-1.63786
0.074	-1.61714
0.075	-1.59607
0.076	-1.575
0.077	-1.55429
0.078	-1.53357
0.079	-1.51321
0.08	-1.49321
0.081	-1.47286
0.082	-1.45286
0.083	-1.43286
0.084	-1.41286
0.085	-1.39357
0.086	-1.37393
0.087	-1.35429
0.088	-1.335
0.089	-1.31536
0.09	-1.29607
0.091	-1.27714
0.092	-1.25821
0.093	-1.23964
0.094	-1.22071
0.095	-1.20214
0.096	-1.18357
0.097	-1.16536
0.098	-1.14714
0.099	-1.12857
0.1	-1.11036
0.101	-1.0925
0.102	-1.07429
0.103	-1.05607
0.104	-1.03893
0.105	-1.02107
0.106	-1.00357
0.107	-0.986429
0.108	-0.968929
0.109	-0.951429
0.11	-0.934286
0.111	-0.917143
0.112	-0.900357
0.113	-0.883214
0.114	-0.866429
0.115	-0.848929
0.116	-0.832143
0.117	-0.816071
0.118	-0.799286
0.119	-0.782857
0.12	-0.766786
0.121	-0.75
0.122	-0.733571
0.123	-0.7175
0.124	-0.701429
0.125	-0.685357
0.126	-0.669286
0.127	-0.653571
0.128	-0.6375
0.129	-0.621429
0.13	-0.606071
0.131	-0.590357
0.132	-0.574643
0.133	-0.559286
0.134	-0.543929
0.135	-0.528214
0.136	-0.513214
0.137	-0.497857
0.138	-0.4825
0.139	-0.467857
0.14	-0.4525
0.141	-0.437143
0.142	-0.4225
0.143	-0.407857
0.144	-0.392857
0.145	-0.378214
0.146	-0.363929
0.147	-0.348857
0.148	-0.334357
0.149	-0.320143
0.15	-0.305286
0.151	-0.290643
0.152	-0.276464
0.153	-0.261964
0.154	-0.247464
0.155	-0.233714
0.156	-0.219607
0.157	-0.205643
0.158	-0.191571
0.159	-0.177714
0.16	-0.163643
0.161	-0.149786
0.162	-0.136179
0.163	-0.122429
0.164	-0.108643
0.165	-0.0951071
0.166	-0.0813214
0.167	-0.0676071
0.168	-0.0545
0.169	-0.0409286
0.17	-0.0275536
0.171	-0.0142821
0.172	-0.000873929
0.173	0.0125357
0.174	0.0256857
0.175	0.0388571
0.176	0.0518929
0.177	0.0648214
0.178	0.0778929
0.179	0.0911071
0.18	0.104214
0.181	0.116643
0.182	0.129179
0.183	0.142036
0.184	0.1545
0.185	0.167357
0.186	0.18025
0.187	0.1925
0.188	0.205071
0.189	0.217571
0.19	0.229964
0.191	0.242536
0.192	0.25525
0.193	0.267714
0.194	0.279929
0.195	0.292214
0.196	0.304357
0.197	0.316321
0.198	0.328857
0.199	0.340893
0.2	0.352571
0.201	0.364643
0.202	0.376786
0.203	0.388571
0.204	0.400714
0.205	0.413214
0.206	0.425
0.207	0.436429
0.208	0.448214
0.209	0.46
0.21	0.471429
0.211	0.483214
0.212	0.494643
0.213	0.506071
0.214	0.517857
0.215	0.529286
0.216	0.540714
0.217	0.5525
0.218	0.563929
0.219	0.575
0.22	0.586429
0.221	0.5975
0.222	0.608929
0.223	0.62
0.224	0.631429
0.225	0.6425
0.226	0.653571
0.227	0.664286
0.228	0.675714
0.229	0.686429
0.23	0.6975
0.231	0.708571
0.232	0.719286
0.233	0.730357
0.234	0.741429
0.235	0.751786
0.236	0.7625
0.237	0.773571
0.238	0.783929
0.239	0.794643
0.24	0.805357
0.241	0.816071
0.242	0.826786
0.243	0.8375
0.244	0.848214
0.245	0.858214
0.246	0.868929
0.247	0.879643
0.248	0.889643
0.249	0.9
0.25	0.910714
0.251	0.920714
0.252	0.931071
0.253	0.941429
0.254	0.951786
0.255	0.962143
0.256	0.9725
0.257	0.9825
0.258	0.9925
0.259	1.0025
0.26	1.0125
0.261	1.0225
0.262	1.0325
0.263	1.04286
0.264	1.0525
0.265	1.0625
0.266	1.0725
0.267	1.08214
0.268	1.09214
0.269	1.1025
0.27	1.11214
0.271	1.12179
0.272	1.13143
0.273	1.14107
0.274	1.15071
0.275	1.16071
0.276	1.17036
0.277	1.17964
0.278	1.18929
0.279	1.19893
0.28	1.20821
0.281	1.21821
0.282	1.22821
0.283	1.23714
0.284	1.24643
0.285	1.25571
0.286	1.265
0.287	1.27429
0.288	1.28393
0.289	1.29321
0.29	1.30214
0.291	1.31143
0.292	1.32071
0.293	1.32964
0.294	1.33929
0.295	1.34857
0.296	1.3575
0.297	1.36643
0.298	1.37571
0.299	1.38464
0.3	1.39393
0.301	1.40321
0.302	1.41214
0.303	1.42107
0.304	1.43
0.305	1.43893
0.306	1.44786
0.307	1.45714
0.308	1.46571
0.309	1.47429
0.31	1.48321
0.311	1.49179
0.312	1.50036
0.313	1.50929
0.314	1.51821
0.315	1.52679
0.316	1.53571
0.317	1.54429
0.318	1.55286
0.319	1.56143
0.32	1.57036
0.321	1.57893
0.322	1.58714
0.323	1.59571
0.324	1.60429
0.325	1.61286
0.326	1.62143
0.327	1.63
0.328	1.63786
0.329	1.64643
0.33	1.65536
0.331	1.66357
0.332	1.67179
0.333	1.68036
0.334	1.68857
0.335	1.69679
0.336	1.705
0.337	1.71321
0.338	1.72143
0.339	1.72964
0.34	1.73786
0.341	1.74571
0.342	1.75393
0.343	1.76214
0.344	1.77036
0.345	1.77857
0.346	1.78679
0.347	1.79464
0.348	1.8025
0.349	1.81036
0.35	1.81821
0.351	1.82643
0.352	1.83464
0.353	1.8425
0.354	1.85036
0.355	1.85821
0.356	1.86607
0.357	1.87357
0.358	1.88179
0.359	1.89
0.36	1.89714
0.361	1.905
0.362	1.91286
0.363	1.92036
0.364	1.92821
0.365	1.93607
0.366	1.94357
0.367	1.95143
0.368	1.95893
0.369	1.96643
0.37	1.97429
0.371	1.98214
0.372	1.99
0.373	1.99679
0.374	2.00464
0.375	2.01214
0.376	2.01929
0.377	2.02679
0.378	2.03464
0.379	2.04179
0.38	2.04929
0.381	2.05679
0.382	2.06429
0.383	2.07143
0.384	2.07929
0.385	2.08643
0.386	2.09357
0.387	2.10107
0.388	2.10821
0.389	2.11536
0.39	2.12286
0.391	2.13036
0.392	2.13714
0.393	2.14464
0.394	2.15179
0.395	2.15857
0.396	2.16571
0.397	2.17357
0.398	2.18036
0.399	2.18714
0.4	2.19429
0.401	2.20143
0.402	2.20857
0.403	2.21571
0.404	2.22286
0.405	2.22964
0.406	2.23679
0.407	2.24393
0.408	2.25071
0.409	2.25857
0.41	2.26643
0.411	2.2725
0.412	2.27929
0.413	2.28607
0.414	2.29286
0.415	2.29964
0.416	2.30643
0.417	2.31321
0.418	2.31964
0.419	2.32643
0.42	2.33357
0.421	2.34
0.422	2.34714
0.423	2.35393
0.424	2.36
0.425	2.36679
0.426	2.37357
0.427	2.38
0.428	2.38679
0.429	2.39357
0.43	2.4
0.431	2.40679
0.432	2.41321
0.433	2.41964
0.434	2.42643
0.435	2.43321
0.436	2.43964
0.437	2.44571
0.438	2.45214
0.439	2.45857
0.44	2.465
0.441	2.47179
0.442	2.47821
0.443	2.48429
0.444	2.49071
0.445	2.49714
0.446	2.50357
0.447	2.51
0.448	2.51679
0.449	2.52321
0.45	2.52929
0.451	2.53536
0.452	2.54214
0.453	2.54821
0.454	2.55464
0.455	2.56107
0.456	2.56679
0.457	2.57321
0.458	2.57929
0.459	2.58536
0.46	2.59179
0.461	2.59857
0.462	2.60429
0.463	2.61036
0.464	2.61643
0.465	2.62286
0.466	2.62857
0.467	2.635
0.468	2.64107
0.469	2.64679
0.47	2.65286
0.471	2.65893
0.472	2.665
0.473	2.67143
0.474	2.6775
0.475	2.68286
0.476	2.68929
0.477	2.69536
0.478	2.70107
0.479	2.70679
0.48	2.71286
0.481	2.71893
0.482	2.72464
0.483	2.73071
0.484	2.73643
0.485	2.7425
0.486	2.74821
0.487	2.75429
0.488	2.75964
0.489	2.76571
0.49	2.77179
0.491	2.77714
0.492	2.78321
0.493	2.78893
0.494	2.79464
0.495	2.80036
0.496	2.80607
0.497	2.81179
0.498	2.81786
0.499	2.82393
0.5	2.82964
0.501	2.835
0.502	2.84071
0.503	2.84643
0.504	2.85214
0.505	2.85786
0.506	2.86357
0.507	2.86893
0.508	2.87464
0.509	2.88036
0.51	2.88571
0.511	2.89143
0.512	2.8975
0.513	2.90286
0.514	2.90821
0.515	2.91357
0.516	2.91929
0.517	2.92429
0.518	2.93
0.519	2.93571
0.52	2.94071
0.521	2.94643
0.522	2.95214
0.523	2.95714
0.524	2.96286
0.525	2.96857
0.526	2.97357
0.527	2.97893
0.528	2.98429
0.529	2.99
0.53	2.995
0.531	3.00036
0.532	3.00571
0.533	3.01071
0.534	3.01643
0.535	3.02179
0.536	3.02679
0.537	3.0325
0.538	3.03786
0.539	3.04286
0.54	3.04821
0.541	3.05321
0.542	3.05857
0.543	3.06429
0.544	3.06964
0.545	3.07464
0.546	3.07964
0.547	3.085
0.548	3.09036
0.549	3.09536
0.55	3.10107
0.551	3.10607
0.552	3.11071
0.553	3.11607
0.554	3.12107
0.555	3.12607
0.556	3.13143
0.557	3.13679
0.558	3.14143
0.559	3.14643
0.56	3.15143
0.561	3.15679
0.562	3.16179
0.563	3.16714
0.564	3.17214
0.565	3.17679
0.566	3.18179
0.567	3.18679
0.568	3.19143
0.569	3.19679
0.57	3.20179
0.571	3.20643
0.572	3.21179
0.573	3.21643
0.574	3.22143
0.575	3.22643
0.576	3.23179
0.577	3.23643
0.578	3.24107
0.579	3.24571
0.58	3.25071
0.581	3.25536
0.582	3.26036
0.583	3.26536
0.584	3.27
0.585	3.275
0.586	3.28
0.587	3.28464
0.588	3.28964
0.589	3.295
0.59	3.29929
0.591	3.30393
0.592	3.30857
0.593	3.31321
0.594	3.31786
0.595	3.32286
0.596	3.32714
0.597	3.33179
0.598	3.33679
0.599	3.34143
0.6	3.34607
0.601	3.35107
0.602	3.35607
0.603	3.36036
0.604	3.36464
0.605	3.36929
0.606	3.37393
0.607	3.37857
0.608	3.38357
0.609	3.38821
0.61	3.3925
0.611	3.3975
0.612	3.40214
0.613	3.40643
0.614	3.41143
0.615	3.41643
0.616	3.42036
0.617	3.42464
0.618	3.42893
0.619	3.43357
0.62	3.43821
0.621	3.44286
0.622	3.44714
0.623	3.45143
0.624	3.45607
0.625	3.46071
0.626	3.465
0.627	3.46964
0.628	3.47429
0.629	3.47821
0.63	3.48286
0.631	3.4875
0.632	3.49179
0.633	3.49607
0.634	3.50071
0.635	3.50464
0.636	3.50929
0.637	3.51357
0.638	3.51786
0.639	3.5225
0.64	3.52714
0.641	3.53107
0.642	3.53536
0.643	3.53964
0.644	3.54393
0.645	3.54821
0.646	3.55214
0.647	3.55679
0.648	3.56071
0.649	3.565
0.65	3.56929
0.651	3.575
0.652	3.57857
0.653	3.58214
0.654	3.58571
0.655	3.58929
0.656	3.59643
0.657	3.6
0.658	3.60357
0.659	3.60714
0.66	3.61071
0.661	3.61429
0.662	3.62143
0.663	3.625
0.664	3.62857
0.665	3.63214
0.666	3.63571
0.667	3.64286
0.668	3.64643
0.669	3.65
0.67	3.65357
0.671	3.65714
0.672	3.66071
0.673	3.66429
0.674	3.67143
0.675	3.675
0.676	3.67857
0.677	3.68214
0.678	3.68571
0.679	3.68929
0.68	3.69286
0.681	3.7
0.682	3.70357
0.683	3.70714
0.684	3.71071
0.685	3.71429
0.686	3.71786
0.687	3.72143
0.688	3.725
0.689	3.73214
0.69	3.73571
0.691	3.73929
0.692	3.74286
0.693	3.74643
0.694	3.75
0.695	3.75357
0.696	3.75714
0.697	3.76071
0.698	3.76786
0.699	3.77143
0.7	3.775
0.701	3.77857
0.702	3.78214
0.703	3.78571
0.704	3.78929
0.705	3.79286
0.706	3.79643
0.707	3.8
0.708	3.80357
0.709	3.80714
0.71	3.81429
0.711	3.81786
0.712	3.82143
0.713	3.825
0.714	3.82857
0.715	3.83214
0.716	3.83571
0.717	3.83929
0.718	3.84286
0.719	3.84643
0.72	3.85
0.721	3.85357
0.722	3.85714
0.723	3.86071
0.724	3.86786
0.725	3.86786
0.726	3.875
0.727	3.87857
0.728	3.88214
0.729	3.88571
0.73	3.88929
0.731	3.89286
0.732	3.89643
0.733	3.9
0.734	3.90357
0.735	3.90714
0.736	3.91071
0.737	3.91429
0.738	3.91786
0.739	3.92143
0.74	3.925
0.741	3.92857
0.742	3.93214
0.743	3.93571
0.744	3.93929
0.745	3.94286
0.746	3.94643
0.747	3.95
0.748	3.95357
0.749	3.95714
0.75	3.96071
0.751	3.96429
0.752	3.96786
0.753	3.97143
0.754	3.975
0.755	3.97857
0.756	3.98214
0.757	3.98571
0.758	3.98929
0.759	3.99286
0.76	3.99643
0.761	4
0.762	4.00357
0.763	4.00714
0.764	4.01071
0.765	4.01429
0.766	4.01786
0.767	4.02143
0.768	4.025
0.769	4.02857
0.77	4.03214
0.771	4.03571
0.772	4.03929
0.773	4.04286
0.774	4.04643
0.775	4.05
0.776	4.05357
0.777	4.05714
0.778	4.06071
0.779	4.06429
0.78	4.06786
0.781	4.07143
0.782	4.075
0.783	4.075
0.784	4.07857
0.785	4.08214
0.786	4.08571
0.787	4.08929
0.788	4.09286
0.789	4.09643
0.79	4.1
0.791	4.10357
0.792	4.10714
0.793	4.11071
0.794	4.11429
0.795	4.11786
0.796	4.12143
0.797	4.125
0.798	4.12857
0.799	4.13214
0.8	4.13571
0.801	4.13571
0.802	4.13929
0.803	4.14286
0.804	4.14643
0.805	4.15
0.806	4.15357
0.807	4.15714
0.808	4.16071
0.809	4.16429
0.81	4.16786
0.811	4.17143
0.812	4.175
0.813	4.175
0.814	4.17857
0.815	4.18214
0.816	4.18571
0.817	4.18929
0.818	4.19286
0.819	4.19643
0.82	4.2
0.821	4.20357
0.822	4.20714
0.823	4.21071
0.824	4.21429
0.825	4.21786
0.826	4.21786
0.827	4.22143
0.828	4.225
0.829	4.22857
0.83	4.23214
0.831	4.23571
0.832	4.23929
0.833	4.24286
0.834	4.24286
0.835	4.24643
0.836	4.25
0.837	4.25357
0.838	4.25714
0.839	4.26071
0.84	4.26429
0.841	4.26429
0.842	4.26786
0.843	4.27143
0.844	4.275
0.845	4.27857
0.846	4.28214
0.847	4.28571
0.848	4.28929
0.849	4.28929
0.85	4.29286
0.851	4.29643
0.852	4.3
0.853	4.30357
0.854	4.30714
0.855	4.31071
0.856	4.31071
0.857	4.31429
0.858	4.31786
0.859	4.32143
0.86	4.325
0.861	4.32857
0.862	4.32857
0.863	4.33214
0.864	4.33571
0.865	4.33929
0.866	4.34286
0.867	4.34643
0.868	4.35
0.869	4.35
0.87	4.35357
0.871	4.35714
0.872	4.36071
0.873	4.36429
0.874	4.36786
0.875	4.37143
0.876	4.37143
0.877	4.375
0.878	4.37857
0.879	4.38214
0.88	4.38571
0.881	4.38571
0.882	4.38929
0.883	4.39286
0.884	4.39643
0.885	4.4
0.886	4.40357
0.887	4.40357
0.888	4.40714
0.889	4.41071
0.89	4.41429
0.891	4.41786
0.892	4.42143
0.893	4.42143
0.894	4.425
0.895	4.42857
0.896	4.43214
0.897	4.43571
0.898	4.43571
0.899	4.43929
0.9	4.44286
0.901	4.44643
0.902	4.45
0.903	4.45357
0.904	4.45357
0.905	4.45714
0.906	4.46071
0.907	4.46429
0.908	4.46786
0.909	4.47143
0.91	4.475
0.911	4.475
0.912	4.47857
0.913	4.48214
0.914	4.48571
0.915	4.48929
0.916	4.48929
0.917	4.49286
0.918	4.49643
0.919	4.5
0.92	4.5
0.921	4.50357
0.922	4.50714
0.923	4.51071
0.924	4.51429
0.925	4.51429
0.926	4.51786
0.927	4.52143
0.928	4.525
0.929	4.52857
0.93	4.52857
0.931	4.53214
0.932	4.53571
0.933	4.53929
0.934	4.54286
0.935	4.54643
0.936	4.54643
0.937	4.55
0.938	4.55357
0.939	4.55714
0.94	4.56071
0.941	4.56071
0.942	4.56429
0.943	4.56786
0.944	4.57143
0.945	4.575
0.946	4.575
0.947	4.57857
0.948	4.58214
0.949	4.58571
0.95	4.58929
0.951	4.58929
0.952	4.59286
0.953	4.59643
0.954	4.6
0.955	4.6
0.956	4.60357
0.957	4.60714
0.958	4.61071
0.959	4.61429
0.96	4.61429
0.961	4.61786
0.962	4.62143
0.963	4.625
0.964	4.62857
0.965	4.62857
0.966	4.63214
0.967	4.63571
0.968	4.63929
0.969	4.64286
0.97	4.64286
0.971	4.64643
0.972	4.65
0.973	4.65357
0.974	4.65714
0.975	4.65714
0.976	4.66071
0.977	4.66429
0.978	4.66786
0.979	4.67143
0.98	4.67143
0.981	4.675
0.982	4.67857
0.983	4.68214
0.984	4.68214
0.985	4.68571
0.986	4.68929
0.987	4.69286
0.988	4.69643
0.989	4.69643
0.99	4.7
0.991	4.70357
0.992	4.70714
0.993	4.71071
0.994	4.71071
0.995	4.71429
0.996	4.71786
0.997	4.72143
0.998	4.725
0.999	4.725
1	4.68214
0.999	4.59286
0.998	4.525
0.997	4.46429
0.996	4.41071
0.995	4.36071
0.994	4.31786
0.993	4.275
0.992	4.23214
0.991	4.19643
0.99	4.16071
0.989	4.125
0.988	4.08929
0.987	4.05714
0.986	4.025
0.985	3.99643
0.984	3.96429
0.983	3.93571
0.982	3.90714
0.981	3.88214
0.98	3.85357
0.979	3.82857
0.978	3.80357
0.977	3.775
0.976	3.75357
0.975	3.72857
0.974	3.70357
0.973	3.67857
0.972	3.65714
0.971	3.63571
0.97	3.61071
0.969	3.58929
0.968	3.56857
0.967	3.54714
0.966	3.52607
0.965	3.50536
0.964	3.485
0.963	3.46464
0.962	3.445
0.961	3.42536
0.96	3.40571
0.959	3.38607
0.958	3.36714
0.957	3.34821
0.956	3.32964
0.955	3.31107
0.954	3.29286
0.953	3.27464
0.952	3.25714
0.951	3.23893
0.95	3.22143
0.949	3.20429
0.948	3.18679
0.947	3.16929
0.946	3.1525
0.945	3.13607
0.944	3.11893
0.943	3.1025
0.942	3.08643
0.941	3.06964
0.94	3.05321
0.939	3.0375
0.938	3.02143
0.937	3.00571
0.936	2.99036
0.935	2.97464
0.934	2.95893
0.933	2.94393
0.932	2.92857
0.931	2.91357
0.93	2.89857
0.929	2.88357
0.928	2.86857
0.927	2.85393
0.926	2.83964
0.925	2.825
0.924	2.81036
0.923	2.79607
0.922	2.78143
0.921	2.76714
0.92	2.75286
0.919	2.73893
0.918	2.725
0.917	2.71107
0.916	2.6975
0.915	2.68357
0.914	2.66964
0.913	2.65607
0.912	2.6425
0.911	2.62893
0.91	2.61571
0.909	2.60214
0.908	2.58857
0.907	2.57607
0.906	2.56286
0.905	2.54964
0.904	2.53679
0.903	2.52357
0.902	2.51071
0.901	2.49786
0.9	2.485
0.899	2.4725
0.898	2.45964
0.897	2.44714
0.896	2.43429
0.895	2.42179
0.894	2.40964
0.893	2.39679
0.892	2.38429
0.891	2.3725
0.89	2.36
0.889	2.34786
0.888	2.33571
0.887	2.32357
0.886	2.31143
0.885	2.29964
0.884	2.2875
0.883	2.27536
0.882	2.26393
0.881	2.25179
0.88	2.24036
0.879	2.22821
0.878	2.21679
0.877	2.20464
0.876	2.19286
0.875	2.18179
0.874	2.17
0.873	2.15857
0.872	2.1475
0.871	2.13571
0.87	2.12393
0.869	2.11286
0.868	2.10143
0.867	2.09036
0.866	2.07893
0.865	2.06786
0.864	2.05679
0.863	2.04536
0.862	2.03464
0.861	2.02357
0.86	2.0125
0.859	2.00179
0.858	1.99036
0.857	1.97929
0.856	1.96857
0.855	1.95786
0.854	1.94679
0.853	1.93607
0.852	1.925
0.851	1.91429
0.85	1.90357
0.849	1.89321
0.848	1.8825
0.847	1.87179
0.846	1.86143
0.845	1.85071
0.844	1.84
0.843	1.82964
0.842	1.81893
0.841	1.80857
0.84	1.79857
0.839	1.78786
0.838	1.7775
0.837	1.76714
0.836	1.75679
0.835	1.74679
0.834	1.73643
0.833	1.72643
0.832	1.71571
0.831	1.70571
0.83	1.69571
0.829	1.68536
0.828	1.67536
0.827	1.66571
0.826	1.65536
0.825	1.645
0.824	1.635
0.823	1.625
0.822	1.61536
0.821	1.60536
0.82	1.59536
0.819	1.58357
0.818	1.57429
0.817	1.56464
0.816	1.55464
0.815	1.545
0.814	1.53536
0.813	1.52536
0.812	1.51571
0.811	1.50607
0.81	1.49643
0.809	1.48679
0.808	1.4775
0.807	1.4675
0.806	1.45786
0.805	1.44821
0.804	1.43893
0.803	1.42893
0.802	1.41964
0.801	1.41
0.8	1.40036
0.799	1.39107
0.798	1.38143
0.797	1.37214
0.796	1.3625
0.795	1.35357
0.794	1.34393
0.793	1.33429
0.792	1.325
0.791	1.31571
0.79	1.30643
0.789	1.29714
0.788	1.28786
0.787	1.27857
0.786	1.26929
0.785	1.26
0.784	1.25071
0.783	1.24214
0.782	1.23286
0.781	1.22321
0.78	1.21393
0.779	1.205
0.778	1.19607
0.777	1.18679
0.776	1.17786
0.775	1.16857
0.774	1.15964
0.773	1.15071
0.772	1.14143
0.771	1.1325
0.77	1.12357
0.769	1.11464
0.768	1.105
0.767	1.09607
0.766	1.08714
0.765	1.07821
0.764	1.06893
0.763	1.06071
0.762	1.05143
0.761	1.0425
0.76	1.03393
0.759	1.025
0.758	1.01607
0.757	1.0075
0.756	0.998571
0.755	0.989286
0.754	0.980714
0.753	0.971786
0.752	0.963214
0.751	0.954286
0.75	0.946071
0.749	0.936786
0.748	0.927857
0.747	0.919643
0.746	0.910714
0.745	0.902143
0.744	0.893571
0.743	0.885
0.742	0.876071
0.741	0.8675
0.74	0.858929
0.739	0.850357
0.738	0.841786
0.737	0.833214
0.736	0.824286
0.735	0.815714
0.734	0.807143
0.733	0.798571
0.732	0.79
0.731	0.781786
0.73	0.773214
0.729	0.764286
0.728	0.756071
0.727	0.7475
0.726	0.738929
0.725	0.730714
0.724	0.722143
0.723	0.713571
0.722	0.705
0.721	0.696786
0.72	0.688571
0.719	0.68
0.718	0.672143
0.717	0.663214
0.716	0.654643
0.715	0.646429
0.714	0.637857
0.713	0.629286
0.712	0.621429
0.711	0.612857
0.71	0.604286
0.709	0.596429
0.708	0.587857
0.707	0.579643
0.706	0.571429
0.705	0.563214
0.704	0.554286
0.703	0.546071
0.702	0.537857
0.701	0.529643
0.7	0.521429
0.699	0.513214
0.698	0.505
0.697	0.496786
0.696	0.488571
0.695	0.480357
0.694	0.472143
0.693	0.464286
0.692	0.456071
0.691	0.4475
0.69	0.439286
0.689	0.431071
0.688	0.423214
0.687	0.415
0.686	0.406786
0.685	0.398571
0.684	0.390357
0.683	0.3825
0.682	0.374286
0.681	0.366071
0.68	0.358571
0.679	0.350071
0.678	0.341643
0.677	0.33375
0.676	0.325821
0.675	0.317607
0.674	0.30975
0.673	0.301821
0.672	0.293429
0.671	0.285464
0.67	0.277607
0.669	0.2695
0.668	0.26125
0.667	0.253643
0.666	0.245357
0.665	0.237036
0.664	0.229214
0.663	0.221107
0.662	0.213036
0.661	0.205214
0.66	0.197214
0.659	0.189143
0.658	0.18125
0.657	0.173464
0.656	0.165536
0.655	0.1575
0.654	0.149714
0.653	0.141429
0.652	0.133357
0.651	0.125786
0.65	0.117893
0.649	0.110036
0.648	0.1025
0.647	0.0943571
0.646	0.08625
0.645	0.0782857
0.644	0.0705714
0.643	0.0628214
0.642	0.055
0.641	0.0472857
0.64	0.03925
0.639	0.0312321
0.638	0.0234929
0.637	0.0155357
0.636	0.00752857
0.635	6.13214e-05
0.634	-0.00793929
0.633	-0.0159929
0.632	-0.0236179
0.631	-0.0314786
0.63	-0.0393214
0.629	-0.0471786
0.628	-0.0548929
0.627	-0.063
0.626	-0.0706786
0.625	-0.0783929
0.624	-0.0860357
0.623	-0.0939286
0.622	-0.101464
0.621	-0.109214
0.62	-0.117214
0.619	-0.1245
0.618	-0.132643
0.617	-0.140321
0.616	-0.147643
0.615	-0.155786
0.614	-0.164036
0.613	-0.171464
0.612	-0.179286
0.611	-0.187071
0.61	-0.194643
0.609	-0.202321
0.608	-0.21025
0.607	-0.218
0.606	-0.225429
0.605	-0.233
0.604	-0.240821
0.603	-0.248179
0.602	-0.256179
0.601	-0.264036
0.6	-0.271536
0.599	-0.279464
0.598	-0.286964
0.597	-0.294429
0.596	-0.302321
0.595	-0.310179
0.594	-0.317679
0.593	-0.325286
0.592	-0.332857
0.591	-0.3405
0.59	-0.347821
0.589	-0.355821
0.588	-0.363571
0.587	-0.370714
0.586	-0.378571
0.585	-0.386071
0.584	-0.393214
0.583	-0.401071
0.582	-0.408929
0.581	-0.416071
0.58	-0.423929
0.579	-0.431429
0.578	-0.438929
0.577	-0.446071
0.576	-0.453929
0.575	-0.461786
0.574	-0.468929
0.573	-0.476786
0.572	-0.484286
0.571	-0.491429
0.57	-0.499286
0.569	-0.506786
0.568	-0.513929
0.567	-0.521429
0.566	-0.528929
0.565	-0.536429
0.564	-0.543571
0.563	-0.551786
0.562	-0.559286
0.561	-0.566786
0.56	-0.574286
0.559	-0.581429
0.558	-0.588929
0.557	-0.596429
0.556	-0.604286
0.555	-0.611429
0.554	-0.618929
0.553	-0.626071
0.552	-0.633214
0.551	-0.641071
0.55	-0.648571
0.549	-0.656071
0.548	-0.663214
0.547	-0.670714
0.546	-0.677857
0.545	-0.685357
0.544	-0.692857
0.543	-0.700357
0.542	-0.7075
0.541	-0.715
0.54	-0.7225
0.539	-0.729286
0.538	-0.736786
0.537	-0.744643
0.536	-0.752143
0.535	-0.759286
0.534	-0.766429
0.533	-0.773571
0.532	-0.781071
0.531	-0.788571
0.53	-0.795714
0.529	-0.802857
0.528	-0.810357
0.527	-0.817857
0.526	-0.824643
0.525	-0.832143
0.524	-0.84
0.523	-0.846786
0.522	-0.854286
0.521	-0.861786
0.52	-0.868571
0.519	-0.876071
0.518	-0.883571
0.517	-0.890714
0.516	-0.897857
0.515	-0.905357
0.514	-0.912143
0.513	-0.919643
0.512	-0.927143
0.511	-0.934286
0.51	-0.941429
0.509	-0.948929
0.508	-0.956071
0.507	-0.963214
0.506	-0.970714
0.505	-0.978214
0.504	-0.985357
0.503	-0.9925
0.502	-0.999643
0.501	-1.00679
0.5	-1.01393
0.499	-1.02179
0.498	-1.02857
0.497	-1.03607
0.496	-1.04321
0.495	-1.05036
0.494	-1.05714
0.493	-1.06464
0.492	-1.07214
0.491	-1.07893
0.49	-1.08607
0.489	-1.09321
0.488	-1.10036
0.487	-1.10786
0.486	-1.11571
0.485	-1.1225
0.484	-1.13
0.483	-1.13714
0.482	-1.14429
0.481	-1.15143
0.48	-1.15893
0.479	-1.16607
0.478	-1.17286
0.477	-1.18036
0.476	-1.18786
0.475	-1.19464
0.474	-1.20214
0.473	-1.20964
0.472	-1.21643
0.471	-1.22393
0.47	-1.23107
0.469	-1.23786
0.468	-1.24536
0.467	-1.25286
0.466	-1.25964
0.465	-1.26679
0.464	-1.27393
0.463	-1.28107
0.462	-1.28786
0.461	-1.29571
0.46	-1.30321
0.459	-1.31036
0.458	-1.3175
0.457	-1.32464
0.456	-1.33179
0.455	-1.33929
0.454	-1.34643
0.453	-1.35321
0.452	-1.36071
0.451	-1.3675
0.45	-1.37464
0.449	-1.38179
0.448	-1.38929
0.447	-1.39679
0.446	-1.40393
0.445	-1.41107
0.444	-1.41821
0.443	-1.42536
0.442	-1.4325
0.441	-1.44
0.44	-1.44714
0.439	-1.45393
0.438	-1.46143
0.437	-1.46857
0.436	-1.47571
0.435	-1.48321
0.434	-1.49
0.433	-1.49714
0.432	-1.50429
0.431	-1.51179
0.43	-1.51857
0.429	-1.52607
0.428	-1.53357
0.427	-1.54036
0.426	-1.54786
0.425	-1.555
0.424	-1.56179
0.423	-1.56929
0.422	-1.57679
0.421	-1.58393
0.42	-1.59107
0.419	-1.59821
0.418	-1.60536
0.417	-1.6125
0.416	-1.62
0.415	-1.62714
0.414	-1.63393
0.413	-1.64107
0.412	-1.64857
0.411	-1.65536
0.41	-1.66357
0.409	-1.67179
0.408	-1.67857
0.407	-1.68571
0.406	-1.69286
0.405	-1.69964
0.404	-1.70714
0.403	-1.71464
0.402	-1.72179
0.401	-1.72893
0.4	-1.73607
0.399	-1.74357
0.398	-1.75036
0.397	-1.75821
0.396	-1.76536
0.395	-1.77214
0.394	-1.77964
0.393	-1.78679
0.392	-1.79393
0.391	-1.80143
0.39	-1.80857
0.389	-1.81571
0.388	-1.82286
0.387	-1.83
0.386	-1.83714
0.385	-1.84429
0.384	-1.85214
0.383	-1.85893
0.382	-1.86643
0.381	-1.87357
0.38	-1.88107
0.379	-1.8875
0.378	-1.89536
0.377	-1.90286
0.376	-1.90964
0.375	-1.91679
0.374	-1.92429
0.373	-1.93143
0.372	-1.93857
0.371	-1.94607
0.37	-1.95321
0.369	-1.96036
0.368	-1.96786
0.367	-1.975
0.366	-1.98214
0.365	-1.98964
0.364	-1.99679
0.363	-2.00393
0.362	-2.01143
0.361	-2.01857
0.36	-2.02571
0.359	-2.03321
0.358	-2.04071
0.357	-2.04786
0.356	-2.055
0.355	-2.0625
0.354	-2.06964
0.353	-2.07679
0.352	-2.08429
0.351	-2.09143
0.35	-2.09857
0.349	-2.10607
0.348	-2.11357
0.347	-2.12
0.346	-2.12786
0.345	-2.13536
0.344	-2.1425
0.343	-2.14964
0.342	-2.15714
0.341	-2.16429
0.34	-2.17143
0.339	-2.17893
0.338	-2.18607
0.337	-2.19321
0.336	-2.20036
0.335	-2.2075
0.334	-2.21464
0.333	-2.22214
0.332	-2.23
0.331	-2.23679
0.33	-2.24429
0.329	-2.25179
0.328	-2.25857
0.327	-2.26607
0.326	-2.27357
0.325	-2.28071
0.324	-2.28821
0.323	-2.29571
0.322	-2.30286
0.321	-2.31
0.32	-2.3175
0.319	-2.325
0.318	-2.33214
0.317	-2.33964
0.316	-2.34679
0.315	-2.35357
0.314	-2.36107
0.313	-2.36857
0.312	-2.37571
0.311	-2.38321
0.31	-2.39036
0.309	-2.3975
0.308	-2.405
0.307	-2.4125
0.306	-2.42
0.305	-2.42714
0.304	-2.43464
0.303	-2.44179
0.302	-2.44929
0.301	-2.45679
0.3	-2.46429
0.299	-2.47143
0.298	-2.47857
0.297	-2.48607
0.296	-2.49321
0.295	-2.50071
0.294	-2.50821
0.293	-2.51536
0.292	-2.52286
0.291	-2.53
0.29	-2.5375
0.289	-2.54464
0.288	-2.55214
0.287	-2.55964
0.286	-2.56714
0.285	-2.57429
0.284	-2.58179
0.283	-2.58857
0.282	-2.59643
0.281	-2.60393
0.28	-2.61107
0.279	-2.61857
0.278	-2.62607
0.277	-2.63286
0.276	-2.64036
0.275	-2.64786
0.274	-2.65536
0.273	-2.6625
0.272	-2.67
0.271	-2.67714
0.27	-2.68429
0.269	-2.69214
0.268	-2.69964
0.267	-2.70679
0.266	-2.71429
0.265	-2.72143
0.264	-2.72857
0.263	-2.73607
0.262	-2.74393
0.261	-2.75107
0.26	-2.75857
0.259	-2.76571
0.258	-2.77286
0.257	-2.78036
0.256	-2.78821
0.255	-2.79571
0.254	-2.80286
0.253	-2.81036
0.252	-2.81786
0.251	-2.825
0.25	-2.83286
0.249	-2.84
0.248	-2.84714
0.247	-2.85464
0.246	-2.86214
0.245	-2.86929
0.244	-2.87679
0.243	-2.88464
0.242	-2.89179
0.241	-2.89893
0.24	-2.90643
0.239	-2.91393
0.238	-2.92107
0.237	-2.92857
0.236	-2.93607
0.235	-2.94286
0.234	-2.95036
0.233	-2.95786
0.232	-2.965
0.231	-2.9725
0.23	-2.98
0.229	-2.9875
0.228	-2.995
0.227	-3.00214
0.226	-3.00964
0.225	-3.01679
0.224	-3.02429
0.223	-3.03179
0.222	-3.03857
0.221	-3.04607
0.22	-3.05357
0.219	-3.06071
0.218	-3.06821
0.217	-3.07571
0.216	-3.08286
0.215	-3.09036
0.214	-3.09786
0.213	-3.10464
0.212	-3.11214
0.211	-3.11964
0.21	-3.12679
0.209	-3.13393
0.208	-3.14143
0.207	-3.14857
0.206	-3.15571
0.205	-3.16393
0.204	-3.17143
0.203	-3.17821
0.202	-3.18571
0.201	-3.19286
0.2	-3.2
0.199	-3.20714
0.198	-3.21464
0.197	-3.22179
0.196	-3.22893
0.195	-3.23643
0.194	-3.24321
0.193	-3.25036
0.192	-3.25786
0.191	-3.265
0.19	-3.27214
0.189	-3.27929
0.188	-3.28679
0.187	-3.29357
0.186	-3.30107
0.185	-3.30857
0.184	-3.31536
0.183	-3.3225
0.182	-3.32929
0.181	-3.33643
0.18	-3.34357
0.179	-3.35107
0.178	-3.35821
0.177	-3.36536
0.176	-3.3725
0.175	-3.37964
0.174	-3.38643
0.173	-3.39393
0.172	-3.40107
0.171	-3.40786
0.17	-3.415
0.169	-3.42214
0.168	-3.42893
0.167	-3.43607
0.166	-3.44357
0.165	-3.45036
0.164	-3.4575
0.163	-3.46429
0.162	-3.47107
0.161	-3.47786
0.16	-3.485
0.159	-3.49214
0.158	-3.49929
0.157	-3.50607
0.156	-3.51286
0.155	-3.51964
0.154	-3.52679
0.153	-3.53393
0.152	-3.54071
0.151	-3.54786
0.15	-3.55464
0.149	-3.56143
0.148	-3.56821
0.147	-3.575
0.146	-3.58214
0.145	-3.58929
0.144	-3.59643
0.143	-3.60357
0.142	-3.60714
0.141	-3.61429
0.14	-3.62143
0.139	-3.62857
0.138	-3.63571
0.137	-3.64286
0.136	-3.65
0.135	-3.65714
0.134	-3.66429
0.133	-3.67143
0.132	-3.67857
0.131	-3.68214
0.13	-3.68929
0.129	-3.69643
0.128	-3.70357
0.127	-3.71071
0.126	-3.71786
0.125	-3.725
0.124	-3.72857
0.123	-3.73571
0.122	-3.74286
0.121	-3.75
0.12	-3.75714
0.119	-3.76429
0.118	-3.76786
0.117	-3.775
0.116	-3.78214
0.115	-3.78929
0.114	-3.79643
0.113	-3.80357
0.112	-3.80714
0.111	-3.81429
0.11	-3.82143
0.109	-3.82857
0.108	-3.83571
0.107	-3.83929
0.106	-3.84643
0.105	-3.85357
0.104	-3.86071
0.103	-3.86429
0.102	-3.87143
0.101	-3.87857
0.1	-3.88571
0.099	-3.89286
0.098	-3.89643
0.097	-3.90357
0.096	-3.91071
0.095	-3.91786
0.094	-3.92143
0.093	-3.92857
0.092	-3.93571
0.091	-3.94286
0.09	-3.94643
0.089	-3.95357
0.088	-3.96071
0.087	-3.96786
0.086	-3.97143
0.085	-3.97857
0.084	-3.98571
0.083	-3.98929
0.082	-3.99643
0.081	-4.00357
0.08	-4.01071
0.079	-4.01429
0.078	-4.02143
0.077	-4.02857
0.076	-4.03214
0.075	-4.03929
0.074	-4.04643
0.073	-4.05
0.072	-4.05714
0.071	-4.06429
0.07	-4.06786
0.069	-4.075
0.068	-4.08214
0.067	-4.08571
0.066	-4.09286
0.065	-4.1
0.064	-4.10357
0.063	-4.11071
0.062	-4.11786
0.061	-4.12143
0.06	-4.12857
0.059	-4.13214
0.058	-4.13929
0.057	-4.14643
0.056	-4.15
0.055	-4.15714
0.054	-4.16429
0.053	-4.16786
0.052	-4.175
0.051	-4.18214
0.05	-4.18571
0.049	-4.19286
0.048	-4.19643
0.047	-4.20357
0.046	-4.20714
0.045	-4.21429
0.044	-4.22143
0.043	-4.225
0.042	-4.23214
0.041	-4.23571
0.04	-4.24286
0.039	-4.24643
0.038	-4.25357
0.037	-4.26071
0.036	-4.26429
0.035	-4.27143
0.034	-4.275
0.033	-4.28214
0.032	-4.28929
0.031	-4.29286
0.03	-4.29643
0.029	-4.30357
0.028	-4.31071
0.027	-4.31429
0.026	-4.32143
0.025	-4.325
0.024	-4.33214
0.023	-4.33571
0.022	-4.34286
0.021	-4.34643
0.02	-4.35357
0.019	-4.35714
0.018	-4.36429
0.017	-4.36786
0.016	-4.375
0.015	-4.37857
0.014	-4.38571
0.013	-4.39286
0.012	-4.39643
0.011	-4.40357
0.01	-4.40714
0.009	-4.41429
0.008	-4.41786
0.007	-4.425
0.006	-4.42857
0.005	-4.43571
0.004	-4.43929
0.003	-4.44643
0.002	-4.45
[truncated: 1 more rows]

## Sheet: sr_0.08
U	I
0	-4.4
0.001	-4.28929
0.002	-4.19643
0.003	-4.11429
0.004	-4.03929
0.005	-3.97143
0.006	-3.90714
0.007	-3.84643
0.008	-3.78571
0.009	-3.73214
0.01	-3.675
0.011	-3.625
0.012	-3.575
0.013	-3.52536
0.014	-3.47821
0.015	-3.43286
0.016	-3.38786
0.017	-3.34429
0.018	-3.30179
0.019	-3.25964
0.02	-3.21929
0.021	-3.17964
0.022	-3.14071
0.023	-3.10179
0.024	-3.06464
0.025	-3.0275
0.026	-2.99071
0.027	-2.95536
0.028	-2.92036
0.029	-2.88607
0.03	-2.85214
0.031	-2.81857
0.032	-2.785
0.033	-2.7525
0.034	-2.72036
0.035	-2.68893
0.036	-2.6575
0.037	-2.62679
0.038	-2.59607
0.039	-2.56536
0.04	-2.53607
0.041	-2.50643
0.042	-2.4775
0.043	-2.44893
0.044	-2.42
0.045	-2.39179
0.046	-2.36393
0.047	-2.33643
0.048	-2.30929
0.049	-2.28214
0.05	-2.25536
0.051	-2.22821
0.052	-2.20179
0.053	-2.17643
0.054	-2.15071
0.055	-2.125
0.056	-2.10036
0.057	-2.075
0.058	-2.04964
0.059	-2.02536
0.06	-2.00107
0.061	-1.97679
0.062	-1.9525
0.063	-1.92857
0.064	-1.90464
0.065	-1.88143
0.066	-1.85821
0.067	-1.83536
0.068	-1.81214
0.069	-1.78964
0.07	-1.76679
0.071	-1.74393
0.072	-1.72214
0.073	-1.7
0.074	-1.67786
0.075	-1.65607
0.076	-1.63429
0.077	-1.6125
0.078	-1.59107
0.079	-1.57
0.08	-1.54893
0.081	-1.52821
0.082	-1.5075
0.083	-1.48679
0.084	-1.46607
0.085	-1.44571
0.086	-1.42536
0.087	-1.405
0.088	-1.385
0.089	-1.36464
0.09	-1.34464
0.091	-1.32536
0.092	-1.30571
0.093	-1.28643
0.094	-1.26679
0.095	-1.2475
0.096	-1.22821
0.097	-1.20929
0.098	-1.19071
0.099	-1.17179
0.1	-1.15286
0.101	-1.13429
0.102	-1.11536
0.103	-1.09679
0.104	-1.07893
0.105	-1.06071
0.106	-1.0425
0.107	-1.02464
0.108	-1.00643
0.109	-0.988571
0.11	-0.971071
0.111	-0.953571
0.112	-0.935714
0.113	-0.918214
0.114	-0.900714
0.115	-0.883214
0.116	-0.866071
0.117	-0.848929
0.118	-0.832143
0.119	-0.814643
0.12	-0.798214
0.121	-0.781429
0.122	-0.764286
0.123	-0.747857
0.124	-0.731071
0.125	-0.714286
0.126	-0.698214
0.127	-0.681429
0.128	-0.665
0.129	-0.648929
0.13	-0.632857
0.131	-0.616786
0.132	-0.600714
0.133	-0.585
0.134	-0.568571
0.135	-0.5525
0.136	-0.537143
0.137	-0.521429
0.138	-0.505714
0.139	-0.49
0.14	-0.474643
0.141	-0.458571
0.142	-0.443571
0.143	-0.428214
0.144	-0.413214
0.145	-0.397857
0.146	-0.382857
0.147	-0.3675
0.148	-0.352464
0.149	-0.337893
0.15	-0.323
0.151	-0.308
0.152	-0.293286
0.153	-0.278286
0.154	-0.2635
0.155	-0.249
0.156	-0.234393
0.157	-0.220286
0.158	-0.205643
0.159	-0.191429
0.16	-0.176929
0.161	-0.162679
0.162	-0.1485
0.163	-0.1345
0.164	-0.120286
0.165	-0.106286
0.166	-0.0920714
0.167	-0.0779643
0.168	-0.0645714
0.169	-0.0505357
0.17	-0.0367143
0.171	-0.0231429
0.172	-0.00915
0.173	0.004625
0.174	0.0181071
0.175	0.0317286
0.176	0.0451786
0.177	0.0585
0.178	0.0718929
0.179	0.0856429
0.18	0.099
0.181	0.111857
0.182	0.125107
0.183	0.138036
0.184	0.151
0.185	0.164107
0.186	0.177393
0.187	0.190179
0.188	0.203071
0.189	0.216036
0.19	0.228893
0.191	0.24175
0.192	0.254857
0.193	0.267571
0.194	0.280107
0.195	0.29275
0.196	0.305464
0.197	0.317893
0.198	0.330607
0.199	0.343107
0.2	0.355107
0.201	0.367857
0.202	0.380357
0.203	0.3925
0.204	0.405
0.205	0.4175
0.206	0.429643
0.207	0.441786
0.208	0.453929
0.209	0.465714
0.21	0.477857
0.211	0.489643
0.212	0.501786
0.213	0.513571
0.214	0.525357
0.215	0.537143
0.216	0.549286
0.217	0.561071
0.218	0.573214
0.219	0.584643
0.22	0.596429
0.221	0.607857
0.222	0.619286
0.223	0.630714
0.224	0.6425
0.225	0.653929
0.226	0.665357
0.227	0.676786
0.228	0.688214
0.229	0.699286
0.23	0.711071
0.231	0.7225
0.232	0.733214
0.233	0.744643
0.234	0.755714
0.235	0.766786
0.236	0.777857
0.237	0.789286
0.238	0.800357
0.239	0.811071
0.24	0.822143
0.241	0.833214
0.242	0.844286
0.243	0.855357
0.244	0.866429
0.245	0.876786
0.246	0.887857
0.247	0.898571
0.248	0.908929
0.249	0.919643
0.25	0.930714
0.251	0.941071
0.252	0.952143
0.253	0.9625
0.254	0.973214
0.255	0.983571
0.256	0.994643
0.257	1.005
0.258	1.01536
0.259	1.02571
0.26	1.03607
0.261	1.04607
0.262	1.05679
0.263	1.06714
0.264	1.07714
0.265	1.0875
0.266	1.0975
0.267	1.10786
0.268	1.11821
0.269	1.12857
0.27	1.13857
0.271	1.14857
0.272	1.15857
0.273	1.16857
0.274	1.17857
0.275	1.18893
0.276	1.19893
0.277	1.20821
0.278	1.21821
0.279	1.22857
0.28	1.23821
0.281	1.24821
0.282	1.25821
0.283	1.2675
0.284	1.27714
0.285	1.28679
0.286	1.29679
0.287	1.30643
0.288	1.31607
0.289	1.32536
0.29	1.335
0.291	1.34464
0.292	1.35464
0.293	1.36357
0.294	1.37357
0.295	1.38357
0.296	1.3925
0.297	1.40214
0.298	1.41143
0.299	1.42071
0.3	1.43036
0.301	1.44
0.302	1.44893
0.303	1.45821
0.304	1.4675
0.305	1.47679
0.306	1.48643
0.307	1.49571
0.308	1.505
0.309	1.51393
0.31	1.52321
0.311	1.5325
0.312	1.54107
0.313	1.55036
0.314	1.55964
0.315	1.56821
0.316	1.5775
0.317	1.58643
0.318	1.59536
0.319	1.60429
0.32	1.61357
0.321	1.6225
0.322	1.63107
0.323	1.64
0.324	1.64893
0.325	1.65714
0.326	1.66643
0.327	1.67536
0.328	1.68393
0.329	1.69286
0.33	1.70179
0.331	1.71
0.332	1.71893
0.333	1.72821
0.334	1.73643
0.335	1.745
0.336	1.75357
0.337	1.76214
0.338	1.77071
0.339	1.77929
0.34	1.78786
0.341	1.79607
0.342	1.80464
0.343	1.81321
0.344	1.82179
0.345	1.83036
0.346	1.83893
0.347	1.84714
0.348	1.85536
0.349	1.86393
0.35	1.87214
0.351	1.88036
0.352	1.88857
0.353	1.89714
0.354	1.905
0.355	1.91357
0.356	1.92179
0.357	1.93
0.358	1.93857
0.359	1.94714
0.36	1.955
0.361	1.96321
0.362	1.97143
0.363	1.97893
0.364	1.98714
0.365	1.99571
0.366	2.00357
0.367	2.01143
0.368	2.01964
0.369	2.0275
0.37	2.03536
0.371	2.04393
0.372	2.05179
0.373	2.05929
0.374	2.0675
0.375	2.07536
0.376	2.08286
0.377	2.09107
0.378	2.09893
0.379	2.10643
0.38	2.11429
0.381	2.1225
0.382	2.13
0.383	2.13786
0.384	2.14607
0.385	2.15357
0.386	2.16107
0.387	2.16857
0.388	2.17643
0.389	2.18393
0.39	2.19179
0.391	2.19964
0.392	2.20679
0.393	2.21464
0.394	2.22214
0.395	2.23
0.396	2.2375
0.397	2.24536
0.398	2.25286
0.399	2.26036
0.4	2.26786
0.401	2.27536
0.402	2.2825
0.403	2.29036
0.404	2.29786
0.405	2.305
0.406	2.3125
0.407	2.32
0.408	2.32714
0.409	2.33536
0.41	2.34357
0.411	2.35036
0.412	2.35786
0.413	2.36464
0.414	2.37179
0.415	2.37893
0.416	2.38643
0.417	2.39357
0.418	2.40071
0.419	2.40786
0.42	2.415
0.421	2.42214
0.422	2.42964
0.423	2.43679
0.424	2.44357
0.425	2.45071
0.426	2.45786
0.427	2.465
0.428	2.47214
0.429	2.47929
0.43	2.48643
0.431	2.49357
0.432	2.50036
0.433	2.5075
0.434	2.515
0.435	2.52214
0.436	2.52929
0.437	2.53571
0.438	2.5425
0.439	2.54964
0.44	2.55643
0.441	2.56321
0.442	2.57036
0.443	2.57679
0.444	2.58357
0.445	2.59071
0.446	2.5975
0.447	2.60429
0.448	2.61143
0.449	2.61821
0.45	2.62464
0.451	2.63143
0.452	2.63857
0.453	2.645
0.454	2.65214
0.455	2.65893
0.456	2.66536
0.457	2.67179
0.458	2.67857
0.459	2.68536
0.46	2.69214
0.461	2.69929
0.462	2.70571
0.463	2.71214
0.464	2.71857
0.465	2.725
0.466	2.73143
0.467	2.73821
0.468	2.745
0.469	2.75107
0.47	2.7575
0.471	2.76429
0.472	2.77071
0.473	2.7775
0.474	2.78429
0.475	2.79036
0.476	2.79714
0.477	2.80357
0.478	2.81
0.479	2.81643
0.48	2.82321
0.481	2.82929
0.482	2.83571
0.483	2.84214
0.484	2.84857
0.485	2.85464
0.486	2.86107
0.487	2.8675
0.488	2.87357
0.489	2.88
0.49	2.88607
0.491	2.8925
0.492	2.89857
0.493	2.905
0.494	2.91107
0.495	2.9175
0.496	2.92357
0.497	2.93
0.498	2.93607
0.499	2.9425
0.5	2.94893
0.501	2.95464
0.502	2.96107
0.503	2.9675
0.504	2.97321
0.505	2.97964
0.506	2.98571
0.507	2.99143
0.508	2.9975
0.509	3.00357
0.51	3.00964
0.511	3.01571
0.512	3.02214
0.513	3.02821
0.514	3.03429
0.515	3.04
0.516	3.04607
0.517	3.05179
0.518	3.05821
0.519	3.06429
0.52	3.07
0.521	3.07607
0.522	3.08214
0.523	3.08786
0.524	3.09393
0.525	3.1
0.526	3.10571
0.527	3.11143
0.528	3.11714
0.529	3.12321
0.53	3.12893
0.531	3.135
0.532	3.14071
0.533	3.14607
0.534	3.15214
0.535	3.15786
0.536	3.16357
0.537	3.16964
0.538	3.17571
0.539	3.18107
0.54	3.18679
0.541	3.1925
0.542	3.19821
0.543	3.20393
0.544	3.20964
0.545	3.21536
0.546	3.22071
0.547	3.22643
0.548	3.2325
0.549	3.23786
0.55	3.24393
0.551	3.25
0.552	3.255
0.553	3.26071
0.554	3.26643
0.555	3.27179
0.556	3.2775
0.557	3.28321
0.558	3.28893
0.559	3.29429
0.56	3.29964
0.561	3.305
0.562	3.31071
0.563	3.31679
0.564	3.32214
0.565	3.32714
0.566	3.33286
0.567	3.33857
0.568	3.34357
0.569	3.34929
0.57	3.355
0.571	3.36
0.572	3.36536
0.573	3.37107
0.574	3.37643
0.575	3.38179
0.576	3.3875
0.577	3.39286
0.578	3.39786
0.579	3.40321
0.58	3.40893
0.581	3.41393
0.582	3.41929
0.583	3.42464
0.584	3.42964
0.585	3.435
0.586	3.44036
0.587	3.44571
0.588	3.45107
0.589	3.45643
0.59	3.46179
0.591	3.46679
0.592	3.47179
0.593	3.47714
0.594	3.48214
0.595	3.4875
0.596	3.49286
0.597	3.4975
0.598	3.50321
0.599	3.50821
0.6	3.51321
0.601	3.51893
0.602	3.52429
0.603	3.52893
0.604	3.53393
0.605	3.53929
0.606	3.54429
0.607	3.54929
0.608	3.55464
0.609	3.55964
0.61	3.56429
0.611	3.56964
0.612	3.575
0.613	3.57857
0.614	3.58571
0.615	3.58929
0.616	3.59643
0.617	3.6
0.618	3.60357
0.619	3.61071
0.62	3.61429
0.621	3.62143
0.622	3.625
0.623	3.62857
0.624	3.63571
0.625	3.63929
0.626	3.64286
0.627	3.65
0.628	3.65357
0.629	3.66071
0.63	3.66429
0.631	3.66786
0.632	3.675
0.633	3.67857
0.634	3.68214
0.635	3.68929
0.636	3.69286
0.637	3.69643
0.638	3.70357
0.639	3.70714
0.64	3.71429
0.641	3.71786
0.642	3.72143
0.643	3.725
0.644	3.73214
0.645	3.73571
0.646	3.74286
0.647	3.74643
0.648	3.75
0.649	3.75357
0.65	3.76071
0.651	3.76429
0.652	3.76786
0.653	3.775
0.654	3.77857
0.655	3.78214
0.656	3.78929
0.657	3.79286
0.658	3.79643
0.659	3.80357
0.66	3.80714
0.661	3.81071
0.662	3.81786
0.663	3.82143
0.664	3.825
0.665	3.82857
0.666	3.83571
0.667	3.83929
0.668	3.84286
0.669	3.84643
0.67	3.85357
0.671	3.85714
0.672	3.86071
0.673	3.86429
0.674	3.87143
0.675	3.875
0.676	3.87857
0.677	3.88214
0.678	3.88929
0.679	3.89286
0.68	3.89643
0.681	3.90357
0.682	3.90714
0.683	3.91071
0.684	3.91429
0.685	3.92143
0.686	3.925
0.687	3.92857
0.688	3.93214
0.689	3.93929
0.69	3.94286
0.691	3.94643
0.692	3.95
0.693	3.95357
0.694	3.96071
0.695	3.96429
0.696	3.96786
0.697	3.97143
0.698	3.97857
0.699	3.98214
0.7	3.98571
0.701	3.98929
0.702	3.99286
0.703	4
0.704	4.00357
0.705	4.00714
0.706	4.01071
0.707	4.01429
0.708	4.01786
0.709	4.025
0.71	4.02857
0.711	4.03214
0.712	4.03571
0.713	4.03929
0.714	4.04643
0.715	4.05
0.716	4.05357
0.717	4.05714
0.718	4.06071
0.719	4.06786
0.72	4.07143
0.721	4.075
0.722	4.07857
0.723	4.08214
0.724	4.08571
0.725	4.08929
0.726	4.09643
0.727	4.1
0.728	4.10357
0.729	4.10714
0.73	4.11071
0.731	4.11429
0.732	4.12143
0.733	4.125
0.734	4.12857
0.735	4.13214
0.736	4.13571
0.737	4.13929
0.738	4.14286
0.739	4.14643
0.74	4.15357
0.741	4.15714
0.742	4.16071
0.743	4.16429
0.744	4.16786
0.745	4.17143
0.746	4.175
0.747	4.17857
0.748	4.18214
0.749	4.18929
0.75	4.19286
0.751	4.19643
0.752	4.2
0.753	4.20357
0.754	4.20714
0.755	4.21071
0.756	4.21786
0.757	4.22143
0.758	4.225
0.759	4.22857
0.76	4.23214
0.761	4.23571
0.762	4.23929
0.763	4.24286
0.764	4.24643
0.765	4.25
0.766	4.25357
0.767	4.25714
0.768	4.26429
0.769	4.26786
0.77	4.27143
0.771	4.275
0.772	4.27857
0.773	4.28214
0.774	4.28571
0.775	4.28929
0.776	4.29286
0.777	4.29643
0.778	4.3
0.779	4.30357
0.78	4.30714
0.781	4.31071
0.782	4.31429
0.783	4.31786
0.784	4.32143
0.785	4.32857
0.786	4.33214
0.787	4.33571
0.788	4.33929
0.789	4.34286
0.79	4.34643
0.791	4.35
0.792	4.35357
0.793	4.35714
0.794	4.36071
0.795	4.36429
0.796	4.36786
0.797	4.37143
0.798	4.375
0.799	4.37857
0.8	4.38214
0.801	4.38571
0.802	4.38929
0.803	4.39286
0.804	4.39643
0.805	4.4
0.806	4.40357
0.807	4.40714
0.808	4.41071
0.809	4.41429
0.81	4.41786
0.811	4.42143
0.812	4.425
0.813	4.42857
0.814	4.43214
0.815	4.43571
0.816	4.43929
0.817	4.44286
0.818	4.44643
0.819	4.45357
0.82	4.45714
0.821	4.46071
0.822	4.46429
0.823	4.46786
0.824	4.47143
0.825	4.475
0.826	4.47857
0.827	4.48214
0.828	4.48571
0.829	4.48929
0.83	4.49286
0.831	4.49643
0.832	4.5
0.833	4.50357
0.834	4.50714
0.835	4.50714
0.836	4.51071
0.837	4.51429
0.838	4.51786
0.839	4.52143
0.84	4.525
0.841	4.52857
0.842	4.53214
0.843	4.53571
0.844	4.53929
0.845	4.54286
0.846	4.54643
0.847	4.55
0.848	4.55357
0.849	4.55714
0.85	4.56071
0.851	4.56429
0.852	4.56786
0.853	4.57143
0.854	4.575
0.855	4.57857
0.856	4.58214
0.857	4.58571
0.858	4.58929
0.859	4.59286
0.86	4.59643
0.861	4.6
0.862	4.6
0.863	4.60357
0.864	4.60714
0.865	4.61071
0.866	4.61429
0.867	4.61786
0.868	4.62143
0.869	4.625
0.87	4.62857
0.871	4.63214
0.872	4.63571
0.873	4.63929
0.874	4.64286
0.875	4.64286
0.876	4.64643
0.877	4.65
0.878	4.65357
0.879	4.65714
0.88	4.66071
0.881	4.66429
0.882	4.66786
0.883	4.67143
0.884	4.675
0.885	4.67857
0.886	4.68214
0.887	4.68571
0.888	4.68929
0.889	4.69286
0.89	4.69286
0.891	4.69643
0.892	4.7
0.893	4.70357
0.894	4.70714
0.895	4.71071
0.896	4.71429
0.897	4.71786
0.898	4.72143
0.899	4.725
0.9	4.72857
0.901	4.73214
0.902	4.73214
0.903	4.73571
0.904	4.73929
0.905	4.74286
0.906	4.74643
0.907	4.75
0.908	4.75357
0.909	4.75714
0.91	4.76071
0.911	4.76429
0.912	4.76786
0.913	4.77143
0.914	4.775
0.915	4.775
0.916	4.77857
0.917	4.78214
0.918	4.78571
0.919	4.78929
0.92	4.79286
0.921	4.79643
0.922	4.8
0.923	4.80357
0.924	4.80714
0.925	4.80714
0.926	4.81071
0.927	4.81429
0.928	4.81786
0.929	4.82143
0.93	4.825
0.931	4.82857
0.932	4.83214
0.933	4.83571
0.934	4.83929
0.935	4.84286
0.936	4.84286
0.937	4.84643
0.938	4.85
0.939	4.85357
0.94	4.85714
0.941	4.86071
0.942	4.86429
0.943	4.86786
0.944	4.87143
0.945	4.875
0.946	4.87857
0.947	4.88214
0.948	4.88214
0.949	4.88571
0.95	4.88929
0.951	4.89286
0.952	4.89643
0.953	4.9
0.954	4.90357
0.955	4.90714
0.956	4.91071
0.957	4.91071
0.958	4.91429
0.959	4.91786
0.96	4.92143
0.961	4.925
0.962	4.92857
0.963	4.93214
0.964	4.93571
0.965	4.93929
0.966	4.94286
0.967	4.94643
0.968	4.94643
0.969	4.95
0.97	4.95357
0.971	4.95714
0.972	4.96071
0.973	4.96429
0.974	4.96786
0.975	4.97143
0.976	4.975
0.977	4.97857
0.978	4.97857
0.979	4.98214
0.98	4.98571
0.981	4.98929
0.982	4.99286
0.983	4.99643
0.984	5
0.985	5.00357
0.986	5.00714
0.987	5.01071
0.988	5.01071
0.989	5.01429
0.99	5.01786
0.991	5.02143
0.992	5.025
0.993	5.02857
0.994	5.03214
0.995	5.03571
0.996	5.03929
0.997	5.04286
0.998	5.04643
0.999	5.05
1	5.01071
0.999	4.91786
0.998	4.84643
0.997	4.78214
0.996	4.72857
0.995	4.675
0.994	4.62857
0.993	4.58214
0.992	4.53929
0.991	4.5
0.99	4.46071
0.989	4.42143
0.988	4.38571
0.987	4.35
0.986	4.31786
0.985	4.28571
0.984	4.25357
0.983	4.22143
0.982	4.18929
0.981	4.16071
0.98	4.13214
0.979	4.10357
0.978	4.075
0.977	4.05
0.976	4.02143
0.975	3.99643
0.974	3.97143
0.973	3.94643
0.972	3.91786
0.971	3.89643
0.97	3.87143
0.969	3.84643
0.968	3.825
0.967	3.8
0.966	3.77857
0.965	3.75714
0.964	3.73571
0.963	3.71071
0.962	3.69286
0.961	3.67143
0.96	3.65
0.959	3.62857
0.958	3.60714
0.957	3.58571
0.956	3.56714
0.955	3.54786
0.954	3.52786
0.953	3.50821
0.952	3.48929
0.951	3.47036
0.95	3.45179
0.949	3.43321
0.948	3.41464
0.947	3.39607
0.946	3.37786
0.945	3.36
0.944	3.34214
0.943	3.32464
0.942	3.30714
0.941	3.28964
0.94	3.27214
0.939	3.25571
0.938	3.23857
0.937	3.22179
0.936	3.20536
0.935	3.18857
0.934	3.17179
0.933	3.15571
0.932	3.13929
0.931	3.12321
0.93	3.1075
0.929	3.09179
0.928	3.07571
0.927	3.06
0.926	3.04464
0.925	3.02893
0.924	3.01357
0.923	2.99893
0.922	2.98357
0.921	2.96821
0.92	2.95321
0.919	2.93821
0.918	2.92357
0.917	2.90893
0.916	2.89429
0.915	2.87964
0.914	2.86536
0.913	2.85107
0.912	2.83679
0.911	2.8225
0.91	2.80857
0.909	2.79429
0.908	2.78
0.907	2.76643
0.906	2.7525
0.905	2.73857
0.904	2.725
0.903	2.71143
0.902	2.69786
0.901	2.68429
0.9	2.67107
0.899	2.6575
0.898	2.64429
0.897	2.63107
0.896	2.6175
0.895	2.60429
0.894	2.59143
0.893	2.57857
0.892	2.56536
0.891	2.55286
0.89	2.54
0.889	2.52679
0.888	2.51464
0.887	2.50143
0.886	2.48893
0.885	2.47643
0.884	2.46393
0.883	2.45107
0.882	2.43893
0.881	2.42643
0.88	2.41429
0.879	2.40179
0.878	2.38964
0.877	2.3775
0.876	2.36536
0.875	2.35321
0.874	2.34143
0.873	2.32929
0.872	2.3175
0.871	2.30536
0.87	2.29321
0.869	2.28143
0.868	2.26964
0.867	2.25821
0.866	2.24643
0.865	2.23464
0.864	2.22286
0.863	2.21107
0.862	2.2
0.861	2.18821
0.86	2.17679
0.859	2.16571
0.858	2.15393
0.857	2.1425
0.856	2.13143
0.855	2.11964
0.854	2.10857
0.853	2.0975
0.852	2.08643
0.851	2.075
0.85	2.06393
0.849	2.05321
0.848	2.04179
0.847	2.03071
0.846	2.02
0.845	2.00893
0.844	1.99786
0.843	1.98714
0.842	1.97607
0.841	1.965
0.84	1.95464
0.839	1.94357
0.838	1.9325
0.837	1.92214
0.836	1.91143
0.835	1.90071
0.834	1.89036
0.833	1.88
0.832	1.86929
0.831	1.85821
0.83	1.84821
0.829	1.8375
0.828	1.82679
0.827	1.81679
0.826	1.80607
0.825	1.79571
0.824	1.78536
0.823	1.775
0.822	1.76464
0.821	1.75464
0.82	1.74429
0.819	1.73214
0.818	1.7225
0.817	1.7125
0.816	1.70214
0.815	1.69214
0.814	1.6825
0.813	1.67214
0.812	1.66179
0.811	1.65214
0.81	1.64179
0.809	1.63179
0.808	1.62214
0.807	1.61214
0.806	1.60179
0.805	1.59214
0.804	1.5825
0.803	1.5725
0.802	1.5625
0.801	1.55286
0.8	1.54286
0.799	1.53321
0.798	1.52357
0.797	1.51393
0.796	1.50357
0.795	1.49429
0.794	1.48429
0.793	1.47464
0.792	1.465
0.791	1.45536
0.79	1.44571
0.789	1.43643
0.788	1.42679
0.787	1.41679
0.786	1.4075
0.785	1.39821
0.784	1.38857
0.783	1.37893
0.782	1.36964
0.781	1.36
0.78	1.35036
0.779	1.34107
0.778	1.33143
0.777	1.32214
0.776	1.31321
0.775	1.30357
0.774	1.29393
0.773	1.285
0.772	1.27571
0.771	1.26643
0.77	1.25714
0.769	1.24821
0.768	1.23857
0.767	1.22929
0.766	1.22
0.765	1.21071
0.764	1.20179
0.763	1.19286
0.762	1.18321
0.761	1.17393
0.76	1.16536
0.759	1.15607
0.758	1.14679
0.757	1.13786
0.756	1.12893
0.755	1.11929
0.754	1.11036
0.753	1.10143
0.752	1.0925
0.751	1.08321
0.75	1.07464
0.749	1.06536
0.748	1.05643
0.747	1.0475
0.746	1.03857
0.745	1.03
0.744	1.02107
0.743	1.01179
0.742	1.00286
0.741	0.993929
0.74	0.985
0.739	0.976429
0.738	0.9675
0.737	0.958929
0.736	0.949643
0.735	0.940714
0.734	0.932143
0.733	0.923571
0.732	0.914643
0.731	0.906071
0.73	0.897143
0.729	0.888214
0.728	0.88
0.727	0.871071
0.726	0.8625
0.725	0.853571
0.724	0.845357
0.723	0.836429
0.722	0.8275
0.721	0.818929
0.72	0.810357
0.719	0.801786
0.718	0.793214
0.717	0.784286
0.716	0.775357
0.715	0.767143
0.714	0.758571
0.713	0.75
0.712	0.741786
0.711	0.732857
0.71	0.724286
0.709	0.715714
0.708	0.707143
0.707	0.698929
0.706	0.690714
0.705	0.682143
0.704	0.673214
0.703	0.664643
0.702	0.656429
0.701	0.647857
0.7	0.639643
0.699	0.631429
0.698	0.6225
0.697	0.614286
0.696	0.606071
0.695	0.5975
0.694	0.589286
0.693	0.581071
0.692	0.572857
0.691	0.563929
0.69	0.555714
0.689	0.547143
0.688	0.538929
0.687	0.530714
0.686	0.5225
0.685	0.513929
0.684	0.505357
0.683	0.4975
0.682	0.488929
0.681	0.480714
0.68	0.472857
0.679	0.464286
0.678	0.455714
0.677	0.447857
0.676	0.439286
0.675	0.431071
0.674	0.422857
0.673	0.415
0.672	0.406429
0.671	0.398214
0.67	0.390357
0.669	0.381786
0.668	0.373929
0.667	0.366071
0.666	0.357143
0.665	0.348929
0.664	0.340821
0.663	0.332857
0.662	0.324714
0.661	0.316714
0.66	0.308643
0.659	0.30025
0.658	0.292286
0.657	0.284286
0.656	0.276
0.655	0.268
0.654	0.260071
0.653	0.251464
0.652	0.243214
0.651	0.235464
0.65	0.227321
0.649	0.21925
0.648	0.211429
0.647	0.203143
0.646	0.195107
0.645	0.187393
0.644	0.179286
0.643	0.171286
0.642	0.16325
0.641	0.155321
0.64	0.147071
0.639	0.138786
0.638	0.130929
0.637	0.123143
0.636	0.115036
0.635	0.107536
0.634	0.0992857
0.633	0.0912143
0.632	0.0834286
0.631	0.0754286
0.63	0.0673929
0.629	0.0596071
0.628	0.0519286
0.627	0.0433929
0.626	0.0357036
0.625	0.0277143
0.624	0.0198964
0.623	0.011825
0.622	0.00416786
0.621	-0.00393214
0.62	-0.0120929
0.619	-0.0197714
0.618	-0.0277679
0.617	-0.0356143
0.616	-0.0434643
0.615	-0.0515
0.614	-0.0598571
0.613	-0.0675357
0.612	-0.0754643
0.611	-0.0834643
0.61	-0.09125
0.609	-0.0989286
0.608	-0.106929
0.607	-0.114929
0.606	-0.122643
0.605	-0.130464
0.604	-0.1385
0.603	-0.145857
0.602	-0.153964
0.601	-0.162143
0.6	-0.169857
0.599	-0.177679
0.598	-0.185536
0.597	-0.193107
0.596	-0.201143
0.595	-0.209
0.594	-0.216821
0.593	-0.224321
0.592	-0.231964
0.591	-0.239821
0.59	-0.247393
0.589	-0.255536
0.588	-0.263607
0.587	-0.271357
0.586	-0.279071
0.585	-0.286821
0.584	-0.294393
0.583	-0.3025
0.582	-0.310286
0.581	-0.318
0.58	-0.325786
0.579	-0.333429
0.578	-0.341071
0.577	-0.348786
0.576	-0.356929
0.575	-0.364643
0.574	-0.372143
0.573	-0.38
0.572	-0.387857
0.571	-0.395357
0.57	-0.403214
0.569	-0.411071
0.568	-0.418571
0.567	-0.426429
0.566	-0.433929
0.565	-0.441429
0.564	-0.449286
0.563	-0.4575
0.562	-0.465
0.561	-0.4725
0.56	-0.480357
0.559	-0.487857
0.558	-0.495357
0.557	-0.503214
0.556	-0.511071
0.555	-0.518571
0.554	-0.526429
0.553	-0.533929
0.552	-0.541429
0.551	-0.549286
0.55	-0.557143
0.549	-0.564643
0.548	-0.5725
0.547	-0.58
0.546	-0.5875
0.545	-0.595357
0.544	-0.602857
0.543	-0.610714
0.542	-0.618214
0.541	-0.625714
0.54	-0.633571
0.539	-0.640714
0.538	-0.648571
0.537	-0.656071
0.536	-0.663929
0.535	-0.671429
0.534	-0.678929
0.533	-0.686429
0.532	-0.693929
0.531	-0.701786
0.53	-0.709286
0.529	-0.716786
0.528	-0.724286
0.527	-0.732143
0.526	-0.739286
0.525	-0.7475
0.524	-0.755357
0.523	-0.7625
0.522	-0.77
0.521	-0.777857
0.52	-0.785
0.519	-0.792857
0.518	-0.8
0.517	-0.8075
0.516	-0.815
0.515	-0.822857
0.514	-0.83
0.513	-0.8375
0.512	-0.845357
0.511	-0.852857
0.51	-0.860357
0.509	-0.868214
0.508	-0.876071
0.507	-0.883214
0.506	-0.890714
0.505	-0.898214
0.504	-0.905357
0.503	-0.913214
0.502	-0.920714
0.501	-0.927857
0.5	-0.935357
0.499	-0.943214
0.498	-0.950357
0.497	-0.957857
0.496	-0.965357
0.495	-0.972857
0.494	-0.98
0.493	-0.987857
0.492	-0.995357
0.491	-1.0025
0.49	-1.01
0.489	-1.0175
0.488	-1.02464
0.487	-1.03214
0.486	-1.04
0.485	-1.04714
0.484	-1.055
0.483	-1.0625
0.482	-1.06964
0.481	-1.07679
0.48	-1.08429
0.479	-1.09179
0.478	-1.09929
0.477	-1.10643
0.476	-1.11393
0.475	-1.12107
0.474	-1.12893
0.473	-1.13643
0.472	-1.14393
0.471	-1.15143
0.47	-1.15857
0.469	-1.16571
0.468	-1.17321
0.467	-1.18071
0.466	-1.18786
0.465	-1.19536
0.464	-1.20286
0.463	-1.21
0.462	-1.21714
0.461	-1.22464
0.46	-1.2325
0.459	-1.23964
0.458	-1.24714
0.457	-1.25464
0.456	-1.26179
0.455	-1.26929
0.454	-1.27679
0.453	-1.28393
0.452	-1.29143
0.451	-1.29857
0.45	-1.30571
0.449	-1.31286
0.448	-1.32071
0.447	-1.32821
0.446	-1.33536
0.445	-1.34286
0.444	-1.35
0.443	-1.35714
0.442	-1.36429
0.441	-1.37214
0.44	-1.37929
0.439	-1.38643
0.438	-1.39393
0.437	-1.40107
0.436	-1.40857
0.435	-1.41607
0.434	-1.42357
0.433	-1.43107
0.432	-1.43821
0.431	-1.44571
0.43	-1.4525
0.429	-1.46
0.428	-1.4675
0.427	-1.47429
0.426	-1.48179
0.425	-1.48893
0.424	-1.49607
0.423	-1.50357
0.422	-1.51107
0.421	-1.51857
0.42	-1.52571
0.419	-1.53321
0.418	-1.54036
0.417	-1.5475
0.416	-1.555
0.415	-1.56214
0.414	-1.56929
0.413	-1.57679
0.412	-1.58393
0.411	-1.59071
0.41	-1.59893
0.409	-1.60714
0.408	-1.61429
0.407	-1.62143
0.406	-1.62857
0.405	-1.63571
0.404	-1.64321
0.403	-1.65071
0.402	-1.65786
0.401	-1.665
0.4	-1.6725
0.399	-1.67964
0.398	-1.68643
0.397	-1.69429
0.396	-1.70179
0.395	-1.70893
0.394	-1.71607
0.393	-1.72357
0.392	-1.73071
0.391	-1.73821
0.39	-1.74571
0.389	-1.7525
0.388	-1.76
0.387	-1.76714
0.386	-1.77429
0.385	-1.78143
0.384	-1.78929
0.383	-1.79679
0.382	-1.80393
0.381	-1.81107
0.38	-1.81857
0.379	-1.82536
0.378	-1.83286
0.377	-1.84036
0.376	-1.8475
0.375	-1.85464
0.374	-1.86214
0.373	-1.86929
0.372	-1.87679
0.371	-1.88464
0.37	-1.89179
0.369	-1.89929
0.368	-1.90643
0.367	-1.91357
0.366	-1.92071
0.365	-1.92821
0.364	-1.93536
0.363	-1.9425
0.362	-1.95
0.361	-1.95714
0.36	-1.96429
0.359	-1.97214
0.358	-1.98
0.357	-1.98714
0.356	-1.99464
0.355	-2.00179
0.354	-2.00893
0.353	-2.01607
0.352	-2.02357
0.351	-2.03143
0.35	-2.03821
0.349	-2.04571
0.348	-2.05321
0.347	-2.06
0.346	-2.06786
0.345	-2.07536
0.344	-2.08286
0.343	-2.09
0.342	-2.0975
0.341	-2.10464
0.34	-2.11214
0.339	-2.11964
0.338	-2.12679
0.337	-2.13393
0.336	-2.14143
0.335	-2.14893
0.334	-2.15607
0.333	-2.16429
0.332	-2.17179
0.331	-2.17893
0.33	-2.18607
0.329	-2.19357
0.328	-2.20071
0.327	-2.20821
0.326	-2.21571
0.325	-2.22286
0.324	-2.23036
0.323	-2.23821
0.322	-2.24536
0.321	-2.25286
0.32	-2.26036
0.319	-2.26786
0.318	-2.27536
0.317	-2.2825
0.316	-2.29036
0.315	-2.2975
0.314	-2.30536
0.313	-2.31286
0.312	-2.32
0.311	-2.3275
0.31	-2.335
0.309	-2.34214
0.308	-2.34964
0.307	-2.3575
0.306	-2.365
0.305	-2.3725
0.304	-2.38
0.303	-2.38786
0.302	-2.395
0.301	-2.4025
0.3	-2.41
0.299	-2.4175
0.298	-2.425
0.297	-2.4325
0.296	-2.44
0.295	-2.4475
0.294	-2.45536
0.293	-2.46286
0.292	-2.47
0.291	-2.4775
0.29	-2.485
0.289	-2.4925
0.288	-2.5
0.287	-2.50786
0.286	-2.515
0.285	-2.5225
0.284	-2.53036
0.283	-2.5375
0.282	-2.54536
0.281	-2.55321
0.28	-2.56036
0.279	-2.56821
0.278	-2.57571
0.277	-2.58321
0.276	-2.59071
0.275	-2.59857
0.274	-2.60607
0.273	-2.61321
0.272	-2.62071
0.271	-2.62857
0.27	-2.63536
0.269	-2.64357
0.268	-2.65143
0.267	-2.65857
0.266	-2.66643
0.265	-2.67429
0.264	-2.68143
0.263	-2.68893
0.262	-2.69679
0.261	-2.70464
0.26	-2.71214
0.259	-2.71964
0.258	-2.72714
0.257	-2.73464
0.256	-2.7425
0.255	-2.75036
0.254	-2.75786
0.253	-2.76536
0.252	-2.77321
0.251	-2.78071
0.25	-2.78857
0.249	-2.79643
0.248	-2.80393
0.247	-2.81179
0.246	-2.81893
0.245	-2.82643
0.244	-2.83429
0.243	-2.8425
0.242	-2.85
0.241	-2.8575
0.24	-2.865
0.239	-2.87286
0.238	-2.88
0.237	-2.88821
0.236	-2.89607
0.235	-2.90321
0.234	-2.91107
0.233	-2.91857
0.232	-2.92643
0.231	-2.93429
0.23	-2.94179
0.229	-2.94929
0.228	-2.9575
0.227	-2.965
0.226	-2.97286
0.225	-2.98036
0.224	-2.98857
0.223	-2.99607
0.222	-3.00357
0.221	-3.01143
0.22	-3.01929
0.219	-3.02679
0.218	-3.03464
0.217	-3.0425
0.216	-3.05
0.215	-3.05821
0.214	-3.06571
0.213	-3.07321
0.212	-3.08107
0.211	-3.08893
0.21	-3.09679
0.209	-3.10429
0.208	-3.1125
0.207	-3.12
0.206	-3.12714
0.205	-3.13571
0.204	-3.14393
0.203	-3.15143
0.202	-3.15929
0.201	-3.16714
0.2	-3.17464
0.199	-3.1825
0.198	-3.19036
0.197	-3.19821
0.196	-3.20607
0.195	-3.21393
0.194	-3.22179
0.193	-3.22929
0.192	-3.2375
0.191	-3.24536
0.19	-3.25286
0.189	-3.26071
0.188	-3.26893
0.187	-3.27607
0.186	-3.28429
0.185	-3.29214
0.184	-3.3
0.183	-3.30786
0.182	-3.31571
0.181	-3.32321
0.18	-3.33107
0.179	-3.33929
0.178	-3.34679
0.177	-3.35464
0.176	-3.36286
0.175	-3.37071
0.174	-3.37821
0.173	-3.38643
0.172	-3.39429
0.171	-3.40214
0.17	-3.41
0.169	-3.4175
0.168	-3.42536
0.167	-3.43357
0.166	-3.44179
0.165	-3.44964
0.164	-3.4575
0.163	-3.465
0.162	-3.47286
0.161	-3.48071
0.16	-3.48857
0.159	-3.49643
0.158	-3.50429
0.157	-3.51214
0.156	-3.52
0.155	-3.5275
0.154	-3.53571
0.153	-3.54393
0.152	-3.55179
0.151	-3.55964
0.15	-3.5675
0.149	-3.575
0.148	-3.58214
0.147	-3.59286
0.146	-3.6
0.145	-3.60714
0.144	-3.61429
0.143	-3.62143
0.142	-3.63214
0.141	-3.63929
0.14	-3.64643
0.139	-3.65357
0.138	-3.66071
0.137	-3.67143
0.136	-3.67857
0.135	-3.68571
0.134	-3.69286
0.133	-3.7
0.132	-3.71071
0.131	-3.71786
0.13	-3.725
0.129	-3.73214
0.128	-3.73929
0.127	-3.75
0.126	-3.75714
0.125	-3.76429
0.124	-3.77143
0.123	-3.77857
0.122	-3.78929
0.121	-3.79643
0.12	-3.80357
0.119	-3.81071
0.118	-3.81786
0.117	-3.82857
0.116	-3.83571
0.115	-3.84286
0.114	-3.85
0.113	-3.85714
0.112	-3.86786
0.111	-3.875
0.11	-3.88214
0.109	-3.88929
0.108	-3.9
0.107	-3.90714
0.106	-3.91429
0.105	-3.92143
0.104	-3.92857
0.103	-3.93571
0.102	-3.94643
0.101	-3.95357
0.1	-3.96071
0.099	-3.96786
0.098	-3.975
0.097	-3.98571
0.096	-3.99286
0.095	-4
0.094	-4.00714
0.093	-4.01429
0.092	-4.025
0.091	-4.03214
0.09	-4.03929
0.089	-4.04643
0.088	-4.05357
0.087	-4.06429
0.086	-4.07143
0.085	-4.07857
0.084	-4.08571
0.083	-4.09286
0.082	-4.10357
0.081	-4.11071
0.08	-4.11786
0.079	-4.125
0.078	-4.13214
0.077	-4.13929
0.076	-4.15
0.075	-4.15714
0.074	-4.16429
0.073	-4.17143
0.072	-4.17857
0.071	-4.18929
0.07	-4.19643
0.069	-4.20357
0.068	-4.21071
0.067	-4.21786
0.066	-4.225
0.065	-4.23214
0.064	-4.24286
0.063	-4.25
0.062	-4.25714
0.061	-4.26429
0.06	-4.27143
0.059	-4.27857
0.058	-4.28929
0.057	-4.29643
0.056	-4.30357
0.055	-4.31071
0.054	-4.31786
0.053	-4.325
0.052	-4.33214
0.051	-4.34286
0.05	-4.35
0.049	-4.35714
0.048	-4.36429
0.047	-4.37143
0.046	-4.37857
0.045	-4.38929
0.044	-4.39643
0.043	-4.40357
0.042	-4.41071
0.041	-4.41786
0.04	-4.425
0.039	-4.43214
0.038	-4.43929
0.037	-4.45
0.036	-4.45714
0.035	-4.46429
0.034	-4.47143
0.033	-4.47857
0.032	-4.48571
0.031	-4.49286
0.03	-4.5
0.029	-4.51071
0.028	-4.51786
0.027	-4.525
0.026	-4.53214
0.025	-4.53929
0.024	-4.54643
0.023	-4.55357
0.022	-4.56429
0.021	-4.57143
0.02	-4.57857
0.019	-4.58571
0.018	-4.59286
0.017	-4.6
0.016	-4.60714
0.015	-4.61429
0.014	-4.62143
0.013	-4.62857
0.012	-4.63929
0.011	-4.64643
0.01	-4.65357
0.009	-4.66071
0.008	-4.66786
0.007	-4.675
0.006	-4.68214
0.005	-4.68929
0.004	-4.69643
0.003	-4.70714
0.002	-4.71429
[truncated: 1 more rows]
