# Supplementary material for: All-water supercapacitor enabled by 1-nm clay channels
Source: Nat Commun. 2026 Jun 5;17:5014. doi: 10.1038/s41467-026-73924-1 (PMC13241519; doi:10.1038/s41467-026-73924-1)
Supplement: Supplementary file 3 — Source Data [file 41467_2026_73924_MOESM3_ESM.zip › Source data/FigS24_MEA12.xlsx]

## Sheet: sr_0.01
U	I
0	-0.871071
0.001	-0.8
0.002	-0.746429
0.003	-0.700357
0.004	-0.659286
0.005	-0.621071
0.006	-0.585
0.007	-0.550357
0.008	-0.518214
0.009	-0.486429
0.01	-0.456071
0.011	-0.426429
0.012	-0.3975
0.013	-0.368929
0.014	-0.341607
0.015	-0.314714
0.016	-0.28825
0.017	-0.262214
0.018	-0.236929
0.019	-0.211929
0.02	-0.187071
0.021	-0.163071
0.022	-0.138929
0.023	-0.115214
0.024	-0.0921071
0.025	-0.0689643
0.026	-0.0461071
0.027	-0.0238107
0.028	-0.00162286
0.029	0.0203286
0.03	0.0418929
0.031	0.0631429
0.032	0.0843929
0.033	0.105536
0.034	0.126071
0.035	0.146536
0.036	0.166857
0.037	0.186929
0.038	0.207143
0.039	0.227179
0.04	0.246536
0.041	0.26625
0.042	0.285786
0.043	0.304786
0.044	0.324
0.045	0.342929
0.046	0.361429
0.047	0.380357
0.048	0.398571
0.049	0.417143
0.05	0.435
0.051	0.453929
0.052	0.471786
0.053	0.488929
0.054	0.506786
0.055	0.524643
0.056	0.542143
0.057	0.559643
0.058	0.577143
0.059	0.594286
0.06	0.611429
0.061	0.628214
0.062	0.645
0.063	0.661786
0.064	0.678571
0.065	0.695
0.066	0.711429
0.067	0.727857
0.068	0.744286
0.069	0.76
0.07	0.776429
0.071	0.7925
0.072	0.808214
0.073	0.824286
0.074	0.840357
0.075	0.856071
0.076	0.871786
0.077	0.8875
0.078	0.902857
0.079	0.918214
0.08	0.933571
0.081	0.948929
0.082	0.964643
0.083	0.98
0.084	0.995
0.085	1.01036
0.086	1.025
0.087	1.04
0.088	1.05464
0.089	1.07
0.09	1.085
0.091	1.09929
0.092	1.11429
0.093	1.12929
0.094	1.14357
0.095	1.15821
0.096	1.17321
0.097	1.1875
0.098	1.20179
0.099	1.21607
0.1	1.23
0.101	1.24429
0.102	1.25857
0.103	1.27286
0.104	1.28643
0.105	1.30107
0.106	1.315
0.107	1.32857
0.108	1.3425
0.109	1.35679
0.11	1.37036
0.111	1.38429
0.112	1.39821
0.113	1.41179
0.114	1.42536
0.115	1.43929
0.116	1.45286
0.117	1.46607
0.118	1.47964
0.119	1.49286
0.12	1.50607
0.121	1.51964
0.122	1.53321
0.123	1.54607
0.124	1.55929
0.125	1.5725
0.126	1.58571
0.127	1.59929
0.128	1.61214
0.129	1.62536
0.13	1.63821
0.131	1.65143
0.132	1.66464
0.133	1.67786
0.134	1.69071
0.135	1.70393
0.136	1.71679
0.137	1.72929
0.138	1.74214
0.139	1.755
0.14	1.7675
0.141	1.78071
0.142	1.79321
0.143	1.80536
0.144	1.81821
0.145	1.83071
0.146	1.84286
0.147	1.85536
0.148	1.86821
0.149	1.88071
0.15	1.89321
0.151	1.90536
0.152	1.91786
0.153	1.93107
0.154	1.94393
0.155	1.95571
0.156	1.96857
0.157	1.98036
0.158	1.99286
0.159	2.005
0.16	2.0175
0.161	2.02929
0.162	2.04107
0.163	2.05321
0.164	2.06571
0.165	2.0775
0.166	2.09
0.167	2.10179
0.168	2.11393
0.169	2.12607
0.17	2.13821
0.171	2.15
0.172	2.16214
0.173	2.17429
0.174	2.18571
0.175	2.1975
0.176	2.20964
0.177	2.22143
0.178	2.23321
0.179	2.24571
0.18	2.2575
0.181	2.26857
0.182	2.28071
0.183	2.29286
0.184	2.30429
0.185	2.31643
0.186	2.32786
0.187	2.33929
0.188	2.35071
0.189	2.3625
0.19	2.37429
0.191	2.38607
0.192	2.39786
0.193	2.40964
0.194	2.42071
0.195	2.43214
0.196	2.44357
0.197	2.455
0.198	2.46679
0.199	2.47857
0.2	2.48929
0.201	2.50107
0.202	2.51321
0.203	2.52464
0.204	2.53643
0.205	2.54821
0.206	2.55929
0.207	2.57071
0.208	2.58286
0.209	2.59393
0.21	2.60536
0.211	2.61679
0.212	2.62821
0.213	2.63964
0.214	2.65107
0.215	2.66214
0.216	2.67357
0.217	2.68536
0.218	2.69679
0.219	2.70786
0.22	2.71929
0.221	2.73071
0.222	2.74179
0.223	2.75321
0.224	2.76464
0.225	2.77571
0.226	2.78679
0.227	2.79786
0.228	2.80929
0.229	2.82071
0.23	2.83179
0.231	2.84286
0.232	2.85357
0.233	2.86464
0.234	2.87571
0.235	2.88714
0.236	2.89821
0.237	2.90929
0.238	2.92036
0.239	2.93071
0.24	2.94179
0.241	2.95286
0.242	2.96429
0.243	2.97571
0.244	2.98679
0.245	2.9975
0.246	3.00786
0.247	3.01857
0.248	3.02929
0.249	3.04071
0.25	3.05143
0.251	3.0625
0.252	3.07321
0.253	3.08429
0.254	3.09571
0.255	3.10607
0.256	3.1175
0.257	3.12821
0.258	3.13893
0.259	3.15
0.26	3.16071
0.261	3.17214
0.262	3.18321
0.263	3.19357
0.264	3.20429
0.265	3.215
0.266	3.22679
0.267	3.23821
0.268	3.24964
0.269	3.26
0.27	3.27036
0.271	3.28143
0.272	3.2925
0.273	3.30357
0.274	3.31429
0.275	3.32536
0.276	3.33714
0.277	3.3475
0.278	3.35821
0.279	3.36893
0.28	3.38
0.281	3.39179
0.282	3.40214
0.283	3.41286
0.284	3.42357
0.285	3.43429
0.286	3.44536
0.287	3.45643
0.288	3.46714
0.289	3.4775
0.29	3.48821
0.291	3.49929
0.292	3.50929
0.293	3.52
0.294	3.53107
0.295	3.5425
0.296	3.55286
0.297	3.56321
0.298	3.575
0.299	3.58571
0.3	3.59643
0.301	3.60714
0.302	3.61786
0.303	3.62857
0.304	3.63929
0.305	3.65
0.306	3.66071
0.307	3.67143
0.308	3.68214
0.309	3.69286
0.31	3.70357
0.311	3.71429
0.312	3.725
0.313	3.73571
0.314	3.74643
0.315	3.75714
0.316	3.76786
0.317	3.77857
0.318	3.78929
0.319	3.8
0.32	3.81071
0.321	3.82143
0.322	3.83214
0.323	3.84286
0.324	3.85357
0.325	3.86429
0.326	3.875
0.327	3.88571
0.328	3.89643
0.329	3.90714
0.33	3.91786
0.331	3.92857
0.332	3.93929
0.333	3.95
0.334	3.96071
0.335	3.97143
0.336	3.98214
0.337	3.99286
0.338	4
0.339	4.01071
0.34	4.025
0.341	4.03571
0.342	4.04643
0.343	4.05714
0.344	4.06786
0.345	4.07857
0.346	4.08929
0.347	4.1
0.348	4.11071
0.349	4.12143
0.35	4.13214
0.351	4.14286
0.352	4.15357
0.353	4.16429
0.354	4.175
0.355	4.18571
0.356	4.19643
0.357	4.20714
0.358	4.21786
0.359	4.22857
0.36	4.23929
0.361	4.25
0.362	4.25714
0.363	4.26786
0.364	4.28214
0.365	4.29286
0.366	4.30357
0.367	4.31429
0.368	4.32143
0.369	4.33214
0.37	4.34286
0.371	4.35357
0.372	4.36429
0.373	4.375
0.374	4.38571
0.375	4.39643
0.376	4.40714
0.377	4.41786
0.378	4.42857
0.379	4.43929
0.38	4.45
0.381	4.46071
0.382	4.47143
0.383	4.48214
0.384	4.49286
0.385	4.50357
0.386	4.51429
0.387	4.525
0.388	4.53571
0.389	4.54643
0.39	4.55714
0.391	4.56786
0.392	4.57857
0.393	4.58929
0.394	4.6
0.395	4.61071
0.396	4.62143
0.397	4.63214
0.398	4.64286
0.399	4.65357
0.4	4.66429
0.401	4.675
0.402	4.68571
0.403	4.69643
0.404	4.70714
0.405	4.71786
0.406	4.72857
0.407	4.73929
0.408	4.75
0.409	4.76071
0.41	4.775
0.411	4.78571
0.412	4.79643
0.413	4.80714
0.414	4.81786
0.415	4.82857
0.416	4.83929
0.417	4.85
0.418	4.86071
0.419	4.87143
0.42	4.88214
0.421	4.89286
0.422	4.9
0.423	4.91071
0.424	4.92143
0.425	4.93214
0.426	4.94643
0.427	4.95714
0.428	4.96786
0.429	4.97857
0.43	4.98929
0.431	4.99643
0.432	5.01071
0.433	5.02143
0.434	5.03214
0.435	5.04286
0.436	5.05357
0.437	5.06429
0.438	5.075
0.439	5.08571
0.44	5.09643
0.441	5.10714
0.442	5.11786
0.443	5.12857
0.444	5.13929
0.445	5.15
0.446	5.16429
0.447	5.175
0.448	5.18571
0.449	5.19643
0.45	5.20714
0.451	5.21786
0.452	5.22857
0.453	5.23571
0.454	5.25
0.455	5.26071
0.456	5.27143
0.457	5.28214
0.458	5.29286
0.459	5.30357
0.46	5.31429
0.461	5.325
0.462	5.33571
0.463	5.34643
0.464	5.36071
0.465	5.37143
0.466	5.38214
0.467	5.39286
0.468	5.40357
0.469	5.41429
0.47	5.425
0.471	5.43571
0.472	5.44643
0.473	5.45714
0.474	5.46786
0.475	5.48214
0.476	5.49286
0.477	5.50357
0.478	5.51429
0.479	5.525
0.48	5.53571
0.481	5.54643
0.482	5.55714
0.483	5.56786
0.484	5.58214
0.485	5.58929
0.486	5.6
0.487	5.61071
0.488	5.62143
0.489	5.63571
0.49	5.64643
0.491	5.65714
0.492	5.66786
0.493	5.67857
0.494	5.68929
0.495	5.7
0.496	5.71071
0.497	5.72143
0.498	5.73214
0.499	5.74286
0.5	5.75357
0.501	5.76429
0.502	5.775
0.503	5.78929
0.504	5.8
0.505	5.81071
0.506	5.82143
0.507	5.83214
0.508	5.84286
0.509	5.85357
0.51	5.86786
0.511	5.87857
0.512	5.88929
0.513	5.9
0.514	5.91071
0.515	5.925
0.516	5.93571
0.517	5.94643
0.518	5.95714
0.519	5.96786
0.52	5.97857
0.521	5.98929
0.522	6
0.523	6.01071
0.524	6.025
0.525	6.03571
0.526	6.04643
0.527	6.06071
0.528	6.06786
0.529	6.07857
0.53	6.08929
0.531	6.1
0.532	6.11429
0.533	6.12143
0.534	6.13214
0.535	6.14286
0.536	6.15357
0.537	6.16429
0.538	6.175
0.539	6.18571
0.54	6.2
0.541	6.21071
0.542	6.22143
0.543	6.23214
0.544	6.24286
0.545	6.25357
0.546	6.26786
0.547	6.27857
0.548	6.28929
0.549	6.3
0.55	6.31071
0.551	6.325
0.552	6.33571
0.553	6.34643
0.554	6.35714
0.555	6.37143
0.556	6.38214
0.557	6.39286
0.558	6.4
0.559	6.41429
0.56	6.425
0.561	6.43571
0.562	6.45
0.563	6.46071
0.564	6.47143
0.565	6.48571
0.566	6.49643
0.567	6.50714
0.568	6.51786
0.569	6.52857
0.57	6.53929
0.571	6.55357
0.572	6.56429
0.573	6.575
0.574	6.58929
0.575	6.59643
0.576	6.60714
0.577	6.62143
0.578	6.63214
0.579	6.64286
0.58	6.65714
0.581	6.66786
0.582	6.67857
0.583	6.68929
0.584	6.70357
0.585	6.71786
0.586	6.72857
0.587	6.74286
0.588	6.75357
0.589	6.76429
0.59	6.77857
0.591	6.78929
0.592	6.80357
0.593	6.81786
0.594	6.82857
0.595	6.84286
0.596	6.85
0.597	6.86071
0.598	6.875
0.599	6.88929
0.6	6.9
0.601	6.91071
0.602	6.925
0.603	6.93571
0.604	6.95
0.605	6.96429
0.606	6.975
0.607	6.98571
0.608	7
0.609	7.01071
0.61	7.02143
0.611	7.03571
0.612	7.04643
0.613	7.06071
0.614	7.07143
0.615	7.08571
0.616	7.09643
0.617	7.11071
0.618	7.12143
0.619	7.13214
0.62	7.14286
0.621	7.15714
0.622	7.16786
0.623	7.18214
0.624	7.2
0.625	7.21071
0.626	7.22857
0.627	7.23929
0.628	7.25357
0.629	7.26786
0.63	7.275
0.631	7.28929
0.632	7.3
0.633	7.31429
0.634	7.32857
0.635	7.34286
0.636	7.35357
0.637	7.36786
0.638	7.38214
0.639	7.39286
0.64	7.40357
0.641	7.41786
0.642	7.43214
0.643	7.44286
0.644	7.45714
0.645	7.47143
0.646	7.48214
0.647	7.49643
0.648	7.51071
0.649	7.52143
0.65	7.53571
0.651	7.55
0.652	7.56071
0.653	7.575
0.654	7.58929
0.655	7.60357
0.656	7.61786
0.657	7.63214
0.658	7.64643
0.659	7.65714
0.66	7.67143
0.661	7.68571
0.662	7.7
0.663	7.71429
0.664	7.72857
0.665	7.74286
0.666	7.76071
0.667	7.77143
0.668	7.78571
0.669	7.8
0.67	7.81429
0.671	7.83214
0.672	7.84643
0.673	7.86071
0.674	7.875
0.675	7.88929
0.676	7.90357
0.677	7.91429
0.678	7.92857
0.679	7.93929
0.68	7.95357
0.681	7.96786
0.682	7.97857
0.683	7.99286
0.684	8.00714
0.685	8.01786
0.686	8.03214
0.687	8.04643
0.688	8.06071
0.689	8.075
0.69	8.08929
0.691	8.10357
0.692	8.11786
0.693	8.13214
0.694	8.14643
0.695	8.16071
0.696	8.175
0.697	8.18571
0.698	8.2
0.699	8.21429
0.7	8.23214
0.701	8.24286
0.702	8.25714
0.703	8.27143
0.704	8.28571
0.705	8.3
0.706	8.31429
0.707	8.32857
0.708	8.34286
0.709	8.35714
0.71	8.37143
0.711	8.38571
0.712	8.4
0.713	8.41429
0.714	8.42857
0.715	8.43929
0.716	8.45357
0.717	8.46786
0.718	8.48214
0.719	8.49643
0.72	8.51071
0.721	8.525
0.722	8.53929
0.723	8.55357
0.724	8.56786
0.725	8.58214
0.726	8.59643
0.727	8.60714
0.728	8.62143
0.729	8.63571
0.73	8.65
0.731	8.66429
0.732	8.67857
0.733	8.69286
0.734	8.70714
0.735	8.72143
0.736	8.73571
0.737	8.74643
0.738	8.75714
0.739	8.775
0.74	8.78929
0.741	8.8
0.742	8.81429
0.743	8.82857
0.744	8.84286
0.745	8.85714
0.746	8.87143
0.747	8.88571
0.748	8.9
0.749	8.91786
0.75	8.93214
0.751	8.94643
0.752	8.96071
0.753	8.975
0.754	8.98929
0.755	9
0.756	9.01786
0.757	9.03214
0.758	9.04643
0.759	9.06429
0.76	9.07857
0.761	9.09286
0.762	9.10357
0.763	9.11786
0.764	9.13214
0.765	9.14643
0.766	9.16071
0.767	9.175
0.768	9.18929
0.769	9.20714
0.77	9.21786
0.771	9.23214
0.772	9.24643
0.773	9.26429
0.774	9.27857
0.775	9.29286
0.776	9.30714
0.777	9.32143
0.778	9.33571
0.779	9.34643
0.78	9.36071
0.781	9.37857
0.782	9.39286
0.783	9.40714
0.784	9.42143
0.785	9.43214
0.786	9.44643
0.787	9.46429
0.788	9.47857
0.789	9.49286
0.79	9.50714
0.791	9.52143
0.792	9.53929
0.793	9.55357
0.794	9.56429
0.795	9.57857
0.796	9.59286
0.797	9.61071
0.798	9.62143
0.799	9.63571
0.8	9.65
0.801	9.66786
0.802	9.68214
0.803	9.69643
0.804	9.71071
0.805	9.725
0.806	9.73929
0.807	9.75714
0.808	9.77143
0.809	9.78571
0.81	9.80357
0.811	9.82143
0.812	9.83571
0.813	9.85
0.814	9.86786
0.815	9.88214
0.816	9.89643
0.817	9.91071
0.818	9.92857
0.819	9.94286
0.82	9.95714
0.821	9.97143
0.822	9.98571
0.823	10
0.824	10.0179
0.825	10.0321
0.826	10.0464
0.827	10.0643
0.828	10.0786
0.829	10.0964
0.83	10.1107
0.831	10.125
0.832	10.1429
0.833	10.1571
0.834	10.1714
0.835	10.1893
0.836	10.2036
0.837	10.2179
0.838	10.2357
0.839	10.25
0.84	10.2643
0.841	10.2786
0.842	10.2964
0.843	10.3107
0.844	10.3286
0.845	10.3429
0.846	10.3607
0.847	10.3786
0.848	10.3929
0.849	10.4107
0.85	10.425
0.851	10.4393
0.852	10.4536
0.853	10.4679
0.854	10.4821
0.855	10.5
0.856	10.5179
0.857	10.5321
0.858	10.5464
0.859	10.5643
0.86	10.5786
0.861	10.5929
0.862	10.6071
0.863	10.6214
0.864	10.6393
0.865	10.6571
0.866	10.6714
0.867	10.6893
0.868	10.7071
0.869	10.7214
0.87	10.7393
0.871	10.7571
0.872	10.7714
0.873	10.7893
0.874	10.8071
0.875	10.825
0.876	10.8393
0.877	10.8571
0.878	10.8714
0.879	10.8893
0.88	10.9071
0.881	10.925
0.882	10.9429
0.883	10.9571
0.884	10.975
0.885	10.9929
0.886	11.0071
0.887	11.025
0.888	11.0393
0.889	11.0536
0.89	11.0714
0.891	11.0893
0.892	11.1071
0.893	11.125
0.894	11.1429
0.895	11.1607
0.896	11.175
0.897	11.1929
0.898	11.2071
0.899	11.225
0.9	11.2429
0.901	11.2643
0.902	11.2786
0.903	11.3
0.904	11.3143
0.905	11.3321
0.906	11.35
0.907	11.3643
0.908	11.3786
0.909	11.3964
0.91	11.4143
0.911	11.4357
0.912	11.4536
0.913	11.4714
0.914	11.4893
0.915	11.5071
0.916	11.525
0.917	11.5393
0.918	11.5571
0.919	11.575
0.92	11.5929
0.921	11.6143
0.922	11.6321
0.923	11.65
0.924	11.6714
0.925	11.6857
0.926	11.7036
0.927	11.7214
0.928	11.7393
0.929	11.7571
0.93	11.775
0.931	11.7929
0.932	11.8143
0.933	11.8321
0.934	11.8536
0.935	11.8714
0.936	11.8893
0.937	11.9107
0.938	11.9286
0.939	11.9464
0.94	11.9643
0.941	11.9857
0.942	12.0036
0.943	12.025
0.944	12.0393
0.945	12.0571
0.946	12.0786
0.947	12.0964
0.948	12.1143
0.949	12.1321
0.95	12.1536
0.951	12.1714
0.952	12.1893
0.953	12.2071
0.954	12.225
0.955	12.2429
0.956	12.2607
0.957	12.2786
0.958	12.2964
0.959	12.3179
0.96	12.3393
0.961	12.3571
0.962	12.3786
0.963	12.4
0.964	12.4143
0.965	12.4357
0.966	12.4536
0.967	12.475
0.968	12.4929
0.969	12.5107
0.97	12.5286
0.971	12.5464
0.972	12.5679
0.973	12.5893
0.974	12.6071
0.975	12.6286
0.976	12.65
0.977	12.6679
0.978	12.6893
0.979	12.7107
0.98	12.7321
0.981	12.7536
0.982	12.775
0.983	12.8
0.984	12.8179
0.985	12.8393
0.986	12.8571
0.987	12.875
0.988	12.8964
0.989	12.9179
0.99	12.9393
0.991	12.9607
0.992	12.9786
0.993	13
0.994	13.0214
0.995	13.0464
0.996	13.0679
0.997	13.0893
0.998	13.1071
0.999	13.1286
1	13.1179
0.999	13.075
0.998	13.0464
0.997	13.0179
0.996	12.9929
0.995	12.975
0.994	12.9536
0.993	12.9321
0.992	12.9143
0.991	12.8929
0.99	12.875
0.989	12.8571
0.988	12.8393
0.987	12.8214
0.986	12.8071
0.985	12.7893
0.984	12.775
0.983	12.7571
0.982	12.7429
0.981	12.725
0.98	12.7107
0.979	12.6964
0.978	12.6786
0.977	12.6679
0.976	12.6536
0.975	12.6393
0.974	12.6286
0.973	12.6143
0.972	12.6
0.971	12.5857
0.97	12.575
0.969	12.5607
0.968	12.5464
0.967	12.5321
0.966	12.5179
0.965	12.5036
0.964	12.4893
0.963	12.4786
0.962	12.4679
0.961	12.4571
0.96	12.4393
0.959	12.4286
0.958	12.4143
0.957	12.4071
0.956	12.3929
0.955	12.3821
0.954	12.3714
0.953	12.3571
0.952	12.3464
0.951	12.3357
0.95	12.325
0.949	12.3143
0.948	12.3071
0.947	12.2929
0.946	12.2786
0.945	12.2714
0.944	12.2607
0.943	12.2464
0.942	12.2357
0.941	12.225
0.94	12.2107
0.939	12.2
0.938	12.1857
0.937	12.1714
0.936	12.1571
0.935	12.1429
0.934	12.1321
0.933	12.125
0.932	12.1143
0.931	12.1
0.93	12.0929
0.929	12.0786
0.928	12.0643
0.927	12.0536
0.926	12.0429
0.925	12.0321
0.924	12.0214
0.923	12.0107
0.922	12.0036
0.921	11.9964
0.92	11.9821
0.919	11.9714
0.918	11.9571
0.917	11.9464
0.916	11.9357
0.915	11.925
0.914	11.9179
0.913	11.9071
0.912	11.8929
0.911	11.8821
0.91	11.8714
0.909	11.8607
0.908	11.85
0.907	11.8393
0.906	11.825
0.905	11.8143
0.904	11.8036
0.903	11.7929
0.902	11.7821
0.901	11.7714
0.9	11.7607
0.899	11.75
0.898	11.7393
0.897	11.7286
0.896	11.7179
0.895	11.7071
0.894	11.6964
0.893	11.6857
0.892	11.675
0.891	11.6607
0.89	11.65
0.889	11.6393
0.888	11.6286
0.887	11.6179
0.886	11.6107
0.885	11.6
0.884	11.5893
0.883	11.5786
0.882	11.5679
0.881	11.5571
0.88	11.5464
0.879	11.5357
0.878	11.525
0.877	11.5143
0.876	11.5036
0.875	11.4929
0.874	11.4821
0.873	11.4714
0.872	11.4643
0.871	11.4536
0.87	11.4429
0.869	11.4357
0.868	11.4286
0.867	11.4179
0.866	11.4071
0.865	11.3964
0.864	11.3893
0.863	11.3786
0.862	11.3679
0.861	11.3571
0.86	11.35
0.859	11.3393
0.858	11.3286
0.857	11.3179
0.856	11.3071
0.855	11.2964
0.854	11.2857
0.853	11.2786
0.852	11.2643
0.851	11.2571
0.85	11.2464
0.849	11.2357
0.848	11.2286
0.847	11.2214
0.846	11.2107
0.845	11.2
0.844	11.1893
0.843	11.1821
0.842	11.1679
0.841	11.1536
0.84	11.1429
0.839	11.1357
0.838	11.1214
0.837	11.1143
0.836	11.1071
0.835	11.0929
0.834	11.0786
0.833	11.0679
0.832	11.0607
0.831	11.05
0.83	11.0393
0.829	11.0321
0.828	11.0214
0.827	11.0107
0.826	11
0.825	10.9893
0.824	10.9821
0.823	10.9714
0.822	10.9607
0.821	10.95
0.82	10.9429
0.819	10.9321
0.818	10.9214
0.817	10.9107
0.816	10.8964
0.815	10.8893
0.814	10.8786
0.813	10.8643
0.812	10.8536
0.811	10.8464
0.81	10.8357
0.809	10.825
0.808	10.8179
0.807	10.8071
0.806	10.7964
0.805	10.7857
0.804	10.7714
0.803	10.7607
0.802	10.75
0.801	10.7429
0.8	10.7321
0.799	10.7214
0.798	10.7107
0.797	10.7
0.796	10.6893
0.795	10.6821
0.794	10.6679
0.793	10.6571
0.792	10.65
0.791	10.6357
0.79	10.6286
0.789	10.6214
0.788	10.6071
0.787	10.5964
0.786	10.5857
0.785	10.575
0.784	10.5643
0.783	10.5536
0.782	10.5429
0.781	10.5321
0.78	10.5214
0.779	10.5107
0.778	10.5
0.777	10.4893
0.776	10.4821
0.775	10.4714
0.774	10.4607
0.773	10.45
0.772	10.4393
0.771	10.4321
0.77	10.4214
0.769	10.4143
0.768	10.4036
0.767	10.3929
0.766	10.3821
0.765	10.3714
0.764	10.3607
0.763	10.35
0.762	10.3393
0.761	10.3286
0.76	10.3179
0.759	10.3071
0.758	10.3
0.757	10.2893
0.756	10.2786
0.755	10.2679
0.754	10.2571
0.753	10.2464
0.752	10.2321
0.751	10.2214
0.75	10.2107
0.749	10.2
0.748	10.1893
0.747	10.1821
0.746	10.1714
0.745	10.1607
0.744	10.15
0.743	10.1393
0.742	10.1321
0.741	10.1214
0.74	10.1107
0.739	10.1
0.738	10.0893
0.737	10.0786
0.736	10.0679
0.735	10.0536
0.734	10.0429
0.733	10.0357
0.732	10.0214
0.731	10.0107
0.73	10
0.729	9.99286
0.728	9.98214
0.727	9.96786
0.726	9.96071
0.725	9.94643
0.724	9.93929
0.723	9.92857
0.722	9.91786
0.721	9.90714
0.72	9.89643
0.719	9.88214
0.718	9.87143
0.717	9.86071
0.716	9.85
0.715	9.83929
0.714	9.82857
0.713	9.81429
0.712	9.80357
0.711	9.79286
0.71	9.78571
0.709	9.775
0.708	9.76071
0.707	9.75
0.706	9.73929
0.705	9.72857
0.704	9.71786
0.703	9.70714
0.702	9.69643
0.701	9.68571
0.7	9.675
0.699	9.66429
0.698	9.65357
0.697	9.64286
0.696	9.63214
0.695	9.62143
0.694	9.61071
0.693	9.6
0.692	9.58929
0.691	9.575
0.69	9.56429
0.689	9.55
0.688	9.53929
0.687	9.525
0.686	9.51429
0.685	9.50357
0.684	9.49286
0.683	9.48214
0.682	9.46786
0.681	9.45714
0.68	9.44643
0.679	9.43571
0.678	9.42143
0.677	9.41071
0.676	9.4
0.675	9.38929
0.674	9.375
0.673	9.36429
0.672	9.35
0.671	9.33929
0.67	9.32857
0.669	9.31786
0.668	9.30357
0.667	9.29286
0.666	9.28214
0.665	9.27143
0.664	9.26429
0.663	9.25
0.662	9.23571
0.661	9.22143
0.66	9.21071
0.659	9.2
0.658	9.18929
0.657	9.17857
0.656	9.16429
0.655	9.15357
0.654	9.13929
0.653	9.12857
0.652	9.11429
0.651	9.10357
0.65	9.08929
0.649	9.075
0.648	9.06429
0.647	9.05
0.646	9.03571
0.645	9.025
0.644	9.01071
0.643	9
0.642	8.98929
0.641	8.975
0.64	8.96429
0.639	8.95
0.638	8.93929
0.637	8.92857
0.636	8.91429
0.635	8.90357
0.634	8.88929
0.633	8.87857
0.632	8.86786
0.631	8.85357
0.63	8.84286
0.629	8.82857
0.628	8.81429
0.627	8.80357
0.626	8.78929
0.625	8.78214
0.624	8.76786
0.623	8.75714
0.622	8.74286
0.621	8.72857
0.62	8.71786
0.619	8.70714
0.618	8.69286
0.617	8.68214
0.616	8.67143
0.615	8.65714
0.614	8.64643
0.613	8.63571
0.612	8.62143
0.611	8.61071
0.61	8.59643
0.609	8.58571
0.608	8.57143
0.607	8.56071
0.606	8.55
0.605	8.53929
0.604	8.52857
0.603	8.51429
0.602	8.50357
0.601	8.48929
0.6	8.47857
0.599	8.46429
0.598	8.45
0.597	8.43929
0.596	8.425
0.595	8.41429
0.594	8.40357
0.593	8.38929
0.592	8.37857
0.591	8.36786
0.59	8.35357
0.589	8.34286
0.588	8.32857
0.587	8.31429
0.586	8.30357
0.585	8.29286
0.584	8.27857
0.583	8.26429
0.582	8.25
0.581	8.23929
0.58	8.225
0.579	8.21429
0.578	8.20357
0.577	8.19286
0.576	8.17857
0.575	8.16429
0.574	8.15357
0.573	8.13929
0.572	8.125
0.571	8.11429
0.57	8.1
0.569	8.08571
0.568	8.075
0.567	8.06071
0.566	8.04643
0.565	8.03571
0.564	8.025
0.563	8.01071
0.562	7.99643
0.561	7.98214
0.56	7.97143
0.559	7.95714
0.558	7.94643
0.557	7.93214
0.556	7.92143
0.555	7.90714
0.554	7.89286
0.553	7.87857
0.552	7.86786
0.551	7.85357
0.55	7.83929
0.549	7.82857
0.548	7.81429
0.547	7.80357
0.546	7.78929
0.545	7.775
0.544	7.76071
0.543	7.75
0.542	7.73571
0.541	7.725
0.54	7.71071
0.539	7.69643
0.538	7.68571
0.537	7.67143
0.536	7.65714
0.535	7.64286
0.534	7.62857
0.533	7.61429
0.532	7.6
0.531	7.58571
0.53	7.57143
0.529	7.55714
0.528	7.54286
0.527	7.53214
0.526	7.51786
0.525	7.50357
0.524	7.48929
0.523	7.475
0.522	7.46071
0.521	7.44643
0.52	7.43214
0.519	7.41786
0.518	7.40357
0.517	7.38929
0.516	7.375
0.515	7.36071
0.514	7.34643
0.513	7.33214
0.512	7.31786
0.511	7.30357
0.51	7.28929
0.509	7.275
0.508	7.26071
0.507	7.24643
0.506	7.23571
0.505	7.22143
0.504	7.20357
0.503	7.18929
0.502	7.175
0.501	7.16071
0.5	7.14643
0.499	7.13214
0.498	7.11786
0.497	7.1
0.496	7.08571
0.495	7.07143
0.494	7.05714
0.493	7.04286
0.492	7.02857
0.491	7.01429
0.49	7
0.489	6.98214
0.488	6.96786
0.487	6.95357
0.486	6.93571
0.485	6.925
0.484	6.91071
0.483	6.89643
0.482	6.88214
0.481	6.86429
0.48	6.85
0.479	6.83571
0.478	6.82143
0.477	6.80714
0.476	6.79286
0.475	6.77857
0.474	6.76429
0.473	6.74643
0.472	6.73214
0.471	6.71786
0.47	6.70357
0.469	6.68929
0.468	6.675
0.467	6.65714
0.466	6.64286
0.465	6.62857
0.464	6.61429
0.463	6.6
0.462	6.58571
0.461	6.56786
0.46	6.55357
0.459	6.53929
0.458	6.525
0.457	6.50714
0.456	6.49286
0.455	6.47857
0.454	6.46429
0.453	6.45
0.452	6.43214
0.451	6.41786
0.45	6.40357
0.449	6.38929
0.448	6.37143
0.447	6.35714
0.446	6.34286
0.445	6.325
0.444	6.31071
0.443	6.29643
0.442	6.28214
0.441	6.26429
0.44	6.25
0.439	6.23571
0.438	6.22143
0.437	6.20714
0.436	6.18929
0.435	6.175
0.434	6.16071
0.433	6.14286
0.432	6.12857
0.431	6.11071
0.43	6.09643
0.429	6.08214
0.428	6.06786
0.427	6.05
0.426	6.03571
0.425	6.01786
0.424	6.00357
0.423	5.98929
0.422	5.97143
0.421	5.95714
0.42	5.94286
0.419	5.925
0.418	5.91071
0.417	5.89643
0.416	5.87857
0.415	5.86429
0.414	5.84643
0.413	5.83214
0.412	5.81429
0.411	5.8
0.41	5.78571
0.409	5.76786
0.408	5.75357
0.407	5.73929
0.406	5.725
0.405	5.71071
0.404	5.69286
0.403	5.67857
0.402	5.66071
0.401	5.64643
0.4	5.63214
0.399	5.61429
0.398	5.6
0.397	5.58571
0.396	5.56786
0.395	5.55357
0.394	5.53571
0.393	5.52143
0.392	5.50714
0.391	5.48929
0.39	5.475
0.389	5.46071
0.388	5.44286
0.387	5.42857
0.386	5.41429
0.385	5.4
0.384	5.38214
0.383	5.36786
0.382	5.35357
0.381	5.33571
0.38	5.32143
0.379	5.30357
0.378	5.28929
0.377	5.27143
0.376	5.25714
0.375	5.23929
0.374	5.225
0.373	5.20714
0.372	5.19286
0.371	5.17857
0.37	5.16071
0.369	5.14643
0.368	5.13214
0.367	5.11429
0.366	5.1
0.365	5.08571
0.364	5.06786
0.363	5.05357
0.362	5.03571
0.361	5.02143
0.36	5.00357
0.359	4.98929
0.358	4.97143
0.357	4.95357
0.356	4.93929
0.355	4.925
0.354	4.90714
0.353	4.89286
0.352	4.875
0.351	4.86071
0.35	4.84286
0.349	4.82857
0.348	4.81071
0.347	4.79643
0.346	4.77857
0.345	4.76429
0.344	4.74643
0.343	4.73214
0.342	4.71786
0.341	4.7
0.34	4.68571
0.339	4.66786
0.338	4.65357
0.337	4.63571
0.336	4.62143
0.335	4.60357
0.334	4.58929
0.333	4.57143
0.332	4.55714
0.331	4.53929
0.33	4.525
0.329	4.50714
0.328	4.49286
0.327	4.475
0.326	4.46071
0.325	4.44643
0.324	4.42857
0.323	4.41429
0.322	4.39643
0.321	4.38214
0.32	4.36429
0.319	4.34643
0.318	4.33214
0.317	4.31786
0.316	4.3
0.315	4.28214
0.314	4.26786
0.313	4.25
0.312	4.23571
0.311	4.22143
0.31	4.20357
0.309	4.18929
0.308	4.17143
0.307	4.15714
0.306	4.13929
0.305	4.125
0.304	4.10714
0.303	4.09286
0.302	4.075
0.301	4.06071
0.3	4.04286
0.299	4.02857
0.298	4.01429
0.297	3.99643
0.296	3.98214
0.295	3.96429
0.294	3.94643
0.293	3.93214
0.292	3.91429
0.291	3.89643
0.29	3.88214
0.289	3.86429
0.288	3.85
0.287	3.83214
0.286	3.81786
0.285	3.8
0.284	3.78571
0.283	3.76786
0.282	3.75357
0.281	3.73929
0.28	3.72143
0.279	3.70714
0.278	3.68929
0.277	3.675
0.276	3.65714
0.275	3.64286
0.274	3.625
0.273	3.60714
0.272	3.59286
0.271	3.575
0.27	3.56036
0.269	3.54321
0.268	3.5275
0.267	3.51179
0.266	3.49643
0.265	3.48
0.264	3.46429
0.263	3.44821
0.262	3.43143
0.261	3.41571
0.26	3.39929
0.259	3.38321
0.258	3.36714
0.257	3.35036
0.256	3.33464
0.255	3.31821
0.254	3.30214
0.253	3.28607
0.252	3.27
0.251	3.25357
0.25	3.23679
0.249	3.22107
0.248	3.20536
0.247	3.18964
0.246	3.17393
0.245	3.15821
0.244	3.14179
0.243	3.12571
0.242	3.10929
0.241	3.09286
0.24	3.07571
0.239	3.05893
0.238	3.04321
0.237	3.02607
0.236	3.00929
0.235	2.99357
0.234	2.9775
0.233	2.96107
0.232	2.94536
0.231	2.92964
0.23	2.91321
0.229	2.89714
0.228	2.88036
0.227	2.86464
0.226	2.84857
0.225	2.8325
0.224	2.81643
0.223	2.80036
0.222	2.78464
0.221	2.76821
0.22	2.75214
0.219	2.73643
0.218	2.72
0.217	2.70357
0.216	2.68821
0.215	2.67179
0.214	2.65571
0.213	2.63964
0.212	2.62357
0.211	2.60714
0.21	2.59107
0.209	2.57571
0.208	2.55964
0.207	2.54357
0.206	2.52786
0.205	2.51143
0.204	2.49536
0.203	2.47893
0.202	2.46321
0.201	2.44679
0.2	2.43107
0.199	2.415
0.198	2.39821
0.197	2.38214
0.196	2.36607
0.195	2.35036
0.194	2.33393
0.193	2.3175
0.192	2.30107
0.191	2.285
0.19	2.26893
0.189	2.25321
0.188	2.23679
0.187	2.22071
0.186	2.20357
0.185	2.18714
0.184	2.17107
0.183	2.155
0.182	2.13893
0.181	2.12321
0.18	2.10679
0.179	2.09071
0.178	2.07429
0.177	2.05786
0.176	2.04143
0.175	2.02536
0.174	2.00964
0.173	1.99357
0.172	1.97679
0.171	1.96071
0.17	1.94393
0.169	1.92786
0.168	1.91179
0.167	1.89536
0.166	1.87893
0.165	1.86321
0.164	1.84679
0.163	1.83036
0.162	1.81429
0.161	1.79786
0.16	1.78179
0.159	1.76536
0.158	1.74929
0.157	1.73321
0.156	1.71679
0.155	1.70071
0.154	1.68429
0.153	1.66786
0.152	1.65179
0.151	1.63571
0.15	1.61929
0.149	1.60321
0.148	1.58679
0.147	1.57036
0.146	1.55393
0.145	1.5375
0.144	1.52107
0.143	1.50429
0.142	1.48857
0.141	1.47179
0.14	1.45536
0.139	1.43929
0.138	1.42286
0.137	1.40643
0.136	1.39
0.135	1.37357
0.134	1.35714
0.133	1.34036
0.132	1.32393
0.131	1.3075
0.13	1.29143
0.129	1.27536
0.128	1.25893
0.127	1.2425
0.126	1.22607
0.125	1.20964
0.124	1.19321
0.123	1.17714
0.122	1.16036
0.121	1.14393
0.12	1.12714
0.119	1.11107
0.118	1.09464
0.117	1.07821
0.116	1.06214
0.115	1.04536
0.114	1.02893
0.113	1.01286
0.112	0.996429
0.111	0.98
0.11	0.963571
0.109	0.947143
0.108	0.930357
0.107	0.914286
0.106	0.8975
0.105	0.881071
0.104	0.865
0.103	0.847857
0.102	0.831071
0.101	0.814643
0.1	0.798214
0.099	0.781429
0.098	0.765
0.097	0.748571
0.096	0.731786
0.095	0.715357
0.094	0.698929
0.093	0.6825
0.092	0.666071
0.091	0.649643
0.09	0.632857
0.089	0.616071
0.088	0.599643
0.087	0.583214
0.086	0.566429
0.085	0.55
0.084	0.533214
0.083	0.516071
0.082	0.499643
0.081	0.483214
0.08	0.466429
0.079	0.45
0.078	0.433571
0.077	0.416429
0.076	0.399643
0.075	0.383214
0.074	0.366071
0.073	0.349464
0.072	0.333179
0.071	0.316464
0.07	0.299429
0.069	0.282857
0.068	0.265929
0.067	0.249071
0.066	0.232464
0.065	0.215714
0.064	0.1985
0.063	0.181821
0.062	0.165071
0.061	0.148
0.06	0.13125
0.059	0.114929
0.058	0.0980714
0.057	0.0810714
0.056	0.0642143
0.055	0.0473571
0.054	0.0306143
0.053	0.0137214
0.052	-0.00327929
0.051	-0.0206143
0.05	-0.0374286
0.049	-0.0543929
0.048	-0.0715
0.047	-0.0882857
0.046	-0.105036
0.045	-0.12225
0.044	-0.139464
0.043	-0.156071
0.042	-0.173214
0.041	-0.190357
0.04	-0.207143
0.039	-0.224464
0.038	-0.24175
0.037	-0.258643
0.036	-0.275786
0.035	-0.292821
0.034	-0.310036
0.033	-0.327286
0.032	-0.344714
0.031	-0.361786
0.03	-0.378571
0.029	-0.396071
0.028	-0.413214
0.027	-0.430357
0.026	-0.447857
0.025	-0.465357
0.024	-0.4825
0.023	-0.5
0.022	-0.517143
0.021	-0.534286
0.02	-0.551786
0.019	-0.569643
0.018	-0.587143
0.017	-0.604286
0.016	-0.621786
0.015	-0.639643
0.014	-0.656429
0.013	-0.674286
0.012	-0.692143
0.011	-0.709286
0.01	-0.727143
0.009	-0.744643
0.008	-0.762143
0.007	-0.78
0.006	-0.7975
0.005	-0.815
0.004	-0.832857
0.003	-0.850357
0.002	-0.868571
[truncated: 1 more rows]

## Sheet: sr_0.12
U	I
0	-4.34643
0.001	-4.16786
0.002	-4.025
0.003	-3.90357
0.004	-3.79643
0.005	-3.69643
0.006	-3.60714
0.007	-3.52036
0.008	-3.44
0.009	-3.36286
0.01	-3.28929
0.011	-3.21893
0.012	-3.15107
0.013	-3.08464
0.014	-3.02179
0.015	-2.96036
0.016	-2.90071
0.017	-2.84214
0.018	-2.78536
0.019	-2.73
0.02	-2.67536
0.021	-2.62321
0.022	-2.57107
0.023	-2.52036
0.024	-2.47071
0.025	-2.42107
0.026	-2.37286
0.027	-2.32607
0.028	-2.27964
0.029	-2.23393
0.03	-2.18893
0.031	-2.145
0.032	-2.10107
0.033	-2.05821
0.034	-2.01607
0.035	-1.97393
0.036	-1.9325
0.037	-1.89214
0.038	-1.85143
0.039	-1.81143
0.04	-1.7725
0.041	-1.73357
0.042	-1.69536
0.043	-1.65714
0.044	-1.61964
0.045	-1.58214
0.046	-1.54571
0.047	-1.50929
0.048	-1.47357
0.049	-1.43786
0.05	-1.40179
0.051	-1.36643
0.052	-1.33179
0.053	-1.29821
0.054	-1.26393
0.055	-1.23036
0.056	-1.1975
0.057	-1.16393
0.058	-1.13071
0.059	-1.09821
0.06	-1.06607
0.061	-1.03393
0.062	-1.00214
0.063	-0.970714
0.064	-0.938571
0.065	-0.907857
0.066	-0.8775
0.067	-0.846786
0.068	-0.816429
0.069	-0.786429
0.07	-0.756071
0.071	-0.726071
0.072	-0.696786
0.073	-0.667143
0.074	-0.637857
0.075	-0.608929
0.076	-0.579643
0.077	-0.550714
0.078	-0.5225
0.079	-0.494643
0.08	-0.466429
0.081	-0.438571
0.082	-0.410714
0.083	-0.383214
0.084	-0.355679
0.085	-0.329
0.086	-0.301536
0.087	-0.274357
0.088	-0.247786
0.089	-0.220786
0.09	-0.193786
0.091	-0.168
0.092	-0.141536
0.093	-0.115571
0.094	-0.0896429
0.095	-0.0635357
0.096	-0.0376429
0.097	-0.012
0.098	0.0133429
0.099	0.0389643
0.1	0.0640714
0.101	0.0887857
0.102	0.1145
0.103	0.139393
0.104	0.16325
0.105	0.188
0.106	0.212571
0.107	0.236786
0.108	0.261286
0.109	0.285857
0.11	0.309571
0.111	0.3335
0.112	0.357143
0.113	0.380714
0.114	0.404643
0.115	0.428929
0.116	0.452857
0.117	0.475357
0.118	0.498214
0.119	0.522143
0.12	0.544643
0.121	0.568214
0.122	0.591429
0.123	0.613571
0.124	0.636429
0.125	0.658929
0.126	0.681786
0.127	0.704286
0.128	0.727143
0.129	0.749286
0.13	0.771429
0.131	0.793571
0.132	0.815714
0.133	0.8375
0.134	0.859643
0.135	0.881786
0.136	0.902857
0.137	0.924643
0.138	0.946786
0.139	0.967857
0.14	0.989643
0.141	1.01179
0.142	1.03214
0.143	1.05393
0.144	1.075
0.145	1.09643
0.146	1.11714
0.147	1.13857
0.148	1.16
0.149	1.18
0.15	1.20143
0.151	1.22214
0.152	1.24286
0.153	1.26357
0.154	1.28464
0.155	1.30429
0.156	1.32464
0.157	1.345
0.158	1.36536
0.159	1.38571
0.16	1.40643
0.161	1.42607
0.162	1.44607
0.163	1.46607
0.164	1.48607
0.165	1.50571
0.166	1.52643
0.167	1.54679
0.168	1.56536
0.169	1.58536
0.17	1.60464
0.171	1.62393
0.172	1.64393
0.173	1.66357
0.174	1.68321
0.175	1.7025
0.176	1.72179
0.177	1.74107
0.178	1.76
0.179	1.78
0.18	1.79929
0.181	1.8175
0.182	1.83679
0.183	1.85607
0.184	1.87464
0.185	1.89393
0.186	1.91321
0.187	1.93179
0.188	1.95036
0.189	1.96964
0.19	1.98821
0.191	2.00714
0.192	2.02607
0.193	2.04429
0.194	2.0625
0.195	2.08107
0.196	2.09964
0.197	2.1175
0.198	2.13643
0.199	2.15464
0.2	2.17286
0.201	2.19107
0.202	2.20929
0.203	2.22786
0.204	2.24643
0.205	2.26536
0.206	2.28286
0.207	2.30036
0.208	2.31821
0.209	2.33643
0.21	2.35393
0.211	2.37179
0.212	2.39
0.213	2.4075
0.214	2.425
0.215	2.44286
0.216	2.46036
0.217	2.47821
0.218	2.49607
0.219	2.51321
0.22	2.53107
0.221	2.54821
0.222	2.56571
0.223	2.58321
0.224	2.60071
0.225	2.61821
0.226	2.63536
0.227	2.6525
0.228	2.66964
0.229	2.68679
0.23	2.70429
0.231	2.72179
0.232	2.73821
0.233	2.75536
0.234	2.77214
0.235	2.78929
0.236	2.80643
0.237	2.82357
0.238	2.84036
0.239	2.85714
0.24	2.87393
0.241	2.89071
0.242	2.9075
0.243	2.92429
0.244	2.94143
0.245	2.95714
0.246	2.97429
0.247	2.99107
0.248	3.00679
0.249	3.02393
0.25	3.04071
0.251	3.05679
0.252	3.07321
0.253	3.08964
0.254	3.10607
0.255	3.1225
0.256	3.13964
0.257	3.15536
0.258	3.17107
0.259	3.18714
0.26	3.20393
0.261	3.21964
0.262	3.23607
0.263	3.25286
0.264	3.26821
0.265	3.28464
0.266	3.30071
0.267	3.31607
0.268	3.33286
0.269	3.34893
0.27	3.36464
0.271	3.38071
0.272	3.39643
0.273	3.41214
0.274	3.42786
0.275	3.44429
0.276	3.46036
0.277	3.47536
0.278	3.49143
0.279	3.50714
0.28	3.52286
0.281	3.53893
0.282	3.55536
0.283	3.57036
0.284	3.58571
0.285	3.6
0.286	3.61786
0.287	3.63214
0.288	3.64643
0.289	3.66429
0.29	3.67857
0.291	3.69286
0.292	3.71071
0.293	3.725
0.294	3.73929
0.295	3.75714
0.296	3.77143
0.297	3.78571
0.298	3.8
0.299	3.81786
0.3	3.83214
0.301	3.84643
0.302	3.86071
0.303	3.875
0.304	3.89286
0.305	3.90714
0.306	3.92143
0.307	3.93571
0.308	3.95357
0.309	3.96786
0.31	3.98214
0.311	3.99643
0.312	4.01071
0.313	4.025
0.314	4.04286
0.315	4.05357
0.316	4.06786
0.317	4.08571
0.318	4.1
0.319	4.11429
0.32	4.12857
0.321	4.14286
0.322	4.15714
0.323	4.17143
0.324	4.18571
0.325	4.2
0.326	4.21786
0.327	4.23214
0.328	4.24643
0.329	4.26071
0.33	4.275
0.331	4.28929
0.332	4.30357
0.333	4.31786
0.334	4.33214
0.335	4.34643
0.336	4.36071
0.337	4.375
0.338	4.38929
0.339	4.40357
0.34	4.41786
0.341	4.43214
0.342	4.44643
0.343	4.46071
0.344	4.475
0.345	4.48929
0.346	4.50357
0.347	4.51786
0.348	4.53214
0.349	4.54643
0.35	4.56071
0.351	4.57143
0.352	4.58929
0.353	4.6
0.354	4.61429
0.355	4.62857
0.356	4.64286
0.357	4.65714
0.358	4.67143
0.359	4.68571
0.36	4.69643
0.361	4.71071
0.362	4.725
0.363	4.73929
0.364	4.75357
0.365	4.76786
0.366	4.78214
0.367	4.79286
0.368	4.80714
0.369	4.82143
0.37	4.83571
0.371	4.85
0.372	4.86429
0.373	4.875
0.374	4.88929
0.375	4.90357
0.376	4.91786
0.377	4.93214
0.378	4.94643
0.379	4.95714
0.38	4.97143
0.381	4.98571
0.382	5
0.383	5.01071
0.384	5.025
0.385	5.03929
0.386	5.05
0.387	5.06429
0.388	5.07857
0.389	5.08929
0.39	5.10357
0.391	5.11786
0.392	5.13214
0.393	5.14286
0.394	5.15714
0.395	5.17143
0.396	5.18571
0.397	5.19643
0.398	5.21071
0.399	5.22143
0.4	5.23571
0.401	5.25
0.402	5.26071
0.403	5.275
0.404	5.28929
0.405	5.3
0.406	5.31429
0.407	5.32857
0.408	5.33929
0.409	5.35357
0.41	5.36786
0.411	5.38214
0.412	5.39286
0.413	5.40714
0.414	5.41786
0.415	5.43214
0.416	5.44643
0.417	5.45714
0.418	5.46786
0.419	5.48214
0.42	5.49643
0.421	5.50714
0.422	5.52143
0.423	5.53214
0.424	5.54643
0.425	5.55714
0.426	5.57143
0.427	5.58214
0.428	5.59643
0.429	5.60714
0.43	5.62143
0.431	5.63214
0.432	5.64643
0.433	5.65714
0.434	5.67143
0.435	5.68214
0.436	5.69643
0.437	5.70714
0.438	5.72143
0.439	5.73214
0.44	5.74643
0.441	5.75714
0.442	5.77143
0.443	5.78214
0.444	5.79286
0.445	5.80714
0.446	5.81786
0.447	5.83214
0.448	5.84286
0.449	5.85714
0.45	5.86786
0.451	5.88214
0.452	5.89286
0.453	5.90357
0.454	5.91786
0.455	5.92857
0.456	5.94286
0.457	5.95357
0.458	5.96429
0.459	5.97857
0.46	5.99286
0.461	6.00357
0.462	6.01429
0.463	6.02857
0.464	6.03929
0.465	6.05
0.466	6.06429
0.467	6.075
0.468	6.08571
0.469	6.1
0.47	6.11071
0.471	6.125
0.472	6.13571
0.473	6.14643
0.474	6.16071
0.475	6.17143
0.476	6.18214
0.477	6.19643
0.478	6.20714
0.479	6.21786
0.48	6.22857
0.481	6.24286
0.482	6.25357
0.483	6.26429
0.484	6.27857
0.485	6.28929
0.486	6.3
0.487	6.31429
0.488	6.325
0.489	6.33571
0.49	6.34643
0.491	6.35714
0.492	6.37143
0.493	6.38214
0.494	6.39286
0.495	6.40357
0.496	6.41786
0.497	6.42857
0.498	6.43929
0.499	6.45
0.5	6.46429
0.501	6.475
0.502	6.48571
0.503	6.49643
0.504	6.50714
0.505	6.51786
0.506	6.53214
0.507	6.54286
0.508	6.55714
0.509	6.56786
0.51	6.57857
0.511	6.58929
0.512	6.60357
0.513	6.61429
0.514	6.625
0.515	6.63571
0.516	6.64643
0.517	6.65714
0.518	6.66786
0.519	6.68214
0.52	6.69286
0.521	6.70357
0.522	6.71429
0.523	6.725
0.524	6.73929
0.525	6.75
0.526	6.76071
0.527	6.77143
0.528	6.78214
0.529	6.79286
0.53	6.80357
0.531	6.81429
0.532	6.825
0.533	6.83571
0.534	6.85
0.535	6.86071
0.536	6.87143
0.537	6.88214
0.538	6.89286
0.539	6.90357
0.54	6.91429
0.541	6.925
0.542	6.93571
0.543	6.94643
0.544	6.95714
0.545	6.96786
0.546	6.97857
0.547	6.98929
0.548	7
0.549	7.01071
0.55	7.025
0.551	7.03571
0.552	7.04643
0.553	7.05714
0.554	7.06786
0.555	7.07857
0.556	7.08929
0.557	7.1
0.558	7.11071
0.559	7.12143
0.56	7.13214
0.561	7.14286
0.562	7.15357
0.563	7.16429
0.564	7.175
0.565	7.18571
0.566	7.19643
0.567	7.20714
0.568	7.21429
0.569	7.225
0.57	7.23929
0.571	7.24643
0.572	7.25714
0.573	7.26786
0.574	7.27857
0.575	7.28929
0.576	7.3
0.577	7.31071
0.578	7.32143
0.579	7.33214
0.58	7.34286
0.581	7.35357
0.582	7.36429
0.583	7.375
0.584	7.38571
0.585	7.39643
0.586	7.40714
0.587	7.41786
0.588	7.425
0.589	7.43929
0.59	7.44643
0.591	7.45714
0.592	7.46786
0.593	7.47857
0.594	7.48929
0.595	7.5
0.596	7.51071
0.597	7.52143
0.598	7.53214
0.599	7.54286
0.6	7.55
0.601	7.56429
0.602	7.575
0.603	7.58214
0.604	7.59643
0.605	7.60714
0.606	7.61429
0.607	7.625
0.608	7.63571
0.609	7.64643
0.61	7.65714
0.611	7.66429
0.612	7.675
0.613	7.68571
0.614	7.69643
0.615	7.70714
0.616	7.71429
0.617	7.725
0.618	7.73571
0.619	7.74643
0.62	7.75714
0.621	7.76786
0.622	7.77857
0.623	7.78929
0.624	7.79643
0.625	7.80714
0.626	7.81786
0.627	7.82857
0.628	7.83929
0.629	7.85
0.63	7.86071
0.631	7.87143
0.632	7.88214
0.633	7.89286
0.634	7.90357
0.635	7.91071
0.636	7.92143
0.637	7.92857
0.638	7.93929
0.639	7.95
0.64	7.96071
0.641	7.97143
0.642	7.97857
0.643	7.98929
0.644	8
0.645	8.01071
0.646	8.02143
0.647	8.02857
0.648	8.03929
0.649	8.05
0.65	8.05714
0.651	8.06786
0.652	8.07857
0.653	8.08929
0.654	8.1
0.655	8.10714
0.656	8.11786
0.657	8.12857
0.658	8.13929
0.659	8.15
0.66	8.15714
0.661	8.16786
0.662	8.17857
0.663	8.18571
0.664	8.19643
0.665	8.20714
0.666	8.21786
0.667	8.225
0.668	8.23571
0.669	8.24643
0.67	8.25357
0.671	8.26429
0.672	8.275
0.673	8.28571
0.674	8.29643
0.675	8.30357
0.676	8.31429
0.677	8.325
0.678	8.33571
0.679	8.34286
0.68	8.35357
0.681	8.36429
0.682	8.375
0.683	8.38214
0.684	8.39286
0.685	8.40357
0.686	8.41071
0.687	8.42143
0.688	8.43214
0.689	8.43929
0.69	8.45
0.691	8.46071
0.692	8.47143
0.693	8.47857
0.694	8.48929
0.695	8.5
0.696	8.50714
0.697	8.51786
0.698	8.52857
0.699	8.53571
0.7	8.54643
0.701	8.55357
0.702	8.56429
0.703	8.575
0.704	8.58214
0.705	8.59286
0.706	8.60357
0.707	8.61071
0.708	8.62143
0.709	8.62857
0.71	8.63929
0.711	8.65
0.712	8.65714
0.713	8.66786
0.714	8.67857
0.715	8.68571
0.716	8.69643
0.717	8.70714
0.718	8.71786
0.719	8.72857
0.72	8.73571
0.721	8.74643
0.722	8.75357
0.723	8.76429
0.724	8.775
0.725	8.78214
0.726	8.79286
0.727	8.80357
0.728	8.81071
0.729	8.82143
0.73	8.83214
0.731	8.83929
0.732	8.85
0.733	8.85714
0.734	8.86786
0.735	8.87857
0.736	8.88929
0.737	8.89643
0.738	8.90714
0.739	8.91429
0.74	8.925
0.741	8.93571
0.742	8.94286
0.743	8.95357
0.744	8.96429
0.745	8.97143
0.746	8.98214
0.747	8.98929
0.748	9
0.749	9.01071
0.75	9.01786
0.751	9.02857
0.752	9.03571
0.753	9.04643
0.754	9.05357
0.755	9.06429
0.756	9.075
0.757	9.08214
0.758	9.09286
0.759	9.10357
0.76	9.11071
0.761	9.12143
0.762	9.12857
0.763	9.13929
0.764	9.15
0.765	9.16071
0.766	9.16786
0.767	9.17857
0.768	9.18571
0.769	9.19643
0.77	9.20357
0.771	9.21429
0.772	9.22143
0.773	9.23214
0.774	9.24286
0.775	9.25
0.776	9.26071
0.777	9.27143
0.778	9.27857
0.779	9.28929
0.78	9.29643
0.781	9.30714
0.782	9.31786
0.783	9.325
0.784	9.33571
0.785	9.34643
0.786	9.35357
0.787	9.36429
0.788	9.375
0.789	9.38214
0.79	9.39286
0.791	9.4
0.792	9.41071
0.793	9.42143
0.794	9.42857
0.795	9.43929
0.796	9.44643
0.797	9.45714
0.798	9.46429
0.799	9.475
0.8	9.48571
0.801	9.49286
0.802	9.5
0.803	9.51071
0.804	9.51786
0.805	9.52857
0.806	9.53571
0.807	9.54643
0.808	9.55714
0.809	9.56786
0.81	9.575
0.811	9.58571
0.812	9.59286
0.813	9.60357
0.814	9.61071
0.815	9.62143
0.816	9.63214
0.817	9.63929
0.818	9.65
0.819	9.66071
0.82	9.67143
0.821	9.67857
0.822	9.68929
0.823	9.69643
0.824	9.70714
0.825	9.71786
0.826	9.725
0.827	9.73214
0.828	9.74286
0.829	9.75357
0.83	9.76071
0.831	9.77143
0.832	9.78214
0.833	9.78929
0.834	9.8
0.835	9.80714
0.836	9.81786
0.837	9.82857
0.838	9.83571
0.839	9.84643
0.84	9.85357
0.841	9.86429
0.842	9.875
0.843	9.88571
0.844	9.89286
0.845	9.90357
0.846	9.91071
0.847	9.92143
0.848	9.92857
0.849	9.93929
0.85	9.95
0.851	9.96071
0.852	9.97143
0.853	9.97857
0.854	9.98929
0.855	10
0.856	10.0071
0.857	10.0179
0.858	10.0286
0.859	10.0393
0.86	10.0464
0.861	10.0571
0.862	10.0679
0.863	10.075
0.864	10.0857
0.865	10.0929
0.866	10.1036
0.867	10.1143
0.868	10.125
0.869	10.1321
0.87	10.1429
0.871	10.15
0.872	10.1607
0.873	10.1679
0.874	10.1786
0.875	10.1893
0.876	10.2
0.877	10.2107
0.878	10.2179
0.879	10.2286
0.88	10.2357
0.881	10.2464
0.882	10.2571
0.883	10.2679
0.884	10.275
0.885	10.2857
0.886	10.2929
0.887	10.3036
0.888	10.3143
0.889	10.3214
0.89	10.3321
0.891	10.3429
0.892	10.3536
0.893	10.3643
0.894	10.375
0.895	10.3821
0.896	10.3929
0.897	10.4036
0.898	10.4107
0.899	10.4214
0.9	10.4321
0.901	10.4429
0.902	10.45
0.903	10.4607
0.904	10.4714
0.905	10.4786
0.906	10.4893
0.907	10.5
0.908	10.5107
0.909	10.5214
0.91	10.5286
0.911	10.5393
0.912	10.55
0.913	10.5607
0.914	10.5679
0.915	10.5821
0.916	10.5893
0.917	10.6
0.918	10.6107
0.919	10.6179
0.92	10.6286
0.921	10.6393
0.922	10.65
0.923	10.6607
0.924	10.6714
0.925	10.6821
0.926	10.6893
0.927	10.7
0.928	10.7107
0.929	10.7214
0.93	10.7286
0.931	10.7393
0.932	10.75
0.933	10.7607
0.934	10.7714
0.935	10.7821
0.936	10.7893
0.937	10.8
0.938	10.8107
0.939	10.8179
0.94	10.8286
0.941	10.8357
0.942	10.8464
0.943	10.8571
0.944	10.8679
0.945	10.8786
0.946	10.8893
0.947	10.9
0.948	10.9071
0.949	10.9179
0.95	10.9286
0.951	10.9393
0.952	10.95
0.953	10.9571
0.954	10.9679
0.955	10.9786
0.956	10.9893
0.957	11
0.958	11.0107
0.959	11.0214
0.96	11.0321
0.961	11.0429
0.962	11.05
0.963	11.0607
0.964	11.0714
0.965	11.0821
0.966	11.0929
0.967	11.1036
0.968	11.1107
0.969	11.125
0.97	11.1321
0.971	11.1429
0.972	11.1536
0.973	11.1643
0.974	11.175
0.975	11.1857
0.976	11.1964
0.977	11.2071
0.978	11.2179
0.979	11.2286
0.98	11.2393
0.981	11.25
0.982	11.2607
0.983	11.275
0.984	11.2857
0.985	11.2964
0.986	11.3071
0.987	11.3179
0.988	11.3286
0.989	11.3357
0.99	11.3464
0.991	11.3571
0.992	11.3679
0.993	11.375
0.994	11.3893
0.995	11.4
0.996	11.4107
0.997	11.4214
0.998	11.4321
0.999	11.4429
1	11.3821
0.999	11.2464
0.998	11.15
0.997	11.0714
0.996	11.0036
0.995	10.9429
0.994	10.8857
0.993	10.8321
0.992	10.7821
0.991	10.7321
0.99	10.6857
0.989	10.6464
0.988	10.6036
0.987	10.5643
0.986	10.525
0.985	10.4857
0.984	10.45
0.983	10.4143
0.982	10.3786
0.981	10.3429
0.98	10.3107
0.979	10.2786
0.978	10.2464
0.977	10.2107
0.976	10.1821
0.975	10.15
0.974	10.1214
0.973	10.0893
0.972	10.0607
0.971	10.0321
0.97	10.0036
0.969	9.975
0.968	9.94643
0.967	9.91786
0.966	9.89286
0.965	9.86429
0.964	9.83571
0.963	9.81071
0.962	9.78571
0.961	9.75714
0.96	9.73214
0.959	9.70357
0.958	9.67857
0.957	9.65357
0.956	9.62857
0.955	9.60357
0.954	9.57857
0.953	9.55357
0.952	9.53214
0.951	9.50714
0.95	9.48214
0.949	9.46071
0.948	9.43929
0.947	9.41429
0.946	9.38929
0.945	9.36429
0.944	9.34286
0.943	9.31786
0.942	9.29643
0.941	9.27143
0.94	9.25
0.939	9.225
0.938	9.20357
0.937	9.18214
0.936	9.16071
0.935	9.13929
0.934	9.11429
0.933	9.09643
0.932	9.075
0.931	9.05357
0.93	9.03214
0.929	9.00714
0.928	8.98571
0.927	8.96429
0.926	8.94286
0.925	8.92143
0.924	8.90357
0.923	8.88214
0.922	8.86071
0.921	8.83929
0.92	8.81786
0.919	8.8
0.918	8.77857
0.917	8.76071
0.916	8.73929
0.915	8.71786
0.914	8.7
0.913	8.67857
0.912	8.66071
0.911	8.63929
0.91	8.62143
0.909	8.6
0.908	8.58214
0.907	8.56429
0.906	8.54286
0.905	8.52143
0.904	8.50357
0.903	8.48214
0.902	8.46429
0.901	8.44643
0.9	8.425
0.899	8.40357
0.898	8.38571
0.897	8.36786
0.896	8.35
0.895	8.33214
0.894	8.31071
0.893	8.29286
0.892	8.275
0.891	8.25357
0.89	8.23571
0.889	8.21786
0.888	8.19643
0.887	8.17857
0.886	8.16071
0.885	8.14286
0.884	8.12143
0.883	8.10357
0.882	8.08571
0.881	8.06429
0.88	8.04643
0.879	8.02857
0.878	8.01071
0.877	7.99286
0.876	7.975
0.875	7.95714
0.874	7.93929
0.873	7.92143
0.872	7.90357
0.871	7.88571
0.87	7.86786
0.869	7.85
0.868	7.83214
0.867	7.81429
0.866	7.79643
0.865	7.77857
0.864	7.76429
0.863	7.74643
0.862	7.72857
0.861	7.71071
0.86	7.69286
0.859	7.675
0.858	7.65714
0.857	7.63929
0.856	7.62143
0.855	7.60357
0.854	7.58571
0.853	7.56786
0.852	7.55
0.851	7.53214
0.85	7.51786
0.849	7.5
0.848	7.48214
0.847	7.46429
0.846	7.45
0.845	7.42857
0.844	7.41429
0.843	7.39643
0.842	7.37857
0.841	7.36429
0.84	7.34643
0.839	7.32857
0.838	7.31429
0.837	7.29643
0.836	7.27857
0.835	7.26429
0.834	7.24643
0.833	7.23214
0.832	7.21429
0.831	7.19643
0.83	7.18214
0.829	7.16429
0.828	7.14643
0.827	7.13214
0.826	7.11429
0.825	7.09643
0.824	7.07857
0.823	7.06071
0.822	7.04643
0.821	7.02857
0.82	7.01429
0.819	6.99286
0.818	6.975
0.817	6.96071
0.816	6.94286
0.815	6.92857
0.814	6.91071
0.813	6.89286
0.812	6.875
0.811	6.86071
0.81	6.84643
0.809	6.82857
0.808	6.81429
0.807	6.79643
0.806	6.78214
0.805	6.76429
0.804	6.75
0.803	6.73571
0.802	6.71786
0.801	6.7
0.8	6.68571
0.799	6.67143
0.798	6.65357
0.797	6.63571
0.796	6.62143
0.795	6.60357
0.794	6.58929
0.793	6.57143
0.792	6.55357
0.791	6.53929
0.79	6.52143
0.789	6.50714
0.788	6.48929
0.787	6.475
0.786	6.45714
0.785	6.44286
0.784	6.425
0.783	6.41071
0.782	6.39286
0.781	6.37857
0.78	6.36071
0.779	6.34643
0.778	6.32857
0.777	6.31429
0.776	6.3
0.775	6.28214
0.774	6.26786
0.773	6.25357
0.772	6.23571
0.771	6.21786
0.77	6.20357
0.769	6.18929
0.768	6.17143
0.767	6.15714
0.766	6.13929
0.765	6.125
0.764	6.10714
0.763	6.09286
0.762	6.07857
0.761	6.06071
0.76	6.04643
0.759	6.02857
0.758	6.01429
0.757	6
0.756	5.98214
0.755	5.96786
0.754	5.95
0.753	5.93571
0.752	5.91786
0.751	5.90357
0.75	5.88929
0.749	5.875
0.748	5.85714
0.747	5.84286
0.746	5.825
0.745	5.81071
0.744	5.79643
0.743	5.77857
0.742	5.76429
0.741	5.75
0.74	5.73214
0.739	5.71786
0.738	5.70357
0.737	5.68571
0.736	5.67143
0.735	5.65714
0.734	5.64286
0.733	5.625
0.732	5.61071
0.731	5.59643
0.73	5.57857
0.729	5.56429
0.728	5.55
0.727	5.53571
0.726	5.52143
0.725	5.50357
0.724	5.48929
0.723	5.475
0.722	5.46071
0.721	5.44286
0.72	5.42857
0.719	5.41429
0.718	5.4
0.717	5.38214
0.716	5.36786
0.715	5.35357
0.714	5.33571
0.713	5.32143
0.712	5.30714
0.711	5.29286
0.71	5.275
0.709	5.26071
0.708	5.24286
0.707	5.22857
0.706	5.21429
0.705	5.19643
0.704	5.18214
0.703	5.16786
0.702	5.15357
0.701	5.13929
0.7	5.12143
0.699	5.10714
0.698	5.09286
0.697	5.07857
0.696	5.06071
0.695	5.04643
0.694	5.03214
0.693	5.01786
0.692	5.00357
0.691	4.98571
0.69	4.97143
0.689	4.95714
0.688	4.93929
0.687	4.925
0.686	4.91071
0.685	4.89643
0.684	4.87857
0.683	4.86429
0.682	4.85
0.681	4.83571
0.68	4.82143
0.679	4.80357
0.678	4.78929
0.677	4.775
0.676	4.76071
0.675	4.74286
0.674	4.73214
0.673	4.71786
0.672	4.7
0.671	4.68571
0.67	4.67143
0.669	4.65714
0.668	4.64286
0.667	4.62857
0.666	4.61071
0.665	4.59643
0.664	4.58214
0.663	4.56429
0.662	4.55
0.661	4.53571
0.66	4.52143
0.659	4.50714
0.658	4.49286
0.657	4.47857
0.656	4.46071
0.655	4.44643
0.654	4.43214
0.653	4.41786
0.652	4.40357
0.651	4.38929
0.65	4.375
0.649	4.35714
0.648	4.34286
0.647	4.32857
0.646	4.31429
0.645	4.3
0.644	4.28214
0.643	4.26786
0.642	4.25357
0.641	4.24286
0.64	4.225
0.639	4.21071
0.638	4.19643
0.637	4.18214
0.636	4.16429
0.635	4.15357
0.634	4.13571
0.633	4.12143
0.632	4.10714
0.631	4.09286
0.63	4.07857
0.629	4.06429
0.628	4.05
0.627	4.03571
0.626	4.02143
0.625	4.00714
0.624	3.98929
0.623	3.97857
0.622	3.96071
0.621	3.94643
0.62	3.93214
0.619	3.91786
0.618	3.90357
0.617	3.88929
0.616	3.875
0.615	3.86071
0.614	3.84286
0.613	3.82857
0.612	3.81429
0.611	3.80357
0.61	3.78571
0.609	3.77143
0.608	3.75714
0.607	3.74286
0.606	3.72857
0.605	3.71429
0.604	3.7
0.603	3.68571
0.602	3.67143
0.601	3.65357
0.6	3.63929
0.599	3.625
0.598	3.61071
0.597	3.59643
0.596	3.58214
0.595	3.56857
0.594	3.55393
0.593	3.53929
0.592	3.52429
0.591	3.51
0.59	3.49607
0.589	3.48107
0.588	3.46607
0.587	3.45214
0.586	3.43786
0.585	3.42321
0.584	3.40929
0.583	3.39536
0.582	3.38
0.581	3.36607
0.58	3.35179
0.579	3.33821
0.578	3.32357
0.577	3.30893
0.576	3.29393
0.575	3.27929
0.574	3.26571
0.573	3.25143
0.572	3.23714
0.571	3.22357
0.57	3.20893
0.569	3.19429
0.568	3.18
0.567	3.16571
0.566	3.15214
0.565	3.13786
0.564	3.12357
0.563	3.10857
0.562	3.09357
0.561	3.07964
0.56	3.065
0.559	3.05107
0.558	3.03679
0.557	3.02286
0.556	3.00821
0.555	2.99429
0.554	2.97929
0.553	2.965
0.552	2.95143
0.551	2.93607
0.55	2.92143
0.549	2.90786
0.548	2.89357
0.547	2.87964
0.546	2.86571
0.545	2.85107
0.544	2.83607
0.543	2.82179
0.542	2.80821
0.541	2.79393
0.54	2.77964
0.539	2.76643
0.538	2.75179
0.537	2.73714
0.536	2.72321
0.535	2.70857
0.534	2.69429
0.533	2.68036
0.532	2.66571
0.531	2.65107
0.53	2.63786
0.529	2.62393
0.528	2.61
0.527	2.59571
0.526	2.58143
0.525	2.56643
0.524	2.55143
0.523	2.53821
0.522	2.52393
0.521	2.51036
0.52	2.49643
0.519	2.48214
0.518	2.46821
0.517	2.45429
0.516	2.44036
0.515	2.42607
0.514	2.41143
0.513	2.3975
0.512	2.3825
0.511	2.36893
0.51	2.35536
0.509	2.34107
0.508	2.32679
0.507	2.31357
0.506	2.29929
0.505	2.285
0.504	2.27071
0.503	2.25571
0.502	2.24214
0.501	2.22857
0.5	2.21464
0.499	2.19964
0.498	2.18607
0.497	2.17179
0.496	2.15821
0.495	2.14393
0.494	2.13071
0.493	2.11607
0.492	2.10214
0.491	2.08821
0.49	2.07393
0.489	2.05964
0.488	2.04607
0.487	2.03179
0.486	2.01714
0.485	2.00357
0.484	1.98929
0.483	1.97571
0.482	1.96179
0.481	1.94786
0.48	1.93357
0.479	1.91964
0.478	1.90643
0.477	1.89214
0.476	1.8775
0.475	1.86429
0.474	1.85036
0.473	1.83643
0.472	1.8225
0.471	1.80857
0.47	1.79536
0.469	1.78143
0.468	1.76714
0.467	1.75321
0.466	1.74
0.465	1.72607
0.464	1.71214
0.463	1.69821
0.462	1.685
0.461	1.67036
0.46	1.65607
0.459	1.6425
0.458	1.62821
0.457	1.61393
0.456	1.60036
0.455	1.58571
0.454	1.57179
0.453	1.55857
0.452	1.54393
0.451	1.53036
0.45	1.51679
0.449	1.50321
0.448	1.48893
0.447	1.475
0.446	1.46143
0.445	1.44786
0.444	1.43393
0.443	1.42036
0.442	1.40643
0.441	1.39214
0.44	1.37857
0.439	1.365
0.438	1.35107
0.437	1.3375
0.436	1.32357
0.435	1.30929
0.434	1.29607
0.433	1.28214
0.432	1.26821
0.431	1.25464
0.43	1.24143
0.429	1.22714
0.428	1.21321
0.427	1.20036
0.426	1.18607
0.425	1.17286
0.424	1.15964
0.423	1.145
0.422	1.13107
0.421	1.11786
0.42	1.10321
0.419	1.08964
0.418	1.07536
0.417	1.06214
0.416	1.04857
0.415	1.035
0.414	1.02179
0.413	1.00821
0.412	0.994643
0.411	0.981071
0.41	0.965714
0.409	0.951071
0.408	0.937857
0.407	0.923929
0.406	0.910357
0.405	0.896786
0.404	0.883929
0.403	0.869286
0.402	0.855357
0.401	0.841786
0.4	0.827857
0.399	0.813929
0.398	0.801071
0.397	0.787143
0.396	0.773214
0.395	0.76
0.394	0.746429
0.393	0.733214
0.392	0.72
0.391	0.705714
0.39	0.691786
0.389	0.678214
0.388	0.664643
0.387	0.650357
0.386	0.637143
0.385	0.623571
0.384	0.609643
0.383	0.596071
0.382	0.582857
0.381	0.569643
0.38	0.556071
0.379	0.543214
0.378	0.529286
0.377	0.515357
0.376	0.502143
0.375	0.488571
0.374	0.476071
0.373	0.4625
0.372	0.448929
0.371	0.434286
0.37	0.421071
0.369	0.407143
0.368	0.393929
0.367	0.380357
0.366	0.3675
0.365	0.353143
0.364	0.339286
0.363	0.32625
0.362	0.312964
0.361	0.299214
0.36	0.286821
0.359	0.2725
0.358	0.258286
0.357	0.24475
0.356	0.231643
0.355	0.217821
0.354	0.204393
0.353	0.191286
0.352	0.177571
0.351	0.163857
0.35	0.150643
0.349	0.136571
0.348	0.12375
0.347	0.110893
0.346	0.0968214
0.345	0.0831786
0.344	0.0701429
0.343	0.0568214
0.342	0.0435714
0.341	0.0304286
0.34	0.0168286
0.339	0.00317321
0.338	-0.009925
0.337	-0.0234607
0.336	-0.0365357
0.335	-0.0498214
0.334	-0.062
0.333	-0.0768571
0.332	-0.0909286
0.331	-0.103679
0.33	-0.117429
0.329	-0.130893
0.328	-0.143786
0.327	-0.157357
0.326	-0.170607
0.325	-0.184357
0.324	-0.197821
0.323	-0.211321
0.322	-0.224214
0.321	-0.237536
0.32	-0.251536
0.319	-0.265
0.318	-0.278286
0.317	-0.291679
0.316	-0.305643
0.315	-0.318214
0.314	-0.331893
0.313	-0.34575
0.312	-0.358929
0.311	-0.372143
0.31	-0.385357
0.309	-0.398929
0.308	-0.412143
0.307	-0.425714
0.306	-0.439286
0.305	-0.452143
0.304	-0.465714
0.303	-0.478929
0.302	-0.491786
0.301	-0.505714
0.3	-0.519286
0.299	-0.531786
0.298	-0.545714
0.297	-0.558929
0.296	-0.571071
0.295	-0.584643
0.294	-0.598929
0.293	-0.612143
0.292	-0.625714
0.291	-0.638929
0.29	-0.651786
0.289	-0.664643
0.288	-0.678571
0.287	-0.691786
0.286	-0.705
0.285	-0.718571
0.284	-0.731786
0.283	-0.744286
0.282	-0.758571
0.281	-0.7725
0.28	-0.785714
0.279	-0.798571
0.278	-0.8125
0.277	-0.825357
0.276	-0.838214
0.275	-0.852143
0.274	-0.865357
0.273	-0.878571
0.272	-0.891429
0.271	-0.904643
0.27	-0.9175
0.269	-0.930714
0.268	-0.944643
0.267	-0.956786
0.266	-0.970714
0.265	-0.984286
0.264	-0.996786
0.263	-1.01036
0.262	-1.02393
0.261	-1.03714
0.26	-1.05071
0.259	-1.06393
0.258	-1.07643
0.257	-1.08964
0.256	-1.10357
0.255	-1.11679
0.254	-1.12964
0.253	-1.14321
0.252	-1.15643
0.251	-1.16893
0.25	-1.18286
0.249	-1.19643
0.248	-1.20893
0.247	-1.2225
0.246	-1.23571
0.245	-1.24821
0.244	-1.26179
0.243	-1.27571
0.242	-1.28893
0.241	-1.30179
0.24	-1.315
0.239	-1.32821
0.238	-1.34107
0.237	-1.35429
0.236	-1.36821
0.235	-1.38036
0.234	-1.39357
0.233	-1.40714
0.232	-1.41929
0.231	-1.43321
0.23	-1.44714
0.229	-1.46
0.228	-1.47286
0.227	-1.48643
0.226	-1.49929
0.225	-1.5125
0.224	-1.52607
0.223	-1.53929
0.222	-1.55214
0.221	-1.565
0.22	-1.57821
0.219	-1.59107
0.218	-1.605
0.217	-1.61857
0.216	-1.63179
0.215	-1.645
0.214	-1.65857
0.213	-1.67143
0.212	-1.68464
0.211	-1.69786
0.21	-1.71143
0.209	-1.72464
0.208	-1.7375
0.207	-1.75071
0.206	-1.76357
0.205	-1.77786
0.204	-1.79143
0.203	-1.80429
0.202	-1.8175
0.201	-1.83107
0.2	-1.84357
0.199	-1.85714
0.198	-1.87036
0.197	-1.88357
0.196	-1.89714
0.195	-1.91
0.194	-1.92286
0.193	-1.93571
0.192	-1.94964
0.191	-1.96286
0.19	-1.97607
0.189	-1.98964
0.188	-2.00286
0.187	-2.015
0.186	-2.02857
0.185	-2.0425
0.184	-2.055
0.183	-2.06821
0.182	-2.08143
0.181	-2.09429
0.18	-2.10786
0.179	-2.12179
0.178	-2.13464
0.177	-2.14786
0.176	-2.16107
0.175	-2.17464
0.174	-2.1875
0.173	-2.20071
0.172	-2.21393
0.171	-2.22679
0.17	-2.24036
0.169	-2.25357
0.168	-2.26607
0.167	-2.28
0.166	-2.29393
0.165	-2.30679
0.164	-2.32036
0.163	-2.33357
0.162	-2.34643
0.161	-2.35964
0.16	-2.37321
0.159	-2.38643
0.158	-2.39929
0.157	-2.41321
0.156	-2.42643
0.155	-2.43929
0.154	-2.45286
0.153	-2.46679
0.152	-2.47964
0.151	-2.49286
0.15	-2.50607
0.149	-2.51929
0.148	-2.5325
0.147	-2.54607
0.146	-2.55929
0.145	-2.5725
0.144	-2.58607
0.143	-2.59929
0.142	-2.61179
0.141	-2.62607
0.14	-2.63964
0.139	-2.6525
0.138	-2.66607
0.137	-2.67929
0.136	-2.69214
0.135	-2.70607
0.134	-2.71964
0.133	-2.73286
0.132	-2.74643
0.131	-2.75964
0.13	-2.77286
0.129	-2.78607
0.128	-2.80036
0.127	-2.81357
0.126	-2.82643
0.125	-2.84036
0.124	-2.85393
0.123	-2.86714
0.122	-2.88071
0.121	-2.89464
0.12	-2.9075
0.119	-2.92107
0.118	-2.93429
0.117	-2.9475
0.116	-2.96107
0.115	-2.975
0.114	-2.98857
0.113	-3.00179
0.112	-3.01536
0.111	-3.02893
0.11	-3.04179
0.109	-3.05571
0.108	-3.06964
0.107	-3.08214
0.106	-3.09571
0.105	-3.10964
0.104	-3.12321
0.103	-3.13679
0.102	-3.15143
0.101	-3.165
0.1	-3.17857
0.099	-3.19214
0.098	-3.20536
0.097	-3.21893
0.096	-3.23286
0.095	-3.24643
0.094	-3.25964
0.093	-3.27357
0.092	-3.2875
0.091	-3.3
0.09	-3.31464
0.089	-3.32857
0.088	-3.34214
0.087	-3.35607
0.086	-3.37
0.085	-3.38357
0.084	-3.39714
0.083	-3.41143
0.082	-3.425
0.081	-3.43893
0.08	-3.4525
0.079	-3.46643
0.078	-3.47964
0.077	-3.49429
0.076	-3.50857
0.075	-3.52179
0.074	-3.53571
0.073	-3.54964
0.072	-3.56321
0.071	-3.57857
0.07	-3.59286
0.069	-3.60357
0.068	-3.61786
0.067	-3.63214
0.066	-3.64643
0.065	-3.66071
0.064	-3.675
0.063	-3.68929
0.062	-3.70357
0.061	-3.71786
0.06	-3.73214
0.059	-3.74643
0.058	-3.76071
0.057	-3.775
0.056	-3.78929
0.055	-3.80357
0.054	-3.81429
0.053	-3.82857
0.052	-3.84286
0.051	-3.86071
0.05	-3.875
0.049	-3.88571
0.048	-3.9
0.047	-3.91786
0.046	-3.92857
0.045	-3.94286
0.044	-3.96071
0.043	-3.97143
0.042	-3.98929
0.041	-4.00357
0.04	-4.01429
0.039	-4.03214
0.038	-4.04643
0.037	-4.06071
0.036	-4.075
0.035	-4.08929
0.034	-4.10357
0.033	-4.11786
0.032	-4.13214
0.031	-4.14643
0.03	-4.16071
0.029	-4.175
0.028	-4.18929
0.027	-4.20357
0.026	-4.22143
0.025	-4.23571
0.024	-4.25
0.023	-4.26429
0.022	-4.27857
0.021	-4.29286
0.02	-4.30714
0.019	-4.325
0.018	-4.33929
0.017	-4.35357
0.016	-4.36786
0.015	-4.38214
0.014	-4.39643
0.013	-4.41429
0.012	-4.42857
0.011	-4.44286
0.01	-4.45714
0.009	-4.47143
0.008	-4.48929
0.007	-4.50357
0.006	-4.51786
0.005	-4.53214
0.004	-4.55
0.003	-4.56429
0.002	-4.57857
[truncated: 1 more rows]

## Sheet: sr_0.16
U	I
0	-4.82143
0.001	-4.64286
0.002	-4.49643
0.003	-4.37143
0.004	-4.26071
0.005	-4.15714
0.006	-4.06071
0.007	-3.96786
0.008	-3.88571
0.009	-3.80357
0.01	-3.725
0.011	-3.65
0.012	-3.575
0.013	-3.505
0.014	-3.4375
0.015	-3.37143
0.016	-3.3075
0.017	-3.245
0.018	-3.18429
0.019	-3.12429
0.02	-3.06571
0.021	-3.00964
0.022	-2.95321
0.023	-2.89857
0.024	-2.84536
0.025	-2.79214
0.026	-2.74
0.027	-2.68964
0.028	-2.64
0.029	-2.59071
0.03	-2.54286
0.031	-2.495
0.032	-2.44786
0.033	-2.40143
0.034	-2.35643
0.035	-2.31143
0.036	-2.26643
0.037	-2.22286
0.038	-2.17929
0.039	-2.13571
0.04	-2.09429
0.041	-2.0525
0.042	-2.01107
0.043	-1.97036
0.044	-1.93
0.045	-1.88964
0.046	-1.85071
0.047	-1.81107
0.048	-1.7725
0.049	-1.73393
0.05	-1.69607
0.051	-1.65786
0.052	-1.62036
0.053	-1.58429
0.054	-1.54786
0.055	-1.51143
0.056	-1.47571
0.057	-1.43964
0.058	-1.40429
0.059	-1.36964
0.06	-1.335
0.061	-1.30036
0.062	-1.26643
0.063	-1.2325
0.064	-1.19857
0.065	-1.165
0.066	-1.13214
0.067	-1.09964
0.068	-1.06679
0.069	-1.03464
0.07	-1.0025
0.071	-0.970357
0.072	-0.938929
0.073	-0.907143
0.074	-0.876071
0.075	-0.844643
0.076	-0.813571
0.077	-0.782857
0.078	-0.7525
0.079	-0.722143
0.08	-0.692143
0.081	-0.6625
0.082	-0.632857
0.083	-0.603214
0.084	-0.573571
0.085	-0.544643
0.086	-0.515714
0.087	-0.486786
0.088	-0.458214
0.089	-0.429286
0.09	-0.400714
0.091	-0.373214
0.092	-0.344714
0.093	-0.317143
0.094	-0.289321
0.095	-0.261536
0.096	-0.233821
0.097	-0.206643
0.098	-0.17975
0.099	-0.152357
0.1	-0.125464
0.101	-0.0988929
0.102	-0.07225
0.103	-0.045
0.104	-0.0194821
0.105	0.006725
0.106	0.0334143
0.107	0.0588214
0.108	0.0846786
0.109	0.110607
0.11	0.135857
0.111	0.161179
0.112	0.186536
0.113	0.211607
0.114	0.237036
0.115	0.2625
0.116	0.287786
0.117	0.311964
0.118	0.336714
0.119	0.361429
0.12	0.385714
0.121	0.410357
0.122	0.435
0.123	0.458929
0.124	0.482857
0.125	0.506786
0.126	0.531071
0.127	0.555
0.128	0.579286
0.129	0.603214
0.13	0.626071
0.131	0.649643
0.132	0.673214
0.133	0.696071
0.134	0.719286
0.135	0.743214
0.136	0.765714
0.137	0.788929
0.138	0.811786
0.139	0.834643
0.14	0.8575
0.141	0.880714
0.142	0.9025
0.143	0.925357
0.144	0.9475
0.145	0.97
0.146	0.992143
0.147	1.015
0.148	1.03714
0.149	1.05857
0.15	1.08071
0.151	1.10286
0.152	1.125
0.153	1.14714
0.154	1.16964
0.155	1.19036
0.156	1.21214
0.157	1.23357
0.158	1.25464
0.159	1.27643
0.16	1.29786
0.161	1.31893
0.162	1.34
0.163	1.36107
0.164	1.38214
0.165	1.40357
0.166	1.42464
0.167	1.44607
0.168	1.46607
0.169	1.48714
0.17	1.50786
0.171	1.52857
0.172	1.54893
0.173	1.57
0.174	1.59036
0.175	1.61071
0.176	1.63107
0.177	1.65179
0.178	1.67179
0.179	1.69286
0.18	1.71321
0.181	1.7325
0.182	1.7525
0.183	1.77286
0.184	1.79214
0.185	1.8125
0.186	1.8325
0.187	1.85214
0.188	1.87214
0.189	1.89179
0.19	1.91143
0.191	1.93107
0.192	1.95143
0.193	1.97107
0.194	1.99
0.195	2.00929
0.196	2.02893
0.197	2.04786
0.198	2.0675
0.199	2.0875
0.2	2.10607
0.201	2.12571
0.202	2.14464
0.203	2.16321
0.204	2.18286
0.205	2.2025
0.206	2.22143
0.207	2.24
0.208	2.25893
0.209	2.2775
0.21	2.29643
0.211	2.315
0.212	2.33393
0.213	2.35214
0.214	2.37036
0.215	2.38893
0.216	2.40714
0.217	2.42607
0.218	2.445
0.219	2.46286
0.22	2.48143
0.221	2.49929
0.222	2.5175
0.223	2.53607
0.224	2.555
0.225	2.57321
0.226	2.59071
0.227	2.60893
0.228	2.6275
0.229	2.64571
0.23	2.66464
0.231	2.6825
0.232	2.7
0.233	2.7175
0.234	2.73536
0.235	2.75286
0.236	2.77107
0.237	2.78893
0.238	2.80607
0.239	2.82429
0.24	2.84143
0.241	2.85893
0.242	2.87643
0.243	2.89464
0.244	2.9125
0.245	2.92929
0.246	2.94679
0.247	2.965
0.248	2.98214
0.249	2.99964
0.25	3.01714
0.251	3.03429
0.252	3.05179
0.253	3.06893
0.254	3.08607
0.255	3.10393
0.256	3.12107
0.257	3.13786
0.258	3.15464
0.259	3.17179
0.26	3.18893
0.261	3.20536
0.262	3.22286
0.263	3.24
0.264	3.25607
0.265	3.27321
0.266	3.29036
0.267	3.30679
0.268	3.32393
0.269	3.34143
0.27	3.3575
0.271	3.37429
0.272	3.39107
0.273	3.4075
0.274	3.42429
0.275	3.44107
0.276	3.45821
0.277	3.47393
0.278	3.49071
0.279	3.5075
0.28	3.52357
0.281	3.54036
0.282	3.55679
0.283	3.57143
0.284	3.58929
0.285	3.60357
0.286	3.62143
0.287	3.63571
0.288	3.65357
0.289	3.67143
0.29	3.68571
0.291	3.70357
0.292	3.71786
0.293	3.73571
0.294	3.75
0.295	3.76786
0.296	3.78214
0.297	3.8
0.298	3.81429
0.299	3.83214
0.3	3.84643
0.301	3.86429
0.302	3.87857
0.303	3.89643
0.304	3.91071
0.305	3.925
0.306	3.94286
0.307	3.96071
0.308	3.975
0.309	3.98929
0.31	4.00714
0.311	4.02143
0.312	4.03571
0.313	4.05357
0.314	4.06786
0.315	4.08214
0.316	4.1
0.317	4.11429
0.318	4.12857
0.319	4.14643
0.32	4.16071
0.321	4.175
0.322	4.19286
0.323	4.20714
0.324	4.22143
0.325	4.23929
0.326	4.25357
0.327	4.26786
0.328	4.28214
0.329	4.3
0.33	4.31429
0.331	4.32857
0.332	4.34286
0.333	4.36071
0.334	4.375
0.335	4.38929
0.336	4.40357
0.337	4.42143
0.338	4.43571
0.339	4.45
0.34	4.46429
0.341	4.47857
0.342	4.49643
0.343	4.51071
0.344	4.525
0.345	4.53929
0.346	4.55357
0.347	4.56786
0.348	4.58571
0.349	4.6
0.35	4.61429
0.351	4.62857
0.352	4.64286
0.353	4.65714
0.354	4.67143
0.355	4.68929
0.356	4.70357
0.357	4.71786
0.358	4.73214
0.359	4.74643
0.36	4.76071
0.361	4.775
0.362	4.78929
0.363	4.80357
0.364	4.81786
0.365	4.83214
0.366	4.84643
0.367	4.86071
0.368	4.875
0.369	4.88929
0.37	4.90357
0.371	4.92143
0.372	4.93571
0.373	4.94643
0.374	4.96071
0.375	4.975
0.376	4.98929
0.377	5.00357
0.378	5.02143
0.379	5.03571
0.38	5.05
0.381	5.06429
0.382	5.075
0.383	5.09286
0.384	5.10714
0.385	5.11786
0.386	5.13214
0.387	5.14643
0.388	5.16071
0.389	5.175
0.39	5.18929
0.391	5.20357
0.392	5.21786
0.393	5.23214
0.394	5.24643
0.395	5.26071
0.396	5.27143
0.397	5.28929
0.398	5.3
0.399	5.31429
0.4	5.32857
0.401	5.34286
0.402	5.35714
0.403	5.37143
0.404	5.38214
0.405	5.39643
0.406	5.41071
0.407	5.425
0.408	5.43929
0.409	5.45357
0.41	5.46786
0.411	5.47857
0.412	5.49286
0.413	5.50714
0.414	5.52143
0.415	5.53214
0.416	5.54643
0.417	5.56071
0.418	5.575
0.419	5.58929
0.42	5.6
0.421	5.61429
0.422	5.62857
0.423	5.64286
0.424	5.65357
0.425	5.66786
0.426	5.68214
0.427	5.69286
0.428	5.70714
0.429	5.72143
0.43	5.73571
0.431	5.74643
0.432	5.76071
0.433	5.775
0.434	5.78571
0.435	5.8
0.436	5.81429
0.437	5.825
0.438	5.83929
0.439	5.85357
0.44	5.86429
0.441	5.87857
0.442	5.89286
0.443	5.90357
0.444	5.91786
0.445	5.93214
0.446	5.94286
0.447	5.95714
0.448	5.97143
0.449	5.98214
0.45	5.99643
0.451	6.00714
0.452	6.02143
0.453	6.03571
0.454	6.04643
0.455	6.06071
0.456	6.07143
0.457	6.08571
0.458	6.1
0.459	6.11071
0.46	6.125
0.461	6.13929
0.462	6.15
0.463	6.16429
0.464	6.175
0.465	6.18929
0.466	6.2
0.467	6.21429
0.468	6.225
0.469	6.23929
0.47	6.25357
0.471	6.26429
0.472	6.27857
0.473	6.28929
0.474	6.30357
0.475	6.31429
0.476	6.32857
0.477	6.33929
0.478	6.35357
0.479	6.36429
0.48	6.37857
0.481	6.38929
0.482	6.40357
0.483	6.41429
0.484	6.42857
0.485	6.43929
0.486	6.45357
0.487	6.46429
0.488	6.47857
0.489	6.48929
0.49	6.50357
0.491	6.51429
0.492	6.52857
0.493	6.53929
0.494	6.55357
0.495	6.56429
0.496	6.575
0.497	6.58929
0.498	6.6
0.499	6.61429
0.5	6.62857
0.501	6.63929
0.502	6.65
0.503	6.66429
0.504	6.675
0.505	6.68571
0.506	6.7
0.507	6.71071
0.508	6.72143
0.509	6.73214
0.51	6.74643
0.511	6.75714
0.512	6.77143
0.513	6.78214
0.514	6.79286
0.515	6.80714
0.516	6.81786
0.517	6.82857
0.518	6.84286
0.519	6.85357
0.52	6.86786
0.521	6.87857
0.522	6.88929
0.523	6.90357
0.524	6.91429
0.525	6.925
0.526	6.93571
0.527	6.95
0.528	6.96071
0.529	6.97143
0.53	6.98214
0.531	6.99643
0.532	7.00714
0.533	7.01786
0.534	7.03214
0.535	7.04286
0.536	7.05357
0.537	7.06786
0.538	7.07857
0.539	7.08929
0.54	7.10357
0.541	7.11429
0.542	7.125
0.543	7.13571
0.544	7.14643
0.545	7.15714
0.546	7.17143
0.547	7.18214
0.548	7.19286
0.549	7.20357
0.55	7.21429
0.551	7.22857
0.552	7.23929
0.553	7.25
0.554	7.26071
0.555	7.275
0.556	7.28571
0.557	7.29643
0.558	7.30714
0.559	7.32143
0.56	7.33214
0.561	7.34286
0.562	7.35357
0.563	7.36429
0.564	7.37857
0.565	7.38929
0.566	7.4
0.567	7.41071
0.568	7.42143
0.569	7.43214
0.57	7.44286
0.571	7.45357
0.572	7.46429
0.573	7.47857
0.574	7.48929
0.575	7.5
0.576	7.51071
0.577	7.52143
0.578	7.53214
0.579	7.54286
0.58	7.55357
0.581	7.56786
0.582	7.57857
0.583	7.58929
0.584	7.6
0.585	7.61071
0.586	7.62143
0.587	7.63214
0.588	7.64286
0.589	7.65357
0.59	7.66429
0.591	7.675
0.592	7.68929
0.593	7.7
0.594	7.71071
0.595	7.72143
0.596	7.73214
0.597	7.74286
0.598	7.75357
0.599	7.76429
0.6	7.775
0.601	7.78571
0.602	7.79643
0.603	7.80714
0.604	7.81786
0.605	7.82857
0.606	7.83929
0.607	7.85
0.608	7.86071
0.609	7.875
0.61	7.88571
0.611	7.89643
0.612	7.90714
0.613	7.91786
0.614	7.92857
0.615	7.93929
0.616	7.95
0.617	7.96071
0.618	7.97143
0.619	7.98214
0.62	7.99286
0.621	8.00357
0.622	8.01429
0.623	8.025
0.624	8.03571
0.625	8.04643
0.626	8.05714
0.627	8.06786
0.628	8.07857
0.629	8.08929
0.63	8.1
0.631	8.11071
0.632	8.12143
0.633	8.13214
0.634	8.14286
0.635	8.15357
0.636	8.16071
0.637	8.17143
0.638	8.18214
0.639	8.19286
0.64	8.20357
0.641	8.21429
0.642	8.225
0.643	8.23571
0.644	8.24286
0.645	8.25357
0.646	8.26429
0.647	8.275
0.648	8.28571
0.649	8.29643
0.65	8.30714
0.651	8.31786
0.652	8.32857
0.653	8.33929
0.654	8.35
0.655	8.36071
0.656	8.37143
0.657	8.38214
0.658	8.38929
0.659	8.4
0.66	8.41071
0.661	8.42143
0.662	8.43214
0.663	8.44286
0.664	8.45357
0.665	8.46429
0.666	8.475
0.667	8.48214
0.668	8.49286
0.669	8.50357
0.67	8.51429
0.671	8.525
0.672	8.53571
0.673	8.54286
0.674	8.55357
0.675	8.56429
0.676	8.575
0.677	8.58571
0.678	8.59643
0.679	8.60714
0.68	8.61429
0.681	8.625
0.682	8.63571
0.683	8.64643
0.684	8.65714
0.685	8.66786
0.686	8.675
0.687	8.68571
0.688	8.69643
0.689	8.70714
0.69	8.71786
0.691	8.725
0.692	8.73571
0.693	8.74643
0.694	8.75714
0.695	8.76429
0.696	8.775
0.697	8.78571
0.698	8.79643
0.699	8.80357
0.7	8.81429
0.701	8.825
0.702	8.83571
0.703	8.84286
0.704	8.85357
0.705	8.86429
0.706	8.875
0.707	8.88571
0.708	8.89286
0.709	8.90357
0.71	8.91429
0.711	8.925
0.712	8.93571
0.713	8.94286
0.714	8.95357
0.715	8.96429
0.716	8.975
0.717	8.98571
0.718	8.99286
0.719	9.00357
0.72	9.01429
0.721	9.025
0.722	9.03214
0.723	9.04286
0.724	9.05357
0.725	9.06071
0.726	9.07143
0.727	9.08214
0.728	9.09286
0.729	9.10357
0.73	9.11429
0.731	9.12143
0.732	9.13214
0.733	9.14286
0.734	9.15
0.735	9.16071
0.736	9.17143
0.737	9.18214
0.738	9.18929
0.739	9.2
0.74	9.21071
0.741	9.22143
0.742	9.23214
0.743	9.24286
0.744	9.25
0.745	9.26071
0.746	9.27143
0.747	9.27857
0.748	9.28929
0.749	9.3
0.75	9.31071
0.751	9.31786
0.752	9.32857
0.753	9.33571
0.754	9.34643
0.755	9.35714
0.756	9.36786
0.757	9.375
0.758	9.38571
0.759	9.39643
0.76	9.40357
0.761	9.41429
0.762	9.425
0.763	9.43571
0.764	9.44286
0.765	9.45357
0.766	9.46429
0.767	9.475
0.768	9.48571
0.769	9.49286
0.77	9.50357
0.771	9.51429
0.772	9.52143
0.773	9.53214
0.774	9.54286
0.775	9.55357
0.776	9.56429
0.777	9.57143
0.778	9.58214
0.779	9.59286
0.78	9.6
0.781	9.61071
0.782	9.61786
0.783	9.62857
0.784	9.63929
0.785	9.64643
0.786	9.65714
0.787	9.66786
0.788	9.67857
0.789	9.68571
0.79	9.69286
0.791	9.70357
0.792	9.71429
0.793	9.725
0.794	9.73214
0.795	9.74286
0.796	9.75357
0.797	9.76071
0.798	9.77143
0.799	9.78214
0.8	9.79286
0.801	9.8
0.802	9.81071
0.803	9.82143
0.804	9.82857
0.805	9.83929
0.806	9.85
0.807	9.86071
0.808	9.86786
0.809	9.87857
0.81	9.88929
0.811	9.89643
0.812	9.90714
0.813	9.91786
0.814	9.925
0.815	9.93571
0.816	9.94286
0.817	9.95357
0.818	9.96429
0.819	9.975
0.82	9.98571
0.821	9.99643
0.822	10.0036
0.823	10.0143
0.824	10.0214
0.825	10.0321
0.826	10.0429
0.827	10.05
0.828	10.0607
0.829	10.0679
0.83	10.0786
0.831	10.0857
0.832	10.0964
0.833	10.1071
0.834	10.1179
0.835	10.1286
0.836	10.1357
0.837	10.1464
0.838	10.1571
0.839	10.1679
0.84	10.175
0.841	10.1857
0.842	10.1929
0.843	10.2036
0.844	10.2143
0.845	10.225
0.846	10.2321
0.847	10.2429
0.848	10.25
0.849	10.2607
0.85	10.2714
0.851	10.2821
0.852	10.2929
0.853	10.3
0.854	10.3107
0.855	10.3214
0.856	10.3286
0.857	10.3393
0.858	10.35
0.859	10.3607
0.86	10.3679
0.861	10.3786
0.862	10.3893
0.863	10.4
0.864	10.4107
0.865	10.4179
0.866	10.4286
0.867	10.4393
0.868	10.4464
0.869	10.4571
0.87	10.4679
0.871	10.4786
0.872	10.4893
0.873	10.4964
0.874	10.5071
0.875	10.5143
0.876	10.525
0.877	10.5357
0.878	10.5464
0.879	10.5571
0.88	10.5643
0.881	10.575
0.882	10.5857
0.883	10.5964
0.884	10.6036
0.885	10.6143
0.886	10.625
0.887	10.6321
0.888	10.6429
0.889	10.6536
0.89	10.6643
0.891	10.6714
0.892	10.6821
0.893	10.6929
0.894	10.7036
0.895	10.7107
0.896	10.7214
0.897	10.7321
0.898	10.7429
0.899	10.7536
0.9	10.7607
0.901	10.7714
0.902	10.7786
0.903	10.7893
0.904	10.8
0.905	10.8071
0.906	10.8179
0.907	10.8286
0.908	10.8393
0.909	10.85
0.91	10.8607
0.911	10.8679
0.912	10.8786
0.913	10.8893
0.914	10.8964
0.915	10.9071
0.916	10.9179
0.917	10.9286
0.918	10.9393
0.919	10.95
0.92	10.9571
0.921	10.9679
0.922	10.9786
0.923	10.9893
0.924	11
0.925	11.0107
0.926	11.0214
0.927	11.0321
0.928	11.0429
0.929	11.05
0.93	11.0607
0.931	11.0714
0.932	11.0821
0.933	11.0893
0.934	11.1
0.935	11.1107
0.936	11.1179
0.937	11.1286
0.938	11.1393
0.939	11.15
0.94	11.1607
0.941	11.1714
0.942	11.1786
0.943	11.1929
0.944	11.2
0.945	11.2107
0.946	11.2214
0.947	11.2321
0.948	11.2429
0.949	11.2536
0.95	11.2643
0.951	11.2714
0.952	11.2821
0.953	11.2929
0.954	11.3036
0.955	11.3107
0.956	11.3214
0.957	11.3321
0.958	11.3429
0.959	11.3536
0.96	11.3643
0.961	11.375
0.962	11.3857
0.963	11.3964
0.964	11.4071
0.965	11.4143
0.966	11.425
0.967	11.4357
0.968	11.4464
0.969	11.4571
0.97	11.4643
0.971	11.475
0.972	11.4857
0.973	11.4964
0.974	11.5071
0.975	11.5179
0.976	11.5286
0.977	11.5393
0.978	11.55
0.979	11.5607
0.98	11.5714
0.981	11.5821
0.982	11.5929
0.983	11.6036
0.984	11.6143
0.985	11.625
0.986	11.6357
0.987	11.6464
0.988	11.6571
0.989	11.6679
0.99	11.6786
0.991	11.6857
0.992	11.6964
0.993	11.7107
0.994	11.7214
0.995	11.7286
0.996	11.7429
0.997	11.7536
0.998	11.7643
0.999	11.775
1	11.7214
0.999	11.5821
0.998	11.4786
0.997	11.3929
0.996	11.3179
0.995	11.25
0.994	11.1893
0.993	11.1286
0.992	11.0714
0.991	11.0214
0.99	10.9714
0.989	10.925
0.988	10.8786
0.987	10.8357
0.986	10.7893
0.985	10.7464
0.984	10.7071
0.983	10.6679
0.982	10.6286
0.981	10.5929
0.98	10.5536
0.979	10.5179
0.978	10.4821
0.977	10.45
0.976	10.4143
0.975	10.3821
0.974	10.3464
0.973	10.3143
0.972	10.2786
0.971	10.2464
0.97	10.2143
0.969	10.1821
0.968	10.1536
0.967	10.125
0.966	10.0929
0.965	10.0643
0.964	10.0357
0.963	10.0071
0.962	9.97857
0.961	9.94643
0.96	9.91786
0.959	9.88929
0.958	9.86429
0.957	9.83571
0.956	9.81071
0.955	9.78214
0.954	9.75714
0.953	9.72857
0.952	9.70357
0.951	9.67857
0.95	9.65357
0.949	9.625
0.948	9.60357
0.947	9.575
0.946	9.55
0.945	9.525
0.944	9.5
0.943	9.475
0.942	9.45
0.941	9.425
0.94	9.4
0.939	9.37857
0.938	9.35357
0.937	9.32857
0.936	9.30714
0.935	9.28214
0.934	9.25714
0.933	9.23929
0.932	9.21429
0.931	9.19286
0.93	9.16786
0.929	9.14643
0.928	9.12143
0.927	9.09643
0.926	9.075
0.925	9.05357
0.924	9.03214
0.923	9.01071
0.922	8.98571
0.921	8.96429
0.92	8.94286
0.919	8.92143
0.918	8.89643
0.917	8.87857
0.916	8.85357
0.915	8.83214
0.914	8.81071
0.913	8.78929
0.912	8.76786
0.911	8.75
0.91	8.72857
0.909	8.70714
0.908	8.68571
0.907	8.66429
0.906	8.64286
0.905	8.625
0.904	8.60357
0.903	8.58214
0.902	8.56071
0.901	8.54286
0.9	8.52143
0.899	8.5
0.898	8.47857
0.897	8.46071
0.896	8.43929
0.895	8.42143
0.894	8.4
0.893	8.37857
0.892	8.36071
0.891	8.33929
0.89	8.31786
0.889	8.3
0.888	8.27857
0.887	8.26071
0.886	8.23929
0.885	8.22143
0.884	8.20357
0.883	8.18214
0.882	8.16429
0.881	8.14286
0.88	8.12143
0.879	8.10357
0.878	8.08571
0.877	8.06786
0.876	8.04643
0.875	8.02857
0.874	8.01071
0.873	7.98929
0.872	7.97143
0.871	7.95357
0.87	7.93571
0.869	7.91429
0.868	7.89643
0.867	7.87857
0.866	7.86071
0.865	7.84286
0.864	7.82143
0.863	7.80357
0.862	7.78571
0.861	7.76786
0.86	7.75
0.859	7.73214
0.858	7.71071
0.857	7.69286
0.856	7.675
0.855	7.65714
0.854	7.63929
0.853	7.62143
0.852	7.6
0.851	7.58214
0.85	7.56429
0.849	7.54643
0.848	7.52857
0.847	7.51071
0.846	7.49286
0.845	7.475
0.844	7.45714
0.843	7.43929
0.842	7.42143
0.841	7.40357
0.84	7.38571
0.839	7.37143
0.838	7.35357
0.837	7.33571
0.836	7.31786
0.835	7.3
0.834	7.28214
0.833	7.26429
0.832	7.24643
0.831	7.22857
0.83	7.21071
0.829	7.19286
0.828	7.17143
0.827	7.15714
0.826	7.13929
0.825	7.12143
0.824	7.10714
0.823	7.08929
0.822	7.07143
0.821	7.05357
0.82	7.03571
0.819	7.01786
0.818	7
0.817	6.98214
0.816	6.96786
0.815	6.95
0.814	6.93214
0.813	6.91429
0.812	6.89643
0.811	6.88214
0.81	6.86429
0.809	6.84643
0.808	6.82857
0.807	6.81071
0.806	6.79643
0.805	6.77857
0.804	6.76071
0.803	6.74643
0.802	6.72857
0.801	6.71071
0.8	6.69643
0.799	6.67857
0.798	6.66071
0.797	6.64286
0.796	6.625
0.795	6.61071
0.794	6.59286
0.793	6.575
0.792	6.55714
0.791	6.53929
0.79	6.525
0.789	6.50714
0.788	6.49286
0.787	6.475
0.786	6.46071
0.785	6.44286
0.784	6.425
0.783	6.41071
0.782	6.39286
0.781	6.375
0.78	6.36071
0.779	6.34286
0.778	6.325
0.777	6.31071
0.776	6.29286
0.775	6.27857
0.774	6.26071
0.773	6.24286
0.772	6.22857
0.771	6.21071
0.77	6.19286
0.769	6.17857
0.768	6.16071
0.767	6.14643
0.766	6.12857
0.765	6.11429
0.764	6.09643
0.763	6.08214
0.762	6.06429
0.761	6.04643
0.76	6.03214
0.759	6.01429
0.758	6
0.757	5.98214
0.756	5.96786
0.755	5.95
0.754	5.93571
0.753	5.91786
0.752	5.90357
0.751	5.88571
0.75	5.87143
0.749	5.85357
0.748	5.83929
0.747	5.82143
0.746	5.80714
0.745	5.78929
0.744	5.775
0.743	5.75714
0.742	5.74286
0.741	5.725
0.74	5.71071
0.739	5.69286
0.738	5.67857
0.737	5.66071
0.736	5.64643
0.735	5.62857
0.734	5.61429
0.733	5.59643
0.732	5.58214
0.731	5.56786
0.73	5.55
0.729	5.53214
0.728	5.51786
0.727	5.5
0.726	5.48571
0.725	5.46786
0.724	5.45357
0.723	5.43571
0.722	5.42143
0.721	5.40714
0.72	5.38929
0.719	5.375
0.718	5.35714
0.717	5.34286
0.716	5.325
0.715	5.31071
0.714	5.29286
0.713	5.27857
0.712	5.26429
0.711	5.24643
0.71	5.23214
0.709	5.21786
0.708	5.2
0.707	5.18214
0.706	5.16786
0.705	5.15357
0.704	5.13571
0.703	5.12143
0.702	5.10357
0.701	5.08929
0.7	5.07143
0.699	5.05714
0.698	5.04286
0.697	5.025
0.696	5.01071
0.695	4.99286
0.694	4.97857
0.693	4.96429
0.692	4.94643
0.691	4.92857
0.69	4.91429
0.689	4.9
0.688	4.88571
0.687	4.86786
0.686	4.85357
0.685	4.83929
0.684	4.82143
0.683	4.80714
0.682	4.79286
0.681	4.775
0.68	4.76071
0.679	4.74286
0.678	4.72857
0.677	4.71429
0.676	4.69643
0.675	4.68214
0.674	4.66786
0.673	4.65357
0.672	4.63571
0.671	4.62143
0.67	4.60714
0.669	4.58929
0.668	4.575
0.667	4.56071
0.666	4.54286
0.665	4.52857
0.664	4.51071
0.663	4.49643
0.662	4.47857
0.661	4.46429
0.66	4.45
0.659	4.43214
0.658	4.41786
0.657	4.40357
0.656	4.38571
0.655	4.37143
0.654	4.35714
0.653	4.33929
0.652	4.325
0.651	4.31071
0.65	4.29286
0.649	4.27857
0.648	4.26429
0.647	4.24643
0.646	4.23214
0.645	4.21786
0.644	4.20357
0.643	4.18571
0.642	4.17143
0.641	4.15714
0.64	4.13929
0.639	4.125
0.638	4.11071
0.637	4.09643
0.636	4.08214
0.635	4.06429
0.634	4.05
0.633	4.03571
0.632	4.01786
0.631	4.00357
0.63	3.98929
0.629	3.975
0.628	3.96071
0.627	3.94286
0.626	3.92857
0.625	3.91071
0.624	3.89643
0.623	3.88214
0.622	3.86786
0.621	3.85
0.62	3.83571
0.619	3.82143
0.618	3.80714
0.617	3.78929
0.616	3.775
0.615	3.76071
0.614	3.74286
0.613	3.72857
0.612	3.71429
0.611	3.7
0.61	3.68571
0.609	3.66786
0.608	3.65357
0.607	3.63929
0.606	3.62143
0.605	3.60714
0.604	3.59286
0.603	3.57857
0.602	3.56321
0.601	3.5475
0.6	3.53321
0.599	3.51714
0.598	3.50143
0.597	3.48643
0.596	3.47143
0.595	3.45607
0.594	3.44107
0.593	3.42571
0.592	3.41179
0.591	3.3975
0.59	3.38321
0.589	3.36821
0.588	3.35286
0.587	3.33786
0.586	3.3225
0.585	3.30714
0.584	3.29214
0.583	3.27679
0.582	3.26179
0.581	3.24679
0.58	3.23143
0.579	3.21679
0.578	3.20214
0.577	3.18714
0.576	3.17179
0.575	3.15643
0.574	3.14179
0.573	3.1275
0.572	3.11214
0.571	3.09786
0.57	3.08321
0.569	3.06786
0.568	3.05321
0.567	3.03786
0.566	3.02286
0.565	3.00786
0.564	2.9925
0.563	2.97714
0.562	2.9625
0.561	2.94786
0.56	2.9325
0.559	2.91786
0.558	2.90286
0.557	2.88821
0.556	2.87321
0.555	2.85857
0.554	2.84393
0.553	2.82857
0.552	2.81429
0.551	2.79893
0.55	2.78429
0.549	2.76893
0.548	2.75429
0.547	2.73929
0.546	2.72571
0.545	2.71071
0.544	2.69571
0.543	2.68107
0.542	2.66607
0.541	2.65071
0.54	2.63536
0.539	2.62071
0.538	2.60536
0.537	2.59
0.536	2.57607
0.535	2.56071
0.534	2.54607
0.533	2.53107
0.532	2.51607
0.531	2.50071
0.53	2.48607
0.529	2.47143
0.528	2.45679
0.527	2.44179
0.526	2.4275
0.525	2.41179
0.524	2.39679
0.523	2.3825
0.522	2.36786
0.521	2.35286
0.52	2.33857
0.519	2.32393
0.518	2.30857
0.517	2.29429
0.516	2.27929
0.515	2.265
0.514	2.25036
0.513	2.235
0.512	2.21964
0.511	2.205
0.51	2.19
0.509	2.17536
0.508	2.16036
0.507	2.14607
0.506	2.13107
0.505	2.11571
0.504	2.10179
0.503	2.0875
0.502	2.07321
0.501	2.05857
0.5	2.04393
0.499	2.02857
0.498	2.01464
0.497	2.00036
0.496	1.98536
0.495	1.97071
0.494	1.95679
0.493	1.94143
0.492	1.92714
0.491	1.91321
0.49	1.89821
0.489	1.88393
0.488	1.87
0.487	1.855
0.486	1.84
0.485	1.82536
0.484	1.81036
0.483	1.79607
0.482	1.78179
0.481	1.7675
0.48	1.75321
0.479	1.73786
0.478	1.72393
0.477	1.70893
0.476	1.69429
0.475	1.68071
0.474	1.66536
0.473	1.65036
0.472	1.63571
0.471	1.62143
0.47	1.60679
0.469	1.59286
0.468	1.57821
0.467	1.56321
0.466	1.54857
0.465	1.53429
0.464	1.52
0.463	1.50571
0.462	1.49107
0.461	1.47607
0.46	1.46107
0.459	1.4475
0.458	1.4325
0.457	1.4175
0.456	1.40357
0.455	1.38857
0.454	1.37393
0.453	1.35964
0.452	1.34571
0.451	1.33107
0.45	1.31714
0.449	1.3025
0.448	1.28714
0.447	1.27286
0.446	1.25929
0.445	1.245
0.444	1.23036
0.443	1.21679
0.442	1.20143
0.441	1.18679
0.44	1.17286
0.439	1.15857
0.438	1.14393
0.437	1.12964
0.436	1.11536
0.435	1.10071
0.434	1.08643
0.433	1.07214
0.432	1.05786
0.431	1.04321
0.43	1.02929
0.429	1.01464
0.428	1
0.427	0.986071
0.426	0.971429
0.425	0.956786
0.424	0.942857
0.423	0.928214
0.422	0.913214
0.421	0.899286
0.42	0.884643
0.419	0.869643
0.418	0.855714
0.417	0.841429
0.416	0.826786
0.415	0.811786
0.414	0.7975
0.413	0.783571
0.412	0.768929
0.411	0.755714
0.41	0.740357
0.409	0.724286
0.408	0.710714
0.407	0.696429
0.406	0.682143
0.405	0.668214
0.404	0.654643
0.403	0.639643
0.402	0.625357
0.401	0.611429
0.4	0.5975
0.399	0.583214
0.398	0.568929
0.397	0.555
0.396	0.54
0.395	0.526071
0.394	0.511429
0.393	0.4975
0.392	0.483571
0.391	0.468929
0.39	0.454643
0.389	0.440714
0.388	0.426429
0.387	0.4125
0.386	0.398214
0.385	0.383929
0.384	0.369643
0.383	0.355321
0.382	0.340929
0.381	0.326786
0.38	0.312464
0.379	0.299179
0.378	0.284643
0.377	0.27025
0.376	0.255964
0.375	0.241893
0.374	0.227857
0.373	0.213643
0.372	0.199107
0.371	0.18475
0.37	0.171143
0.369	0.156607
0.368	0.142214
0.367	0.12825
0.366	0.114393
0.365	0.100179
0.364	0.0861429
0.363	0.0724286
0.362	0.0578214
0.361	0.0443214
0.36	0.0303857
0.359	0.0157821
0.358	0.000760357
0.357	-0.0127821
0.356	-0.0267857
0.355	-0.0411429
0.354	-0.0553214
0.353	-0.0698929
0.352	-0.0839286
0.351	-0.0980357
0.35	-0.1125
0.349	-0.12625
0.348	-0.140357
0.347	-0.15375
0.346	-0.168464
0.345	-0.18275
0.344	-0.196679
0.343	-0.210821
0.342	-0.224893
0.341	-0.238464
0.34	-0.252607
0.339	-0.266857
0.338	-0.281036
0.337	-0.29525
0.336	-0.309071
0.335	-0.323179
0.334	-0.337071
0.333	-0.351357
0.332	-0.366071
0.331	-0.379286
0.33	-0.393571
0.329	-0.407857
0.328	-0.421786
0.327	-0.435714
0.326	-0.450357
0.325	-0.463929
0.324	-0.478214
0.323	-0.492143
0.322	-0.505714
0.321	-0.519643
0.32	-0.534286
0.319	-0.548929
0.318	-0.562143
0.317	-0.576071
0.316	-0.590357
0.315	-0.603929
0.314	-0.618571
0.313	-0.6325
0.312	-0.646429
0.311	-0.660357
0.31	-0.673929
0.309	-0.688214
0.308	-0.701786
0.307	-0.716786
0.306	-0.730714
0.305	-0.745357
0.304	-0.758929
0.303	-0.773214
0.302	-0.786786
0.301	-0.801071
0.3	-0.815357
0.299	-0.828929
0.298	-0.842857
0.297	-0.857143
0.296	-0.870357
0.295	-0.884286
0.294	-0.899286
0.293	-0.912857
0.292	-0.926786
0.291	-0.940714
0.29	-0.954286
0.289	-0.968214
0.288	-0.982857
0.287	-0.997143
0.286	-1.01071
0.285	-1.025
0.284	-1.03929
0.283	-1.05214
0.282	-1.06714
0.281	-1.08143
0.28	-1.095
0.279	-1.10857
0.278	-1.12286
0.277	-1.13643
0.276	-1.15071
0.275	-1.165
0.274	-1.17893
0.273	-1.1925
0.272	-1.20607
0.271	-1.21929
0.27	-1.23321
0.269	-1.24857
0.268	-1.26321
0.267	-1.27643
0.266	-1.29071
0.265	-1.305
0.264	-1.31857
0.263	-1.3325
0.262	-1.34643
0.261	-1.36
0.26	-1.37393
0.259	-1.38786
0.258	-1.40143
0.257	-1.41536
0.256	-1.43
0.255	-1.44393
0.254	-1.45821
0.253	-1.4725
0.252	-1.48643
0.251	-1.49929
0.25	-1.51321
0.249	-1.5275
0.248	-1.54143
0.247	-1.55536
0.246	-1.56929
0.245	-1.58286
0.244	-1.59679
0.243	-1.61179
0.242	-1.62536
0.241	-1.63893
0.24	-1.6525
0.239	-1.66643
0.238	-1.68
0.237	-1.69429
0.236	-1.70857
0.235	-1.72214
0.234	-1.73607
0.233	-1.75036
0.232	-1.76357
0.231	-1.77786
0.23	-1.79214
0.229	-1.80571
0.228	-1.81964
0.227	-1.83357
0.226	-1.84679
0.225	-1.86071
0.224	-1.87536
0.223	-1.88964
0.222	-1.90286
0.221	-1.91643
0.22	-1.93036
0.219	-1.94357
0.218	-1.95821
0.217	-1.97214
0.216	-1.98607
0.215	-2
0.214	-2.01393
0.213	-2.0275
0.212	-2.04179
0.211	-2.05571
0.21	-2.06964
0.209	-2.08357
0.208	-2.0975
0.207	-2.11107
0.206	-2.12464
0.205	-2.13929
0.204	-2.15357
0.203	-2.1675
0.202	-2.18143
0.201	-2.195
0.2	-2.20857
0.199	-2.22286
0.198	-2.23714
0.197	-2.25107
0.196	-2.265
0.195	-2.27929
0.194	-2.29286
0.193	-2.30643
0.192	-2.32143
0.191	-2.33536
0.19	-2.34857
0.189	-2.36286
0.188	-2.37714
0.187	-2.39
0.186	-2.40393
0.185	-2.41857
0.184	-2.43179
0.183	-2.44571
0.182	-2.45964
0.181	-2.47321
0.18	-2.4875
0.179	-2.50179
0.178	-2.51571
0.177	-2.53
0.176	-2.54393
0.175	-2.55821
0.174	-2.57179
0.173	-2.58643
0.172	-2.60036
0.171	-2.61357
0.17	-2.62786
0.169	-2.64179
0.168	-2.65536
0.167	-2.66929
0.166	-2.68393
0.165	-2.69714
0.164	-2.71143
0.163	-2.72571
0.162	-2.73929
0.161	-2.75286
0.16	-2.76714
0.159	-2.78107
0.158	-2.79464
0.157	-2.80893
0.156	-2.82321
0.155	-2.83643
0.154	-2.85143
0.153	-2.86571
0.152	-2.87964
0.151	-2.89393
0.15	-2.9075
0.149	-2.92143
0.148	-2.93571
0.147	-2.95036
0.146	-2.96357
0.145	-2.97786
0.144	-2.99179
0.143	-3.00607
0.142	-3.01964
0.141	-3.03393
0.14	-3.04821
0.139	-3.06179
0.138	-3.07643
0.137	-3.09071
0.136	-3.10429
0.135	-3.11893
0.134	-3.13286
0.133	-3.14643
0.132	-3.16107
0.131	-3.175
0.13	-3.18857
0.129	-3.2025
0.128	-3.21714
0.127	-3.23179
0.126	-3.24571
0.125	-3.25964
0.124	-3.27393
0.123	-3.28714
0.122	-3.30214
0.121	-3.31643
0.12	-3.33
0.119	-3.34429
0.118	-3.35857
0.117	-3.3725
0.116	-3.38679
0.115	-3.40143
0.114	-3.41571
0.113	-3.42964
0.112	-3.44429
0.111	-3.45786
0.11	-3.47179
0.109	-3.48643
0.108	-3.50107
0.107	-3.51464
0.106	-3.52893
0.105	-3.54321
0.104	-3.55714
0.103	-3.57143
0.102	-3.58571
0.101	-3.6
0.1	-3.61429
0.099	-3.62857
0.098	-3.64286
0.097	-3.65714
0.096	-3.67143
0.095	-3.68571
0.094	-3.7
0.093	-3.71429
0.092	-3.72857
0.091	-3.74286
0.09	-3.75714
0.089	-3.775
0.088	-3.78571
0.087	-3.80357
0.086	-3.81429
0.085	-3.82857
0.084	-3.84643
0.083	-3.86071
0.082	-3.875
0.081	-3.88929
0.08	-3.90357
0.079	-3.91786
0.078	-3.93214
0.077	-3.94643
0.076	-3.96071
0.075	-3.975
0.074	-3.98929
0.073	-4.00357
0.072	-4.01786
0.071	-4.03214
0.07	-4.04643
0.069	-4.06071
0.068	-4.07857
0.067	-4.09286
0.066	-4.10714
0.065	-4.12143
0.064	-4.13571
0.063	-4.15
0.062	-4.16429
0.061	-4.17857
0.06	-4.19286
0.059	-4.20714
0.058	-4.225
0.057	-4.23929
0.056	-4.25357
0.055	-4.26786
0.054	-4.28214
0.053	-4.29643
0.052	-4.31071
0.051	-4.32857
0.05	-4.34286
0.049	-4.35714
0.048	-4.37143
0.047	-4.38571
0.046	-4.4
0.045	-4.41786
0.044	-4.43214
0.043	-4.44643
0.042	-4.46071
0.041	-4.475
0.04	-4.48929
0.039	-4.50714
0.038	-4.52143
0.037	-4.53571
0.036	-4.55
0.035	-4.56786
0.034	-4.58214
0.033	-4.59643
0.032	-4.61071
0.031	-4.62857
0.03	-4.64286
0.029	-4.65714
0.028	-4.67143
0.027	-4.68571
0.026	-4.70357
0.025	-4.71786
0.024	-4.73214
0.023	-4.75
0.022	-4.76429
0.021	-4.77857
0.02	-4.79643
0.019	-4.81071
0.018	-4.825
0.017	-4.84286
0.016	-4.85714
0.015	-4.87143
0.014	-4.88571
0.013	-4.90357
0.012	-4.91786
0.011	-4.93571
0.01	-4.95
0.009	-4.96429
0.008	-4.98214
0.007	-4.99643
0.006	-5.01429
0.005	-5.02857
0.004	-5.04286
0.003	-5.06071
0.002	-5.075
[truncated: 1 more rows]

## Sheet: sr_0.02
U	I
0	-1.13143
0.001	-1.10643
0.002	-1.08321
0.003	-1.06107
0.004	-1.04036
0.005	-1.02036
0.006	-1.00214
0.007	-0.983929
0.008	-0.965
0.009	-0.946786
0.01	-0.929643
0.011	-0.912857
0.012	-0.896071
0.013	-0.879643
0.014	-0.863214
0.015	-0.8475
0.016	-0.832143
0.017	-0.8175
0.018	-0.8025
0.019	-0.787857
0.02	-0.773571
0.021	-0.759286
0.022	-0.745
0.023	-0.731429
0.024	-0.717857
0.025	-0.704286
0.026	-0.690714
0.027	-0.677143
0.028	-0.663929
0.029	-0.650714
0.03	-0.6375
0.031	-0.625
0.032	-0.6125
0.033	-0.599643
0.034	-0.5875
0.035	-0.575
0.036	-0.562857
0.037	-0.550714
0.038	-0.538571
0.039	-0.526786
0.04	-0.515357
0.041	-0.503929
0.042	-0.4925
0.043	-0.481071
0.044	-0.47
0.045	-0.458929
0.046	-0.448214
0.047	-0.4375
0.048	-0.426429
0.049	-0.415714
0.05	-0.404643
0.051	-0.393929
0.052	-0.383214
0.053	-0.372857
0.054	-0.3625
0.055	-0.352
0.056	-0.341821
0.057	-0.33175
0.058	-0.321571
0.059	-0.311893
0.06	-0.302321
0.061	-0.292714
0.062	-0.283143
0.063	-0.273821
0.064	-0.2645
0.065	-0.25525
0.066	-0.246071
0.067	-0.236857
0.068	-0.22775
0.069	-0.219036
0.07	-0.210286
0.071	-0.201464
0.072	-0.192893
0.073	-0.184357
0.074	-0.175929
0.075	-0.1675
0.076	-0.159179
0.077	-0.151143
0.078	-0.143107
0.079	-0.134929
0.08	-0.126929
0.081	-0.119214
0.082	-0.111393
0.083	-0.1035
0.084	-0.0959643
0.085	-0.0884643
0.086	-0.0808571
0.087	-0.0734286
0.088	-0.0659286
0.089	-0.0584643
0.09	-0.0510357
0.091	-0.0439286
0.092	-0.0366786
0.093	-0.0295107
0.094	-0.0224893
0.095	-0.0153964
0.096	-0.00847857
0.097	-0.00154143
0.098	0.005325
0.099	0.0120857
0.1	0.0188357
0.101	0.0253643
0.102	0.031925
0.103	0.0385714
0.104	0.0449286
0.105	0.0511786
0.106	0.05725
0.107	0.0636071
0.108	0.0695714
0.109	0.07575
0.11	0.0817857
0.111	0.0878571
0.112	0.0938929
0.113	0.09975
0.114	0.105821
0.115	0.111821
0.116	0.117679
0.117	0.123321
0.118	0.12875
0.119	0.134536
0.12	0.140464
0.121	0.146107
0.122	0.1515
0.123	0.157286
0.124	0.163071
0.125	0.168893
0.126	0.174679
0.127	0.18025
0.128	0.186214
0.129	0.191857
0.13	0.196929
0.131	0.202214
0.132	0.20775
0.133	0.213821
0.134	0.219571
0.135	0.225571
0.136	0.231571
0.137	0.237429
0.138	0.243143
0.139	0.249464
0.14	0.255143
0.141	0.261607
0.142	0.267821
0.143	0.273036
0.144	0.2785
0.145	0.28375
0.146	0.2895
0.147	0.295179
0.148	0.300464
0.149	0.305964
0.15	0.311536
0.151	0.317321
0.152	0.322679
0.153	0.328643
0.154	0.334071
0.155	0.33925
0.156	0.344786
0.157	0.350714
0.158	0.356214
0.159	0.361786
0.16	0.3675
0.161	0.3725
0.162	0.378214
0.163	0.383214
0.164	0.388214
0.165	0.393571
0.166	0.398214
0.167	0.403214
0.168	0.408214
0.169	0.4125
0.17	0.417857
0.171	0.4225
0.172	0.427143
0.173	0.432143
0.174	0.437143
0.175	0.441786
0.176	0.445714
0.177	0.450714
0.178	0.455357
0.179	0.459643
0.18	0.465
0.181	0.469286
0.182	0.473571
0.183	0.4775
0.184	0.481786
0.185	0.486071
0.186	0.490714
0.187	0.494643
0.188	0.499643
0.189	0.504286
0.19	0.508214
0.191	0.5125
0.192	0.517143
0.193	0.521429
0.194	0.525714
0.195	0.530357
0.196	0.535357
0.197	0.541071
0.198	0.546071
0.199	0.551071
0.2	0.555714
0.201	0.561071
0.202	0.565
0.203	0.570714
0.204	0.575714
0.205	0.579643
0.206	0.584286
0.207	0.588929
0.208	0.592857
0.209	0.597143
0.21	0.600714
0.211	0.605
0.212	0.608571
0.213	0.612857
0.214	0.616429
0.215	0.620357
0.216	0.625
0.217	0.629286
0.218	0.633571
0.219	0.6375
0.22	0.641429
0.221	0.645
0.222	0.648214
0.223	0.651786
0.224	0.656429
0.225	0.661786
0.226	0.665714
0.227	0.67
0.228	0.674643
0.229	0.679643
0.23	0.683214
0.231	0.6875
0.232	0.691786
0.233	0.696071
0.234	0.7
0.235	0.704643
0.236	0.709286
0.237	0.713929
0.238	0.718214
0.239	0.721429
0.24	0.724643
0.241	0.729286
0.242	0.733571
0.243	0.738214
0.244	0.741786
0.245	0.745
0.246	0.749643
0.247	0.753214
0.248	0.757143
0.249	0.761786
0.25	0.765
0.251	0.768214
0.252	0.770714
0.253	0.774286
0.254	0.777857
0.255	0.781786
0.256	0.784643
0.257	0.787857
0.258	0.790714
0.259	0.794286
0.26	0.798214
0.261	0.801786
0.262	0.805714
0.263	0.810357
0.264	0.813571
0.265	0.817143
0.266	0.820357
0.267	0.823571
0.268	0.828214
0.269	0.8325
0.27	0.835714
0.271	0.839286
0.272	0.843214
0.273	0.846786
0.274	0.849643
0.275	0.853571
0.276	0.856429
0.277	0.860357
0.278	0.863929
0.279	0.867857
0.28	0.871071
0.281	0.875
0.282	0.878571
0.283	0.882857
0.284	0.886429
0.285	0.89
0.286	0.893929
0.287	0.896786
0.288	0.899643
0.289	0.903571
0.29	0.905714
0.291	0.909643
0.292	0.913214
0.293	0.917143
0.294	0.920714
0.295	0.924643
0.296	0.927857
0.297	0.931429
0.298	0.934286
0.299	0.937143
0.3	0.940357
0.301	0.943929
0.302	0.946071
0.303	0.949286
0.304	0.952857
0.305	0.955714
0.306	0.958214
0.307	0.961071
0.308	0.964286
0.309	0.9675
0.31	0.970357
0.311	0.973571
0.312	0.976786
0.313	0.979286
0.314	0.982857
0.315	0.986429
0.316	0.988571
0.317	0.991071
0.318	0.993929
0.319	0.996429
0.32	0.998929
0.321	1.00286
0.322	1.00571
0.323	1.00786
0.324	1.01
0.325	1.0125
0.326	1.01571
0.327	1.02036
0.328	1.0225
0.329	1.02429
0.33	1.02607
0.331	1.02964
0.332	1.03321
0.333	1.03571
0.334	1.03821
0.335	1.04036
0.336	1.0425
0.337	1.04536
0.338	1.04786
0.339	1.05107
0.34	1.05464
0.341	1.05679
0.342	1.05821
0.343	1.06107
0.344	1.06357
0.345	1.06607
0.346	1.0675
0.347	1.06964
0.348	1.07214
0.349	1.07429
0.35	1.07679
0.351	1.08
0.352	1.08179
0.353	1.08357
0.354	1.08536
0.355	1.08714
0.356	1.08893
0.357	1.09107
0.358	1.09393
0.359	1.09571
0.36	1.09714
0.361	1.09929
0.362	1.10107
0.363	1.1025
0.364	1.10464
0.365	1.10679
0.366	1.10857
0.367	1.10929
0.368	1.11107
0.369	1.11357
0.37	1.11607
0.371	1.1175
0.372	1.11857
0.373	1.11929
0.374	1.12143
0.375	1.12357
0.376	1.12607
0.377	1.12786
0.378	1.12929
0.379	1.13071
0.38	1.13286
0.381	1.13464
0.382	1.1375
0.383	1.13929
0.384	1.14179
0.385	1.14321
0.386	1.14464
0.387	1.145
0.388	1.14643
0.389	1.14679
0.39	1.14786
0.391	1.15
0.392	1.15143
0.393	1.15321
0.394	1.155
0.395	1.15607
0.396	1.15786
0.397	1.15964
0.398	1.16071
0.399	1.1625
0.4	1.16393
0.401	1.16607
0.402	1.1675
0.403	1.16857
0.404	1.16964
0.405	1.17107
0.406	1.17214
0.407	1.17429
0.408	1.17571
0.409	1.17679
0.41	1.17679
0.411	1.17714
0.412	1.17893
0.413	1.17893
0.414	1.18
0.415	1.18036
0.416	1.18179
0.417	1.18286
0.418	1.18357
0.419	1.18429
0.42	1.185
0.421	1.18536
0.422	1.18607
0.423	1.18786
0.424	1.18857
0.425	1.18893
0.426	1.19071
0.427	1.19036
0.428	1.19143
0.429	1.1925
0.43	1.19179
0.431	1.1925
0.432	1.19321
0.433	1.195
0.434	1.19607
0.435	1.19786
0.436	1.19857
0.437	1.19893
0.438	1.19857
0.439	1.2
0.44	1.20143
0.441	1.20214
0.442	1.20214
0.443	1.2025
0.444	1.20393
0.445	1.205
0.446	1.20714
0.447	1.20857
0.448	1.20929
0.449	1.21036
0.45	1.21107
0.451	1.21286
0.452	1.21321
0.453	1.21286
0.454	1.215
0.455	1.21643
0.456	1.21679
0.457	1.21786
0.458	1.21929
0.459	1.22071
0.46	1.22179
0.461	1.22143
0.462	1.22286
0.463	1.22393
0.464	1.22536
0.465	1.22643
0.466	1.22786
0.467	1.22857
0.468	1.22893
0.469	1.22964
0.47	1.23036
0.471	1.23179
0.472	1.23214
0.473	1.23286
0.474	1.23357
0.475	1.23536
0.476	1.23607
0.477	1.23714
0.478	1.23786
0.479	1.24036
0.48	1.24214
0.481	1.24321
0.482	1.24429
0.483	1.245
0.484	1.24679
0.485	1.24821
0.486	1.24929
0.487	1.25036
0.488	1.25179
0.489	1.25357
0.49	1.25464
0.491	1.25536
0.492	1.25571
0.493	1.2575
0.494	1.2575
0.495	1.25857
0.496	1.26
0.497	1.26143
0.498	1.26179
0.499	1.26214
0.5	1.26357
0.501	1.26321
0.502	1.26286
0.503	1.26357
0.504	1.26286
0.505	1.26286
0.506	1.265
0.507	1.26571
0.508	1.26571
0.509	1.26857
0.51	1.27036
0.511	1.27214
0.512	1.27214
0.513	1.27464
0.514	1.27607
0.515	1.27643
0.516	1.27821
0.517	1.27929
0.518	1.27893
0.519	1.2775
0.52	1.27821
0.521	1.28
0.522	1.28143
0.523	1.2825
0.524	1.28321
0.525	1.28321
0.526	1.28357
0.527	1.28393
0.528	1.28464
0.529	1.285
0.53	1.28429
0.531	1.28536
0.532	1.285
0.533	1.28536
0.534	1.28321
0.535	1.28321
0.536	1.28321
0.537	1.28357
0.538	1.28357
0.539	1.28464
0.54	1.28429
0.541	1.28643
0.542	1.28714
0.543	1.28679
0.544	1.28643
0.545	1.28536
0.546	1.28714
0.547	1.28821
0.548	1.28786
0.549	1.28821
0.55	1.28857
0.551	1.28929
0.552	1.28964
0.553	1.28964
0.554	1.29
0.555	1.29071
0.556	1.29143
0.557	1.29179
0.558	1.29
0.559	1.28929
0.56	1.28893
0.561	1.29143
0.562	1.29286
0.563	1.29286
0.564	1.29214
0.565	1.29143
0.566	1.29179
0.567	1.29
0.568	1.29107
0.569	1.29214
0.57	1.29071
0.571	1.29071
0.572	1.29
0.573	1.29107
0.574	1.29107
0.575	1.29214
0.576	1.29214
0.577	1.29179
0.578	1.29429
0.579	1.29286
0.58	1.29393
0.581	1.29464
0.582	1.29429
0.583	1.29607
0.584	1.29607
0.585	1.29464
0.586	1.29429
0.587	1.29393
0.588	1.29286
0.589	1.29107
0.59	1.29179
0.591	1.29286
0.592	1.29679
0.593	1.29893
0.594	1.30214
0.595	1.3025
0.596	1.30286
0.597	1.30107
0.598	1.3025
0.599	1.30357
0.6	1.30357
0.601	1.30643
0.602	1.30893
0.603	1.30964
0.604	1.30964
0.605	1.30679
0.606	1.30464
0.607	1.30536
0.608	1.30464
0.609	1.30571
0.61	1.30893
0.611	1.31
0.612	1.31393
0.613	1.31321
0.614	1.31036
0.615	1.30893
0.616	1.3075
0.617	1.30857
0.618	1.31
0.619	1.30929
0.62	1.31071
0.621	1.31214
0.622	1.31321
0.623	1.31321
0.624	1.315
0.625	1.31429
0.626	1.31393
0.627	1.31679
0.628	1.32
0.629	1.32036
0.63	1.32107
0.631	1.32214
0.632	1.31893
0.633	1.31929
0.634	1.31929
0.635	1.31893
0.636	1.32107
0.637	1.32143
0.638	1.32286
0.639	1.32321
0.64	1.32429
0.641	1.325
0.642	1.325
0.643	1.32714
0.644	1.3275
0.645	1.32786
0.646	1.33
0.647	1.32929
0.648	1.33036
0.649	1.33071
0.65	1.32964
0.651	1.32643
0.652	1.32643
0.653	1.3275
0.654	1.32714
0.655	1.32679
0.656	1.32643
0.657	1.32607
0.658	1.325
0.659	1.32607
0.66	1.32714
0.661	1.32857
0.662	1.32786
0.663	1.32893
0.664	1.32821
0.665	1.325
0.666	1.32357
0.667	1.32679
0.668	1.33143
0.669	1.33214
0.67	1.33321
0.671	1.33393
0.672	1.33464
0.673	1.33571
0.674	1.33571
0.675	1.3375
0.676	1.34
0.677	1.33857
0.678	1.33643
0.679	1.33857
0.68	1.34143
0.681	1.34143
0.682	1.34143
0.683	1.3425
0.684	1.3425
0.685	1.34179
0.686	1.34107
0.687	1.34214
0.688	1.33786
0.689	1.33786
0.69	1.33857
0.691	1.34
0.692	1.33893
0.693	1.33893
0.694	1.33714
0.695	1.33429
0.696	1.33036
0.697	1.33
0.698	1.32893
0.699	1.33286
0.7	1.33464
0.701	1.33071
0.702	1.33107
0.703	1.33214
0.704	1.33143
0.705	1.32893
0.706	1.32714
0.707	1.325
0.708	1.32571
0.709	1.32607
0.71	1.32107
0.711	1.31643
0.712	1.31679
0.713	1.31214
0.714	1.31107
0.715	1.31357
0.716	1.31429
0.717	1.31071
0.718	1.30821
0.719	1.30143
0.72	1.30071
0.721	1.30143
0.722	1.30107
0.723	1.3025
0.724	1.30429
0.725	1.30571
0.726	1.30393
0.727	1.30464
0.728	1.305
0.729	1.30357
0.73	1.3025
0.731	1.30107
0.732	1.30179
0.733	1.30393
0.734	1.30357
0.735	1.3025
0.736	1.29964
0.737	1.29857
0.738	1.29714
0.739	1.29893
0.74	1.2975
0.741	1.29929
0.742	1.30107
0.743	1.29536
0.744	1.28679
0.745	1.28929
0.746	1.28857
0.747	1.28857
0.748	1.28964
0.749	1.28857
0.75	1.28821
0.751	1.28571
0.752	1.28429
0.753	1.28036
0.754	1.27786
0.755	1.27464
0.756	1.275
0.757	1.27071
0.758	1.26714
0.759	1.27214
0.76	1.27071
0.761	1.26571
0.762	1.26929
0.763	1.27071
0.764	1.27464
0.765	1.275
0.766	1.27071
0.767	1.26429
0.768	1.26214
0.769	1.26571
0.77	1.26929
0.771	1.2675
0.772	1.26464
0.773	1.26786
0.774	1.26536
0.775	1.26429
0.776	1.25821
0.777	1.25429
0.778	1.25286
0.779	1.25393
0.78	1.25571
0.781	1.25821
0.782	1.26036
0.783	1.25821
0.784	1.25607
0.785	1.25214
0.786	1.24929
0.787	1.23893
0.788	1.23
0.789	1.2325
0.79	1.23536
0.791	1.23821
0.792	1.23821
0.793	1.23464
0.794	1.23429
0.795	1.23321
0.796	1.22786
0.797	1.23893
0.798	1.25679
0.799	1.26536
0.8	1.26929
0.801	1.27286
0.802	1.27643
0.803	1.27857
0.804	1.27929
0.805	1.28321
0.806	1.28214
0.807	1.27929
0.808	1.28357
0.809	1.28179
0.81	1.27679
0.811	1.28143
0.812	1.28607
0.813	1.28857
0.814	1.2925
0.815	1.29643
0.816	1.29643
0.817	1.29286
0.818	1.2975
0.819	1.29357
0.82	1.29
0.821	1.29
0.822	1.28857
0.823	1.29071
0.824	1.29179
0.825	1.28964
0.826	1.28464
0.827	1.28714
0.828	1.29071
0.829	1.29357
0.83	1.29571
0.831	1.29786
0.832	1.28464
0.833	1.27571
0.834	1.27536
0.835	1.27714
0.836	1.27786
0.837	1.275
0.838	1.27714
0.839	1.27786
0.84	1.27393
0.841	1.27143
0.842	1.26893
0.843	1.2725
0.844	1.27357
0.845	1.27571
0.846	1.27429
0.847	1.27643
0.848	1.28
0.849	1.27929
0.85	1.2825
0.851	1.28143
0.852	1.27143
0.853	1.27321
0.854	1.28179
0.855	1.27893
0.856	1.27607
0.857	1.27821
0.858	1.29
0.859	1.28857
0.86	1.28107
0.861	1.27929
0.862	1.27821
0.863	1.27857
0.864	1.29393
0.865	1.29536
0.866	1.29643
0.867	1.30214
0.868	1.29786
0.869	1.295
0.87	1.28607
0.871	1.27893
0.872	1.28643
0.873	1.28929
0.874	1.28607
0.875	1.27786
0.876	1.28536
0.877	1.28929
0.878	1.29536
0.879	1.29036
0.88	1.2975
0.881	1.29679
0.882	1.29464
0.883	1.29964
0.884	1.30143
0.885	1.30357
0.886	1.30429
0.887	1.30464
0.888	1.30786
0.889	1.30464
0.89	1.30857
0.891	1.31286
0.892	1.315
0.893	1.31714
0.894	1.31714
0.895	1.32
0.896	1.33071
0.897	1.32893
0.898	1.33
0.899	1.33571
0.9	1.33714
0.901	1.33857
0.902	1.34786
0.903	1.35786
0.904	1.36036
0.905	1.36214
0.906	1.37107
0.907	1.37143
0.908	1.37571
0.909	1.39393
0.91	1.39893
0.911	1.40214
0.912	1.40536
0.913	1.41107
0.914	1.42143
0.915	1.41964
0.916	1.41607
0.917	1.41464
0.918	1.41536
0.919	1.40679
0.92	1.41
0.921	1.41821
0.922	1.4275
0.923	1.45
0.924	1.45357
0.925	1.45571
0.926	1.46714
0.927	1.48786
0.928	1.4975
0.929	1.5025
0.93	1.50321
0.931	1.51
0.932	1.50964
0.933	1.51536
0.934	1.52571
0.935	1.52929
0.936	1.535
0.937	1.54964
0.938	1.56036
0.939	1.56393
0.94	1.57
0.941	1.57964
0.942	1.57536
0.943	1.57107
0.944	1.56393
0.945	1.57036
0.946	1.57607
0.947	1.57679
0.948	1.57536
0.949	1.58393
0.95	1.58679
0.951	1.58429
0.952	1.58
0.953	1.5775
0.954	1.57714
0.955	1.58357
0.956	1.58857
0.957	1.59964
0.958	1.60857
0.959	1.60321
0.96	1.60393
0.961	1.61071
0.962	1.60964
0.963	1.60857
0.964	1.61821
0.965	1.62107
0.966	1.62357
0.967	1.61571
0.968	1.60964
0.969	1.6075
0.97	1.6075
0.971	1.6025
0.972	1.5975
0.973	1.59857
0.974	1.5975
0.975	1.60143
0.976	1.60857
0.977	1.61071
0.978	1.61179
0.979	1.60857
0.98	1.60643
0.981	1.62036
0.982	1.62929
0.983	1.62893
0.984	1.61714
0.985	1.61321
0.986	1.61286
0.987	1.61607
0.988	1.62107
0.989	1.62357
0.99	1.63286
0.991	1.63286
0.992	1.62857
0.993	1.62857
0.994	1.635
0.995	1.645
0.996	1.65321
0.997	1.66393
0.998	1.67786
0.999	1.68679
1	1.68929
0.999	1.6825
0.998	1.67821
0.997	1.6675
0.996	1.65571
0.995	1.64786
0.994	1.64536
0.993	1.64107
0.992	1.63464
0.991	1.62321
0.99	1.61393
0.989	1.60357
0.988	1.59464
0.987	1.57679
0.986	1.56821
0.985	1.56214
0.984	1.55
0.983	1.54286
0.982	1.53071
0.981	1.51857
0.98	1.50929
0.979	1.49964
0.978	1.49536
0.977	1.4875
0.976	1.48214
0.975	1.47714
0.974	1.46929
0.973	1.45571
0.972	1.44607
0.971	1.435
0.97	1.41964
0.969	1.41
0.968	1.40714
0.967	1.40071
0.966	1.39286
0.965	1.38357
0.964	1.37214
0.963	1.36179
0.962	1.355
0.961	1.35036
0.96	1.3375
0.959	1.32964
0.958	1.31429
0.957	1.29964
0.956	1.29107
0.955	1.28143
0.954	1.27679
0.953	1.27036
0.952	1.26321
0.951	1.25429
0.95	1.24929
0.949	1.23786
0.948	1.22893
0.947	1.22821
0.946	1.22
0.945	1.21036
0.944	1.19964
0.943	1.19357
0.942	1.18964
0.941	1.17893
0.94	1.17036
0.939	1.15679
0.938	1.15571
0.937	1.15179
0.936	1.13786
0.935	1.13
0.934	1.11607
0.933	1.10571
0.932	1.09607
0.931	1.08429
0.93	1.07857
0.929	1.06357
0.928	1.05429
0.927	1.04536
0.926	1.04393
0.925	1.03607
0.924	1.03071
0.923	1.02714
0.922	1.02107
0.921	1.02036
0.92	1.01607
0.919	1.00893
0.918	1.00357
0.917	1
0.916	0.990714
0.915	0.985
0.914	0.978214
0.913	0.971786
0.912	0.965357
0.911	0.9575
0.91	0.946786
0.909	0.935714
0.908	0.934643
0.907	0.928929
0.906	0.920714
0.905	0.9125
0.904	0.904286
0.903	0.897857
0.902	0.891071
0.901	0.885
0.9	0.880714
0.899	0.873214
0.898	0.868571
0.897	0.866429
0.896	0.861786
0.895	0.847857
0.894	0.846071
0.893	0.845357
0.892	0.838929
0.891	0.838571
0.89	0.8325
0.889	0.823571
0.888	0.814643
0.887	0.808214
0.886	0.81
0.885	0.807857
0.884	0.801429
0.883	0.796429
0.882	0.791429
0.881	0.786429
0.88	0.786786
0.879	0.779286
0.878	0.773571
0.877	0.771429
0.876	0.770714
0.875	0.7675
0.874	0.762857
0.873	0.758214
0.872	0.747857
0.871	0.738929
0.87	0.7375
0.869	0.736786
0.868	0.733571
0.867	0.730357
0.866	0.724286
0.865	0.717857
0.864	0.714286
0.863	0.710714
0.862	0.708214
0.861	0.703571
0.86	0.699643
0.859	0.695357
0.858	0.691786
0.857	0.685
0.856	0.680357
0.855	0.675357
0.854	0.677143
0.853	0.673929
0.852	0.6675
0.851	0.660714
0.85	0.657857
0.849	0.653929
0.848	0.649643
0.847	0.642143
0.846	0.633929
0.845	0.629643
0.844	0.624643
0.843	0.619286
0.842	0.613571
0.841	0.6125
0.84	0.607857
0.839	0.603214
0.838	0.593929
0.837	0.589643
0.836	0.585714
0.835	0.574286
0.834	0.5725
0.833	0.565
0.832	0.559643
0.831	0.553571
0.83	0.549286
0.829	0.5425
0.828	0.538571
0.827	0.5375
0.826	0.529643
0.825	0.526429
0.824	0.523214
0.823	0.517143
0.822	0.515357
0.821	0.509286
0.82	0.505714
0.819	0.501429
0.818	0.496786
0.817	0.493929
0.816	0.490714
0.815	0.485
0.814	0.480357
0.813	0.476786
0.812	0.468571
0.811	0.465714
0.81	0.460714
0.809	0.455357
0.808	0.453214
0.807	0.448929
0.806	0.446786
0.805	0.443929
0.804	0.441786
0.803	0.437857
0.802	0.434643
0.801	0.43
0.8	0.426429
0.799	0.421786
0.798	0.421786
0.797	0.417857
0.796	0.416071
0.795	0.409643
0.794	0.405357
0.793	0.401071
0.792	0.395357
0.791	0.3925
0.79	0.386429
0.789	0.381071
0.788	0.375714
0.787	0.373929
0.786	0.371786
0.785	0.368214
0.784	0.365357
0.783	0.359643
0.782	0.354286
0.781	0.35075
0.78	0.350679
0.779	0.345786
0.778	0.344036
0.777	0.338786
0.776	0.333714
0.775	0.327143
0.774	0.324214
0.773	0.319857
0.772	0.315679
0.771	0.312
0.77	0.3125
0.769	0.310143
0.768	0.307643
0.767	0.303821
0.766	0.300893
0.765	0.295714
0.764	0.291429
0.763	0.287714
0.762	0.285393
0.761	0.27975
0.76	0.272643
0.759	0.270536
0.758	0.266536
0.757	0.26275
0.756	0.259143
0.755	0.255571
0.754	0.251
0.753	0.245679
0.752	0.2415
0.751	0.238643
0.75	0.236357
0.749	0.235214
0.748	0.233429
0.747	0.229857
0.746	0.225821
0.745	0.2205
0.744	0.215679
0.743	0.214893
0.742	0.211607
0.741	0.212107
0.74	0.211607
0.739	0.209107
0.738	0.206143
0.737	0.204893
0.736	0.206321
0.735	0.204286
0.734	0.19925
0.733	0.197714
0.732	0.196071
0.731	0.191643
0.73	0.187929
0.729	0.185607
0.728	0.183107
0.727	0.181286
0.726	0.179107
0.725	0.175857
0.724	0.173929
0.723	0.170929
0.722	0.16825
0.721	0.164821
0.72	0.159536
0.719	0.159536
0.718	0.159036
0.717	0.156643
0.716	0.154857
0.715	0.152321
0.714	0.148286
0.713	0.145071
0.712	0.143821
0.711	0.141714
0.71	0.139643
0.709	0.137143
0.708	0.133214
0.707	0.129786
0.706	0.126464
0.705	0.126571
0.704	0.124357
0.703	0.123357
0.702	0.121429
0.701	0.119071
0.7	0.116357
0.699	0.115357
0.698	0.114357
0.697	0.112536
0.696	0.113536
0.695	0.112536
0.694	0.11175
0.693	0.108929
0.692	0.107821
0.691	0.108107
0.69	0.105857
0.689	0.104286
0.688	0.102893
0.687	0.0999643
0.686	0.0983571
0.685	0.0958214
0.684	0.093
0.683	0.0911071
0.682	0.0884643
0.681	0.0874286
0.68	0.0853214
0.679	0.0830714
0.678	0.0797143
0.677	0.0780714
0.676	0.0762143
0.675	0.0755357
0.674	0.0726786
0.673	0.0707857
0.672	0.06875
0.671	0.0663571
0.67	0.0638929
0.669	0.0631429
0.668	0.0625714
0.667	0.0599643
0.666	0.0565357
0.665	0.0551071
0.664	0.0536429
0.663	0.0515714
0.662	0.0516429
0.661	0.0506071
0.66	0.0499643
0.659	0.05275
0.658	0.0545
0.657	0.05625
0.656	0.0571071
0.655	0.0592857
0.654	0.0614643
0.653	0.0615
0.652	0.0613571
0.651	0.0596071
0.65	0.0578929
0.649	0.0575357
0.648	0.0581429
0.647	0.0585357
0.646	0.0575714
0.645	0.0564643
0.644	0.0558929
0.643	0.0570357
0.642	0.0576429
0.641	0.0574643
0.64	0.0560357
0.639	0.0543929
0.638	0.0541786
0.637	0.0537143
0.636	0.0526786
0.635	0.0525
0.634	0.0516071
0.633	0.0514286
0.632	0.0503214
0.631	0.04925
0.63	0.0481429
0.629	0.0483571
0.628	0.0475714
0.627	0.0473214
0.626	0.0488214
0.625	0.0499643
0.624	0.0486786
0.623	0.0490357
0.622	0.0495714
0.621	0.0502143
0.62	0.0496429
0.619	0.0485714
0.618	0.04825
0.617	0.0476786
0.616	0.0468929
0.615	0.0464643
0.614	0.0455714
0.613	0.04425
0.612	0.0430357
0.611	0.0414286
0.61	0.0413929
0.609	0.0408214
0.608	0.0401429
0.607	0.0391429
0.606	0.0383571
0.605	0.0378214
0.604	0.0379643
0.603	0.0370714
0.602	0.0364643
0.601	0.0353
0.6	0.0341571
0.599	0.0338321
0.598	0.0332036
0.597	0.032175
0.596	0.0315357
0.595	0.030625
0.594	0.029725
0.593	0.0285964
0.592	0.0274893
0.591	0.0262571
0.59	0.0255893
0.589	0.0244286
0.588	0.0238786
0.587	0.0234214
0.586	0.0225714
0.585	0.0219071
0.584	0.0211607
0.583	0.020275
0.582	0.0192179
0.581	0.0182786
0.58	0.0175429
0.579	0.0164036
0.578	0.0155571
0.577	0.0148179
0.576	0.0139464
0.575	0.0130714
0.574	0.0122893
0.573	0.0114964
0.572	0.0108571
0.571	0.0101036
0.57	0.00928214
0.569	0.008375
0.568	0.007525
0.567	0.00671786
0.566	0.00579643
0.565	0.00487857
0.564	0.00409286
0.563	0.00350393
0.562	0.0028525
0.561	0.00214214
0.56	0.00148821
0.559	0.000850714
0.558	0.000213393
0.557	-0.000334107
0.556	-0.00089
0.555	-0.00146
0.554	-0.00198786
0.553	-0.00249036
0.552	-0.00299321
0.551	-0.00349571
0.55	-0.00393214
0.549	-0.00436429
0.548	-0.00487143
0.547	-0.00521786
0.546	-0.00576786
0.545	-0.006325
0.544	-0.00654643
0.543	-0.00712143
0.542	-0.00754286
0.541	-0.00789286
0.54	-0.008025
0.539	-0.00834286
0.538	-0.00879643
0.537	-0.00922857
0.536	-0.00966786
0.535	-0.00996786
0.534	-0.01045
0.533	-0.0107143
0.532	-0.0109071
0.531	-0.0111607
0.53	-0.0112464
0.529	-0.0115214
0.528	-0.0118036
0.527	-0.0121821
0.526	-0.0121321
0.525	-0.012625
0.524	-0.0126
0.523	-0.0123393
0.522	-0.012375
0.521	-0.0122393
0.52	-0.0123571
0.519	-0.0126214
0.518	-0.0121
0.517	-0.0117929
0.516	-0.01185
0.515	-0.0118214
0.514	-0.0119357
0.513	-0.0115393
0.512	-0.0119464
0.511	-0.0121214
0.51	-0.0124929
0.509	-0.0126
0.508	-0.0124286
0.507	-0.0129786
0.506	-0.013275
0.505	-0.013075
0.504	-0.0131357
0.503	-0.0131893
0.502	-0.013
0.501	-0.0132964
0.5	-0.0129179
0.499	-0.0131964
0.498	-0.0141036
0.497	-0.0144821
0.496	-0.0148393
0.495	-0.0150571
0.494	-0.0142464
0.493	-0.0149571
0.492	-0.0152821
0.491	-0.0158714
0.49	-0.0160857
0.489	-0.0164464
0.488	-0.0165393
0.487	-0.0158464
0.486	-0.0152643
0.485	-0.0152036
0.484	-0.0148214
0.483	-0.0146464
0.482	-0.0146429
0.481	-0.0147893
0.48	-0.0139643
0.479	-0.0142786
0.478	-0.014775
0.477	-0.0140393
0.476	-0.0132679
0.475	-0.0136214
0.474	-0.0128179
0.473	-0.0129929
0.472	-0.01395
0.471	-0.0141464
0.47	-0.0135857
0.469	-0.0136857
0.468	-0.0140607
0.467	-0.0140964
0.466	-0.0124393
0.465	-0.0119036
0.464	-0.0127036
0.463	-0.0122357
0.462	-0.0103929
0.461	-0.00846429
0.46	-0.00822143
0.459	-0.00666429
0.458	-0.00397857
0.457	-0.00293964
0.456	-0.00198786
0.455	-0.000148821
0.454	0.00033975
0.453	0.000353786
0.452	0.000378929
0.451	0.000390357
0.45	0.000395714
0.449	0.000395714
0.448	0.00041
0.447	0.000393214
0.446	0.000350964
0.445	0.000353786
0.444	0.000365
0.443	0.000398571
0.442	0.00033975
0.441	0.000353786
0.44	0.000365
0.439	0.000421071
0.438	0.000376071
0.437	0.00041
0.436	0.000421071
0.435	0.000334107
0.434	0.000348143
0.433	0.000317286
0.432	0.000322893
0.431	0.000353786
0.43	0.000365
0.429	0.000376071
0.428	0.000365
0.427	0.000398571
0.426	0.000415714
0.425	0.00033975
0.424	0.000345357
0.423	0.000311643
0.422	0.000373571
0.421	0.0003875
0.42	0.000393214
0.419	0.000407143
0.418	0.000350964
0.417	0.000306036
0.416	0.000283571
0.415	0.000294821
0.414	0.000356571
0.413	0.000342536
0.412	0.000356571
0.411	0.000283571
0.41	0.00026675
0.409	0.000252679
0.408	0.000263929
0.407	0.000247071
0.406	0.000275143
0.405	0.00033975
0.404	0.000317286
0.403	0.000280786
0.402	0.000280786
0.401	0.000320071
0.4	0.000317286
0.399	0.000308857
0.398	0.0003285
0.397	0.000376071
0.396	0.000277964
0.395	0.000261107
0.394	0.000300429
0.393	0.000283571
0.392	0.000300429
0.391	0.000334107
0.39	0.000311643
0.389	0.000314464
0.388	0.000283571
0.387	0.000314464
0.386	0.000350964
0.385	0.000336929
0.384	0.000272357
0.383	0.000283571
0.382	0.000289179
0.381	0.000314464
0.38	0.000311643
0.379	0.000306036
0.378	0.000317286
0.377	0.000356571
0.376	0.000322893
0.375	0.000334107
0.374	0.00033975
0.373	0.000345357
0.372	0.000292
0.371	0.000286393
0.37	0.000325714
0.369	0.000317286
0.368	0.000306036
0.367	0.000314464
0.366	0.000348143
0.365	0.000334107
0.364	0.000342536
0.363	0.00030325
0.362	0.000348143
0.361	0.000317286
0.36	0.000308857
0.359	0.000348143
0.358	0.000336929
0.357	0.000334107
0.356	0.000322893
0.355	0.000317286
0.354	0.000317286
0.353	0.000275143
0.352	0.000308857
0.351	0.000359286
0.35	0.000356571
0.349	0.000283571
0.348	0.000317286
0.347	0.000353786
0.346	0.000336929
0.345	0.00033975
0.344	0.000350964
0.343	0.000297607
0.342	0.000348143
0.341	0.000370714
0.34	0.0003285
0.339	0.000272357
0.338	0.000342536
0.337	0.000322893
0.336	0.000325714
0.335	0.000297607
0.334	0.000370714
0.333	0.000362143
0.332	0.000294821
0.331	0.000325714
0.33	0.0003875
0.329	0.000292
0.328	0.000306036
0.327	0.000342536
0.326	0.000348143
0.325	0.000320071
0.324	0.000350964
0.323	0.000283571
0.322	0.000331321
0.321	0.000373571
0.32	0.000421071
0.319	0.0003285
0.318	0.000345357
0.317	0.000362143
0.316	0.000398571
0.315	0.000342536
0.314	0.00033975
0.313	0.000331321
0.312	0.000398571
0.311	0.000322893
0.31	0.000348143
0.309	0.000331321
0.308	0.0003285
0.307	0.000311643
0.306	0.000353786
0.305	0.000367857
0.304	0.0003875
0.303	0.000353786
0.302	0.000342536
0.301	0.000367857
0.3	0.000365
0.299	0.000373571
0.298	0.000421071
0.297	0.000356571
0.296	0.000384643
0.295	0.000356571
0.294	0.0003875
0.293	0.000348143
0.292	0.000373571
0.291	0.00041
0.29	0.000393214
0.289	0.000390357
0.288	0.000415714
0.287	0.000412857
0.286	0.000381786
0.285	0.000398571
0.284	0.000418214
0.283	0.000390357
0.282	0.000373571
0.281	0.00033975
0.28	0.000381786
0.279	0.000395714
0.278	0.000373571
0.277	0.000356571
0.276	0.000367857
0.275	0.000300429
0.274	0.000336929
0.273	0.000348143
0.272	0.000370714
0.271	0.000381786
0.27	0.000359286
0.269	0.000365
0.268	0.000365
0.267	0.000393214
0.266	0.000342536
0.265	0.000356571
0.264	0.000336929
0.263	0.000311643
0.262	0.000334107
0.261	0.000311643
0.26	0.000297607
0.259	0.000359286
0.258	0.000297607
0.257	0.0003285
0.256	0.000373571
0.255	0.000350964
0.254	0.000373571
0.253	0.000314464
0.252	0.000367857
0.251	0.000362143
0.25	0.000353786
0.249	0.000345357
0.248	0.000297607
0.247	0.00033975
0.246	0.000320071
0.245	0.0003285
0.244	0.000320071
0.243	0.00026675
0.242	0.000292
0.241	0.000317286
0.24	0.000320071
0.239	0.000350964
0.238	0.000311643
0.237	0.000272357
0.236	0.000280786
0.235	0.00030325
0.234	0.000331321
0.233	0.000300429
0.232	0.000331321
0.231	0.000325714
0.23	0.000294821
0.229	0.000311643
0.228	0.000300429
0.227	0.000289179
0.226	0.000342536
0.225	0.000269536
0.224	0.000244286
0.223	0.000207786
0.222	0.000238643
0.221	0.000272357
0.22	0.000269536
0.219	0.000325714
0.218	0.000353786
0.217	0.000311643
0.216	0.000311643
0.215	0.00026675
0.214	0.000306036
0.213	0.000317286
0.212	0.000283571
0.211	0.000247071
0.21	0.000272357
0.209	0.000275143
0.208	0.000252679
0.207	0.000233036
0.206	0.000283571
0.205	0.000258321
0.204	0.000258321
0.203	0.000244286
0.202	0.000249893
0.201	0.000249893
0.2	0.000219
0.199	0.000247071
0.198	0.000252679
0.197	0.000249893
0.196	0.00026675
0.195	0.000286393
0.194	0.000322893
0.193	0.000292
0.192	0.000289179
0.191	0.000258321
0.19	0.000235857
0.189	0.000148821
0.188	0.000151607
0.187	0.00019375
0.186	0.000247071
0.185	0.000213393
0.184	0.000213393
0.183	0.000204964
0.182	0.000241464
0.181	0.000292
0.18	0.0002555
0.179	0.0002555
0.178	0.000241464
0.177	0.000199357
0.176	0.000227429
0.175	0.000213393
0.174	0.000196536
0.173	0.000204964
0.172	0.000210571
0.171	0.000227429
0.17	0.000196536
0.169	0.000224607
0.168	0.000258321
0.167	0.00023025
0.166	0.000210571
0.165	0.0001825
0.164	0.000162857
0.163	0.000233036
0.162	0.000300429
0.161	0.0002555
0.16	0.000241464
0.159	0.000216179
0.158	0.00023025
0.157	0.000275143
0.156	0.000300429
0.155	0.000277964
0.154	0.000258321
0.153	0.000275143
0.152	0.000235857
0.151	0.000179679
0.15	0.000165643
0.149	0.00019375
0.148	0.000238643
0.147	0.000137571
0.146	0.0001825
0.145	0.000196536
0.144	0.000207786
0.143	0.000188107
0.142	0.000174071
0.141	0.000162857
0.14	0.000143179
0.139	0.000165643
0.138	0.000165643
0.137	0.000154429
0.136	0.00019375
0.135	0.000188107
0.134	0.000129143
0.133	0.000117929
0.132	0.000134786
0.131	0.000233036
0.13	0.000190929
0.129	0.000210571
0.128	0.000185321
0.127	0.000143179
0.126	9.54643e-05
0.125	0.00015725
0.124	0.000165643
0.123	8.14286e-05
0.122	0.000143179
0.121	0.000115107
0.12	9.26429e-05
0.119	8.14286e-05
0.118	4.49286e-05
0.117	5.05357e-05
0.116	7.58214e-05
0.115	6.17857e-05
0.114	-5.61429e-06
0.113	1.12321e-05
0.112	5.89643e-05
0.111	7.86071e-05
0.11	3.36929e-05
0.109	-1.12321e-05
0.108	-2.52714e-05
0.107	-6.45714e-05
0.106	-3.36929e-05
0.105	-9.82857e-05
0.104	-0.000103893
0.103	-9.26429e-05
0.102	-0.000103893
0.101	-0.000202143
0.1	-0.000207786
0.099	-0.000185321
0.098	-0.000297607
0.097	-0.0002555
0.096	-0.000390357
0.095	-0.000325714
0.094	-0.000418214
0.093	-0.000519286
0.092	-0.000474643
0.091	-0.000631786
0.09	-0.000758214
0.089	-0.000935
0.088	-0.000991071
0.087	-0.00117071
0.086	-0.00169571
0.085	-0.00190929
0.084	-0.00245393
0.083	-0.003675
0.082	-0.00548214
0.081	-0.0371786
0.08	-0.168821
0.079	-0.251286
0.078	-0.324143
0.077	-0.415714
0.076	-0.465357
0.075	-0.53
0.074	-0.565
0.073	-0.595357
0.072	-0.637857
0.071	-0.669643
0.07	-0.713214
0.069	-0.752857
0.068	-0.782143
0.067	-0.793214
0.066	-0.816786
0.065	-0.830714
0.064	-0.873929
0.063	-0.905357
0.062	-0.933929
0.061	-0.964643
0.06	-0.982143
0.059	-1.00643
0.058	-1.01571
0.057	-1.02214
0.056	-1.03107
0.055	-1.03536
0.054	-1.04143
0.053	-1.04071
0.052	-1.04536
0.051	-1.04536
0.05	-1.04571
0.049	-1.05571
0.048	-1.06179
0.047	-1.06714
0.046	-1.0725
0.045	-1.07143
0.044	-1.06821
0.043	-1.06464
0.042	-1.06393
0.041	-1.06286
0.04	-1.06107
0.039	-1.06536
0.038	-1.06143
0.037	-1.05821
0.036	-1.06179
0.035	-1.05429
0.034	-1.05036
0.033	-1.04821
0.032	-1.04714
0.031	-1.04286
0.03	-1.03929
0.029	-1.03107
0.028	-1.03036
0.027	-1.02464
0.026	-1.01036
0.025	-0.998214
0.024	-0.981429
0.023	-0.972143
0.022	-0.986786
0.021	-1.02286
0.02	-1.0575
0.019	-1.0725
0.018	-1.08143
0.017	-1.0875
0.016	-1.08679
0.015	-1.09107
0.014	-1.09321
0.013	-1.08643
0.012	-1.08607
0.011	-1.08286
0.01	-1.085
0.009	-1.095
0.008	-1.09464
0.007	-1.10286
0.006	-1.10429
0.005	-1.10607
0.004	-1.10964
0.003	-1.11071
0.002	-1.10714
[truncated: 1 more rows]

## Sheet: sr_0.2
U	I
0	-5.16429
0.001	-4.98929
0.002	-4.83929
0.003	-4.71071
0.004	-4.59286
0.005	-4.48571
0.006	-4.38571
0.007	-4.28929
0.008	-4.2
0.009	-4.11429
0.01	-4.03214
0.011	-3.95
0.012	-3.875
0.013	-3.8
0.014	-3.72857
0.015	-3.65714
0.016	-3.58929
0.017	-3.5225
0.018	-3.45821
0.019	-3.39429
0.02	-3.33214
0.021	-3.2725
0.022	-3.21321
0.023	-3.15464
0.024	-3.09786
0.025	-3.04143
0.026	-2.98571
0.027	-2.93214
0.028	-2.87893
0.029	-2.82643
0.03	-2.775
0.031	-2.72429
0.032	-2.67357
0.033	-2.62464
0.034	-2.57643
0.035	-2.52786
0.036	-2.48
0.037	-2.43393
0.038	-2.38714
0.039	-2.34107
0.04	-2.29643
0.041	-2.25214
0.042	-2.2075
0.043	-2.16429
0.044	-2.12107
0.045	-2.07821
0.046	-2.03643
0.047	-1.99429
0.048	-1.95321
0.049	-1.91214
0.05	-1.87179
0.051	-1.83071
0.052	-1.79107
0.053	-1.75286
0.054	-1.71321
0.055	-1.67464
0.056	-1.63679
0.057	-1.59857
0.058	-1.56071
0.059	-1.52357
0.06	-1.48679
0.061	-1.45
0.062	-1.41321
0.063	-1.37714
0.064	-1.34036
0.065	-1.30536
0.066	-1.27036
0.067	-1.23536
0.068	-1.20036
0.069	-1.16643
0.07	-1.13179
0.071	-1.09714
0.072	-1.06393
0.073	-1.03036
0.074	-0.997143
0.075	-0.964286
0.076	-0.931071
0.077	-0.898571
0.078	-0.866071
0.079	-0.834286
0.08	-0.801786
0.081	-0.770357
0.082	-0.738929
0.083	-0.706786
0.084	-0.675
0.085	-0.645357
0.086	-0.613929
0.087	-0.583214
0.088	-0.552857
0.089	-0.5225
0.09	-0.491786
0.091	-0.462143
0.092	-0.4325
0.093	-0.402857
0.094	-0.373214
0.095	-0.343964
0.096	-0.3145
0.097	-0.285821
0.098	-0.257071
0.099	-0.22825
0.1	-0.199536
0.101	-0.17125
0.102	-0.1425
0.103	-0.11425
0.104	-0.0864643
0.105	-0.059
0.106	-0.0313357
0.107	-0.00382857
0.108	0.0239143
0.109	0.0511429
0.11	0.0781429
0.111	0.105214
0.112	0.131714
0.113	0.158464
0.114	0.184893
0.115	0.211821
0.116	0.238643
0.117	0.264143
0.118	0.290321
0.119	0.316786
0.12	0.342107
0.121	0.368214
0.122	0.394286
0.123	0.419286
0.124	0.445714
0.125	0.471071
0.126	0.496429
0.127	0.521429
0.128	0.5475
0.129	0.5725
0.13	0.596786
0.131	0.621786
0.132	0.646786
0.133	0.670714
0.134	0.695714
0.135	0.720357
0.136	0.744643
0.137	0.768571
0.138	0.7925
0.139	0.816429
0.14	0.840714
0.141	0.865357
0.142	0.889643
0.143	0.9125
0.144	0.936429
0.145	0.959643
0.146	0.983214
0.147	1.00679
0.148	1.03071
0.149	1.05286
0.15	1.07643
0.151	1.09964
0.152	1.1225
0.153	1.14607
0.154	1.16964
0.155	1.19179
0.156	1.21464
0.157	1.2375
0.158	1.26
0.159	1.28214
0.16	1.305
0.161	1.32714
0.162	1.34929
0.163	1.37179
0.164	1.39429
0.165	1.41607
0.166	1.43893
0.167	1.46071
0.168	1.4825
0.169	1.50429
0.17	1.52571
0.171	1.5475
0.172	1.56964
0.173	1.59143
0.174	1.6125
0.175	1.63393
0.176	1.65571
0.177	1.67714
0.178	1.69857
0.179	1.72036
0.18	1.74143
0.181	1.76143
0.182	1.78286
0.183	1.80393
0.184	1.825
0.185	1.84607
0.186	1.8675
0.187	1.88821
0.188	1.90893
0.189	1.92929
0.19	1.95036
0.191	1.97071
0.192	1.99179
0.193	2.01214
0.194	2.03214
0.195	2.0525
0.196	2.07357
0.197	2.09286
0.198	2.11393
0.199	2.13429
0.2	2.15393
0.201	2.17393
0.202	2.19429
0.203	2.21464
0.204	2.23429
0.205	2.25536
0.206	2.275
0.207	2.29429
0.208	2.31357
0.209	2.33321
0.21	2.35321
0.211	2.3725
0.212	2.39214
0.213	2.41143
0.214	2.43071
0.215	2.45036
0.216	2.46929
0.217	2.48893
0.218	2.50893
0.219	2.52786
0.22	2.54679
0.221	2.56607
0.222	2.58536
0.223	2.60429
0.224	2.62357
0.225	2.6425
0.226	2.66143
0.227	2.68036
0.228	2.69964
0.229	2.7175
0.23	2.73714
0.231	2.75679
0.232	2.77429
0.233	2.79321
0.234	2.81214
0.235	2.83071
0.236	2.84964
0.237	2.86786
0.238	2.88643
0.239	2.90464
0.24	2.92321
0.241	2.94107
0.242	2.95929
0.243	2.97893
0.244	2.99714
0.245	3.01429
0.246	3.03286
0.247	3.05107
0.248	3.06893
0.249	3.0875
0.25	3.10643
0.251	3.12393
0.252	3.14214
0.253	3.16
0.254	3.17786
0.255	3.19571
0.256	3.21429
0.257	3.23214
0.258	3.24929
0.259	3.2675
0.26	3.28536
0.261	3.30179
0.262	3.32
0.263	3.33821
0.264	3.35536
0.265	3.37286
0.266	3.39071
0.267	3.40821
0.268	3.42607
0.269	3.44393
0.27	3.46107
0.271	3.47821
0.272	3.49571
0.273	3.51286
0.274	3.53
0.275	3.5475
0.276	3.56464
0.277	3.58214
0.278	3.6
0.279	3.61786
0.28	3.63214
0.281	3.65
0.282	3.66786
0.283	3.68571
0.284	3.7
0.285	3.71786
0.286	3.73571
0.287	3.75
0.288	3.76786
0.289	3.78571
0.29	3.80357
0.291	3.82143
0.292	3.83571
0.293	3.85357
0.294	3.86786
0.295	3.88571
0.296	3.90357
0.297	3.92143
0.298	3.93571
0.299	3.95357
0.3	3.96786
0.301	3.98571
0.302	4.00357
0.303	4.01786
0.304	4.03571
0.305	4.05357
0.306	4.06786
0.307	4.08571
0.308	4.10357
0.309	4.11786
0.31	4.13571
0.311	4.15
0.312	4.16786
0.313	4.18214
0.314	4.2
0.315	4.21429
0.316	4.23214
0.317	4.24643
0.318	4.26429
0.319	4.27857
0.32	4.29643
0.321	4.31071
0.322	4.32857
0.323	4.34286
0.324	4.36071
0.325	4.375
0.326	4.39286
0.327	4.40714
0.328	4.425
0.329	4.43929
0.33	4.45714
0.331	4.47143
0.332	4.48571
0.333	4.50357
0.334	4.51786
0.335	4.53571
0.336	4.55
0.337	4.56429
0.338	4.58214
0.339	4.59643
0.34	4.61071
0.341	4.625
0.342	4.64286
0.343	4.65714
0.344	4.67143
0.345	4.68929
0.346	4.70357
0.347	4.71786
0.348	4.73571
0.349	4.75
0.35	4.76429
0.351	4.77857
0.352	4.79643
0.353	4.81071
0.354	4.825
0.355	4.84286
0.356	4.85714
0.357	4.87143
0.358	4.88929
0.359	4.90357
0.36	4.91786
0.361	4.93214
0.362	4.94643
0.363	4.96429
0.364	4.97857
0.365	4.99286
0.366	5.00714
0.367	5.02143
0.368	5.03929
0.369	5.05357
0.37	5.06786
0.371	5.08214
0.372	5.1
0.373	5.11071
0.374	5.12857
0.375	5.14286
0.376	5.15714
0.377	5.17143
0.378	5.18571
0.379	5.2
0.38	5.21429
0.381	5.22857
0.382	5.24286
0.383	5.26071
0.384	5.275
0.385	5.28929
0.386	5.30357
0.387	5.31786
0.388	5.33214
0.389	5.34643
0.39	5.36071
0.391	5.375
0.392	5.38929
0.393	5.40357
0.394	5.41786
0.395	5.43214
0.396	5.44643
0.397	5.46071
0.398	5.475
0.399	5.48929
0.4	5.50357
0.401	5.51786
0.402	5.53214
0.403	5.54643
0.404	5.56071
0.405	5.575
0.406	5.58929
0.407	5.60357
0.408	5.61786
0.409	5.63214
0.41	5.65
0.411	5.66429
0.412	5.675
0.413	5.68929
0.414	5.70357
0.415	5.71786
0.416	5.73214
0.417	5.74643
0.418	5.75714
0.419	5.77143
0.42	5.78571
0.421	5.8
0.422	5.81429
0.423	5.82857
0.424	5.84286
0.425	5.85714
0.426	5.87143
0.427	5.88571
0.428	5.89643
0.429	5.91071
0.43	5.925
0.431	5.93929
0.432	5.95357
0.433	5.96786
0.434	5.97857
0.435	5.99286
0.436	6.00714
0.437	6.02143
0.438	6.03571
0.439	6.04643
0.44	6.06071
0.441	6.075
0.442	6.08929
0.443	6.10357
0.444	6.11429
0.445	6.12857
0.446	6.14286
0.447	6.15357
0.448	6.16786
0.449	6.18214
0.45	6.19643
0.451	6.21071
0.452	6.22143
0.453	6.23571
0.454	6.25
0.455	6.26429
0.456	6.275
0.457	6.28929
0.458	6.30357
0.459	6.31429
0.46	6.32857
0.461	6.34286
0.462	6.35357
0.463	6.36786
0.464	6.38214
0.465	6.39286
0.466	6.40714
0.467	6.42143
0.468	6.43214
0.469	6.44643
0.47	6.46071
0.471	6.475
0.472	6.48571
0.473	6.5
0.474	6.51429
0.475	6.525
0.476	6.53929
0.477	6.55357
0.478	6.56429
0.479	6.57857
0.48	6.59286
0.481	6.60357
0.482	6.61786
0.483	6.62857
0.484	6.64286
0.485	6.65357
0.486	6.66786
0.487	6.68214
0.488	6.69286
0.489	6.70714
0.49	6.71786
0.491	6.73214
0.492	6.74643
0.493	6.75714
0.494	6.77143
0.495	6.78214
0.496	6.79643
0.497	6.80714
0.498	6.82143
0.499	6.83571
0.5	6.84643
0.501	6.86071
0.502	6.87143
0.503	6.88571
0.504	6.89643
0.505	6.91071
0.506	6.925
0.507	6.93571
0.508	6.94643
0.509	6.96071
0.51	6.97143
0.511	6.98571
0.512	7
0.513	7.01071
0.514	7.025
0.515	7.03571
0.516	7.04643
0.517	7.06071
0.518	7.07143
0.519	7.08571
0.52	7.09643
0.521	7.10714
0.522	7.12143
0.523	7.13214
0.524	7.14643
0.525	7.15714
0.526	7.17143
0.527	7.18214
0.528	7.19643
0.529	7.20714
0.53	7.22143
0.531	7.23214
0.532	7.24286
0.533	7.25714
0.534	7.26786
0.535	7.28214
0.536	7.29286
0.537	7.30357
0.538	7.31786
0.539	7.32857
0.54	7.33929
0.541	7.35357
0.542	7.36429
0.543	7.37857
0.544	7.38929
0.545	7.40357
0.546	7.41429
0.547	7.425
0.548	7.43571
0.549	7.45
0.55	7.46071
0.551	7.475
0.552	7.48571
0.553	7.49643
0.554	7.50714
0.555	7.52143
0.556	7.53214
0.557	7.54286
0.558	7.55357
0.559	7.56786
0.56	7.57857
0.561	7.59286
0.562	7.60357
0.563	7.61429
0.564	7.62857
0.565	7.63929
0.566	7.65
0.567	7.66071
0.568	7.67143
0.569	7.68571
0.57	7.69643
0.571	7.70714
0.572	7.72143
0.573	7.73214
0.574	7.74286
0.575	7.75357
0.576	7.76786
0.577	7.77857
0.578	7.78929
0.579	7.8
0.58	7.81071
0.581	7.825
0.582	7.83571
0.583	7.84643
0.584	7.85714
0.585	7.86786
0.586	7.88214
0.587	7.89286
0.588	7.90357
0.589	7.91429
0.59	7.925
0.591	7.93929
0.592	7.95
0.593	7.96071
0.594	7.97143
0.595	7.98214
0.596	7.99286
0.597	8.00714
0.598	8.01786
0.599	8.02857
0.6	8.03929
0.601	8.05
0.602	8.06071
0.603	8.075
0.604	8.08571
0.605	8.09643
0.606	8.10714
0.607	8.11786
0.608	8.12857
0.609	8.13929
0.61	8.15357
0.611	8.16429
0.612	8.175
0.613	8.18571
0.614	8.19643
0.615	8.20714
0.616	8.21786
0.617	8.22857
0.618	8.24286
0.619	8.25357
0.62	8.26429
0.621	8.275
0.622	8.28571
0.623	8.29643
0.624	8.30714
0.625	8.31786
0.626	8.32857
0.627	8.34286
0.628	8.35357
0.629	8.36071
0.63	8.37143
0.631	8.38571
0.632	8.39286
0.633	8.40714
0.634	8.41786
0.635	8.42857
0.636	8.43929
0.637	8.45
0.638	8.46071
0.639	8.47143
0.64	8.48214
0.641	8.49286
0.642	8.50357
0.643	8.51429
0.644	8.525
0.645	8.53571
0.646	8.54643
0.647	8.55714
0.648	8.56786
0.649	8.57857
0.65	8.58929
0.651	8.6
0.652	8.61071
0.653	8.62143
0.654	8.63214
0.655	8.64286
0.656	8.65357
0.657	8.66429
0.658	8.675
0.659	8.68214
0.66	8.69286
0.661	8.70357
0.662	8.71429
0.663	8.725
0.664	8.73571
0.665	8.74643
0.666	8.75714
0.667	8.76786
0.668	8.77857
0.669	8.78929
0.67	8.8
0.671	8.81071
0.672	8.82143
0.673	8.83214
0.674	8.83929
0.675	8.85
0.676	8.86071
0.677	8.87143
0.678	8.88214
0.679	8.89286
0.68	8.90357
0.681	8.91429
0.682	8.925
0.683	8.93571
0.684	8.94643
0.685	8.95714
0.686	8.96786
0.687	8.97857
0.688	8.98929
0.689	8.99643
0.69	9.00714
0.691	9.01786
0.692	9.02857
0.693	9.03929
0.694	9.05
0.695	9.06071
0.696	9.07143
0.697	9.08214
0.698	9.08929
0.699	9.1
0.7	9.11071
0.701	9.12143
0.702	9.13214
0.703	9.14286
0.704	9.15357
0.705	9.16071
0.706	9.17143
0.707	9.18214
0.708	9.19286
0.709	9.20357
0.71	9.21429
0.711	9.225
0.712	9.23571
0.713	9.24286
0.714	9.25357
0.715	9.26429
0.716	9.275
0.717	9.28571
0.718	9.29643
0.719	9.30357
0.72	9.31429
0.721	9.325
0.722	9.33571
0.723	9.34643
0.724	9.35714
0.725	9.36786
0.726	9.375
0.727	9.38571
0.728	9.39643
0.729	9.40714
0.73	9.41786
0.731	9.42857
0.732	9.43929
0.733	9.45
0.734	9.46071
0.735	9.47143
0.736	9.48214
0.737	9.48929
0.738	9.5
0.739	9.51071
0.74	9.52143
0.741	9.52857
0.742	9.53929
0.743	9.55
0.744	9.56071
0.745	9.56786
0.746	9.57857
0.747	9.58929
0.748	9.6
0.749	9.61071
0.75	9.61786
0.751	9.62857
0.752	9.63929
0.753	9.65
0.754	9.66071
0.755	9.66786
0.756	9.67857
0.757	9.68929
0.758	9.7
0.759	9.71071
0.76	9.71786
0.761	9.72857
0.762	9.73929
0.763	9.75
0.764	9.76071
0.765	9.76786
0.766	9.77857
0.767	9.78929
0.768	9.8
0.769	9.80714
0.77	9.81786
0.771	9.82857
0.772	9.83571
0.773	9.84643
0.774	9.85714
0.775	9.86786
0.776	9.875
0.777	9.88571
0.778	9.89643
0.779	9.90357
0.78	9.91429
0.781	9.925
0.782	9.93571
0.783	9.94643
0.784	9.95357
0.785	9.96429
0.786	9.975
0.787	9.98214
0.788	9.99286
0.789	10.0036
0.79	10.0143
0.791	10.025
0.792	10.0321
0.793	10.0429
0.794	10.05
0.795	10.0607
0.796	10.0714
0.797	10.0821
0.798	10.0893
0.799	10.1
0.8	10.1107
0.801	10.1214
0.802	10.1286
0.803	10.1393
0.804	10.15
0.805	10.1607
0.806	10.1714
0.807	10.1821
0.808	10.1893
0.809	10.2
0.81	10.2071
0.811	10.2179
0.812	10.2286
0.813	10.2393
0.814	10.25
0.815	10.2607
0.816	10.2679
0.817	10.2786
0.818	10.2893
0.819	10.3
0.82	10.3107
0.821	10.3179
0.822	10.3286
0.823	10.3357
0.824	10.3464
0.825	10.3571
0.826	10.3679
0.827	10.375
0.828	10.3857
0.829	10.3964
0.83	10.4036
0.831	10.4143
0.832	10.425
0.833	10.4357
0.834	10.4429
0.835	10.4536
0.836	10.4643
0.837	10.4714
0.838	10.4821
0.839	10.4929
0.84	10.5036
0.841	10.5107
0.842	10.5214
0.843	10.5286
0.844	10.5393
0.845	10.55
0.846	10.5607
0.847	10.5714
0.848	10.5821
0.849	10.5893
0.85	10.6
0.851	10.6107
0.852	10.6179
0.853	10.6286
0.854	10.6393
0.855	10.6464
0.856	10.6571
0.857	10.6679
0.858	10.6786
0.859	10.6893
0.86	10.7
0.861	10.7071
0.862	10.7179
0.863	10.7286
0.864	10.7393
0.865	10.75
0.866	10.7571
0.867	10.7679
0.868	10.7786
0.869	10.7893
0.87	10.8
0.871	10.8107
0.872	10.8179
0.873	10.8286
0.874	10.8357
0.875	10.8464
0.876	10.8571
0.877	10.8679
0.878	10.8786
0.879	10.8893
0.88	10.8964
0.881	10.9071
0.882	10.9179
0.883	10.9286
0.884	10.9357
0.885	10.9464
0.886	10.9571
0.887	10.9679
0.888	10.975
0.889	10.9857
0.89	10.9964
0.891	11.0036
0.892	11.0143
0.893	11.025
0.894	11.0357
0.895	11.0429
0.896	11.0536
0.897	11.0643
0.898	11.075
0.899	11.0857
0.9	11.0929
0.901	11.1036
0.902	11.1143
0.903	11.1286
0.904	11.1357
0.905	11.1464
0.906	11.1571
0.907	11.1679
0.908	11.175
0.909	11.1893
0.91	11.2
0.911	11.2071
0.912	11.2179
0.913	11.2286
0.914	11.2393
0.915	11.25
0.916	11.2607
0.917	11.2714
0.918	11.2821
0.919	11.2929
0.92	11.3036
0.921	11.3107
0.922	11.3214
0.923	11.3321
0.924	11.3429
0.925	11.3536
0.926	11.3607
0.927	11.3714
0.928	11.3821
0.929	11.3929
0.93	11.4036
0.931	11.4107
0.932	11.4214
0.933	11.4321
0.934	11.4429
0.935	11.4536
0.936	11.4643
0.937	11.4714
0.938	11.4857
0.939	11.4964
0.94	11.5071
0.941	11.5179
0.942	11.525
0.943	11.5393
0.944	11.55
0.945	11.5607
0.946	11.5714
0.947	11.5821
0.948	11.5929
0.949	11.6036
0.95	11.6143
0.951	11.6214
0.952	11.6321
0.953	11.6429
0.954	11.6536
0.955	11.6643
0.956	11.675
0.957	11.6857
0.958	11.6964
0.959	11.7036
0.96	11.7143
0.961	11.725
0.962	11.7357
0.963	11.7464
0.964	11.7571
0.965	11.7679
0.966	11.7786
0.967	11.7893
0.968	11.8
0.969	11.8107
0.97	11.8214
0.971	11.8286
0.972	11.8393
0.973	11.8536
0.974	11.8643
0.975	11.8714
0.976	11.8821
0.977	11.8929
0.978	11.9036
0.979	11.9143
0.98	11.925
0.981	11.9357
0.982	11.9464
0.983	11.9571
0.984	11.9679
0.985	11.9786
0.986	11.9893
0.987	12
0.988	12.0107
0.989	12.0214
0.99	12.0321
0.991	12.0429
0.992	12.0536
0.993	12.0643
0.994	12.075
0.995	12.0857
0.996	12.0964
0.997	12.1071
0.998	12.1214
0.999	12.1321
1	12.0821
0.999	11.9393
0.998	11.8286
0.997	11.7357
0.996	11.6536
0.995	11.5821
0.994	11.5143
0.993	11.45
0.992	11.3893
0.991	11.3321
0.99	11.2821
0.989	11.2286
0.988	11.1786
0.987	11.1286
0.986	11.0786
0.985	11.0321
0.984	10.9893
0.983	10.9464
0.982	10.9036
0.981	10.8643
0.98	10.8214
0.979	10.7821
0.978	10.7429
0.977	10.7071
0.976	10.6679
0.975	10.6321
0.974	10.5964
0.973	10.5607
0.972	10.525
0.971	10.4929
0.97	10.4571
0.969	10.425
0.968	10.3893
0.967	10.3571
0.966	10.325
0.965	10.2929
0.964	10.2607
0.963	10.2286
0.962	10.2
0.961	10.1679
0.96	10.1393
0.959	10.1107
0.958	10.0821
0.957	10.05
0.956	10.0214
0.955	9.99286
0.954	9.96429
0.953	9.93571
0.952	9.90714
0.951	9.87857
0.95	9.85357
0.949	9.825
0.948	9.8
0.947	9.77143
0.946	9.74643
0.945	9.71786
0.944	9.68929
0.943	9.66429
0.942	9.63929
0.941	9.61429
0.94	9.58929
0.939	9.56429
0.938	9.53571
0.937	9.51071
0.936	9.48929
0.935	9.46429
0.934	9.43571
0.933	9.41071
0.932	9.38571
0.931	9.36429
0.93	9.33929
0.929	9.31429
0.928	9.28929
0.927	9.26429
0.926	9.24286
0.925	9.21786
0.924	9.19286
0.923	9.17143
0.922	9.14643
0.921	9.12143
0.92	9.1
0.919	9.075
0.918	9.05357
0.917	9.03214
0.916	9.01071
0.915	8.98571
0.914	8.96429
0.913	8.93929
0.912	8.91786
0.911	8.89643
0.91	8.875
0.909	8.85
0.908	8.82857
0.907	8.80714
0.906	8.78571
0.905	8.76429
0.904	8.74286
0.903	8.71786
0.902	8.69643
0.901	8.675
0.9	8.65357
0.899	8.63214
0.898	8.61071
0.897	8.58929
0.896	8.56786
0.895	8.54643
0.894	8.52857
0.893	8.50714
0.892	8.48571
0.891	8.46429
0.89	8.44286
0.889	8.42143
0.888	8.4
0.887	8.37857
0.886	8.36071
0.885	8.33929
0.884	8.31786
0.883	8.29643
0.882	8.27857
0.881	8.25714
0.88	8.23571
0.879	8.21786
0.878	8.19643
0.877	8.175
0.876	8.15357
0.875	8.13571
0.874	8.11429
0.873	8.09286
0.872	8.075
0.871	8.05357
0.87	8.03571
0.869	8.01429
0.868	7.99643
0.867	7.975
0.866	7.95714
0.865	7.93571
0.864	7.91786
0.863	7.89643
0.862	7.87857
0.861	7.85714
0.86	7.83929
0.859	7.82143
0.858	7.80357
0.857	7.78214
0.856	7.76429
0.855	7.74286
0.854	7.725
0.853	7.70357
0.852	7.68571
0.851	7.66786
0.85	7.64643
0.849	7.62857
0.848	7.61071
0.847	7.58929
0.846	7.57143
0.845	7.55357
0.844	7.53214
0.843	7.51429
0.842	7.49643
0.841	7.47857
0.84	7.46071
0.839	7.44286
0.838	7.42143
0.837	7.40357
0.836	7.38571
0.835	7.36786
0.834	7.34643
0.833	7.32857
0.832	7.31071
0.831	7.29286
0.83	7.275
0.829	7.25714
0.828	7.23929
0.827	7.22143
0.826	7.20357
0.825	7.18571
0.824	7.16786
0.823	7.15
0.822	7.12857
0.821	7.11071
0.82	7.09286
0.819	7.075
0.818	7.05714
0.817	7.03929
0.816	7.02143
0.815	7.00357
0.814	6.98571
0.813	6.96786
0.812	6.95
0.811	6.93214
0.81	6.91429
0.809	6.89643
0.808	6.87857
0.807	6.86071
0.806	6.84286
0.805	6.825
0.804	6.80714
0.803	6.78929
0.802	6.77143
0.801	6.75357
0.8	6.73571
0.799	6.71786
0.798	6.7
0.797	6.68214
0.796	6.66786
0.795	6.65
0.794	6.63214
0.793	6.61429
0.792	6.59643
0.791	6.57857
0.79	6.56071
0.789	6.54286
0.788	6.52857
0.787	6.51071
0.786	6.49286
0.785	6.475
0.784	6.45714
0.783	6.43929
0.782	6.42143
0.781	6.40357
0.78	6.38571
0.779	6.36786
0.778	6.35357
0.777	6.33571
0.776	6.31786
0.775	6.30357
0.774	6.28571
0.773	6.26786
0.772	6.25
0.771	6.23214
0.77	6.21429
0.769	6.2
0.768	6.18214
0.767	6.16429
0.766	6.14643
0.765	6.13214
0.764	6.11429
0.763	6.09643
0.762	6.07857
0.761	6.06429
0.76	6.04643
0.759	6.02857
0.758	6.01429
0.757	5.99643
0.756	5.98214
0.755	5.96429
0.754	5.94643
0.753	5.93214
0.752	5.91429
0.751	5.89643
0.75	5.88214
0.749	5.86429
0.748	5.84643
0.747	5.82857
0.746	5.81429
0.745	5.79643
0.744	5.77857
0.743	5.76429
0.742	5.74643
0.741	5.72857
0.74	5.71429
0.739	5.69643
0.738	5.67857
0.737	5.66429
0.736	5.64643
0.735	5.62857
0.734	5.61429
0.733	5.59643
0.732	5.58214
0.731	5.56429
0.73	5.54643
0.729	5.52857
0.728	5.51429
0.727	5.49643
0.726	5.47857
0.725	5.46429
0.724	5.44643
0.723	5.42857
0.722	5.41429
0.721	5.39643
0.72	5.37857
0.719	5.36429
0.718	5.34643
0.717	5.33214
0.716	5.31429
0.715	5.29643
0.714	5.28214
0.713	5.26786
0.712	5.25
0.711	5.23214
0.71	5.21786
0.709	5.2
0.708	5.18571
0.707	5.16786
0.706	5.15357
0.705	5.13571
0.704	5.12143
0.703	5.10357
0.702	5.08571
0.701	5.07143
0.7	5.05357
0.699	5.03929
0.698	5.02143
0.697	5.00714
0.696	4.98929
0.695	4.97143
0.694	4.95714
0.693	4.93929
0.692	4.925
0.691	4.90714
0.69	4.89286
0.689	4.875
0.688	4.86071
0.687	4.84286
0.686	4.82857
0.685	4.81071
0.684	4.79643
0.683	4.77857
0.682	4.76429
0.681	4.74643
0.68	4.73214
0.679	4.71429
0.678	4.69643
0.677	4.68214
0.676	4.66429
0.675	4.65
0.674	4.63571
0.673	4.61786
0.672	4.6
0.671	4.58571
0.67	4.57143
0.669	4.55357
0.668	4.53929
0.667	4.525
0.666	4.50714
0.665	4.48929
0.664	4.475
0.663	4.45714
0.662	4.44286
0.661	4.42857
0.66	4.41071
0.659	4.39643
0.658	4.37857
0.657	4.36429
0.656	4.34643
0.655	4.33214
0.654	4.31429
0.653	4.3
0.652	4.28214
0.651	4.26786
0.65	4.25
0.649	4.23571
0.648	4.21786
0.647	4.20357
0.646	4.18571
0.645	4.17143
0.644	4.15357
0.643	4.13929
0.642	4.12143
0.641	4.10714
0.64	4.09286
0.639	4.075
0.638	4.06071
0.637	4.04643
0.636	4.02857
0.635	4.01429
0.634	3.99643
0.633	3.98214
0.632	3.96429
0.631	3.95
0.63	3.93214
0.629	3.91786
0.628	3.90357
0.627	3.88571
0.626	3.87143
0.625	3.85714
0.624	3.83929
0.623	3.825
0.622	3.80714
0.621	3.79286
0.62	3.775
0.619	3.76071
0.618	3.74643
0.617	3.72857
0.616	3.71429
0.615	3.69643
0.614	3.68214
0.613	3.66786
0.612	3.65
0.611	3.63571
0.61	3.62143
0.609	3.60357
0.608	3.58929
0.607	3.57143
0.606	3.55643
0.605	3.54071
0.604	3.52429
0.603	3.50857
0.602	3.49286
0.601	3.4775
0.6	3.46179
0.599	3.44607
0.598	3.43036
0.597	3.41536
0.596	3.39929
0.595	3.38357
0.594	3.3675
0.593	3.35179
0.592	3.33607
0.591	3.32107
0.59	3.30714
0.589	3.29107
0.588	3.27643
0.587	3.26143
0.586	3.24536
0.585	3.22929
0.584	3.21393
0.583	3.19821
0.582	3.1825
0.581	3.16679
0.58	3.15143
0.579	3.13643
0.578	3.12143
0.577	3.10607
0.576	3.08893
0.575	3.07321
0.574	3.05786
0.573	3.0425
0.572	3.02714
0.571	3.01214
0.57	2.99607
0.569	2.98107
0.568	2.96607
0.567	2.95036
0.566	2.93536
0.565	2.92
0.564	2.90429
0.563	2.88821
0.562	2.87286
0.561	2.85786
0.56	2.84214
0.559	2.82714
0.558	2.81214
0.557	2.79607
0.556	2.78036
0.555	2.76464
0.554	2.74929
0.553	2.73429
0.552	2.71929
0.551	2.70393
0.55	2.6875
0.549	2.6725
0.548	2.65679
0.547	2.64143
0.546	2.62607
0.545	2.61071
0.544	2.59536
0.543	2.58036
0.542	2.56607
0.541	2.55071
0.54	2.535
0.539	2.52036
0.538	2.50429
0.537	2.48929
0.536	2.47464
0.535	2.45893
0.534	2.44357
0.533	2.42857
0.532	2.41357
0.531	2.39714
0.53	2.38214
0.529	2.36714
0.528	2.35143
0.527	2.33643
0.526	2.32179
0.525	2.30607
0.524	2.29036
0.523	2.27571
0.522	2.26036
0.521	2.24464
0.52	2.23
0.519	2.21464
0.518	2.19929
0.517	2.18321
0.516	2.16786
0.515	2.15286
0.514	2.13714
0.513	2.1225
0.512	2.10643
0.511	2.09107
0.51	2.07607
0.509	2.06036
0.508	2.04536
0.507	2.03036
0.506	2.015
0.505	2
0.504	1.985
0.503	1.97071
0.502	1.95536
0.501	1.94036
0.5	1.92536
0.499	1.90964
0.498	1.89429
0.497	1.87929
0.496	1.86429
0.495	1.84857
0.494	1.83357
0.493	1.81857
0.492	1.80321
0.491	1.78821
0.49	1.77286
0.489	1.75786
0.488	1.74286
0.487	1.7275
0.486	1.71179
0.485	1.69679
0.484	1.68143
0.483	1.66643
0.482	1.65143
0.481	1.63679
0.48	1.62107
0.479	1.605
0.478	1.59143
0.477	1.57607
0.476	1.56071
0.475	1.54607
0.474	1.53071
0.473	1.515
0.472	1.50036
0.471	1.48536
0.47	1.47
0.469	1.45571
0.468	1.44071
0.467	1.42536
0.466	1.41
0.465	1.39536
0.464	1.38036
0.463	1.365
0.462	1.35107
0.461	1.33536
0.46	1.31929
0.459	1.305
0.458	1.28964
0.457	1.275
0.456	1.26071
0.455	1.24536
0.454	1.23
0.453	1.215
0.452	1.2
0.451	1.18464
0.45	1.16964
0.449	1.15464
0.448	1.13964
0.447	1.12393
0.446	1.10964
0.445	1.095
0.444	1.08
0.443	1.06571
0.442	1.05036
0.441	1.03536
0.44	1.02036
0.439	1.00571
0.438	0.990714
0.437	0.975714
0.436	0.960714
0.435	0.945
0.434	0.93
0.433	0.915357
0.432	0.9
0.431	0.885357
0.43	0.870714
0.429	0.855714
0.428	0.840714
0.427	0.826071
0.426	0.810714
0.425	0.795714
0.424	0.781071
0.423	0.765714
0.422	0.750714
0.421	0.735714
0.42	0.721071
0.419	0.705714
0.418	0.691071
0.417	0.676786
0.416	0.661429
0.415	0.646429
0.414	0.632143
0.413	0.617143
0.412	0.6025
0.411	0.588214
0.41	0.572143
0.409	0.555357
0.408	0.541071
0.407	0.526071
0.406	0.511071
0.405	0.496786
0.404	0.482143
0.403	0.467143
0.402	0.4525
0.401	0.438214
0.4	0.422857
0.399	0.407857
0.398	0.393929
0.397	0.378571
0.396	0.363214
0.395	0.348857
0.394	0.33375
0.393	0.319071
0.392	0.304214
0.391	0.289321
0.39	0.274286
0.389	0.25975
0.388	0.24525
0.387	0.231
0.386	0.216107
0.385	0.201643
0.384	0.186214
0.383	0.171071
0.382	0.156464
0.381	0.1415
0.38	0.126679
0.379	0.112964
0.378	0.0976429
0.377	0.0822857
0.376	0.0679643
0.375	0.053
0.374	0.0383571
0.373	0.0244143
0.372	0.00998214
0.371	-0.00561071
0.37	-0.02015
0.369	-0.0345786
0.368	-0.0497143
0.367	-0.0645
0.366	-0.0786071
0.365	-0.0933929
0.364	-0.108321
0.363	-0.122857
0.362	-0.137571
0.361	-0.152464
0.36	-0.166607
0.359	-0.181821
0.358	-0.197214
0.357	-0.211429
0.356	-0.225857
0.355	-0.240821
0.354	-0.254821
0.353	-0.269393
0.352	-0.284714
0.351	-0.299714
0.35	-0.314036
0.349	-0.328964
0.348	-0.343964
0.347	-0.358214
0.346	-0.373214
0.345	-0.388214
0.344	-0.402857
0.343	-0.417143
0.342	-0.432143
0.341	-0.446429
0.34	-0.461071
0.339	-0.476071
0.338	-0.490357
0.337	-0.505
0.336	-0.519286
0.335	-0.533929
0.334	-0.548214
0.333	-0.562857
0.332	-0.578214
0.331	-0.5925
0.33	-0.6075
0.329	-0.622143
0.328	-0.636429
0.327	-0.651429
0.326	-0.666071
0.325	-0.680714
0.324	-0.695714
0.323	-0.709643
0.322	-0.724286
0.321	-0.738571
0.32	-0.753571
0.319	-0.768929
0.318	-0.783214
0.317	-0.797857
0.316	-0.8125
0.315	-0.826786
0.314	-0.841786
0.313	-0.856786
0.312	-0.871071
0.311	-0.885714
0.31	-0.900357
0.309	-0.914286
0.308	-0.928929
0.307	-0.944286
0.306	-0.958929
0.305	-0.973929
0.304	-0.988571
0.303	-1.00286
0.302	-1.01714
0.301	-1.03214
0.3	-1.04714
0.299	-1.06107
0.298	-1.07571
0.297	-1.09036
0.296	-1.10464
0.295	-1.11929
0.294	-1.13429
0.293	-1.14893
0.292	-1.16321
0.291	-1.17821
0.29	-1.1925
0.289	-1.20714
0.288	-1.22179
0.287	-1.23643
0.286	-1.25071
0.285	-1.265
0.284	-1.28
0.283	-1.29429
0.282	-1.30929
0.281	-1.32429
0.28	-1.33857
0.279	-1.35321
0.278	-1.3675
0.277	-1.38179
0.276	-1.39643
0.275	-1.41143
0.274	-1.42643
0.273	-1.44071
0.272	-1.455
0.271	-1.46964
0.27	-1.48357
0.269	-1.49893
0.268	-1.51357
0.267	-1.52786
0.266	-1.5425
0.265	-1.55679
0.264	-1.57107
0.263	-1.58536
0.262	-1.60036
0.261	-1.61464
0.26	-1.62857
0.259	-1.64321
0.258	-1.65786
0.257	-1.67179
0.256	-1.6875
0.255	-1.70214
0.254	-1.71643
0.253	-1.73143
0.252	-1.74607
0.251	-1.76036
0.25	-1.77536
0.249	-1.78964
0.248	-1.80393
0.247	-1.81857
0.246	-1.83286
0.245	-1.8475
0.244	-1.86214
0.243	-1.87714
0.242	-1.89143
0.241	-1.90607
0.24	-1.92071
0.239	-1.935
0.238	-1.94929
0.237	-1.96393
0.236	-1.97893
0.235	-1.99321
0.234	-2.00714
0.233	-2.02179
0.232	-2.03607
0.231	-2.05107
0.23	-2.06607
0.229	-2.08071
0.228	-2.095
0.227	-2.10929
0.226	-2.12357
0.225	-2.13786
0.224	-2.1525
0.223	-2.1675
0.222	-2.18214
0.221	-2.19607
0.22	-2.21071
0.219	-2.22464
0.218	-2.23964
0.217	-2.25429
0.216	-2.26893
0.215	-2.28321
0.214	-2.2975
0.213	-2.31179
0.212	-2.32643
0.211	-2.34107
0.21	-2.35571
0.209	-2.37
0.208	-2.38464
0.207	-2.39929
0.206	-2.41321
0.205	-2.42857
0.204	-2.44357
0.203	-2.4575
0.202	-2.47214
0.201	-2.48679
0.2	-2.50107
0.199	-2.51571
0.198	-2.53036
0.197	-2.54536
0.196	-2.56
0.195	-2.57464
0.194	-2.58893
0.193	-2.60286
0.192	-2.61786
0.191	-2.6325
0.19	-2.64679
0.189	-2.66143
0.188	-2.67607
0.187	-2.69
0.186	-2.705
0.185	-2.72
0.184	-2.73393
0.183	-2.74857
0.182	-2.76321
0.181	-2.77714
0.18	-2.79143
0.179	-2.80679
0.178	-2.82143
0.177	-2.83607
0.176	-2.85071
0.175	-2.86571
0.174	-2.87964
0.173	-2.89464
0.172	-2.90893
0.171	-2.92321
0.17	-2.93821
0.169	-2.9525
0.168	-2.96643
0.167	-2.98143
0.166	-2.99643
0.165	-3.01107
0.164	-3.02571
0.163	-3.04036
0.162	-3.055
0.161	-3.06964
0.16	-3.08429
0.159	-3.09893
0.158	-3.11321
0.157	-3.1275
0.156	-3.1425
0.155	-3.15643
0.154	-3.17179
0.153	-3.18679
0.152	-3.20143
0.151	-3.21607
0.15	-3.23071
0.149	-3.245
0.148	-3.25964
0.147	-3.275
0.146	-3.28964
0.145	-3.30393
0.144	-3.31857
0.143	-3.33321
0.142	-3.34714
0.141	-3.3625
0.14	-3.37714
0.139	-3.39179
0.138	-3.40679
0.137	-3.42143
0.136	-3.43571
0.135	-3.45071
0.134	-3.46536
0.133	-3.48
0.132	-3.49464
0.131	-3.50929
0.13	-3.52393
0.129	-3.53821
0.128	-3.55393
0.127	-3.56893
0.126	-3.58214
0.125	-3.6
0.124	-3.61429
0.123	-3.62857
0.122	-3.64286
0.121	-3.65714
0.12	-3.67143
0.119	-3.68571
0.118	-3.7
0.117	-3.71786
0.116	-3.73214
0.115	-3.74643
0.114	-3.76071
0.113	-3.775
0.112	-3.78929
0.111	-3.80714
0.11	-3.81786
0.109	-3.83571
0.108	-3.85
0.107	-3.86429
0.106	-3.87857
0.105	-3.89286
0.104	-3.90714
0.103	-3.925
0.102	-3.93929
0.101	-3.95357
0.1	-3.96786
0.099	-3.98214
0.098	-4
0.097	-4.01429
0.096	-4.02857
0.095	-4.04286
0.094	-4.05714
0.093	-4.075
0.092	-4.08929
0.091	-4.10357
0.09	-4.11786
0.089	-4.13214
0.088	-4.15
0.087	-4.16429
0.086	-4.17857
0.085	-4.19286
0.084	-4.20714
0.083	-4.225
0.082	-4.23929
0.081	-4.25357
0.08	-4.26786
0.079	-4.28214
0.078	-4.3
0.077	-4.31429
0.076	-4.32857
0.075	-4.34286
0.074	-4.36071
0.073	-4.375
0.072	-4.38929
0.071	-4.40357
0.07	-4.42143
0.069	-4.43571
0.068	-4.45
0.067	-4.46429
0.066	-4.47857
0.065	-4.49286
0.064	-4.51071
0.063	-4.525
0.062	-4.54286
0.061	-4.55714
0.06	-4.57143
0.059	-4.58929
0.058	-4.60357
0.057	-4.61786
0.056	-4.63214
0.055	-4.65
0.054	-4.66429
0.053	-4.67857
0.052	-4.69643
0.051	-4.71071
0.05	-4.725
0.049	-4.74286
0.048	-4.75714
0.047	-4.77143
0.046	-4.78929
0.045	-4.80357
0.044	-4.82143
0.043	-4.83571
0.042	-4.85
0.041	-4.86786
0.04	-4.88214
0.039	-4.89643
0.038	-4.91429
0.037	-4.92857
0.036	-4.94286
0.035	-4.96071
0.034	-4.975
0.033	-4.99286
0.032	-5.00714
0.031	-5.02143
0.03	-5.03929
0.029	-5.05357
0.028	-5.07143
0.027	-5.08571
0.026	-5.10357
0.025	-5.11786
0.024	-5.13214
0.023	-5.15
0.022	-5.16429
0.021	-5.18214
0.02	-5.19643
0.019	-5.21429
0.018	-5.22857
0.017	-5.24643
0.016	-5.26071
0.015	-5.27857
0.014	-5.29286
0.013	-5.31071
0.012	-5.325
0.011	-5.34286
0.01	-5.35714
0.009	-5.375
0.008	-5.38929
0.007	-5.40714
0.006	-5.42143
0.005	-5.43929
0.004	-5.45357
0.003	-5.47143
0.002	-5.48571
[truncated: 1 more rows]

## Sheet: sr_0.04
U	I
0	-2.50571
0.001	-2.37179
0.002	-2.26536
0.003	-2.17821
0.004	-2.1025
0.005	-2.03464
0.006	-1.97143
0.007	-1.91286
0.008	-1.8575
0.009	-1.805
0.01	-1.755
0.011	-1.70714
0.012	-1.66071
0.013	-1.61571
0.014	-1.5725
0.015	-1.53107
0.016	-1.49036
0.017	-1.45036
0.018	-1.41179
0.019	-1.37393
0.02	-1.33679
0.021	-1.30107
0.022	-1.26536
0.023	-1.23036
0.024	-1.19643
0.025	-1.1625
0.026	-1.12929
0.027	-1.09714
0.028	-1.06536
0.029	-1.03393
0.03	-1.00286
0.031	-0.9725
0.032	-0.9425
0.033	-0.912857
0.034	-0.883571
0.035	-0.854643
0.036	-0.825714
0.037	-0.797857
0.038	-0.769643
0.039	-0.741786
0.04	-0.714643
0.041	-0.687857
0.042	-0.661071
0.043	-0.635
0.044	-0.608929
0.045	-0.5825
0.046	-0.557143
0.047	-0.532143
0.048	-0.506786
0.049	-0.481786
0.05	-0.457143
0.051	-0.4325
0.052	-0.407857
0.053	-0.384643
0.054	-0.361071
0.055	-0.337143
0.056	-0.314179
0.057	-0.290679
0.058	-0.267357
0.059	-0.244571
0.06	-0.222107
0.061	-0.199643
0.062	-0.177071
0.063	-0.155036
0.064	-0.132893
0.065	-0.110857
0.066	-0.0896071
0.067	-0.068
0.068	-0.0466071
0.069	-0.0256321
0.07	-0.00424286
0.071	0.0171143
0.072	0.0374286
0.073	0.0581429
0.074	0.0787143
0.075	0.0990357
0.076	0.119321
0.077	0.139571
0.078	0.159571
0.079	0.179179
0.08	0.198786
0.081	0.218357
0.082	0.237714
0.083	0.257536
0.084	0.277071
0.085	0.295857
0.086	0.315107
0.087	0.334143
0.088	0.352679
0.089	0.371786
0.09	0.391071
0.091	0.409286
0.092	0.4275
0.093	0.446071
0.094	0.464286
0.095	0.482143
0.096	0.500357
0.097	0.518571
0.098	0.536071
0.099	0.553929
0.1	0.571786
0.101	0.589286
0.102	0.607143
0.103	0.624643
0.104	0.641429
0.105	0.658929
0.106	0.676071
0.107	0.692857
0.108	0.709643
0.109	0.726786
0.11	0.743929
0.111	0.76
0.112	0.776786
0.113	0.793571
0.114	0.81
0.115	0.826786
0.116	0.843571
0.117	0.858929
0.118	0.875714
0.119	0.891786
0.12	0.907143
0.121	0.923571
0.122	0.939643
0.123	0.955357
0.124	0.971071
0.125	0.986786
0.126	1.0025
0.127	1.01821
0.128	1.03393
0.129	1.04929
0.13	1.06429
0.131	1.07929
0.132	1.095
0.133	1.11
0.134	1.12536
0.135	1.14107
0.136	1.15571
0.137	1.17071
0.138	1.18536
0.139	1.20071
0.14	1.21536
0.141	1.23036
0.142	1.245
0.143	1.25929
0.144	1.27393
0.145	1.28857
0.146	1.30286
0.147	1.31714
0.148	1.33179
0.149	1.34571
0.15	1.36036
0.151	1.37464
0.152	1.38893
0.153	1.40321
0.154	1.41786
0.155	1.43143
0.156	1.445
0.157	1.45857
0.158	1.4725
0.159	1.48643
0.16	1.50036
0.161	1.51429
0.162	1.52786
0.163	1.54143
0.164	1.555
0.165	1.56857
0.166	1.5825
0.167	1.59643
0.168	1.60893
0.169	1.6225
0.17	1.63571
0.171	1.64893
0.172	1.6625
0.173	1.67607
0.174	1.68893
0.175	1.70179
0.176	1.715
0.177	1.72821
0.178	1.74107
0.179	1.75393
0.18	1.76714
0.181	1.77929
0.182	1.7925
0.183	1.80536
0.184	1.81786
0.185	1.83071
0.186	1.84357
0.187	1.85607
0.188	1.86857
0.189	1.88107
0.19	1.89357
0.191	1.90607
0.192	1.91893
0.193	1.93143
0.194	1.94321
0.195	1.95607
0.196	1.96857
0.197	1.98036
0.198	1.99286
0.199	2.00536
0.2	2.01714
0.201	2.02964
0.202	2.04179
0.203	2.05393
0.204	2.06571
0.205	2.07857
0.206	2.09036
0.207	2.10214
0.208	2.11393
0.209	2.12607
0.21	2.13821
0.211	2.15
0.212	2.16179
0.213	2.17286
0.214	2.185
0.215	2.19679
0.216	2.20857
0.217	2.22
0.218	2.23214
0.219	2.24321
0.22	2.255
0.221	2.26643
0.222	2.27786
0.223	2.28964
0.224	2.30143
0.225	2.31286
0.226	2.32393
0.227	2.33571
0.228	2.3475
0.229	2.35857
0.23	2.37036
0.231	2.38143
0.232	2.39214
0.233	2.40393
0.234	2.415
0.235	2.42607
0.236	2.43714
0.237	2.44857
0.238	2.46
0.239	2.47036
0.24	2.48143
0.241	2.4925
0.242	2.50357
0.243	2.515
0.244	2.52607
0.245	2.53607
0.246	2.54714
0.247	2.55821
0.248	2.56929
0.249	2.58036
0.25	2.59143
0.251	2.60179
0.252	2.6125
0.253	2.62321
0.254	2.63393
0.255	2.645
0.256	2.65607
0.257	2.66643
0.258	2.67643
0.259	2.68714
0.26	2.69786
0.261	2.70786
0.262	2.71857
0.263	2.72929
0.264	2.73929
0.265	2.74929
0.266	2.76
0.267	2.77071
0.268	2.78107
0.269	2.79214
0.27	2.80286
0.271	2.81286
0.272	2.82321
0.273	2.83357
0.274	2.84393
0.275	2.85464
0.276	2.86464
0.277	2.87464
0.278	2.88536
0.279	2.89536
0.28	2.90571
0.281	2.91607
0.282	2.92643
0.283	2.93607
0.284	2.94607
0.285	2.95607
0.286	2.96607
0.287	2.97571
0.288	2.98607
0.289	2.99643
0.29	3.00607
0.291	3.01607
0.292	3.02643
0.293	3.03607
0.294	3.04607
0.295	3.05607
0.296	3.065
0.297	3.075
0.298	3.08464
0.299	3.09429
0.3	3.10429
0.301	3.11464
0.302	3.12464
0.303	3.13321
0.304	3.14286
0.305	3.15286
0.306	3.1625
0.307	3.1725
0.308	3.1825
0.309	3.19107
0.31	3.20107
0.311	3.21071
0.312	3.22
0.313	3.22964
0.314	3.23893
0.315	3.24786
0.316	3.25714
0.317	3.26643
0.318	3.27607
0.319	3.28536
0.32	3.295
0.321	3.30464
0.322	3.31357
0.323	3.32286
0.324	3.3325
0.325	3.34143
0.326	3.35107
0.327	3.36071
0.328	3.37
0.329	3.37929
0.33	3.38857
0.331	3.39786
0.332	3.40714
0.333	3.41714
0.334	3.42571
0.335	3.43464
0.336	3.44357
0.337	3.45214
0.338	3.46107
0.339	3.47071
0.34	3.48
0.341	3.48857
0.342	3.4975
0.343	3.50714
0.344	3.51643
0.345	3.52536
0.346	3.535
0.347	3.54357
0.348	3.5525
0.349	3.56143
0.35	3.57036
0.351	3.57857
0.352	3.58929
0.353	3.59643
0.354	3.60714
0.355	3.61429
0.356	3.625
0.357	3.63214
0.358	3.64286
0.359	3.65
0.36	3.66071
0.361	3.66786
0.362	3.67857
0.363	3.68571
0.364	3.69286
0.365	3.70357
0.366	3.71071
0.367	3.72143
0.368	3.72857
0.369	3.73571
0.37	3.74643
0.371	3.75357
0.372	3.76429
0.373	3.77143
0.374	3.78214
0.375	3.78929
0.376	3.79643
0.377	3.80714
0.378	3.81429
0.379	3.825
0.38	3.83214
0.381	3.83929
0.382	3.85
0.383	3.85714
0.384	3.86786
0.385	3.875
0.386	3.88214
0.387	3.89286
0.388	3.9
0.389	3.90714
0.39	3.91786
0.391	3.925
0.392	3.93214
0.393	3.94286
0.394	3.95
0.395	3.96071
0.396	3.96786
0.397	3.975
0.398	3.98571
0.399	3.99286
0.4	4
0.401	4.01071
0.402	4.01786
0.403	4.025
0.404	4.03214
0.405	4.04286
0.406	4.05
0.407	4.05714
0.408	4.06786
0.409	4.075
0.41	4.08571
0.411	4.09286
0.412	4.1
0.413	4.10714
0.414	4.11429
0.415	4.125
0.416	4.13214
0.417	4.13929
0.418	4.14643
0.419	4.15714
0.42	4.16429
0.421	4.17143
0.422	4.18214
0.423	4.18929
0.424	4.19643
0.425	4.20357
0.426	4.21429
0.427	4.22143
0.428	4.22857
0.429	4.23929
0.43	4.24643
0.431	4.25357
0.432	4.26071
0.433	4.26786
0.434	4.275
0.435	4.28571
0.436	4.29286
0.437	4.3
0.438	4.30714
0.439	4.31786
0.44	4.325
0.441	4.33214
0.442	4.33929
0.443	4.34643
0.444	4.35714
0.445	4.36429
0.446	4.37143
0.447	4.37857
0.448	4.38571
0.449	4.39286
0.45	4.40357
0.451	4.41071
0.452	4.41786
0.453	4.425
0.454	4.43214
0.455	4.44286
0.456	4.45
0.457	4.45714
0.458	4.46429
0.459	4.47143
0.46	4.47857
0.461	4.48929
0.462	4.49643
0.463	4.50357
0.464	4.51071
0.465	4.51786
0.466	4.525
0.467	4.53571
0.468	4.54286
0.469	4.55
0.47	4.55714
0.471	4.56429
0.472	4.57143
0.473	4.57857
0.474	4.58571
0.475	4.59286
0.476	4.6
0.477	4.61071
0.478	4.61786
0.479	4.625
0.48	4.63214
0.481	4.63929
0.482	4.64643
0.483	4.65357
0.484	4.66429
0.485	4.67143
0.486	4.67857
0.487	4.68571
0.488	4.69286
0.489	4.7
0.49	4.70714
0.491	4.71429
0.492	4.72143
0.493	4.72857
0.494	4.73571
0.495	4.74643
0.496	4.75357
0.497	4.76071
0.498	4.76786
0.499	4.775
0.5	4.78214
0.501	4.78929
0.502	4.79643
0.503	4.80357
0.504	4.81071
0.505	4.81786
0.506	4.825
0.507	4.83214
0.508	4.84286
0.509	4.85
0.51	4.85714
0.511	4.86429
0.512	4.87143
0.513	4.87857
0.514	4.88571
0.515	4.89286
0.516	4.90357
0.517	4.90714
0.518	4.91786
0.519	4.925
0.52	4.93214
0.521	4.93929
0.522	4.94643
0.523	4.95357
0.524	4.96071
0.525	4.96786
0.526	4.975
0.527	4.98214
0.528	4.98929
0.529	4.99643
0.53	5.00357
0.531	5.01071
0.532	5.01786
0.533	5.025
0.534	5.03214
0.535	5.04286
0.536	5.05
0.537	5.05714
0.538	5.06429
0.539	5.07143
0.54	5.07857
0.541	5.08571
0.542	5.09286
0.543	5.1
0.544	5.10714
0.545	5.11429
0.546	5.12143
0.547	5.12857
0.548	5.13571
0.549	5.14286
0.55	5.15
0.551	5.15714
0.552	5.16429
0.553	5.17143
0.554	5.17857
0.555	5.18571
0.556	5.19286
0.557	5.2
0.558	5.20714
0.559	5.21429
0.56	5.22143
0.561	5.22857
0.562	5.23571
0.563	5.24286
0.564	5.25
0.565	5.25714
0.566	5.26429
0.567	5.27143
0.568	5.27857
0.569	5.28571
0.57	5.29286
0.571	5.3
0.572	5.30714
0.573	5.31429
0.574	5.32143
0.575	5.32857
0.576	5.33571
0.577	5.34286
0.578	5.35
0.579	5.35714
0.58	5.36429
0.581	5.37143
0.582	5.37857
0.583	5.38571
0.584	5.39286
0.585	5.4
0.586	5.40714
0.587	5.41429
0.588	5.42143
0.589	5.42857
0.59	5.43571
0.591	5.44286
0.592	5.45357
0.593	5.45714
0.594	5.46429
0.595	5.47143
0.596	5.47857
0.597	5.48571
0.598	5.49286
0.599	5.5
0.6	5.50714
0.601	5.51429
0.602	5.52143
0.603	5.52857
0.604	5.53571
0.605	5.54286
0.606	5.55
0.607	5.55714
0.608	5.56429
0.609	5.57143
0.61	5.57857
0.611	5.58571
0.612	5.59286
0.613	5.6
0.614	5.60714
0.615	5.61429
0.616	5.62143
0.617	5.62857
0.618	5.63571
0.619	5.64286
0.62	5.65
0.621	5.65714
0.622	5.66429
0.623	5.66786
0.624	5.675
0.625	5.68214
0.626	5.68929
0.627	5.69643
0.628	5.70357
0.629	5.71071
0.63	5.71786
0.631	5.725
0.632	5.73214
0.633	5.73929
0.634	5.74643
0.635	5.75357
0.636	5.76071
0.637	5.76786
0.638	5.775
0.639	5.78214
0.64	5.78929
0.641	5.79643
0.642	5.80357
0.643	5.81071
0.644	5.81786
0.645	5.825
0.646	5.83214
0.647	5.83929
0.648	5.84643
0.649	5.85
0.65	5.85714
0.651	5.86429
0.652	5.87143
0.653	5.87857
0.654	5.88571
0.655	5.89286
0.656	5.9
0.657	5.90714
0.658	5.91429
0.659	5.92143
0.66	5.92857
0.661	5.93571
0.662	5.94286
0.663	5.95
0.664	5.95714
0.665	5.96429
0.666	5.97143
0.667	5.97857
0.668	5.98571
0.669	5.99286
0.67	6
0.671	6.00714
0.672	6.01429
0.673	6.025
0.674	6.02857
0.675	6.03571
0.676	6.04286
0.677	6.05
0.678	6.05714
0.679	6.06786
0.68	6.07143
0.681	6.07857
0.682	6.08571
0.683	6.09286
0.684	6.1
0.685	6.10714
0.686	6.11429
0.687	6.12143
0.688	6.12857
0.689	6.13571
0.69	6.14286
0.691	6.15
0.692	6.15714
0.693	6.16429
0.694	6.17143
0.695	6.17857
0.696	6.18571
0.697	6.19286
0.698	6.2
0.699	6.20714
0.7	6.21429
0.701	6.22143
0.702	6.22857
0.703	6.23571
0.704	6.24643
0.705	6.25357
0.706	6.25714
0.707	6.26786
0.708	6.27143
0.709	6.28214
0.71	6.28929
0.711	6.29643
0.712	6.30357
0.713	6.31071
0.714	6.31786
0.715	6.325
0.716	6.33214
0.717	6.33929
0.718	6.34643
0.719	6.35
0.72	6.36071
0.721	6.36786
0.722	6.375
0.723	6.38214
0.724	6.38929
0.725	6.39643
0.726	6.40357
0.727	6.41071
0.728	6.41786
0.729	6.425
0.73	6.43214
0.731	6.43929
0.732	6.45
0.733	6.45714
0.734	6.46429
0.735	6.47143
0.736	6.47857
0.737	6.48571
0.738	6.49286
0.739	6.5
0.74	6.50714
0.741	6.51071
0.742	6.51786
0.743	6.52857
0.744	6.53571
0.745	6.54286
0.746	6.55
0.747	6.55714
0.748	6.56429
0.749	6.57143
0.75	6.57857
0.751	6.58571
0.752	6.59286
0.753	6.6
0.754	6.60714
0.755	6.61429
0.756	6.62143
0.757	6.62857
0.758	6.63571
0.759	6.64286
0.76	6.65
0.761	6.65714
0.762	6.66429
0.763	6.67143
0.764	6.67857
0.765	6.68571
0.766	6.69286
0.767	6.7
0.768	6.70714
0.769	6.71429
0.77	6.725
0.771	6.73214
0.772	6.73929
0.773	6.74286
0.774	6.75
0.775	6.76071
0.776	6.76429
0.777	6.775
0.778	6.78214
0.779	6.78929
0.78	6.79643
0.781	6.80357
0.782	6.81071
0.783	6.81786
0.784	6.825
0.785	6.83214
0.786	6.83929
0.787	6.85
0.788	6.85714
0.789	6.86429
0.79	6.87143
0.791	6.87857
0.792	6.88571
0.793	6.89286
0.794	6.9
0.795	6.90714
0.796	6.91429
0.797	6.92143
0.798	6.92857
0.799	6.93571
0.8	6.94286
0.801	6.95357
0.802	6.96071
0.803	6.96786
0.804	6.975
0.805	6.98214
0.806	6.98929
0.807	6.99643
0.808	7.00357
0.809	7.01071
0.81	7.01786
0.811	7.025
0.812	7.03214
0.813	7.03929
0.814	7.04643
0.815	7.05357
0.816	7.06071
0.817	7.06786
0.818	7.075
0.819	7.08571
0.82	7.09286
0.821	7.1
0.822	7.10714
0.823	7.11429
0.824	7.12143
0.825	7.12857
0.826	7.13571
0.827	7.14643
0.828	7.15357
0.829	7.16071
0.83	7.16786
0.831	7.175
0.832	7.18214
0.833	7.19286
0.834	7.2
0.835	7.20714
0.836	7.21429
0.837	7.22143
0.838	7.22857
0.839	7.23571
0.84	7.24286
0.841	7.25357
0.842	7.26071
0.843	7.26786
0.844	7.275
0.845	7.28571
0.846	7.29286
0.847	7.3
0.848	7.30714
0.849	7.31429
0.85	7.32143
0.851	7.32857
0.852	7.33571
0.853	7.34643
0.854	7.35357
0.855	7.36071
0.856	7.36786
0.857	7.375
0.858	7.38571
0.859	7.39286
0.86	7.4
0.861	7.40714
0.862	7.41429
0.863	7.425
0.864	7.43214
0.865	7.43929
0.866	7.44643
0.867	7.45357
0.868	7.46071
0.869	7.46786
0.87	7.47857
0.871	7.48571
0.872	7.49286
0.873	7.5
0.874	7.51071
0.875	7.51786
0.876	7.525
0.877	7.53214
0.878	7.54286
0.879	7.55
0.88	7.56071
0.881	7.56786
0.882	7.575
0.883	7.58214
0.884	7.58929
0.885	7.59643
0.886	7.60357
0.887	7.61071
0.888	7.62143
0.889	7.62857
0.89	7.63571
0.891	7.64286
0.892	7.65357
0.893	7.66071
0.894	7.66786
0.895	7.67857
0.896	7.68571
0.897	7.69286
0.898	7.7
0.899	7.71071
0.9	7.71786
0.901	7.725
0.902	7.73571
0.903	7.74286
0.904	7.75
0.905	7.76071
0.906	7.76786
0.907	7.77857
0.908	7.78571
0.909	7.79286
0.91	7.80357
0.911	7.81071
0.912	7.81786
0.913	7.825
0.914	7.83571
0.915	7.84286
0.916	7.85357
0.917	7.86071
0.918	7.87143
0.919	7.87857
0.92	7.88571
0.921	7.89643
0.922	7.90357
0.923	7.91429
0.924	7.92143
0.925	7.92857
0.926	7.93571
0.927	7.94643
0.928	7.95357
0.929	7.96071
0.93	7.97143
0.931	7.97857
0.932	7.98571
0.933	7.99286
0.934	8
0.935	8.01071
0.936	8.01786
0.937	8.025
0.938	8.03571
0.939	8.04286
0.94	8.05
0.941	8.06071
0.942	8.06786
0.943	8.07857
0.944	8.08571
0.945	8.09286
0.946	8.10357
0.947	8.11429
0.948	8.12143
0.949	8.12857
0.95	8.13929
0.951	8.14643
0.952	8.15714
0.953	8.16786
0.954	8.175
0.955	8.18214
0.956	8.19286
0.957	8.2
0.958	8.21071
0.959	8.22143
0.96	8.23214
0.961	8.23929
0.962	8.24643
0.963	8.25357
0.964	8.26429
0.965	8.27143
0.966	8.27857
0.967	8.28929
0.968	8.29643
0.969	8.30714
0.97	8.31786
0.971	8.325
0.972	8.33214
0.973	8.34286
0.974	8.35357
0.975	8.36071
0.976	8.37143
0.977	8.37857
0.978	8.38929
0.979	8.39643
0.98	8.40714
0.981	8.41429
0.982	8.425
0.983	8.43214
0.984	8.44286
0.985	8.45
0.986	8.46071
0.987	8.46786
0.988	8.475
0.989	8.48571
0.99	8.49286
0.991	8.50357
0.992	8.51071
0.993	8.52143
0.994	8.52857
0.995	8.53929
0.996	8.54643
0.997	8.55357
0.998	8.56429
0.999	8.575
1	8.55357
0.999	8.46429
0.998	8.4
0.997	8.35
0.996	8.30714
0.995	8.27143
0.994	8.23571
0.993	8.20357
0.992	8.17143
0.991	8.14286
0.99	8.11429
0.989	8.08929
0.988	8.06429
0.987	8.03929
0.986	8.01429
0.985	7.98929
0.984	7.96786
0.983	7.94286
0.982	7.92143
0.981	7.9
0.98	7.88214
0.979	7.86071
0.978	7.83929
0.977	7.81786
0.976	7.79643
0.975	7.77857
0.974	7.75714
0.973	7.73571
0.972	7.71786
0.971	7.7
0.97	7.68214
0.969	7.66429
0.968	7.64643
0.967	7.625
0.966	7.60714
0.965	7.58929
0.964	7.57143
0.963	7.55357
0.962	7.53571
0.961	7.51786
0.96	7.50357
0.959	7.48571
0.958	7.47143
0.957	7.45357
0.956	7.43571
0.955	7.41786
0.954	7.40357
0.953	7.38571
0.952	7.37143
0.951	7.35357
0.95	7.33929
0.949	7.32143
0.948	7.30714
0.947	7.28929
0.946	7.275
0.945	7.25714
0.944	7.24286
0.943	7.225
0.942	7.21071
0.941	7.19286
0.94	7.17857
0.939	7.16429
0.938	7.15
0.937	7.13571
0.936	7.12143
0.935	7.10714
0.934	7.09286
0.933	7.07857
0.932	7.06429
0.931	7.05
0.93	7.03571
0.929	7.02143
0.928	7.00714
0.927	6.99286
0.926	6.97857
0.925	6.96429
0.924	6.95
0.923	6.93571
0.922	6.92143
0.921	6.90714
0.92	6.89286
0.919	6.87857
0.918	6.86429
0.917	6.85
0.916	6.83571
0.915	6.82143
0.914	6.80714
0.913	6.79286
0.912	6.78214
0.911	6.76786
0.91	6.75357
0.909	6.74286
0.908	6.72857
0.907	6.71429
0.906	6.7
0.905	6.68571
0.904	6.67143
0.903	6.66071
0.902	6.64643
0.901	6.63571
0.9	6.62143
0.899	6.60714
0.898	6.59643
0.897	6.58214
0.896	6.56786
0.895	6.55357
0.894	6.53929
0.893	6.52857
0.892	6.51429
0.891	6.5
0.89	6.48929
0.889	6.475
0.888	6.46429
0.887	6.45
0.886	6.43929
0.885	6.425
0.884	6.41071
0.883	6.39643
0.882	6.38571
0.881	6.37143
0.88	6.35714
0.879	6.34643
0.878	6.33214
0.877	6.32143
0.876	6.30714
0.875	6.29643
0.874	6.28214
0.873	6.27143
0.872	6.25714
0.871	6.24643
0.87	6.23214
0.869	6.22143
0.868	6.20714
0.867	6.19643
0.866	6.18214
0.865	6.16786
0.864	6.15714
0.863	6.14286
0.862	6.13214
0.861	6.12143
0.86	6.10714
0.859	6.09643
0.858	6.08214
0.857	6.07143
0.856	6.05714
0.855	6.04643
0.854	6.03571
0.853	6.025
0.852	6.01071
0.851	6
0.85	5.98571
0.849	5.975
0.848	5.96071
0.847	5.95
0.846	5.93929
0.845	5.925
0.844	5.91429
0.843	5.9
0.842	5.88571
0.841	5.875
0.84	5.86429
0.839	5.85
0.838	5.83571
0.837	5.825
0.836	5.81071
0.835	5.8
0.834	5.78571
0.833	5.775
0.832	5.76429
0.831	5.75
0.83	5.73929
0.829	5.72857
0.828	5.71429
0.827	5.70357
0.826	5.68929
0.825	5.67857
0.824	5.66786
0.823	5.65714
0.822	5.64286
0.821	5.63214
0.82	5.62143
0.819	5.60714
0.818	5.59643
0.817	5.58571
0.816	5.575
0.815	5.56071
0.814	5.55
0.813	5.53929
0.812	5.52857
0.811	5.51786
0.81	5.50357
0.809	5.49643
0.808	5.48214
0.807	5.47143
0.806	5.46071
0.805	5.44643
0.804	5.43571
0.803	5.42143
0.802	5.41071
0.801	5.4
0.8	5.38929
0.799	5.37857
0.798	5.36429
0.797	5.35357
0.796	5.34286
0.795	5.33214
0.794	5.32143
0.793	5.30714
0.792	5.29643
0.791	5.28571
0.79	5.275
0.789	5.26071
0.788	5.25
0.787	5.23929
0.786	5.22857
0.785	5.21786
0.784	5.20714
0.783	5.19643
0.782	5.18571
0.781	5.175
0.78	5.16429
0.779	5.15357
0.778	5.13929
0.777	5.12857
0.776	5.11786
0.775	5.10714
0.774	5.09643
0.773	5.08571
0.772	5.07143
0.771	5.06071
0.77	5.05
0.769	5.03929
0.768	5.02857
0.767	5.01786
0.766	5.00714
0.765	4.99643
0.764	4.98214
0.763	4.97143
0.762	4.96071
0.761	4.95
0.76	4.93929
0.759	4.92857
0.758	4.91786
0.757	4.90714
0.756	4.89643
0.755	4.88571
0.754	4.875
0.753	4.86429
0.752	4.85357
0.751	4.83929
0.75	4.82857
0.749	4.81786
0.748	4.80714
0.747	4.79643
0.746	4.78571
0.745	4.775
0.744	4.76429
0.743	4.75357
0.742	4.74286
0.741	4.72857
0.74	4.71786
0.739	4.70714
0.738	4.69643
0.737	4.68571
0.736	4.67143
0.735	4.66071
0.734	4.65
0.733	4.63929
0.732	4.62857
0.731	4.61786
0.73	4.60714
0.729	4.59643
0.728	4.58571
0.727	4.575
0.726	4.56429
0.725	4.55714
0.724	4.54286
0.723	4.53214
0.722	4.52143
0.721	4.51429
0.72	4.5
0.719	4.48929
0.718	4.47857
0.717	4.46786
0.716	4.45714
0.715	4.44643
0.714	4.43571
0.713	4.425
0.712	4.41429
0.711	4.40357
0.71	4.39286
0.709	4.38214
0.708	4.37143
0.707	4.36071
0.706	4.35
0.705	4.33929
0.704	4.32857
0.703	4.31786
0.702	4.30714
0.701	4.29643
0.7	4.28571
0.699	4.275
0.698	4.26429
0.697	4.25357
0.696	4.24286
0.695	4.23214
0.694	4.22143
0.693	4.21071
0.692	4.2
0.691	4.18929
0.69	4.17857
0.689	4.16786
0.688	4.15714
0.687	4.14643
0.686	4.13571
0.685	4.125
0.684	4.11429
0.683	4.10357
0.682	4.09286
0.681	4.08214
0.68	4.07143
0.679	4.06071
0.678	4.05357
0.677	4.04286
0.676	4.03214
0.675	4.02143
0.674	4.01071
0.673	4
0.672	3.98929
0.671	3.97857
0.67	3.96786
0.669	3.96071
0.668	3.95
0.667	3.93929
0.666	3.92857
0.665	3.91786
0.664	3.90714
0.663	3.89643
0.662	3.88214
0.661	3.87143
0.66	3.86071
0.659	3.85
0.658	3.83929
0.657	3.83214
0.656	3.82143
0.655	3.81071
0.654	3.8
0.653	3.78929
0.652	3.77857
0.651	3.76786
0.65	3.75714
0.649	3.74643
0.648	3.73571
0.647	3.725
0.646	3.71429
0.645	3.70357
0.644	3.69643
0.643	3.68571
0.642	3.675
0.641	3.66429
0.64	3.65357
0.639	3.64286
0.638	3.63214
0.637	3.62143
0.636	3.61071
0.635	3.6
0.634	3.58929
0.633	3.57857
0.632	3.56857
0.631	3.55821
0.63	3.54786
0.629	3.53714
0.628	3.5275
0.627	3.51714
0.626	3.50571
0.625	3.49571
0.624	3.48571
0.623	3.475
0.622	3.46464
0.621	3.45357
0.62	3.44357
0.619	3.43357
0.618	3.42393
0.617	3.41357
0.616	3.40286
0.615	3.39321
0.614	3.3825
0.613	3.37286
0.612	3.36286
0.611	3.3525
0.61	3.3425
0.609	3.33179
0.608	3.32107
0.607	3.31143
0.606	3.30143
0.605	3.29107
0.604	3.28143
0.603	3.27107
0.602	3.26071
0.601	3.25107
0.6	3.24
0.599	3.23
0.598	3.21929
0.597	3.20929
0.596	3.19893
0.595	3.18786
0.594	3.1775
0.593	3.16786
0.592	3.1575
0.591	3.1475
0.59	3.13786
0.589	3.12679
0.588	3.11571
0.587	3.10607
0.586	3.09536
0.585	3.08536
0.584	3.075
0.583	3.06429
0.582	3.05393
0.581	3.04321
0.58	3.03286
0.579	3.02321
0.578	3.01321
0.577	3.00393
0.576	2.99357
0.575	2.98321
0.574	2.97393
0.573	2.96393
0.572	2.95357
0.571	2.94393
0.57	2.93321
0.569	2.92321
0.568	2.91321
0.567	2.9025
0.566	2.89214
0.565	2.88214
0.564	2.87179
0.563	2.86214
0.562	2.85286
0.561	2.84321
0.56	2.83286
0.559	2.8225
0.558	2.81214
0.557	2.8025
0.556	2.79179
0.555	2.78107
0.554	2.77179
0.553	2.76143
0.552	2.75143
0.551	2.74107
0.55	2.73071
0.549	2.72
0.548	2.71036
0.547	2.70071
0.546	2.69107
0.545	2.68214
0.544	2.67214
0.543	2.66214
0.542	2.65286
0.541	2.64286
0.54	2.63286
0.539	2.62357
0.538	2.61321
0.537	2.6025
0.536	2.59321
0.535	2.58321
0.534	2.57393
0.533	2.56357
0.532	2.55321
0.531	2.5425
0.53	2.5325
0.529	2.52393
0.528	2.51393
0.527	2.50321
0.526	2.49357
0.525	2.48286
0.524	2.4725
0.523	2.46286
0.522	2.45286
0.521	2.44357
0.52	2.43429
0.519	2.42536
0.518	2.41536
0.517	2.40536
0.516	2.39536
0.515	2.385
0.514	2.37464
0.513	2.36536
0.512	2.35536
0.511	2.34571
0.51	2.33607
0.509	2.32571
0.508	2.31643
0.507	2.3075
0.506	2.2975
0.505	2.28786
0.504	2.27857
0.503	2.26821
0.502	2.25786
0.501	2.24893
0.5	2.23893
0.499	2.22893
0.498	2.21893
0.497	2.20929
0.496	2.2
0.495	2.19
0.494	2.18036
0.493	2.16964
0.492	2.15929
0.491	2.15
0.49	2.14036
0.489	2.13107
0.488	2.12143
0.487	2.11143
0.486	2.10107
0.485	2.09179
0.484	2.0825
0.483	2.07214
0.482	2.06286
0.481	2.05357
0.48	2.04357
0.479	2.03429
0.478	2.02464
0.477	2.01536
0.476	2.00536
0.475	1.99607
0.474	1.98679
0.473	1.97679
0.472	1.9675
0.471	1.9575
0.47	1.94821
0.469	1.93821
0.468	1.92857
0.467	1.91821
0.466	1.90821
0.465	1.89893
0.464	1.88964
0.463	1.88036
0.462	1.87107
0.461	1.86143
0.46	1.85107
0.459	1.84179
0.458	1.83214
0.457	1.8225
0.456	1.81214
0.455	1.80321
0.454	1.79393
0.453	1.78464
0.452	1.775
0.451	1.76536
0.45	1.755
0.449	1.74571
0.448	1.73536
0.447	1.72643
0.446	1.71714
0.445	1.70714
0.444	1.6975
0.443	1.68893
0.442	1.67893
0.441	1.66929
0.44	1.66
0.439	1.65036
0.438	1.64036
0.437	1.63143
0.436	1.62107
0.435	1.61036
0.434	1.60036
0.433	1.59107
0.432	1.58143
0.431	1.57179
0.43	1.56286
0.429	1.55286
0.428	1.54357
0.427	1.53464
0.426	1.52464
0.425	1.51536
0.424	1.50679
0.423	1.4975
0.422	1.48786
0.421	1.47821
0.42	1.46821
0.419	1.45893
0.418	1.44929
0.417	1.44
0.416	1.43036
0.415	1.42143
0.414	1.41214
0.413	1.4025
0.412	1.3925
0.411	1.38321
0.41	1.37286
0.409	1.36179
0.408	1.35321
0.407	1.34393
0.406	1.33429
0.405	1.32464
0.404	1.31607
0.403	1.30571
0.402	1.29607
0.401	1.28714
0.4	1.27786
0.399	1.26929
0.398	1.26
0.397	1.25
0.396	1.24071
0.395	1.23107
0.394	1.22143
0.393	1.21214
0.392	1.2025
0.391	1.19321
0.39	1.18357
0.389	1.175
0.388	1.16571
0.387	1.15679
0.386	1.14714
0.385	1.13786
0.384	1.12821
0.383	1.11857
0.382	1.10964
0.381	1.10036
0.38	1.09179
0.379	1.0825
0.378	1.0725
0.377	1.06286
0.376	1.05321
0.375	1.04429
0.374	1.03536
0.373	1.02571
0.372	1.01643
0.371	1.00679
0.37	0.997857
0.369	0.988571
0.368	0.979286
0.367	0.97
0.366	0.961071
0.365	0.951429
0.364	0.941786
0.363	0.932857
0.362	0.923214
0.361	0.914286
0.36	0.905
0.359	0.895714
0.358	0.886429
0.357	0.877143
0.356	0.867857
0.355	0.858571
0.354	0.848929
0.353	0.839643
0.352	0.830357
0.351	0.820714
0.35	0.811071
0.349	0.802143
0.348	0.792857
0.347	0.783929
0.346	0.774643
0.345	0.765357
0.344	0.756786
0.343	0.747857
0.342	0.737857
0.341	0.728571
0.34	0.72
0.339	0.710357
0.338	0.701429
0.337	0.692143
0.336	0.683214
0.335	0.673929
0.334	0.665714
0.333	0.656071
0.332	0.646429
0.331	0.637857
0.33	0.628571
0.329	0.619643
0.328	0.61
0.327	0.600714
0.326	0.590714
0.325	0.581786
0.324	0.572857
0.323	0.563214
0.322	0.553571
0.321	0.544643
0.32	0.535357
0.319	0.525714
0.318	0.516786
0.317	0.507857
0.316	0.498929
0.315	0.49
0.314	0.479643
0.313	0.470714
0.312	0.461786
0.311	0.451786
0.31	0.443214
0.309	0.433929
0.308	0.425
0.307	0.415357
0.306	0.406071
0.305	0.397143
0.304	0.388214
0.303	0.378929
0.302	0.37
0.301	0.360714
0.3	0.351643
0.299	0.342643
0.298	0.333143
0.297	0.323857
0.296	0.315143
0.295	0.306429
0.294	0.296893
0.293	0.287821
0.292	0.279
0.291	0.269571
0.29	0.260429
0.289	0.252
0.288	0.242536
0.287	0.233429
0.286	0.224536
0.285	0.215321
0.284	0.206107
0.283	0.197679
0.282	0.188214
0.281	0.178964
0.28	0.170036
0.279	0.1605
0.278	0.151786
0.277	0.142964
0.276	0.134107
0.275	0.125143
0.274	0.11575
0.273	0.107
0.272	0.0976429
0.271	0.0885
0.27	0.0800714
0.269	0.0707143
0.268	0.0613214
0.267	0.0525714
0.266	0.0433214
0.265	0.0343036
0.264	0.0252536
0.263	0.0164786
0.262	0.00744643
0.261	-0.00167893
0.26	-0.0108929
0.259	-0.0201679
0.258	-0.02925
0.257	-0.0383571
0.256	-0.0481071
0.255	-0.0568929
0.254	-0.0654643
0.253	-0.0743214
0.252	-0.0831429
0.251	-0.0919286
0.25	-0.101429
0.249	-0.110964
0.248	-0.120214
0.247	-0.129107
0.246	-0.138107
0.245	-0.146607
0.244	-0.155607
0.243	-0.165071
0.242	-0.174536
0.241	-0.183357
0.24	-0.192286
0.239	-0.201286
0.238	-0.210357
0.237	-0.21975
0.236	-0.229107
0.235	-0.238
0.234	-0.247393
0.233	-0.256571
0.232	-0.265536
0.231	-0.274893
0.23	-0.284214
0.229	-0.2935
0.228	-0.302679
0.227	-0.311821
0.226	-0.321036
0.225	-0.330071
0.224	-0.339643
0.223	-0.348357
0.222	-0.357143
0.221	-0.366429
0.22	-0.375
0.219	-0.383571
0.218	-0.393214
0.217	-0.403214
0.216	-0.412143
0.215	-0.420714
0.214	-0.43
0.213	-0.438571
0.212	-0.447857
0.211	-0.457143
0.21	-0.466786
0.209	-0.475357
0.208	-0.484643
0.207	-0.493929
0.206	-0.5025
0.205	-0.512143
0.204	-0.521786
0.203	-0.531071
0.202	-0.54
0.201	-0.548929
0.2	-0.557857
0.199	-0.567143
0.198	-0.576786
0.197	-0.585714
0.196	-0.594643
0.195	-0.603929
0.194	-0.613214
0.193	-0.622143
0.192	-0.632143
0.191	-0.641429
0.19	-0.65
0.189	-0.658929
0.188	-0.668214
0.187	-0.677143
0.186	-0.686429
0.185	-0.695357
0.184	-0.704286
0.183	-0.713571
0.182	-0.722857
0.181	-0.732143
0.18	-0.741429
0.179	-0.750714
0.178	-0.76
0.177	-0.768929
0.176	-0.778214
0.175	-0.7875
0.174	-0.796429
0.173	-0.805714
0.172	-0.815357
0.171	-0.824286
0.17	-0.833571
0.169	-0.842857
0.168	-0.852143
0.167	-0.861786
0.166	-0.871429
0.165	-0.880357
0.164	-0.889643
0.163	-0.898929
0.162	-0.908214
0.161	-0.9175
0.16	-0.927143
0.159	-0.936786
0.158	-0.945357
0.157	-0.955
0.156	-0.964286
0.155	-0.973571
0.154	-0.983214
0.153	-0.993214
0.152	-1.00179
0.151	-1.01107
0.15	-1.02071
0.149	-1.03
0.148	-1.03929
0.147	-1.04893
0.146	-1.05857
0.145	-1.0675
0.144	-1.07679
0.143	-1.08643
0.142	-1.09536
0.141	-1.10536
0.14	-1.115
0.139	-1.12429
0.138	-1.13393
0.137	-1.14321
0.136	-1.15286
0.135	-1.16214
0.134	-1.17179
0.133	-1.18143
0.132	-1.19071
0.131	-1.2
0.13	-1.20964
0.129	-1.21893
0.128	-1.22893
0.127	-1.23857
0.126	-1.24786
0.125	-1.2575
0.124	-1.26714
0.123	-1.27643
0.122	-1.28643
0.121	-1.29571
0.12	-1.305
0.119	-1.31464
0.118	-1.32464
0.117	-1.33429
0.116	-1.34393
0.115	-1.35393
0.114	-1.36357
0.113	-1.37321
0.112	-1.38321
0.111	-1.39286
0.11	-1.40179
0.109	-1.41179
0.108	-1.42179
0.107	-1.43143
0.106	-1.44107
0.105	-1.45071
0.104	-1.46036
0.103	-1.47036
0.102	-1.48071
0.101	-1.49036
0.1	-1.5
0.099	-1.51
0.098	-1.51964
0.097	-1.52929
0.096	-1.53893
0.095	-1.54929
0.094	-1.55821
0.093	-1.56821
0.092	-1.57821
0.091	-1.58786
0.09	-1.59786
0.089	-1.60821
0.088	-1.61821
0.087	-1.62786
0.086	-1.63786
0.085	-1.6475
0.084	-1.6575
0.083	-1.6675
0.082	-1.6775
0.081	-1.68714
0.08	-1.69714
0.079	-1.70714
0.078	-1.71679
0.077	-1.72714
0.076	-1.7375
0.075	-1.7475
0.074	-1.7575
0.073	-1.76786
0.072	-1.7775
0.071	-1.7875
0.07	-1.79786
0.069	-1.80786
0.068	-1.81786
0.067	-1.82786
0.066	-1.83821
0.065	-1.84786
0.064	-1.85857
0.063	-1.86893
0.062	-1.87893
0.061	-1.88929
0.06	-1.89929
0.059	-1.90893
0.058	-1.91929
0.057	-1.93
0.056	-1.94
0.055	-1.95036
0.054	-1.96036
0.053	-1.97071
0.052	-1.98107
0.051	-1.99214
0.05	-2.0025
0.049	-2.0125
0.048	-2.02286
0.047	-2.03357
0.046	-2.04321
0.045	-2.05393
0.044	-2.06464
0.043	-2.075
0.042	-2.08536
0.041	-2.09571
0.04	-2.10607
0.039	-2.11679
0.038	-2.1275
0.037	-2.13786
0.036	-2.14857
0.035	-2.15893
0.034	-2.16964
0.033	-2.18
0.032	-2.19071
0.031	-2.20143
0.03	-2.21179
0.029	-2.22286
0.028	-2.23357
0.027	-2.24393
0.026	-2.255
0.025	-2.26607
0.024	-2.27679
0.023	-2.28786
0.022	-2.29857
0.021	-2.30929
0.02	-2.31964
0.019	-2.33107
0.018	-2.34179
0.017	-2.3525
0.016	-2.36321
0.015	-2.37429
0.014	-2.38464
0.013	-2.39643
0.012	-2.4075
0.011	-2.41821
0.01	-2.42929
0.009	-2.44036
0.008	-2.45143
0.007	-2.4625
0.006	-2.47357
0.005	-2.48464
0.004	-2.49571
0.003	-2.50679
0.002	-2.51821
[truncated: 1 more rows]

## Sheet: sr_0.06
U	I
0	-3.13607
0.001	-2.98107
0.002	-2.86571
0.003	-2.76893
0.004	-2.68321
0.005	-2.60571
0.006	-2.53321
0.007	-2.46536
0.008	-2.40214
0.009	-2.34107
0.01	-2.28321
0.011	-2.22786
0.012	-2.17429
0.013	-2.12214
0.014	-2.0725
0.015	-2.02393
0.016	-1.97679
0.017	-1.93036
0.018	-1.88607
0.019	-1.84179
0.02	-1.79857
0.021	-1.75714
0.022	-1.71571
0.023	-1.675
0.024	-1.63571
0.025	-1.59643
0.026	-1.5575
0.027	-1.52071
0.028	-1.48393
0.029	-1.4475
0.03	-1.41143
0.031	-1.37571
0.032	-1.34071
0.033	-1.30607
0.034	-1.27214
0.035	-1.23857
0.036	-1.205
0.037	-1.17286
0.038	-1.14
0.039	-1.10714
0.04	-1.07643
0.041	-1.04464
0.042	-1.01357
0.043	-0.983214
0.044	-0.952857
0.045	-0.9225
0.046	-0.892857
0.047	-0.863571
0.048	-0.834286
0.049	-0.805
0.05	-0.776429
0.051	-0.747143
0.052	-0.718929
0.053	-0.691786
0.054	-0.663929
0.055	-0.636429
0.056	-0.609643
0.057	-0.582143
0.058	-0.555357
0.059	-0.528929
0.06	-0.5025
0.061	-0.476071
0.062	-0.45
0.063	-0.423929
0.064	-0.397857
0.065	-0.3725
0.066	-0.3475
0.067	-0.322393
0.068	-0.297179
0.069	-0.272643
0.07	-0.247571
0.071	-0.223071
0.072	-0.199286
0.073	-0.174964
0.074	-0.15075
0.075	-0.127071
0.076	-0.103143
0.077	-0.0793929
0.078	-0.0562143
0.079	-0.0327857
0.08	-0.00992857
0.081	0.0134179
0.082	0.03625
0.083	0.0590357
0.084	0.0817143
0.085	0.103821
0.086	0.126321
0.087	0.148643
0.088	0.170464
0.089	0.192821
0.09	0.215179
0.091	0.236429
0.092	0.25825
0.093	0.28
0.094	0.301464
0.095	0.322929
0.096	0.344393
0.097	0.365357
0.098	0.386429
0.099	0.4075
0.1	0.428571
0.101	0.449286
0.102	0.470357
0.103	0.491071
0.104	0.510714
0.105	0.531429
0.106	0.551786
0.107	0.571786
0.108	0.5925
0.109	0.6125
0.11	0.631786
0.111	0.652143
0.112	0.671786
0.113	0.691429
0.114	0.710714
0.115	0.731071
0.116	0.750357
0.117	0.769286
0.118	0.788929
0.119	0.808214
0.12	0.827143
0.121	0.846429
0.122	0.865357
0.123	0.883929
0.124	0.9025
0.125	0.921429
0.126	0.940357
0.127	0.959286
0.128	0.977857
0.129	0.996429
0.13	1.01464
0.131	1.03286
0.132	1.05107
0.133	1.06929
0.134	1.0875
0.135	1.10607
0.136	1.12357
0.137	1.14179
0.138	1.16
0.139	1.1775
0.14	1.19536
0.141	1.21357
0.142	1.23107
0.143	1.24857
0.144	1.26571
0.145	1.28321
0.146	1.30071
0.147	1.31857
0.148	1.33571
0.149	1.35286
0.15	1.37
0.151	1.38714
0.152	1.40429
0.153	1.42143
0.154	1.43929
0.155	1.45536
0.156	1.4725
0.157	1.48929
0.158	1.50571
0.159	1.5225
0.16	1.53964
0.161	1.55571
0.162	1.57214
0.163	1.58857
0.164	1.605
0.165	1.62107
0.166	1.63821
0.167	1.65464
0.168	1.67
0.169	1.68679
0.17	1.70321
0.171	1.71893
0.172	1.73536
0.173	1.75143
0.174	1.76714
0.175	1.78321
0.176	1.79929
0.177	1.815
0.178	1.83071
0.179	1.84679
0.18	1.86286
0.181	1.87786
0.182	1.89321
0.183	1.90893
0.184	1.92393
0.185	1.94
0.186	1.95607
0.187	1.97107
0.188	1.98643
0.189	2.00143
0.19	2.01679
0.191	2.03214
0.192	2.04786
0.193	2.06286
0.194	2.07786
0.195	2.09286
0.196	2.10857
0.197	2.12357
0.198	2.13893
0.199	2.15429
0.2	2.16857
0.201	2.18393
0.202	2.19893
0.203	2.21321
0.204	2.22857
0.205	2.24429
0.206	2.25821
0.207	2.27286
0.208	2.2875
0.209	2.30179
0.21	2.31643
0.211	2.33107
0.212	2.34571
0.213	2.36
0.214	2.37429
0.215	2.38857
0.216	2.40286
0.217	2.4175
0.218	2.4325
0.219	2.44607
0.22	2.46036
0.221	2.47393
0.222	2.48821
0.223	2.5025
0.224	2.5175
0.225	2.53143
0.226	2.54536
0.227	2.55964
0.228	2.57393
0.229	2.58714
0.23	2.60143
0.231	2.61536
0.232	2.62857
0.233	2.64214
0.234	2.65643
0.235	2.67
0.236	2.68393
0.237	2.69786
0.238	2.71107
0.239	2.725
0.24	2.73857
0.241	2.75214
0.242	2.76571
0.243	2.78
0.244	2.79429
0.245	2.80714
0.246	2.82036
0.247	2.83429
0.248	2.84786
0.249	2.86107
0.25	2.87464
0.251	2.88679
0.252	2.90107
0.253	2.91429
0.254	2.9275
0.255	2.94071
0.256	2.95429
0.257	2.9675
0.258	2.98
0.259	2.99286
0.26	3.00571
0.261	3.01857
0.262	3.0325
0.263	3.04643
0.264	3.05857
0.265	3.07179
0.266	3.085
0.267	3.09786
0.268	3.11143
0.269	3.12464
0.27	3.13679
0.271	3.15
0.272	3.16286
0.273	3.17607
0.274	3.18893
0.275	3.20179
0.276	3.21464
0.277	3.22714
0.278	3.24036
0.279	3.25321
0.28	3.265
0.281	3.27821
0.282	3.29107
0.283	3.30286
0.284	3.31571
0.285	3.32857
0.286	3.34071
0.287	3.35357
0.288	3.36571
0.289	3.37857
0.29	3.39071
0.291	3.40357
0.292	3.41571
0.293	3.42786
0.294	3.44107
0.295	3.45321
0.296	3.46464
0.297	3.47679
0.298	3.48964
0.299	3.50143
0.3	3.51393
0.301	3.52679
0.302	3.53857
0.303	3.55107
0.304	3.56321
0.305	3.575
0.306	3.58929
0.307	3.6
0.308	3.61071
0.309	3.625
0.31	3.63571
0.311	3.64643
0.312	3.66071
0.313	3.67143
0.314	3.68571
0.315	3.69643
0.316	3.70714
0.317	3.71786
0.318	3.73214
0.319	3.74286
0.32	3.75357
0.321	3.76786
0.322	3.77857
0.323	3.78929
0.324	3.8
0.325	3.81429
0.326	3.825
0.327	3.83571
0.328	3.84643
0.329	3.86071
0.33	3.87143
0.331	3.88214
0.332	3.89643
0.333	3.90714
0.334	3.91786
0.335	3.92857
0.336	3.94286
0.337	3.95357
0.338	3.96429
0.339	3.975
0.34	3.98571
0.341	3.99643
0.342	4.00714
0.343	4.02143
0.344	4.03214
0.345	4.04286
0.346	4.05357
0.347	4.06429
0.348	4.075
0.349	4.08571
0.35	4.1
0.351	4.11071
0.352	4.12143
0.353	4.13214
0.354	4.14286
0.355	4.15357
0.356	4.16786
0.357	4.17857
0.358	4.18929
0.359	4.2
0.36	4.21071
0.361	4.22143
0.362	4.23214
0.363	4.24286
0.364	4.25357
0.365	4.26429
0.366	4.275
0.367	4.28571
0.368	4.29643
0.369	4.31071
0.37	4.32143
0.371	4.33214
0.372	4.34286
0.373	4.35357
0.374	4.36429
0.375	4.375
0.376	4.38571
0.377	4.39643
0.378	4.40714
0.379	4.41786
0.38	4.42857
0.381	4.43929
0.382	4.45
0.383	4.46071
0.384	4.47143
0.385	4.48214
0.386	4.49286
0.387	4.50357
0.388	4.51429
0.389	4.525
0.39	4.53571
0.391	4.54643
0.392	4.55714
0.393	4.56786
0.394	4.57857
0.395	4.58929
0.396	4.59643
0.397	4.60714
0.398	4.61786
0.399	4.62857
0.4	4.63929
0.401	4.65
0.402	4.66071
0.403	4.67143
0.404	4.68214
0.405	4.69286
0.406	4.70357
0.407	4.71071
0.408	4.72143
0.409	4.73214
0.41	4.74643
0.411	4.75357
0.412	4.76429
0.413	4.775
0.414	4.78571
0.415	4.79286
0.416	4.80714
0.417	4.81429
0.418	4.825
0.419	4.83571
0.42	4.84643
0.421	4.85714
0.422	4.86429
0.423	4.875
0.424	4.88571
0.425	4.89643
0.426	4.90714
0.427	4.91429
0.428	4.925
0.429	4.93571
0.43	4.94643
0.431	4.95714
0.432	4.96786
0.433	4.975
0.434	4.98571
0.435	4.99643
0.436	5.00714
0.437	5.01786
0.438	5.02857
0.439	5.03571
0.44	5.04643
0.441	5.05714
0.442	5.06786
0.443	5.075
0.444	5.08571
0.445	5.09643
0.446	5.10714
0.447	5.11429
0.448	5.125
0.449	5.13571
0.45	5.14643
0.451	5.15357
0.452	5.16429
0.453	5.175
0.454	5.18571
0.455	5.19643
0.456	5.20357
0.457	5.21429
0.458	5.225
0.459	5.23214
0.46	5.24286
0.461	5.25357
0.462	5.26429
0.463	5.27143
0.464	5.28214
0.465	5.29286
0.466	5.3
0.467	5.31071
0.468	5.32143
0.469	5.32857
0.47	5.33929
0.471	5.35
0.472	5.35714
0.473	5.36786
0.474	5.37857
0.475	5.38571
0.476	5.39643
0.477	5.40714
0.478	5.41429
0.479	5.425
0.48	5.43571
0.481	5.44286
0.482	5.45357
0.483	5.46071
0.484	5.47143
0.485	5.48214
0.486	5.48929
0.487	5.5
0.488	5.51071
0.489	5.51786
0.49	5.52857
0.491	5.53571
0.492	5.54643
0.493	5.55357
0.494	5.56429
0.495	5.57143
0.496	5.58214
0.497	5.58929
0.498	5.6
0.499	5.61071
0.5	5.61786
0.501	5.62857
0.502	5.63571
0.503	5.64643
0.504	5.65714
0.505	5.66429
0.506	5.675
0.507	5.68214
0.508	5.69286
0.509	5.70357
0.51	5.71071
0.511	5.72143
0.512	5.72857
0.513	5.73929
0.514	5.74643
0.515	5.75714
0.516	5.76786
0.517	5.775
0.518	5.78571
0.519	5.79286
0.52	5.80357
0.521	5.81071
0.522	5.82143
0.523	5.83214
0.524	5.83929
0.525	5.85
0.526	5.85714
0.527	5.86429
0.528	5.875
0.529	5.88214
0.53	5.89286
0.531	5.90357
0.532	5.91071
0.533	5.91786
0.534	5.92857
0.535	5.93571
0.536	5.94643
0.537	5.95357
0.538	5.96429
0.539	5.97143
0.54	5.98214
0.541	5.99286
0.542	6
0.543	6.01071
0.544	6.01786
0.545	6.02857
0.546	6.03571
0.547	6.04643
0.548	6.05357
0.549	6.06429
0.55	6.075
0.551	6.08214
0.552	6.08929
0.553	6.1
0.554	6.11071
0.555	6.11786
0.556	6.12857
0.557	6.13571
0.558	6.14643
0.559	6.15357
0.56	6.16429
0.561	6.17143
0.562	6.18214
0.563	6.18929
0.564	6.19643
0.565	6.20714
0.566	6.21429
0.567	6.225
0.568	6.23214
0.569	6.24286
0.57	6.25
0.571	6.26071
0.572	6.26786
0.573	6.275
0.574	6.28571
0.575	6.29286
0.576	6.30357
0.577	6.31071
0.578	6.32143
0.579	6.32857
0.58	6.33571
0.581	6.34643
0.582	6.35357
0.583	6.36429
0.584	6.37143
0.585	6.38214
0.586	6.38929
0.587	6.4
0.588	6.40714
0.589	6.41786
0.59	6.425
0.591	6.43571
0.592	6.44286
0.593	6.45357
0.594	6.46071
0.595	6.46786
0.596	6.47857
0.597	6.48571
0.598	6.49643
0.599	6.50357
0.6	6.51429
0.601	6.52143
0.602	6.52857
0.603	6.53929
0.604	6.54643
0.605	6.55714
0.606	6.56429
0.607	6.57143
0.608	6.58214
0.609	6.58929
0.61	6.59643
0.611	6.60714
0.612	6.61429
0.613	6.625
0.614	6.63214
0.615	6.64286
0.616	6.65
0.617	6.65714
0.618	6.66429
0.619	6.675
0.62	6.68571
0.621	6.69286
0.622	6.7
0.623	6.71071
0.624	6.71786
0.625	6.725
0.626	6.73214
0.627	6.74286
0.628	6.75
0.629	6.75714
0.63	6.76429
0.631	6.775
0.632	6.78214
0.633	6.79286
0.634	6.8
0.635	6.80714
0.636	6.81429
0.637	6.825
0.638	6.83214
0.639	6.83929
0.64	6.85
0.641	6.85714
0.642	6.86786
0.643	6.875
0.644	6.88571
0.645	6.89286
0.646	6.9
0.647	6.91071
0.648	6.91786
0.649	6.92857
0.65	6.93571
0.651	6.94286
0.652	6.95
0.653	6.96071
0.654	6.96786
0.655	6.975
0.656	6.98571
0.657	6.99286
0.658	7
0.659	7.01071
0.66	7.01786
0.661	7.02857
0.662	7.03571
0.663	7.04286
0.664	7.05357
0.665	7.06429
0.666	7.07143
0.667	7.07857
0.668	7.08571
0.669	7.09286
0.67	7.10357
0.671	7.11071
0.672	7.11786
0.673	7.12857
0.674	7.13571
0.675	7.14286
0.676	7.15357
0.677	7.16071
0.678	7.16786
0.679	7.17857
0.68	7.18571
0.681	7.19286
0.682	7.20357
0.683	7.21071
0.684	7.21786
0.685	7.225
0.686	7.23571
0.687	7.24286
0.688	7.25
0.689	7.25714
0.69	7.26429
0.691	7.275
0.692	7.28214
0.693	7.28929
0.694	7.3
0.695	7.30714
0.696	7.31429
0.697	7.325
0.698	7.33214
0.699	7.33929
0.7	7.35
0.701	7.35714
0.702	7.36429
0.703	7.37143
0.704	7.38214
0.705	7.38929
0.706	7.4
0.707	7.40714
0.708	7.41429
0.709	7.425
0.71	7.43214
0.711	7.44286
0.712	7.45
0.713	7.45714
0.714	7.46786
0.715	7.475
0.716	7.48571
0.717	7.49286
0.718	7.5
0.719	7.50714
0.72	7.51429
0.721	7.525
0.722	7.53214
0.723	7.54286
0.724	7.55
0.725	7.55714
0.726	7.56429
0.727	7.575
0.728	7.58214
0.729	7.58929
0.73	7.6
0.731	7.60714
0.732	7.61429
0.733	7.625
0.734	7.63214
0.735	7.63929
0.736	7.64643
0.737	7.65714
0.738	7.66429
0.739	7.67143
0.74	7.68214
0.741	7.68929
0.742	7.7
0.743	7.70714
0.744	7.71429
0.745	7.72143
0.746	7.73214
0.747	7.73929
0.748	7.74643
0.749	7.75357
0.75	7.76429
0.751	7.77143
0.752	7.77857
0.753	7.78929
0.754	7.79643
0.755	7.80357
0.756	7.81429
0.757	7.82143
0.758	7.82857
0.759	7.83929
0.76	7.84643
0.761	7.85357
0.762	7.86071
0.763	7.87143
0.764	7.87857
0.765	7.88571
0.766	7.89643
0.767	7.90357
0.768	7.91071
0.769	7.92143
0.77	7.92857
0.771	7.93929
0.772	7.94643
0.773	7.95714
0.774	7.96429
0.775	7.975
0.776	7.98214
0.777	7.98929
0.778	7.99643
0.779	8.00714
0.78	8.01429
0.781	8.02143
0.782	8.02857
0.783	8.03929
0.784	8.04643
0.785	8.05357
0.786	8.06429
0.787	8.07143
0.788	8.08214
0.789	8.08929
0.79	8.09643
0.791	8.10357
0.792	8.11429
0.793	8.12143
0.794	8.13214
0.795	8.13929
0.796	8.14643
0.797	8.15714
0.798	8.16429
0.799	8.17143
0.8	8.17857
0.801	8.18929
0.802	8.19643
0.803	8.20357
0.804	8.21429
0.805	8.22143
0.806	8.22857
0.807	8.23929
0.808	8.25
0.809	8.25714
0.81	8.26429
0.811	8.275
0.812	8.28214
0.813	8.28929
0.814	8.3
0.815	8.30714
0.816	8.31786
0.817	8.325
0.818	8.33571
0.819	8.34643
0.82	8.35357
0.821	8.36071
0.822	8.36786
0.823	8.37857
0.824	8.38929
0.825	8.39643
0.826	8.40357
0.827	8.41071
0.828	8.42143
0.829	8.42857
0.83	8.43929
0.831	8.44643
0.832	8.45714
0.833	8.46429
0.834	8.47143
0.835	8.47857
0.836	8.48929
0.837	8.49643
0.838	8.50714
0.839	8.51429
0.84	8.525
0.841	8.53214
0.842	8.53929
0.843	8.55
0.844	8.55714
0.845	8.56786
0.846	8.575
0.847	8.58214
0.848	8.59286
0.849	8.6
0.85	8.61071
0.851	8.61786
0.852	8.62857
0.853	8.63571
0.854	8.64643
0.855	8.65357
0.856	8.66429
0.857	8.67143
0.858	8.67857
0.859	8.68571
0.86	8.69643
0.861	8.70357
0.862	8.71429
0.863	8.72143
0.864	8.73214
0.865	8.73929
0.866	8.75
0.867	8.75714
0.868	8.76786
0.869	8.775
0.87	8.78571
0.871	8.79643
0.872	8.80357
0.873	8.81071
0.874	8.82143
0.875	8.82857
0.876	8.83929
0.877	8.85
0.878	8.85714
0.879	8.86429
0.88	8.875
0.881	8.88214
0.882	8.89286
0.883	8.9
0.884	8.91071
0.885	8.91786
0.886	8.92857
0.887	8.93929
0.888	8.94643
0.889	8.95357
0.89	8.96429
0.891	8.975
0.892	8.98214
0.893	8.99286
0.894	9
0.895	9.01071
0.896	9.01786
0.897	9.025
0.898	9.03571
0.899	9.04286
0.9	9.05357
0.901	9.06429
0.902	9.07143
0.903	9.07857
0.904	9.08929
0.905	9.1
0.906	9.10714
0.907	9.11786
0.908	9.125
0.909	9.13571
0.91	9.14286
0.911	9.15
0.912	9.16071
0.913	9.16786
0.914	9.17857
0.915	9.18929
0.916	9.2
0.917	9.20714
0.918	9.21786
0.919	9.225
0.92	9.23214
0.921	9.24286
0.922	9.25357
0.923	9.26071
0.924	9.27143
0.925	9.28214
0.926	9.29286
0.927	9.3
0.928	9.31071
0.929	9.32143
0.93	9.32857
0.931	9.33929
0.932	9.34643
0.933	9.35714
0.934	9.36429
0.935	9.375
0.936	9.38214
0.937	9.38929
0.938	9.4
0.939	9.41071
0.94	9.41786
0.941	9.42857
0.942	9.43929
0.943	9.45
0.944	9.45714
0.945	9.46786
0.946	9.47857
0.947	9.48571
0.948	9.49643
0.949	9.50714
0.95	9.51429
0.951	9.525
0.952	9.53571
0.953	9.54643
0.954	9.55357
0.955	9.56429
0.956	9.57143
0.957	9.58214
0.958	9.58929
0.959	9.6
0.96	9.61071
0.961	9.61786
0.962	9.62857
0.963	9.63571
0.964	9.64643
0.965	9.65714
0.966	9.66786
0.967	9.67857
0.968	9.68571
0.969	9.69286
0.97	9.70357
0.971	9.71429
0.972	9.725
0.973	9.73571
0.974	9.74286
0.975	9.75357
0.976	9.76429
0.977	9.77857
0.978	9.78571
0.979	9.79286
0.98	9.80357
0.981	9.81429
0.982	9.825
0.983	9.83214
0.984	9.84286
0.985	9.85
0.986	9.86071
0.987	9.87143
0.988	9.88214
0.989	9.89286
0.99	9.9
0.991	9.91071
0.992	9.91786
0.993	9.92857
0.994	9.93929
0.995	9.95
0.996	9.96071
0.997	9.97143
0.998	9.98214
0.999	9.99286
1	9.93929
0.999	9.83214
0.998	9.76071
0.997	9.70357
0.996	9.65
0.995	9.60357
0.994	9.56429
0.993	9.525
0.992	9.48571
0.991	9.45357
0.99	9.41786
0.989	9.38214
0.988	9.35
0.987	9.32143
0.986	9.28929
0.985	9.26071
0.984	9.23214
0.983	9.20714
0.982	9.17857
0.981	9.15357
0.98	9.125
0.979	9.1
0.978	9.075
0.977	9.05
0.976	9.025
0.975	9
0.974	8.97857
0.973	8.95357
0.972	8.93214
0.971	8.91071
0.97	8.88571
0.969	8.86429
0.968	8.84286
0.967	8.82143
0.966	8.8
0.965	8.77857
0.964	8.75714
0.963	8.73571
0.962	8.71429
0.961	8.69286
0.96	8.67143
0.959	8.65
0.958	8.62857
0.957	8.61071
0.956	8.59286
0.955	8.57143
0.954	8.55357
0.953	8.53571
0.952	8.51429
0.951	8.49643
0.95	8.47857
0.949	8.45714
0.948	8.43571
0.947	8.41786
0.946	8.39643
0.945	8.37857
0.944	8.36071
0.943	8.34286
0.942	8.325
0.941	8.30714
0.94	8.28929
0.939	8.27143
0.938	8.25
0.937	8.23214
0.936	8.21429
0.935	8.19643
0.934	8.17857
0.933	8.16071
0.932	8.14643
0.931	8.12857
0.93	8.11071
0.929	8.09286
0.928	8.075
0.927	8.05714
0.926	8.04286
0.925	8.025
0.924	8.00714
0.923	7.99286
0.922	7.975
0.921	7.95714
0.92	7.93929
0.919	7.92143
0.918	7.90714
0.917	7.88929
0.916	7.87143
0.915	7.85714
0.914	7.83929
0.913	7.82143
0.912	7.80714
0.911	7.78929
0.91	7.775
0.909	7.75714
0.908	7.73929
0.907	7.725
0.906	7.70714
0.905	7.69286
0.904	7.675
0.903	7.66071
0.902	7.64286
0.901	7.62857
0.9	7.61429
0.899	7.6
0.898	7.58214
0.897	7.56786
0.896	7.55357
0.895	7.53571
0.894	7.52143
0.893	7.50357
0.892	7.48929
0.891	7.475
0.89	7.45714
0.889	7.44286
0.888	7.425
0.887	7.41071
0.886	7.39643
0.885	7.38214
0.884	7.36786
0.883	7.35
0.882	7.33571
0.881	7.32143
0.88	7.30714
0.879	7.28929
0.878	7.275
0.877	7.26071
0.876	7.24643
0.875	7.23214
0.874	7.21786
0.873	7.20357
0.872	7.18929
0.871	7.17143
0.87	7.15714
0.869	7.14286
0.868	7.12857
0.867	7.11429
0.866	7.09643
0.865	7.08214
0.864	7.06786
0.863	7.05357
0.862	7.03929
0.861	7.025
0.86	7.01071
0.859	6.99643
0.858	6.97857
0.857	6.96429
0.856	6.95
0.855	6.93571
0.854	6.92143
0.853	6.90714
0.852	6.88929
0.851	6.875
0.85	6.86071
0.849	6.84643
0.848	6.83214
0.847	6.81429
0.846	6.8
0.845	6.78571
0.844	6.775
0.843	6.76071
0.842	6.74643
0.841	6.73214
0.84	6.71786
0.839	6.70357
0.838	6.68929
0.837	6.675
0.836	6.66071
0.835	6.64643
0.834	6.63214
0.833	6.61786
0.832	6.60357
0.831	6.58929
0.83	6.575
0.829	6.56071
0.828	6.54643
0.827	6.53214
0.826	6.51786
0.825	6.50357
0.824	6.48929
0.823	6.475
0.822	6.46071
0.821	6.45
0.82	6.43571
0.819	6.41786
0.818	6.40357
0.817	6.38929
0.816	6.37857
0.815	6.36429
0.814	6.35
0.813	6.33571
0.812	6.32143
0.811	6.30714
0.81	6.29643
0.809	6.28214
0.808	6.26786
0.807	6.25357
0.806	6.23929
0.805	6.225
0.804	6.21071
0.803	6.2
0.802	6.18571
0.801	6.17143
0.8	6.15714
0.799	6.14286
0.798	6.13214
0.797	6.11786
0.796	6.10357
0.795	6.08929
0.794	6.07857
0.793	6.06429
0.792	6.05
0.791	6.03571
0.79	6.02143
0.789	6.00714
0.788	5.99286
0.787	5.97857
0.786	5.96429
0.785	5.95357
0.784	5.93929
0.783	5.925
0.782	5.91071
0.781	5.9
0.78	5.88571
0.779	5.87143
0.778	5.85714
0.777	5.84286
0.776	5.83214
0.775	5.81786
0.774	5.80357
0.773	5.79286
0.772	5.77857
0.771	5.76429
0.77	5.75
0.769	5.73571
0.768	5.72143
0.767	5.71071
0.766	5.69643
0.765	5.68214
0.764	5.67143
0.763	5.65714
0.762	5.64643
0.761	5.63214
0.76	5.61786
0.759	5.60357
0.758	5.58929
0.757	5.57857
0.756	5.56429
0.755	5.55
0.754	5.53929
0.753	5.525
0.752	5.51429
0.751	5.5
0.75	5.48571
0.749	5.47143
0.748	5.45714
0.747	5.44643
0.746	5.43214
0.745	5.41786
0.744	5.40714
0.743	5.39286
0.742	5.37857
0.741	5.36786
0.74	5.35357
0.739	5.33929
0.738	5.32857
0.737	5.31429
0.736	5.3
0.735	5.28929
0.734	5.275
0.733	5.26071
0.732	5.25
0.731	5.23571
0.73	5.22143
0.729	5.21071
0.728	5.19643
0.727	5.18214
0.726	5.17143
0.725	5.15714
0.724	5.14286
0.723	5.13214
0.722	5.11786
0.721	5.10714
0.72	5.09286
0.719	5.07857
0.718	5.06786
0.717	5.05357
0.716	5.03929
0.715	5.02857
0.714	5.01429
0.713	5
0.712	4.98929
0.711	4.975
0.71	4.96429
0.709	4.95
0.708	4.93571
0.707	4.925
0.706	4.91071
0.705	4.89643
0.704	4.88571
0.703	4.87143
0.702	4.85714
0.701	4.84643
0.7	4.83214
0.699	4.82143
0.698	4.80714
0.697	4.79286
0.696	4.78214
0.695	4.76786
0.694	4.75357
0.693	4.74286
0.692	4.72857
0.691	4.71429
0.69	4.70357
0.689	4.68929
0.688	4.67857
0.687	4.66429
0.686	4.65357
0.685	4.63929
0.684	4.625
0.683	4.61429
0.682	4.6
0.681	4.58929
0.68	4.57857
0.679	4.56429
0.678	4.55
0.677	4.53929
0.676	4.525
0.675	4.51429
0.674	4.5
0.673	4.48929
0.672	4.475
0.671	4.46071
0.67	4.45
0.669	4.43571
0.668	4.42143
0.667	4.41071
0.666	4.39643
0.665	4.38571
0.664	4.37143
0.663	4.35714
0.662	4.34643
0.661	4.33571
0.66	4.32143
0.659	4.31071
0.658	4.29643
0.657	4.28571
0.656	4.27143
0.655	4.25714
0.654	4.24643
0.653	4.23571
0.652	4.22143
0.651	4.21071
0.65	4.2
0.649	4.18571
0.648	4.175
0.647	4.16071
0.646	4.14643
0.645	4.13571
0.644	4.125
0.643	4.11071
0.642	4.1
0.641	4.08571
0.64	4.075
0.639	4.06071
0.638	4.05
0.637	4.03929
0.636	4.025
0.635	4.01071
0.634	4
0.633	3.98571
0.632	3.975
0.631	3.96071
0.63	3.95
0.629	3.93571
0.628	3.925
0.627	3.91071
0.626	3.9
0.625	3.88571
0.624	3.875
0.623	3.86429
0.622	3.85
0.621	3.83929
0.62	3.825
0.619	3.81429
0.618	3.80357
0.617	3.78929
0.616	3.77857
0.615	3.76429
0.614	3.75
0.613	3.73929
0.612	3.72857
0.611	3.71429
0.61	3.70357
0.609	3.68929
0.608	3.67857
0.607	3.66429
0.606	3.65357
0.605	3.64286
0.604	3.62857
0.603	3.61786
0.602	3.60357
0.601	3.59286
0.6	3.58214
0.599	3.56821
0.598	3.55607
0.597	3.545
0.596	3.53357
0.595	3.52179
0.594	3.51036
0.593	3.4975
0.592	3.48536
0.591	3.47286
0.59	3.46143
0.589	3.44786
0.588	3.435
0.587	3.42286
0.586	3.41107
0.585	3.39857
0.584	3.38679
0.583	3.37464
0.582	3.36286
0.581	3.35143
0.58	3.33964
0.579	3.32786
0.578	3.31607
0.577	3.30464
0.576	3.29143
0.575	3.27857
0.574	3.26714
0.573	3.25607
0.572	3.245
0.571	3.23321
0.57	3.22071
0.569	3.20857
0.568	3.19643
0.567	3.18429
0.566	3.1725
0.565	3.16071
0.564	3.14929
0.563	3.13643
0.562	3.12464
0.561	3.11321
0.56	3.1
0.559	3.08821
0.558	3.07679
0.557	3.06393
0.556	3.05286
0.555	3.04143
0.554	3.02929
0.553	3.0175
0.552	3.00607
0.551	2.99321
0.55	2.98107
0.549	2.97
0.548	2.95714
0.547	2.94464
0.546	2.93357
0.545	2.92179
0.544	2.90893
0.543	2.89679
0.542	2.88536
0.541	2.87321
0.54	2.86143
0.539	2.85071
0.538	2.8375
0.537	2.82571
0.536	2.81464
0.535	2.80286
0.534	2.79036
0.533	2.77893
0.532	2.76607
0.531	2.75357
0.53	2.74179
0.529	2.73071
0.528	2.71857
0.527	2.70714
0.526	2.69643
0.525	2.68393
0.524	2.67179
0.523	2.66
0.522	2.64714
0.521	2.63571
0.52	2.62429
0.519	2.61286
0.518	2.60107
0.517	2.58929
0.516	2.57714
0.515	2.56429
0.514	2.55321
0.513	2.54107
0.512	2.52893
0.511	2.51679
0.51	2.50536
0.509	2.49393
0.508	2.48214
0.507	2.47107
0.506	2.45857
0.505	2.44643
0.504	2.43464
0.503	2.42357
0.502	2.41214
0.501	2.40071
0.5	2.38964
0.499	2.37679
0.498	2.36536
0.497	2.35393
0.496	2.34286
0.495	2.33143
0.494	2.32
0.493	2.30714
0.492	2.29536
0.491	2.28357
0.49	2.27107
0.489	2.25893
0.488	2.24786
0.487	2.23536
0.486	2.22321
0.485	2.21179
0.484	2.2
0.483	2.18786
0.482	2.17679
0.481	2.16571
0.48	2.15464
0.479	2.14321
0.478	2.1325
0.477	2.12143
0.476	2.10929
0.475	2.0975
0.474	2.085
0.473	2.07321
0.472	2.06179
0.471	2.05036
0.47	2.03929
0.469	2.02786
0.468	2.01679
0.467	2.00571
0.466	1.99464
0.465	1.98357
0.464	1.97214
0.463	1.96036
0.462	1.94857
0.461	1.93607
0.46	1.92429
0.459	1.91214
0.458	1.90036
0.457	1.88893
0.456	1.87821
0.455	1.86679
0.454	1.85571
0.453	1.84464
0.452	1.8325
0.451	1.82107
0.45	1.81
0.449	1.79821
0.448	1.78536
0.447	1.77429
0.446	1.76321
0.445	1.75179
0.444	1.73929
0.443	1.72821
0.442	1.71679
0.441	1.70536
0.44	1.69357
0.439	1.68179
0.438	1.67071
0.437	1.66
0.436	1.64857
0.435	1.63643
0.434	1.625
0.433	1.61321
0.432	1.60143
0.431	1.59036
0.43	1.57964
0.429	1.56821
0.428	1.55607
0.427	1.54536
0.426	1.53429
0.425	1.5225
0.424	1.51107
0.423	1.49929
0.422	1.48714
0.421	1.47643
0.42	1.465
0.419	1.45393
0.418	1.44321
0.417	1.43179
0.416	1.41964
0.415	1.40821
0.414	1.39714
0.413	1.38607
0.412	1.37429
0.411	1.36357
0.41	1.35036
0.409	1.33821
0.408	1.32714
0.407	1.31643
0.406	1.305
0.405	1.29393
0.404	1.28214
0.403	1.27071
0.402	1.25964
0.401	1.24786
0.4	1.23643
0.399	1.22536
0.398	1.21393
0.397	1.20214
0.396	1.19036
0.395	1.17964
0.394	1.16786
0.393	1.15679
0.392	1.14571
0.391	1.13429
0.39	1.12286
0.389	1.11214
0.388	1.10071
0.387	1.08964
0.386	1.07821
0.385	1.06714
0.384	1.05571
0.383	1.04393
0.382	1.03286
0.381	1.0225
0.38	1.01143
0.379	1.00107
0.378	0.989286
0.377	0.978214
0.376	0.966786
0.375	0.955714
0.374	0.945
0.373	0.933929
0.372	0.922143
0.371	0.910357
0.37	0.899643
0.369	0.888214
0.368	0.877143
0.367	0.866071
0.366	0.855357
0.365	0.843571
0.364	0.831786
0.363	0.821071
0.362	0.810357
0.361	0.798929
0.36	0.788214
0.359	0.777143
0.358	0.765
0.357	0.755
0.356	0.743929
0.355	0.732857
0.354	0.722143
0.353	0.711071
0.352	0.699643
0.351	0.687857
0.35	0.677143
0.349	0.666429
0.348	0.655
0.347	0.644643
0.346	0.632857
0.345	0.621429
0.344	0.610714
0.343	0.599643
0.342	0.588571
0.341	0.5775
0.34	0.566071
0.339	0.554643
0.338	0.543929
0.337	0.532857
0.336	0.521429
0.335	0.510357
0.334	0.499643
0.333	0.488571
0.332	0.4775
0.331	0.466429
0.33	0.455
0.329	0.444286
0.328	0.433929
0.327	0.4225
0.326	0.411429
0.325	0.4
0.324	0.388929
0.323	0.378214
0.322	0.3675
0.321	0.357036
0.32	0.3455
0.319	0.334714
0.318	0.324107
0.317	0.312929
0.316	0.301607
0.315	0.291071
0.314	0.279357
0.313	0.268214
0.312	0.257607
0.311	0.246786
0.31	0.236143
0.309	0.225357
0.308	0.214357
0.307	0.203214
0.306	0.192714
0.305	0.181929
0.304	0.170857
0.303	0.159321
0.302	0.148857
0.301	0.137536
0.3	0.12675
0.299	0.116214
0.298	0.105393
0.297	0.0944643
0.296	0.0841071
0.295	0.0726786
0.294	0.0617143
0.293	0.0512857
0.292	0.0403571
0.291	0.0294607
0.29	0.0190714
0.289	0.00835714
0.288	-0.00268571
0.287	-0.013525
0.286	-0.024025
0.285	-0.0352214
0.284	-0.0463929
0.283	-0.05675
0.282	-0.0686429
0.281	-0.0793214
0.28	-0.0898571
0.279	-0.100286
0.278	-0.111679
0.277	-0.122107
0.276	-0.132893
0.275	-0.143786
0.274	-0.154607
0.273	-0.165607
0.272	-0.176643
0.271	-0.187643
0.27	-0.198107
0.269	-0.209357
0.268	-0.22025
0.267	-0.230464
0.266	-0.241179
0.265	-0.252143
0.264	-0.262429
0.263	-0.273357
0.262	-0.284143
0.261	-0.294821
0.26	-0.305964
0.259	-0.316464
0.258	-0.327321
0.257	-0.337643
0.256	-0.348929
0.255	-0.36
0.254	-0.370357
0.253	-0.381786
0.252	-0.3925
0.251	-0.4025
0.25	-0.413929
0.249	-0.424643
0.248	-0.435357
0.247	-0.446071
0.246	-0.456786
0.245	-0.4675
0.244	-0.478214
0.243	-0.489286
0.242	-0.500357
0.241	-0.510714
0.24	-0.521429
0.239	-0.532143
0.238	-0.5425
0.237	-0.553571
0.236	-0.564286
0.235	-0.575
0.234	-0.586071
0.233	-0.596429
0.232	-0.606786
0.231	-0.618214
0.23	-0.628929
0.229	-0.639286
0.228	-0.65
0.227	-0.660714
0.226	-0.671429
0.225	-0.682143
0.224	-0.692857
0.223	-0.703929
0.222	-0.714643
0.221	-0.725357
0.22	-0.736071
0.219	-0.746429
0.218	-0.757857
0.217	-0.769286
0.216	-0.779643
0.215	-0.790357
0.214	-0.800714
0.213	-0.811786
0.212	-0.8225
0.211	-0.833214
0.21	-0.843571
0.209	-0.854643
0.208	-0.865714
0.207	-0.876429
0.206	-0.886429
0.205	-0.897857
0.204	-0.908571
0.203	-0.918929
0.202	-0.93
0.201	-0.941071
0.2	-0.951071
0.199	-0.962143
0.198	-0.973214
0.197	-0.983571
0.196	-0.994643
0.195	-1.005
0.194	-1.01571
0.193	-1.02679
0.192	-1.03821
0.191	-1.04857
0.19	-1.05893
0.189	-1.07
0.188	-1.08071
0.187	-1.09107
0.186	-1.10214
0.185	-1.11321
0.184	-1.12357
0.183	-1.13464
0.182	-1.14536
0.181	-1.15571
0.18	-1.16643
0.179	-1.1775
0.178	-1.18857
0.177	-1.19964
0.176	-1.21036
0.175	-1.22143
0.174	-1.23179
0.173	-1.24321
0.172	-1.25393
0.171	-1.26429
0.17	-1.27536
0.169	-1.28643
0.168	-1.29679
0.167	-1.30786
0.166	-1.31893
0.165	-1.32964
0.164	-1.34071
0.163	-1.35143
0.162	-1.36179
0.161	-1.3725
0.16	-1.38393
0.159	-1.39464
0.158	-1.40536
0.157	-1.41643
0.156	-1.4275
0.155	-1.4375
0.154	-1.44857
0.153	-1.46
0.152	-1.47071
0.151	-1.48214
0.15	-1.4925
0.149	-1.50286
0.148	-1.51393
0.147	-1.525
0.146	-1.53607
0.145	-1.54714
0.144	-1.55786
0.143	-1.56893
0.142	-1.57929
0.141	-1.59071
0.14	-1.60143
0.139	-1.61214
0.138	-1.62357
0.137	-1.63464
0.136	-1.64536
0.135	-1.65679
0.134	-1.66786
0.133	-1.67857
0.132	-1.68964
0.131	-1.70071
0.13	-1.71179
0.129	-1.72286
0.128	-1.73393
0.127	-1.74571
0.126	-1.75643
0.125	-1.7675
0.124	-1.77857
0.123	-1.78929
0.122	-1.80071
0.121	-1.81214
0.12	-1.8225
0.119	-1.83357
0.118	-1.84464
0.117	-1.85571
0.116	-1.86714
0.115	-1.87893
0.114	-1.88964
0.113	-1.90107
0.112	-1.91179
0.111	-1.92286
0.11	-1.93393
0.109	-1.94536
0.108	-1.95679
0.107	-1.9675
0.106	-1.97893
0.105	-1.99
0.104	-2.00071
0.103	-2.0125
0.102	-2.02429
0.101	-2.03536
0.1	-2.04643
0.099	-2.05786
0.098	-2.06929
0.097	-2.08071
0.096	-2.09214
0.095	-2.10321
0.094	-2.11429
0.093	-2.12571
0.092	-2.13714
0.091	-2.1475
0.09	-2.15964
0.089	-2.17143
0.088	-2.1825
0.087	-2.19393
0.086	-2.20536
0.085	-2.21643
0.084	-2.22786
0.083	-2.24
0.082	-2.25107
0.081	-2.2625
0.08	-2.27357
0.079	-2.28571
0.078	-2.29643
0.077	-2.30857
0.076	-2.32071
0.075	-2.33143
0.074	-2.34321
0.073	-2.355
0.072	-2.36607
0.071	-2.37786
0.07	-2.38964
0.069	-2.40071
0.068	-2.4125
0.067	-2.42393
0.066	-2.43571
0.065	-2.44714
0.064	-2.45929
0.063	-2.47143
0.062	-2.4825
0.061	-2.49464
0.06	-2.50643
0.059	-2.51714
0.058	-2.52929
0.057	-2.54143
0.056	-2.55286
0.055	-2.565
0.054	-2.57643
0.053	-2.58786
0.052	-2.6
0.051	-2.6125
0.05	-2.62429
0.049	-2.63571
0.048	-2.64786
0.047	-2.66
0.046	-2.67143
0.045	-2.68321
0.044	-2.69571
0.043	-2.70714
0.042	-2.71929
0.041	-2.73179
0.04	-2.74321
0.039	-2.75571
0.038	-2.76786
0.037	-2.77964
0.036	-2.79214
0.035	-2.80393
0.034	-2.81607
0.033	-2.82786
0.032	-2.84036
0.031	-2.85286
0.03	-2.86464
0.029	-2.87679
0.028	-2.88929
0.027	-2.90107
0.026	-2.91357
0.025	-2.92643
0.024	-2.93821
0.023	-2.95071
0.022	-2.96321
0.021	-2.975
0.02	-2.9875
0.019	-3.00036
0.018	-3.0125
0.017	-3.025
0.016	-3.03714
0.015	-3.04964
0.014	-3.06179
0.013	-3.075
0.012	-3.0875
0.011	-3.09964
0.01	-3.1125
0.009	-3.125
0.008	-3.1375
0.007	-3.15036
0.006	-3.16286
0.005	-3.17536
0.004	-3.18786
0.003	-3.20071
0.002	-3.21321
[truncated: 1 more rows]

## Sheet: sr_0.08
U	I
0	-3.64286
0.001	-3.47536
0.002	-3.34893
0.003	-3.2425
0.004	-3.14786
0.005	-3.06179
0.006	-2.98179
0.007	-2.90714
0.008	-2.83714
0.009	-2.77
0.01	-2.70571
0.011	-2.64464
0.012	-2.585
0.013	-2.5275
0.014	-2.4725
0.015	-2.41893
0.016	-2.36679
0.017	-2.31607
0.018	-2.26643
0.019	-2.21786
0.02	-2.17071
0.021	-2.12464
0.022	-2.07929
0.023	-2.03464
0.024	-1.99107
0.025	-1.9475
0.026	-1.90536
0.027	-1.86429
0.028	-1.82357
0.029	-1.78357
0.03	-1.74429
0.031	-1.705
0.032	-1.66607
0.033	-1.62821
0.034	-1.59143
0.035	-1.55429
0.036	-1.5175
0.037	-1.48214
0.038	-1.44607
0.039	-1.41
0.04	-1.37643
0.041	-1.34179
0.042	-1.3075
0.043	-1.27429
0.044	-1.24071
0.045	-1.20786
0.046	-1.17536
0.047	-1.14286
0.048	-1.11107
0.049	-1.07893
0.05	-1.04786
0.051	-1.01607
0.052	-0.985
0.053	-0.955
0.054	-0.925
0.055	-0.894643
0.056	-0.865
0.057	-0.835
0.058	-0.805714
0.059	-0.777143
0.06	-0.748214
0.061	-0.719286
0.062	-0.691071
0.063	-0.6625
0.064	-0.634286
0.065	-0.606071
0.066	-0.578929
0.067	-0.551429
0.068	-0.523929
0.069	-0.4975
0.07	-0.47
0.071	-0.442857
0.072	-0.416786
0.073	-0.390357
0.074	-0.363929
0.075	-0.337929
0.076	-0.311821
0.077	-0.285536
0.078	-0.260143
0.079	-0.234714
0.08	-0.20975
0.081	-0.184571
0.082	-0.159679
0.083	-0.1345
0.084	-0.109393
0.085	-0.0854643
0.086	-0.0607143
0.087	-0.0358571
0.088	-0.0122571
0.089	0.0124
0.09	0.0370714
0.091	0.0602143
0.092	0.084
0.093	0.10775
0.094	0.130607
0.095	0.154036
0.096	0.177893
0.097	0.20075
0.098	0.2235
0.099	0.246786
0.1	0.269893
0.101	0.292643
0.102	0.315643
0.103	0.338786
0.104	0.36
0.105	0.382857
0.106	0.405
0.107	0.427143
0.108	0.449286
0.109	0.471429
0.11	0.492857
0.111	0.514643
0.112	0.536071
0.113	0.557857
0.114	0.578929
0.115	0.601071
0.116	0.6225
0.117	0.643214
0.118	0.664643
0.119	0.685714
0.12	0.706071
0.121	0.727857
0.122	0.748929
0.123	0.768929
0.124	0.79
0.125	0.810357
0.126	0.830714
0.127	0.851429
0.128	0.872143
0.129	0.892143
0.13	0.912143
0.131	0.932143
0.132	0.952857
0.133	0.9725
0.134	0.992857
0.135	1.01286
0.136	1.03214
0.137	1.05214
0.138	1.07179
0.139	1.09107
0.14	1.11107
0.141	1.13107
0.142	1.15036
0.143	1.16964
0.144	1.18893
0.145	1.20821
0.146	1.2275
0.147	1.24643
0.148	1.26536
0.149	1.28429
0.15	1.30357
0.151	1.32214
0.152	1.34071
0.153	1.36
0.154	1.37893
0.155	1.39714
0.156	1.41536
0.157	1.43357
0.158	1.45214
0.159	1.47071
0.16	1.48857
0.161	1.5075
0.162	1.52536
0.163	1.54357
0.164	1.56214
0.165	1.58
0.166	1.59821
0.167	1.61679
0.168	1.63429
0.169	1.65214
0.17	1.67036
0.171	1.68786
0.172	1.70571
0.173	1.72429
0.174	1.74143
0.175	1.75929
0.176	1.77679
0.177	1.79429
0.178	1.81143
0.179	1.82929
0.18	1.8475
0.181	1.86393
0.182	1.88143
0.183	1.89893
0.184	1.91571
0.185	1.93321
0.186	1.95107
0.187	1.96786
0.188	1.985
0.189	2.00214
0.19	2.01893
0.191	2.03607
0.192	2.05321
0.193	2.07036
0.194	2.08679
0.195	2.10321
0.196	2.12
0.197	2.13679
0.198	2.15393
0.199	2.17071
0.2	2.18679
0.201	2.20393
0.202	2.22071
0.203	2.23679
0.204	2.25357
0.205	2.27143
0.206	2.2875
0.207	2.30357
0.208	2.31964
0.209	2.33571
0.21	2.35179
0.211	2.36857
0.212	2.385
0.213	2.4
0.214	2.41607
0.215	2.43214
0.216	2.44786
0.217	2.46393
0.218	2.48071
0.219	2.49607
0.22	2.51214
0.221	2.52821
0.222	2.54393
0.223	2.55964
0.224	2.57536
0.225	2.59107
0.226	2.60714
0.227	2.62321
0.228	2.63857
0.229	2.65393
0.23	2.66964
0.231	2.68536
0.232	2.70071
0.233	2.71643
0.234	2.73179
0.235	2.74679
0.236	2.76214
0.237	2.77786
0.238	2.79286
0.239	2.80857
0.24	2.82393
0.241	2.83893
0.242	2.85393
0.243	2.86964
0.244	2.88536
0.245	2.9
0.246	2.91464
0.247	2.93036
0.248	2.94464
0.249	2.96
0.25	2.975
0.251	2.98929
0.252	3.00464
0.253	3.01929
0.254	3.03429
0.255	3.04929
0.256	3.06429
0.257	3.07893
0.258	3.09321
0.259	3.10786
0.26	3.12286
0.261	3.13679
0.262	3.15143
0.263	3.16679
0.264	3.18107
0.265	3.19607
0.266	3.21071
0.267	3.225
0.268	3.24
0.269	3.255
0.27	3.26929
0.271	3.28393
0.272	3.29786
0.273	3.3125
0.274	3.32679
0.275	3.34143
0.276	3.35571
0.277	3.36893
0.278	3.38357
0.279	3.39821
0.28	3.4125
0.281	3.42643
0.282	3.44107
0.283	3.45393
0.284	3.46857
0.285	3.4825
0.286	3.49643
0.287	3.51036
0.288	3.52464
0.289	3.53821
0.29	3.55214
0.291	3.56607
0.292	3.57857
0.293	3.59286
0.294	3.60714
0.295	3.62143
0.296	3.63571
0.297	3.65
0.298	3.66429
0.299	3.67857
0.3	3.69286
0.301	3.70714
0.302	3.71786
0.303	3.73214
0.304	3.74643
0.305	3.76071
0.306	3.77143
0.307	3.78571
0.308	3.8
0.309	3.81429
0.31	3.82857
0.311	3.84286
0.312	3.85357
0.313	3.86786
0.314	3.88214
0.315	3.89286
0.316	3.90714
0.317	3.92143
0.318	3.93214
0.319	3.94643
0.32	3.96071
0.321	3.975
0.322	3.98571
0.323	4
0.324	4.01429
0.325	4.025
0.326	4.03929
0.327	4.05357
0.328	4.06429
0.329	4.07857
0.33	4.09286
0.331	4.10714
0.332	4.11786
0.333	4.13214
0.334	4.14286
0.335	4.15714
0.336	4.17143
0.337	4.18571
0.338	4.19643
0.339	4.21071
0.34	4.22143
0.341	4.23571
0.342	4.24643
0.343	4.26071
0.344	4.275
0.345	4.28571
0.346	4.3
0.347	4.31071
0.348	4.325
0.349	4.33571
0.35	4.35
0.351	4.36071
0.352	4.375
0.353	4.38929
0.354	4.4
0.355	4.41071
0.356	4.425
0.357	4.43571
0.358	4.45
0.359	4.46429
0.36	4.475
0.361	4.48929
0.362	4.5
0.363	4.51429
0.364	4.525
0.365	4.53571
0.366	4.55
0.367	4.56071
0.368	4.575
0.369	4.58571
0.37	4.6
0.371	4.61071
0.372	4.625
0.373	4.63571
0.374	4.65
0.375	4.66071
0.376	4.67143
0.377	4.68571
0.378	4.69643
0.379	4.71071
0.38	4.72143
0.381	4.73214
0.382	4.74643
0.383	4.75714
0.384	4.77143
0.385	4.78214
0.386	4.79286
0.387	4.80357
0.388	4.81786
0.389	4.82857
0.39	4.83929
0.391	4.85357
0.392	4.86429
0.393	4.875
0.394	4.88929
0.395	4.9
0.396	4.91071
0.397	4.925
0.398	4.93571
0.399	4.94643
0.4	4.96071
0.401	4.97143
0.402	4.98214
0.403	4.99286
0.404	5.00714
0.405	5.01786
0.406	5.02857
0.407	5.03929
0.408	5.05357
0.409	5.06429
0.41	5.07857
0.411	5.08929
0.412	5.1
0.413	5.11071
0.414	5.12143
0.415	5.13571
0.416	5.14643
0.417	5.15714
0.418	5.16786
0.419	5.17857
0.42	5.19286
0.421	5.20357
0.422	5.21429
0.423	5.225
0.424	5.23571
0.425	5.25
0.426	5.26071
0.427	5.27143
0.428	5.28214
0.429	5.29643
0.43	5.30714
0.431	5.31786
0.432	5.32857
0.433	5.33929
0.434	5.35
0.435	5.36071
0.436	5.375
0.437	5.38571
0.438	5.39643
0.439	5.40714
0.44	5.41786
0.441	5.42857
0.442	5.44286
0.443	5.45357
0.444	5.46429
0.445	5.475
0.446	5.48214
0.447	5.49643
0.448	5.50714
0.449	5.51786
0.45	5.52857
0.451	5.53929
0.452	5.55
0.453	5.56071
0.454	5.57143
0.455	5.58571
0.456	5.59643
0.457	5.60714
0.458	5.61786
0.459	5.62857
0.46	5.63929
0.461	5.65
0.462	5.66071
0.463	5.67143
0.464	5.68214
0.465	5.69286
0.466	5.70357
0.467	5.71429
0.468	5.725
0.469	5.73571
0.47	5.74643
0.471	5.75714
0.472	5.76786
0.473	5.78214
0.474	5.79286
0.475	5.8
0.476	5.81071
0.477	5.82143
0.478	5.83214
0.479	5.84643
0.48	5.85714
0.481	5.86429
0.482	5.875
0.483	5.88929
0.484	5.89643
0.485	5.90714
0.486	5.91786
0.487	5.92857
0.488	5.93929
0.489	5.95
0.49	5.96071
0.491	5.97143
0.492	5.98214
0.493	5.98929
0.494	6
0.495	6.01071
0.496	6.02143
0.497	6.03214
0.498	6.04286
0.499	6.05357
0.5	6.06429
0.501	6.075
0.502	6.08571
0.503	6.09643
0.504	6.10714
0.505	6.11786
0.506	6.12857
0.507	6.13571
0.508	6.14643
0.509	6.15714
0.51	6.16786
0.511	6.17857
0.512	6.18929
0.513	6.2
0.514	6.21071
0.515	6.22143
0.516	6.23214
0.517	6.23929
0.518	6.25
0.519	6.26071
0.52	6.27143
0.521	6.27857
0.522	6.28929
0.523	6.3
0.524	6.31071
0.525	6.32143
0.526	6.33214
0.527	6.34286
0.528	6.35
0.529	6.36071
0.53	6.37143
0.531	6.38214
0.532	6.39286
0.533	6.40357
0.534	6.41071
0.535	6.425
0.536	6.43214
0.537	6.44286
0.538	6.45357
0.539	6.46429
0.54	6.47143
0.541	6.48214
0.542	6.49286
0.543	6.50357
0.544	6.51429
0.545	6.525
0.546	6.53214
0.547	6.54286
0.548	6.55357
0.549	6.56429
0.55	6.575
0.551	6.58214
0.552	6.59286
0.553	6.60357
0.554	6.61429
0.555	6.62143
0.556	6.63214
0.557	6.64286
0.558	6.65357
0.559	6.66071
0.56	6.67143
0.561	6.68214
0.562	6.68929
0.563	6.7
0.564	6.71071
0.565	6.72143
0.566	6.72857
0.567	6.73929
0.568	6.75
0.569	6.76071
0.57	6.76786
0.571	6.77857
0.572	6.78929
0.573	6.8
0.574	6.80714
0.575	6.81786
0.576	6.82857
0.577	6.83571
0.578	6.84643
0.579	6.85714
0.58	6.86429
0.581	6.875
0.582	6.88571
0.583	6.89643
0.584	6.90357
0.585	6.91429
0.586	6.925
0.587	6.93214
0.588	6.94286
0.589	6.95357
0.59	6.96071
0.591	6.97143
0.592	6.98214
0.593	6.98929
0.594	7
0.595	7.01071
0.596	7.01786
0.597	7.02857
0.598	7.03929
0.599	7.05
0.6	7.05714
0.601	7.06786
0.602	7.07857
0.603	7.08571
0.604	7.09286
0.605	7.10357
0.606	7.11429
0.607	7.12143
0.608	7.13214
0.609	7.14286
0.61	7.15357
0.611	7.16071
0.612	7.17143
0.613	7.17857
0.614	7.18929
0.615	7.2
0.616	7.20714
0.617	7.21786
0.618	7.22857
0.619	7.23571
0.62	7.24643
0.621	7.25357
0.622	7.26429
0.623	7.275
0.624	7.28214
0.625	7.29286
0.626	7.30357
0.627	7.31071
0.628	7.32143
0.629	7.32857
0.63	7.33929
0.631	7.34643
0.632	7.35714
0.633	7.36786
0.634	7.375
0.635	7.38571
0.636	7.39643
0.637	7.40357
0.638	7.41429
0.639	7.42143
0.64	7.43214
0.641	7.44286
0.642	7.45
0.643	7.46071
0.644	7.46786
0.645	7.47857
0.646	7.48929
0.647	7.49643
0.648	7.50714
0.649	7.51429
0.65	7.525
0.651	7.53214
0.652	7.54286
0.653	7.55357
0.654	7.56071
0.655	7.57143
0.656	7.57857
0.657	7.58571
0.658	7.59643
0.659	7.60714
0.66	7.61786
0.661	7.625
0.662	7.63571
0.663	7.64286
0.664	7.65357
0.665	7.66071
0.666	7.67143
0.667	7.67857
0.668	7.68929
0.669	7.69643
0.67	7.70357
0.671	7.71429
0.672	7.725
0.673	7.73214
0.674	7.74286
0.675	7.75
0.676	7.76071
0.677	7.77143
0.678	7.77857
0.679	7.78929
0.68	7.79643
0.681	7.80714
0.682	7.81429
0.683	7.825
0.684	7.83214
0.685	7.84286
0.686	7.85357
0.687	7.86071
0.688	7.87143
0.689	7.87857
0.69	7.88929
0.691	7.9
0.692	7.90714
0.693	7.91786
0.694	7.925
0.695	7.93571
0.696	7.94286
0.697	7.95357
0.698	7.96071
0.699	7.96786
0.7	7.97857
0.701	7.98929
0.702	7.99643
0.703	8.00357
0.704	8.01429
0.705	8.025
0.706	8.03214
0.707	8.03929
0.708	8.05
0.709	8.06071
0.71	8.06786
0.711	8.07857
0.712	8.08571
0.713	8.09286
0.714	8.10357
0.715	8.11429
0.716	8.12143
0.717	8.13214
0.718	8.13929
0.719	8.15
0.72	8.15714
0.721	8.16786
0.722	8.175
0.723	8.18571
0.724	8.19643
0.725	8.20357
0.726	8.21071
0.727	8.22143
0.728	8.22857
0.729	8.23929
0.73	8.24643
0.731	8.25357
0.732	8.26429
0.733	8.27143
0.734	8.28214
0.735	8.28929
0.736	8.3
0.737	8.31071
0.738	8.31786
0.739	8.32857
0.74	8.33571
0.741	8.34286
0.742	8.35357
0.743	8.36071
0.744	8.37143
0.745	8.38214
0.746	8.38929
0.747	8.39643
0.748	8.40714
0.749	8.41429
0.75	8.42143
0.751	8.43214
0.752	8.44286
0.753	8.45
0.754	8.46071
0.755	8.47143
0.756	8.47857
0.757	8.48571
0.758	8.49643
0.759	8.50357
0.76	8.51429
0.761	8.52143
0.762	8.53214
0.763	8.54286
0.764	8.55
0.765	8.56071
0.766	8.56786
0.767	8.57857
0.768	8.58571
0.769	8.59643
0.77	8.60357
0.771	8.61071
0.772	8.62143
0.773	8.62857
0.774	8.63929
0.775	8.64643
0.776	8.65714
0.777	8.66429
0.778	8.675
0.779	8.68214
0.78	8.68929
0.781	8.7
0.782	8.70714
0.783	8.71786
0.784	8.725
0.785	8.73571
0.786	8.74643
0.787	8.75357
0.788	8.76429
0.789	8.77143
0.79	8.77857
0.791	8.78929
0.792	8.79643
0.793	8.80714
0.794	8.81429
0.795	8.825
0.796	8.83214
0.797	8.84286
0.798	8.85
0.799	8.86071
0.8	8.87143
0.801	8.87857
0.802	8.88929
0.803	8.89643
0.804	8.90714
0.805	8.91429
0.806	8.92143
0.807	8.93214
0.808	8.93929
0.809	8.95
0.81	8.95714
0.811	8.96786
0.812	8.975
0.813	8.98571
0.814	8.99286
0.815	9.00357
0.816	9.01071
0.817	9.02143
0.818	9.02857
0.819	9.03929
0.82	9.05
0.821	9.05714
0.822	9.06786
0.823	9.075
0.824	9.08571
0.825	9.09286
0.826	9.10357
0.827	9.11071
0.828	9.12143
0.829	9.12857
0.83	9.13929
0.831	9.15
0.832	9.15714
0.833	9.16786
0.834	9.175
0.835	9.18571
0.836	9.19286
0.837	9.20357
0.838	9.21071
0.839	9.22143
0.84	9.22857
0.841	9.23929
0.842	9.25
0.843	9.25714
0.844	9.26786
0.845	9.27857
0.846	9.28571
0.847	9.29286
0.848	9.30357
0.849	9.31429
0.85	9.325
0.851	9.33214
0.852	9.34286
0.853	9.35
0.854	9.36071
0.855	9.36786
0.856	9.37857
0.857	9.38571
0.858	9.39643
0.859	9.40714
0.86	9.41429
0.861	9.425
0.862	9.43214
0.863	9.44286
0.864	9.45357
0.865	9.46071
0.866	9.47143
0.867	9.47857
0.868	9.48929
0.869	9.49643
0.87	9.50714
0.871	9.51786
0.872	9.525
0.873	9.53571
0.874	9.54643
0.875	9.55357
0.876	9.56429
0.877	9.575
0.878	9.58214
0.879	9.59286
0.88	9.60357
0.881	9.61429
0.882	9.62143
0.883	9.63214
0.884	9.63929
0.885	9.64643
0.886	9.65714
0.887	9.66786
0.888	9.675
0.889	9.68571
0.89	9.69286
0.891	9.70357
0.892	9.71429
0.893	9.72143
0.894	9.73214
0.895	9.74286
0.896	9.75357
0.897	9.76071
0.898	9.76786
0.899	9.77857
0.9	9.78929
0.901	9.8
0.902	9.80714
0.903	9.81786
0.904	9.825
0.905	9.83214
0.906	9.84286
0.907	9.85357
0.908	9.86429
0.909	9.87143
0.91	9.88214
0.911	9.88929
0.912	9.9
0.913	9.91071
0.914	9.92143
0.915	9.92857
0.916	9.93929
0.917	9.94643
0.918	9.95714
0.919	9.96786
0.92	9.97857
0.921	9.98571
0.922	9.99643
0.923	10.0071
0.924	10.0179
0.925	10.0286
0.926	10.0357
0.927	10.0464
0.928	10.0571
0.929	10.0643
0.93	10.075
0.931	10.0857
0.932	10.0964
0.933	10.1071
0.934	10.1143
0.935	10.125
0.936	10.1357
0.937	10.1464
0.938	10.1536
0.939	10.1643
0.94	10.175
0.941	10.1821
0.942	10.1929
0.943	10.2036
0.944	10.2143
0.945	10.2214
0.946	10.2321
0.947	10.2393
0.948	10.25
0.949	10.2607
0.95	10.2714
0.951	10.2821
0.952	10.2929
0.953	10.3
0.954	10.3107
0.955	10.3214
0.956	10.3321
0.957	10.3393
0.958	10.35
0.959	10.3607
0.96	10.3714
0.961	10.3821
0.962	10.3929
0.963	10.4
0.964	10.4107
0.965	10.4214
0.966	10.4321
0.967	10.4429
0.968	10.4536
0.969	10.4643
0.97	10.475
0.971	10.4857
0.972	10.4964
0.973	10.5071
0.974	10.5179
0.975	10.5286
0.976	10.5357
0.977	10.5464
0.978	10.5571
0.979	10.5679
0.98	10.5786
0.981	10.5893
0.982	10.6
0.983	10.6107
0.984	10.6214
0.985	10.6286
0.986	10.6429
0.987	10.6536
0.988	10.6607
0.989	10.6714
0.99	10.6821
0.991	10.6929
0.992	10.7036
0.993	10.7143
0.994	10.725
0.995	10.7357
0.996	10.7464
0.997	10.7536
0.998	10.7643
0.999	10.775
1	10.7214
0.999	10.6036
0.998	10.525
0.997	10.4571
0.996	10.4
0.995	10.3464
0.994	10.3
0.993	10.2536
0.992	10.2107
0.991	10.1714
0.99	10.1357
0.989	10.1
0.988	10.0643
0.987	10.0286
0.986	9.99643
0.985	9.96071
0.984	9.92857
0.983	9.9
0.982	9.86786
0.981	9.83929
0.98	9.81071
0.979	9.78214
0.978	9.75357
0.977	9.725
0.976	9.69643
0.975	9.67143
0.974	9.64643
0.973	9.61786
0.972	9.59286
0.971	9.56786
0.97	9.54286
0.969	9.51786
0.968	9.49286
0.967	9.46786
0.966	9.44286
0.965	9.41786
0.964	9.39286
0.963	9.37143
0.962	9.35
0.961	9.32857
0.96	9.30357
0.959	9.27857
0.958	9.25714
0.957	9.23571
0.956	9.21429
0.955	9.19286
0.954	9.17143
0.953	9.15
0.952	9.12857
0.951	9.10714
0.95	9.08571
0.949	9.06429
0.948	9.04286
0.947	9.02143
0.946	9
0.945	8.97857
0.944	8.96071
0.943	8.93929
0.942	8.91786
0.941	8.89643
0.94	8.875
0.939	8.85357
0.938	8.83571
0.937	8.81786
0.936	8.79643
0.935	8.775
0.934	8.75357
0.933	8.73571
0.932	8.71429
0.931	8.69643
0.93	8.67857
0.929	8.66071
0.928	8.63929
0.927	8.62143
0.926	8.60357
0.925	8.58214
0.924	8.56429
0.923	8.54643
0.922	8.52857
0.921	8.51071
0.92	8.48929
0.919	8.475
0.918	8.45714
0.917	8.43571
0.916	8.41786
0.915	8.4
0.914	8.38214
0.913	8.36429
0.912	8.34286
0.911	8.325
0.91	8.31071
0.909	8.28929
0.908	8.27143
0.907	8.25357
0.906	8.23571
0.905	8.22143
0.904	8.20357
0.903	8.18571
0.902	8.16786
0.901	8.15
0.9	8.13214
0.899	8.11429
0.898	8.09643
0.897	8.07857
0.896	8.06071
0.895	8.04286
0.894	8.025
0.893	8.01071
0.892	7.99286
0.891	7.975
0.89	7.95714
0.889	7.93929
0.888	7.925
0.887	7.90714
0.886	7.89286
0.885	7.875
0.884	7.85714
0.883	7.83929
0.882	7.825
0.881	7.80714
0.88	7.78929
0.879	7.77143
0.878	7.75714
0.877	7.73929
0.876	7.72143
0.875	7.70714
0.874	7.69286
0.873	7.675
0.872	7.65714
0.871	7.64286
0.87	7.625
0.869	7.61071
0.868	7.59286
0.867	7.57857
0.866	7.56071
0.865	7.54286
0.864	7.525
0.863	7.51071
0.862	7.49286
0.861	7.47857
0.86	7.46071
0.859	7.44643
0.858	7.43214
0.857	7.41429
0.856	7.4
0.855	7.38214
0.854	7.36429
0.853	7.35
0.852	7.33571
0.851	7.31786
0.85	7.30357
0.849	7.28571
0.848	7.27143
0.847	7.25357
0.846	7.23929
0.845	7.225
0.844	7.20714
0.843	7.19286
0.842	7.175
0.841	7.16071
0.84	7.14643
0.839	7.13214
0.838	7.11429
0.837	7.1
0.836	7.08571
0.835	7.07143
0.834	7.05714
0.833	7.03929
0.832	7.025
0.831	7.01071
0.83	6.99643
0.829	6.97857
0.828	6.96429
0.827	6.94643
0.826	6.93214
0.825	6.91786
0.824	6.90357
0.823	6.88929
0.822	6.87143
0.821	6.85714
0.82	6.84286
0.819	6.82143
0.818	6.80714
0.817	6.79286
0.816	6.77857
0.815	6.76429
0.814	6.75
0.813	6.73571
0.812	6.71786
0.811	6.70357
0.81	6.68929
0.809	6.675
0.808	6.66071
0.807	6.64643
0.806	6.62857
0.805	6.61429
0.804	6.6
0.803	6.58214
0.802	6.56786
0.801	6.55357
0.8	6.53929
0.799	6.525
0.798	6.51071
0.797	6.49643
0.796	6.47857
0.795	6.46429
0.794	6.45
0.793	6.43571
0.792	6.42143
0.791	6.40714
0.79	6.38929
0.789	6.375
0.788	6.36071
0.787	6.34643
0.786	6.33214
0.785	6.31429
0.784	6.30357
0.783	6.28929
0.782	6.27143
0.781	6.25714
0.78	6.24286
0.779	6.22857
0.778	6.21071
0.777	6.19643
0.776	6.18214
0.775	6.16786
0.774	6.15357
0.773	6.13929
0.772	6.125
0.771	6.11071
0.77	6.09643
0.769	6.08214
0.768	6.06429
0.767	6.05
0.766	6.03571
0.765	6.02143
0.764	6.00714
0.763	5.99286
0.762	5.97857
0.761	5.96429
0.76	5.95
0.759	5.93571
0.758	5.92143
0.757	5.90714
0.756	5.89286
0.755	5.875
0.754	5.86071
0.753	5.84643
0.752	5.83571
0.751	5.82143
0.75	5.80714
0.749	5.78929
0.748	5.775
0.747	5.76429
0.746	5.75
0.745	5.73214
0.744	5.72143
0.743	5.70357
0.742	5.68929
0.741	5.675
0.74	5.66071
0.739	5.64643
0.738	5.63214
0.737	5.61786
0.736	5.60357
0.735	5.59286
0.734	5.57857
0.733	5.56071
0.732	5.54643
0.731	5.53571
0.73	5.52143
0.729	5.50357
0.728	5.49286
0.727	5.47857
0.726	5.46429
0.725	5.45
0.724	5.43571
0.723	5.42143
0.722	5.40714
0.721	5.39286
0.72	5.37857
0.719	5.36429
0.718	5.35
0.717	5.33571
0.716	5.32143
0.715	5.30714
0.714	5.29286
0.713	5.28214
0.712	5.26786
0.711	5.25357
0.71	5.23929
0.709	5.225
0.708	5.21071
0.707	5.19643
0.706	5.18214
0.705	5.16786
0.704	5.15357
0.703	5.13929
0.702	5.125
0.701	5.11429
0.7	5.1
0.699	5.08571
0.698	5.075
0.697	5.06071
0.696	5.04643
0.695	5.03214
0.694	5.01786
0.693	5.00357
0.692	4.98929
0.691	4.975
0.69	4.96071
0.689	4.94643
0.688	4.93214
0.687	4.91786
0.686	4.90357
0.685	4.88929
0.684	4.87857
0.683	4.86429
0.682	4.85
0.681	4.83571
0.68	4.82143
0.679	4.81071
0.678	4.79643
0.677	4.78214
0.676	4.76429
0.675	4.75
0.674	4.73571
0.673	4.72143
0.672	4.70714
0.671	4.69643
0.67	4.68214
0.669	4.66786
0.668	4.65357
0.667	4.63929
0.666	4.625
0.665	4.61429
0.664	4.6
0.663	4.58571
0.662	4.57143
0.661	4.56071
0.66	4.54643
0.659	4.53214
0.658	4.51786
0.657	4.50357
0.656	4.48929
0.655	4.47857
0.654	4.46429
0.653	4.44643
0.652	4.43571
0.651	4.42143
0.65	4.40714
0.649	4.39286
0.648	4.37857
0.647	4.36429
0.646	4.35357
0.645	4.33929
0.644	4.325
0.643	4.31071
0.642	4.29643
0.641	4.28571
0.64	4.27143
0.639	4.25714
0.638	4.24286
0.637	4.22857
0.636	4.21786
0.635	4.20357
0.634	4.18929
0.633	4.175
0.632	4.16071
0.631	4.15
0.63	4.13571
0.629	4.12143
0.628	4.11071
0.627	4.09643
0.626	4.08214
0.625	4.06786
0.624	4.05357
0.623	4.03929
0.622	4.02857
0.621	4.01429
0.62	4
0.619	3.98571
0.618	3.97143
0.617	3.95714
0.616	3.94286
0.615	3.93214
0.614	3.91786
0.613	3.90357
0.612	3.88929
0.611	3.87857
0.61	3.86429
0.609	3.85
0.608	3.83571
0.607	3.82143
0.606	3.81071
0.605	3.79643
0.604	3.78214
0.603	3.76786
0.602	3.75357
0.601	3.74286
0.6	3.72857
0.599	3.71429
0.598	3.7
0.597	3.68571
0.596	3.675
0.595	3.66071
0.594	3.65
0.593	3.63571
0.592	3.62143
0.591	3.60714
0.59	3.59643
0.589	3.58214
0.588	3.56821
0.587	3.55464
0.586	3.54143
0.585	3.52821
0.584	3.51536
0.583	3.5025
0.582	3.48893
0.581	3.47571
0.58	3.46214
0.579	3.45
0.578	3.43679
0.577	3.42321
0.576	3.40964
0.575	3.39643
0.574	3.38393
0.573	3.37107
0.572	3.35821
0.571	3.34536
0.57	3.33143
0.569	3.31786
0.568	3.30536
0.567	3.29143
0.566	3.27821
0.565	3.26536
0.564	3.25179
0.563	3.23786
0.562	3.225
0.561	3.21179
0.56	3.19786
0.559	3.18464
0.558	3.17179
0.557	3.15857
0.556	3.14536
0.555	3.13286
0.554	3.11964
0.553	3.10643
0.552	3.09321
0.551	3.08036
0.55	3.06786
0.549	3.055
0.548	3.04179
0.547	3.02929
0.546	3.01607
0.545	3.00214
0.544	2.98929
0.543	2.97679
0.542	2.96393
0.541	2.95071
0.54	2.93714
0.539	2.92464
0.538	2.91107
0.537	2.89714
0.536	2.88536
0.535	2.87179
0.534	2.85929
0.533	2.84607
0.532	2.83357
0.531	2.82
0.53	2.8075
0.529	2.79429
0.528	2.78107
0.527	2.76786
0.526	2.755
0.525	2.74107
0.524	2.7275
0.523	2.71536
0.522	2.70214
0.521	2.69
0.52	2.6775
0.519	2.66464
0.518	2.65107
0.517	2.63821
0.516	2.62536
0.515	2.61214
0.514	2.59964
0.513	2.58679
0.512	2.57321
0.511	2.56107
0.51	2.54786
0.509	2.535
0.508	2.52214
0.507	2.50929
0.506	2.49536
0.505	2.48214
0.504	2.46964
0.503	2.45679
0.502	2.44393
0.501	2.43143
0.5	2.41821
0.499	2.40429
0.498	2.39071
0.497	2.37786
0.496	2.365
0.495	2.3525
0.494	2.34036
0.493	2.3275
0.492	2.31429
0.491	2.30214
0.49	2.28964
0.489	2.27679
0.488	2.265
0.487	2.25214
0.486	2.23929
0.485	2.22643
0.484	2.21357
0.483	2.20107
0.482	2.18821
0.481	2.17571
0.48	2.16214
0.479	2.14929
0.478	2.13679
0.477	2.12393
0.476	2.11071
0.475	2.09893
0.474	2.08536
0.473	2.07179
0.472	2.05893
0.471	2.04607
0.47	2.03321
0.469	2.02071
0.468	2.00857
0.467	1.99571
0.466	1.98214
0.465	1.97
0.464	1.95714
0.463	1.94464
0.462	1.93143
0.461	1.91821
0.46	1.90536
0.459	1.89286
0.458	1.88036
0.457	1.86821
0.456	1.85607
0.455	1.84321
0.454	1.83036
0.453	1.8175
0.452	1.80536
0.451	1.79286
0.45	1.78036
0.449	1.7675
0.448	1.75464
0.447	1.74214
0.446	1.73071
0.445	1.71714
0.444	1.70393
0.443	1.69143
0.442	1.67857
0.441	1.66571
0.44	1.65321
0.439	1.64036
0.438	1.6275
0.437	1.61536
0.436	1.60321
0.435	1.59071
0.434	1.57786
0.433	1.565
0.432	1.5525
0.431	1.53964
0.43	1.52714
0.429	1.51393
0.428	1.50107
0.427	1.48893
0.426	1.4775
0.425	1.465
0.424	1.45286
0.423	1.44
0.422	1.42714
0.421	1.41429
0.42	1.40179
0.419	1.38893
0.418	1.37643
0.417	1.36429
0.416	1.35143
0.415	1.33857
0.414	1.32714
0.413	1.31464
0.412	1.30179
0.411	1.29036
0.41	1.27607
0.409	1.2625
0.408	1.25071
0.407	1.23786
0.406	1.22571
0.405	1.21321
0.404	1.20071
0.403	1.18786
0.402	1.17571
0.401	1.16321
0.4	1.15071
0.399	1.13821
0.398	1.12571
0.397	1.1125
0.396	1.09964
0.395	1.0875
0.394	1.07464
0.393	1.06214
0.392	1.05
0.391	1.03714
0.39	1.02464
0.389	1.0125
0.388	1.00036
0.387	0.987857
0.386	0.975714
0.385	0.963214
0.384	0.950357
0.383	0.9375
0.382	0.925357
0.381	0.912143
0.38	0.899643
0.379	0.888571
0.378	0.875714
0.377	0.862857
0.376	0.851071
0.375	0.838571
0.374	0.826071
0.373	0.813929
0.372	0.801429
0.371	0.788929
0.37	0.776786
0.369	0.764286
0.368	0.752143
0.367	0.74
0.366	0.7275
0.365	0.714643
0.364	0.702143
0.363	0.690714
0.362	0.678929
0.361	0.666786
0.36	0.655
0.359	0.641786
0.358	0.628571
0.357	0.616429
0.356	0.604643
0.355	0.591786
0.354	0.58
0.353	0.567857
0.352	0.555
0.351	0.542857
0.35	0.530357
0.349	0.5175
0.348	0.505357
0.347	0.493571
0.346	0.481071
0.345	0.468571
0.344	0.456071
0.343	0.443214
0.342	0.430714
0.341	0.418929
0.34	0.407143
0.339	0.394643
0.338	0.381786
0.337	0.369643
0.336	0.357857
0.335	0.3455
0.334	0.333429
0.333	0.321214
0.332	0.308643
0.331	0.296714
0.33	0.284393
0.329	0.272179
0.328	0.26025
0.327	0.247536
0.326	0.234929
0.325	0.222893
0.324	0.210321
0.323	0.198464
0.322	0.186929
0.321	0.174786
0.32	0.161429
0.319	0.149429
0.318	0.138036
0.317	0.125786
0.316	0.1135
0.315	0.101714
0.314	0.0892857
0.313	0.0768571
0.312	0.0648929
0.311	0.0529643
0.31	0.0406786
0.309	0.0290821
0.308	0.0166429
0.307	0.00368571
0.306	-0.00892143
0.305	-0.0207071
0.304	-0.0328393
0.303	-0.0445
0.302	-0.0562857
0.301	-0.0686786
0.3	-0.0804286
0.299	-0.0921786
0.298	-0.104357
0.297	-0.116607
0.296	-0.128464
0.295	-0.140821
0.294	-0.15325
0.293	-0.165286
0.292	-0.177179
0.291	-0.189286
0.29	-0.200893
0.289	-0.212964
0.288	-0.225857
0.287	-0.2375
0.286	-0.24925
0.285	-0.261179
0.284	-0.2735
0.283	-0.284607
0.282	-0.297393
0.281	-0.309643
0.28	-0.321107
0.279	-0.333643
0.278	-0.345679
0.277	-0.357143
0.276	-0.368929
0.275	-0.381429
0.274	-0.393214
0.273	-0.404643
0.272	-0.416786
0.271	-0.428929
0.27	-0.440714
0.269	-0.453571
0.268	-0.465714
0.267	-0.476786
0.266	-0.488571
0.265	-0.501071
0.264	-0.5125
0.263	-0.524643
0.262	-0.536786
0.261	-0.548571
0.26	-0.561071
0.259	-0.5725
0.258	-0.584643
0.257	-0.596786
0.256	-0.609286
0.255	-0.621429
0.254	-0.632857
0.253	-0.645357
0.252	-0.6575
0.251	-0.668929
0.25	-0.681786
0.249	-0.693571
0.248	-0.705714
0.247	-0.717143
0.246	-0.728929
0.245	-0.740357
0.244	-0.7525
0.243	-0.765357
0.242	-0.776786
0.241	-0.788929
0.24	-0.801071
0.239	-0.812857
0.238	-0.824643
0.237	-0.836786
0.236	-0.848571
0.235	-0.86
0.234	-0.8725
0.233	-0.884286
0.232	-0.895714
0.231	-0.908214
0.23	-0.920357
0.229	-0.932143
0.228	-0.944286
0.227	-0.955357
0.226	-0.9675
0.225	-0.979286
0.224	-0.991429
0.223	-1.00321
0.222	-1.01464
0.221	-1.02643
0.22	-1.03857
0.219	-1.04964
0.218	-1.0625
0.217	-1.07464
0.216	-1.08607
0.215	-1.09821
0.214	-1.11
0.213	-1.12179
0.212	-1.13321
0.211	-1.14536
0.21	-1.15714
0.209	-1.16893
0.208	-1.18071
0.207	-1.1925
0.206	-1.20393
0.205	-1.21679
0.204	-1.22929
0.203	-1.24071
0.202	-1.25321
0.201	-1.26571
0.2	-1.27714
0.199	-1.28857
0.198	-1.30107
0.197	-1.31321
0.196	-1.325
0.195	-1.33679
0.194	-1.34857
0.193	-1.36036
0.192	-1.3725
0.191	-1.38464
0.19	-1.39643
0.189	-1.40857
0.188	-1.42071
0.187	-1.43179
0.186	-1.44429
0.185	-1.45607
0.184	-1.46786
0.183	-1.48
0.182	-1.49179
0.181	-1.50321
0.18	-1.515
0.179	-1.5275
0.178	-1.53929
0.177	-1.55107
0.176	-1.56321
0.175	-1.575
0.174	-1.58679
0.173	-1.59929
0.172	-1.61143
0.171	-1.62286
0.17	-1.635
0.169	-1.64679
0.168	-1.65821
0.167	-1.67071
0.166	-1.68286
0.165	-1.69464
0.164	-1.70679
0.163	-1.71857
0.162	-1.73071
0.161	-1.7425
0.16	-1.75464
0.159	-1.76679
0.158	-1.77821
0.157	-1.79
0.156	-1.80214
0.155	-1.81357
0.154	-1.82643
0.153	-1.83893
0.152	-1.85036
0.151	-1.86286
0.15	-1.87464
0.149	-1.88643
0.148	-1.89857
0.147	-1.91071
0.146	-1.9225
0.145	-1.93464
0.144	-1.94679
0.143	-1.95857
0.142	-1.97036
0.141	-1.98321
0.14	-1.99571
0.139	-2.00714
0.138	-2.01929
0.137	-2.03143
0.136	-2.04321
0.135	-2.05571
0.134	-2.06786
0.133	-2.07964
0.132	-2.09179
0.131	-2.10357
0.13	-2.11536
0.129	-2.12679
0.128	-2.14
0.127	-2.15214
0.126	-2.16393
0.125	-2.17607
0.124	-2.18857
0.123	-2.19964
0.122	-2.21214
0.121	-2.22464
0.12	-2.23679
0.119	-2.24893
0.118	-2.26107
0.117	-2.27286
0.116	-2.28536
0.115	-2.29786
0.114	-2.31036
0.113	-2.3225
0.112	-2.33464
0.111	-2.34679
0.11	-2.35893
0.109	-2.37143
0.108	-2.38393
0.107	-2.39571
0.106	-2.40821
0.105	-2.42036
0.104	-2.4325
0.103	-2.445
0.102	-2.45786
0.101	-2.47036
0.1	-2.48214
0.099	-2.49464
0.098	-2.50679
0.097	-2.51893
0.096	-2.53179
0.095	-2.54464
0.094	-2.55679
0.093	-2.56929
0.092	-2.58214
0.091	-2.59393
0.09	-2.60643
0.089	-2.61929
0.088	-2.63143
0.087	-2.64393
0.086	-2.65643
0.085	-2.66857
0.084	-2.68107
0.083	-2.69357
0.082	-2.70607
0.081	-2.71857
0.08	-2.73107
0.079	-2.74357
0.078	-2.75571
0.077	-2.76893
0.076	-2.78214
0.075	-2.79429
0.074	-2.80714
0.073	-2.81964
0.072	-2.83214
0.071	-2.845
0.07	-2.8575
0.069	-2.87036
0.068	-2.88286
0.067	-2.89536
0.066	-2.90786
0.065	-2.92071
0.064	-2.93393
0.063	-2.94679
0.062	-2.95929
0.061	-2.97214
0.06	-2.985
0.059	-2.9975
0.058	-3.01036
0.057	-3.02357
0.056	-3.03607
0.055	-3.04893
0.054	-3.06179
0.053	-3.07429
0.052	-3.08714
0.051	-3.10107
0.05	-3.11429
0.049	-3.12679
0.048	-3.14
0.047	-3.15286
0.046	-3.16536
0.045	-3.17893
0.044	-3.19214
0.043	-3.20464
0.042	-3.21786
0.041	-3.23107
0.04	-3.24357
0.039	-3.25679
0.038	-3.27071
0.037	-3.28393
0.036	-3.29714
0.035	-3.31
0.034	-3.32286
0.033	-3.33607
0.032	-3.34929
0.031	-3.36286
0.03	-3.37607
0.029	-3.38929
0.028	-3.40286
0.027	-3.41536
0.026	-3.42929
0.025	-3.44321
0.024	-3.45643
0.023	-3.47
0.022	-3.48357
0.021	-3.49679
0.02	-3.51036
0.019	-3.52393
0.018	-3.53714
0.017	-3.55071
0.016	-3.56429
0.015	-3.57857
0.014	-3.58929
0.013	-3.60357
0.012	-3.61786
0.011	-3.63214
0.01	-3.64643
0.009	-3.66071
0.008	-3.675
0.007	-3.68571
0.006	-3.7
0.005	-3.71429
0.004	-3.72857
0.003	-3.74286
0.002	-3.75714
[truncated: 1 more rows]
