# Supplementary material for: All-water supercapacitor enabled by 1-nm clay channels
Source: Nat Commun. 2026 Jun 5;17:5014. doi: 10.1038/s41467-026-73924-1 (PMC13241519; doi:10.1038/s41467-026-73924-1)
Supplement: Supplementary file 3 — Source Data [file 41467_2026_73924_MOESM3_ESM.zip › Source data/FigS24_MEA13.xlsx]

## Sheet: sr_0.12
U	I
0	-4.98214
0.001	-4.81786
0.002	-4.68571
0.003	-4.575
0.004	-4.47143
0.005	-4.38214
0.006	-4.3
0.007	-4.22143
0.008	-4.14643
0.009	-4.075
0.01	-4.01071
0.011	-3.94643
0.012	-3.88571
0.013	-3.825
0.014	-3.76786
0.015	-3.71429
0.016	-3.66071
0.017	-3.60714
0.018	-3.55821
0.019	-3.50893
0.02	-3.46071
0.021	-3.41464
0.022	-3.36857
0.023	-3.32393
0.024	-3.28036
0.025	-3.2375
0.026	-3.195
0.027	-3.15464
0.028	-3.11393
0.029	-3.07464
0.03	-3.03536
0.031	-2.9975
0.032	-2.95929
0.033	-2.92214
0.034	-2.88571
0.035	-2.85
0.036	-2.81429
0.037	-2.77929
0.038	-2.74429
0.039	-2.71
0.04	-2.67679
0.041	-2.64357
0.042	-2.61107
0.043	-2.57893
0.044	-2.54679
0.045	-2.515
0.046	-2.48393
0.047	-2.45321
0.048	-2.42286
0.049	-2.3925
0.05	-2.36286
0.051	-2.3325
0.052	-2.30357
0.053	-2.275
0.054	-2.24607
0.055	-2.21786
0.056	-2.19071
0.057	-2.1625
0.058	-2.13464
0.059	-2.10786
0.06	-2.08036
0.061	-2.05357
0.062	-2.02714
0.063	-2.00071
0.064	-1.97429
0.065	-1.94893
0.066	-1.92357
0.067	-1.89857
0.068	-1.87321
0.069	-1.84857
0.07	-1.82321
0.071	-1.79821
0.072	-1.77464
0.073	-1.75036
0.074	-1.72607
0.075	-1.7025
0.076	-1.67857
0.077	-1.65429
0.078	-1.63179
0.079	-1.60857
0.08	-1.58571
0.081	-1.56286
0.082	-1.54036
0.083	-1.5175
0.084	-1.49536
0.085	-1.47321
0.086	-1.45107
0.087	-1.42929
0.088	-1.4075
0.089	-1.38571
0.09	-1.36357
0.091	-1.34286
0.092	-1.32179
0.093	-1.30036
0.094	-1.28
0.095	-1.25893
0.096	-1.23786
0.097	-1.2175
0.098	-1.19714
0.099	-1.17679
0.1	-1.15607
0.101	-1.13679
0.102	-1.11607
0.103	-1.09571
0.104	-1.07679
0.105	-1.05679
0.106	-1.0375
0.107	-1.01821
0.108	-0.998929
0.109	-0.979643
0.11	-0.960714
0.111	-0.941786
0.112	-0.923214
0.113	-0.904286
0.114	-0.885357
0.115	-0.866429
0.116	-0.847857
0.117	-0.83
0.118	-0.811786
0.119	-0.793214
0.12	-0.775714
0.121	-0.757143
0.122	-0.738571
0.123	-0.721429
0.124	-0.703929
0.125	-0.686071
0.126	-0.668214
0.127	-0.650714
0.128	-0.632857
0.129	-0.615357
0.13	-0.598214
0.131	-0.581071
0.132	-0.563929
0.133	-0.547143
0.134	-0.529643
0.135	-0.511429
0.136	-0.496071
0.137	-0.478571
0.138	-0.4625
0.139	-0.446071
0.14	-0.429643
0.141	-0.412857
0.142	-0.396429
0.143	-0.380357
0.144	-0.365
0.145	-0.34825
0.146	-0.332571
0.147	-0.316357
0.148	-0.299821
0.149	-0.284179
0.15	-0.267321
0.151	-0.251893
0.152	-0.236929
0.153	-0.22075
0.154	-0.204571
0.155	-0.189429
0.156	-0.172893
0.157	-0.157929
0.158	-0.142964
0.159	-0.127821
0.16	-0.112571
0.161	-0.0968214
0.162	-0.0822857
0.163	-0.0672857
0.164	-0.0524286
0.165	-0.0377143
0.166	-0.0225071
0.167	-0.00771071
0.168	0.00602143
0.169	0.0208179
0.17	0.0358214
0.171	0.0496786
0.172	0.0643929
0.173	0.0793929
0.174	0.0935714
0.175	0.108393
0.176	0.122893
0.177	0.137179
0.178	0.151036
0.179	0.165429
0.18	0.180286
0.181	0.193714
0.182	0.207393
0.183	0.221607
0.184	0.235143
0.185	0.249357
0.186	0.263107
0.187	0.276786
0.188	0.290107
0.189	0.304036
0.19	0.317571
0.191	0.331464
0.192	0.345321
0.193	0.358929
0.194	0.372143
0.195	0.385357
0.196	0.398571
0.197	0.411429
0.198	0.425
0.199	0.438214
0.2	0.451071
0.201	0.464286
0.202	0.476786
0.203	0.489286
0.204	0.502857
0.205	0.516429
0.206	0.529286
0.207	0.541786
0.208	0.554286
0.209	0.5675
0.21	0.579643
0.211	0.593929
0.212	0.606786
0.213	0.618929
0.214	0.631786
0.215	0.644286
0.216	0.656071
0.217	0.668929
0.218	0.682143
0.219	0.692857
0.22	0.706071
0.221	0.717857
0.222	0.73
0.223	0.7425
0.224	0.755357
0.225	0.767143
0.226	0.779286
0.227	0.791429
0.228	0.803929
0.229	0.815357
0.23	0.8275
0.231	0.84
0.232	0.851071
0.233	0.861429
0.234	0.873929
0.235	0.886429
0.236	0.898214
0.237	0.91
0.238	0.921786
0.239	0.933214
0.24	0.944286
0.241	0.956071
0.242	0.9675
0.243	0.979286
0.244	0.991071
0.245	1.00214
0.246	1.01393
0.247	1.02464
0.248	1.03607
0.249	1.04786
0.25	1.05929
0.251	1.07
0.252	1.08143
0.253	1.09286
0.254	1.10393
0.255	1.11536
0.256	1.12679
0.257	1.13786
0.258	1.14821
0.259	1.15929
0.26	1.17036
0.261	1.18036
0.262	1.19214
0.263	1.20321
0.264	1.21321
0.265	1.22464
0.266	1.23536
0.267	1.24536
0.268	1.25643
0.269	1.2675
0.27	1.27786
0.271	1.28857
0.272	1.29929
0.273	1.30964
0.274	1.31964
0.275	1.33036
0.276	1.34107
0.277	1.35107
0.278	1.36143
0.279	1.37214
0.28	1.38214
0.281	1.39321
0.282	1.40393
0.283	1.41357
0.284	1.42393
0.285	1.43393
0.286	1.44429
0.287	1.45429
0.288	1.46429
0.289	1.47464
0.29	1.48429
0.291	1.49393
0.292	1.50429
0.293	1.51429
0.294	1.52464
0.295	1.535
0.296	1.54429
0.297	1.55429
0.298	1.56429
0.299	1.57429
0.3	1.58393
0.301	1.59393
0.302	1.60357
0.303	1.61321
0.304	1.62286
0.305	1.63286
0.306	1.64214
0.307	1.65214
0.308	1.66214
0.309	1.67071
0.31	1.68071
0.311	1.69036
0.312	1.69929
0.313	1.70964
0.314	1.71893
0.315	1.7275
0.316	1.73714
0.317	1.74679
0.318	1.75607
0.319	1.76464
0.32	1.77536
0.321	1.78393
0.322	1.79321
0.323	1.8025
0.324	1.81143
0.325	1.82036
0.326	1.83
0.327	1.83929
0.328	1.84786
0.329	1.85714
0.33	1.86643
0.331	1.875
0.332	1.88429
0.333	1.89393
0.334	1.9025
0.335	1.91143
0.336	1.92
0.337	1.92893
0.338	1.93786
0.339	1.94679
0.34	1.95571
0.341	1.96429
0.342	1.97321
0.343	1.98179
0.344	1.99036
0.345	1.99964
0.346	2.00893
0.347	2.01679
0.348	2.02536
0.349	2.03429
0.35	2.0425
0.351	2.05107
0.352	2.06
0.353	2.06857
0.354	2.07679
0.355	2.08536
0.356	2.09393
0.357	2.10214
0.358	2.11107
0.359	2.12
0.36	2.1275
0.361	2.13643
0.362	2.14464
0.363	2.1525
0.364	2.16071
0.365	2.16893
0.366	2.17714
0.367	2.18536
0.368	2.19357
0.369	2.20214
0.37	2.21
0.371	2.21857
0.372	2.22679
0.373	2.23429
0.374	2.24214
0.375	2.25071
0.376	2.25857
0.377	2.26679
0.378	2.275
0.379	2.28286
0.38	2.29071
0.381	2.29857
0.382	2.30643
0.383	2.31464
0.384	2.3225
0.385	2.32964
0.386	2.33643
0.387	2.34464
0.388	2.35321
0.389	2.36107
0.39	2.36786
0.391	2.37571
0.392	2.38429
0.393	2.39214
0.394	2.4
0.395	2.40786
0.396	2.41536
0.397	2.42357
0.398	2.43036
0.399	2.43786
0.4	2.445
0.401	2.45286
0.402	2.46036
0.403	2.46857
0.404	2.47607
0.405	2.48286
0.406	2.49036
0.407	2.49821
0.408	2.50536
0.409	2.51393
0.41	2.52286
0.411	2.52821
0.412	2.53607
0.413	2.54286
0.414	2.55
0.415	2.55714
0.416	2.56464
0.417	2.57179
0.418	2.57929
0.419	2.58607
0.42	2.59321
0.421	2.6
0.422	2.60786
0.423	2.61536
0.424	2.62179
0.425	2.62893
0.426	2.63607
0.427	2.6425
0.428	2.65
0.429	2.65714
0.43	2.66357
0.431	2.67071
0.432	2.6775
0.433	2.68464
0.434	2.69143
0.435	2.69893
0.436	2.70571
0.437	2.71179
0.438	2.71893
0.439	2.72571
0.44	2.73214
0.441	2.73929
0.442	2.74607
0.443	2.75286
0.444	2.75929
0.445	2.76607
0.446	2.77286
0.447	2.77929
0.448	2.78679
0.449	2.79321
0.45	2.79964
0.451	2.80607
0.452	2.81286
0.453	2.81929
0.454	2.82607
0.455	2.83286
0.456	2.83857
0.457	2.84571
0.458	2.85214
0.459	2.85821
0.46	2.86464
0.461	2.87179
0.462	2.8775
0.463	2.88393
0.464	2.89036
0.465	2.89679
0.466	2.90286
0.467	2.90964
0.468	2.91571
0.469	2.92143
0.47	2.92786
0.471	2.93429
0.472	2.94036
0.473	2.94714
0.474	2.95357
0.475	2.95929
0.476	2.96571
0.477	2.97143
0.478	2.9775
0.479	2.98393
0.48	2.99036
0.481	2.99607
0.482	3.00179
0.483	3.00786
0.484	3.01393
0.485	3.02
0.486	3.02643
0.487	3.03286
0.488	3.03786
0.489	3.04393
0.49	3.05
0.491	3.05607
0.492	3.06179
0.493	3.06786
0.494	3.07357
0.495	3.07929
0.496	3.085
0.497	3.09107
0.498	3.09679
0.499	3.10286
0.5	3.10893
0.501	3.11429
0.502	3.12
0.503	3.12607
0.504	3.13143
0.505	3.13714
0.506	3.14321
0.507	3.14821
0.508	3.15393
0.509	3.15964
0.51	3.16536
0.511	3.17107
0.512	3.17714
0.513	3.1825
0.514	3.18786
0.515	3.19321
0.516	3.19893
0.517	3.20393
0.518	3.20964
0.519	3.215
0.52	3.22
0.521	3.22571
0.522	3.23143
0.523	3.23643
0.524	3.24214
0.525	3.24821
0.526	3.25321
0.527	3.25821
0.528	3.26357
0.529	3.26893
0.53	3.27393
0.531	3.27964
0.532	3.285
0.533	3.28964
0.534	3.295
0.535	3.30036
0.536	3.30536
0.537	3.31107
0.538	3.31643
0.539	3.32107
0.54	3.32643
0.541	3.33143
0.542	3.33643
0.543	3.34143
0.544	3.34679
0.545	3.35179
0.546	3.35643
0.547	3.36179
0.548	3.36714
0.549	3.37179
0.55	3.37714
0.551	3.38286
0.552	3.38714
0.553	3.39179
0.554	3.39714
0.555	3.40143
0.556	3.40679
0.557	3.41214
0.558	3.41643
0.559	3.42143
0.56	3.42607
0.561	3.43107
0.562	3.43607
0.563	3.44107
0.564	3.44607
0.565	3.45036
0.566	3.455
0.567	3.46
0.568	3.46393
0.569	3.46893
0.57	3.47393
0.571	3.47821
0.572	3.48286
0.573	3.48786
0.574	3.49214
0.575	3.49679
0.576	3.50179
0.577	3.50679
0.578	3.51071
0.579	3.515
0.58	3.51964
0.581	3.52429
0.582	3.52929
0.583	3.53393
0.584	3.53786
0.585	3.5425
0.586	3.54714
0.587	3.55143
0.588	3.55571
0.589	3.56071
0.59	3.56464
0.591	3.56893
0.592	3.575
0.593	3.57857
0.594	3.58214
0.595	3.58571
0.596	3.58929
0.597	3.59643
0.598	3.6
0.599	3.60357
0.6	3.60714
0.601	3.61429
0.602	3.61786
0.603	3.62143
0.604	3.625
0.605	3.62857
0.606	3.63214
0.607	3.63929
0.608	3.64286
0.609	3.64643
0.61	3.65
0.611	3.65357
0.612	3.66071
0.613	3.66429
0.614	3.66786
0.615	3.67143
0.616	3.675
0.617	3.67857
0.618	3.68214
0.619	3.68571
0.62	3.69286
0.621	3.69643
0.622	3.7
0.623	3.70357
0.624	3.70714
0.625	3.71071
0.626	3.71429
0.627	3.71786
0.628	3.725
0.629	3.725
0.63	3.73214
0.631	3.73571
0.632	3.73929
0.633	3.74286
0.634	3.74643
0.635	3.75
0.636	3.75357
0.637	3.75714
0.638	3.76071
0.639	3.76429
0.64	3.76786
0.641	3.77143
0.642	3.775
0.643	3.77857
0.644	3.78571
0.645	3.78571
0.646	3.79286
0.647	3.79643
0.648	3.8
0.649	3.80357
0.65	3.80714
0.651	3.81071
0.652	3.81429
0.653	3.81786
0.654	3.81786
0.655	3.825
0.656	3.825
0.657	3.82857
0.658	3.83214
0.659	3.83571
0.66	3.83929
0.661	3.84286
0.662	3.84643
0.663	3.85357
0.664	3.85357
0.665	3.85714
0.666	3.86071
0.667	3.86429
0.668	3.86786
0.669	3.87143
0.67	3.875
0.671	3.87857
0.672	3.88214
0.673	3.88571
0.674	3.88929
0.675	3.89286
0.676	3.89643
0.677	3.89643
0.678	3.90357
0.679	3.90714
0.68	3.91071
0.681	3.91429
0.682	3.91786
0.683	3.92143
0.684	3.92143
0.685	3.925
0.686	3.92857
0.687	3.93214
0.688	3.93571
0.689	3.93929
0.69	3.93929
0.691	3.94643
0.692	3.95
0.693	3.95
0.694	3.95357
0.695	3.95714
0.696	3.96071
0.697	3.96429
0.698	3.96786
0.699	3.97143
0.7	3.97143
0.701	3.975
0.702	3.97857
0.703	3.98214
0.704	3.98571
0.705	3.98929
0.706	3.99286
0.707	3.99286
0.708	3.99643
0.709	4
0.71	4.00357
0.711	4.00714
0.712	4.01071
0.713	4.01071
0.714	4.01429
0.715	4.01786
0.716	4.02143
0.717	4.025
0.718	4.02857
0.719	4.02857
0.72	4.03214
0.721	4.03571
0.722	4.03929
0.723	4.04286
0.724	4.04286
0.725	4.04643
0.726	4.05
0.727	4.05357
0.728	4.05357
0.729	4.05714
0.73	4.06071
0.731	4.06429
0.732	4.06429
0.733	4.06786
0.734	4.07143
0.735	4.075
0.736	4.07857
0.737	4.07857
0.738	4.08214
0.739	4.08571
0.74	4.08929
0.741	4.08929
0.742	4.09286
0.743	4.09643
0.744	4.09643
0.745	4.1
0.746	4.10357
0.747	4.10714
0.748	4.10714
0.749	4.11071
0.75	4.11429
0.751	4.11429
0.752	4.11786
0.753	4.12143
0.754	4.125
0.755	4.125
0.756	4.12857
0.757	4.13214
0.758	4.13214
0.759	4.13571
0.76	4.13929
0.761	4.13929
0.762	4.14286
0.763	4.14643
0.764	4.15
0.765	4.15
0.766	4.15357
0.767	4.15357
0.768	4.15714
0.769	4.16071
0.77	4.16071
0.771	4.16429
0.772	4.16786
0.773	4.16786
0.774	4.17143
0.775	4.175
0.776	4.175
0.777	4.17857
0.778	4.18214
0.779	4.18214
0.78	4.18571
0.781	4.18929
0.782	4.18929
0.783	4.19286
0.784	4.19643
0.785	4.19643
0.786	4.2
0.787	4.2
0.788	4.20357
0.789	4.20714
0.79	4.20714
0.791	4.21071
0.792	4.21071
0.793	4.21429
0.794	4.21786
0.795	4.21786
0.796	4.22143
0.797	4.22143
0.798	4.225
0.799	4.22857
0.8	4.22857
0.801	4.23214
0.802	4.23214
0.803	4.23571
0.804	4.23929
0.805	4.23929
0.806	4.24286
0.807	4.24643
0.808	4.24643
0.809	4.25
0.81	4.25
0.811	4.25357
0.812	4.25357
0.813	4.25714
0.814	4.25714
0.815	4.26071
0.816	4.26071
0.817	4.26429
0.818	4.26429
0.819	4.27143
0.82	4.27143
0.821	4.275
0.822	4.275
0.823	4.27857
0.824	4.27857
0.825	4.28214
0.826	4.28214
0.827	4.28571
0.828	4.28571
0.829	4.28929
0.83	4.28929
0.831	4.29286
0.832	4.29286
0.833	4.29643
0.834	4.29643
0.835	4.3
0.836	4.3
0.837	4.30357
0.838	4.30357
0.839	4.30714
0.84	4.30714
0.841	4.31071
0.842	4.31071
0.843	4.31429
0.844	4.31429
0.845	4.31786
0.846	4.31786
0.847	4.32143
0.848	4.32143
0.849	4.325
0.85	4.325
0.851	4.32857
0.852	4.32857
0.853	4.33214
0.854	4.33214
0.855	4.33571
0.856	4.33571
0.857	4.33929
0.858	4.33929
0.859	4.34286
0.86	4.34286
0.861	4.34286
0.862	4.34643
0.863	4.34643
0.864	4.35
0.865	4.35
0.866	4.35357
0.867	4.35357
0.868	4.35714
0.869	4.35714
0.87	4.36071
0.871	4.36071
0.872	4.36429
0.873	4.36429
0.874	4.36429
0.875	4.36786
0.876	4.36786
0.877	4.37143
0.878	4.37143
0.879	4.375
0.88	4.375
0.881	4.37857
0.882	4.37857
0.883	4.38214
0.884	4.38214
0.885	4.38214
0.886	4.38571
0.887	4.38571
0.888	4.38929
0.889	4.38929
0.89	4.39286
0.891	4.39286
0.892	4.39286
0.893	4.39643
0.894	4.39643
0.895	4.4
0.896	4.4
0.897	4.40357
0.898	4.40357
0.899	4.40357
0.9	4.40714
0.901	4.40714
0.902	4.41071
0.903	4.41071
0.904	4.41071
0.905	4.41429
0.906	4.41429
0.907	4.41429
0.908	4.41786
0.909	4.41786
0.91	4.42143
0.911	4.42143
0.912	4.425
0.913	4.425
0.914	4.425
0.915	4.42857
0.916	4.42857
0.917	4.43214
0.918	4.43214
0.919	4.43214
0.92	4.43571
0.921	4.43571
0.922	4.43929
0.923	4.43929
0.924	4.43929
0.925	4.44286
0.926	4.44286
0.927	4.44643
0.928	4.44643
0.929	4.44643
0.93	4.45
0.931	4.45
0.932	4.45357
0.933	4.45357
0.934	4.45357
0.935	4.45714
0.936	4.45714
0.937	4.46071
0.938	4.46071
0.939	4.46071
0.94	4.46429
0.941	4.46429
0.942	4.46429
0.943	4.46786
0.944	4.46786
0.945	4.47143
0.946	4.47143
0.947	4.475
0.948	4.475
0.949	4.475
0.95	4.47857
0.951	4.47857
0.952	4.47857
0.953	4.48214
0.954	4.48214
0.955	4.48214
0.956	4.48571
0.957	4.48571
0.958	4.48929
0.959	4.48929
0.96	4.49286
0.961	4.49286
0.962	4.49286
0.963	4.49643
0.964	4.49643
0.965	4.49643
0.966	4.5
0.967	4.5
0.968	4.50357
0.969	4.50357
0.97	4.50357
0.971	4.50714
0.972	4.50714
0.973	4.51071
0.974	4.51071
0.975	4.51071
0.976	4.51429
0.977	4.51429
0.978	4.51786
0.979	4.51786
0.98	4.51786
0.981	4.52143
0.982	4.52143
0.983	4.525
0.984	4.525
0.985	4.525
0.986	4.52857
0.987	4.52857
0.988	4.52857
0.989	4.53214
0.99	4.53214
0.991	4.53571
0.992	4.53571
0.993	4.53929
0.994	4.53929
0.995	4.53929
0.996	4.54286
0.997	4.54286
0.998	4.54643
0.999	4.54643
1	4.475
0.999	4.32857
0.998	4.21786
0.997	4.125
0.996	4.04643
0.995	3.97857
0.994	3.91429
0.993	3.85357
0.992	3.79643
0.991	3.74286
0.99	3.69643
0.989	3.64643
0.988	3.6
0.987	3.55857
0.986	3.51607
0.985	3.47536
0.984	3.43679
0.983	3.39893
0.982	3.36214
0.981	3.32643
0.98	3.29143
0.979	3.2575
0.978	3.22429
0.977	3.19179
0.976	3.16036
0.975	3.12929
0.974	3.09929
0.973	3.06893
0.972	3.03929
0.971	3.01071
0.97	2.9825
0.969	2.95464
0.968	2.92786
0.967	2.90071
0.966	2.87393
0.965	2.84821
0.964	2.8225
0.963	2.7975
0.962	2.77286
0.961	2.74821
0.96	2.72357
0.959	2.69929
0.958	2.67607
0.957	2.6525
0.956	2.62929
0.955	2.60679
0.954	2.58393
0.953	2.56179
0.952	2.54
0.951	2.51821
0.95	2.49643
0.949	2.475
0.948	2.45393
0.947	2.4325
0.946	2.41214
0.945	2.39143
0.944	2.37107
0.943	2.35107
0.942	2.33143
0.941	2.31107
0.94	2.29143
0.939	2.2725
0.938	2.25321
0.937	2.23393
0.936	2.21536
0.935	2.19607
0.934	2.17679
0.933	2.15857
0.932	2.14036
0.931	2.12214
0.93	2.10393
0.929	2.08607
0.928	2.06821
0.927	2.05036
0.926	2.03286
0.925	2.01571
0.924	1.99821
0.923	1.98143
0.922	1.96357
0.921	1.94643
0.92	1.92964
0.919	1.9125
0.918	1.89607
0.917	1.87964
0.916	1.86321
0.915	1.84643
0.914	1.83
0.913	1.81429
0.912	1.79786
0.911	1.78214
0.91	1.76643
0.909	1.75
0.908	1.73393
0.907	1.71893
0.906	1.70321
0.905	1.6875
0.904	1.6725
0.903	1.65679
0.902	1.64143
0.901	1.62643
0.9	1.61143
0.899	1.59643
0.898	1.58179
0.897	1.56714
0.896	1.55143
0.895	1.53714
0.894	1.5225
0.893	1.5075
0.892	1.49321
0.891	1.47893
0.89	1.46429
0.889	1.45
0.888	1.43607
0.887	1.42143
0.886	1.40714
0.885	1.39357
0.884	1.37929
0.883	1.36464
0.882	1.35107
0.881	1.3375
0.88	1.32357
0.879	1.31036
0.878	1.29679
0.877	1.28286
0.876	1.26893
0.875	1.25571
0.874	1.24214
0.873	1.22893
0.872	1.21571
0.871	1.20214
0.87	1.18821
0.869	1.17536
0.868	1.16214
0.867	1.14929
0.866	1.13607
0.865	1.12321
0.864	1.11
0.863	1.09679
0.862	1.08429
0.861	1.07143
0.86	1.05821
0.859	1.04607
0.858	1.03321
0.857	1.02
0.856	1.00786
0.855	0.995
0.854	0.9825
0.853	0.970357
0.852	0.9575
0.851	0.945
0.85	0.9325
0.849	0.920357
0.848	0.908214
0.847	0.895714
0.846	0.884286
0.845	0.871071
0.844	0.858571
0.843	0.846786
0.842	0.834643
0.841	0.8225
0.84	0.810714
0.839	0.798571
0.838	0.786071
0.837	0.774286
0.836	0.7625
0.835	0.751071
0.834	0.739286
0.833	0.7275
0.832	0.715
0.831	0.703571
0.83	0.691786
0.829	0.68
0.828	0.668571
0.827	0.657143
0.826	0.645357
0.825	0.633571
0.824	0.622143
0.823	0.611071
0.822	0.599643
0.821	0.588214
0.82	0.576429
0.819	0.561786
0.818	0.551429
0.817	0.540714
0.816	0.529286
0.815	0.518214
0.814	0.5075
0.813	0.495714
0.812	0.484286
0.811	0.473571
0.81	0.462857
0.809	0.451429
0.808	0.441071
0.807	0.429286
0.806	0.417857
0.805	0.407143
0.804	0.396071
0.803	0.385357
0.802	0.374643
0.801	0.363571
0.8	0.352679
0.799	0.341464
0.798	0.33125
0.797	0.32025
0.796	0.309536
0.795	0.29925
0.794	0.288071
0.793	0.276714
0.792	0.2665
0.791	0.255357
0.79	0.244821
0.789	0.234429
0.788	0.223714
0.787	0.212893
0.786	0.202321
0.785	0.191964
0.784	0.181536
0.783	0.171071
0.782	0.160893
0.781	0.149821
0.78	0.139143
0.779	0.129214
0.778	0.11875
0.777	0.108607
0.776	0.0986071
0.775	0.0878214
0.774	0.0772857
0.773	0.0671786
0.772	0.0568214
0.771	0.0468929
0.77	0.0367143
0.769	0.0266607
0.768	0.0155929
0.767	0.00510357
0.766	-0.00470714
0.765	-0.0150071
0.764	-0.0252286
0.763	-0.0347786
0.762	-0.0454643
0.761	-0.0557857
0.76	-0.0655
0.759	-0.0756071
0.758	-0.0857143
0.757	-0.0951429
0.756	-0.105321
0.755	-0.116143
0.754	-0.12575
0.753	-0.135786
0.752	-0.145786
0.751	-0.155464
0.75	-0.165107
0.749	-0.175357
0.748	-0.1855
0.747	-0.194786
0.746	-0.204857
0.745	-0.214714
0.744	-0.224
0.743	-0.23425
0.742	-0.244143
0.741	-0.253679
0.74	-0.263607
0.739	-0.273321
0.738	-0.282929
0.737	-0.292571
0.736	-0.302643
0.735	-0.312321
0.734	-0.32175
0.733	-0.3315
0.732	-0.341071
0.731	-0.35025
0.73	-0.360357
0.729	-0.370357
0.728	-0.379286
0.727	-0.388929
0.726	-0.398571
0.725	-0.407857
0.724	-0.4175
0.723	-0.427143
0.722	-0.436786
0.721	-0.445714
0.72	-0.455714
0.719	-0.465
0.718	-0.473929
0.717	-0.483929
0.716	-0.493214
0.715	-0.5025
0.714	-0.512143
0.713	-0.521429
0.712	-0.530357
0.711	-0.539643
0.71	-0.549643
0.709	-0.558929
0.708	-0.568214
0.707	-0.5775
0.706	-0.586429
0.705	-0.595714
0.704	-0.605714
0.703	-0.614643
0.702	-0.623571
0.701	-0.632857
0.7	-0.642143
0.699	-0.650714
0.698	-0.66
0.697	-0.669643
0.696	-0.678214
0.695	-0.6875
0.694	-0.696786
0.693	-0.705714
0.692	-0.714643
0.691	-0.724286
0.69	-0.733214
0.689	-0.7425
0.688	-0.751429
0.687	-0.760357
0.686	-0.768929
0.685	-0.778571
0.684	-0.7875
0.683	-0.796071
0.682	-0.805
0.681	-0.813929
0.68	-0.8225
0.679	-0.831786
0.678	-0.841071
0.677	-0.849643
0.676	-0.859286
0.675	-0.867857
0.674	-0.876786
0.673	-0.885357
0.672	-0.894643
0.671	-0.903571
0.67	-0.911786
0.669	-0.920714
0.668	-0.929643
0.667	-0.937857
0.666	-0.947143
0.665	-0.956429
0.664	-0.965
0.663	-0.973929
0.662	-0.9825
0.661	-0.991071
0.66	-0.999643
0.659	-1.00857
0.658	-1.01679
0.657	-1.02571
0.656	-1.03429
0.655	-1.04321
0.654	-1.05107
0.653	-1.06036
0.652	-1.06929
0.651	-1.0775
0.65	-1.08607
0.649	-1.095
0.648	-1.10286
0.647	-1.11214
0.646	-1.12071
0.645	-1.12893
0.644	-1.1375
0.643	-1.14607
0.642	-1.15464
0.641	-1.16321
0.64	-1.17214
0.639	-1.18071
0.638	-1.18893
0.637	-1.1975
0.636	-1.20607
0.635	-1.21429
0.634	-1.22286
0.633	-1.23143
0.632	-1.23964
0.631	-1.24786
0.63	-1.25643
0.629	-1.26464
0.628	-1.27286
0.627	-1.28214
0.626	-1.29
0.625	-1.29857
0.624	-1.30679
0.623	-1.31536
0.622	-1.32321
0.621	-1.33179
0.62	-1.34036
0.619	-1.34821
0.618	-1.35679
0.617	-1.36464
0.616	-1.37286
0.615	-1.38143
0.614	-1.39036
0.613	-1.39857
0.612	-1.40679
0.611	-1.415
0.61	-1.42321
0.609	-1.43143
0.608	-1.43964
0.607	-1.44786
0.606	-1.45607
0.605	-1.46429
0.604	-1.4725
0.603	-1.48
0.602	-1.48857
0.601	-1.49714
0.6	-1.505
0.599	-1.51321
0.598	-1.52143
0.597	-1.52929
0.596	-1.5375
0.595	-1.54571
0.594	-1.55357
0.593	-1.56179
0.592	-1.56964
0.591	-1.5775
0.59	-1.58536
0.589	-1.59393
0.588	-1.60214
0.587	-1.61
0.586	-1.61821
0.585	-1.62607
0.584	-1.63393
0.583	-1.64179
0.582	-1.65036
0.581	-1.65786
0.58	-1.66607
0.579	-1.67357
0.578	-1.68143
0.577	-1.68929
0.576	-1.69786
0.575	-1.70607
0.574	-1.71357
0.573	-1.72179
0.572	-1.72964
0.571	-1.73714
0.57	-1.74536
0.569	-1.75357
0.568	-1.76107
0.567	-1.76893
0.566	-1.77679
0.565	-1.78393
0.564	-1.79214
0.563	-1.80071
0.562	-1.80821
0.561	-1.81643
0.56	-1.82393
0.559	-1.83179
0.558	-1.83929
0.557	-1.84714
0.556	-1.85536
0.555	-1.8625
0.554	-1.87036
0.553	-1.87821
0.552	-1.88536
0.551	-1.89393
0.55	-1.90179
0.549	-1.90929
0.548	-1.91714
0.547	-1.92464
0.546	-1.93179
0.545	-1.93964
0.544	-1.94786
0.543	-1.95536
0.542	-1.96286
0.541	-1.97036
0.54	-1.97821
0.539	-1.98536
0.538	-1.99357
0.537	-2.00179
0.536	-2.00893
0.535	-2.01643
0.534	-2.02429
0.533	-2.03143
0.532	-2.03964
0.531	-2.04714
0.53	-2.05464
0.529	-2.06214
0.528	-2.06964
0.527	-2.07714
0.526	-2.08429
0.525	-2.09214
0.524	-2.1
0.523	-2.10714
0.522	-2.115
0.521	-2.12214
0.52	-2.12929
0.519	-2.13679
0.518	-2.145
0.517	-2.15214
0.516	-2.15929
0.515	-2.16679
0.514	-2.17393
0.513	-2.18143
0.512	-2.18964
0.511	-2.19679
0.51	-2.20429
0.509	-2.21179
0.508	-2.21929
0.507	-2.22571
0.506	-2.23393
0.505	-2.24143
0.504	-2.24857
0.503	-2.25607
0.502	-2.26357
0.501	-2.27036
0.5	-2.27786
0.499	-2.28571
0.498	-2.29321
0.497	-2.30036
0.496	-2.30786
0.495	-2.315
0.494	-2.32179
0.493	-2.32929
0.492	-2.33679
0.491	-2.34357
0.49	-2.35107
0.489	-2.35821
0.488	-2.365
0.487	-2.37286
0.486	-2.38036
0.485	-2.3875
0.484	-2.39464
0.483	-2.40214
0.482	-2.40929
0.481	-2.41607
0.48	-2.42357
0.479	-2.43107
0.478	-2.4375
0.477	-2.44464
0.476	-2.45214
0.475	-2.45857
0.474	-2.46643
0.473	-2.47357
0.472	-2.48036
0.471	-2.4875
0.47	-2.495
0.469	-2.50179
0.468	-2.50893
0.467	-2.51607
0.466	-2.52321
0.465	-2.53
0.464	-2.53714
0.463	-2.54429
0.462	-2.55107
0.461	-2.55893
0.46	-2.56607
0.459	-2.57286
0.458	-2.57964
0.457	-2.58714
0.456	-2.59393
0.455	-2.60107
0.454	-2.60821
0.453	-2.61464
0.452	-2.62214
0.451	-2.62893
0.45	-2.63571
0.449	-2.6425
0.448	-2.65
0.447	-2.65679
0.446	-2.66357
0.445	-2.67071
0.444	-2.6775
0.443	-2.68393
0.442	-2.69107
0.441	-2.69821
0.44	-2.70464
0.439	-2.71179
0.438	-2.71857
0.437	-2.72536
0.436	-2.73214
0.435	-2.73964
0.434	-2.74643
0.433	-2.75321
0.432	-2.75964
0.431	-2.76679
0.43	-2.77286
0.429	-2.78036
0.428	-2.7875
0.427	-2.79357
0.426	-2.80036
0.425	-2.8075
0.424	-2.81357
0.423	-2.82071
0.422	-2.82786
0.421	-2.83464
0.42	-2.84143
0.419	-2.84786
0.418	-2.85464
0.417	-2.86143
0.416	-2.86821
0.415	-2.875
0.414	-2.88143
0.413	-2.88821
0.412	-2.895
0.411	-2.90107
0.41	-2.90893
0.409	-2.91679
0.408	-2.92321
0.407	-2.92929
0.406	-2.93643
0.405	-2.9425
0.404	-2.94929
0.403	-2.95607
0.402	-2.96214
0.401	-2.96857
0.4	-2.97536
0.399	-2.98214
0.398	-2.98821
0.397	-2.99536
0.396	-3.00214
0.395	-3.00821
0.394	-3.015
0.393	-3.02179
0.392	-3.02786
0.391	-3.03429
0.39	-3.04071
0.389	-3.0475
0.388	-3.05393
0.387	-3.06036
0.386	-3.06643
0.385	-3.07321
0.384	-3.08
0.383	-3.08643
0.382	-3.0925
0.381	-3.09929
0.38	-3.10571
0.379	-3.11179
0.378	-3.11857
0.377	-3.12536
0.376	-3.13143
0.375	-3.13786
0.374	-3.14429
0.373	-3.15036
0.372	-3.15679
0.371	-3.16357
0.37	-3.17
0.369	-3.17607
0.368	-3.1825
0.367	-3.18893
0.366	-3.19464
0.365	-3.20143
0.364	-3.20786
0.363	-3.21393
0.362	-3.22036
0.361	-3.22679
0.36	-3.2325
0.359	-3.23929
0.358	-3.24607
0.357	-3.25179
0.356	-3.25821
0.355	-3.26429
0.354	-3.27071
0.353	-3.27679
0.352	-3.28321
0.351	-3.28964
0.35	-3.29571
0.349	-3.30179
0.348	-3.30821
0.347	-3.31357
0.346	-3.32036
0.345	-3.32679
0.344	-3.33286
0.343	-3.33929
0.342	-3.34571
0.341	-3.35143
0.34	-3.35786
0.339	-3.36393
0.338	-3.37
0.337	-3.37607
0.336	-3.38214
0.335	-3.38857
0.334	-3.39393
0.333	-3.40107
0.332	-3.40714
0.331	-3.41286
0.33	-3.41929
0.329	-3.42536
0.328	-3.43071
0.327	-3.43714
0.326	-3.44357
0.325	-3.44929
0.324	-3.45536
0.323	-3.46143
0.322	-3.46714
0.321	-3.47321
0.32	-3.47964
0.319	-3.48607
0.318	-3.49179
0.317	-3.49821
0.316	-3.50393
0.315	-3.50893
0.314	-3.51571
0.313	-3.52179
0.312	-3.5275
0.311	-3.53357
0.31	-3.53929
0.309	-3.545
0.308	-3.55107
0.307	-3.55786
0.306	-3.56357
0.305	-3.56964
0.304	-3.575
0.303	-3.58214
0.302	-3.58571
0.301	-3.59286
0.3	-3.6
0.299	-3.60357
0.298	-3.61071
0.297	-3.61786
0.296	-3.62143
0.295	-3.62857
0.294	-3.63571
0.293	-3.63929
0.292	-3.64643
0.291	-3.65
0.29	-3.65714
0.289	-3.66429
0.288	-3.66786
0.287	-3.675
0.286	-3.68214
0.285	-3.68571
0.284	-3.69286
0.283	-3.69643
0.282	-3.70357
0.281	-3.71071
0.28	-3.71429
0.279	-3.72143
0.278	-3.72857
0.277	-3.73214
0.276	-3.73929
0.275	-3.74643
0.274	-3.75
0.273	-3.75714
0.272	-3.76071
0.271	-3.76786
0.27	-3.77143
0.269	-3.77857
0.268	-3.78571
0.267	-3.78929
0.266	-3.79643
0.265	-3.8
0.264	-3.80714
0.263	-3.81429
0.262	-3.81786
0.261	-3.825
0.26	-3.82857
0.259	-3.83571
0.258	-3.83929
0.257	-3.84643
0.256	-3.85357
0.255	-3.85714
0.254	-3.86429
0.253	-3.86786
0.252	-3.875
0.251	-3.87857
0.25	-3.88571
0.249	-3.89286
0.248	-3.89643
0.247	-3.90357
0.246	-3.90714
0.245	-3.91429
0.244	-3.91786
0.243	-3.925
0.242	-3.93214
0.241	-3.93571
0.24	-3.94286
0.239	-3.94643
0.238	-3.95357
0.237	-3.95714
0.236	-3.96429
0.235	-3.96786
0.234	-3.975
0.233	-3.98214
0.232	-3.98571
0.231	-3.99286
0.23	-3.99643
0.229	-4.00357
0.228	-4.00714
0.227	-4.01429
0.226	-4.01786
0.225	-4.025
0.224	-4.02857
0.223	-4.03571
0.222	-4.03929
0.221	-4.04643
0.22	-4.05357
0.219	-4.05714
0.218	-4.06429
0.217	-4.06786
0.216	-4.075
0.215	-4.07857
0.214	-4.08571
0.213	-4.08929
0.212	-4.09643
0.211	-4.1
0.21	-4.10714
0.209	-4.11071
0.208	-4.11786
0.207	-4.12143
0.206	-4.12857
0.205	-4.13214
0.204	-4.13929
0.203	-4.14286
0.202	-4.15
0.201	-4.15357
0.2	-4.16071
0.199	-4.16429
0.198	-4.17143
0.197	-4.175
0.196	-4.18214
0.195	-4.18571
0.194	-4.19286
0.193	-4.19643
0.192	-4.20357
0.191	-4.20714
0.19	-4.21429
0.189	-4.21786
0.188	-4.225
0.187	-4.22857
0.186	-4.23571
0.185	-4.23929
0.184	-4.24643
0.183	-4.25
0.182	-4.25357
0.181	-4.26071
0.18	-4.26429
0.179	-4.27143
0.178	-4.27857
0.177	-4.28214
0.176	-4.28571
0.175	-4.29286
0.174	-4.29643
0.173	-4.30357
0.172	-4.30714
0.171	-4.31429
0.17	-4.31786
0.169	-4.325
0.168	-4.32857
0.167	-4.33214
0.166	-4.33929
0.165	-4.34286
0.164	-4.35
0.163	-4.35357
0.162	-4.36071
0.161	-4.36429
0.16	-4.37143
0.159	-4.375
0.158	-4.37857
0.157	-4.38571
0.156	-4.38929
0.155	-4.39643
0.154	-4.4
0.153	-4.40714
0.152	-4.41071
0.151	-4.41786
0.15	-4.42143
0.149	-4.42857
0.148	-4.43214
0.147	-4.43571
0.146	-4.44286
0.145	-4.44643
0.144	-4.45357
0.143	-4.45714
0.142	-4.46071
0.141	-4.46786
0.14	-4.475
0.139	-4.47857
0.138	-4.48214
0.137	-4.48929
0.136	-4.49286
0.135	-4.5
0.134	-4.50357
0.133	-4.51071
0.132	-4.51429
0.131	-4.51786
0.13	-4.525
0.129	-4.52857
0.128	-4.53571
0.127	-4.53929
0.126	-4.54286
0.125	-4.55
0.124	-4.55357
0.123	-4.56071
0.122	-4.56429
0.121	-4.57143
0.12	-4.575
0.119	-4.57857
0.118	-4.58571
0.117	-4.58929
0.116	-4.59643
0.115	-4.6
0.114	-4.60357
0.113	-4.61071
0.112	-4.61429
0.111	-4.62143
0.11	-4.625
0.109	-4.63214
0.108	-4.63571
0.107	-4.63929
0.106	-4.64643
0.105	-4.65
0.104	-4.65357
0.103	-4.66071
0.102	-4.66786
0.101	-4.67143
0.1	-4.675
0.099	-4.68214
0.098	-4.68571
0.097	-4.69286
0.096	-4.69643
0.095	-4.7
0.094	-4.70714
0.093	-4.71071
0.092	-4.71786
0.091	-4.72143
0.09	-4.725
0.089	-4.73214
0.088	-4.73571
0.087	-4.74286
0.086	-4.74643
0.085	-4.75
0.084	-4.75714
0.083	-4.76071
0.082	-4.76786
0.081	-4.77143
0.08	-4.775
0.079	-4.78214
0.078	-4.78571
0.077	-4.79286
0.076	-4.79643
0.075	-4.80357
0.074	-4.80714
0.073	-4.81071
0.072	-4.81786
0.071	-4.82143
0.07	-4.82857
0.069	-4.83214
0.068	-4.83571
0.067	-4.84286
0.066	-4.84643
0.065	-4.85357
0.064	-4.85714
0.063	-4.86071
0.062	-4.86786
0.061	-4.87143
0.06	-4.87857
0.059	-4.88214
0.058	-4.88571
0.057	-4.89286
0.056	-4.89643
0.055	-4.90357
0.054	-4.90714
0.053	-4.91071
0.052	-4.91786
0.051	-4.92143
0.05	-4.92857
0.049	-4.93214
0.048	-4.93929
0.047	-4.94286
0.046	-4.94643
0.045	-4.95357
0.044	-4.95714
0.043	-4.96429
0.042	-4.96786
0.041	-4.97143
0.04	-4.97857
0.039	-4.98214
0.038	-4.98929
0.037	-4.99286
0.036	-5
0.035	-5.00357
0.034	-5.00714
0.033	-5.01429
0.032	-5.01786
0.031	-5.025
0.03	-5.02857
0.029	-5.03214
0.028	-5.03929
0.027	-5.04286
0.026	-5.05
0.025	-5.05357
0.024	-5.06071
0.023	-5.06429
0.022	-5.06786
0.021	-5.075
0.02	-5.07857
0.019	-5.08571
0.018	-5.08929
0.017	-5.09643
0.016	-5.1
0.015	-5.10357
0.014	-5.11071
0.013	-5.11429
0.012	-5.12143
0.011	-5.125
0.01	-5.13214
0.009	-5.13571
0.008	-5.13929
0.007	-5.14643
0.006	-5.15
0.005	-5.15714
0.004	-5.16071
0.003	-5.16786
0.002	-5.17143
[truncated: 1 more rows]

## Sheet: sr_0.16
U	I
0	-5.66429
0.001	-5.48571
0.002	-5.34286
0.003	-5.22143
0.004	-5.11071
0.005	-5.01071
0.006	-4.91786
0.007	-4.82857
0.008	-4.74643
0.009	-4.66786
0.01	-4.59286
0.011	-4.52143
0.012	-4.45357
0.013	-4.38929
0.014	-4.325
0.015	-4.26429
0.016	-4.20357
0.017	-4.14643
0.018	-4.08929
0.019	-4.03214
0.02	-3.97857
0.021	-3.92857
0.022	-3.87857
0.023	-3.825
0.024	-3.77857
0.025	-3.72857
0.026	-3.68214
0.027	-3.63571
0.028	-3.59286
0.029	-3.54679
0.03	-3.50321
0.031	-3.46036
0.032	-3.41786
0.033	-3.37643
0.034	-3.33536
0.035	-3.295
0.036	-3.255
0.037	-3.21607
0.038	-3.17714
0.039	-3.13857
0.04	-3.10179
0.041	-3.06429
0.042	-3.0275
0.043	-2.99179
0.044	-2.95607
0.045	-2.92
0.046	-2.88571
0.047	-2.85107
0.048	-2.81679
0.049	-2.78286
0.05	-2.74964
0.051	-2.71607
0.052	-2.68321
0.053	-2.65179
0.054	-2.61964
0.055	-2.58786
0.056	-2.55679
0.057	-2.52536
0.058	-2.49429
0.059	-2.46464
0.06	-2.43429
0.061	-2.40429
0.062	-2.37464
0.063	-2.34536
0.064	-2.31571
0.065	-2.28679
0.066	-2.25857
0.067	-2.23
0.068	-2.20214
0.069	-2.17429
0.07	-2.14643
0.071	-2.11857
0.072	-2.09179
0.073	-2.06464
0.074	-2.03786
0.075	-2.01143
0.076	-1.98464
0.077	-1.95786
0.078	-1.93214
0.079	-1.90679
0.08	-1.88107
0.081	-1.85571
0.082	-1.83036
0.083	-1.805
0.084	-1.78
0.085	-1.75571
0.086	-1.73107
0.087	-1.70643
0.088	-1.6825
0.089	-1.65786
0.09	-1.63357
0.091	-1.61
0.092	-1.58679
0.093	-1.56286
0.094	-1.53964
0.095	-1.51679
0.096	-1.49321
0.097	-1.47071
0.098	-1.44786
0.099	-1.425
0.1	-1.4025
0.101	-1.38036
0.102	-1.3575
0.103	-1.335
0.104	-1.31393
0.105	-1.29179
0.106	-1.27
0.107	-1.24893
0.108	-1.22714
0.109	-1.20571
0.11	-1.18464
0.111	-1.16357
0.112	-1.1425
0.113	-1.12179
0.114	-1.10071
0.115	-1.07929
0.116	-1.05893
0.117	-1.03893
0.118	-1.01857
0.119	-0.998214
0.12	-0.978571
0.121	-0.958214
0.122	-0.937857
0.123	-0.918571
0.124	-0.898571
0.125	-0.879286
0.126	-0.859286
0.127	-0.839643
0.128	-0.819643
0.129	-0.800714
0.13	-0.781786
0.131	-0.762857
0.132	-0.743929
0.133	-0.725
0.134	-0.706071
0.135	-0.687143
0.136	-0.668929
0.137	-0.650357
0.138	-0.631786
0.139	-0.613214
0.14	-0.595
0.141	-0.575714
0.142	-0.557857
0.143	-0.54
0.144	-0.522143
0.145	-0.504286
0.146	-0.486071
0.147	-0.468214
0.148	-0.450357
0.149	-0.433214
0.15	-0.415714
0.151	-0.397857
0.152	-0.380714
0.153	-0.362857
0.154	-0.345214
0.155	-0.328607
0.156	-0.311321
0.157	-0.29425
0.158	-0.277571
0.159	-0.260714
0.16	-0.243393
0.161	-0.22675
0.162	-0.210393
0.163	-0.193357
0.164	-0.176643
0.165	-0.160429
0.166	-0.143429
0.167	-0.126929
0.168	-0.110857
0.169	-0.0946071
0.17	-0.0786786
0.171	-0.0627143
0.172	-0.0462857
0.173	-0.0298321
0.174	-0.0140464
0.175	0.00192179
0.176	0.0179714
0.177	0.0337643
0.178	0.0495
0.179	0.0653571
0.18	0.0811786
0.181	0.0963929
0.182	0.111821
0.183	0.127214
0.184	0.142143
0.185	0.158071
0.186	0.173357
0.187	0.188286
0.188	0.203286
0.189	0.218607
0.19	0.233786
0.191	0.248821
0.192	0.264571
0.193	0.279214
0.194	0.293964
0.195	0.308786
0.196	0.323857
0.197	0.338286
0.198	0.353107
0.199	0.367857
0.2	0.382143
0.201	0.397143
0.202	0.411786
0.203	0.426071
0.204	0.440714
0.205	0.456071
0.206	0.47
0.207	0.483571
0.208	0.497857
0.209	0.512143
0.21	0.526071
0.211	0.540357
0.212	0.554643
0.213	0.568214
0.214	0.582143
0.215	0.596429
0.216	0.61
0.217	0.623929
0.218	0.638214
0.219	0.651786
0.22	0.665357
0.221	0.679286
0.222	0.6925
0.223	0.705714
0.224	0.719643
0.225	0.733214
0.226	0.746429
0.227	0.76
0.228	0.773214
0.229	0.786786
0.23	0.800357
0.231	0.813929
0.232	0.826429
0.233	0.84
0.234	0.853214
0.235	0.866071
0.236	0.879286
0.237	0.8925
0.238	0.905357
0.239	0.917857
0.24	0.931071
0.241	0.943929
0.242	0.957143
0.243	0.970357
0.244	0.983214
0.245	0.995
0.246	1.00786
0.247	1.02107
0.248	1.03321
0.249	1.04607
0.25	1.05893
0.251	1.07071
0.252	1.08321
0.253	1.09607
0.254	1.10893
0.255	1.12107
0.256	1.13429
0.257	1.14643
0.258	1.15857
0.259	1.17071
0.26	1.1825
0.261	1.19464
0.262	1.20679
0.263	1.21964
0.264	1.23107
0.265	1.24321
0.266	1.255
0.267	1.26679
0.268	1.27893
0.269	1.29214
0.27	1.30321
0.271	1.315
0.272	1.32679
0.273	1.33857
0.274	1.35036
0.275	1.36214
0.276	1.37429
0.277	1.38536
0.278	1.3975
0.279	1.40893
0.28	1.42036
0.281	1.43214
0.282	1.44429
0.283	1.45536
0.284	1.46679
0.285	1.47786
0.286	1.48964
0.287	1.50107
0.288	1.51286
0.289	1.52357
0.29	1.535
0.291	1.54607
0.292	1.55786
0.293	1.56857
0.294	1.58036
0.295	1.59214
0.296	1.6025
0.297	1.61357
0.298	1.62464
0.299	1.63536
0.3	1.64679
0.301	1.65821
0.302	1.66893
0.303	1.67964
0.304	1.69071
0.305	1.70179
0.306	1.7125
0.307	1.72393
0.308	1.735
0.309	1.745
0.31	1.75571
0.311	1.76679
0.312	1.77714
0.313	1.78786
0.314	1.79893
0.315	1.80893
0.316	1.81929
0.317	1.83036
0.318	1.84071
0.319	1.85143
0.32	1.8625
0.321	1.87286
0.322	1.88286
0.323	1.89321
0.324	1.90357
0.325	1.91393
0.326	1.92429
0.327	1.935
0.328	1.945
0.329	1.95536
0.33	1.96607
0.331	1.97607
0.332	1.98607
0.333	1.99714
0.334	2.00679
0.335	2.01679
0.336	2.02679
0.337	2.03714
0.338	2.04679
0.339	2.05714
0.34	2.06714
0.341	2.07679
0.342	2.08679
0.343	2.09714
0.344	2.10679
0.345	2.11714
0.346	2.12714
0.347	2.13679
0.348	2.14643
0.349	2.15643
0.35	2.16571
0.351	2.17571
0.352	2.18607
0.353	2.19536
0.354	2.205
0.355	2.21464
0.356	2.22464
0.357	2.23429
0.358	2.24429
0.359	2.25429
0.36	2.26321
0.361	2.27286
0.362	2.28214
0.363	2.29143
0.364	2.30107
0.365	2.31071
0.366	2.32036
0.367	2.32929
0.368	2.33893
0.369	2.34821
0.37	2.35786
0.371	2.36714
0.372	2.37679
0.373	2.38571
0.374	2.395
0.375	2.40393
0.376	2.41286
0.377	2.4225
0.378	2.43179
0.379	2.44071
0.38	2.44964
0.381	2.45893
0.382	2.46821
0.383	2.47714
0.384	2.48679
0.385	2.49571
0.386	2.50429
0.387	2.51321
0.388	2.5225
0.389	2.53107
0.39	2.54036
0.391	2.54964
0.392	2.55821
0.393	2.56714
0.394	2.57571
0.395	2.58429
0.396	2.59321
0.397	2.60321
0.398	2.61107
0.399	2.62
0.4	2.62893
0.401	2.6375
0.402	2.64607
0.403	2.655
0.404	2.66393
0.405	2.67214
0.406	2.68071
0.407	2.68964
0.408	2.69786
0.409	2.7075
0.41	2.71786
0.411	2.72536
0.412	2.73357
0.413	2.74179
0.414	2.74964
0.415	2.75821
0.416	2.76679
0.417	2.775
0.418	2.78286
0.419	2.79143
0.42	2.8
0.421	2.80786
0.422	2.81714
0.423	2.82571
0.424	2.83321
0.425	2.84179
0.426	2.84964
0.427	2.8575
0.428	2.86607
0.429	2.87429
0.43	2.88214
0.431	2.89036
0.432	2.89857
0.433	2.90679
0.434	2.91464
0.435	2.92321
0.436	2.93143
0.437	2.93857
0.438	2.94679
0.439	2.955
0.44	2.9625
0.441	2.97071
0.442	2.97893
0.443	2.98643
0.444	2.99429
0.445	3.00214
0.446	3.00964
0.447	3.01786
0.448	3.02643
0.449	3.03393
0.45	3.04143
0.451	3.04929
0.452	3.05679
0.453	3.06429
0.454	3.0725
0.455	3.08071
0.456	3.0875
0.457	3.09571
0.458	3.10321
0.459	3.11071
0.46	3.11821
0.461	3.12679
0.462	3.13393
0.463	3.14143
0.464	3.14857
0.465	3.15607
0.466	3.16321
0.467	3.17107
0.468	3.17893
0.469	3.18607
0.47	3.19357
0.471	3.20071
0.472	3.20821
0.473	3.21571
0.474	3.22357
0.475	3.23036
0.476	3.2375
0.477	3.24536
0.478	3.25214
0.479	3.25964
0.48	3.26714
0.481	3.27429
0.482	3.28143
0.483	3.28857
0.484	3.29571
0.485	3.30286
0.486	3.31
0.487	3.3175
0.488	3.32429
0.489	3.33107
0.49	3.33821
0.491	3.34536
0.492	3.3525
0.493	3.36
0.494	3.36679
0.495	3.37393
0.496	3.38071
0.497	3.3875
0.498	3.39464
0.499	3.40214
0.5	3.40929
0.501	3.41536
0.502	3.42214
0.503	3.42929
0.504	3.43607
0.505	3.44286
0.506	3.45
0.507	3.45643
0.508	3.46321
0.509	3.47036
0.51	3.47714
0.511	3.48393
0.512	3.49143
0.513	3.4975
0.514	3.50357
0.515	3.51036
0.516	3.51714
0.517	3.52321
0.518	3.53036
0.519	3.53679
0.52	3.54321
0.521	3.55
0.522	3.55643
0.523	3.56286
0.524	3.56929
0.525	3.575
0.526	3.58214
0.527	3.58929
0.528	3.59643
0.529	3.6
0.53	3.60714
0.531	3.61429
0.532	3.62143
0.533	3.62857
0.534	3.63214
0.535	3.63929
0.536	3.64643
0.537	3.65357
0.538	3.66071
0.539	3.66429
0.54	3.67143
0.541	3.67857
0.542	3.68571
0.543	3.68929
0.544	3.69643
0.545	3.70357
0.546	3.70714
0.547	3.71429
0.548	3.72143
0.549	3.72857
0.55	3.73214
0.551	3.73929
0.552	3.74643
0.553	3.75357
0.554	3.75714
0.555	3.76429
0.556	3.77143
0.557	3.775
0.558	3.78214
0.559	3.78929
0.56	3.79286
0.561	3.8
0.562	3.80714
0.563	3.81429
0.564	3.81786
0.565	3.825
0.566	3.82857
0.567	3.83571
0.568	3.83929
0.569	3.84643
0.57	3.85357
0.571	3.85714
0.572	3.86429
0.573	3.87143
0.574	3.875
0.575	3.88214
0.576	3.88929
0.577	3.89286
0.578	3.9
0.579	3.90357
0.58	3.91071
0.581	3.91429
0.582	3.92143
0.583	3.92857
0.584	3.93214
0.585	3.93929
0.586	3.94286
0.587	3.95
0.588	3.95357
0.589	3.96071
0.59	3.96786
0.591	3.97143
0.592	3.97857
0.593	3.98214
0.594	3.98929
0.595	3.99286
0.596	4
0.597	4.00357
0.598	4.01071
0.599	4.01429
0.6	4.02143
0.601	4.025
0.602	4.03214
0.603	4.03571
0.604	4.04286
0.605	4.04643
0.606	4.05357
0.607	4.05714
0.608	4.06429
0.609	4.06786
0.61	4.07143
0.611	4.07857
0.612	4.08571
0.613	4.08929
0.614	4.09643
0.615	4.1
0.616	4.10357
0.617	4.11071
0.618	4.11429
0.619	4.12143
0.62	4.125
0.621	4.13214
0.622	4.13571
0.623	4.13929
0.624	4.14643
0.625	4.15
0.626	4.15357
0.627	4.16071
0.628	4.16429
0.629	4.17143
0.63	4.175
0.631	4.17857
0.632	4.18571
0.633	4.18929
0.634	4.19643
0.635	4.2
0.636	4.20357
0.637	4.21071
0.638	4.21429
0.639	4.21786
0.64	4.225
0.641	4.22857
0.642	4.23214
0.643	4.23929
0.644	4.24286
0.645	4.24643
0.646	4.25357
0.647	4.25714
0.648	4.26071
0.649	4.26786
0.65	4.27143
0.651	4.275
0.652	4.28214
0.653	4.28571
0.654	4.28929
0.655	4.29286
0.656	4.3
0.657	4.30357
0.658	4.30714
0.659	4.31429
0.66	4.31786
0.661	4.32143
0.662	4.325
0.663	4.33214
0.664	4.33571
0.665	4.33929
0.666	4.34643
0.667	4.35
0.668	4.35357
0.669	4.35714
0.67	4.36071
0.671	4.36786
0.672	4.37143
0.673	4.375
0.674	4.37857
0.675	4.38571
0.676	4.38929
0.677	4.39286
0.678	4.39643
0.679	4.40357
0.68	4.40714
0.681	4.41071
0.682	4.41429
0.683	4.41786
0.684	4.42143
0.685	4.42857
0.686	4.43214
0.687	4.43571
0.688	4.43929
0.689	4.44286
0.69	4.44643
0.691	4.45357
0.692	4.45714
0.693	4.46071
0.694	4.46429
0.695	4.46786
0.696	4.47143
0.697	4.47857
0.698	4.48214
0.699	4.48571
0.7	4.48929
0.701	4.49286
0.702	4.49643
0.703	4.5
0.704	4.50714
0.705	4.51071
0.706	4.51429
0.707	4.51786
0.708	4.52143
0.709	4.525
0.71	4.52857
0.711	4.53571
0.712	4.53929
0.713	4.54286
0.714	4.54643
0.715	4.55
0.716	4.55357
0.717	4.55714
0.718	4.56071
0.719	4.56429
0.72	4.56786
0.721	4.57143
0.722	4.575
0.723	4.57857
0.724	4.58214
0.725	4.58571
0.726	4.59286
0.727	4.59286
0.728	4.59643
0.729	4.60357
0.73	4.60714
0.731	4.61071
0.732	4.61429
0.733	4.61786
0.734	4.62143
0.735	4.625
0.736	4.62857
0.737	4.63214
0.738	4.63571
0.739	4.63929
0.74	4.64286
0.741	4.64643
0.742	4.65
0.743	4.65357
0.744	4.65714
0.745	4.66071
0.746	4.66429
0.747	4.66786
0.748	4.67143
0.749	4.675
0.75	4.675
0.751	4.67857
0.752	4.68214
0.753	4.68571
0.754	4.68929
0.755	4.69286
0.756	4.69643
0.757	4.7
0.758	4.70357
0.759	4.70714
0.76	4.71071
0.761	4.71429
0.762	4.71786
0.763	4.72143
0.764	4.725
0.765	4.72857
0.766	4.73214
0.767	4.73571
0.768	4.73929
0.769	4.74286
0.77	4.74286
0.771	4.74643
0.772	4.75
0.773	4.75357
0.774	4.75714
0.775	4.76071
0.776	4.76429
0.777	4.76786
0.778	4.77143
0.779	4.775
0.78	4.775
0.781	4.77857
0.782	4.78214
0.783	4.78571
0.784	4.78929
0.785	4.79286
0.786	4.79643
0.787	4.8
0.788	4.8
0.789	4.80357
0.79	4.80714
0.791	4.81071
0.792	4.81429
0.793	4.81786
0.794	4.82143
0.795	4.82143
0.796	4.825
0.797	4.82857
0.798	4.83214
0.799	4.83571
0.8	4.83571
0.801	4.83929
0.802	4.84286
0.803	4.84643
0.804	4.85
0.805	4.85
0.806	4.85357
0.807	4.85714
0.808	4.86071
0.809	4.86429
0.81	4.86786
0.811	4.86786
0.812	4.87143
0.813	4.875
0.814	4.87857
0.815	4.88214
0.816	4.88214
0.817	4.88571
0.818	4.88929
0.819	4.89286
0.82	4.89643
0.821	4.9
0.822	4.9
0.823	4.90357
0.824	4.90714
0.825	4.91071
0.826	4.91071
0.827	4.91429
0.828	4.91786
0.829	4.92143
0.83	4.92143
0.831	4.925
0.832	4.92857
0.833	4.93214
0.834	4.93214
0.835	4.93571
0.836	4.93929
0.837	4.93929
0.838	4.94286
0.839	4.94643
0.84	4.95
0.841	4.95
0.842	4.95357
0.843	4.95714
0.844	4.95714
0.845	4.96071
0.846	4.96429
0.847	4.96786
0.848	4.96786
0.849	4.97143
0.85	4.975
0.851	4.975
0.852	4.97857
0.853	4.98214
0.854	4.98214
0.855	4.98571
0.856	4.98929
0.857	4.98929
0.858	4.99286
0.859	4.99643
0.86	5
0.861	5
0.862	5.00357
0.863	5.00714
0.864	5.00714
0.865	5.01071
0.866	5.01071
0.867	5.01429
0.868	5.01786
0.869	5.02143
0.87	5.02143
0.871	5.025
0.872	5.02857
0.873	5.02857
0.874	5.03214
0.875	5.03214
0.876	5.03571
0.877	5.03929
0.878	5.03929
0.879	5.04286
0.88	5.04643
0.881	5.04643
0.882	5.05
0.883	5.05357
0.884	5.05357
0.885	5.05714
0.886	5.06071
0.887	5.06071
0.888	5.06429
0.889	5.06429
0.89	5.06786
0.891	5.07143
0.892	5.07143
0.893	5.075
0.894	5.07857
0.895	5.07857
0.896	5.08214
0.897	5.08214
0.898	5.08571
0.899	5.08929
0.9	5.08929
0.901	5.09286
0.902	5.09286
0.903	5.09643
0.904	5.1
0.905	5.1
0.906	5.10357
0.907	5.10357
0.908	5.10714
0.909	5.11071
0.91	5.11071
0.911	5.11429
0.912	5.11429
0.913	5.11786
0.914	5.11786
0.915	5.12143
0.916	5.125
0.917	5.125
0.918	5.12857
0.919	5.13214
0.92	5.13214
0.921	5.13571
0.922	5.13571
0.923	5.13929
0.924	5.13929
0.925	5.14286
0.926	5.14286
0.927	5.14643
0.928	5.15
0.929	5.15
0.93	5.15357
0.931	5.15357
0.932	5.15714
0.933	5.15714
0.934	5.16071
0.935	5.16429
0.936	5.16429
0.937	5.16786
0.938	5.16786
0.939	5.17143
0.94	5.17143
0.941	5.175
0.942	5.17857
0.943	5.17857
0.944	5.18214
0.945	5.18214
0.946	5.18571
0.947	5.18571
0.948	5.18929
0.949	5.18929
0.95	5.19286
0.951	5.19643
0.952	5.19643
0.953	5.2
0.954	5.2
0.955	5.20357
0.956	5.20357
0.957	5.20714
0.958	5.20714
0.959	5.21071
0.96	5.21429
0.961	5.21429
0.962	5.21786
0.963	5.21786
0.964	5.22143
0.965	5.22143
0.966	5.225
0.967	5.225
0.968	5.22857
0.969	5.22857
0.97	5.23214
0.971	5.23571
0.972	5.23571
0.973	5.23929
0.974	5.23929
0.975	5.24286
0.976	5.24286
0.977	5.24643
0.978	5.24643
0.979	5.25
0.98	5.25357
0.981	5.25357
0.982	5.25714
0.983	5.25714
0.984	5.26071
0.985	5.26071
0.986	5.26429
0.987	5.26429
0.988	5.26786
0.989	5.26786
0.99	5.27143
0.991	5.27143
0.992	5.275
0.993	5.27857
0.994	5.27857
0.995	5.28214
0.996	5.28214
0.997	5.28571
0.998	5.28929
0.999	5.28929
1	5.22143
0.999	5.06071
0.998	4.93571
0.997	4.83214
0.996	4.74286
0.995	4.66429
0.994	4.58929
0.993	4.52143
0.992	4.45714
0.991	4.39643
0.99	4.33929
0.989	4.28571
0.988	4.23214
0.987	4.18214
0.986	4.13214
0.985	4.08571
0.984	4.04286
0.983	4
0.982	3.95714
0.981	3.91429
0.98	3.875
0.979	3.83571
0.978	3.79643
0.977	3.76071
0.976	3.725
0.975	3.68929
0.974	3.65357
0.973	3.61786
0.972	3.58571
0.971	3.55286
0.97	3.52
0.969	3.48821
0.968	3.4575
0.967	3.42679
0.966	3.39607
0.965	3.36643
0.964	3.33679
0.963	3.30786
0.962	3.27929
0.961	3.25214
0.96	3.22357
0.959	3.19571
0.958	3.16893
0.957	3.1425
0.956	3.11571
0.955	3.09036
0.954	3.06393
0.953	3.03821
0.952	3.01321
0.951	2.98857
0.95	2.96393
0.949	2.93964
0.948	2.91571
0.947	2.89143
0.946	2.8675
0.945	2.84429
0.944	2.82107
0.943	2.79786
0.942	2.77571
0.941	2.7525
0.94	2.73
0.939	2.70821
0.938	2.68607
0.937	2.66464
0.936	2.64321
0.935	2.62143
0.934	2.6
0.933	2.57893
0.932	2.55786
0.931	2.5375
0.93	2.51679
0.929	2.49643
0.928	2.47571
0.927	2.45571
0.926	2.43643
0.925	2.41607
0.924	2.39607
0.923	2.3775
0.922	2.35714
0.921	2.33786
0.92	2.31857
0.919	2.29929
0.918	2.28071
0.917	2.26214
0.916	2.24321
0.915	2.22429
0.914	2.20607
0.913	2.18786
0.912	2.16929
0.911	2.15107
0.91	2.13357
0.909	2.11536
0.908	2.09714
0.907	2.08
0.906	2.06214
0.905	2.04429
0.904	2.02714
0.903	2.01
0.902	1.9925
0.901	1.97571
0.9	1.95857
0.899	1.94143
0.898	1.92464
0.897	1.90786
0.896	1.89071
0.895	1.87393
0.894	1.85786
0.893	1.84107
0.892	1.82429
0.891	1.80857
0.89	1.7925
0.889	1.77571
0.888	1.76
0.887	1.74393
0.886	1.72821
0.885	1.71214
0.884	1.69643
0.883	1.68036
0.882	1.66464
0.881	1.64929
0.88	1.63357
0.879	1.61786
0.878	1.60321
0.877	1.58714
0.876	1.57179
0.875	1.55714
0.874	1.54179
0.873	1.52679
0.872	1.51214
0.871	1.49643
0.87	1.48107
0.869	1.46643
0.868	1.45143
0.867	1.43679
0.866	1.42214
0.865	1.4075
0.864	1.39286
0.863	1.37821
0.862	1.36429
0.861	1.34964
0.86	1.33464
0.859	1.32107
0.858	1.30643
0.857	1.29143
0.856	1.27786
0.855	1.26357
0.854	1.24964
0.853	1.23607
0.852	1.22179
0.851	1.20786
0.85	1.19357
0.849	1.18
0.848	1.16643
0.847	1.1525
0.846	1.13929
0.845	1.12464
0.844	1.11107
0.843	1.0975
0.842	1.08357
0.841	1.07
0.84	1.05714
0.839	1.04321
0.838	1.02964
0.837	1.01679
0.836	1.00321
0.835	0.99
0.834	0.976786
0.833	0.963929
0.832	0.95
0.831	0.936429
0.83	0.923929
0.829	0.910714
0.828	0.8975
0.827	0.885
0.826	0.871786
0.825	0.858571
0.824	0.846071
0.823	0.832857
0.822	0.82
0.821	0.8075
0.82	0.794643
0.819	0.778214
0.818	0.766071
0.817	0.754286
0.816	0.741786
0.815	0.728929
0.814	0.717143
0.813	0.704286
0.812	0.691786
0.811	0.679643
0.81	0.667143
0.809	0.654643
0.808	0.6425
0.807	0.63
0.806	0.6175
0.805	0.605
0.804	0.592857
0.803	0.580714
0.802	0.568214
0.801	0.556786
0.8	0.543929
0.799	0.531786
0.798	0.52
0.797	0.5075
0.796	0.495357
0.795	0.483929
0.794	0.471429
0.793	0.459286
0.792	0.4475
0.791	0.435357
0.79	0.423571
0.789	0.411786
0.788	0.4
0.787	0.3875
0.786	0.375714
0.785	0.364286
0.784	0.352536
0.783	0.3405
0.782	0.329286
0.781	0.317071
0.78	0.305286
0.779	0.293929
0.778	0.282179
0.777	0.270464
0.776	0.259071
0.775	0.247357
0.774	0.235821
0.773	0.224429
0.772	0.21275
0.771	0.20125
0.77	0.190071
0.769	0.178893
0.768	0.166607
0.767	0.154893
0.766	0.144071
0.765	0.132607
0.764	0.121107
0.763	0.110607
0.762	0.0987143
0.761	0.0873214
0.76	0.0764643
0.759	0.0646071
0.758	0.0539286
0.757	0.0428571
0.756	0.0318821
0.755	0.0198929
0.754	0.00881786
0.753	-0.00226286
0.752	-0.013375
0.751	-0.0245571
0.75	-0.0353107
0.749	-0.0467857
0.748	-0.0581786
0.747	-0.0684286
0.746	-0.0798571
0.745	-0.0906071
0.744	-0.101143
0.743	-0.112607
0.742	-0.123929
0.741	-0.134893
0.74	-0.145536
0.739	-0.1565
0.738	-0.16725
0.737	-0.177857
0.736	-0.189286
0.735	-0.200143
0.734	-0.210571
0.733	-0.221464
0.732	-0.23225
0.731	-0.242179
0.73	-0.253786
0.729	-0.264536
0.728	-0.275143
0.727	-0.286
0.726	-0.296571
0.725	-0.307429
0.724	-0.317786
0.723	-0.328821
0.722	-0.339357
0.721	-0.3495
0.72	-0.360357
0.719	-0.370714
0.718	-0.380714
0.717	-0.392143
0.716	-0.402857
0.715	-0.412857
0.714	-0.423929
0.713	-0.434286
0.712	-0.444286
0.711	-0.455
0.71	-0.466071
0.709	-0.476071
0.708	-0.486786
0.707	-0.496786
0.706	-0.507143
0.705	-0.5175
0.704	-0.528214
0.703	-0.538929
0.702	-0.548929
0.701	-0.559286
0.7	-0.569643
0.699	-0.579643
0.698	-0.590357
0.697	-0.600714
0.696	-0.610714
0.695	-0.620714
0.694	-0.631429
0.693	-0.641071
0.692	-0.651429
0.691	-0.661786
0.69	-0.672143
0.689	-0.682143
0.688	-0.6925
0.687	-0.702857
0.686	-0.712143
0.685	-0.722857
0.684	-0.7325
0.683	-0.7425
0.682	-0.753214
0.681	-0.762857
0.68	-0.772857
0.679	-0.783214
0.678	-0.793214
0.677	-0.803214
0.676	-0.813214
0.675	-0.823214
0.674	-0.833214
0.673	-0.842857
0.672	-0.852857
0.671	-0.863571
0.67	-0.872857
0.669	-0.883214
0.668	-0.892857
0.667	-0.902143
0.666	-0.912857
0.665	-0.923214
0.664	-0.9325
0.663	-0.9425
0.662	-0.952143
0.661	-0.962143
0.66	-0.971786
0.659	-0.982143
0.658	-0.991786
0.657	-1.00107
0.656	-1.01071
0.655	-1.02071
0.654	-1.02964
0.653	-1.04071
0.652	-1.05036
0.651	-1.05964
0.65	-1.06964
0.649	-1.07929
0.648	-1.08857
0.647	-1.09821
0.646	-1.10821
0.645	-1.11786
0.644	-1.1275
0.643	-1.13714
0.642	-1.14714
0.641	-1.15607
0.64	-1.16607
0.639	-1.17571
0.638	-1.185
0.637	-1.195
0.636	-1.20536
0.635	-1.21393
0.634	-1.22357
0.633	-1.23321
0.632	-1.24286
0.631	-1.2525
0.63	-1.26179
0.629	-1.27107
0.628	-1.28071
0.627	-1.29071
0.626	-1.3
0.625	-1.30929
0.624	-1.31893
0.623	-1.32857
0.622	-1.3375
0.621	-1.3475
0.62	-1.35679
0.619	-1.36571
0.618	-1.37536
0.617	-1.385
0.616	-1.39357
0.615	-1.40357
0.614	-1.41357
0.613	-1.4225
0.612	-1.43214
0.611	-1.44143
0.61	-1.45071
0.609	-1.45964
0.608	-1.46964
0.607	-1.47893
0.606	-1.4875
0.605	-1.49714
0.604	-1.50607
0.603	-1.515
0.602	-1.52536
0.601	-1.53464
0.6	-1.54357
0.599	-1.55286
0.598	-1.56179
0.597	-1.57107
0.596	-1.58036
0.595	-1.59
0.594	-1.59893
0.593	-1.60786
0.592	-1.61714
0.591	-1.62643
0.59	-1.635
0.589	-1.64464
0.588	-1.65393
0.587	-1.66286
0.586	-1.67214
0.585	-1.68143
0.584	-1.69036
0.583	-1.69964
0.582	-1.70893
0.581	-1.71786
0.58	-1.72714
0.579	-1.73571
0.578	-1.74464
0.577	-1.75393
0.576	-1.76357
0.575	-1.77286
0.574	-1.78143
0.573	-1.79036
0.572	-1.79964
0.571	-1.80821
0.57	-1.81714
0.569	-1.82643
0.568	-1.83536
0.567	-1.84429
0.566	-1.85286
0.565	-1.86179
0.564	-1.87107
0.563	-1.88036
0.562	-1.88929
0.561	-1.89821
0.56	-1.90714
0.559	-1.91607
0.558	-1.92429
0.557	-1.93357
0.556	-1.94286
0.555	-1.95143
0.554	-1.96036
0.553	-1.96929
0.552	-1.9775
0.551	-1.98714
0.55	-1.99643
0.549	-2.005
0.548	-2.01393
0.547	-2.02286
0.546	-2.03143
0.545	-2.04
0.544	-2.04893
0.543	-2.05786
0.542	-2.06607
0.541	-2.07536
0.54	-2.08357
0.539	-2.09214
0.538	-2.10179
0.537	-2.11036
0.536	-2.11893
0.535	-2.12786
0.534	-2.13643
0.533	-2.145
0.532	-2.15393
0.531	-2.16286
0.53	-2.17179
0.529	-2.18
0.528	-2.18893
0.527	-2.1975
0.526	-2.20571
0.525	-2.215
0.524	-2.22393
0.523	-2.23179
0.522	-2.24071
0.521	-2.24929
0.52	-2.2575
0.519	-2.26643
0.518	-2.27536
0.517	-2.28393
0.516	-2.2925
0.515	-2.30107
0.514	-2.30929
0.513	-2.31786
0.512	-2.32714
0.511	-2.33607
0.51	-2.34393
0.509	-2.35286
0.508	-2.36143
0.507	-2.36929
0.506	-2.37857
0.505	-2.38679
0.504	-2.395
0.503	-2.40393
0.502	-2.41214
0.501	-2.42036
0.5	-2.42929
0.499	-2.43821
0.498	-2.44679
0.497	-2.455
0.496	-2.46357
0.495	-2.47214
0.494	-2.48
0.493	-2.48857
0.492	-2.49714
0.491	-2.505
0.49	-2.51393
0.489	-2.52214
0.488	-2.53
0.487	-2.53857
0.486	-2.5475
0.485	-2.55607
0.484	-2.56429
0.483	-2.57286
0.482	-2.58107
0.481	-2.58929
0.48	-2.59786
0.479	-2.60643
0.478	-2.61429
0.477	-2.62286
0.476	-2.63143
0.475	-2.63893
0.474	-2.6475
0.473	-2.65607
0.472	-2.66429
0.471	-2.6725
0.47	-2.68071
0.469	-2.68857
0.468	-2.69679
0.467	-2.70536
0.466	-2.71357
0.465	-2.72179
0.464	-2.73
0.463	-2.73821
0.462	-2.74607
0.461	-2.755
0.46	-2.76357
0.459	-2.77143
0.458	-2.77964
0.457	-2.78786
0.456	-2.79536
0.455	-2.80393
0.454	-2.8125
0.453	-2.82036
0.452	-2.82857
0.451	-2.83679
0.45	-2.845
0.449	-2.8525
0.448	-2.86143
0.447	-2.86964
0.446	-2.87714
0.445	-2.88571
0.444	-2.89393
0.443	-2.90107
0.442	-2.90964
0.441	-2.91786
0.44	-2.92536
0.439	-2.93393
0.438	-2.94179
0.437	-2.94929
0.436	-2.9575
0.435	-2.96607
0.434	-2.97429
0.433	-2.98214
0.432	-2.99036
0.431	-2.99821
0.43	-3.00536
0.429	-3.01429
0.428	-3.02214
0.427	-3.03
0.426	-3.03786
0.425	-3.04571
0.424	-3.05321
0.423	-3.06143
0.422	-3.07
0.421	-3.07786
0.42	-3.08571
0.419	-3.09321
0.418	-3.10107
0.417	-3.10893
0.416	-3.11714
0.415	-3.12536
0.414	-3.1325
0.413	-3.14071
0.412	-3.14857
0.411	-3.15607
0.41	-3.16536
0.409	-3.17464
0.408	-3.18143
0.407	-3.18929
0.406	-3.1975
0.405	-3.20464
0.404	-3.21214
0.403	-3.22036
0.402	-3.22821
0.401	-3.23571
0.4	-3.24357
0.399	-3.25143
0.398	-3.25786
0.397	-3.26679
0.396	-3.27464
0.395	-3.28214
0.394	-3.29
0.393	-3.2975
0.392	-3.305
0.391	-3.3125
0.39	-3.32071
0.389	-3.32821
0.388	-3.33607
0.387	-3.34321
0.386	-3.35107
0.385	-3.35857
0.384	-3.36679
0.383	-3.37464
0.382	-3.38179
0.381	-3.39
0.38	-3.3975
0.379	-3.40464
0.378	-3.41286
0.377	-3.42036
0.376	-3.4275
0.375	-3.43536
0.374	-3.44321
0.373	-3.45
0.372	-3.45786
0.371	-3.46571
0.37	-3.47321
0.369	-3.48071
0.368	-3.48821
0.367	-3.49607
0.366	-3.50286
0.365	-3.51107
0.364	-3.51857
0.363	-3.52571
0.362	-3.53357
0.361	-3.54071
0.36	-3.54786
0.359	-3.55571
0.358	-3.56357
0.357	-3.57143
0.356	-3.57857
0.355	-3.58571
0.354	-3.59286
0.353	-3.6
0.352	-3.60714
0.351	-3.61786
0.35	-3.62143
0.349	-3.63214
0.348	-3.63929
0.347	-3.64643
0.346	-3.65357
0.345	-3.66071
0.344	-3.66786
0.343	-3.675
0.342	-3.68214
0.341	-3.68929
0.34	-3.69643
0.339	-3.70357
0.338	-3.71071
0.337	-3.71786
0.336	-3.725
0.335	-3.73214
0.334	-3.73929
0.333	-3.75
0.332	-3.75714
0.331	-3.76429
0.33	-3.77143
0.329	-3.77857
0.328	-3.78571
0.327	-3.79286
0.326	-3.8
0.325	-3.80714
0.324	-3.81429
0.323	-3.82143
0.322	-3.82857
0.321	-3.83571
0.32	-3.84286
0.319	-3.85
0.318	-3.85714
0.317	-3.86429
0.316	-3.87143
0.315	-3.87857
0.314	-3.88571
0.313	-3.89286
0.312	-3.9
0.311	-3.90714
0.31	-3.91429
0.309	-3.92143
0.308	-3.92857
0.307	-3.93571
0.306	-3.94286
0.305	-3.95
0.304	-3.95714
0.303	-3.96429
0.302	-3.97143
0.301	-3.97857
0.3	-3.98571
0.299	-3.99286
0.298	-4
0.297	-4.00714
0.296	-4.01429
0.295	-4.02143
0.294	-4.02857
0.293	-4.03571
0.292	-4.04286
0.291	-4.05
0.29	-4.05714
0.289	-4.06429
0.288	-4.07143
0.287	-4.07857
0.286	-4.08571
0.285	-4.09286
0.284	-4.1
0.283	-4.10714
0.282	-4.11429
0.281	-4.12143
0.28	-4.12857
0.279	-4.13571
0.278	-4.14286
0.277	-4.15
0.276	-4.15357
0.275	-4.16429
0.274	-4.16786
0.273	-4.175
0.272	-4.18214
0.271	-4.18929
0.27	-4.19643
0.269	-4.20357
0.268	-4.21071
0.267	-4.21786
0.266	-4.225
0.265	-4.23214
0.264	-4.23929
0.263	-4.24643
0.262	-4.25357
0.261	-4.26071
0.26	-4.26429
0.259	-4.27143
0.258	-4.27857
0.257	-4.28571
0.256	-4.29286
0.255	-4.3
0.254	-4.30714
0.253	-4.31429
0.252	-4.32143
0.251	-4.32857
0.25	-4.33571
0.249	-4.34286
0.248	-4.34643
0.247	-4.35357
0.246	-4.36071
0.245	-4.36786
0.244	-4.375
0.243	-4.38214
0.242	-4.38929
0.241	-4.39643
0.24	-4.40357
0.239	-4.41071
0.238	-4.41429
0.237	-4.42143
0.236	-4.42857
0.235	-4.43571
0.234	-4.44286
0.233	-4.45
0.232	-4.45714
0.231	-4.46429
0.23	-4.46786
0.229	-4.475
0.228	-4.48214
0.227	-4.48929
0.226	-4.49643
0.225	-4.50357
0.224	-4.51071
0.223	-4.51786
0.222	-4.52143
0.221	-4.52857
0.22	-4.53571
0.219	-4.54286
0.218	-4.55
0.217	-4.55714
0.216	-4.56429
0.215	-4.57143
0.214	-4.575
0.213	-4.58214
0.212	-4.58929
0.211	-4.59643
0.21	-4.60357
0.209	-4.61071
0.208	-4.61429
0.207	-4.62143
0.206	-4.62857
0.205	-4.63571
0.204	-4.64286
0.203	-4.65
0.202	-4.65714
0.201	-4.66429
0.2	-4.66786
0.199	-4.675
0.198	-4.68214
0.197	-4.68929
0.196	-4.69643
0.195	-4.70357
0.194	-4.70714
0.193	-4.71429
0.192	-4.72143
0.191	-4.72857
0.19	-4.73571
0.189	-4.74286
0.188	-4.74643
0.187	-4.75357
0.186	-4.76071
0.185	-4.76786
0.184	-4.775
0.183	-4.77857
0.182	-4.78571
0.181	-4.79286
0.18	-4.8
0.179	-4.80714
0.178	-4.81429
0.177	-4.81786
0.176	-4.825
0.175	-4.83214
0.174	-4.83929
0.173	-4.84643
0.172	-4.85
0.171	-4.85714
0.17	-4.86429
0.169	-4.87143
0.168	-4.87857
0.167	-4.88214
0.166	-4.88929
0.165	-4.89643
0.164	-4.90357
0.163	-4.91071
0.162	-4.91429
0.161	-4.92143
0.16	-4.92857
0.159	-4.93571
0.158	-4.94286
0.157	-4.94643
0.156	-4.95357
0.155	-4.96071
0.154	-4.96786
0.153	-4.975
0.152	-4.97857
0.151	-4.98571
0.15	-4.99286
0.149	-5
0.148	-5.00357
0.147	-5.01071
0.146	-5.01786
0.145	-5.025
0.144	-5.03214
0.143	-5.03929
0.142	-5.04286
0.141	-5.05
0.14	-5.05714
0.139	-5.06429
0.138	-5.06786
0.137	-5.075
0.136	-5.08214
0.135	-5.08929
0.134	-5.09643
0.133	-5.1
0.132	-5.10714
0.131	-5.11429
0.13	-5.12143
0.129	-5.125
0.128	-5.13214
0.127	-5.13929
0.126	-5.14643
0.125	-5.15
0.124	-5.15714
0.123	-5.16429
0.122	-5.17143
0.121	-5.17857
0.12	-5.18214
0.119	-5.18929
0.118	-5.19643
0.117	-5.2
0.116	-5.20714
0.115	-5.21429
0.114	-5.22143
0.113	-5.22857
0.112	-5.23214
0.111	-5.23929
0.11	-5.24643
0.109	-5.25357
0.108	-5.25714
0.107	-5.26429
0.106	-5.27143
0.105	-5.27857
0.104	-5.28214
0.103	-5.28929
0.102	-5.29643
0.101	-5.30357
0.1	-5.31071
0.099	-5.31429
0.098	-5.32143
0.097	-5.32857
0.096	-5.33571
0.095	-5.33929
0.094	-5.34643
0.093	-5.35357
0.092	-5.36071
0.091	-5.36429
0.09	-5.37143
0.089	-5.37857
0.088	-5.38571
0.087	-5.38929
0.086	-5.39643
0.085	-5.40357
0.084	-5.40714
0.083	-5.41429
0.082	-5.42143
0.081	-5.42857
0.08	-5.43571
0.079	-5.43929
0.078	-5.44643
0.077	-5.45357
0.076	-5.46071
0.075	-5.46429
0.074	-5.47143
0.073	-5.47857
0.072	-5.48214
0.071	-5.48929
0.07	-5.49643
0.069	-5.50357
0.068	-5.50714
0.067	-5.51429
0.066	-5.52143
0.065	-5.52857
0.064	-5.53214
0.063	-5.53929
0.062	-5.54643
0.061	-5.55357
0.06	-5.55714
0.059	-5.56429
0.058	-5.57143
0.057	-5.57857
0.056	-5.58214
0.055	-5.58929
0.054	-5.59643
0.053	-5.60357
0.052	-5.60714
0.051	-5.61429
0.05	-5.62143
0.049	-5.62857
0.048	-5.63214
0.047	-5.63929
0.046	-5.64643
0.045	-5.65357
0.044	-5.65714
0.043	-5.66429
0.042	-5.67143
0.041	-5.67857
0.04	-5.68214
0.039	-5.68929
0.038	-5.69643
0.037	-5.70357
0.036	-5.70714
0.035	-5.71429
0.034	-5.72143
0.033	-5.72857
0.032	-5.73214
0.031	-5.73929
0.03	-5.74643
0.029	-5.75357
0.028	-5.75714
0.027	-5.76429
0.026	-5.77143
0.025	-5.77857
0.024	-5.78571
0.023	-5.78929
0.022	-5.79643
0.021	-5.80357
0.02	-5.81071
0.019	-5.81429
0.018	-5.82143
0.017	-5.82857
0.016	-5.83571
0.015	-5.83929
0.014	-5.84643
0.013	-5.85357
0.012	-5.86071
0.011	-5.86429
0.01	-5.87143
0.009	-5.87857
0.008	-5.88571
0.007	-5.88929
0.006	-5.89643
0.005	-5.90357
0.004	-5.91071
0.003	-5.91786
0.002	-5.92143
[truncated: 1 more rows]

## Sheet: sr_0.02
U	I
0	-1.46286
0.001	-1.36071
0.002	-1.28929
0.003	-1.23143
0.004	-1.18214
0.005	-1.13786
0.006	-1.09607
0.007	-1.05786
0.008	-1.02321
0.009	-0.989643
0.01	-0.957857
0.011	-0.927857
0.012	-0.898571
0.013	-0.870714
0.014	-0.843929
0.015	-0.817857
0.016	-0.792857
0.017	-0.768571
0.018	-0.745
0.019	-0.722143
0.02	-0.699286
0.021	-0.6775
0.022	-0.656071
0.023	-0.635357
0.024	-0.615
0.025	-0.595
0.026	-0.575
0.027	-0.556071
0.028	-0.537143
0.029	-0.518571
0.03	-0.500714
0.031	-0.482857
0.032	-0.465357
0.033	-0.447857
0.034	-0.431071
0.035	-0.414286
0.036	-0.397857
0.037	-0.381786
0.038	-0.365714
0.039	-0.350071
0.04	-0.335071
0.041	-0.31975
0.042	-0.304821
0.043	-0.290036
0.044	-0.275571
0.045	-0.261107
0.046	-0.247143
0.047	-0.23325
0.048	-0.219643
0.049	-0.205857
0.05	-0.192607
0.051	-0.178893
0.052	-0.165786
0.053	-0.153357
0.054	-0.140643
0.055	-0.128036
0.056	-0.115857
0.057	-0.103393
0.058	-0.0913929
0.059	-0.0799643
0.06	-0.0677143
0.061	-0.0561071
0.062	-0.0445714
0.063	-0.0331714
0.064	-0.0214964
0.065	-0.0104857
0.066	0.000252679
0.067	0.0111536
0.068	0.0221036
0.069	0.0323286
0.07	0.0431071
0.071	0.0535714
0.072	0.0634643
0.073	0.0738571
0.074	0.0838214
0.075	0.0937143
0.076	0.103786
0.077	0.113714
0.078	0.123071
0.079	0.132179
0.08	0.141536
0.081	0.150893
0.082	0.16
0.083	0.169393
0.084	0.178571
0.085	0.18675
0.086	0.195643
0.087	0.204464
0.088	0.212821
0.089	0.222107
0.09	0.230357
0.091	0.239
0.092	0.247357
0.093	0.255464
0.094	0.263786
0.095	0.271857
0.096	0.280036
0.097	0.286679
0.098	0.294607
0.099	0.303714
0.1	0.310643
0.101	0.316857
0.102	0.3265
0.103	0.332964
0.104	0.34125
0.105	0.348143
0.106	0.355143
0.107	0.3625
0.108	0.370357
0.109	0.375357
0.11	0.381786
0.111	0.388571
0.112	0.395
0.113	0.404286
0.114	0.410714
0.115	0.418929
0.116	0.425357
0.117	0.429643
0.118	0.436786
0.119	0.443929
0.12	0.450714
0.121	0.457143
0.122	0.463571
0.123	0.469643
0.124	0.475714
0.125	0.481429
0.126	0.487143
0.127	0.493571
0.128	0.500357
0.129	0.504643
0.13	0.511071
0.131	0.5175
0.132	0.521429
0.133	0.526071
0.134	0.533571
0.135	0.540714
0.136	0.546071
0.137	0.551786
0.138	0.557143
0.139	0.5625
0.14	0.565714
0.141	0.569643
0.142	0.574643
0.143	0.58
0.144	0.585714
0.145	0.590714
0.146	0.595714
0.147	0.601429
0.148	0.608571
0.149	0.614643
0.15	0.619643
0.151	0.624286
0.152	0.629286
0.153	0.631429
0.154	0.638214
0.155	0.643929
0.156	0.648571
0.157	0.652857
0.158	0.656786
0.159	0.661429
0.16	0.664643
0.161	0.669643
0.162	0.675714
0.163	0.680714
0.164	0.685
0.165	0.688929
0.166	0.693571
0.167	0.697857
0.168	0.701786
0.169	0.706429
0.17	0.710714
0.171	0.714643
0.172	0.718929
0.173	0.723571
0.174	0.7275
0.175	0.731429
0.176	0.735357
0.177	0.737857
0.178	0.743571
0.179	0.747857
0.18	0.75
0.181	0.754286
0.182	0.759286
0.183	0.762857
0.184	0.766429
0.185	0.770357
0.186	0.773571
0.187	0.777857
0.188	0.781071
0.189	0.785
0.19	0.787143
0.191	0.79
0.192	0.794286
0.193	0.7975
0.194	0.800714
0.195	0.804286
0.196	0.807857
0.197	0.811786
0.198	0.817857
0.199	0.821429
0.2	0.824286
0.201	0.827857
0.202	0.831071
0.203	0.834286
0.204	0.835
0.205	0.8375
0.206	0.845
0.207	0.847857
0.208	0.850714
0.209	0.853929
0.21	0.856071
0.211	0.856071
0.212	0.8625
0.213	0.866429
0.214	0.869286
0.215	0.8725
0.216	0.875357
0.217	0.8775
0.218	0.881786
0.219	0.884643
0.22	0.8875
0.221	0.890357
0.222	0.893214
0.223	0.896071
0.224	0.898929
0.225	0.901786
0.226	0.904643
0.227	0.907143
0.228	0.910357
0.229	0.912857
0.23	0.915714
0.231	0.918929
0.232	0.921071
0.233	0.923571
0.234	0.926429
0.235	0.928929
0.236	0.931786
0.237	0.934643
0.238	0.936786
0.239	0.939643
0.24	0.942143
0.241	0.945
0.242	0.947143
0.243	0.95
0.244	0.952857
0.245	0.955
0.246	0.9575
0.247	0.96
0.248	0.962143
0.249	0.964643
0.25	0.967143
0.251	0.969286
0.252	0.971786
0.253	0.974286
0.254	0.976429
0.255	0.978929
0.256	0.981786
0.257	0.983929
0.258	0.985714
0.259	0.988214
0.26	0.990357
0.261	0.9925
0.262	0.995
0.263	0.997143
0.264	0.999286
0.265	1.00143
0.266	1.00393
0.267	1.00571
0.268	1.00786
0.269	1.01036
0.27	1.01214
0.271	1.01429
0.272	1.01643
0.273	1.01857
0.274	1.02071
0.275	1.0225
0.276	1.02464
0.277	1.02643
0.278	1.02857
0.279	1.03071
0.28	1.03214
0.281	1.03393
0.282	1.03607
0.283	1.03821
0.284	1.04036
0.285	1.04179
0.286	1.04357
0.287	1.04607
0.288	1.04786
0.289	1.05
0.29	1.05143
0.291	1.05357
0.292	1.05571
0.293	1.05714
0.294	1.05929
0.295	1.06
0.296	1.0625
0.297	1.06464
0.298	1.06643
0.299	1.06786
0.3	1.07
0.301	1.07143
0.302	1.07321
0.303	1.075
0.304	1.07679
0.305	1.07857
0.306	1.08
0.307	1.08214
0.308	1.08393
0.309	1.085
0.31	1.08679
0.311	1.08821
0.312	1.08964
0.313	1.09179
0.314	1.09321
0.315	1.09464
0.316	1.09643
0.317	1.09786
0.318	1.09929
0.319	1.10107
0.32	1.10286
0.321	1.10429
0.322	1.10571
0.323	1.10714
0.324	1.10893
0.325	1.11036
0.326	1.11179
0.327	1.11357
0.328	1.11464
0.329	1.11607
0.33	1.1175
0.331	1.11893
0.332	1.12036
0.333	1.12214
0.334	1.12357
0.335	1.12464
0.336	1.12607
0.337	1.1275
0.338	1.12893
0.339	1.13036
0.34	1.13179
0.341	1.13286
0.342	1.13429
0.343	1.13571
0.344	1.13679
0.345	1.13857
0.346	1.14
0.347	1.14107
0.348	1.1425
0.349	1.14357
0.35	1.145
0.351	1.14607
0.352	1.1475
0.353	1.14893
0.354	1.15
0.355	1.15143
0.356	1.1525
0.357	1.15357
0.358	1.15536
0.359	1.15643
0.36	1.1575
0.361	1.15857
0.362	1.15964
0.363	1.16071
0.364	1.16214
0.365	1.16321
0.366	1.16429
0.367	1.16536
0.368	1.16679
0.369	1.16786
0.37	1.16893
0.371	1.17036
0.372	1.17143
0.373	1.17214
0.374	1.17357
0.375	1.17464
0.376	1.17536
0.377	1.17679
0.378	1.1775
0.379	1.17786
0.38	1.17893
0.381	1.17964
0.382	1.18071
0.383	1.18143
0.384	1.18321
0.385	1.185
0.386	1.18571
0.387	1.18643
0.388	1.18786
0.389	1.18893
0.39	1.19
0.391	1.19071
0.392	1.19143
0.393	1.19321
0.394	1.19393
0.395	1.195
0.396	1.19607
0.397	1.19714
0.398	1.19786
0.399	1.19893
0.4	1.2
0.401	1.20071
0.402	1.20179
0.403	1.2025
0.404	1.20357
0.405	1.20429
0.406	1.20536
0.407	1.20643
0.408	1.20714
0.409	1.20857
0.41	1.21036
0.411	1.21071
0.412	1.21143
0.413	1.21214
0.414	1.21286
0.415	1.21357
0.416	1.21464
0.417	1.21536
0.418	1.21607
0.419	1.21679
0.42	1.21786
0.421	1.21857
0.422	1.21964
0.423	1.22071
0.424	1.22107
0.425	1.22179
0.426	1.22286
0.427	1.22321
0.428	1.22429
0.429	1.225
0.43	1.22571
0.431	1.22643
0.432	1.2275
0.433	1.22821
0.434	1.22893
0.435	1.23
0.436	1.23071
0.437	1.23107
0.438	1.23179
0.439	1.2325
0.44	1.23321
0.441	1.23393
0.442	1.235
0.443	1.23536
0.444	1.23643
0.445	1.23679
0.446	1.2375
0.447	1.23857
0.448	1.23964
0.449	1.24
0.45	1.24071
0.451	1.24143
0.452	1.24179
0.453	1.2425
0.454	1.24321
0.455	1.24393
0.456	1.24429
0.457	1.24536
0.458	1.24607
0.459	1.24643
0.46	1.2475
0.461	1.24821
0.462	1.24857
0.463	1.24929
0.464	1.24964
0.465	1.25036
0.466	1.25071
0.467	1.25179
0.468	1.2525
0.469	1.2525
0.47	1.25321
0.471	1.25393
0.472	1.25429
0.473	1.25536
0.474	1.25643
0.475	1.25643
0.476	1.25714
0.477	1.25786
0.478	1.25821
0.479	1.25893
0.48	1.25964
0.481	1.26
0.482	1.26071
0.483	1.26107
0.484	1.26179
0.485	1.26214
0.486	1.26321
0.487	1.26393
0.488	1.26393
0.489	1.26464
0.49	1.265
0.491	1.26571
0.492	1.26607
0.493	1.26679
0.494	1.2675
0.495	1.26786
0.496	1.26857
0.497	1.26893
0.498	1.26964
0.499	1.27036
0.5	1.27107
0.501	1.27107
0.502	1.27179
0.503	1.27214
0.504	1.2725
0.505	1.27321
0.506	1.27393
0.507	1.27393
0.508	1.27464
0.509	1.27536
0.51	1.27571
0.511	1.27607
0.512	1.27714
0.513	1.2775
0.514	1.27786
0.515	1.27821
0.516	1.27893
0.517	1.27893
0.518	1.27964
0.519	1.28036
0.52	1.28071
0.521	1.28107
0.522	1.28179
0.523	1.28179
0.524	1.2825
0.525	1.28321
0.526	1.28321
0.527	1.28393
0.528	1.28429
0.529	1.28464
0.53	1.285
0.531	1.28571
0.532	1.28607
0.533	1.28643
0.534	1.28679
0.535	1.28714
0.536	1.2875
0.537	1.28857
0.538	1.28893
0.539	1.28893
0.54	1.28964
0.541	1.29
0.542	1.29036
0.543	1.29071
0.544	1.29107
0.545	1.29179
0.546	1.29179
0.547	1.2925
0.548	1.29321
0.549	1.29321
0.55	1.29393
0.551	1.29464
0.552	1.29429
0.553	1.295
0.554	1.29536
0.555	1.29571
0.556	1.29607
0.557	1.29679
0.558	1.29714
0.559	1.2975
0.56	1.29786
0.561	1.29821
0.562	1.29857
0.563	1.29929
0.564	1.29964
0.565	1.29964
0.566	1.30036
0.567	1.30071
0.568	1.30071
0.569	1.30143
0.57	1.30214
0.571	1.30214
0.572	1.3025
0.573	1.30286
0.574	1.30321
0.575	1.30357
0.576	1.30429
0.577	1.30464
0.578	1.30464
0.579	1.305
0.58	1.305
0.581	1.30536
0.582	1.30571
0.583	1.30607
0.584	1.30607
0.585	1.3075
0.586	1.30786
0.587	1.30821
0.588	1.30857
0.589	1.30893
0.59	1.30929
0.591	1.30964
0.592	1.31
0.593	1.31036
0.594	1.31036
0.595	1.31071
0.596	1.31107
0.597	1.31143
0.598	1.31214
0.599	1.3125
0.6	1.3125
0.601	1.31321
0.602	1.31357
0.603	1.31357
0.604	1.31393
0.605	1.31429
0.606	1.31464
0.607	1.315
0.608	1.31536
0.609	1.31571
0.61	1.31607
0.611	1.31643
0.612	1.31679
0.613	1.31714
0.614	1.31786
0.615	1.31821
0.616	1.31786
0.617	1.31857
0.618	1.31893
0.619	1.31893
0.62	1.31929
0.621	1.31964
0.622	1.32
0.623	1.32036
0.624	1.32071
0.625	1.32107
0.626	1.32107
0.627	1.32179
0.628	1.32214
0.629	1.32179
0.63	1.3225
0.631	1.32286
0.632	1.32286
0.633	1.32357
0.634	1.32393
0.635	1.32393
0.636	1.32429
0.637	1.32464
0.638	1.325
0.639	1.32536
0.64	1.32607
0.641	1.32607
0.642	1.32643
0.643	1.32679
0.644	1.32714
0.645	1.32714
0.646	1.32786
0.647	1.32821
0.648	1.32821
0.649	1.32857
0.65	1.32893
0.651	1.32929
0.652	1.32964
0.653	1.33036
0.654	1.33036
0.655	1.33071
0.656	1.33107
0.657	1.33107
0.658	1.33143
0.659	1.33214
0.66	1.3325
0.661	1.3325
0.662	1.33286
0.663	1.33357
0.664	1.33357
0.665	1.33393
0.666	1.33464
0.667	1.33464
0.668	1.335
0.669	1.335
0.67	1.33536
0.671	1.33571
0.672	1.33643
0.673	1.33643
0.674	1.33679
0.675	1.33714
0.676	1.3375
0.677	1.3375
0.678	1.33821
0.679	1.33857
0.68	1.33857
0.681	1.33893
0.682	1.33929
0.683	1.33929
0.684	1.34
0.685	1.34036
0.686	1.34071
0.687	1.34071
0.688	1.34107
0.689	1.34143
0.69	1.34179
0.691	1.3425
0.692	1.34286
0.693	1.34286
0.694	1.34321
0.695	1.34286
0.696	1.34214
0.697	1.3425
0.698	1.34393
0.699	1.34357
0.7	1.345
0.701	1.34536
0.702	1.34571
0.703	1.34607
0.704	1.34643
0.705	1.34679
0.706	1.34679
0.707	1.34714
0.708	1.3475
0.709	1.34786
0.71	1.34821
0.711	1.34893
0.712	1.34893
0.713	1.34929
0.714	1.34964
0.715	1.34964
0.716	1.35036
0.717	1.35107
0.718	1.35071
0.719	1.35107
0.72	1.35143
0.721	1.35179
0.722	1.35214
0.723	1.3525
0.724	1.35286
0.725	1.35286
0.726	1.35357
0.727	1.35393
0.728	1.35393
0.729	1.35464
0.73	1.355
0.731	1.355
0.732	1.35536
0.733	1.35571
0.734	1.35607
0.735	1.35643
0.736	1.35679
0.737	1.35714
0.738	1.3575
0.739	1.35786
0.74	1.35821
0.741	1.35821
0.742	1.35893
0.743	1.35929
0.744	1.35929
0.745	1.35964
0.746	1.36
0.747	1.36036
0.748	1.36071
0.749	1.36107
0.75	1.36107
0.751	1.36143
0.752	1.36179
0.753	1.36214
0.754	1.3625
0.755	1.36321
0.756	1.36357
0.757	1.36357
0.758	1.36393
0.759	1.36464
0.76	1.36464
0.761	1.365
0.762	1.36536
0.763	1.36571
0.764	1.36607
0.765	1.36679
0.766	1.36679
0.767	1.36714
0.768	1.36786
0.769	1.36821
0.77	1.36821
0.771	1.36857
0.772	1.36893
0.773	1.36929
0.774	1.36964
0.775	1.37036
0.776	1.37036
0.777	1.37071
0.778	1.37107
0.779	1.37143
0.78	1.37179
0.781	1.3725
0.782	1.37286
0.783	1.37286
0.784	1.37321
0.785	1.37357
0.786	1.37393
0.787	1.37464
0.788	1.375
0.789	1.375
0.79	1.37571
0.791	1.37607
0.792	1.37607
0.793	1.37679
0.794	1.3775
0.795	1.3775
0.796	1.37786
0.797	1.37821
0.798	1.37821
0.799	1.37893
0.8	1.37964
0.801	1.37964
0.802	1.38
0.803	1.38036
0.804	1.38071
0.805	1.38107
0.806	1.38179
0.807	1.38214
0.808	1.38214
0.809	1.3825
0.81	1.38286
0.811	1.38357
0.812	1.38393
0.813	1.38429
0.814	1.38464
0.815	1.385
0.816	1.38536
0.817	1.38607
0.818	1.38607
0.819	1.38821
0.82	1.38857
0.821	1.38821
0.822	1.38857
0.823	1.38929
0.824	1.38893
0.825	1.38964
0.826	1.39
0.827	1.39
0.828	1.39071
0.829	1.39107
0.83	1.39143
0.831	1.39179
0.832	1.3925
0.833	1.39286
0.834	1.39321
0.835	1.39357
0.836	1.39393
0.837	1.39429
0.838	1.395
0.839	1.39536
0.84	1.39571
0.841	1.39607
0.842	1.39679
0.843	1.39679
0.844	1.3975
0.845	1.39821
0.846	1.39821
0.847	1.39857
0.848	1.39893
0.849	1.39964
0.85	1.4
0.851	1.40036
0.852	1.40107
0.853	1.40107
0.854	1.40179
0.855	1.4025
0.856	1.4025
0.857	1.40321
0.858	1.40393
0.859	1.40393
0.86	1.40464
0.861	1.405
0.862	1.40536
0.863	1.40571
0.864	1.40643
0.865	1.40679
0.866	1.40714
0.867	1.40786
0.868	1.40821
0.869	1.40857
0.87	1.40929
0.871	1.41
0.872	1.41
0.873	1.41071
0.874	1.41107
0.875	1.41143
0.876	1.41214
0.877	1.41286
0.878	1.41286
0.879	1.41357
0.88	1.41393
0.881	1.41464
0.882	1.415
0.883	1.41571
0.884	1.41643
0.885	1.41643
0.886	1.41714
0.887	1.4175
0.888	1.41786
0.889	1.41893
0.89	1.41964
0.891	1.41964
0.892	1.42036
0.893	1.42107
0.894	1.42143
0.895	1.42214
0.896	1.42286
0.897	1.42321
0.898	1.42357
0.899	1.42429
0.9	1.425
0.901	1.425
0.902	1.42571
0.903	1.42643
0.904	1.42679
0.905	1.4275
0.906	1.42821
0.907	1.42857
0.908	1.42929
0.909	1.43
0.91	1.43036
0.911	1.43107
0.912	1.43179
0.913	1.43214
0.914	1.43286
0.915	1.43357
0.916	1.43429
0.917	1.43464
0.918	1.43536
0.919	1.43607
0.92	1.43643
0.921	1.4375
0.922	1.43857
0.923	1.43857
0.924	1.43929
0.925	1.44
0.926	1.44036
0.927	1.44143
0.928	1.44214
0.929	1.4425
0.93	1.44321
0.931	1.44393
0.932	1.44464
0.933	1.445
0.934	1.44607
0.935	1.44679
0.936	1.44714
0.937	1.44786
0.938	1.44857
0.939	1.44929
0.94	1.45
0.941	1.45107
0.942	1.45143
0.943	1.45214
0.944	1.45286
0.945	1.45393
0.946	1.45464
0.947	1.45536
0.948	1.45643
0.949	1.45679
0.95	1.4575
0.951	1.45821
0.952	1.45893
0.953	1.45964
0.954	1.46071
0.955	1.46143
0.956	1.46214
0.957	1.46286
0.958	1.46357
0.959	1.46464
0.96	1.46571
0.961	1.46643
0.962	1.46714
0.963	1.46786
0.964	1.46893
0.965	1.46929
0.966	1.47036
0.967	1.47143
0.968	1.47214
0.969	1.47321
0.97	1.47393
0.971	1.47464
0.972	1.47607
0.973	1.47714
0.974	1.47786
0.975	1.47857
0.976	1.47929
0.977	1.48036
0.978	1.48107
0.979	1.48214
0.98	1.48321
0.981	1.48393
0.982	1.485
0.983	1.48607
0.984	1.48679
0.985	1.48821
0.986	1.48929
0.987	1.49
0.988	1.49107
0.989	1.49214
0.99	1.49321
0.991	1.49429
0.992	1.49536
0.993	1.49607
0.994	1.49714
0.995	1.49821
0.996	1.49964
0.997	1.50036
0.998	1.50179
0.999	1.50286
1	1.46357
0.999	1.38357
0.998	1.33179
0.997	1.29179
0.996	1.25714
0.995	1.22679
0.994	1.19929
0.993	1.17357
0.992	1.14964
0.991	1.12679
0.99	1.10571
0.989	1.08536
0.988	1.06571
0.987	1.04714
0.986	1.02893
0.985	1.01143
0.984	0.994643
0.983	0.977857
0.982	0.962143
0.981	0.946786
0.98	0.931429
0.979	0.916429
0.978	0.902143
0.977	0.888214
0.976	0.874286
0.975	0.860357
0.974	0.8475
0.973	0.833929
0.972	0.820714
0.971	0.808214
0.97	0.795714
0.969	0.783214
0.968	0.771429
0.967	0.759286
0.966	0.7475
0.965	0.736071
0.964	0.724643
0.963	0.713571
0.962	0.7025
0.961	0.691429
0.96	0.680357
0.959	0.669643
0.958	0.659286
0.957	0.648571
0.956	0.638214
0.955	0.628214
0.954	0.617857
0.953	0.607857
0.952	0.598214
0.951	0.588214
0.95	0.578571
0.949	0.569286
0.948	0.559643
0.947	0.55
0.946	0.540714
0.945	0.531429
0.944	0.522143
0.943	0.512857
0.942	0.504286
0.941	0.495
0.94	0.486071
0.939	0.4775
0.938	0.468929
0.937	0.460357
0.936	0.452143
0.935	0.443214
0.934	0.434643
0.933	0.426429
0.932	0.418214
0.931	0.41
0.93	0.401786
0.929	0.393929
0.928	0.385714
0.927	0.377857
0.926	0.37
0.925	0.362143
0.924	0.354393
0.923	0.347036
0.922	0.338929
0.921	0.331286
0.92	0.323893
0.919	0.316357
0.918	0.308964
0.917	0.3015
0.916	0.294107
0.915	0.286857
0.914	0.279786
0.913	0.272429
0.912	0.265214
0.911	0.258
0.91	0.251321
0.909	0.243857
0.908	0.236821
0.907	0.230071
0.906	0.223071
0.905	0.21625
0.904	0.209643
0.903	0.202679
0.902	0.195964
0.901	0.189714
0.9	0.182929
0.899	0.1765
0.898	0.169929
0.897	0.163536
0.896	0.156786
0.895	0.150143
0.894	0.144036
0.893	0.137536
0.892	0.131143
0.891	0.125464
0.89	0.118964
0.889	0.112893
0.888	0.106857
0.887	0.100643
0.886	0.0946071
0.885	0.0886786
0.884	0.0824286
0.883	0.0761429
0.882	0.0703571
0.881	0.0644286
0.88	0.0585714
0.879	0.0528571
0.878	0.04725
0.877	0.04125
0.876	0.0353893
0.875	0.0299
0.874	0.0241143
0.873	0.018475
0.872	0.0129643
0.871	0.00727143
0.87	0.00134214
0.869	-0.00407857
0.868	-0.00971071
0.867	-0.014975
0.866	-0.0206464
0.865	-0.0259679
0.864	-0.0315786
0.863	-0.037
0.862	-0.0420714
0.861	-0.0476071
0.86	-0.0529643
0.859	-0.0578214
0.858	-0.0634643
0.857	-0.0687857
0.856	-0.0737143
0.855	-0.0790714
0.854	-0.0839286
0.853	-0.0889286
0.852	-0.0939643
0.851	-0.0992143
0.85	-0.104214
0.849	-0.108964
0.848	-0.114036
0.847	-0.119
0.846	-0.123821
0.845	-0.129143
0.844	-0.134179
0.843	-0.138786
0.842	-0.143786
0.841	-0.148429
0.84	-0.153036
0.839	-0.157964
0.838	-0.162643
0.837	-0.167321
0.836	-0.172179
0.835	-0.176857
0.834	-0.181321
0.833	-0.185857
0.832	-0.190929
0.831	-0.195536
0.83	-0.199857
0.829	-0.204357
0.828	-0.208964
0.827	-0.213071
0.826	-0.217857
0.825	-0.222357
0.824	-0.226536
0.823	-0.230929
0.822	-0.23525
0.821	-0.239429
0.82	-0.243964
0.819	-0.250214
0.818	-0.253821
0.817	-0.257857
0.816	-0.262
0.815	-0.266429
0.814	-0.270286
0.813	-0.274643
0.812	-0.278857
0.811	-0.28275
0.81	-0.287
0.809	-0.291036
0.808	-0.294786
0.807	-0.299357
0.806	-0.303679
0.805	-0.307571
0.804	-0.311536
0.803	-0.315536
0.802	-0.319536
0.801	-0.323357
0.8	-0.327321
0.799	-0.331286
0.798	-0.335071
0.797	-0.338821
0.796	-0.342929
0.795	-0.346357
0.794	-0.350607
0.793	-0.354571
0.792	-0.358214
0.791	-0.362143
0.79	-0.366071
0.789	-0.369286
0.788	-0.372857
0.787	-0.377143
0.786	-0.380714
0.785	-0.384286
0.784	-0.387857
0.783	-0.391429
0.782	-0.395
0.781	-0.398929
0.78	-0.4025
0.779	-0.405714
0.778	-0.409643
0.777	-0.413214
0.776	-0.416429
0.775	-0.42
0.774	-0.423929
0.773	-0.427143
0.772	-0.430714
0.771	-0.433929
0.77	-0.437143
0.769	-0.440714
0.768	-0.444286
0.767	-0.447857
0.766	-0.451071
0.765	-0.454286
0.764	-0.457857
0.763	-0.460714
0.762	-0.464286
0.761	-0.4675
0.76	-0.470714
0.759	-0.473929
0.758	-0.477143
0.757	-0.480357
0.756	-0.483571
0.755	-0.487143
0.754	-0.490357
0.753	-0.493571
0.752	-0.496786
0.751	-0.499643
0.75	-0.5025
0.749	-0.505714
0.748	-0.508929
0.747	-0.511786
0.746	-0.515
0.745	-0.518214
0.744	-0.520714
0.743	-0.523929
0.742	-0.5275
0.741	-0.530357
0.74	-0.533214
0.739	-0.536071
0.738	-0.538929
0.737	-0.541786
0.736	-0.545
0.735	-0.548214
0.734	-0.550714
0.733	-0.553571
0.732	-0.556429
0.731	-0.558929
0.73	-0.562143
0.729	-0.565357
0.728	-0.567857
0.727	-0.570714
0.726	-0.573571
0.725	-0.576071
0.724	-0.579286
0.723	-0.582143
0.722	-0.584643
0.721	-0.5875
0.72	-0.59
0.719	-0.592857
0.718	-0.595
0.717	-0.598214
0.716	-0.601071
0.715	-0.603571
0.714	-0.606429
0.713	-0.608929
0.712	-0.611071
0.711	-0.614286
0.71	-0.616786
0.709	-0.619286
0.708	-0.621786
0.707	-0.624286
0.706	-0.626786
0.705	-0.629286
0.704	-0.632143
0.703	-0.634643
0.702	-0.637143
0.701	-0.639643
0.7	-0.642143
0.699	-0.644286
0.698	-0.646786
0.697	-0.649286
0.696	-0.651429
0.695	-0.653929
0.694	-0.656429
0.693	-0.658571
0.692	-0.661071
0.691	-0.663929
0.69	-0.666071
0.689	-0.668571
0.688	-0.670714
0.687	-0.673214
0.686	-0.675
0.685	-0.677857
0.684	-0.68
0.683	-0.682143
0.682	-0.684643
0.681	-0.686786
0.68	-0.688929
0.679	-0.691429
0.678	-0.693929
0.677	-0.695714
0.676	-0.698214
0.675	-0.700357
0.674	-0.7025
0.673	-0.704643
0.672	-0.706786
0.671	-0.708929
0.67	-0.711071
0.669	-0.713214
0.668	-0.715357
0.667	-0.717143
0.666	-0.719643
0.665	-0.721786
0.664	-0.723929
0.663	-0.726071
0.662	-0.728214
0.661	-0.73
0.66	-0.732143
0.659	-0.734286
0.658	-0.736429
0.657	-0.738214
0.656	-0.740357
0.655	-0.7425
0.654	-0.743929
0.653	-0.746429
0.652	-0.748571
0.651	-0.750357
0.65	-0.752143
0.649	-0.754286
0.648	-0.756071
0.647	-0.758214
0.646	-0.76
0.645	-0.762143
0.644	-0.763929
0.643	-0.765714
0.642	-0.7675
0.641	-0.769286
0.64	-0.771786
0.639	-0.773571
0.638	-0.775357
0.637	-0.777143
0.636	-0.779286
0.635	-0.780714
0.634	-0.782857
0.633	-0.784643
0.632	-0.786429
0.631	-0.788214
0.63	-0.79
0.629	-0.791429
0.628	-0.793214
0.627	-0.795357
0.626	-0.796786
0.625	-0.798929
0.624	-0.800357
0.623	-0.802143
0.622	-0.803929
0.621	-0.805714
0.62	-0.8075
0.619	-0.808929
0.618	-0.810714
0.617	-0.8125
0.616	-0.813929
0.615	-0.816071
0.614	-0.818214
0.613	-0.819643
0.612	-0.821429
0.611	-0.822857
0.61	-0.824643
0.609	-0.826071
0.608	-0.828214
0.607	-0.829643
0.606	-0.831071
0.605	-0.832857
0.604	-0.834643
0.603	-0.835714
0.602	-0.8375
0.601	-0.839286
0.6	-0.840714
0.599	-0.8425
0.598	-0.843929
0.597	-0.845357
0.596	-0.847143
0.595	-0.848571
0.594	-0.850357
0.593	-0.851786
0.592	-0.853214
0.591	-0.855
0.59	-0.856071
0.589	-0.857857
0.588	-0.859643
0.587	-0.861071
0.586	-0.862857
0.585	-0.864286
0.584	-0.865357
0.583	-0.867143
0.582	-0.868571
0.581	-0.87
0.58	-0.871786
0.579	-0.872857
0.578	-0.874286
0.577	-0.875714
0.576	-0.8775
0.575	-0.879286
0.574	-0.880357
0.573	-0.881786
0.572	-0.883571
0.571	-0.884286
0.57	-0.886071
0.569	-0.8875
0.568	-0.888929
0.567	-0.890357
0.566	-0.891786
0.565	-0.892857
0.564	-0.894286
0.563	-0.896071
0.562	-0.8975
0.561	-0.898571
0.56	-0.9
0.559	-0.901429
0.558	-0.9025
0.557	-0.904286
0.556	-0.905714
0.555	-0.906786
0.554	-0.908214
0.553	-0.909643
0.552	-0.910714
0.551	-0.912143
0.55	-0.913929
0.549	-0.915
0.548	-0.916429
0.547	-0.9175
0.546	-0.918929
0.545	-0.920357
0.544	-0.921429
0.543	-0.922857
0.542	-0.923929
0.541	-0.925357
0.54	-0.926429
0.539	-0.9275
0.538	-0.928929
0.537	-0.930357
0.536	-0.931429
0.535	-0.932857
0.534	-0.934286
0.533	-0.935357
0.532	-0.936429
0.531	-0.937857
0.53	-0.939286
0.529	-0.940357
0.528	-0.941429
0.527	-0.942857
0.526	-0.943929
0.525	-0.945357
0.524	-0.946786
0.523	-0.947857
0.522	-0.948929
0.521	-0.950357
0.52	-0.951071
0.519	-0.9525
0.518	-0.953929
0.517	-0.955
0.516	-0.956071
0.515	-0.957143
0.514	-0.958214
0.513	-0.959643
0.512	-0.961071
0.511	-0.9625
0.51	-0.963214
0.509	-0.964643
0.508	-0.966071
0.507	-0.966786
0.506	-0.968214
0.505	-0.969643
0.504	-0.970357
0.503	-0.971786
0.502	-0.972857
0.501	-0.973571
0.5	-0.974643
0.499	-0.976429
0.498	-0.9775
0.497	-0.978571
0.496	-0.979643
0.495	-0.980714
0.494	-0.981786
0.493	-0.983214
0.492	-0.984286
0.491	-0.985357
0.49	-0.986429
0.489	-0.9875
0.488	-0.988214
0.487	-0.989643
0.486	-0.991071
0.485	-0.992143
0.484	-0.993214
0.483	-0.994286
0.482	-0.995357
0.481	-0.996071
0.48	-0.9975
0.479	-0.998571
0.478	-0.999286
0.477	-1.00036
0.476	-1.00179
0.475	-1.0025
0.474	-1.00393
0.473	-1.005
0.472	-1.00571
0.471	-1.00714
0.47	-1.00821
0.469	-1.00893
0.468	-1.01
0.467	-1.01143
0.466	-1.01214
0.465	-1.01321
0.464	-1.01429
0.463	-1.01536
0.462	-1.01607
0.461	-1.01786
0.46	-1.01893
0.459	-1.02
0.458	-1.02107
0.457	-1.02214
0.456	-1.02286
0.455	-1.02393
0.454	-1.025
0.453	-1.02607
0.452	-1.02714
0.451	-1.02821
0.45	-1.02893
0.449	-1.03
0.448	-1.03143
0.447	-1.0325
0.446	-1.03321
0.445	-1.03429
0.444	-1.03536
0.443	-1.03607
0.442	-1.0375
0.441	-1.03857
0.44	-1.03929
0.439	-1.04036
0.438	-1.04143
0.437	-1.04214
0.436	-1.04321
0.435	-1.04464
0.434	-1.04571
0.433	-1.04679
0.432	-1.04786
0.431	-1.04857
0.43	-1.04929
0.429	-1.05071
0.428	-1.05179
0.427	-1.0525
0.426	-1.05357
0.425	-1.05464
0.424	-1.055
0.423	-1.05643
0.422	-1.0575
0.421	-1.05857
0.42	-1.05964
0.419	-1.06071
0.418	-1.06143
0.417	-1.0625
0.416	-1.06357
0.415	-1.06464
0.414	-1.06536
0.413	-1.06643
0.412	-1.0675
0.411	-1.06786
0.41	-1.07
0.409	-1.07143
0.408	-1.07179
0.407	-1.07286
0.406	-1.07357
0.405	-1.07429
0.404	-1.07536
0.403	-1.07679
0.402	-1.0775
0.401	-1.07821
0.4	-1.07929
0.399	-1.08036
0.398	-1.08071
0.397	-1.08214
0.396	-1.08357
0.395	-1.08429
0.394	-1.08536
0.393	-1.08607
0.392	-1.08679
0.391	-1.08786
0.39	-1.08893
0.389	-1.08964
0.388	-1.09071
0.387	-1.09143
0.386	-1.0925
0.385	-1.09357
0.384	-1.09464
0.383	-1.09571
0.382	-1.09679
0.381	-1.0975
0.38	-1.09857
0.379	-1.09929
0.378	-1.10036
0.377	-1.10143
0.376	-1.10214
0.375	-1.10321
0.374	-1.10429
0.373	-1.105
0.372	-1.10571
0.371	-1.10714
0.37	-1.10786
0.369	-1.10893
0.368	-1.11
0.367	-1.11071
0.366	-1.11143
0.365	-1.11286
0.364	-1.11393
0.363	-1.11429
0.362	-1.11536
0.361	-1.11643
0.36	-1.11714
0.359	-1.11821
0.358	-1.11964
0.357	-1.12036
0.356	-1.12143
0.355	-1.1225
0.354	-1.12321
0.353	-1.12393
0.352	-1.12536
0.351	-1.12607
0.35	-1.12679
0.349	-1.12786
0.348	-1.12893
0.347	-1.12929
0.346	-1.13071
0.345	-1.13179
0.344	-1.1325
0.343	-1.13357
0.342	-1.13464
0.341	-1.13536
0.34	-1.13643
0.339	-1.1375
0.338	-1.13821
0.337	-1.13929
0.336	-1.14
0.335	-1.14107
0.334	-1.14179
0.333	-1.14286
0.332	-1.14429
0.331	-1.145
0.33	-1.14571
0.329	-1.14679
0.328	-1.1475
0.327	-1.14857
0.326	-1.14964
0.325	-1.15071
0.324	-1.15143
0.323	-1.1525
0.322	-1.15321
0.321	-1.15393
0.32	-1.15536
0.319	-1.15643
0.318	-1.15714
0.317	-1.15821
0.316	-1.15893
0.315	-1.15964
0.314	-1.16107
0.313	-1.16214
0.312	-1.16286
0.311	-1.16393
0.31	-1.16464
0.309	-1.16536
0.308	-1.16643
0.307	-1.16786
0.306	-1.16857
0.305	-1.16964
0.304	-1.17071
0.303	-1.17143
0.302	-1.17214
0.301	-1.17357
0.3	-1.17464
0.299	-1.175
0.298	-1.17607
0.297	-1.17714
0.296	-1.17786
0.295	-1.17893
0.294	-1.18036
0.293	-1.18107
0.292	-1.18179
0.291	-1.18286
0.29	-1.18357
0.289	-1.18464
0.288	-1.18571
0.287	-1.18679
0.286	-1.18714
0.285	-1.18821
0.284	-1.18929
0.283	-1.19
0.282	-1.19143
0.281	-1.1925
0.28	-1.19321
0.279	-1.19429
0.278	-1.19536
0.277	-1.19607
0.276	-1.19679
0.275	-1.19821
0.274	-1.19893
0.273	-1.2
0.272	-1.20071
0.271	-1.20179
0.27	-1.2025
0.269	-1.20393
0.268	-1.205
0.267	-1.20571
0.266	-1.20679
0.265	-1.2075
0.264	-1.20821
0.263	-1.20929
0.262	-1.21036
0.261	-1.21107
0.26	-1.21214
0.259	-1.21321
0.258	-1.21393
0.257	-1.21464
0.256	-1.21607
0.255	-1.21714
0.254	-1.21786
0.253	-1.21929
0.252	-1.22
0.251	-1.22071
0.25	-1.22179
0.249	-1.22286
0.248	-1.22393
0.247	-1.22464
0.246	-1.22571
0.245	-1.22643
0.244	-1.2275
0.243	-1.22893
0.242	-1.22964
0.241	-1.23071
0.24	-1.23179
0.239	-1.2325
0.238	-1.23321
0.237	-1.23464
0.236	-1.23536
0.235	-1.23607
0.234	-1.2375
0.233	-1.23821
0.232	-1.23929
0.231	-1.24036
0.23	-1.24143
0.229	-1.24214
0.228	-1.24321
0.227	-1.24429
0.226	-1.245
0.225	-1.24607
0.224	-1.24714
0.223	-1.24821
0.222	-1.24893
0.221	-1.25
0.22	-1.25107
0.219	-1.25179
0.218	-1.25321
0.217	-1.25429
0.216	-1.255
0.215	-1.25607
0.214	-1.25714
0.213	-1.25786
0.212	-1.25893
0.211	-1.26
0.21	-1.26107
0.209	-1.26179
0.208	-1.26286
0.207	-1.26357
0.206	-1.26464
0.205	-1.26607
0.204	-1.26714
0.203	-1.26821
0.202	-1.26929
0.201	-1.27036
0.2	-1.27071
0.199	-1.27214
0.198	-1.27321
0.197	-1.27393
0.196	-1.275
0.195	-1.27607
0.194	-1.27679
0.193	-1.27786
0.192	-1.27929
0.191	-1.28
0.19	-1.28107
0.189	-1.28214
0.188	-1.28321
0.187	-1.28393
0.186	-1.285
0.185	-1.28607
0.184	-1.28714
0.183	-1.28821
0.182	-1.28893
0.181	-1.28964
0.18	-1.29107
0.179	-1.29214
0.178	-1.29321
0.177	-1.29429
0.176	-1.29536
0.175	-1.29643
0.174	-1.29714
0.173	-1.29821
0.172	-1.29964
0.171	-1.30036
0.17	-1.30143
0.169	-1.3025
0.168	-1.30321
0.167	-1.30429
0.166	-1.30571
0.165	-1.30679
0.164	-1.30786
0.163	-1.30893
0.162	-1.30964
0.161	-1.31071
0.16	-1.31179
0.159	-1.31286
0.158	-1.31357
0.157	-1.315
0.156	-1.31607
0.155	-1.31643
0.154	-1.31821
0.153	-1.31929
0.152	-1.32
0.151	-1.32143
0.15	-1.3225
0.149	-1.32321
0.148	-1.32429
0.147	-1.32571
0.146	-1.32679
0.145	-1.32786
0.144	-1.32857
0.143	-1.33
0.142	-1.33071
0.141	-1.33214
0.14	-1.33321
0.139	-1.33393
0.138	-1.33536
0.137	-1.33643
0.136	-1.33714
0.135	-1.33857
0.134	-1.33964
0.133	-1.34071
0.132	-1.34179
0.131	-1.34286
0.13	-1.34393
0.129	-1.345
0.128	-1.34643
0.127	-1.3475
0.126	-1.34821
0.125	-1.34929
0.124	-1.35071
0.123	-1.35143
0.122	-1.3525
0.121	-1.35393
0.12	-1.35464
0.119	-1.35607
0.118	-1.35679
0.117	-1.35786
0.116	-1.35929
0.115	-1.36071
0.114	-1.36179
0.113	-1.36286
0.112	-1.36393
0.111	-1.365
0.11	-1.36571
0.109	-1.36714
0.108	-1.36857
0.107	-1.36929
0.106	-1.37071
0.105	-1.37179
0.104	-1.3725
0.103	-1.37429
0.102	-1.37571
0.101	-1.37679
0.1	-1.37786
0.099	-1.37893
0.098	-1.38
0.097	-1.38107
0.096	-1.3825
0.095	-1.38393
0.094	-1.38464
0.093	-1.38607
0.092	-1.38714
0.091	-1.38821
0.09	-1.38964
0.089	-1.39107
0.088	-1.39214
0.087	-1.39357
0.086	-1.39464
0.085	-1.39571
0.084	-1.39679
0.083	-1.39821
0.082	-1.39929
0.081	-1.40036
0.08	-1.40179
0.079	-1.40286
0.078	-1.40393
0.077	-1.40536
0.076	-1.40679
0.075	-1.40786
0.074	-1.40929
0.073	-1.41071
0.072	-1.41179
0.071	-1.41321
0.07	-1.41464
0.069	-1.41571
0.068	-1.41679
0.067	-1.41821
0.066	-1.41929
0.065	-1.42071
0.064	-1.42214
0.063	-1.42357
0.062	-1.42464
0.061	-1.42607
0.06	-1.4275
0.059	-1.42857
0.058	-1.43036
0.057	-1.43143
0.056	-1.4325
0.055	-1.43393
0.054	-1.43536
0.053	-1.43643
0.052	-1.43786
0.051	-1.44
0.05	-1.44107
0.049	-1.44214
0.048	-1.44357
0.047	-1.445
0.046	-1.44607
0.045	-1.44786
0.044	-1.44929
0.043	-1.45036
0.042	-1.45179
0.041	-1.45321
0.04	-1.45464
0.039	-1.45607
0.038	-1.45786
0.037	-1.45893
0.036	-1.46071
0.035	-1.46214
0.034	-1.46357
0.033	-1.465
0.032	-1.46643
0.031	-1.46821
0.03	-1.46929
0.029	-1.47071
0.028	-1.4725
0.027	-1.47357
0.026	-1.47536
0.025	-1.47714
0.024	-1.47821
0.023	-1.48
0.022	-1.48143
0.021	-1.48286
0.02	-1.48429
0.019	-1.48607
0.018	-1.4875
0.017	-1.48893
0.016	-1.49071
0.015	-1.49214
0.014	-1.49357
0.013	-1.49536
0.012	-1.49714
0.011	-1.49821
0.01	-1.5
0.009	-1.50179
0.008	-1.50321
0.007	-1.505
0.006	-1.50679
0.005	-1.50821
0.004	-1.51
0.003	-1.51143
0.002	-1.51321
[truncated: 1 more rows]

## Sheet: sr_0.2
U	I
0	-6.18214
0.001	-5.99643
0.002	-5.84286
0.003	-5.71071
0.004	-5.59286
0.005	-5.48571
0.006	-5.38214
0.007	-5.28929
0.008	-5.2
0.009	-5.11429
0.01	-5.03214
0.011	-4.95357
0.012	-4.88214
0.013	-4.80714
0.014	-4.73929
0.015	-4.67143
0.016	-4.60714
0.017	-4.54286
0.018	-4.48214
0.019	-4.42143
0.02	-4.36071
0.021	-4.30714
0.022	-4.25
0.023	-4.19286
0.024	-4.14286
0.025	-4.08929
0.026	-4.03571
0.027	-3.98571
0.028	-3.93571
0.029	-3.88929
0.03	-3.83929
0.031	-3.79286
0.032	-3.74643
0.033	-3.7
0.034	-3.65714
0.035	-3.61071
0.036	-3.56893
0.037	-3.52607
0.038	-3.48321
0.039	-3.44107
0.04	-3.40107
0.041	-3.35964
0.042	-3.31929
0.043	-3.28
0.044	-3.24143
0.045	-3.20179
0.046	-3.16393
0.047	-3.12643
0.048	-3.08893
0.049	-3.05179
0.05	-3.01571
0.051	-2.97857
0.052	-2.9425
0.053	-2.90821
0.054	-2.87286
0.055	-2.83821
0.056	-2.80429
0.057	-2.77
0.058	-2.73607
0.059	-2.70286
0.06	-2.67
0.061	-2.63714
0.062	-2.605
0.063	-2.57286
0.064	-2.54036
0.065	-2.50857
0.066	-2.47786
0.067	-2.44679
0.068	-2.41607
0.069	-2.38571
0.07	-2.35536
0.071	-2.32464
0.072	-2.29571
0.073	-2.26536
0.074	-2.23607
0.075	-2.20714
0.076	-2.17857
0.077	-2.14893
0.078	-2.12107
0.079	-2.09286
0.08	-2.065
0.081	-2.03714
0.082	-2.01
0.083	-1.98214
0.084	-1.95464
0.085	-1.92786
0.086	-1.90107
0.087	-1.87429
0.088	-1.84786
0.089	-1.82107
0.09	-1.79464
0.091	-1.76929
0.092	-1.74357
0.093	-1.71786
0.094	-1.69214
0.095	-1.66714
0.096	-1.64143
0.097	-1.61643
0.098	-1.59214
0.099	-1.56679
0.1	-1.5425
0.101	-1.51786
0.102	-1.49321
0.103	-1.46893
0.104	-1.44536
0.105	-1.42143
0.106	-1.39786
0.107	-1.37429
0.108	-1.35107
0.109	-1.32714
0.11	-1.30429
0.111	-1.28143
0.112	-1.25893
0.113	-1.23571
0.114	-1.21286
0.115	-1.19
0.116	-1.16714
0.117	-1.14571
0.118	-1.12357
0.119	-1.10107
0.12	-1.07964
0.121	-1.0575
0.122	-1.03536
0.123	-1.01393
0.124	-0.992857
0.125	-0.971429
0.126	-0.95
0.127	-0.928929
0.128	-0.907143
0.129	-0.886071
0.13	-0.865714
0.131	-0.844643
0.132	-0.823929
0.133	-0.803571
0.134	-0.782857
0.135	-0.761786
0.136	-0.7425
0.137	-0.721786
0.138	-0.701786
0.139	-0.681786
0.14	-0.661429
0.141	-0.641429
0.142	-0.621786
0.143	-0.6025
0.144	-0.582857
0.145	-0.563214
0.146	-0.543929
0.147	-0.523929
0.148	-0.504643
0.149	-0.486071
0.15	-0.466429
0.151	-0.447143
0.152	-0.428929
0.153	-0.409286
0.154	-0.390357
0.155	-0.371786
0.156	-0.35375
0.157	-0.335107
0.158	-0.316786
0.159	-0.298536
0.16	-0.280179
0.161	-0.261464
0.162	-0.2435
0.163	-0.225321
0.164	-0.206786
0.165	-0.18925
0.166	-0.170964
0.167	-0.152571
0.168	-0.1355
0.169	-0.117679
0.17	-0.100143
0.171	-0.083
0.172	-0.0652857
0.173	-0.0471429
0.174	-0.0301893
0.175	-0.013225
0.176	0.00415714
0.177	0.0219036
0.178	0.03825
0.179	0.0562143
0.18	0.0733214
0.181	0.0895714
0.182	0.106393
0.183	0.123286
0.184	0.139464
0.185	0.156357
0.186	0.173286
0.187	0.189607
0.188	0.205929
0.189	0.222536
0.19	0.238964
0.191	0.255643
0.192	0.272107
0.193	0.288571
0.194	0.304107
0.195	0.320679
0.196	0.336357
0.197	0.35225
0.198	0.368214
0.199	0.384643
0.2	0.4
0.201	0.416071
0.202	0.431786
0.203	0.4475
0.204	0.463214
0.205	0.479643
0.206	0.495
0.207	0.51
0.208	0.525357
0.209	0.540714
0.21	0.555714
0.211	0.571429
0.212	0.586786
0.213	0.601429
0.214	0.616786
0.215	0.632143
0.216	0.646786
0.217	0.6625
0.218	0.6775
0.219	0.691786
0.22	0.707143
0.221	0.721786
0.222	0.736071
0.223	0.751429
0.224	0.766071
0.225	0.780714
0.226	0.795
0.227	0.809286
0.228	0.824286
0.229	0.838571
0.23	0.853214
0.231	0.868214
0.232	0.881786
0.233	0.896429
0.234	0.910357
0.235	0.924643
0.236	0.938214
0.237	0.952857
0.238	0.967143
0.239	0.981071
0.24	0.995
0.241	1.00929
0.242	1.02286
0.243	1.0375
0.244	1.05143
0.245	1.06464
0.246	1.07857
0.247	1.09214
0.248	1.10607
0.249	1.12
0.25	1.13393
0.251	1.14714
0.252	1.16071
0.253	1.17429
0.254	1.1875
0.255	1.20107
0.256	1.215
0.257	1.22893
0.258	1.24143
0.259	1.25429
0.26	1.2675
0.261	1.28036
0.262	1.29393
0.263	1.30786
0.264	1.32
0.265	1.33321
0.266	1.34643
0.267	1.35964
0.268	1.3725
0.269	1.38607
0.27	1.39857
0.271	1.41179
0.272	1.42429
0.273	1.4375
0.274	1.44964
0.275	1.46286
0.276	1.47571
0.277	1.48821
0.278	1.50036
0.279	1.51357
0.28	1.52607
0.281	1.53893
0.282	1.55143
0.283	1.56357
0.284	1.57643
0.285	1.58857
0.286	1.60071
0.287	1.61321
0.288	1.62571
0.289	1.63821
0.29	1.65
0.291	1.6625
0.292	1.67464
0.293	1.68679
0.294	1.69929
0.295	1.71214
0.296	1.72321
0.297	1.73571
0.298	1.7475
0.299	1.75929
0.3	1.77143
0.301	1.78393
0.302	1.79571
0.303	1.8075
0.304	1.81929
0.305	1.83143
0.306	1.84286
0.307	1.85536
0.308	1.86714
0.309	1.87821
0.31	1.89
0.311	1.90179
0.312	1.91321
0.313	1.925
0.314	1.93643
0.315	1.94786
0.316	1.95964
0.317	1.97107
0.318	1.9825
0.319	1.99429
0.32	2.00607
0.321	2.0175
0.322	2.02821
0.323	2.04
0.324	2.05143
0.325	2.06179
0.326	2.07357
0.327	2.08536
0.328	2.09607
0.329	2.10714
0.33	2.11821
0.331	2.12964
0.332	2.14071
0.333	2.15214
0.334	2.16321
0.335	2.17393
0.336	2.18464
0.337	2.19607
0.338	2.20643
0.339	2.21786
0.34	2.22893
0.341	2.23964
0.342	2.25071
0.343	2.26179
0.344	2.27179
0.345	2.28321
0.346	2.29429
0.347	2.30464
0.348	2.31536
0.349	2.32607
0.35	2.33679
0.351	2.3475
0.352	2.35857
0.353	2.36929
0.354	2.37893
0.355	2.39
0.356	2.40036
0.357	2.41071
0.358	2.42179
0.359	2.43286
0.36	2.4425
0.361	2.45286
0.362	2.46321
0.363	2.47357
0.364	2.48393
0.365	2.49429
0.366	2.50464
0.367	2.515
0.368	2.525
0.369	2.53571
0.37	2.54571
0.371	2.55643
0.372	2.56679
0.373	2.57607
0.374	2.58607
0.375	2.59643
0.376	2.60607
0.377	2.61714
0.378	2.62679
0.379	2.63679
0.38	2.64679
0.381	2.65714
0.382	2.66679
0.383	2.67679
0.384	2.68679
0.385	2.69714
0.386	2.70643
0.387	2.71643
0.388	2.72607
0.389	2.73571
0.39	2.74571
0.391	2.75571
0.392	2.76464
0.393	2.775
0.394	2.78464
0.395	2.79429
0.396	2.80429
0.397	2.81429
0.398	2.82357
0.399	2.83321
0.4	2.84286
0.401	2.85214
0.402	2.86143
0.403	2.87143
0.404	2.88143
0.405	2.89036
0.406	2.9
0.407	2.90964
0.408	2.91857
0.409	2.92929
0.41	2.94
0.411	2.94893
0.412	2.95786
0.413	2.96679
0.414	2.97607
0.415	2.98571
0.416	2.99429
0.417	3.00357
0.418	3.0125
0.419	3.02179
0.42	3.03107
0.421	3.04
0.422	3.04964
0.423	3.05929
0.424	3.0675
0.425	3.07679
0.426	3.08536
0.427	3.09429
0.428	3.10393
0.429	3.11321
0.43	3.12179
0.431	3.13071
0.432	3.13964
0.433	3.14857
0.434	3.15714
0.435	3.16679
0.436	3.17571
0.437	3.18429
0.438	3.19321
0.439	3.20214
0.44	3.21036
0.441	3.21929
0.442	3.22821
0.443	3.23679
0.444	3.24536
0.445	3.25429
0.446	3.2625
0.447	3.27143
0.448	3.28036
0.449	3.28929
0.45	3.29714
0.451	3.30607
0.452	3.31464
0.453	3.32286
0.454	3.33179
0.455	3.34071
0.456	3.34821
0.457	3.3575
0.458	3.36571
0.459	3.37429
0.46	3.3825
0.461	3.39214
0.462	3.40036
0.463	3.40857
0.464	3.41643
0.465	3.42464
0.466	3.43286
0.467	3.44143
0.468	3.45
0.469	3.45786
0.47	3.46607
0.471	3.47464
0.472	3.48214
0.473	3.49071
0.474	3.49929
0.475	3.50714
0.476	3.51536
0.477	3.52321
0.478	3.53107
0.479	3.53929
0.48	3.5475
0.481	3.55571
0.482	3.56321
0.483	3.57143
0.484	3.57857
0.485	3.58929
0.486	3.59643
0.487	3.60357
0.488	3.61071
0.489	3.62143
0.49	3.62857
0.491	3.63571
0.492	3.64286
0.493	3.65
0.494	3.65714
0.495	3.66786
0.496	3.675
0.497	3.68214
0.498	3.68929
0.499	3.7
0.5	3.70714
0.501	3.71429
0.502	3.72143
0.503	3.72857
0.504	3.73571
0.505	3.74286
0.506	3.75357
0.507	3.76071
0.508	3.76786
0.509	3.775
0.51	3.78214
0.511	3.78929
0.512	3.79643
0.513	3.80714
0.514	3.81071
0.515	3.82143
0.516	3.82857
0.517	3.83571
0.518	3.84286
0.519	3.85
0.52	3.85714
0.521	3.86429
0.522	3.87143
0.523	3.87857
0.524	3.88571
0.525	3.89286
0.526	3.9
0.527	3.90714
0.528	3.91429
0.529	3.92143
0.53	3.92857
0.531	3.93571
0.532	3.94643
0.533	3.95
0.534	3.95714
0.535	3.96429
0.536	3.97143
0.537	3.98214
0.538	3.98929
0.539	3.99286
0.54	4
0.541	4.00714
0.542	4.01429
0.543	4.02143
0.544	4.02857
0.545	4.03571
0.546	4.04286
0.547	4.05
0.548	4.05714
0.549	4.06429
0.55	4.07143
0.551	4.07857
0.552	4.08571
0.553	4.09286
0.554	4.1
0.555	4.10714
0.556	4.11071
0.557	4.12143
0.558	4.125
0.559	4.13214
0.56	4.13929
0.561	4.14643
0.562	4.15357
0.563	4.16071
0.564	4.16786
0.565	4.175
0.566	4.17857
0.567	4.18571
0.568	4.19286
0.569	4.2
0.57	4.20714
0.571	4.21429
0.572	4.21786
0.573	4.225
0.574	4.23214
0.575	4.23929
0.576	4.24643
0.577	4.25357
0.578	4.25714
0.579	4.26429
0.58	4.27143
0.581	4.27857
0.582	4.28571
0.583	4.29286
0.584	4.29643
0.585	4.30357
0.586	4.31071
0.587	4.31786
0.588	4.32143
0.589	4.32857
0.59	4.33571
0.591	4.34286
0.592	4.34643
0.593	4.35357
0.594	4.36071
0.595	4.36786
0.596	4.375
0.597	4.37857
0.598	4.38571
0.599	4.39286
0.6	4.39643
0.601	4.40357
0.602	4.41071
0.603	4.41786
0.604	4.42143
0.605	4.42857
0.606	4.43571
0.607	4.43929
0.608	4.44643
0.609	4.45357
0.61	4.45714
0.611	4.46429
0.612	4.47143
0.613	4.475
0.614	4.48214
0.615	4.48929
0.616	4.49286
0.617	4.5
0.618	4.50714
0.619	4.51071
0.62	4.51786
0.621	4.525
0.622	4.52857
0.623	4.53571
0.624	4.54286
0.625	4.54643
0.626	4.55357
0.627	4.56071
0.628	4.56429
0.629	4.57143
0.63	4.575
0.631	4.58214
0.632	4.58571
0.633	4.59286
0.634	4.6
0.635	4.60357
0.636	4.61071
0.637	4.61429
0.638	4.62143
0.639	4.625
0.64	4.63214
0.641	4.63929
0.642	4.64286
0.643	4.65
0.644	4.65357
0.645	4.66071
0.646	4.66429
0.647	4.67143
0.648	4.675
0.649	4.68214
0.65	4.68571
0.651	4.69286
0.652	4.69643
0.653	4.70357
0.654	4.71071
0.655	4.71429
0.656	4.71786
0.657	4.725
0.658	4.72857
0.659	4.73571
0.66	4.73929
0.661	4.74643
0.662	4.75
0.663	4.75714
0.664	4.76071
0.665	4.76786
0.666	4.77143
0.667	4.77857
0.668	4.78214
0.669	4.78929
0.67	4.79286
0.671	4.8
0.672	4.80357
0.673	4.80714
0.674	4.81429
0.675	4.81786
0.676	4.825
0.677	4.82857
0.678	4.83571
0.679	4.83929
0.68	4.84286
0.681	4.85
0.682	4.85357
0.683	4.86071
0.684	4.86429
0.685	4.87143
0.686	4.875
0.687	4.87857
0.688	4.88214
0.689	4.88929
0.69	4.89286
0.691	4.9
0.692	4.90357
0.693	4.90714
0.694	4.91429
0.695	4.91786
0.696	4.92143
0.697	4.92857
0.698	4.93214
0.699	4.93929
0.7	4.94286
0.701	4.94643
0.702	4.95357
0.703	4.95714
0.704	4.96071
0.705	4.96786
0.706	4.97143
0.707	4.975
0.708	4.97857
0.709	4.98571
0.71	4.98929
0.711	4.99286
0.712	5
0.713	5.00357
0.714	5.00714
0.715	5.01429
0.716	5.01786
0.717	5.02143
0.718	5.025
0.719	5.03214
0.72	5.03571
0.721	5.03929
0.722	5.04286
0.723	5.05
0.724	5.05357
0.725	5.05714
0.726	5.06071
0.727	5.06786
0.728	5.07143
0.729	5.075
0.73	5.08214
0.731	5.08571
0.732	5.08929
0.733	5.09286
0.734	5.09643
0.735	5.10357
0.736	5.10714
0.737	5.11071
0.738	5.11429
0.739	5.12143
0.74	5.125
0.741	5.12857
0.742	5.13214
0.743	5.13571
0.744	5.13929
0.745	5.14643
0.746	5.15
0.747	5.15357
0.748	5.15714
0.749	5.16071
0.75	5.16429
0.751	5.17143
0.752	5.175
0.753	5.17857
0.754	5.18214
0.755	5.18571
0.756	5.19286
0.757	5.19643
0.758	5.2
0.759	5.20357
0.76	5.20714
0.761	5.21071
0.762	5.21429
0.763	5.21786
0.764	5.225
0.765	5.22857
0.766	5.23214
0.767	5.23571
0.768	5.23929
0.769	5.24286
0.77	5.24643
0.771	5.25
0.772	5.25357
0.773	5.25714
0.774	5.26429
0.775	5.26786
0.776	5.27143
0.777	5.275
0.778	5.27857
0.779	5.28214
0.78	5.28571
0.781	5.28929
0.782	5.29286
0.783	5.29643
0.784	5.3
0.785	5.30357
0.786	5.30714
0.787	5.31071
0.788	5.31786
0.789	5.32143
0.79	5.325
0.791	5.32857
0.792	5.33214
0.793	5.33571
0.794	5.33929
0.795	5.34286
0.796	5.34643
0.797	5.35
0.798	5.35357
0.799	5.35714
0.8	5.36071
0.801	5.36429
0.802	5.36786
0.803	5.37143
0.804	5.375
0.805	5.37857
0.806	5.38214
0.807	5.38571
0.808	5.38929
0.809	5.39286
0.81	5.39643
0.811	5.4
0.812	5.40357
0.813	5.40714
0.814	5.41071
0.815	5.41429
0.816	5.41786
0.817	5.42143
0.818	5.425
0.819	5.42857
0.82	5.43214
0.821	5.43571
0.822	5.43929
0.823	5.44286
0.824	5.44643
0.825	5.45
0.826	5.45357
0.827	5.45357
0.828	5.45714
0.829	5.46071
0.83	5.46429
0.831	5.46786
0.832	5.47143
0.833	5.475
0.834	5.47857
0.835	5.48214
0.836	5.48571
0.837	5.48929
0.838	5.48929
0.839	5.49286
0.84	5.49643
0.841	5.5
0.842	5.50357
0.843	5.50714
0.844	5.51071
0.845	5.51429
0.846	5.51786
0.847	5.51786
0.848	5.52143
0.849	5.525
0.85	5.52857
0.851	5.53214
0.852	5.53571
0.853	5.53929
0.854	5.53929
0.855	5.54286
0.856	5.54643
0.857	5.55
0.858	5.55357
0.859	5.55714
0.86	5.56071
0.861	5.56429
0.862	5.56429
0.863	5.56786
0.864	5.57143
0.865	5.575
0.866	5.57857
0.867	5.58214
0.868	5.58214
0.869	5.58571
0.87	5.58929
0.871	5.59286
0.872	5.59643
0.873	5.6
0.874	5.6
0.875	5.60357
0.876	5.60714
0.877	5.61071
0.878	5.61429
0.879	5.61429
0.88	5.61786
0.881	5.62143
0.882	5.625
0.883	5.62857
0.884	5.63214
0.885	5.63214
0.886	5.63571
0.887	5.63929
0.888	5.64286
0.889	5.64286
0.89	5.64643
0.891	5.65
0.892	5.65357
0.893	5.65714
0.894	5.65714
0.895	5.66071
0.896	5.66429
0.897	5.66786
0.898	5.66786
0.899	5.67143
0.9	5.675
0.901	5.67857
0.902	5.67857
0.903	5.68214
0.904	5.68571
0.905	5.68929
0.906	5.68929
0.907	5.69286
0.908	5.69643
0.909	5.7
0.91	5.70357
0.911	5.70357
0.912	5.70714
0.913	5.71071
0.914	5.71071
0.915	5.71429
0.916	5.71786
0.917	5.72143
0.918	5.72143
0.919	5.725
0.92	5.72857
0.921	5.73214
0.922	5.73571
0.923	5.73571
0.924	5.73929
0.925	5.73929
0.926	5.74286
0.927	5.74643
0.928	5.75
0.929	5.75
0.93	5.75357
0.931	5.75714
0.932	5.76071
0.933	5.76071
0.934	5.76429
0.935	5.76786
0.936	5.76786
0.937	5.77143
0.938	5.775
0.939	5.775
0.94	5.77857
0.941	5.78214
0.942	5.78571
0.943	5.78571
0.944	5.78929
0.945	5.79286
0.946	5.79286
0.947	5.79643
0.948	5.8
0.949	5.80357
0.95	5.80357
0.951	5.80714
0.952	5.81071
0.953	5.81071
0.954	5.81429
0.955	5.81786
0.956	5.81786
0.957	5.82143
0.958	5.825
0.959	5.82857
0.96	5.82857
0.961	5.83214
0.962	5.83571
0.963	5.83571
0.964	5.83929
0.965	5.84286
0.966	5.84286
0.967	5.84643
0.968	5.85
0.969	5.85
0.97	5.85357
0.971	5.85714
0.972	5.86071
0.973	5.86071
0.974	5.86429
0.975	5.86786
0.976	5.86786
0.977	5.87143
0.978	5.875
0.979	5.875
0.98	5.87857
0.981	5.88214
0.982	5.88214
0.983	5.88571
0.984	5.88929
0.985	5.89286
0.986	5.89286
0.987	5.89643
0.988	5.9
0.989	5.9
0.99	5.90357
0.991	5.90714
0.992	5.90714
0.993	5.91071
0.994	5.91429
0.995	5.91429
0.996	5.91786
0.997	5.92143
0.998	5.925
0.999	5.925
1	5.86071
0.999	5.68929
0.998	5.55714
0.997	5.44286
0.996	5.34286
0.995	5.25357
0.994	5.175
0.993	5.09643
0.992	5.025
0.991	4.96071
0.99	4.89643
0.989	4.83571
0.988	4.775
0.987	4.72143
0.986	4.66786
0.985	4.61429
0.984	4.56429
0.983	4.51786
0.982	4.46786
0.981	4.425
0.98	4.37857
0.979	4.33571
0.978	4.29286
0.977	4.25
0.976	4.21071
0.975	4.17143
0.974	4.13214
0.973	4.09286
0.972	4.05714
0.971	4.02143
0.97	3.98214
0.969	3.94643
0.968	3.91429
0.967	3.87857
0.966	3.84643
0.965	3.81071
0.964	3.77857
0.963	3.74643
0.962	3.71429
0.961	3.68571
0.96	3.65357
0.959	3.62143
0.958	3.59286
0.957	3.5625
0.956	3.53321
0.955	3.50429
0.954	3.47571
0.953	3.4475
0.952	3.41964
0.951	3.39214
0.95	3.36464
0.949	3.33786
0.948	3.31107
0.947	3.28393
0.946	3.2575
0.945	3.23179
0.944	3.20571
0.943	3.18036
0.942	3.155
0.941	3.13
0.94	3.105
0.939	3.08107
0.938	3.05607
0.937	3.03214
0.936	3.00857
0.935	2.985
0.934	2.96071
0.933	2.93714
0.932	2.91429
0.931	2.89143
0.93	2.86857
0.929	2.84607
0.928	2.82357
0.927	2.80107
0.926	2.77929
0.925	2.75714
0.924	2.735
0.923	2.71429
0.922	2.69179
0.921	2.67036
0.92	2.64964
0.919	2.62821
0.918	2.60714
0.917	2.58679
0.916	2.56571
0.915	2.54464
0.914	2.52429
0.913	2.50464
0.912	2.48429
0.911	2.46393
0.91	2.44464
0.909	2.42464
0.908	2.40429
0.907	2.385
0.906	2.36571
0.905	2.34643
0.904	2.3275
0.903	2.30786
0.902	2.28929
0.901	2.27036
0.9	2.25143
0.899	2.23321
0.898	2.21429
0.897	2.19571
0.896	2.17643
0.895	2.15786
0.894	2.14036
0.893	2.12214
0.892	2.10393
0.891	2.08643
0.89	2.06786
0.889	2.05
0.888	2.0325
0.887	2.015
0.886	1.9975
0.885	1.98036
0.884	1.96286
0.883	1.94464
0.882	1.9275
0.881	1.91071
0.88	1.89357
0.879	1.87643
0.878	1.86
0.877	1.84286
0.876	1.82536
0.875	1.80929
0.874	1.7925
0.873	1.77571
0.872	1.75964
0.871	1.74321
0.87	1.72607
0.869	1.70964
0.868	1.69357
0.867	1.67714
0.866	1.66107
0.865	1.64536
0.864	1.62821
0.863	1.6125
0.862	1.59679
0.861	1.58107
0.86	1.565
0.859	1.55
0.858	1.53393
0.857	1.51786
0.856	1.50214
0.855	1.48679
0.854	1.47143
0.853	1.45643
0.852	1.44071
0.851	1.42536
0.85	1.41
0.849	1.395
0.848	1.37964
0.847	1.36464
0.846	1.35
0.845	1.33429
0.844	1.31893
0.843	1.30464
0.842	1.28929
0.841	1.27464
0.84	1.26
0.839	1.24536
0.838	1.23036
0.837	1.21607
0.836	1.20107
0.835	1.18679
0.834	1.1725
0.833	1.15821
0.832	1.14286
0.831	1.12821
0.83	1.11429
0.829	1.09964
0.828	1.08536
0.827	1.07179
0.826	1.05714
0.825	1.04286
0.824	1.02893
0.823	1.015
0.822	1.00071
0.821	0.987143
0.82	0.973214
0.819	0.955714
0.818	0.941786
0.817	0.928929
0.816	0.915
0.815	0.901429
0.814	0.888214
0.813	0.874286
0.812	0.860357
0.811	0.8475
0.81	0.833571
0.809	0.819643
0.808	0.806429
0.807	0.792857
0.806	0.778571
0.805	0.765357
0.804	0.752143
0.803	0.738929
0.802	0.725357
0.801	0.712857
0.8	0.698929
0.799	0.685714
0.798	0.672857
0.797	0.659286
0.796	0.645714
0.795	0.633571
0.794	0.62
0.793	0.606429
0.792	0.593571
0.791	0.580357
0.79	0.567143
0.789	0.554643
0.788	0.541429
0.787	0.528571
0.786	0.515357
0.785	0.502857
0.784	0.489643
0.783	0.477143
0.782	0.465
0.781	0.451429
0.78	0.438214
0.779	0.426071
0.778	0.412857
0.777	0.400357
0.776	0.387857
0.775	0.375
0.774	0.362143
0.773	0.349821
0.772	0.337286
0.771	0.325107
0.77	0.312393
0.769	0.300321
0.768	0.286821
0.767	0.274179
0.766	0.262214
0.765	0.249571
0.764	0.236821
0.763	0.225036
0.762	0.212429
0.761	0.199821
0.76	0.18775
0.759	0.175393
0.758	0.163143
0.757	0.151536
0.756	0.139
0.755	0.126214
0.754	0.1145
0.753	0.102321
0.752	0.0905714
0.751	0.0784286
0.75	0.0665357
0.749	0.0546429
0.748	0.0420714
0.747	0.0307286
0.746	0.0185071
0.745	0.006575
0.744	-0.00516429
0.743	-0.0172893
0.742	-0.0299679
0.741	-0.0415357
0.74	-0.0537143
0.739	-0.06525
0.738	-0.0775357
0.737	-0.0889643
0.736	-0.100929
0.735	-0.112964
0.734	-0.124571
0.733	-0.136214
0.732	-0.148429
0.731	-0.158893
0.73	-0.171429
0.729	-0.183429
0.728	-0.195179
0.727	-0.20675
0.726	-0.218321
0.725	-0.229786
0.724	-0.241071
0.723	-0.252964
0.722	-0.264536
0.721	-0.275929
0.72	-0.287714
0.719	-0.299464
0.718	-0.3105
0.717	-0.322429
0.716	-0.334107
0.715	-0.345214
0.714	-0.3575
0.713	-0.368929
0.712	-0.379286
0.711	-0.391071
0.71	-0.402857
0.709	-0.413929
0.708	-0.425357
0.707	-0.436429
0.706	-0.448214
0.705	-0.458571
0.704	-0.470714
0.703	-0.4825
0.702	-0.493571
0.701	-0.504643
0.7	-0.516071
0.699	-0.526429
0.698	-0.538214
0.697	-0.549286
0.696	-0.560357
0.695	-0.571429
0.694	-0.582857
0.693	-0.593571
0.692	-0.605357
0.691	-0.616786
0.69	-0.628214
0.689	-0.638929
0.688	-0.65
0.687	-0.660714
0.686	-0.671786
0.685	-0.682857
0.684	-0.693929
0.683	-0.704643
0.682	-0.716071
0.681	-0.726786
0.68	-0.7375
0.679	-0.748571
0.678	-0.760357
0.677	-0.771071
0.676	-0.782143
0.675	-0.7925
0.674	-0.803214
0.673	-0.813571
0.672	-0.825
0.671	-0.836071
0.67	-0.846071
0.669	-0.8575
0.668	-0.868571
0.667	-0.878571
0.666	-0.89
0.665	-0.901071
0.664	-0.911786
0.663	-0.9225
0.662	-0.933214
0.661	-0.943571
0.66	-0.954643
0.659	-0.965714
0.658	-0.976429
0.657	-0.986786
0.656	-0.997857
0.655	-1.00821
0.654	-1.01821
0.653	-1.02929
0.652	-1.04071
0.651	-1.05107
0.65	-1.06179
0.649	-1.07214
0.648	-1.0825
0.647	-1.09286
0.646	-1.10393
0.645	-1.11429
0.644	-1.12464
0.643	-1.135
0.642	-1.14571
0.641	-1.15607
0.64	-1.16714
0.639	-1.17786
0.638	-1.18821
0.637	-1.19893
0.636	-1.20964
0.635	-1.21893
0.634	-1.23
0.633	-1.24
0.632	-1.25071
0.631	-1.26107
0.63	-1.27179
0.629	-1.28143
0.628	-1.29179
0.627	-1.30286
0.626	-1.31321
0.625	-1.32321
0.624	-1.33393
0.623	-1.34464
0.622	-1.35429
0.621	-1.36429
0.62	-1.37536
0.619	-1.385
0.618	-1.39536
0.617	-1.40571
0.616	-1.41571
0.615	-1.42643
0.614	-1.43786
0.613	-1.44786
0.612	-1.45786
0.611	-1.46786
0.61	-1.47821
0.609	-1.48786
0.608	-1.49857
0.607	-1.50857
0.606	-1.51893
0.605	-1.52929
0.604	-1.53964
0.603	-1.54857
0.602	-1.55929
0.601	-1.57
0.6	-1.58
0.599	-1.59
0.598	-1.6
0.597	-1.61
0.596	-1.62
0.595	-1.63036
0.594	-1.64071
0.593	-1.65036
0.592	-1.66036
0.591	-1.67036
0.59	-1.68036
0.589	-1.69071
0.588	-1.70107
0.587	-1.71071
0.586	-1.72107
0.585	-1.73107
0.584	-1.74071
0.583	-1.75071
0.582	-1.76143
0.581	-1.77071
0.58	-1.78071
0.579	-1.79036
0.578	-1.80036
0.577	-1.81
0.576	-1.82071
0.575	-1.83071
0.574	-1.84036
0.573	-1.85
0.572	-1.86036
0.571	-1.86964
0.57	-1.88
0.569	-1.89036
0.568	-1.89964
0.567	-1.90929
0.566	-1.91929
0.565	-1.92893
0.564	-1.93857
0.563	-1.94929
0.562	-1.95893
0.561	-1.96857
0.56	-1.97857
0.559	-1.98857
0.558	-1.99821
0.557	-2.00786
0.556	-2.01786
0.555	-2.0275
0.554	-2.0375
0.553	-2.04714
0.552	-2.05643
0.551	-2.06607
0.55	-2.07643
0.549	-2.08607
0.548	-2.09571
0.547	-2.10571
0.546	-2.115
0.545	-2.12429
0.544	-2.13429
0.543	-2.14429
0.542	-2.15357
0.541	-2.16321
0.54	-2.17286
0.539	-2.18214
0.538	-2.19214
0.537	-2.20179
0.536	-2.21143
0.535	-2.22107
0.534	-2.23107
0.533	-2.24036
0.532	-2.25
0.531	-2.25929
0.53	-2.26929
0.529	-2.27857
0.528	-2.28857
0.527	-2.29821
0.526	-2.30714
0.525	-2.3175
0.524	-2.32714
0.523	-2.33607
0.522	-2.34571
0.521	-2.35536
0.52	-2.36464
0.519	-2.37393
0.518	-2.38393
0.517	-2.39321
0.516	-2.4025
0.515	-2.41179
0.514	-2.42143
0.513	-2.43071
0.512	-2.44071
0.511	-2.45036
0.51	-2.45964
0.509	-2.46893
0.508	-2.47893
0.507	-2.4875
0.506	-2.4975
0.505	-2.50714
0.504	-2.51607
0.503	-2.52536
0.502	-2.53464
0.501	-2.54393
0.5	-2.55393
0.499	-2.56357
0.498	-2.57286
0.497	-2.58214
0.496	-2.59179
0.495	-2.60107
0.494	-2.60964
0.493	-2.61929
0.492	-2.62893
0.491	-2.63786
0.49	-2.64714
0.489	-2.65643
0.488	-2.66571
0.487	-2.675
0.486	-2.68464
0.485	-2.69393
0.484	-2.70321
0.483	-2.7125
0.482	-2.72179
0.481	-2.73071
0.48	-2.74036
0.479	-2.74964
0.478	-2.75857
0.477	-2.7675
0.476	-2.77679
0.475	-2.78536
0.474	-2.79571
0.473	-2.805
0.472	-2.81393
0.471	-2.82321
0.47	-2.83214
0.469	-2.84107
0.468	-2.85036
0.467	-2.86
0.466	-2.86893
0.465	-2.87786
0.464	-2.88714
0.463	-2.89571
0.462	-2.90464
0.461	-2.91429
0.46	-2.92393
0.459	-2.93286
0.458	-2.94179
0.457	-2.95071
0.456	-2.95964
0.455	-2.96893
0.454	-2.97821
0.453	-2.98714
0.452	-2.99643
0.451	-3.005
0.45	-3.01429
0.449	-3.0225
0.448	-3.0325
0.447	-3.04179
0.446	-3.05
0.445	-3.05929
0.444	-3.06857
0.443	-3.07679
0.442	-3.08607
0.441	-3.09536
0.44	-3.10393
0.439	-3.11321
0.438	-3.12214
0.437	-3.13071
0.436	-3.13964
0.435	-3.14929
0.434	-3.15857
0.433	-3.16714
0.432	-3.17607
0.431	-3.18464
0.43	-3.19321
0.429	-3.2025
0.428	-3.21179
0.427	-3.22
0.426	-3.22929
0.425	-3.23786
0.424	-3.24643
0.423	-3.25536
0.422	-3.265
0.421	-3.27357
0.42	-3.28214
0.419	-3.29071
0.418	-3.3
0.417	-3.30821
0.416	-3.31714
0.415	-3.32643
0.414	-3.33464
0.413	-3.34357
0.412	-3.35214
0.411	-3.36036
0.41	-3.37071
0.409	-3.38107
0.408	-3.38893
0.407	-3.3975
0.406	-3.40643
0.405	-3.41464
0.404	-3.42357
0.403	-3.4325
0.402	-3.44107
0.401	-3.44929
0.4	-3.45821
0.399	-3.46679
0.398	-3.47464
0.397	-3.48393
0.396	-3.49321
0.395	-3.50143
0.394	-3.51036
0.393	-3.51857
0.392	-3.52714
0.391	-3.53607
0.39	-3.545
0.389	-3.55286
0.388	-3.56214
0.387	-3.57036
0.386	-3.57857
0.385	-3.58571
0.384	-3.59643
0.383	-3.60357
0.382	-3.61429
0.381	-3.62143
0.38	-3.63214
0.379	-3.63929
0.378	-3.64643
0.377	-3.65714
0.376	-3.66429
0.375	-3.675
0.374	-3.68214
0.373	-3.68929
0.372	-3.7
0.371	-3.70714
0.37	-3.71786
0.369	-3.725
0.368	-3.73214
0.367	-3.73929
0.366	-3.75
0.365	-3.75714
0.364	-3.76786
0.363	-3.775
0.362	-3.78214
0.361	-3.79286
0.36	-3.8
0.359	-3.80714
0.358	-3.81786
0.357	-3.825
0.356	-3.83214
0.355	-3.84286
0.354	-3.85
0.353	-3.85714
0.352	-3.86786
0.351	-3.875
0.35	-3.88214
0.349	-3.89286
0.348	-3.9
0.347	-3.90714
0.346	-3.91786
0.345	-3.925
0.344	-3.93214
0.343	-3.94286
0.342	-3.95
0.341	-3.95714
0.34	-3.96786
0.339	-3.975
0.338	-3.98214
0.337	-3.99286
0.336	-4
0.335	-4.00714
0.334	-4.01786
0.333	-4.025
0.332	-4.03214
0.331	-4.03929
0.33	-4.05
0.329	-4.05714
0.328	-4.06429
0.327	-4.075
0.326	-4.08214
0.325	-4.08929
0.324	-4.1
0.323	-4.10714
0.322	-4.11429
0.321	-4.12143
0.32	-4.13214
0.319	-4.13929
0.318	-4.14643
0.317	-4.15714
0.316	-4.16429
0.315	-4.17143
0.314	-4.17857
0.313	-4.18929
0.312	-4.19643
0.311	-4.20357
0.31	-4.21071
0.309	-4.22143
0.308	-4.22857
0.307	-4.23571
0.306	-4.24643
0.305	-4.25357
0.304	-4.26071
0.303	-4.26786
0.302	-4.27857
0.301	-4.28571
0.3	-4.29286
0.299	-4.3
0.298	-4.31071
0.297	-4.31786
0.296	-4.325
0.295	-4.33214
0.294	-4.34286
0.293	-4.35
0.292	-4.35714
0.291	-4.36429
0.29	-4.375
0.289	-4.38214
0.288	-4.38929
0.287	-4.39643
0.286	-4.40357
0.285	-4.41429
0.284	-4.42143
0.283	-4.42857
0.282	-4.43571
0.281	-4.44643
0.28	-4.45357
0.279	-4.46071
0.278	-4.46786
0.277	-4.475
0.276	-4.48571
0.275	-4.49286
0.274	-4.5
0.273	-4.50714
0.272	-4.51429
0.271	-4.525
0.27	-4.53214
0.269	-4.53929
0.268	-4.54643
0.267	-4.55714
0.266	-4.56429
0.265	-4.57143
0.264	-4.57857
0.263	-4.58571
0.262	-4.59286
0.261	-4.60357
0.26	-4.61071
0.259	-4.61786
0.258	-4.625
0.257	-4.63214
0.256	-4.64286
0.255	-4.65
0.254	-4.65714
0.253	-4.66429
0.252	-4.67143
0.251	-4.67857
0.25	-4.68929
0.249	-4.69643
0.248	-4.70357
0.247	-4.71071
0.246	-4.71786
0.245	-4.725
0.244	-4.73571
0.243	-4.74286
0.242	-4.75
0.241	-4.75714
0.24	-4.76429
0.239	-4.775
0.238	-4.78214
0.237	-4.78929
0.236	-4.79643
0.235	-4.80357
0.234	-4.81071
0.233	-4.81786
0.232	-4.825
0.231	-4.83571
0.23	-4.84286
0.229	-4.85
0.228	-4.85714
0.227	-4.86429
0.226	-4.87143
0.225	-4.87857
0.224	-4.88929
0.223	-4.89643
0.222	-4.90357
0.221	-4.91071
0.22	-4.91786
0.219	-4.925
0.218	-4.93214
0.217	-4.94286
0.216	-4.95
0.215	-4.95714
0.214	-4.96429
0.213	-4.97143
0.212	-4.97857
0.211	-4.98571
0.21	-4.99643
0.209	-5.00357
0.208	-5.01071
0.207	-5.01786
0.206	-5.025
0.205	-5.03214
0.204	-5.03929
0.203	-5.04643
0.202	-5.05357
0.201	-5.06429
0.2	-5.07143
0.199	-5.07857
0.198	-5.08571
0.197	-5.09286
0.196	-5.1
0.195	-5.10714
0.194	-5.11429
0.193	-5.12143
0.192	-5.13214
0.191	-5.13929
0.19	-5.14643
0.189	-5.15357
0.188	-5.16071
0.187	-5.16786
0.186	-5.175
0.185	-5.18214
0.184	-5.18929
0.183	-5.19643
0.182	-5.20357
0.181	-5.21071
0.18	-5.22143
0.179	-5.22857
0.178	-5.23571
0.177	-5.24286
0.176	-5.25
0.175	-5.25714
0.174	-5.26429
0.173	-5.27143
0.172	-5.27857
0.171	-5.28571
0.17	-5.29286
0.169	-5.30357
0.168	-5.30714
0.167	-5.31786
0.166	-5.325
0.165	-5.33214
0.164	-5.33929
0.163	-5.34643
0.162	-5.35357
0.161	-5.36071
0.16	-5.36786
0.159	-5.375
0.158	-5.38214
0.157	-5.38929
0.156	-5.39643
0.155	-5.40357
0.154	-5.41429
0.153	-5.42143
0.152	-5.42857
0.151	-5.43571
0.15	-5.44286
0.149	-5.45
0.148	-5.45714
0.147	-5.46429
0.146	-5.47143
0.145	-5.47857
0.144	-5.48571
0.143	-5.49286
0.142	-5.5
0.141	-5.50714
0.14	-5.51429
0.139	-5.52143
0.138	-5.53214
0.137	-5.53571
0.136	-5.54286
0.135	-5.55357
0.134	-5.56071
0.133	-5.56786
0.132	-5.575
0.131	-5.58214
0.13	-5.58929
0.129	-5.59643
0.128	-5.60357
0.127	-5.61071
0.126	-5.61786
0.125	-5.625
0.124	-5.63214
0.123	-5.63929
0.122	-5.64643
0.121	-5.65357
0.12	-5.66071
0.119	-5.66786
0.118	-5.675
0.117	-5.68214
0.116	-5.68929
0.115	-5.69643
0.114	-5.70357
0.113	-5.71071
0.112	-5.71786
0.111	-5.725
0.11	-5.73214
0.109	-5.74286
0.108	-5.75
0.107	-5.75357
0.106	-5.76429
0.105	-5.77143
0.104	-5.775
0.103	-5.78571
0.102	-5.79286
0.101	-5.8
0.1	-5.80714
0.099	-5.81429
0.098	-5.82143
0.097	-5.82857
0.096	-5.83571
0.095	-5.84286
0.094	-5.85
0.093	-5.85714
0.092	-5.86429
0.091	-5.87143
0.09	-5.87857
0.089	-5.88571
0.088	-5.89286
0.087	-5.9
0.086	-5.90714
0.085	-5.91429
0.084	-5.92143
0.083	-5.92857
0.082	-5.93571
0.081	-5.94286
0.08	-5.95
0.079	-5.95714
0.078	-5.96429
0.077	-5.97143
0.076	-5.97857
0.075	-5.98571
0.074	-5.99286
0.073	-6
0.072	-6.00714
0.071	-6.01429
0.07	-6.025
0.069	-6.02857
0.068	-6.03929
0.067	-6.04643
0.066	-6.05357
0.065	-6.05714
0.064	-6.06786
0.063	-6.075
0.062	-6.08214
0.061	-6.08929
0.06	-6.09643
0.059	-6.10357
0.058	-6.11071
0.057	-6.11786
0.056	-6.125
0.055	-6.13214
0.054	-6.13929
0.053	-6.14643
0.052	-6.15357
0.051	-6.16071
0.05	-6.16786
0.049	-6.175
0.048	-6.18214
0.047	-6.18929
0.046	-6.19643
0.045	-6.20357
0.044	-6.21071
0.043	-6.21786
0.042	-6.225
0.041	-6.23214
0.04	-6.23929
0.039	-6.24643
0.038	-6.25357
0.037	-6.26071
0.036	-6.26786
0.035	-6.275
0.034	-6.28214
0.033	-6.28929
0.032	-6.29643
0.031	-6.30357
0.03	-6.31071
0.029	-6.31786
0.028	-6.325
0.027	-6.33214
0.026	-6.33929
0.025	-6.35
0.024	-6.35714
0.023	-6.36429
0.022	-6.37143
0.021	-6.37857
0.02	-6.38571
0.019	-6.39286
0.018	-6.4
0.017	-6.40714
0.016	-6.41429
0.015	-6.42143
0.014	-6.42857
0.013	-6.43571
0.012	-6.44286
0.011	-6.45
0.01	-6.45714
0.009	-6.46429
0.008	-6.47143
0.007	-6.47857
0.006	-6.48571
0.005	-6.49286
0.004	-6.5
0.003	-6.50714
0.002	-6.51429
[truncated: 1 more rows]

## Sheet: sr_0.04
U	I
0	-2.55107
0.001	-2.42643
0.002	-2.32786
0.003	-2.24821
0.004	-2.17929
0.005	-2.1175
0.006	-2.06143
0.007	-2.00929
0.008	-1.96071
0.009	-1.91464
0.01	-1.87107
0.011	-1.82929
0.012	-1.78929
0.013	-1.75107
0.014	-1.71429
0.015	-1.67857
0.016	-1.64393
0.017	-1.61036
0.018	-1.57786
0.019	-1.54607
0.02	-1.515
0.021	-1.48536
0.022	-1.45571
0.023	-1.42679
0.024	-1.39893
0.025	-1.37107
0.026	-1.34357
0.027	-1.3175
0.028	-1.29143
0.029	-1.26607
0.03	-1.24071
0.031	-1.21607
0.032	-1.19179
0.033	-1.1675
0.034	-1.14393
0.035	-1.12071
0.036	-1.0975
0.037	-1.07536
0.038	-1.05286
0.039	-1.03036
0.04	-1.00929
0.041	-0.987857
0.042	-0.966786
0.043	-0.946071
0.044	-0.925357
0.045	-0.905
0.046	-0.884643
0.047	-0.865
0.048	-0.845
0.049	-0.825714
0.05	-0.806429
0.051	-0.787143
0.052	-0.768214
0.053	-0.75
0.054	-0.731429
0.055	-0.713214
0.056	-0.695357
0.057	-0.677143
0.058	-0.659286
0.059	-0.642143
0.06	-0.624643
0.061	-0.6075
0.062	-0.590357
0.063	-0.573571
0.064	-0.556429
0.065	-0.539643
0.066	-0.523571
0.067	-0.507143
0.068	-0.491071
0.069	-0.475357
0.07	-0.458929
0.071	-0.443214
0.072	-0.428214
0.073	-0.4125
0.074	-0.397143
0.075	-0.381429
0.076	-0.366786
0.077	-0.351286
0.078	-0.336643
0.079	-0.322107
0.08	-0.307429
0.081	-0.292893
0.082	-0.278714
0.083	-0.26425
0.084	-0.249929
0.085	-0.236143
0.086	-0.222179
0.087	-0.208179
0.088	-0.194571
0.089	-0.180786
0.09	-0.166786
0.091	-0.153429
0.092	-0.14025
0.093	-0.127036
0.094	-0.11375
0.095	-0.10075
0.096	-0.0877143
0.097	-0.0747857
0.098	-0.0622857
0.099	-0.0493571
0.1	-0.0366429
0.101	-0.0242571
0.102	-0.011425
0.103	0.00130571
0.104	0.0131179
0.105	0.0253714
0.106	0.0374286
0.107	0.0493929
0.108	0.0611429
0.109	0.0732143
0.11	0.0849643
0.111	0.0966071
0.112	0.10825
0.113	0.119893
0.114	0.130893
0.115	0.142679
0.116	0.154107
0.117	0.164857
0.118	0.176143
0.119	0.187321
0.12	0.198036
0.121	0.209214
0.122	0.220286
0.123	0.231
0.124	0.24175
0.125	0.252571
0.126	0.263357
0.127	0.273821
0.128	0.284643
0.129	0.29525
0.13	0.30525
0.131	0.3155
0.132	0.326036
0.133	0.33575
0.134	0.346036
0.135	0.3565
0.136	0.366071
0.137	0.376071
0.138	0.386071
0.139	0.396071
0.14	0.405714
0.141	0.415714
0.142	0.425357
0.143	0.434643
0.144	0.443929
0.145	0.453571
0.146	0.462857
0.147	0.4725
0.148	0.481786
0.149	0.490714
0.15	0.5
0.151	0.509286
0.152	0.518214
0.153	0.5275
0.154	0.537143
0.155	0.545714
0.156	0.554643
0.157	0.563214
0.158	0.572143
0.159	0.580714
0.16	0.589643
0.161	0.598571
0.162	0.606786
0.163	0.615357
0.164	0.623929
0.165	0.632143
0.166	0.640714
0.167	0.649643
0.168	0.657143
0.169	0.665714
0.17	0.673929
0.171	0.682143
0.172	0.69
0.173	0.698571
0.174	0.706429
0.175	0.714286
0.176	0.7225
0.177	0.730357
0.178	0.738214
0.179	0.746071
0.18	0.754286
0.181	0.761429
0.182	0.769286
0.183	0.776786
0.184	0.784286
0.185	0.792143
0.186	0.799643
0.187	0.806786
0.188	0.814286
0.189	0.821786
0.19	0.829643
0.191	0.836786
0.192	0.844286
0.193	0.851786
0.194	0.858571
0.195	0.866071
0.196	0.872857
0.197	0.88
0.198	0.887143
0.199	0.894286
0.2	0.901071
0.201	0.907857
0.202	0.915
0.203	0.921786
0.204	0.928929
0.205	0.936429
0.206	0.942857
0.207	0.949286
0.208	0.956071
0.209	0.962857
0.21	0.968929
0.211	0.976071
0.212	0.982857
0.213	0.988929
0.214	0.995357
0.215	1.00179
0.216	1.00821
0.217	1.015
0.218	1.02179
0.219	1.02786
0.22	1.03393
0.221	1.04
0.222	1.04643
0.223	1.05214
0.224	1.05893
0.225	1.065
0.226	1.07071
0.227	1.07714
0.228	1.08321
0.229	1.08929
0.23	1.09536
0.231	1.10179
0.232	1.10714
0.233	1.11321
0.234	1.11893
0.235	1.125
0.236	1.13071
0.237	1.13679
0.238	1.1425
0.239	1.14821
0.24	1.15393
0.241	1.15964
0.242	1.165
0.243	1.17107
0.244	1.17679
0.245	1.18214
0.246	1.1875
0.247	1.19321
0.248	1.19857
0.249	1.20393
0.25	1.21
0.251	1.215
0.252	1.22036
0.253	1.22571
0.254	1.23107
0.255	1.23643
0.256	1.24214
0.257	1.2475
0.258	1.25214
0.259	1.25714
0.26	1.2625
0.261	1.26714
0.262	1.2725
0.263	1.27786
0.264	1.28286
0.265	1.28786
0.266	1.29286
0.267	1.29786
0.268	1.30286
0.269	1.30821
0.27	1.31321
0.271	1.3175
0.272	1.3225
0.273	1.3275
0.274	1.33179
0.275	1.33714
0.276	1.34214
0.277	1.34643
0.278	1.35143
0.279	1.35643
0.28	1.36071
0.281	1.36571
0.282	1.37071
0.283	1.375
0.284	1.37964
0.285	1.38429
0.286	1.38857
0.287	1.39321
0.288	1.39821
0.289	1.40286
0.29	1.40679
0.291	1.41107
0.292	1.41571
0.293	1.42
0.294	1.425
0.295	1.42964
0.296	1.43357
0.297	1.43786
0.298	1.44214
0.299	1.44643
0.3	1.45071
0.301	1.455
0.302	1.45929
0.303	1.46321
0.304	1.4675
0.305	1.47179
0.306	1.47571
0.307	1.48036
0.308	1.48464
0.309	1.48821
0.31	1.4925
0.311	1.49643
0.312	1.50036
0.313	1.50429
0.314	1.50857
0.315	1.5125
0.316	1.51643
0.317	1.52036
0.318	1.52429
0.319	1.52821
0.32	1.5325
0.321	1.53643
0.322	1.53964
0.323	1.54357
0.324	1.5475
0.325	1.55107
0.326	1.555
0.327	1.55893
0.328	1.5625
0.329	1.56643
0.33	1.57
0.331	1.57393
0.332	1.5775
0.333	1.58143
0.334	1.585
0.335	1.58821
0.336	1.59179
0.337	1.59571
0.338	1.59893
0.339	1.60286
0.34	1.60643
0.341	1.60964
0.342	1.61321
0.343	1.61679
0.344	1.62
0.345	1.62357
0.346	1.6275
0.347	1.63071
0.348	1.63393
0.349	1.63714
0.35	1.64071
0.351	1.64393
0.352	1.6475
0.353	1.65107
0.354	1.65393
0.355	1.65714
0.356	1.66071
0.357	1.66393
0.358	1.6675
0.359	1.67107
0.36	1.67357
0.361	1.67714
0.362	1.68036
0.363	1.68321
0.364	1.68643
0.365	1.69
0.366	1.69286
0.367	1.69571
0.368	1.69893
0.369	1.70214
0.37	1.705
0.371	1.70857
0.372	1.71179
0.373	1.71429
0.374	1.7175
0.375	1.72036
0.376	1.72321
0.377	1.72607
0.378	1.72929
0.379	1.73214
0.38	1.735
0.381	1.73786
0.382	1.74071
0.383	1.74357
0.384	1.74679
0.385	1.74964
0.386	1.75214
0.387	1.755
0.388	1.75786
0.389	1.76036
0.39	1.76321
0.391	1.76643
0.392	1.76857
0.393	1.77143
0.394	1.77429
0.395	1.77679
0.396	1.77964
0.397	1.78286
0.398	1.78536
0.399	1.78786
0.4	1.79036
0.401	1.79321
0.402	1.79536
0.403	1.79821
0.404	1.80107
0.405	1.80321
0.406	1.80607
0.407	1.80857
0.408	1.81107
0.409	1.81393
0.41	1.81786
0.411	1.81964
0.412	1.82179
0.413	1.82429
0.414	1.82679
0.415	1.82893
0.416	1.83143
0.417	1.83393
0.418	1.83571
0.419	1.83857
0.42	1.84107
0.421	1.84321
0.422	1.84571
0.423	1.84857
0.424	1.85036
0.425	1.85286
0.426	1.855
0.427	1.85714
0.428	1.85964
0.429	1.86214
0.43	1.86429
0.431	1.86643
0.432	1.86857
0.433	1.87107
0.434	1.87286
0.435	1.87536
0.436	1.87786
0.437	1.87929
0.438	1.88179
0.439	1.88393
0.44	1.88607
0.441	1.88821
0.442	1.89036
0.443	1.8925
0.444	1.89464
0.445	1.89643
0.446	1.89857
0.447	1.90071
0.448	1.90321
0.449	1.90536
0.45	1.90679
0.451	1.90893
0.452	1.91107
0.453	1.91286
0.454	1.915
0.455	1.9175
0.456	1.91893
0.457	1.92071
0.458	1.92321
0.459	1.925
0.46	1.92679
0.461	1.92929
0.462	1.93107
0.463	1.93286
0.464	1.93464
0.465	1.93643
0.466	1.93821
0.467	1.94036
0.468	1.9425
0.469	1.94393
0.47	1.94571
0.471	1.94786
0.472	1.94964
0.473	1.95179
0.474	1.95393
0.475	1.95536
0.476	1.95714
0.477	1.95857
0.478	1.96071
0.479	1.96214
0.48	1.96429
0.481	1.96607
0.482	1.9675
0.483	1.96929
0.484	1.97107
0.485	1.9725
0.486	1.97429
0.487	1.97643
0.488	1.9775
0.489	1.97929
0.49	1.98107
0.491	1.9825
0.492	1.98429
0.493	1.98607
0.494	1.98786
0.495	1.98893
0.496	1.99071
0.497	1.9925
0.498	1.99393
0.499	1.99571
0.5	1.9975
0.501	1.99857
0.502	2.00036
0.503	2.00214
0.504	2.00321
0.505	2.005
0.506	2.00679
0.507	2.00786
0.508	2.00929
0.509	2.01107
0.51	2.0125
0.511	2.01393
0.512	2.01607
0.513	2.01714
0.514	2.01821
0.515	2.02
0.516	2.02143
0.517	2.0225
0.518	2.02393
0.519	2.02571
0.52	2.02679
0.521	2.02821
0.522	2.02964
0.523	2.03107
0.524	2.0325
0.525	2.03393
0.526	2.03536
0.527	2.03643
0.528	2.03786
0.529	2.03929
0.53	2.04036
0.531	2.04179
0.532	2.04357
0.533	2.04429
0.534	2.04571
0.535	2.04714
0.536	2.04821
0.537	2.04964
0.538	2.05143
0.539	2.0525
0.54	2.05357
0.541	2.05464
0.542	2.05607
0.543	2.05714
0.544	2.05857
0.545	2.06
0.546	2.06107
0.547	2.06214
0.548	2.06357
0.549	2.06464
0.55	2.06607
0.551	2.0675
0.552	2.06821
0.553	2.06929
0.554	2.07036
0.555	2.07143
0.556	2.07286
0.557	2.07429
0.558	2.07536
0.559	2.07607
0.56	2.0775
0.561	2.07857
0.562	2.07964
0.563	2.08107
0.564	2.0825
0.565	2.08321
0.566	2.08429
0.567	2.08536
0.568	2.08643
0.569	2.0875
0.57	2.08857
0.571	2.08964
0.572	2.09071
0.573	2.09143
0.574	2.0925
0.575	2.09357
0.576	2.095
0.577	2.09607
0.578	2.09679
0.579	2.09786
0.58	2.09893
0.581	2.09964
0.582	2.10071
0.583	2.10214
0.584	2.10286
0.585	2.10393
0.586	2.105
0.587	2.10571
0.588	2.10679
0.589	2.10786
0.59	2.10893
0.591	2.10964
0.592	2.11071
0.593	2.11179
0.594	2.11214
0.595	2.11357
0.596	2.11464
0.597	2.115
0.598	2.11607
0.599	2.11714
0.6	2.11786
0.601	2.11893
0.602	2.12036
0.603	2.12071
0.604	2.12179
0.605	2.1225
0.606	2.12321
0.607	2.12429
0.608	2.12536
0.609	2.12607
0.61	2.12679
0.611	2.1275
0.612	2.12857
0.613	2.12929
0.614	2.13036
0.615	2.13179
0.616	2.13214
0.617	2.13286
0.618	2.13357
0.619	2.13429
0.62	2.135
0.621	2.13607
0.622	2.13679
0.623	2.1375
0.624	2.13821
0.625	2.13929
0.626	2.14
0.627	2.14071
0.628	2.14179
0.629	2.14214
0.63	2.14286
0.631	2.14393
0.632	2.14429
0.633	2.14536
0.634	2.14643
0.635	2.14679
0.636	2.1475
0.637	2.14821
0.638	2.14893
0.639	2.14964
0.64	2.15071
0.641	2.15143
0.642	2.15179
0.643	2.1525
0.644	2.15321
0.645	2.15357
0.646	2.15464
0.647	2.15536
0.648	2.15607
0.649	2.15679
0.65	2.1575
0.651	2.15786
0.652	2.15857
0.653	2.15964
0.654	2.16036
0.655	2.16071
0.656	2.16143
0.657	2.16214
0.658	2.1625
0.659	2.16357
0.66	2.16429
0.661	2.16429
0.662	2.165
0.663	2.16571
0.664	2.16607
0.665	2.16714
0.666	2.16821
0.667	2.16821
0.668	2.16893
0.669	2.16964
0.67	2.17
0.671	2.17071
0.672	2.17143
0.673	2.17214
0.674	2.1725
0.675	2.17321
0.676	2.17393
0.677	2.17429
0.678	2.17536
0.679	2.17607
0.68	2.17607
0.681	2.17643
0.682	2.1775
0.683	2.17786
0.684	2.17857
0.685	2.17929
0.686	2.17964
0.687	2.18
0.688	2.18071
0.689	2.18143
0.69	2.18179
0.691	2.1825
0.692	2.18357
0.693	2.18321
0.694	2.18393
0.695	2.18464
0.696	2.185
0.697	2.18571
0.698	2.18643
0.699	2.18643
0.7	2.18714
0.701	2.18786
0.702	2.18821
0.703	2.18857
0.704	2.18964
0.705	2.19
0.706	2.19036
0.707	2.19107
0.708	2.19143
0.709	2.19179
0.71	2.1925
0.711	2.19321
0.712	2.19321
0.713	2.19393
0.714	2.19464
0.715	2.195
0.716	2.19536
0.717	2.19643
0.718	2.19679
0.719	2.19679
0.72	2.1975
0.721	2.19786
0.722	2.19786
0.723	2.19857
0.724	2.19929
0.725	2.19929
0.726	2.2
0.727	2.20071
0.728	2.20071
0.729	2.20143
0.73	2.2025
0.731	2.2025
0.732	2.20321
0.733	2.20357
0.734	2.20393
0.735	2.20429
0.736	2.205
0.737	2.20536
0.738	2.20536
0.739	2.20607
0.74	2.20643
0.741	2.20679
0.742	2.2075
0.743	2.20821
0.744	2.20821
0.745	2.20857
0.746	2.20893
0.747	2.20929
0.748	2.20964
0.749	2.21036
0.75	2.21107
0.751	2.21107
0.752	2.21179
0.753	2.21214
0.754	2.21214
0.755	2.21321
0.756	2.21357
0.757	2.21357
0.758	2.21429
0.759	2.21464
0.76	2.21464
0.761	2.21536
0.762	2.21607
0.763	2.21607
0.764	2.21643
0.765	2.21714
0.766	2.2175
0.767	2.2175
0.768	2.21857
0.769	2.21893
0.77	2.21893
0.771	2.21929
0.772	2.22
0.773	2.22
0.774	2.22071
0.775	2.22107
0.776	2.22143
0.777	2.22179
0.778	2.22214
0.779	2.2225
0.78	2.22286
0.781	2.22357
0.782	2.22393
0.783	2.22393
0.784	2.22429
0.785	2.225
0.786	2.225
0.787	2.22571
0.788	2.22607
0.789	2.22607
0.79	2.22643
0.791	2.22714
0.792	2.2275
0.793	2.22786
0.794	2.22857
0.795	2.22857
0.796	2.22893
0.797	2.22929
0.798	2.22964
0.799	2.22964
0.8	2.23036
0.801	2.23107
0.802	2.23107
0.803	2.23143
0.804	2.23179
0.805	2.23179
0.806	2.2325
0.807	2.23321
0.808	2.23321
0.809	2.23357
0.81	2.23393
0.811	2.23429
0.812	2.23464
0.813	2.23536
0.814	2.23536
0.815	2.23571
0.816	2.23607
0.817	2.23643
0.818	2.23679
0.819	2.23857
0.82	2.23964
0.821	2.23893
0.822	2.23929
0.823	2.23929
0.824	2.23929
0.825	2.24
0.826	2.24036
0.827	2.24071
0.828	2.24071
0.829	2.24107
0.83	2.24143
0.831	2.24179
0.832	2.24214
0.833	2.24286
0.834	2.2425
0.835	2.24321
0.836	2.24357
0.837	2.24357
0.838	2.24429
0.839	2.24464
0.84	2.24464
0.841	2.24536
0.842	2.24571
0.843	2.24607
0.844	2.24643
0.845	2.24679
0.846	2.24714
0.847	2.24714
0.848	2.24786
0.849	2.24821
0.85	2.24821
0.851	2.24893
0.852	2.24929
0.853	2.24929
0.854	2.24964
0.855	2.25036
0.856	2.25036
0.857	2.25071
0.858	2.25143
0.859	2.25143
0.86	2.25179
0.861	2.25214
0.862	2.2525
0.863	2.25286
0.864	2.25357
0.865	2.25357
0.866	2.25393
0.867	2.25429
0.868	2.255
0.869	2.255
0.87	2.25571
0.871	2.25643
0.872	2.25643
0.873	2.25679
0.874	2.25714
0.875	2.25714
0.876	2.25786
0.877	2.25821
0.878	2.25857
0.879	2.25857
0.88	2.25929
0.881	2.25964
0.882	2.25964
0.883	2.26071
0.884	2.26107
0.885	2.26107
0.886	2.26143
0.887	2.26179
0.888	2.26214
0.889	2.2625
0.89	2.26321
0.891	2.26357
0.892	2.26393
0.893	2.26429
0.894	2.26464
0.895	2.265
0.896	2.26571
0.897	2.26607
0.898	2.26607
0.899	2.26679
0.9	2.26714
0.901	2.2675
0.902	2.26786
0.903	2.26857
0.904	2.26857
0.905	2.26893
0.906	2.26964
0.907	2.27
0.908	2.27036
0.909	2.27143
0.91	2.27143
0.911	2.27143
0.912	2.27214
0.913	2.2725
0.914	2.27286
0.915	2.27357
0.916	2.27429
0.917	2.27429
0.918	2.27464
0.919	2.27536
0.92	2.27571
0.921	2.27643
0.922	2.27714
0.923	2.2775
0.924	2.27786
0.925	2.27821
0.926	2.27857
0.927	2.27893
0.928	2.27964
0.929	2.28036
0.93	2.28036
0.931	2.28107
0.932	2.28179
0.933	2.28214
0.934	2.28286
0.935	2.28357
0.936	2.28357
0.937	2.28429
0.938	2.28464
0.939	2.285
0.94	2.28571
0.941	2.28643
0.942	2.28679
0.943	2.28714
0.944	2.28786
0.945	2.28821
0.946	2.28893
0.947	2.28964
0.948	2.29036
0.949	2.29036
0.95	2.29143
0.951	2.29179
0.952	2.29214
0.953	2.29286
0.954	2.29357
0.955	2.29393
0.956	2.29464
0.957	2.29536
0.958	2.29607
0.959	2.29679
0.96	2.2975
0.961	2.29821
0.962	2.29821
0.963	2.29893
0.964	2.29964
0.965	2.3
0.966	2.30107
0.967	2.30179
0.968	2.30214
0.969	2.30286
0.97	2.30357
0.971	2.30429
0.972	2.305
0.973	2.30607
0.974	2.30679
0.975	2.30714
0.976	2.30786
0.977	2.30857
0.978	2.30929
0.979	2.31
0.98	2.31107
0.981	2.31143
0.982	2.31214
0.983	2.31321
0.984	2.31357
0.985	2.31464
0.986	2.31571
0.987	2.31643
0.988	2.31679
0.989	2.3175
0.99	2.31857
0.991	2.31929
0.992	2.32036
0.993	2.32107
0.994	2.32179
0.995	2.3225
0.996	2.32357
0.997	2.32429
0.998	2.32536
0.999	2.32643
1	2.29643
0.999	2.19179
0.998	2.11643
0.997	2.05857
0.996	2.00929
0.995	1.96607
0.994	1.92679
0.993	1.89071
0.992	1.85714
0.991	1.82536
0.99	1.79607
0.989	1.7675
0.988	1.74036
0.987	1.71464
0.986	1.68929
0.985	1.66464
0.984	1.64143
0.983	1.61893
0.982	1.59679
0.981	1.57571
0.98	1.55464
0.979	1.53429
0.978	1.51429
0.977	1.49464
0.976	1.47571
0.975	1.45714
0.974	1.43893
0.973	1.42071
0.972	1.40286
0.971	1.38536
0.97	1.36821
0.969	1.35179
0.968	1.33536
0.967	1.31893
0.966	1.30286
0.965	1.28714
0.964	1.27143
0.963	1.25607
0.962	1.24107
0.961	1.22643
0.96	1.21107
0.959	1.19643
0.958	1.18214
0.957	1.16786
0.956	1.15357
0.955	1.14
0.954	1.12607
0.953	1.11214
0.952	1.09857
0.951	1.08536
0.95	1.07179
0.949	1.05893
0.948	1.04607
0.947	1.03286
0.946	1.02
0.945	1.0075
0.944	0.994643
0.943	0.982143
0.942	0.97
0.941	0.957857
0.94	0.945357
0.939	0.933929
0.938	0.921786
0.937	0.91
0.936	0.898214
0.935	0.886786
0.934	0.875
0.933	0.863214
0.932	0.851786
0.931	0.840714
0.93	0.829286
0.929	0.818214
0.928	0.806786
0.927	0.796071
0.926	0.785
0.925	0.773929
0.924	0.763214
0.923	0.752857
0.922	0.742143
0.921	0.731071
0.92	0.720714
0.919	0.71
0.918	0.699643
0.917	0.689286
0.916	0.679286
0.915	0.668929
0.914	0.658571
0.913	0.648571
0.912	0.638571
0.911	0.628571
0.91	0.618929
0.909	0.608571
0.908	0.598571
0.907	0.589286
0.906	0.579286
0.905	0.569286
0.904	0.56
0.903	0.550357
0.902	0.540714
0.901	0.531071
0.9	0.521786
0.899	0.5125
0.898	0.503214
0.897	0.494286
0.896	0.484643
0.895	0.475
0.894	0.466429
0.893	0.457143
0.892	0.447857
0.891	0.439286
0.89	0.43
0.889	0.420714
0.888	0.411786
0.887	0.403214
0.886	0.394286
0.885	0.385714
0.884	0.376786
0.883	0.367857
0.882	0.358929
0.881	0.350536
0.88	0.341893
0.879	0.333357
0.878	0.325179
0.877	0.316536
0.876	0.307964
0.875	0.299857
0.874	0.291286
0.873	0.283107
0.872	0.274821
0.871	0.2665
0.87	0.2575
0.869	0.2495
0.868	0.241393
0.867	0.233143
0.866	0.225
0.865	0.217143
0.864	0.208786
0.863	0.200821
0.862	0.193
0.861	0.185179
0.86	0.177179
0.859	0.169607
0.858	0.161429
0.857	0.153286
0.856	0.145607
0.855	0.137714
0.854	0.13
0.853	0.122714
0.852	0.115071
0.851	0.107357
0.85	0.0995
0.849	0.09225
0.848	0.0844286
0.847	0.0769286
0.846	0.0697143
0.845	0.0617857
0.844	0.0541429
0.843	0.0469286
0.842	0.0395
0.841	0.0320429
0.84	0.0247036
0.839	0.0174321
0.838	0.00967143
0.837	0.00254393
0.836	-0.00468214
0.835	-0.012025
0.834	-0.0193036
0.833	-0.026225
0.832	-0.033925
0.831	-0.0410714
0.83	-0.0479643
0.829	-0.0552143
0.828	-0.0622857
0.827	-0.0690357
0.826	-0.0763571
0.825	-0.0835714
0.824	-0.0903214
0.823	-0.0971429
0.822	-0.104107
0.821	-0.110964
0.82	-0.11775
0.819	-0.126857
0.818	-0.133643
0.817	-0.139786
0.816	-0.146643
0.815	-0.153214
0.814	-0.1595
0.813	-0.166429
0.812	-0.173429
0.811	-0.179929
0.81	-0.186714
0.809	-0.193286
0.808	-0.199821
0.807	-0.206393
0.806	-0.213571
0.805	-0.220036
0.804	-0.226214
0.803	-0.23275
0.802	-0.239286
0.801	-0.245607
0.8	-0.252393
0.799	-0.258821
0.798	-0.265071
0.797	-0.271536
0.796	-0.278
0.795	-0.283929
0.794	-0.290643
0.793	-0.297536
0.792	-0.30375
0.791	-0.309929
0.79	-0.316286
0.789	-0.3225
0.788	-0.328571
0.787	-0.335143
0.786	-0.341464
0.785	-0.347393
0.784	-0.353571
0.783	-0.36
0.782	-0.365714
0.781	-0.372143
0.78	-0.378571
0.779	-0.384286
0.778	-0.390357
0.777	-0.396429
0.776	-0.402143
0.775	-0.408571
0.774	-0.414643
0.773	-0.420357
0.772	-0.426429
0.771	-0.432143
0.77	-0.438214
0.769	-0.443571
0.768	-0.45
0.767	-0.456429
0.766	-0.462143
0.765	-0.467857
0.764	-0.473571
0.763	-0.479286
0.762	-0.485357
0.761	-0.491071
0.76	-0.496786
0.759	-0.5025
0.758	-0.508214
0.757	-0.513929
0.756	-0.519286
0.755	-0.525357
0.754	-0.531071
0.753	-0.536786
0.752	-0.5425
0.751	-0.548214
0.75	-0.553571
0.749	-0.559286
0.748	-0.565
0.747	-0.570357
0.746	-0.576071
0.745	-0.581429
0.744	-0.586786
0.743	-0.5925
0.742	-0.598571
0.741	-0.603929
0.74	-0.609286
0.739	-0.614643
0.738	-0.62
0.737	-0.625357
0.736	-0.631071
0.735	-0.636429
0.734	-0.641429
0.733	-0.647143
0.732	-0.652143
0.731	-0.657143
0.73	-0.662857
0.729	-0.668214
0.728	-0.673571
0.727	-0.678929
0.726	-0.683929
0.725	-0.689286
0.724	-0.694286
0.723	-0.7
0.722	-0.705
0.721	-0.71
0.72	-0.715
0.719	-0.720357
0.718	-0.725357
0.717	-0.730714
0.716	-0.736071
0.715	-0.741071
0.714	-0.746071
0.713	-0.751071
0.712	-0.756071
0.711	-0.761429
0.71	-0.766429
0.709	-0.771429
0.708	-0.776429
0.707	-0.781429
0.706	-0.786071
0.705	-0.791071
0.704	-0.796071
0.703	-0.801071
0.702	-0.806071
0.701	-0.811071
0.7	-0.816071
0.699	-0.820714
0.698	-0.825714
0.697	-0.830714
0.696	-0.835357
0.695	-0.84
0.694	-0.845
0.693	-0.849643
0.692	-0.854286
0.691	-0.859643
0.69	-0.864643
0.689	-0.869286
0.688	-0.873929
0.687	-0.878571
0.686	-0.883214
0.685	-0.888214
0.684	-0.892857
0.683	-0.8975
0.682	-0.902143
0.681	-0.906786
0.68	-0.911071
0.679	-0.915714
0.678	-0.921071
0.677	-0.925357
0.676	-0.929643
0.675	-0.934286
0.674	-0.938929
0.673	-0.943214
0.672	-0.948214
0.671	-0.952857
0.67	-0.957143
0.669	-0.961429
0.668	-0.966071
0.667	-0.970357
0.666	-0.975
0.665	-0.979643
0.664	-0.984286
0.663	-0.988571
0.662	-0.993214
0.661	-0.9975
0.66	-1.00143
0.659	-1.00607
0.658	-1.01036
0.657	-1.01464
0.656	-1.01929
0.655	-1.02357
0.654	-1.0275
0.653	-1.03214
0.652	-1.03679
0.651	-1.04107
0.65	-1.045
0.649	-1.04964
0.648	-1.05357
0.647	-1.05786
0.646	-1.0625
0.645	-1.06643
0.644	-1.07071
0.643	-1.07464
0.642	-1.07893
0.641	-1.08286
0.64	-1.0875
0.639	-1.09179
0.638	-1.09571
0.637	-1.1
0.636	-1.10393
0.635	-1.10786
0.634	-1.11214
0.633	-1.11643
0.632	-1.12036
0.631	-1.12464
0.63	-1.12857
0.629	-1.1325
0.628	-1.13643
0.627	-1.14107
0.626	-1.145
0.625	-1.14893
0.624	-1.15321
0.623	-1.15714
0.622	-1.16071
0.621	-1.165
0.62	-1.16929
0.619	-1.17286
0.618	-1.17679
0.617	-1.18071
0.616	-1.18464
0.615	-1.18857
0.614	-1.19321
0.613	-1.19679
0.612	-1.20071
0.611	-1.20464
0.61	-1.20857
0.609	-1.21214
0.608	-1.21607
0.607	-1.22
0.606	-1.22357
0.605	-1.2275
0.604	-1.23143
0.603	-1.235
0.602	-1.23893
0.601	-1.24286
0.6	-1.24643
0.599	-1.25036
0.598	-1.25429
0.597	-1.25786
0.596	-1.26143
0.595	-1.26536
0.594	-1.26929
0.593	-1.2725
0.592	-1.27643
0.591	-1.28
0.59	-1.28321
0.589	-1.2875
0.588	-1.29107
0.587	-1.29464
0.586	-1.29857
0.585	-1.30214
0.584	-1.30571
0.583	-1.30929
0.582	-1.31321
0.581	-1.31679
0.58	-1.32036
0.579	-1.32357
0.578	-1.3275
0.577	-1.33036
0.576	-1.33464
0.575	-1.33821
0.574	-1.34143
0.573	-1.345
0.572	-1.34857
0.571	-1.35179
0.57	-1.35536
0.569	-1.35857
0.568	-1.36214
0.567	-1.36571
0.566	-1.36929
0.565	-1.3725
0.564	-1.37571
0.563	-1.37964
0.562	-1.38321
0.561	-1.38643
0.56	-1.39
0.559	-1.39357
0.558	-1.39643
0.557	-1.40036
0.556	-1.40357
0.555	-1.40679
0.554	-1.41036
0.553	-1.41357
0.552	-1.41679
0.551	-1.42
0.55	-1.42393
0.549	-1.42714
0.548	-1.43071
0.547	-1.43357
0.546	-1.43679
0.545	-1.43964
0.544	-1.44357
0.543	-1.44679
0.542	-1.45
0.541	-1.45321
0.54	-1.45679
0.539	-1.45964
0.538	-1.46286
0.537	-1.46643
0.536	-1.46964
0.535	-1.47286
0.534	-1.47607
0.533	-1.47929
0.532	-1.48214
0.531	-1.48536
0.53	-1.48857
0.529	-1.49143
0.528	-1.49464
0.527	-1.49786
0.526	-1.50071
0.525	-1.50393
0.524	-1.5075
0.523	-1.51036
0.522	-1.51357
0.521	-1.51643
0.52	-1.51964
0.519	-1.5225
0.518	-1.52607
0.517	-1.52893
0.516	-1.53179
0.515	-1.535
0.514	-1.53786
0.513	-1.54071
0.512	-1.54429
0.511	-1.5475
0.51	-1.55036
0.509	-1.55321
0.508	-1.55643
0.507	-1.55893
0.506	-1.56214
0.505	-1.565
0.504	-1.56786
0.503	-1.57107
0.502	-1.57357
0.501	-1.57679
0.5	-1.57964
0.499	-1.58286
0.498	-1.58607
0.497	-1.58857
0.496	-1.59143
0.495	-1.59464
0.494	-1.59714
0.493	-1.60036
0.492	-1.60321
0.491	-1.60571
0.49	-1.60893
0.489	-1.61143
0.488	-1.61429
0.487	-1.61714
0.486	-1.62036
0.485	-1.62286
0.484	-1.62607
0.483	-1.62857
0.482	-1.63143
0.481	-1.63393
0.48	-1.63679
0.479	-1.64
0.478	-1.6425
0.477	-1.64536
0.476	-1.64821
0.475	-1.65036
0.474	-1.65357
0.473	-1.65643
0.472	-1.65929
0.471	-1.66179
0.47	-1.66429
0.469	-1.66714
0.468	-1.66964
0.467	-1.6725
0.466	-1.67536
0.465	-1.67786
0.464	-1.68071
0.463	-1.68321
0.462	-1.68571
0.461	-1.68857
0.46	-1.69143
0.459	-1.69393
0.458	-1.69679
0.457	-1.69929
0.456	-1.70179
0.455	-1.70464
0.454	-1.7075
0.453	-1.71
0.452	-1.7125
0.451	-1.715
0.45	-1.71786
0.449	-1.72
0.448	-1.72286
0.447	-1.72571
0.446	-1.72786
0.445	-1.73071
0.444	-1.73321
0.443	-1.73536
0.442	-1.73821
0.441	-1.74107
0.44	-1.74321
0.439	-1.74571
0.438	-1.74821
0.437	-1.75071
0.436	-1.75321
0.435	-1.75607
0.434	-1.75857
0.433	-1.76107
0.432	-1.76357
0.431	-1.76607
0.43	-1.76821
0.429	-1.77071
0.428	-1.77321
0.427	-1.77536
0.426	-1.77786
0.425	-1.78036
0.424	-1.7825
0.423	-1.785
0.422	-1.78786
0.421	-1.79036
0.42	-1.7925
0.419	-1.795
0.418	-1.7975
0.417	-1.79964
0.416	-1.80214
0.415	-1.80464
0.414	-1.80679
0.413	-1.80929
0.412	-1.81179
0.411	-1.81357
0.41	-1.81679
0.409	-1.82036
0.408	-1.82214
0.407	-1.82429
0.406	-1.82679
0.405	-1.82893
0.404	-1.83107
0.403	-1.83357
0.402	-1.83607
0.401	-1.83786
0.4	-1.84
0.399	-1.8425
0.398	-1.84429
0.397	-1.84714
0.396	-1.84964
0.395	-1.85179
0.394	-1.85393
0.393	-1.85643
0.392	-1.85821
0.391	-1.86071
0.39	-1.86321
0.389	-1.86536
0.388	-1.8675
0.387	-1.86964
0.386	-1.87179
0.385	-1.87393
0.384	-1.87643
0.383	-1.87893
0.382	-1.88071
0.381	-1.88321
0.38	-1.88536
0.379	-1.8875
0.378	-1.88964
0.377	-1.89214
0.376	-1.89393
0.375	-1.89607
0.374	-1.89821
0.373	-1.90036
0.372	-1.9025
0.371	-1.905
0.37	-1.90714
0.369	-1.90893
0.368	-1.91107
0.367	-1.91321
0.366	-1.915
0.365	-1.9175
0.364	-1.91964
0.363	-1.92143
0.362	-1.92357
0.361	-1.92571
0.36	-1.92786
0.359	-1.93
0.358	-1.9325
0.357	-1.93464
0.356	-1.93643
0.355	-1.93893
0.354	-1.94071
0.353	-1.94286
0.352	-1.94464
0.351	-1.94714
0.35	-1.94893
0.349	-1.95143
0.348	-1.95321
0.347	-1.955
0.346	-1.95714
0.345	-1.95964
0.344	-1.96143
0.343	-1.96357
0.342	-1.96536
0.341	-1.9675
0.34	-1.96929
0.339	-1.97179
0.338	-1.97357
0.337	-1.97536
0.336	-1.9775
0.335	-1.97929
0.334	-1.98107
0.333	-1.98357
0.332	-1.98607
0.331	-1.9875
0.33	-1.99
0.329	-1.99179
0.328	-1.99357
0.327	-1.99536
0.326	-1.99786
0.325	-1.99964
0.324	-2.00143
0.323	-2.00357
0.322	-2.00571
0.321	-2.00714
0.32	-2.00964
0.319	-2.01179
0.318	-2.01357
0.317	-2.01536
0.316	-2.0175
0.315	-2.01893
0.314	-2.02107
0.313	-2.02321
0.312	-2.025
0.311	-2.02679
0.31	-2.02893
0.309	-2.03071
0.308	-2.0325
0.307	-2.03464
0.306	-2.03679
0.305	-2.03857
0.304	-2.04036
0.303	-2.0425
0.302	-2.04393
0.301	-2.04607
0.3	-2.04821
0.299	-2.05
0.298	-2.05179
0.297	-2.05393
0.296	-2.05536
0.295	-2.05714
0.294	-2.05929
0.293	-2.06143
0.292	-2.06321
0.291	-2.065
0.29	-2.06679
0.289	-2.06857
0.288	-2.07036
0.287	-2.0725
0.286	-2.07429
0.285	-2.07607
0.284	-2.07786
0.283	-2.07964
0.282	-2.08179
0.281	-2.08393
0.28	-2.08536
0.279	-2.08714
0.278	-2.08893
0.277	-2.09071
0.276	-2.0925
0.275	-2.09464
0.274	-2.09643
0.273	-2.09821
0.272	-2.1
0.271	-2.10179
0.27	-2.10321
0.269	-2.10536
0.268	-2.10786
0.267	-2.10929
0.266	-2.11107
0.265	-2.11286
0.264	-2.11464
0.263	-2.11643
0.262	-2.11821
0.261	-2.12
0.26	-2.12143
0.259	-2.12357
0.258	-2.12536
0.257	-2.12679
0.256	-2.12893
0.255	-2.13107
0.254	-2.1325
0.253	-2.13464
0.252	-2.13607
0.251	-2.1375
0.25	-2.13964
0.249	-2.14179
0.248	-2.14321
0.247	-2.145
0.246	-2.14679
0.245	-2.14821
0.244	-2.15
0.243	-2.1525
0.242	-2.15429
0.241	-2.15571
0.24	-2.1575
0.239	-2.15929
0.238	-2.16071
0.237	-2.16286
0.236	-2.16464
0.235	-2.16607
0.234	-2.16786
0.233	-2.16964
0.232	-2.17107
0.231	-2.17321
0.23	-2.175
0.229	-2.17679
0.228	-2.17857
0.227	-2.18036
0.226	-2.18214
0.225	-2.18357
0.224	-2.18571
0.223	-2.1875
0.222	-2.18893
0.221	-2.19071
0.22	-2.1925
0.219	-2.19357
0.218	-2.19571
0.217	-2.19786
0.216	-2.19929
0.215	-2.20107
0.214	-2.20286
0.213	-2.20429
0.212	-2.20571
0.211	-2.20786
0.21	-2.20964
0.209	-2.21107
0.208	-2.21286
0.207	-2.21464
0.206	-2.21607
0.205	-2.21821
0.204	-2.22071
0.203	-2.22214
0.202	-2.22357
0.201	-2.22536
0.2	-2.22679
0.199	-2.22857
0.198	-2.23071
0.197	-2.23214
0.196	-2.23393
0.195	-2.23571
0.194	-2.23714
0.193	-2.23857
0.192	-2.24071
0.191	-2.24286
0.19	-2.24429
0.189	-2.24607
0.188	-2.24786
0.187	-2.24893
0.186	-2.25107
0.185	-2.25286
0.184	-2.25429
0.183	-2.25607
0.182	-2.25786
0.181	-2.25929
0.18	-2.26071
0.179	-2.26321
0.178	-2.265
0.177	-2.26643
0.176	-2.26821
0.175	-2.27
0.174	-2.27143
0.173	-2.27321
0.172	-2.275
0.171	-2.27679
0.17	-2.27821
0.169	-2.28
0.168	-2.28143
0.167	-2.28321
0.166	-2.28536
0.165	-2.28714
0.164	-2.28857
0.163	-2.29036
0.162	-2.29214
0.161	-2.29357
0.16	-2.29536
0.159	-2.2975
0.158	-2.29857
0.157	-2.30071
0.156	-2.30214
0.155	-2.30357
0.154	-2.30571
0.153	-2.30786
0.152	-2.30929
0.151	-2.31107
0.15	-2.31286
0.149	-2.31429
0.148	-2.31571
0.147	-2.31821
0.146	-2.32
0.145	-2.32107
0.144	-2.32286
0.143	-2.32464
0.142	-2.32607
0.141	-2.32821
0.14	-2.33
0.139	-2.33143
0.138	-2.33321
0.137	-2.335
0.136	-2.33607
0.135	-2.33786
0.134	-2.34
0.133	-2.34179
0.132	-2.34321
0.131	-2.345
0.13	-2.34679
0.129	-2.34786
0.128	-2.35
0.127	-2.35214
0.126	-2.35357
0.125	-2.35536
0.124	-2.35714
0.123	-2.35857
0.122	-2.36036
0.121	-2.3625
0.12	-2.36393
0.119	-2.36571
0.118	-2.3675
0.117	-2.36893
0.116	-2.37071
0.115	-2.37286
0.114	-2.37464
0.113	-2.37607
0.112	-2.37786
0.111	-2.38
0.11	-2.38107
0.109	-2.38321
0.108	-2.385
0.107	-2.38643
0.106	-2.38821
0.105	-2.39
0.104	-2.39179
0.103	-2.39357
0.102	-2.39571
0.101	-2.3975
0.1	-2.39893
0.099	-2.40071
0.098	-2.4025
0.097	-2.40429
0.096	-2.40607
0.095	-2.40786
0.094	-2.40929
0.093	-2.41143
0.092	-2.41321
0.091	-2.41464
0.09	-2.41679
0.089	-2.41893
0.088	-2.42071
0.087	-2.4225
0.086	-2.42429
0.085	-2.42571
0.084	-2.4275
0.083	-2.42964
0.082	-2.43143
0.081	-2.43286
0.08	-2.43464
0.079	-2.43679
0.078	-2.43821
0.077	-2.44036
0.076	-2.4425
0.075	-2.44393
0.074	-2.44607
0.073	-2.44786
0.072	-2.44964
0.071	-2.45143
0.07	-2.45357
0.069	-2.45536
0.068	-2.45714
0.067	-2.45893
0.066	-2.46071
0.065	-2.46214
0.064	-2.46464
0.063	-2.46643
0.062	-2.46821
0.061	-2.47036
0.06	-2.47214
0.059	-2.47357
0.058	-2.47571
0.057	-2.4775
0.056	-2.47929
0.055	-2.48107
0.054	-2.48321
0.053	-2.485
0.052	-2.48679
0.051	-2.48929
0.05	-2.49107
0.049	-2.49286
0.048	-2.495
0.047	-2.49714
0.046	-2.49857
0.045	-2.50071
0.044	-2.50286
0.043	-2.50429
0.042	-2.50643
0.041	-2.50857
0.04	-2.51036
0.039	-2.5125
0.038	-2.515
0.037	-2.51679
0.036	-2.51857
0.035	-2.52071
0.034	-2.5225
0.033	-2.52429
0.032	-2.52643
0.031	-2.52857
0.03	-2.53036
0.029	-2.5325
0.028	-2.53464
0.027	-2.53607
0.026	-2.53893
0.025	-2.54107
0.024	-2.54286
0.023	-2.545
0.022	-2.54714
0.021	-2.54929
0.02	-2.55107
0.019	-2.55357
0.018	-2.55571
0.017	-2.5575
0.016	-2.55964
0.015	-2.56179
0.014	-2.56357
0.013	-2.56607
0.012	-2.56857
0.011	-2.57036
0.01	-2.57286
0.009	-2.57464
0.008	-2.57679
0.007	-2.57893
0.006	-2.58143
0.005	-2.58357
0.004	-2.58536
0.003	-2.58786
0.002	-2.59
[truncated: 1 more rows]

## Sheet: sr_0.005
U	I
0	-0.436786
0.001	-0.379643
0.002	-0.339393
0.003	-0.308571
0.004	-0.282464
0.005	-0.259714
0.006	-0.238679
0.007	-0.220071
0.008	-0.2025
0.009	-0.185857
0.01	-0.170357
0.011	-0.155929
0.012	-0.141786
0.013	-0.128679
0.014	-0.116393
0.015	-0.104714
0.016	-0.0932857
0.017	-0.0828571
0.018	-0.0725
0.019	-0.0624643
0.02	-0.053
0.021	-0.0438571
0.022	-0.0352357
0.023	-0.0268036
0.024	-0.0183357
0.025	-0.0107571
0.026	-0.00300429
0.027	0.00385
0.028	0.0110857
0.029	0.0180607
0.03	0.0241786
0.031	0.0305214
0.032	0.0367143
0.033	0.0425357
0.034	0.0486071
0.035	0.0543214
0.036	0.0593214
0.037	0.0644643
0.038	0.07
0.039	0.0749286
0.04	0.0792857
0.041	0.0842857
0.042	0.0888214
0.043	0.0932143
0.044	0.0975
0.045	0.102071
0.046	0.106179
0.047	0.109893
0.048	0.113786
0.049	0.1175
0.05	0.121179
0.051	0.124821
0.052	0.128607
0.053	0.131179
0.054	0.134857
0.055	0.13825
0.056	0.14125
0.057	0.144429
0.058	0.147536
0.059	0.150643
0.06	0.153429
0.061	0.156714
0.062	0.159357
0.063	0.162
0.064	0.16475
0.065	0.16775
0.066	0.170107
0.067	0.172679
0.068	0.175143
0.069	0.177607
0.07	0.180214
0.071	0.182786
0.072	0.184929
0.073	0.187143
0.074	0.189536
0.075	0.191643
0.076	0.193643
0.077	0.196
0.078	0.197714
0.079	0.199607
0.08	0.201964
0.081	0.204071
0.082	0.20575
0.083	0.208
0.084	0.210071
0.085	0.211679
0.086	0.213643
0.087	0.215607
0.088	0.216929
0.089	0.219
0.09	0.220607
0.091	0.222071
0.092	0.224071
0.093	0.225857
0.094	0.227321
0.095	0.22875
0.096	0.230679
0.097	0.232607
0.098	0.233786
0.099	0.235393
0.1	0.237
0.101	0.238286
0.102	0.240071
0.103	0.241107
0.104	0.242571
0.105	0.244179
0.106	0.245429
0.107	0.246893
0.108	0.247893
0.109	0.24925
0.11	0.250821
0.111	0.252357
0.112	0.253143
0.113	0.254857
0.114	0.255857
0.115	0.257143
0.116	0.258464
0.117	0.259536
0.118	0.260821
0.119	0.262321
0.12	0.263179
0.121	0.264607
0.122	0.265929
0.123	0.266786
0.124	0.267821
0.125	0.269464
0.126	0.27025
0.127	0.271179
0.128	0.272429
0.129	0.274
0.13	0.274786
0.131	0.275643
0.132	0.276857
0.133	0.278107
0.134	0.279143
0.135	0.279964
0.136	0.280714
0.137	0.281679
0.138	0.282893
0.139	0.283786
0.14	0.284821
0.141	0.286179
0.142	0.287143
0.143	0.28775
0.144	0.288571
0.145	0.289571
0.146	0.290321
0.147	0.291607
0.148	0.292464
0.149	0.293393
0.15	0.294143
0.151	0.295143
0.152	0.295393
0.153	0.29675
0.154	0.297679
0.155	0.299
0.156	0.299214
0.157	0.300036
0.158	0.300679
0.159	0.301929
0.16	0.302536
0.161	0.303571
0.162	0.303821
0.163	0.305286
0.164	0.305714
0.165	0.306429
0.166	0.307393
0.167	0.308464
0.168	0.309071
0.169	0.309893
0.17	0.310607
0.171	0.311429
0.172	0.311714
0.173	0.31275
0.174	0.313429
0.175	0.314393
0.176	0.314964
0.177	0.315679
0.178	0.316214
0.179	0.317143
0.18	0.318
0.181	0.318679
0.182	0.319393
0.183	0.32
0.184	0.320821
0.185	0.321429
0.186	0.322179
0.187	0.32275
0.188	0.323393
0.189	0.324036
0.19	0.324679
0.191	0.32525
0.192	0.326286
0.193	0.327
0.194	0.327036
0.195	0.328286
0.196	0.328893
0.197	0.329143
0.198	0.329929
0.199	0.330714
0.2	0.331143
0.201	0.331679
0.202	0.33225
0.203	0.333143
0.204	0.333536
0.205	0.334536
0.206	0.334964
0.207	0.335464
0.208	0.336107
0.209	0.336714
0.21	0.337357
0.211	0.33775
0.212	0.3385
0.213	0.338964
0.214	0.33925
0.215	0.340071
0.216	0.340464
0.217	0.341179
0.218	0.341821
0.219	0.342357
0.22	0.342964
0.221	0.343429
0.222	0.344071
0.223	0.344429
0.224	0.345286
0.225	0.345821
0.226	0.345964
0.227	0.34675
0.228	0.347679
0.229	0.347786
0.23	0.348464
0.231	0.349036
0.232	0.349571
0.233	0.350214
0.234	0.350321
0.235	0.35125
0.236	0.351643
0.237	0.352286
0.238	0.353
0.239	0.353179
0.24	0.3535
0.241	0.354393
0.242	0.35525
0.243	0.355607
0.244	0.355893
0.245	0.356571
0.246	0.35675
0.247	0.357143
0.248	0.3575
0.249	0.358214
0.25	0.358929
0.251	0.359286
0.252	0.36
0.253	0.360357
0.254	0.361071
0.255	0.361429
0.256	0.362143
0.257	0.362857
0.258	0.362857
0.259	0.363571
0.26	0.363929
0.261	0.364286
0.262	0.364643
0.263	0.365357
0.264	0.365357
0.265	0.366429
0.266	0.366786
0.267	0.3675
0.268	0.367857
0.269	0.368571
0.27	0.368929
0.271	0.369286
0.272	0.37
0.273	0.37
0.274	0.370357
0.275	0.371071
0.276	0.371786
0.277	0.371786
0.278	0.3725
0.279	0.372857
0.28	0.373929
0.281	0.373929
0.282	0.374643
0.283	0.375
0.284	0.375357
0.285	0.375714
0.286	0.376071
0.287	0.376429
0.288	0.377143
0.289	0.377857
0.29	0.377857
0.291	0.378214
0.292	0.378929
0.293	0.379286
0.294	0.380357
0.295	0.381071
0.296	0.380714
0.297	0.381071
0.298	0.381429
0.299	0.382143
0.3	0.3825
0.301	0.383571
0.302	0.383929
0.303	0.383929
0.304	0.384286
0.305	0.384643
0.306	0.385357
0.307	0.386071
0.308	0.386429
0.309	0.386429
0.31	0.387143
0.311	0.3875
0.312	0.388214
0.313	0.388571
0.314	0.388929
0.315	0.389286
0.316	0.39
0.317	0.390357
0.318	0.390357
0.319	0.391071
0.32	0.391786
0.321	0.392143
0.322	0.392143
0.323	0.392857
0.324	0.393214
0.325	0.393929
0.326	0.394643
0.327	0.395
0.328	0.395
0.329	0.395357
0.33	0.396071
0.331	0.396429
0.332	0.396786
0.333	0.3975
0.334	0.397857
0.335	0.397857
0.336	0.398571
0.337	0.398929
0.338	0.399286
0.339	0.4
0.34	0.400357
0.341	0.400357
0.342	0.401071
0.343	0.401786
0.344	0.4025
0.345	0.4025
0.346	0.403214
0.347	0.403571
0.348	0.404286
0.349	0.404286
0.35	0.404643
0.351	0.405
0.352	0.405357
0.353	0.406071
0.354	0.406429
0.355	0.406786
0.356	0.4075
0.357	0.4075
0.358	0.407857
0.359	0.408571
0.36	0.408929
0.361	0.409643
0.362	0.409643
0.363	0.409643
0.364	0.410357
0.365	0.411429
0.366	0.411429
0.367	0.411786
0.368	0.411786
0.369	0.4125
0.37	0.412857
0.371	0.413571
0.372	0.414286
0.373	0.413929
0.374	0.414643
0.375	0.415357
0.376	0.415714
0.377	0.416071
0.378	0.416429
0.379	0.416786
0.38	0.417143
0.381	0.4175
0.382	0.417857
0.383	0.418214
0.384	0.419286
0.385	0.419643
0.386	0.42
0.387	0.420357
0.388	0.420714
0.389	0.421071
0.39	0.421429
0.391	0.421786
0.392	0.422143
0.393	0.4225
0.394	0.422857
0.395	0.423929
0.396	0.424286
0.397	0.424643
0.398	0.424643
0.399	0.425
0.4	0.425357
0.401	0.425714
0.402	0.426071
0.403	0.426429
0.404	0.427143
0.405	0.4275
0.406	0.427857
0.407	0.428214
0.408	0.428929
0.409	0.429643
0.41	0.430357
0.411	0.430357
0.412	0.430357
0.413	0.431071
0.414	0.431786
0.415	0.431429
0.416	0.431786
0.417	0.4325
0.418	0.433214
0.419	0.433571
0.42	0.433929
0.421	0.434286
0.422	0.434643
0.423	0.435
0.424	0.435
0.425	0.435357
0.426	0.436071
0.427	0.436786
0.428	0.437143
0.429	0.4375
0.43	0.4375
0.431	0.437857
0.432	0.438214
0.433	0.438929
0.434	0.438929
0.435	0.439643
0.436	0.440357
0.437	0.440714
0.438	0.440714
0.439	0.441429
0.44	0.441786
0.441	0.441786
0.442	0.4425
0.443	0.442857
0.444	0.443214
0.445	0.443571
0.446	0.443929
0.447	0.444286
0.448	0.445
0.449	0.445357
0.45	0.446071
0.451	0.446071
0.452	0.446071
0.453	0.446786
0.454	0.446786
0.455	0.447857
0.456	0.4475
0.457	0.448214
0.458	0.448571
0.459	0.449286
0.46	0.449643
0.461	0.450357
0.462	0.450714
0.463	0.450714
0.464	0.451071
0.465	0.451786
0.466	0.451786
0.467	0.4525
0.468	0.453214
0.469	0.453214
0.47	0.453929
0.471	0.454286
0.472	0.454643
0.473	0.454643
0.474	0.455
0.475	0.455357
0.476	0.455714
0.477	0.456429
0.478	0.456429
0.479	0.456786
0.48	0.4575
0.481	0.457857
0.482	0.458214
0.483	0.458929
0.484	0.459643
0.485	0.459643
0.486	0.46
0.487	0.460714
0.488	0.460714
0.489	0.461429
0.49	0.461786
0.491	0.462143
0.492	0.4625
0.493	0.462857
0.494	0.463214
0.495	0.463571
0.496	0.463929
0.497	0.464643
0.498	0.465
0.499	0.465357
0.5	0.465714
0.501	0.466071
0.502	0.466786
0.503	0.466786
0.504	0.467143
0.505	0.467857
0.506	0.468214
0.507	0.468571
0.508	0.469286
0.509	0.469643
0.51	0.47
0.511	0.470357
0.512	0.471071
0.513	0.471429
0.514	0.471429
0.515	0.472143
0.516	0.472143
0.517	0.472857
0.518	0.472857
0.519	0.473929
0.52	0.473571
0.521	0.474643
0.522	0.475
0.523	0.475
0.524	0.475714
0.525	0.476429
0.526	0.476786
0.527	0.477143
0.528	0.477857
0.529	0.477857
0.53	0.478214
0.531	0.478571
0.532	0.479286
0.533	0.479643
0.534	0.48
0.535	0.480357
0.536	0.480714
0.537	0.481071
0.538	0.481786
0.539	0.482143
0.54	0.4825
0.541	0.483214
0.542	0.483571
0.543	0.483929
0.544	0.485
0.545	0.485
0.546	0.485714
0.547	0.485714
0.548	0.486071
0.549	0.487143
0.55	0.4875
0.551	0.4875
0.552	0.487857
0.553	0.488571
0.554	0.489286
0.555	0.49
0.556	0.49
0.557	0.490714
0.558	0.491071
0.559	0.491429
0.56	0.492143
0.561	0.492857
0.562	0.492857
0.563	0.493214
0.564	0.493929
0.565	0.494286
0.566	0.494643
0.567	0.495357
0.568	0.495714
0.569	0.496071
0.57	0.496429
0.571	0.496786
0.572	0.4975
0.573	0.498571
0.574	0.498571
0.575	0.498929
0.576	0.499643
0.577	0.500357
0.578	0.500357
0.579	0.501071
0.58	0.501429
0.581	0.501786
0.582	0.502143
0.583	0.502857
0.584	0.503571
0.585	0.503929
0.586	0.504286
0.587	0.505
0.588	0.505357
0.589	0.506071
0.59	0.506429
0.591	0.506786
0.592	0.5075
0.593	0.507857
0.594	0.508214
0.595	0.508571
0.596	0.509643
0.597	0.509643
0.598	0.510357
0.599	0.510714
0.6	0.510714
0.601	0.511429
0.602	0.512143
0.603	0.512857
0.604	0.513214
0.605	0.513571
0.606	0.514286
0.607	0.514643
0.608	0.515357
0.609	0.515714
0.61	0.516071
0.611	0.516429
0.612	0.517143
0.613	0.5175
0.614	0.518214
0.615	0.518929
0.616	0.519286
0.617	0.519643
0.618	0.520357
0.619	0.520714
0.62	0.521071
0.621	0.521786
0.622	0.5225
0.623	0.5225
0.624	0.523214
0.625	0.523929
0.626	0.524286
0.627	0.524643
0.628	0.525357
0.629	0.525357
0.63	0.526071
0.631	0.526786
0.632	0.5275
0.633	0.527857
0.634	0.528571
0.635	0.529286
0.636	0.529643
0.637	0.530357
0.638	0.530714
0.639	0.531071
0.64	0.531786
0.641	0.532143
0.642	0.5325
0.643	0.533214
0.644	0.533929
0.645	0.534286
0.646	0.535
0.647	0.535357
0.648	0.535714
0.649	0.536071
0.65	0.536429
0.651	0.537143
0.652	0.537857
0.653	0.538571
0.654	0.538929
0.655	0.539643
0.656	0.54
0.657	0.540357
0.658	0.541071
0.659	0.541786
0.66	0.5425
0.661	0.542857
0.662	0.543214
0.663	0.543571
0.664	0.544286
0.665	0.545
0.666	0.545714
0.667	0.546071
0.668	0.546786
0.669	0.547143
0.67	0.5475
0.671	0.547857
0.672	0.548929
0.673	0.549643
0.674	0.55
0.675	0.550357
0.676	0.551071
0.677	0.551786
0.678	0.552143
0.679	0.552857
0.68	0.553214
0.681	0.553571
0.682	0.553929
0.683	0.554286
0.684	0.555357
0.685	0.555714
0.686	0.556429
0.687	0.556786
0.688	0.5575
0.689	0.558214
0.69	0.558571
0.691	0.558929
0.692	0.56
0.693	0.56
0.694	0.561071
0.695	0.561429
0.696	0.561786
0.697	0.5625
0.698	0.563571
0.699	0.563929
0.7	0.564286
0.701	0.564643
0.702	0.565357
0.703	0.566071
0.704	0.566786
0.705	0.567143
0.706	0.5675
0.707	0.567857
0.708	0.568214
0.709	0.568929
0.71	0.569643
0.711	0.570714
0.712	0.570714
0.713	0.571071
0.714	0.572143
0.715	0.5725
0.716	0.573214
0.717	0.573929
0.718	0.574643
0.719	0.575
0.72	0.575357
0.721	0.575714
0.722	0.576786
0.723	0.5775
0.724	0.5775
0.725	0.578214
0.726	0.578571
0.727	0.579286
0.728	0.58
0.729	0.580714
0.73	0.581071
0.731	0.581786
0.732	0.5825
0.733	0.5825
0.734	0.583214
0.735	0.583929
0.736	0.585
0.737	0.585714
0.738	0.585714
0.739	0.586429
0.74	0.587143
0.741	0.5875
0.742	0.588214
0.743	0.588929
0.744	0.589643
0.745	0.589643
0.746	0.590357
0.747	0.591071
0.748	0.591429
0.749	0.592143
0.75	0.592857
0.751	0.593571
0.752	0.594286
0.753	0.595
0.754	0.595
0.755	0.595714
0.756	0.596786
0.757	0.597143
0.758	0.5975
0.759	0.597857
0.76	0.599286
0.761	0.599643
0.762	0.600357
0.763	0.600714
0.764	0.601071
0.765	0.601786
0.766	0.6025
0.767	0.602857
0.768	0.603571
0.769	0.604286
0.77	0.605
0.771	0.605714
0.772	0.605714
0.773	0.606429
0.774	0.6075
0.775	0.6075
0.776	0.608571
0.777	0.608929
0.778	0.609643
0.779	0.610357
0.78	0.611071
0.781	0.611786
0.782	0.612143
0.783	0.6125
0.784	0.613214
0.785	0.613929
0.786	0.614643
0.787	0.615
0.788	0.615714
0.789	0.616071
0.79	0.617143
0.791	0.6175
0.792	0.618214
0.793	0.618571
0.794	0.619643
0.795	0.62
0.796	0.620714
0.797	0.621429
0.798	0.622143
0.799	0.622857
0.8	0.623571
0.801	0.623929
0.802	0.624286
0.803	0.625
0.804	0.625714
0.805	0.626071
0.806	0.627143
0.807	0.627857
0.808	0.628214
0.809	0.628929
0.81	0.63
0.811	0.630357
0.812	0.631071
0.813	0.632143
0.814	0.6325
0.815	0.632857
0.816	0.633214
0.817	0.633929
0.818	0.634643
0.819	0.636071
0.82	0.637143
0.821	0.6375
0.822	0.638214
0.823	0.638571
0.824	0.639286
0.825	0.64
0.826	0.640714
0.827	0.641429
0.828	0.641786
0.829	0.6425
0.83	0.643214
0.831	0.643929
0.832	0.644286
0.833	0.645357
0.834	0.645714
0.835	0.646786
0.836	0.647143
0.837	0.647857
0.838	0.648929
0.839	0.649286
0.84	0.649643
0.841	0.650357
0.842	0.651071
0.843	0.652143
0.844	0.6525
0.845	0.653571
0.846	0.654286
0.847	0.654643
0.848	0.655
0.849	0.656071
0.85	0.657143
0.851	0.657857
0.852	0.658571
0.853	0.658929
0.854	0.66
0.855	0.660357
0.856	0.661071
0.857	0.6625
0.858	0.663214
0.859	0.663571
0.86	0.664286
0.861	0.665
0.862	0.665714
0.863	0.666429
0.864	0.6675
0.865	0.668571
0.866	0.668929
0.867	0.669286
0.868	0.670357
0.869	0.670714
0.87	0.672143
0.871	0.672857
0.872	0.673214
0.873	0.673929
0.874	0.674643
0.875	0.675357
0.876	0.676429
0.877	0.677143
0.878	0.677857
0.879	0.678929
0.88	0.679643
0.881	0.680357
0.882	0.680714
0.883	0.682143
0.884	0.682857
0.885	0.683214
0.886	0.684286
0.887	0.685
0.888	0.685714
0.889	0.686429
0.89	0.6875
0.891	0.688214
0.892	0.689286
0.893	0.69
0.894	0.690714
0.895	0.691429
0.896	0.6925
0.897	0.693214
0.898	0.694286
0.899	0.694643
0.9	0.695357
0.901	0.696071
0.902	0.6975
0.903	0.698214
0.904	0.698571
0.905	0.699643
0.906	0.700714
0.907	0.701786
0.908	0.702857
0.909	0.703571
0.91	0.704286
0.911	0.705357
0.912	0.705714
0.913	0.707143
0.914	0.707143
0.915	0.708571
0.916	0.709643
0.917	0.710714
0.918	0.711786
0.919	0.7125
0.92	0.713571
0.921	0.714286
0.922	0.715
0.923	0.715714
0.924	0.716429
0.925	0.7175
0.926	0.718571
0.927	0.719643
0.928	0.720714
0.929	0.721786
0.93	0.7225
0.931	0.723571
0.932	0.724286
0.933	0.725
0.934	0.726071
0.935	0.7275
0.936	0.728571
0.937	0.729286
0.938	0.730357
0.939	0.731071
0.94	0.731786
0.941	0.732857
0.942	0.733929
0.943	0.734643
0.944	0.735714
0.945	0.737143
0.946	0.737857
0.947	0.739286
0.948	0.740357
0.949	0.740357
0.95	0.741786
0.951	0.743214
0.952	0.744286
0.953	0.745
0.954	0.746071
0.955	0.747143
0.956	0.748214
0.957	0.749286
0.958	0.750357
0.959	0.751071
0.96	0.7525
0.961	0.753571
0.962	0.754643
0.963	0.755357
0.964	0.756786
0.965	0.7575
0.966	0.758571
0.967	0.76
0.968	0.760714
0.969	0.761786
0.97	0.762857
0.971	0.763929
0.972	0.765
0.973	0.766429
0.974	0.7675
0.975	0.768571
0.976	0.769643
0.977	0.771071
0.978	0.772143
0.979	0.773214
0.98	0.773929
0.981	0.775357
0.982	0.776429
0.983	0.7775
0.984	0.778214
0.985	0.78
0.986	0.781071
0.987	0.782143
0.988	0.783571
0.989	0.784643
0.99	0.785714
0.991	0.786786
0.992	0.787857
0.993	0.789286
0.994	0.79
0.995	0.791786
0.996	0.792857
0.997	0.794286
0.998	0.795357
0.999	0.796429
1	0.784286
0.999	0.7375
0.998	0.706429
0.997	0.683214
0.996	0.663571
0.995	0.646071
0.994	0.630357
0.993	0.616071
0.992	0.602143
0.991	0.588929
0.99	0.576786
0.989	0.565
0.988	0.553929
0.987	0.543571
0.986	0.5325
0.985	0.522143
0.984	0.5125
0.983	0.502857
0.982	0.493929
0.981	0.484643
0.98	0.476429
0.979	0.468214
0.978	0.46
0.977	0.451786
0.976	0.443929
0.975	0.436429
0.974	0.429286
0.973	0.421786
0.972	0.414286
0.971	0.407143
0.97	0.400357
0.969	0.393571
0.968	0.387143
0.967	0.380357
0.966	0.374643
0.965	0.368214
0.964	0.362143
0.963	0.35625
0.962	0.350393
0.961	0.344643
0.96	0.33875
0.959	0.333071
0.958	0.327964
0.957	0.322929
0.956	0.317179
0.955	0.312143
0.954	0.30725
0.953	0.301857
0.952	0.296714
0.951	0.291893
0.95	0.28725
0.949	0.282607
0.948	0.278107
0.947	0.272964
0.946	0.268357
0.945	0.263821
0.944	0.259571
0.943	0.255143
0.942	0.251143
0.941	0.246893
0.94	0.2425
0.939	0.238321
0.938	0.2345
0.937	0.230429
0.936	0.226607
0.935	0.222857
0.934	0.218714
0.933	0.214964
0.932	0.211321
0.931	0.207643
0.93	0.203821
0.929	0.200393
0.928	0.196679
0.927	0.193464
0.926	0.190179
0.925	0.187071
0.924	0.183321
0.923	0.18
0.922	0.176607
0.921	0.173
0.92	0.169964
0.919	0.16675
0.918	0.163786
0.917	0.160714
0.916	0.1575
0.915	0.154571
0.914	0.151714
0.913	0.148679
0.912	0.146143
0.911	0.143071
0.91	0.139964
0.909	0.137
0.908	0.134286
0.907	0.131607
0.906	0.128893
0.905	0.1265
0.904	0.123964
0.903	0.121286
0.902	0.118714
0.901	0.116036
0.9	0.113821
0.899	0.111571
0.898	0.108786
0.897	0.106571
0.896	0.103821
0.895	0.101286
0.894	0.0987857
0.893	0.0963929
0.892	0.09425
0.891	0.0921786
0.89	0.0896071
0.889	0.0873214
0.888	0.0851786
0.887	0.0831429
0.886	0.0808214
0.885	0.0785714
0.884	0.0768214
0.883	0.0746071
0.882	0.0723571
0.881	0.0702857
0.88	0.0682857
0.879	0.0661429
0.878	0.0641429
0.877	0.0623214
0.876	0.0601786
0.875	0.0582857
0.874	0.0561786
0.873	0.0543929
0.872	0.05275
0.871	0.0510714
0.87	0.0491071
0.869	0.0472143
0.868	0.0451786
0.867	0.0436071
0.866	0.0417857
0.865	0.0401429
0.864	0.0383214
0.863	0.0365
0.862	0.0349107
0.861	0.0328179
0.86	0.03165
0.859	0.0298393
0.858	0.0283179
0.857	0.0263607
0.856	0.0249786
0.855	0.0233643
0.854	0.0218286
0.853	0.0203179
0.852	0.0188714
0.851	0.0173107
0.85	0.0159286
0.849	0.0147143
0.848	0.0129107
0.847	0.0116
0.846	0.00983214
0.845	0.00802143
0.844	0.0067
0.843	0.00552857
0.842	0.00395
0.841	0.00258857
0.84	0.00117929
0.839	-3.65e-05
0.838	-0.00161429
0.837	-0.00306607
0.836	-0.00428214
0.835	-0.00519643
0.834	-0.006575
0.833	-0.00775714
0.832	-0.00936786
0.831	-0.010775
0.83	-0.011725
0.829	-0.0129964
0.828	-0.0143179
0.827	-0.015275
0.826	-0.0166321
0.825	-0.0178143
0.824	-0.0189679
0.823	-0.0201143
0.822	-0.021525
0.821	-0.0223964
0.82	-0.0236929
0.819	-0.0257464
0.818	-0.0265036
0.817	-0.0276214
0.816	-0.0285393
0.815	-0.0297286
0.814	-0.0306786
0.813	-0.0318107
0.812	-0.0328286
0.811	-0.0340857
0.81	-0.0351036
0.809	-0.0360714
0.808	-0.0369286
0.807	-0.0378571
0.806	-0.03925
0.805	-0.0399643
0.804	-0.041
0.803	-0.0417857
0.802	-0.0430714
0.801	-0.0438929
0.8	-0.045
0.799	-0.0458929
0.798	-0.0465714
0.797	-0.0475714
0.796	-0.0483214
0.795	-0.0490714
0.794	-0.0502857
0.793	-0.0513214
0.792	-0.0522857
0.791	-0.0532143
0.79	-0.05425
0.789	-0.0549286
0.788	-0.0558929
0.787	-0.057
0.786	-0.058
0.785	-0.0585
0.784	-0.0592143
0.783	-0.0601071
0.782	-0.0607143
0.781	-0.0615714
0.78	-0.0629286
0.779	-0.0633929
0.778	-0.0640714
0.777	-0.0649286
0.776	-0.0658214
0.775	-0.0666786
0.774	-0.0675
0.773	-0.0681071
0.772	-0.0687857
0.771	-0.0694643
0.77	-0.0705714
0.769	-0.0711071
0.768	-0.0720357
0.767	-0.0726071
0.766	-0.0738929
0.765	-0.0743929
0.764	-0.0751071
0.763	-0.0758571
0.762	-0.0765357
0.761	-0.0773214
0.76	-0.0781786
0.759	-0.0786071
0.758	-0.0793571
0.757	-0.0801786
0.756	-0.0807143
0.755	-0.0816429
0.754	-0.0820714
0.753	-0.0825714
0.752	-0.0834643
0.751	-0.0843571
0.75	-0.0848214
0.749	-0.0854643
0.748	-0.0862857
0.747	-0.0869643
0.746	-0.0874643
0.745	-0.0881071
0.744	-0.0885714
0.743	-0.08925
0.742	-0.0898214
0.741	-0.0903929
0.74	-0.0911429
0.739	-0.0919643
0.738	-0.0927143
0.737	-0.0931071
0.736	-0.0938214
0.735	-0.0944286
0.734	-0.0947857
0.733	-0.09575
0.732	-0.0963214
0.731	-0.0966786
0.73	-0.0975357
0.729	-0.0980714
0.728	-0.0988929
0.727	-0.0994286
0.726	-0.1
0.725	-0.100214
0.724	-0.101
0.723	-0.101536
0.722	-0.102143
0.721	-0.10275
0.72	-0.103321
0.719	-0.103786
0.718	-0.104393
0.717	-0.105071
0.716	-0.105607
0.715	-0.106036
0.714	-0.106714
0.713	-0.107464
0.712	-0.107679
0.711	-0.108286
0.71	-0.109286
0.709	-0.109714
0.708	-0.110214
0.707	-0.110929
0.706	-0.111464
0.705	-0.111643
0.704	-0.112357
0.703	-0.113179
0.702	-0.113643
0.701	-0.113893
0.7	-0.1145
0.699	-0.114929
0.698	-0.1155
0.697	-0.115929
0.696	-0.116393
0.695	-0.116857
0.694	-0.117393
0.693	-0.117857
0.692	-0.118536
0.691	-0.119143
0.69	-0.11975
0.689	-0.120214
0.688	-0.121071
0.687	-0.121464
0.686	-0.122036
0.685	-0.122571
0.684	-0.122893
0.683	-0.123643
0.682	-0.123893
0.681	-0.124143
0.68	-0.124714
0.679	-0.125107
0.678	-0.126143
0.677	-0.126536
0.676	-0.127143
0.675	-0.127679
0.674	-0.127821
0.673	-0.128071
0.672	-0.128964
0.671	-0.129571
0.67	-0.129964
0.669	-0.132107
0.668	-0.132821
0.667	-0.131036
0.666	-0.132179
0.665	-0.132393
0.664	-0.133464
0.663	-0.133143
0.662	-0.133786
0.661	-0.13475
0.66	-0.135179
0.659	-0.135429
0.658	-0.135929
0.657	-0.136179
0.656	-0.136393
0.655	-0.137179
0.654	-0.137571
0.653	-0.137964
0.652	-0.138821
0.651	-0.139
0.65	-0.13975
0.649	-0.139964
0.648	-0.140321
0.647	-0.141214
0.646	-0.14225
0.645	-0.142071
0.644	-0.142393
0.643	-0.142679
0.642	-0.143286
0.641	-0.1435
0.64	-0.1445
0.639	-0.145036
0.638	-0.145
0.637	-0.145464
0.636	-0.146179
0.635	-0.146679
0.634	-0.146929
0.633	-0.147536
0.632	-0.148143
0.631	-0.148536
0.63	-0.149107
0.629	-0.149321
0.628	-0.15025
0.627	-0.150464
0.626	-0.151107
0.625	-0.151821
0.624	-0.152036
0.623	-0.152321
0.622	-0.152393
0.621	-0.152857
0.62	-0.153429
0.619	-0.154071
0.618	-0.154607
0.617	-0.155179
0.616	-0.154821
0.615	-0.155321
0.614	-0.156464
0.613	-0.157107
0.612	-0.157179
0.611	-0.157821
0.61	-0.158143
0.609	-0.158571
0.608	-0.159429
0.607	-0.159929
0.606	-0.160036
0.605	-0.160321
0.604	-0.160607
0.603	-0.160679
0.602	-0.161857
0.601	-0.16225
0.6	-0.162179
0.599	-0.16275
0.598	-0.16325
0.597	-0.163679
0.596	-0.164214
0.595	-0.165071
0.594	-0.165071
0.593	-0.165643
0.592	-0.166179
0.591	-0.16675
0.59	-0.166464
0.589	-0.167571
0.588	-0.167821
0.587	-0.168643
0.586	-0.169036
0.585	-0.169607
0.584	-0.169786
0.583	-0.170286
0.582	-0.170714
0.581	-0.171179
0.58	-0.171679
0.579	-0.172179
0.578	-0.172571
0.577	-0.1725
0.576	-0.173071
0.575	-0.173857
0.574	-0.174036
0.573	-0.174571
0.572	-0.17525
0.571	-0.175714
0.57	-0.175929
0.569	-0.176321
0.568	-0.176821
0.567	-0.177571
0.566	-0.177643
0.565	-0.178107
0.564	-0.179
0.563	-0.179786
0.562	-0.180214
0.561	-0.180571
0.56	-0.180786
0.559	-0.181321
0.558	-0.18175
0.557	-0.182107
0.556	-0.182607
0.555	-0.182857
0.554	-0.183393
0.553	-0.18375
0.552	-0.183929
0.551	-0.184893
0.55	-0.185571
0.549	-0.185929
0.548	-0.186286
0.547	-0.186679
0.546	-0.186964
0.545	-0.187107
0.544	-0.188143
0.543	-0.188679
0.542	-0.188893
0.541	-0.18925
0.54	-0.189821
0.539	-0.190393
0.538	-0.1905
0.537	-0.191179
0.536	-0.191857
0.535	-0.192179
0.534	-0.192679
0.533	-0.193393
0.532	-0.193179
0.531	-0.193964
0.53	-0.19425
0.529	-0.19475
0.528	-0.195214
0.527	-0.195679
0.526	-0.196214
0.525	-0.196643
0.524	-0.19725
0.523	-0.197321
0.522	-0.198143
0.521	-0.198536
0.52	-0.198893
0.519	-0.1995
0.518	-0.200214
0.517	-0.200321
0.516	-0.200929
0.515	-0.2015
0.514	-0.201607
0.513	-0.202071
0.512	-0.202571
0.511	-0.203036
0.51	-0.203571
0.509	-0.204393
0.508	-0.204714
0.507	-0.204929
0.506	-0.205536
0.505	-0.20625
0.504	-0.206643
0.503	-0.207179
0.502	-0.207393
0.501	-0.207714
0.5	-0.208179
0.499	-0.208679
0.498	-0.209071
0.497	-0.209571
0.496	-0.210036
0.495	-0.210714
0.494	-0.210821
0.493	-0.21125
0.492	-0.212
0.491	-0.212393
0.49	-0.212929
0.489	-0.213393
0.488	-0.214143
0.487	-0.214321
0.486	-0.214929
0.485	-0.215321
0.484	-0.216143
0.483	-0.216179
0.482	-0.216929
0.481	-0.217179
0.48	-0.217679
0.479	-0.217964
0.478	-0.218179
0.477	-0.219214
0.476	-0.219643
0.475	-0.220643
0.474	-0.221071
0.473	-0.2215
0.472	-0.221714
0.471	-0.222
0.47	-0.222321
0.469	-0.222571
0.468	-0.223036
0.467	-0.223821
0.466	-0.223893
0.465	-0.224643
0.464	-0.225214
0.463	-0.225571
0.462	-0.226036
0.461	-0.226821
0.46	-0.227571
0.459	-0.227643
0.458	-0.228
0.457	-0.2285
0.456	-0.228964
0.455	-0.22925
0.454	-0.229929
0.453	-0.230393
0.452	-0.230964
0.451	-0.231714
0.45	-0.232036
0.449	-0.232179
0.448	-0.232714
0.447	-0.233607
0.446	-0.233929
0.445	-0.234214
0.444	-0.234571
0.443	-0.235107
0.442	-0.235786
0.441	-0.23625
0.44	-0.23675
0.439	-0.237107
0.438	-0.237321
0.437	-0.238214
0.436	-0.238571
0.435	-0.239321
0.434	-0.239571
0.433	-0.240214
0.432	-0.240607
0.431	-0.240893
0.43	-0.241607
0.429	-0.24225
0.428	-0.242571
0.427	-0.243107
0.426	-0.243536
0.425	-0.243964
0.424	-0.244536
0.423	-0.245071
0.422	-0.245786
0.421	-0.246286
0.42	-0.246536
0.419	-0.246893
0.418	-0.247214
0.417	-0.2475
0.416	-0.248286
0.415	-0.249036
0.414	-0.249429
0.413	-0.250107
0.412	-0.250643
0.411	-0.251071
0.41	-0.251321
0.409	-0.252821
0.408	-0.252964
0.407	-0.253357
0.406	-0.253714
0.405	-0.253821
0.404	-0.254643
0.403	-0.255393
0.402	-0.255643
0.401	-0.25625
0.4	-0.256679
0.399	-0.257357
0.398	-0.257643
0.397	-0.258179
0.396	-0.258714
0.395	-0.259214
0.394	-0.259857
0.393	-0.260464
0.392	-0.260786
0.391	-0.26125
0.39	-0.261607
0.389	-0.261964
0.388	-0.262857
0.387	-0.263357
0.386	-0.263786
0.385	-0.264357
0.384	-0.265036
0.383	-0.265571
0.382	-0.265679
0.381	-0.266429
0.38	-0.267
0.379	-0.267393
0.378	-0.267964
0.377	-0.268286
0.376	-0.268857
0.375	-0.269464
0.374	-0.269786
0.373	-0.269893
0.372	-0.270714
0.371	-0.271893
0.37	-0.272393
0.369	-0.272679
0.368	-0.272893
0.367	-0.273179
0.366	-0.273893
0.365	-0.274607
0.364	-0.275393
0.363	-0.2755
0.362	-0.275679
0.361	-0.276357
0.36	-0.276964
0.359	-0.277821
0.358	-0.278464
0.357	-0.278857
0.356	-0.279143
0.355	-0.27975
0.354	-0.2805
0.353	-0.280964
0.352	-0.281429
0.351	-0.282036
0.35	-0.282179
0.349	-0.282786
0.348	-0.283393
0.347	-0.2835
0.346	-0.283964
0.345	-0.284821
0.344	-0.285321
0.343	-0.286107
0.342	-0.286821
0.341	-0.287
0.34	-0.287679
0.339	-0.287929
0.338	-0.28825
0.337	-0.289321
0.336	-0.289786
0.335	-0.290286
0.334	-0.290786
0.333	-0.291179
0.332	-0.291786
0.331	-0.292286
0.33	-0.292964
0.329	-0.293214
0.328	-0.293857
0.327	-0.294964
0.326	-0.295286
0.325	-0.295393
0.324	-0.296107
0.323	-0.296786
0.322	-0.297214
0.321	-0.297643
0.32	-0.298536
0.319	-0.299357
0.318	-0.299786
0.317	-0.300214
0.316	-0.300857
0.315	-0.301071
0.314	-0.301286
0.313	-0.302107
0.312	-0.302357
0.311	-0.303071
0.31	-0.303821
0.309	-0.304143
0.308	-0.304607
0.307	-0.305464
0.306	-0.306321
0.305	-0.307107
0.304	-0.307464
0.303	-0.308214
0.302	-0.30825
0.301	-0.309
0.3	-0.309536
0.299	-0.309857
0.298	-0.310679
0.297	-0.311429
0.296	-0.3115
0.295	-0.312286
0.294	-0.31275
0.293	-0.313464
0.292	-0.313786
0.291	-0.314429
0.29	-0.31525
0.289	-0.315607
0.288	-0.316321
0.287	-0.316714
0.286	-0.317
0.285	-0.318
0.284	-0.318679
0.283	-0.319214
0.282	-0.319679
0.281	-0.320286
0.28	-0.320929
0.279	-0.321536
0.278	-0.321821
0.277	-0.322429
0.276	-0.323
0.275	-0.323786
0.274	-0.324214
0.273	-0.324393
0.272	-0.324821
0.271	-0.3255
0.27	-0.326
0.269	-0.326643
0.268	-0.327357
0.267	-0.327679
0.266	-0.3285
0.265	-0.329036
0.264	-0.32975
0.263	-0.33
0.262	-0.330429
0.261	-0.331179
0.26	-0.332071
0.259	-0.3325
0.258	-0.333429
0.257	-0.33375
0.256	-0.334536
0.255	-0.335214
0.254	-0.335571
0.253	-0.336321
0.252	-0.337
0.251	-0.33725
0.25	-0.338036
0.249	-0.338714
0.248	-0.339143
0.247	-0.339536
0.246	-0.340321
0.245	-0.34075
0.244	-0.341321
0.243	-0.342071
0.242	-0.342357
0.241	-0.342821
0.24	-0.3435
0.239	-0.344393
0.238	-0.344643
0.237	-0.34525
0.236	-0.345821
0.235	-0.346286
0.234	-0.347107
0.233	-0.34775
0.232	-0.348286
0.231	-0.348571
0.23	-0.349536
0.229	-0.350214
0.228	-0.350929
0.227	-0.351143
0.226	-0.352
0.225	-0.352571
0.224	-0.353036
0.223	-0.353786
0.222	-0.354143
0.221	-0.354821
0.22	-0.355393
0.219	-0.355929
0.218	-0.356679
0.217	-0.3575
0.216	-0.357857
0.215	-0.358214
0.214	-0.358929
0.213	-0.359643
0.212	-0.360357
0.211	-0.360714
0.21	-0.361429
0.209	-0.362143
0.208	-0.3625
0.207	-0.363214
0.206	-0.363214
0.205	-0.364286
0.204	-0.365357
0.203	-0.365714
0.202	-0.366429
0.201	-0.366786
0.2	-0.367143
0.199	-0.3675
0.198	-0.368571
0.197	-0.369286
0.196	-0.369643
0.195	-0.370714
0.194	-0.371071
0.193	-0.371786
0.192	-0.3725
0.191	-0.373214
0.19	-0.373571
0.189	-0.373929
0.188	-0.374643
0.187	-0.375
0.186	-0.375714
0.185	-0.376429
0.184	-0.3775
0.183	-0.377857
0.182	-0.378571
0.181	-0.378929
0.18	-0.379643
0.179	-0.380357
0.178	-0.380357
0.177	-0.381429
0.176	-0.3825
0.175	-0.3825
0.174	-0.3825
0.173	-0.383571
0.172	-0.384286
0.171	-0.385
0.17	-0.385714
0.169	-0.386786
0.168	-0.387143
0.167	-0.387857
0.166	-0.388571
0.165	-0.389286
0.164	-0.389643
0.163	-0.39
0.162	-0.391071
0.161	-0.391429
0.16	-0.3925
0.159	-0.392857
0.158	-0.393214
0.157	-0.393929
0.156	-0.394643
0.155	-0.395357
0.154	-0.396071
0.153	-0.396786
0.152	-0.397857
0.151	-0.398571
0.15	-0.398929
0.149	-0.399286
0.148	-0.399643
0.147	-0.400714
0.146	-0.401429
0.145	-0.402143
0.144	-0.402857
0.143	-0.403571
0.142	-0.403571
0.141	-0.404286
0.14	-0.405714
0.139	-0.406071
0.138	-0.406786
0.137	-0.407143
0.136	-0.407857
0.135	-0.408571
0.134	-0.408929
0.133	-0.409643
0.132	-0.410357
0.131	-0.411429
0.13	-0.411786
0.129	-0.412143
0.128	-0.412857
0.127	-0.413929
0.126	-0.414286
0.125	-0.415357
0.124	-0.415714
0.123	-0.416429
0.122	-0.416786
0.121	-0.4175
0.12	-0.417857
0.119	-0.418571
0.118	-0.419286
0.117	-0.420357
0.116	-0.421071
0.115	-0.421786
0.114	-0.4225
0.113	-0.4225
0.112	-0.423571
0.111	-0.424286
0.11	-0.424643
0.109	-0.425357
0.108	-0.426071
0.107	-0.426786
0.106	-0.427143
0.105	-0.427857
0.104	-0.428571
0.103	-0.429286
0.102	-0.43
0.101	-0.430714
0.1	-0.431071
0.099	-0.432143
0.098	-0.4325
0.097	-0.433214
0.096	-0.433929
0.095	-0.434286
0.094	-0.435
0.093	-0.435714
0.092	-0.436071
0.091	-0.436786
0.09	-0.437143
0.089	-0.438214
0.088	-0.438929
0.087	-0.439643
0.086	-0.440357
0.085	-0.440714
0.084	-0.441071
0.083	-0.442143
0.082	-0.442857
0.081	-0.443214
0.08	-0.443929
0.079	-0.444643
0.078	-0.445
0.077	-0.445714
0.076	-0.446786
0.075	-0.447143
0.074	-0.447857
0.073	-0.448214
0.072	-0.448571
0.071	-0.449286
0.07	-0.450714
0.069	-0.450714
0.068	-0.451786
0.067	-0.451786
0.066	-0.4525
0.065	-0.453214
0.064	-0.453929
0.063	-0.454643
0.062	-0.455
0.061	-0.455714
0.06	-0.456429
0.059	-0.457143
0.058	-0.457857
0.057	-0.458571
0.056	-0.458929
0.055	-0.459643
0.054	-0.46
0.053	-0.461071
0.052	-0.461429
0.051	-0.462143
0.05	-0.462857
0.049	-0.463214
0.048	-0.464286
0.047	-0.465
0.046	-0.465
0.045	-0.465714
0.044	-0.466786
0.043	-0.467143
0.042	-0.467857
0.041	-0.468214
0.04	-0.469286
0.039	-0.469643
0.038	-0.470357
0.037	-0.470714
0.036	-0.471429
0.035	-0.472143
0.034	-0.472857
0.033	-0.472857
0.032	-0.473929
0.031	-0.475
0.03	-0.475357
0.029	-0.476429
0.028	-0.477143
0.027	-0.477143
0.026	-0.477857
0.025	-0.478929
0.024	-0.479286
0.023	-0.48
0.022	-0.480357
0.021	-0.481429
0.02	-0.481786
0.019	-0.4825
0.018	-0.483214
0.017	-0.483929
0.016	-0.484643
0.015	-0.485357
0.014	-0.485714
0.013	-0.486429
0.012	-0.487143
0.011	-0.487857
0.01	-0.487857
0.009	-0.488929
0.008	-0.489643
0.007	-0.49
0.006	-0.491429
0.005	-0.492143
0.004	-0.492143
0.003	-0.492857
0.002	-0.493929
[truncated: 1 more rows]

## Sheet: sr_0.06
U	I
0	-3.36714
0.001	-3.22571
0.002	-3.12036
0.003	-3.03143
0.004	-2.95357
0.005	-2.88357
0.006	-2.81821
0.007	-2.7575
0.008	-2.70143
0.009	-2.64786
0.01	-2.59714
0.011	-2.54893
0.012	-2.50179
0.013	-2.45643
0.014	-2.41357
0.015	-2.37179
0.016	-2.33143
0.017	-2.29214
0.018	-2.25393
0.019	-2.21607
0.02	-2.18
0.021	-2.14464
0.022	-2.11
0.023	-2.07571
0.024	-2.04321
0.025	-2.01
0.026	-1.97786
0.027	-1.94714
0.028	-1.91607
0.029	-1.88607
0.03	-1.85679
0.031	-1.8275
0.032	-1.79821
0.033	-1.77036
0.034	-1.7425
0.035	-1.715
0.036	-1.68786
0.037	-1.66143
0.038	-1.63464
0.039	-1.60857
0.04	-1.58321
0.041	-1.55786
0.042	-1.53321
0.043	-1.50857
0.044	-1.48393
0.045	-1.45964
0.046	-1.43607
0.047	-1.4125
0.048	-1.38929
0.049	-1.36607
0.05	-1.34357
0.051	-1.32036
0.052	-1.29786
0.053	-1.27643
0.054	-1.25429
0.055	-1.2325
0.056	-1.21143
0.057	-1.19
0.058	-1.16893
0.059	-1.14857
0.06	-1.1275
0.061	-1.10679
0.062	-1.08643
0.063	-1.06679
0.064	-1.04607
0.065	-1.02643
0.066	-1.00714
0.067	-0.987857
0.068	-0.968571
0.069	-0.949643
0.07	-0.930357
0.071	-0.911071
0.072	-0.893214
0.073	-0.874286
0.074	-0.855714
0.075	-0.8375
0.076	-0.819286
0.077	-0.800714
0.078	-0.783571
0.079	-0.765714
0.08	-0.748214
0.081	-0.730714
0.082	-0.713571
0.083	-0.696071
0.084	-0.678929
0.085	-0.662143
0.086	-0.645
0.087	-0.628214
0.088	-0.611786
0.089	-0.594643
0.09	-0.577857
0.091	-0.562143
0.092	-0.545714
0.093	-0.529643
0.094	-0.513571
0.095	-0.497857
0.096	-0.481786
0.097	-0.466071
0.098	-0.450357
0.099	-0.435
0.1	-0.419643
0.101	-0.404286
0.102	-0.388571
0.103	-0.373214
0.104	-0.358929
0.105	-0.34375
0.106	-0.328857
0.107	-0.314179
0.108	-0.299143
0.109	-0.284321
0.11	-0.270036
0.111	-0.255714
0.112	-0.241286
0.113	-0.227
0.114	-0.212929
0.115	-0.198214
0.116	-0.184071
0.117	-0.1705
0.118	-0.1565
0.119	-0.142571
0.12	-0.129071
0.121	-0.114964
0.122	-0.101143
0.123	-0.0880714
0.124	-0.0743929
0.125	-0.0609643
0.126	-0.04775
0.127	-0.0344464
0.128	-0.020775
0.129	-0.00787143
0.13	0.00512143
0.131	0.01815
0.132	0.0312143
0.133	0.0437143
0.134	0.0566429
0.135	0.0695
0.136	0.0816429
0.137	0.0945
0.138	0.10725
0.139	0.119393
0.14	0.13175
0.141	0.144571
0.142	0.156464
0.143	0.168857
0.144	0.180964
0.145	0.192857
0.146	0.204786
0.147	0.217071
0.148	0.229179
0.149	0.24075
0.15	0.252607
0.151	0.264679
0.152	0.276321
0.153	0.288143
0.154	0.300107
0.155	0.311071
0.156	0.322929
0.157	0.333929
0.158	0.345071
0.159	0.356571
0.16	0.368214
0.161	0.379286
0.162	0.390357
0.163	0.401429
0.164	0.4125
0.165	0.423214
0.166	0.434643
0.167	0.446071
0.168	0.456429
0.169	0.467143
0.17	0.477857
0.171	0.488214
0.172	0.499286
0.173	0.51
0.174	0.520357
0.175	0.531071
0.176	0.541429
0.177	0.552143
0.178	0.5625
0.179	0.573214
0.18	0.583571
0.181	0.593571
0.182	0.603571
0.183	0.613929
0.184	0.623571
0.185	0.633929
0.186	0.644286
0.187	0.653571
0.188	0.663929
0.189	0.673929
0.19	0.683571
0.191	0.693571
0.192	0.703929
0.193	0.713214
0.194	0.722857
0.195	0.7325
0.196	0.742143
0.197	0.751429
0.198	0.761429
0.199	0.770714
0.2	0.779643
0.201	0.789286
0.202	0.798929
0.203	0.808214
0.204	0.8175
0.205	0.827857
0.206	0.836429
0.207	0.845357
0.208	0.854286
0.209	0.863571
0.21	0.8725
0.211	0.881786
0.212	0.890714
0.213	0.899286
0.214	0.908214
0.215	0.917143
0.216	0.925714
0.217	0.935
0.218	0.943929
0.219	0.9525
0.22	0.961071
0.221	0.969643
0.222	0.978214
0.223	0.986786
0.224	0.995714
0.225	1.00393
0.226	1.0125
0.227	1.02071
0.228	1.02929
0.229	1.0375
0.23	1.04607
0.231	1.05464
0.232	1.06214
0.233	1.07071
0.234	1.07893
0.235	1.08714
0.236	1.09536
0.237	1.10393
0.238	1.11143
0.239	1.11964
0.24	1.1275
0.241	1.13571
0.242	1.14357
0.243	1.15179
0.244	1.16
0.245	1.1675
0.246	1.17536
0.247	1.18286
0.248	1.19071
0.249	1.19857
0.25	1.20643
0.251	1.21357
0.252	1.22143
0.253	1.22929
0.254	1.23679
0.255	1.24429
0.256	1.25214
0.257	1.25964
0.258	1.26643
0.259	1.27393
0.26	1.28143
0.261	1.28857
0.262	1.29643
0.263	1.30357
0.264	1.31071
0.265	1.31786
0.266	1.325
0.267	1.33214
0.268	1.33964
0.269	1.34714
0.27	1.35393
0.271	1.36071
0.272	1.36786
0.273	1.375
0.274	1.38214
0.275	1.38929
0.276	1.39643
0.277	1.40286
0.278	1.41
0.279	1.41679
0.28	1.42357
0.281	1.43071
0.282	1.43786
0.283	1.44429
0.284	1.45107
0.285	1.45786
0.286	1.46393
0.287	1.47071
0.288	1.4775
0.289	1.48393
0.29	1.49071
0.291	1.49714
0.292	1.50393
0.293	1.51036
0.294	1.51714
0.295	1.52393
0.296	1.53
0.297	1.53643
0.298	1.54286
0.299	1.54893
0.3	1.55536
0.301	1.56214
0.302	1.56821
0.303	1.57429
0.304	1.58071
0.305	1.58679
0.306	1.59321
0.307	1.59964
0.308	1.60571
0.309	1.61143
0.31	1.6175
0.311	1.62393
0.312	1.62964
0.313	1.63571
0.314	1.64214
0.315	1.6475
0.316	1.65357
0.317	1.65964
0.318	1.66536
0.319	1.67143
0.32	1.67786
0.321	1.68357
0.322	1.68929
0.323	1.695
0.324	1.70107
0.325	1.70643
0.326	1.7125
0.327	1.71857
0.328	1.72357
0.329	1.72964
0.33	1.73536
0.331	1.74071
0.332	1.74643
0.333	1.7525
0.334	1.7575
0.335	1.76321
0.336	1.76857
0.337	1.77393
0.338	1.77964
0.339	1.785
0.34	1.79071
0.341	1.79607
0.342	1.80143
0.343	1.80679
0.344	1.81179
0.345	1.8175
0.346	1.82357
0.347	1.82821
0.348	1.83357
0.349	1.83893
0.35	1.84393
0.351	1.84929
0.352	1.85464
0.353	1.86
0.354	1.865
0.355	1.87
0.356	1.87536
0.357	1.88036
0.358	1.88571
0.359	1.89143
0.36	1.89571
0.361	1.90071
0.362	1.90571
0.363	1.91036
0.364	1.91571
0.365	1.92071
0.366	1.92536
0.367	1.93036
0.368	1.93536
0.369	1.94
0.37	1.945
0.371	1.95036
0.372	1.955
0.373	1.95964
0.374	1.96429
0.375	1.96893
0.376	1.97357
0.377	1.97893
0.378	1.98357
0.379	1.98786
0.38	1.99286
0.381	1.9975
0.382	2.00214
0.383	2.00679
0.384	2.01179
0.385	2.01607
0.386	2.02036
0.387	2.025
0.388	2.02964
0.389	2.03393
0.39	2.03857
0.391	2.04321
0.392	2.04714
0.393	2.05179
0.394	2.05643
0.395	2.06071
0.396	2.06536
0.397	2.07
0.398	2.07429
0.399	2.07821
0.4	2.0825
0.401	2.08714
0.402	2.09143
0.403	2.09571
0.404	2.1
0.405	2.10393
0.406	2.10857
0.407	2.11286
0.408	2.11679
0.409	2.12214
0.41	2.1275
0.411	2.13036
0.412	2.13464
0.413	2.13857
0.414	2.1425
0.415	2.14643
0.416	2.15071
0.417	2.15429
0.418	2.15821
0.419	2.16214
0.42	2.16643
0.421	2.17
0.422	2.17429
0.423	2.17893
0.424	2.18179
0.425	2.18571
0.426	2.19
0.427	2.19357
0.428	2.1975
0.429	2.20179
0.43	2.20536
0.431	2.20929
0.432	2.21321
0.433	2.21679
0.434	2.22071
0.435	2.22464
0.436	2.22857
0.437	2.23179
0.438	2.23571
0.439	2.23964
0.44	2.24286
0.441	2.24679
0.442	2.25071
0.443	2.25393
0.444	2.25786
0.445	2.26143
0.446	2.265
0.447	2.26857
0.448	2.2725
0.449	2.27571
0.45	2.27929
0.451	2.2825
0.452	2.28643
0.453	2.28964
0.454	2.29321
0.455	2.29714
0.456	2.3
0.457	2.30321
0.458	2.30714
0.459	2.31036
0.46	2.31393
0.461	2.31786
0.462	2.32071
0.463	2.32393
0.464	2.32714
0.465	2.33036
0.466	2.33357
0.467	2.33714
0.468	2.34036
0.469	2.34357
0.47	2.34679
0.471	2.35
0.472	2.35321
0.473	2.35679
0.474	2.36036
0.475	2.36286
0.476	2.36607
0.477	2.36929
0.478	2.3725
0.479	2.37536
0.48	2.37893
0.481	2.38179
0.482	2.385
0.483	2.38821
0.484	2.39107
0.485	2.39393
0.486	2.3975
0.487	2.40071
0.488	2.40321
0.489	2.40643
0.49	2.40929
0.491	2.41214
0.492	2.41536
0.493	2.41821
0.494	2.42107
0.495	2.42429
0.496	2.42679
0.497	2.43
0.498	2.43286
0.499	2.43607
0.5	2.43893
0.501	2.44107
0.502	2.44429
0.503	2.44714
0.504	2.44929
0.505	2.4525
0.506	2.45571
0.507	2.45821
0.508	2.46107
0.509	2.46393
0.51	2.46643
0.511	2.46929
0.512	2.4725
0.513	2.475
0.514	2.4775
0.515	2.48
0.516	2.48286
0.517	2.48536
0.518	2.48821
0.519	2.49107
0.52	2.49321
0.521	2.49607
0.522	2.49857
0.523	2.50107
0.524	2.50393
0.525	2.50679
0.526	2.50929
0.527	2.51179
0.528	2.51393
0.529	2.51643
0.53	2.51893
0.531	2.52179
0.532	2.52429
0.533	2.52643
0.534	2.52929
0.535	2.53179
0.536	2.53393
0.537	2.53643
0.538	2.53929
0.539	2.54107
0.54	2.54393
0.541	2.54607
0.542	2.54857
0.543	2.55071
0.544	2.55321
0.545	2.55571
0.546	2.55786
0.547	2.56036
0.548	2.5625
0.549	2.56464
0.55	2.5675
0.551	2.57
0.552	2.57179
0.553	2.57429
0.554	2.57643
0.555	2.57821
0.556	2.58071
0.557	2.58321
0.558	2.585
0.559	2.5875
0.56	2.58929
0.561	2.59179
0.562	2.59393
0.563	2.59643
0.564	2.59857
0.565	2.60036
0.566	2.6025
0.567	2.60464
0.568	2.60679
0.569	2.60893
0.57	2.61107
0.571	2.61286
0.572	2.615
0.573	2.61714
0.574	2.61929
0.575	2.62107
0.576	2.62357
0.577	2.62536
0.578	2.62714
0.579	2.62929
0.58	2.63143
0.581	2.63321
0.582	2.63536
0.583	2.6375
0.584	2.63893
0.585	2.64107
0.586	2.64321
0.587	2.645
0.588	2.64714
0.589	2.64929
0.59	2.65071
0.591	2.65286
0.592	2.65464
0.593	2.65643
0.594	2.65821
0.595	2.66036
0.596	2.66214
0.597	2.66357
0.598	2.66571
0.599	2.66786
0.6	2.66929
0.601	2.67143
0.602	2.67357
0.603	2.675
0.604	2.67643
0.605	2.67857
0.606	2.68
0.607	2.68179
0.608	2.68393
0.609	2.68571
0.61	2.68714
0.611	2.68893
0.612	2.69071
0.613	2.69214
0.614	2.69429
0.615	2.69679
0.616	2.6975
0.617	2.69929
0.618	2.70071
0.619	2.70214
0.62	2.70393
0.621	2.70607
0.622	2.70714
0.623	2.70893
0.624	2.71036
0.625	2.71214
0.626	2.71393
0.627	2.71571
0.628	2.7175
0.629	2.71857
0.63	2.72
0.631	2.72179
0.632	2.72286
0.633	2.72464
0.634	2.72643
0.635	2.7275
0.636	2.72893
0.637	2.73071
0.638	2.73214
0.639	2.73393
0.64	2.73571
0.641	2.73679
0.642	2.73821
0.643	2.73964
0.644	2.74107
0.645	2.7425
0.646	2.74429
0.647	2.74571
0.648	2.74643
0.649	2.74821
0.65	2.74964
0.651	2.75071
0.652	2.7525
0.653	2.75429
0.654	2.75536
0.655	2.75679
0.656	2.75821
0.657	2.75964
0.658	2.76071
0.659	2.7625
0.66	2.76393
0.661	2.765
0.662	2.76643
0.663	2.76786
0.664	2.76893
0.665	2.77071
0.666	2.77214
0.667	2.77286
0.668	2.77429
0.669	2.77571
0.67	2.77679
0.671	2.77821
0.672	2.77964
0.673	2.78071
0.674	2.78143
0.675	2.78286
0.676	2.78429
0.677	2.78536
0.678	2.78679
0.679	2.78857
0.68	2.78893
0.681	2.79036
0.682	2.79179
0.683	2.79286
0.684	2.79393
0.685	2.79536
0.686	2.79643
0.687	2.7975
0.688	2.79893
0.689	2.8
0.69	2.80107
0.691	2.80286
0.692	2.80393
0.693	2.80464
0.694	2.80571
0.695	2.80714
0.696	2.80786
0.697	2.80893
0.698	2.81036
0.699	2.81143
0.7	2.8125
0.701	2.81357
0.702	2.81464
0.703	2.81536
0.704	2.81714
0.705	2.81821
0.706	2.81893
0.707	2.82
0.708	2.82107
0.709	2.82179
0.71	2.82357
0.711	2.82464
0.712	2.82536
0.713	2.82643
0.714	2.8275
0.715	2.82857
0.716	2.82964
0.717	2.83107
0.718	2.83143
0.719	2.83214
0.72	2.83321
0.721	2.83429
0.722	2.835
0.723	2.83607
0.724	2.8375
0.725	2.83786
0.726	2.83893
0.727	2.84
0.728	2.84071
0.729	2.84214
0.73	2.84357
0.731	2.84357
0.732	2.845
0.733	2.84607
0.734	2.84679
0.735	2.8475
0.736	2.84857
0.737	2.84929
0.738	2.85036
0.739	2.85107
0.74	2.85179
0.741	2.85286
0.742	2.85429
0.743	2.85536
0.744	2.85571
0.745	2.85643
0.746	2.8575
0.747	2.85821
0.748	2.85893
0.749	2.86
0.75	2.86071
0.751	2.86143
0.752	2.86214
0.753	2.86321
0.754	2.86393
0.755	2.865
0.756	2.86607
0.757	2.86643
0.758	2.8675
0.759	2.86821
0.76	2.86857
0.761	2.86964
0.762	2.87071
0.763	2.87107
0.764	2.87214
0.765	2.87286
0.766	2.87357
0.767	2.87429
0.768	2.87571
0.769	2.87643
0.77	2.87679
0.771	2.8775
0.772	2.87821
0.773	2.87857
0.774	2.87964
0.775	2.88071
0.776	2.88071
0.777	2.88179
0.778	2.8825
0.779	2.88321
0.78	2.88429
0.781	2.885
0.782	2.88536
0.783	2.88643
0.784	2.88679
0.785	2.8875
0.786	2.88821
0.787	2.88893
0.788	2.89
0.789	2.89036
0.79	2.89107
0.791	2.89179
0.792	2.8925
0.793	2.89357
0.794	2.89429
0.795	2.89464
0.796	2.89536
0.797	2.89571
0.798	2.89643
0.799	2.89714
0.8	2.89821
0.801	2.89857
0.802	2.89929
0.803	2.89964
0.804	2.90071
0.805	2.90107
0.806	2.90214
0.807	2.90286
0.808	2.90286
0.809	2.90393
0.81	2.90429
0.811	2.905
0.812	2.90571
0.813	2.90679
0.814	2.90679
0.815	2.9075
0.816	2.90821
0.817	2.90893
0.818	2.90929
0.819	2.9125
0.82	2.91286
0.821	2.9125
0.822	2.91286
0.823	2.91357
0.824	2.91357
0.825	2.91464
0.826	2.91536
0.827	2.91536
0.828	2.91607
0.829	2.91679
0.83	2.91714
0.831	2.91786
0.832	2.91857
0.833	2.91893
0.834	2.91929
0.835	2.91964
0.836	2.92036
0.837	2.92071
0.838	2.92143
0.839	2.92214
0.84	2.9225
0.841	2.92321
0.842	2.92357
0.843	2.92393
0.844	2.925
0.845	2.92571
0.846	2.92571
0.847	2.92643
0.848	2.92679
0.849	2.9275
0.85	2.92786
0.851	2.92857
0.852	2.92929
0.853	2.92929
0.854	2.93
0.855	2.93071
0.856	2.93071
0.857	2.93179
0.858	2.9325
0.859	2.93286
0.86	2.93321
0.861	2.93357
0.862	2.93393
0.863	2.93464
0.864	2.93571
0.865	2.93607
0.866	2.93643
0.867	2.93714
0.868	2.9375
0.869	2.93786
0.87	2.93893
0.871	2.93964
0.872	2.93929
0.873	2.94
0.874	2.94071
0.875	2.94071
0.876	2.94143
0.877	2.9425
0.878	2.9425
0.879	2.94321
0.88	2.94357
0.881	2.94393
0.882	2.94464
0.883	2.94536
0.884	2.94571
0.885	2.94607
0.886	2.94643
0.887	2.94714
0.888	2.9475
0.889	2.94821
0.89	2.94893
0.891	2.94893
0.892	2.94964
0.893	2.95
0.894	2.95071
0.895	2.95107
0.896	2.95214
0.897	2.9525
0.898	2.95286
0.899	2.95321
0.9	2.95393
0.901	2.95393
0.902	2.955
0.903	2.95571
0.904	2.95536
0.905	2.95607
0.906	2.95679
0.907	2.95679
0.908	2.95786
0.909	2.95857
0.91	2.95893
0.911	2.95929
0.912	2.96
0.913	2.96036
0.914	2.96107
0.915	2.96179
0.916	2.96214
0.917	2.96214
0.918	2.96286
0.919	2.96357
0.92	2.96393
0.921	2.965
0.922	2.96571
0.923	2.96571
0.924	2.96643
0.925	2.96679
0.926	2.9675
0.927	2.96786
0.928	2.96857
0.929	2.96893
0.93	2.96929
0.931	2.97
0.932	2.97071
0.933	2.97107
0.934	2.97179
0.935	2.9725
0.936	2.9725
0.937	2.97357
0.938	2.97393
0.939	2.97429
0.94	2.975
0.941	2.97571
0.942	2.97607
0.943	2.97679
0.944	2.97714
0.945	2.97786
0.946	2.97821
0.947	2.97964
0.948	2.98
0.949	2.98036
0.95	2.98107
0.951	2.98179
0.952	2.98179
0.953	2.98286
0.954	2.98357
0.955	2.98393
0.956	2.98464
0.957	2.98536
0.958	2.98571
0.959	2.98643
0.96	2.98786
0.961	2.98821
0.962	2.98857
0.963	2.98929
0.964	2.98964
0.965	2.99036
0.966	2.99107
0.967	2.99214
0.968	2.99214
0.969	2.99321
0.97	2.99393
0.971	2.99429
0.972	2.99536
0.973	2.99643
0.974	2.99679
0.975	2.9975
0.976	2.99786
0.977	2.99893
0.978	2.99929
0.979	3.00036
0.98	3.00107
0.981	3.00143
0.982	3.00214
0.983	3.00321
0.984	3.00393
0.985	3.005
0.986	3.00571
0.987	3.00607
0.988	3.00714
0.989	3.0075
0.99	3.00857
0.991	3.00929
0.992	3.01036
0.993	3.01107
0.994	3.01179
0.995	3.0125
0.996	3.01357
0.997	3.01429
0.998	3.01536
0.999	3.01643
1	2.95464
0.999	2.83607
0.998	2.75357
0.997	2.68714
0.996	2.62964
0.995	2.57893
0.994	2.5325
0.993	2.48929
0.992	2.44893
0.991	2.41143
0.99	2.37607
0.989	2.34214
0.988	2.30929
0.987	2.27857
0.986	2.24821
0.985	2.21857
0.984	2.19071
0.983	2.16357
0.982	2.13714
0.981	2.11143
0.98	2.08643
0.979	2.06179
0.978	2.03786
0.977	2.015
0.976	1.99214
0.975	1.96929
0.974	1.9475
0.973	1.92536
0.972	1.90429
0.971	1.88393
0.97	1.86321
0.969	1.84286
0.968	1.82357
0.967	1.80393
0.966	1.78464
0.965	1.76571
0.964	1.74679
0.963	1.72893
0.962	1.71071
0.961	1.69286
0.96	1.67429
0.959	1.65714
0.958	1.64
0.957	1.62286
0.956	1.60571
0.955	1.58964
0.954	1.57286
0.953	1.55643
0.952	1.54036
0.951	1.52429
0.95	1.50857
0.949	1.49321
0.948	1.4775
0.947	1.46179
0.946	1.44643
0.945	1.43143
0.944	1.41643
0.943	1.40143
0.942	1.38714
0.941	1.37214
0.94	1.3575
0.939	1.34357
0.938	1.32893
0.937	1.315
0.936	1.30143
0.935	1.28714
0.934	1.27286
0.933	1.25929
0.932	1.24571
0.931	1.2325
0.93	1.21929
0.929	1.20571
0.928	1.1925
0.927	1.17893
0.926	1.16643
0.925	1.15357
0.924	1.14036
0.923	1.12821
0.922	1.115
0.921	1.10179
0.92	1.08964
0.919	1.07679
0.918	1.06429
0.917	1.05214
0.916	1.04
0.915	1.0275
0.914	1.01571
0.913	1.00321
0.912	0.991429
0.911	0.979643
0.91	0.967857
0.909	0.955714
0.908	0.943571
0.907	0.932143
0.906	0.920357
0.905	0.908929
0.904	0.897857
0.903	0.886071
0.902	0.874643
0.901	0.863571
0.9	0.852143
0.899	0.841071
0.898	0.829643
0.897	0.818571
0.896	0.807143
0.895	0.796071
0.894	0.785357
0.893	0.774286
0.892	0.763214
0.891	0.753214
0.89	0.742143
0.889	0.731071
0.888	0.720357
0.887	0.709643
0.886	0.698929
0.885	0.688929
0.884	0.678571
0.883	0.6675
0.882	0.656786
0.881	0.646786
0.88	0.636429
0.879	0.626071
0.878	0.616071
0.877	0.605714
0.876	0.595357
0.875	0.585714
0.874	0.575357
0.873	0.565
0.872	0.555714
0.871	0.545
0.87	0.534643
0.869	0.525
0.868	0.515
0.867	0.505357
0.866	0.495357
0.865	0.485714
0.864	0.475714
0.863	0.466071
0.862	0.456786
0.861	0.447143
0.86	0.437143
0.859	0.428214
0.858	0.418214
0.857	0.408571
0.856	0.399286
0.855	0.389643
0.854	0.380357
0.853	0.371071
0.852	0.361786
0.851	0.352
0.85	0.342786
0.849	0.333643
0.848	0.324643
0.847	0.315429
0.846	0.306429
0.845	0.296821
0.844	0.2875
0.843	0.27875
0.842	0.269536
0.841	0.260607
0.84	0.251786
0.839	0.242536
0.838	0.233393
0.837	0.224464
0.836	0.2155
0.835	0.206679
0.834	0.197964
0.833	0.18925
0.832	0.180107
0.831	0.171214
0.83	0.162929
0.829	0.153964
0.828	0.145071
0.827	0.136893
0.826	0.128107
0.825	0.1195
0.824	0.111357
0.823	0.1025
0.822	0.0941429
0.821	0.0856071
0.82	0.0768929
0.819	0.0656429
0.818	0.0581071
0.817	0.0502857
0.816	0.0417857
0.815	0.0335893
0.814	0.02575
0.813	0.0169786
0.812	0.00851786
0.811	0.000634286
0.81	-0.007825
0.809	-0.0161393
0.808	-0.023925
0.807	-0.0324429
0.806	-0.0411786
0.805	-0.0491071
0.804	-0.0573214
0.803	-0.0652857
0.802	-0.0733929
0.801	-0.0814643
0.8	-0.0897857
0.799	-0.09775
0.798	-0.105393
0.797	-0.113357
0.796	-0.1215
0.795	-0.129179
0.794	-0.137536
0.793	-0.145714
0.792	-0.153286
0.791	-0.161393
0.79	-0.169214
0.789	-0.176964
0.788	-0.18475
0.787	-0.19275
0.786	-0.200679
0.785	-0.208357
0.784	-0.216143
0.783	-0.223857
0.782	-0.231107
0.781	-0.23925
0.78	-0.247179
0.779	-0.254357
0.778	-0.262286
0.777	-0.270036
0.776	-0.27725
0.775	-0.285179
0.774	-0.29275
0.773	-0.300321
0.772	-0.30775
0.771	-0.315286
0.77	-0.322857
0.769	-0.330179
0.768	-0.338357
0.767	-0.345893
0.766	-0.353036
0.765	-0.360714
0.764	-0.367857
0.763	-0.374643
0.762	-0.3825
0.761	-0.39
0.76	-0.397143
0.759	-0.404643
0.758	-0.411786
0.757	-0.418929
0.756	-0.426071
0.755	-0.433929
0.754	-0.441071
0.753	-0.448571
0.752	-0.455357
0.751	-0.462857
0.75	-0.469643
0.749	-0.477143
0.748	-0.484286
0.747	-0.491071
0.746	-0.498214
0.745	-0.505714
0.744	-0.512143
0.743	-0.519286
0.742	-0.526786
0.741	-0.533929
0.74	-0.540714
0.739	-0.547857
0.738	-0.554643
0.737	-0.561786
0.736	-0.568929
0.735	-0.576071
0.734	-0.5825
0.733	-0.59
0.732	-0.596786
0.731	-0.603214
0.73	-0.610714
0.729	-0.617857
0.728	-0.624286
0.727	-0.631429
0.726	-0.638214
0.725	-0.644643
0.724	-0.651429
0.723	-0.658571
0.722	-0.665
0.721	-0.671786
0.72	-0.678571
0.719	-0.685
0.718	-0.691429
0.717	-0.698929
0.716	-0.705714
0.715	-0.712143
0.714	-0.718929
0.713	-0.725714
0.712	-0.732143
0.711	-0.738929
0.71	-0.745714
0.709	-0.752143
0.708	-0.758929
0.707	-0.765357
0.706	-0.771786
0.705	-0.778214
0.704	-0.785357
0.703	-0.791786
0.702	-0.797857
0.701	-0.804286
0.7	-0.811071
0.699	-0.817143
0.698	-0.823929
0.697	-0.830714
0.696	-0.836786
0.695	-0.843214
0.694	-0.849643
0.693	-0.855714
0.692	-0.862143
0.691	-0.869286
0.69	-0.875357
0.689	-0.881786
0.688	-0.887857
0.687	-0.894286
0.686	-0.900357
0.685	-0.906786
0.684	-0.913214
0.683	-0.919286
0.682	-0.925714
0.681	-0.931786
0.68	-0.9375
0.679	-0.943929
0.678	-0.950714
0.677	-0.956786
0.676	-0.962857
0.675	-0.968929
0.674	-0.974643
0.673	-0.981071
0.672	-0.9875
0.671	-0.993929
0.67	-0.999286
0.669	-1.00536
0.668	-1.01143
0.667	-1.01714
0.666	-1.02393
0.665	-1.03036
0.664	-1.03607
0.663	-1.04214
0.662	-1.04821
0.661	-1.05393
0.66	-1.06
0.659	-1.06643
0.658	-1.07214
0.657	-1.07821
0.656	-1.08357
0.655	-1.08964
0.654	-1.09536
0.653	-1.10179
0.652	-1.10821
0.651	-1.11357
0.65	-1.11964
0.649	-1.12571
0.648	-1.13107
0.647	-1.13679
0.646	-1.14321
0.645	-1.14893
0.644	-1.15464
0.643	-1.16036
0.642	-1.16607
0.641	-1.17179
0.64	-1.17786
0.639	-1.18393
0.638	-1.18929
0.637	-1.19536
0.636	-1.20107
0.635	-1.20643
0.634	-1.21214
0.633	-1.21821
0.632	-1.22321
0.631	-1.22929
0.63	-1.23464
0.629	-1.24036
0.628	-1.24607
0.627	-1.25214
0.626	-1.25786
0.625	-1.26321
0.624	-1.26893
0.623	-1.27429
0.622	-1.27964
0.621	-1.28571
0.62	-1.29107
0.619	-1.29643
0.618	-1.30214
0.617	-1.30786
0.616	-1.31286
0.615	-1.31893
0.614	-1.325
0.613	-1.33
0.612	-1.33571
0.611	-1.34107
0.61	-1.34643
0.609	-1.35179
0.608	-1.3575
0.607	-1.36286
0.606	-1.36786
0.605	-1.37357
0.604	-1.37929
0.603	-1.38393
0.602	-1.39
0.601	-1.39536
0.6	-1.40036
0.599	-1.40607
0.598	-1.41143
0.597	-1.41643
0.596	-1.42179
0.595	-1.4275
0.594	-1.4325
0.593	-1.43786
0.592	-1.44286
0.591	-1.44857
0.59	-1.45321
0.589	-1.45929
0.588	-1.46464
0.587	-1.46964
0.586	-1.475
0.585	-1.48
0.584	-1.485
0.583	-1.49036
0.582	-1.49571
0.581	-1.50071
0.58	-1.50607
0.579	-1.51107
0.578	-1.51607
0.577	-1.52107
0.576	-1.52714
0.575	-1.53179
0.574	-1.53679
0.573	-1.54214
0.572	-1.54714
0.571	-1.55179
0.57	-1.5575
0.569	-1.56214
0.568	-1.56714
0.567	-1.5725
0.566	-1.5775
0.565	-1.58214
0.564	-1.5875
0.563	-1.59286
0.562	-1.59786
0.561	-1.60286
0.56	-1.60786
0.559	-1.61286
0.558	-1.6175
0.557	-1.6225
0.556	-1.62786
0.555	-1.6325
0.554	-1.6375
0.553	-1.6425
0.552	-1.64679
0.551	-1.65214
0.55	-1.6575
0.549	-1.66214
0.548	-1.66679
0.547	-1.67179
0.546	-1.67643
0.545	-1.68143
0.544	-1.68643
0.543	-1.69143
0.542	-1.69607
0.541	-1.70071
0.54	-1.70571
0.539	-1.71
0.538	-1.71536
0.537	-1.72036
0.536	-1.725
0.535	-1.73
0.534	-1.73464
0.533	-1.73929
0.532	-1.74429
0.531	-1.74893
0.53	-1.75357
0.529	-1.75857
0.528	-1.76286
0.527	-1.76786
0.526	-1.77179
0.525	-1.77714
0.524	-1.78179
0.523	-1.78607
0.522	-1.79107
0.521	-1.79571
0.52	-1.8
0.519	-1.805
0.518	-1.80964
0.517	-1.81429
0.516	-1.81893
0.515	-1.82357
0.514	-1.82786
0.513	-1.8325
0.512	-1.8375
0.511	-1.84214
0.51	-1.84643
0.509	-1.85107
0.508	-1.85571
0.507	-1.85964
0.506	-1.86464
0.505	-1.86929
0.504	-1.87393
0.503	-1.87821
0.502	-1.88286
0.501	-1.88714
0.5	-1.89143
0.499	-1.89643
0.498	-1.90107
0.497	-1.90571
0.496	-1.90964
0.495	-1.91393
0.494	-1.91821
0.493	-1.92286
0.492	-1.9275
0.491	-1.93143
0.49	-1.93607
0.489	-1.94071
0.488	-1.94429
0.487	-1.94929
0.486	-1.95357
0.485	-1.95786
0.484	-1.96214
0.483	-1.96679
0.482	-1.97107
0.481	-1.97536
0.48	-1.98
0.479	-1.98429
0.478	-1.98857
0.477	-1.99286
0.476	-1.99714
0.475	-2.00071
0.474	-2.00571
0.473	-2.01036
0.472	-2.01393
0.471	-2.01857
0.47	-2.0225
0.469	-2.02679
0.468	-2.03107
0.467	-2.03536
0.466	-2.03964
0.465	-2.04357
0.464	-2.04786
0.463	-2.05179
0.462	-2.05571
0.461	-2.06036
0.46	-2.065
0.459	-2.06857
0.458	-2.07286
0.457	-2.07714
0.456	-2.08071
0.455	-2.08536
0.454	-2.08964
0.453	-2.09357
0.452	-2.09786
0.451	-2.10179
0.45	-2.10571
0.449	-2.10964
0.448	-2.11429
0.447	-2.11857
0.446	-2.12179
0.445	-2.12607
0.444	-2.13
0.443	-2.13357
0.442	-2.13786
0.441	-2.14214
0.44	-2.14607
0.439	-2.15
0.438	-2.15393
0.437	-2.1575
0.436	-2.16179
0.435	-2.16643
0.434	-2.17036
0.433	-2.17393
0.432	-2.17786
0.431	-2.18214
0.43	-2.18571
0.429	-2.19
0.428	-2.19393
0.427	-2.19714
0.426	-2.20143
0.425	-2.20536
0.424	-2.20857
0.423	-2.21286
0.422	-2.21714
0.421	-2.22071
0.42	-2.22464
0.419	-2.22857
0.418	-2.2325
0.417	-2.23607
0.416	-2.24
0.415	-2.24393
0.414	-2.2475
0.413	-2.25143
0.412	-2.25536
0.411	-2.25857
0.41	-2.26393
0.409	-2.26857
0.408	-2.27179
0.407	-2.27536
0.406	-2.27893
0.405	-2.2825
0.404	-2.28607
0.403	-2.29036
0.402	-2.29393
0.401	-2.2975
0.4	-2.30107
0.399	-2.305
0.398	-2.30821
0.397	-2.31214
0.396	-2.31643
0.395	-2.31964
0.394	-2.32321
0.393	-2.32714
0.392	-2.33036
0.391	-2.33429
0.39	-2.33786
0.389	-2.34143
0.388	-2.345
0.387	-2.34857
0.386	-2.35214
0.385	-2.35571
0.384	-2.36036
0.383	-2.36429
0.382	-2.36679
0.381	-2.37071
0.38	-2.37393
0.379	-2.37714
0.378	-2.38107
0.377	-2.38464
0.376	-2.38786
0.375	-2.39143
0.374	-2.395
0.373	-2.39821
0.372	-2.40179
0.371	-2.40571
0.37	-2.40929
0.369	-2.4125
0.368	-2.41607
0.367	-2.41964
0.366	-2.42286
0.365	-2.42679
0.364	-2.43036
0.363	-2.43321
0.362	-2.43679
0.361	-2.44036
0.36	-2.44357
0.359	-2.44714
0.358	-2.45107
0.357	-2.45429
0.356	-2.45786
0.355	-2.46143
0.354	-2.46464
0.353	-2.46786
0.352	-2.47179
0.351	-2.47464
0.35	-2.47786
0.349	-2.48179
0.348	-2.48536
0.347	-2.48857
0.346	-2.49286
0.345	-2.49571
0.344	-2.49857
0.343	-2.50214
0.342	-2.50571
0.341	-2.50821
0.34	-2.51143
0.339	-2.51536
0.338	-2.51857
0.337	-2.5225
0.336	-2.525
0.335	-2.52857
0.334	-2.53107
0.333	-2.535
0.332	-2.53821
0.331	-2.54071
0.33	-2.54429
0.329	-2.54786
0.328	-2.55071
0.327	-2.55429
0.326	-2.55786
0.325	-2.56071
0.324	-2.56393
0.323	-2.56679
0.322	-2.57
0.321	-2.57321
0.32	-2.57679
0.319	-2.58
0.318	-2.58321
0.317	-2.58643
0.316	-2.58964
0.315	-2.5925
0.314	-2.59607
0.313	-2.59893
0.312	-2.60214
0.311	-2.60536
0.31	-2.60821
0.309	-2.61143
0.308	-2.61429
0.307	-2.61786
0.306	-2.62107
0.305	-2.62429
0.304	-2.6275
0.303	-2.63071
0.302	-2.63321
0.301	-2.63679
0.3	-2.64
0.299	-2.6425
0.298	-2.64571
0.297	-2.64893
0.296	-2.6525
0.295	-2.65571
0.294	-2.66
0.293	-2.66286
0.292	-2.665
0.291	-2.66821
0.29	-2.67143
0.289	-2.67464
0.288	-2.67857
0.287	-2.68107
0.286	-2.68393
0.285	-2.68786
0.284	-2.68964
0.283	-2.69143
0.282	-2.69536
0.281	-2.69821
0.28	-2.70036
0.279	-2.70357
0.278	-2.70679
0.277	-2.71
0.276	-2.71321
0.275	-2.71607
0.274	-2.71964
0.273	-2.72286
0.272	-2.72429
0.271	-2.72786
0.27	-2.73
0.269	-2.73429
0.268	-2.73679
0.267	-2.73929
0.266	-2.74214
0.265	-2.74536
0.264	-2.74786
0.263	-2.75071
0.262	-2.75393
0.261	-2.75679
0.26	-2.75964
0.259	-2.76214
0.258	-2.765
0.257	-2.76786
0.256	-2.77107
0.255	-2.77429
0.254	-2.77714
0.253	-2.78
0.252	-2.78321
0.251	-2.78536
0.25	-2.78857
0.249	-2.79179
0.248	-2.79429
0.247	-2.79714
0.246	-2.8
0.245	-2.8025
0.244	-2.80536
0.243	-2.80893
0.242	-2.81143
0.241	-2.81429
0.24	-2.81714
0.239	-2.82
0.238	-2.82214
0.237	-2.82571
0.236	-2.82857
0.235	-2.83071
0.234	-2.83393
0.233	-2.83679
0.232	-2.83893
0.231	-2.84214
0.23	-2.84536
0.229	-2.84821
0.228	-2.85107
0.227	-2.85357
0.226	-2.85607
0.225	-2.85893
0.224	-2.86214
0.223	-2.86464
0.222	-2.8675
0.221	-2.87
0.22	-2.87286
0.219	-2.87536
0.218	-2.87857
0.217	-2.88143
0.216	-2.88393
0.215	-2.88679
0.214	-2.88964
0.213	-2.89214
0.212	-2.895
0.211	-2.8975
0.21	-2.90036
0.209	-2.90286
0.208	-2.90536
0.207	-2.90821
0.206	-2.91071
0.205	-2.91429
0.204	-2.91714
0.203	-2.91964
0.202	-2.9225
0.201	-2.92536
0.2	-2.9275
0.199	-2.93036
0.198	-2.93321
0.197	-2.93571
0.196	-2.93821
0.195	-2.94107
0.194	-2.94357
0.193	-2.94607
0.192	-2.94929
0.191	-2.95214
0.19	-2.955
0.189	-2.9575
0.188	-2.96
0.187	-2.96214
0.186	-2.96607
0.185	-2.96821
0.184	-2.97
0.183	-2.97286
0.182	-2.97571
0.181	-2.97821
0.18	-2.98107
0.179	-2.98429
0.178	-2.98714
0.177	-2.98929
0.176	-2.9925
0.175	-2.995
0.174	-2.99786
0.173	-3.00036
0.172	-3.0025
0.171	-3.00464
0.17	-3.0075
0.169	-3.01
0.168	-3.0125
0.167	-3.01571
0.166	-3.01857
0.165	-3.02143
0.164	-3.02429
0.163	-3.02714
0.162	-3.02893
0.161	-3.03214
0.16	-3.03429
0.159	-3.03643
0.158	-3.03893
0.157	-3.04179
0.156	-3.04429
0.155	-3.04607
0.154	-3.05
0.153	-3.0525
0.152	-3.055
0.151	-3.0575
0.15	-3.05964
0.149	-3.06214
0.148	-3.06464
0.147	-3.0675
0.146	-3.07
0.145	-3.0725
0.144	-3.07536
0.143	-3.07786
0.142	-3.08
0.141	-3.08321
0.14	-3.08607
0.139	-3.08857
0.138	-3.09107
0.137	-3.09357
0.136	-3.09571
0.135	-3.09893
0.134	-3.10143
0.133	-3.10357
0.132	-3.10643
0.131	-3.10893
0.13	-3.11143
0.129	-3.11393
0.128	-3.11679
0.127	-3.11964
0.126	-3.12214
0.125	-3.12464
0.124	-3.12714
0.123	-3.12929
0.122	-3.1325
0.121	-3.135
0.12	-3.1375
0.119	-3.14
0.118	-3.14286
0.117	-3.145
0.116	-3.1475
0.115	-3.15071
0.114	-3.15321
0.113	-3.15571
0.112	-3.15821
0.111	-3.16071
0.11	-3.16321
0.109	-3.16571
0.108	-3.16893
0.107	-3.17071
0.106	-3.17357
0.105	-3.17607
0.104	-3.17821
0.103	-3.18107
0.102	-3.18429
0.101	-3.18643
0.1	-3.18929
0.099	-3.19179
0.098	-3.19429
0.097	-3.19679
0.096	-3.19964
0.095	-3.2025
0.094	-3.20429
0.093	-3.20714
0.092	-3.21
0.091	-3.21179
0.09	-3.215
0.089	-3.21786
0.088	-3.22036
0.087	-3.22321
0.086	-3.22571
0.085	-3.22821
0.084	-3.23071
0.083	-3.23357
0.082	-3.23607
0.081	-3.23857
0.08	-3.24107
0.079	-3.24357
0.078	-3.24571
0.077	-3.24893
0.076	-3.25179
0.075	-3.25393
0.074	-3.25679
0.073	-3.25929
0.072	-3.26179
0.071	-3.26464
0.07	-3.2675
0.069	-3.27
0.068	-3.2725
0.067	-3.275
0.066	-3.2775
0.065	-3.28
0.064	-3.28321
0.063	-3.28607
0.062	-3.28821
0.061	-3.29107
0.06	-3.29393
0.059	-3.29571
0.058	-3.29893
0.057	-3.30179
0.056	-3.30429
0.055	-3.30679
0.054	-3.30964
0.053	-3.31179
0.052	-3.31464
0.051	-3.31786
0.05	-3.32036
0.049	-3.32286
0.048	-3.32607
0.047	-3.32857
0.046	-3.33107
0.045	-3.33393
0.044	-3.33679
0.043	-3.33929
0.042	-3.34179
0.041	-3.34464
0.04	-3.34714
0.039	-3.35
0.038	-3.35321
0.037	-3.35571
0.036	-3.35857
0.035	-3.36107
0.034	-3.36357
0.033	-3.36643
0.032	-3.36929
0.031	-3.37214
0.03	-3.37464
0.029	-3.3775
0.028	-3.38036
0.027	-3.3825
0.026	-3.38571
0.025	-3.38893
0.024	-3.39143
0.023	-3.39429
0.022	-3.39714
0.021	-3.39964
0.02	-3.40286
0.019	-3.40571
0.018	-3.40893
0.017	-3.41179
0.016	-3.41464
0.015	-3.41679
0.014	-3.41929
0.013	-3.42286
0.012	-3.42571
0.011	-3.42821
0.01	-3.43179
0.009	-3.43571
0.008	-3.43786
0.007	-3.43964
0.006	-3.44286
0.005	-3.44607
0.004	-3.44929
0.003	-3.45214
0.002	-3.45464
[truncated: 1 more rows]

## Sheet: sr_0.08
U	I
0	-4.03214
0.001	-3.87857
0.002	-3.76071
0.003	-3.66071
0.004	-3.575
0.005	-3.49679
0.006	-3.42393
0.007	-3.35607
0.008	-3.29321
0.009	-3.23286
0.01	-3.17571
0.011	-3.12143
0.012	-3.06857
0.013	-3.01786
0.014	-2.96964
0.015	-2.92286
0.016	-2.8775
0.017	-2.83286
0.018	-2.79
0.019	-2.74821
0.02	-2.70714
0.021	-2.66786
0.022	-2.62893
0.023	-2.59071
0.024	-2.55357
0.025	-2.51643
0.026	-2.48036
0.027	-2.44607
0.028	-2.41143
0.029	-2.3775
0.03	-2.34429
0.031	-2.31179
0.032	-2.27929
0.033	-2.24714
0.034	-2.21643
0.035	-2.18536
0.036	-2.155
0.037	-2.12536
0.038	-2.09571
0.039	-2.06643
0.04	-2.03857
0.041	-2.00964
0.042	-1.98143
0.043	-1.95429
0.044	-1.92679
0.045	-1.89964
0.046	-1.87286
0.047	-1.84679
0.048	-1.82071
0.049	-1.79464
0.05	-1.76929
0.051	-1.74321
0.052	-1.71857
0.053	-1.69429
0.054	-1.66964
0.055	-1.645
0.056	-1.62179
0.057	-1.5975
0.058	-1.57357
0.059	-1.55071
0.06	-1.5275
0.061	-1.505
0.062	-1.48214
0.063	-1.45929
0.064	-1.43643
0.065	-1.41429
0.066	-1.39286
0.067	-1.37107
0.068	-1.34929
0.069	-1.32821
0.07	-1.30643
0.071	-1.285
0.072	-1.265
0.073	-1.24393
0.074	-1.22286
0.075	-1.2025
0.076	-1.18214
0.077	-1.16179
0.078	-1.14179
0.079	-1.12214
0.08	-1.1025
0.081	-1.0825
0.082	-1.06357
0.083	-1.04393
0.084	-1.02464
0.085	-1.00571
0.086	-0.986786
0.087	-0.967857
0.088	-0.949286
0.089	-0.930714
0.09	-0.911786
0.091	-0.893929
0.092	-0.875714
0.093	-0.8575
0.094	-0.839286
0.095	-0.821429
0.096	-0.803571
0.097	-0.786071
0.098	-0.768571
0.099	-0.751071
0.1	-0.733214
0.101	-0.716071
0.102	-0.698571
0.103	-0.681071
0.104	-0.665
0.105	-0.647857
0.106	-0.631071
0.107	-0.614643
0.108	-0.598214
0.109	-0.581071
0.11	-0.564643
0.111	-0.548571
0.112	-0.5325
0.113	-0.516071
0.114	-0.500357
0.115	-0.483929
0.116	-0.467857
0.117	-0.452143
0.118	-0.436786
0.119	-0.420714
0.12	-0.405714
0.121	-0.39
0.122	-0.374286
0.123	-0.359643
0.124	-0.343929
0.125	-0.328893
0.126	-0.313643
0.127	-0.298536
0.128	-0.283107
0.129	-0.268357
0.13	-0.253607
0.131	-0.238821
0.132	-0.224214
0.133	-0.209893
0.134	-0.195107
0.135	-0.18025
0.136	-0.166357
0.137	-0.151821
0.138	-0.137571
0.139	-0.123321
0.14	-0.109143
0.141	-0.0946071
0.142	-0.0809643
0.143	-0.0670357
0.144	-0.05325
0.145	-0.0392857
0.146	-0.0255143
0.147	-0.0114429
0.148	0.00225464
0.149	0.0155964
0.15	0.0292429
0.151	0.0428571
0.152	0.0559643
0.153	0.06975
0.154	0.0835714
0.155	0.09625
0.156	0.109429
0.157	0.122464
0.158	0.135143
0.159	0.148107
0.16	0.161357
0.161	0.174214
0.162	0.186857
0.163	0.199607
0.164	0.212393
0.165	0.224893
0.166	0.238214
0.167	0.250964
0.168	0.262964
0.169	0.275464
0.17	0.288107
0.171	0.300179
0.172	0.312929
0.173	0.325393
0.174	0.33725
0.175	0.349393
0.176	0.361429
0.177	0.373571
0.178	0.385714
0.179	0.398214
0.18	0.410357
0.181	0.421786
0.182	0.433571
0.183	0.445714
0.184	0.457143
0.185	0.468929
0.186	0.480714
0.187	0.492143
0.188	0.503571
0.189	0.515
0.19	0.526786
0.191	0.538214
0.192	0.550357
0.193	0.561786
0.194	0.5725
0.195	0.583929
0.196	0.595
0.197	0.606071
0.198	0.617857
0.199	0.628929
0.2	0.639286
0.201	0.650714
0.202	0.661786
0.203	0.6725
0.204	0.683929
0.205	0.695357
0.206	0.706071
0.207	0.716429
0.208	0.727143
0.209	0.737857
0.21	0.748571
0.211	0.758929
0.212	0.77
0.213	0.78
0.214	0.790357
0.215	0.801071
0.216	0.811071
0.217	0.822143
0.218	0.832857
0.219	0.842857
0.22	0.852857
0.221	0.863214
0.222	0.873571
0.223	0.883571
0.224	0.893929
0.225	0.903571
0.226	0.913929
0.227	0.923929
0.228	0.934286
0.229	0.943929
0.23	0.953929
0.231	0.964286
0.232	0.973929
0.233	0.983571
0.234	0.993214
0.235	1.00321
0.236	1.01286
0.237	1.02286
0.238	1.03214
0.239	1.04179
0.24	1.05107
0.241	1.06071
0.242	1.07036
0.243	1.08036
0.244	1.09
0.245	1.09857
0.246	1.10857
0.247	1.11786
0.248	1.12679
0.249	1.13643
0.25	1.14607
0.251	1.155
0.252	1.16429
0.253	1.17321
0.254	1.1825
0.255	1.19179
0.256	1.20143
0.257	1.21
0.258	1.21857
0.259	1.22786
0.26	1.23679
0.261	1.24536
0.262	1.25429
0.263	1.26357
0.264	1.27179
0.265	1.28071
0.266	1.28964
0.267	1.29857
0.268	1.3075
0.269	1.31643
0.27	1.32464
0.271	1.33321
0.272	1.34143
0.273	1.35036
0.274	1.35857
0.275	1.3675
0.276	1.37643
0.277	1.38429
0.278	1.39286
0.279	1.40143
0.28	1.40964
0.281	1.41821
0.282	1.42679
0.283	1.43464
0.284	1.44321
0.285	1.45107
0.286	1.45929
0.287	1.4675
0.288	1.47571
0.289	1.48393
0.29	1.49179
0.291	1.5
0.292	1.50821
0.293	1.51607
0.294	1.52464
0.295	1.53286
0.296	1.54036
0.297	1.54857
0.298	1.55607
0.299	1.56393
0.3	1.57179
0.301	1.58
0.302	1.5875
0.303	1.59536
0.304	1.60286
0.305	1.61071
0.306	1.61857
0.307	1.62643
0.308	1.63429
0.309	1.64143
0.31	1.64929
0.311	1.65679
0.312	1.66393
0.313	1.67179
0.314	1.67964
0.315	1.68643
0.316	1.69393
0.317	1.70179
0.318	1.70893
0.319	1.71643
0.32	1.72464
0.321	1.73143
0.322	1.73857
0.323	1.74571
0.324	1.75286
0.325	1.76
0.326	1.7675
0.327	1.775
0.328	1.78143
0.329	1.78893
0.33	1.79607
0.331	1.80286
0.332	1.81
0.333	1.8175
0.334	1.82429
0.335	1.83143
0.336	1.83821
0.337	1.84536
0.338	1.85214
0.339	1.85929
0.34	1.86643
0.341	1.87286
0.342	1.87964
0.343	1.88643
0.344	1.89321
0.345	1.9
0.346	1.9075
0.347	1.91393
0.348	1.92036
0.349	1.92714
0.35	1.93357
0.351	1.94036
0.352	1.9475
0.353	1.95393
0.354	1.96036
0.355	1.96714
0.356	1.97393
0.357	1.98
0.358	1.98714
0.359	1.99393
0.36	2
0.361	2.00643
0.362	2.0125
0.363	2.01893
0.364	2.02536
0.365	2.03179
0.366	2.03821
0.367	2.04429
0.368	2.05071
0.369	2.05679
0.37	2.06321
0.371	2.06964
0.372	2.07607
0.373	2.08179
0.374	2.08821
0.375	2.09429
0.376	2.1
0.377	2.10679
0.378	2.11286
0.379	2.11857
0.38	2.12464
0.381	2.13107
0.382	2.13714
0.383	2.14321
0.384	2.14964
0.385	2.15536
0.386	2.16071
0.387	2.16679
0.388	2.1725
0.389	2.17821
0.39	2.18464
0.391	2.19071
0.392	2.19571
0.393	2.20214
0.394	2.20786
0.395	2.21357
0.396	2.21964
0.397	2.22571
0.398	2.23107
0.399	2.23643
0.4	2.24214
0.401	2.24786
0.402	2.25357
0.403	2.25964
0.404	2.26536
0.405	2.27036
0.406	2.27607
0.407	2.28179
0.408	2.28714
0.409	2.29357
0.41	2.30071
0.411	2.305
0.412	2.31036
0.413	2.31536
0.414	2.32071
0.415	2.32607
0.416	2.33143
0.417	2.33679
0.418	2.34179
0.419	2.3475
0.42	2.35286
0.421	2.35786
0.422	2.36321
0.423	2.36893
0.424	2.37357
0.425	2.37893
0.426	2.38393
0.427	2.38893
0.428	2.39429
0.429	2.39964
0.43	2.40464
0.431	2.41
0.432	2.41464
0.433	2.42
0.434	2.425
0.435	2.43071
0.436	2.43571
0.437	2.44
0.438	2.445
0.439	2.45
0.44	2.45464
0.441	2.46
0.442	2.465
0.443	2.46964
0.444	2.47464
0.445	2.47929
0.446	2.48429
0.447	2.48929
0.448	2.49464
0.449	2.49929
0.45	2.50357
0.451	2.50857
0.452	2.51357
0.453	2.51786
0.454	2.52286
0.455	2.52786
0.456	2.53214
0.457	2.53714
0.458	2.54179
0.459	2.54643
0.46	2.55107
0.461	2.55643
0.462	2.56071
0.463	2.56536
0.464	2.56964
0.465	2.57429
0.466	2.57857
0.467	2.58321
0.468	2.58786
0.469	2.59179
0.47	2.59643
0.471	2.60107
0.472	2.605
0.473	2.61036
0.474	2.615
0.475	2.61893
0.476	2.62321
0.477	2.6275
0.478	2.63179
0.479	2.63643
0.48	2.64071
0.481	2.645
0.482	2.64929
0.483	2.65357
0.484	2.65786
0.485	2.66179
0.486	2.66679
0.487	2.67107
0.488	2.67464
0.489	2.67893
0.49	2.68321
0.491	2.68714
0.492	2.69143
0.493	2.69571
0.494	2.69929
0.495	2.70393
0.496	2.70786
0.497	2.71179
0.498	2.71571
0.499	2.72036
0.5	2.72429
0.501	2.72786
0.502	2.73179
0.503	2.73607
0.504	2.73964
0.505	2.74393
0.506	2.74786
0.507	2.75179
0.508	2.75571
0.509	2.76
0.51	2.76357
0.511	2.7675
0.512	2.77214
0.513	2.77571
0.514	2.77929
0.515	2.78286
0.516	2.78679
0.517	2.79036
0.518	2.79429
0.519	2.79821
0.52	2.80143
0.521	2.80536
0.522	2.80929
0.523	2.81286
0.524	2.81679
0.525	2.82071
0.526	2.82429
0.527	2.82786
0.528	2.83107
0.529	2.83464
0.53	2.83857
0.531	2.8425
0.532	2.84607
0.533	2.84893
0.534	2.85286
0.535	2.85679
0.536	2.86
0.537	2.86357
0.538	2.8675
0.539	2.87036
0.54	2.87393
0.541	2.8775
0.542	2.88071
0.543	2.88429
0.544	2.8875
0.545	2.89107
0.546	2.89393
0.547	2.89786
0.548	2.90143
0.549	2.90429
0.55	2.90857
0.551	2.91179
0.552	2.91464
0.553	2.91821
0.554	2.92143
0.555	2.92429
0.556	2.9275
0.557	2.93107
0.558	2.93429
0.559	2.9375
0.56	2.94071
0.561	2.94393
0.562	2.94714
0.563	2.95071
0.564	2.95393
0.565	2.95643
0.566	2.95964
0.567	2.96286
0.568	2.96571
0.569	2.96929
0.57	2.97214
0.571	2.975
0.572	2.97821
0.573	2.98143
0.574	2.98464
0.575	2.9875
0.576	2.99071
0.577	2.99357
0.578	2.99643
0.579	2.99964
0.58	3.0025
0.581	3.00536
0.582	3.00821
0.583	3.01179
0.584	3.01393
0.585	3.01714
0.586	3.02
0.587	3.02286
0.588	3.02607
0.589	3.02929
0.59	3.03179
0.591	3.03464
0.592	3.03714
0.593	3.04
0.594	3.04286
0.595	3.04571
0.596	3.04893
0.597	3.05107
0.598	3.05393
0.599	3.05714
0.6	3.05964
0.601	3.0625
0.602	3.06571
0.603	3.06786
0.604	3.07071
0.605	3.07357
0.606	3.07607
0.607	3.07893
0.608	3.08179
0.609	3.08429
0.61	3.08679
0.611	3.08964
0.612	3.09214
0.613	3.09464
0.614	3.09786
0.615	3.10071
0.616	3.1025
0.617	3.105
0.618	3.1075
0.619	3.11
0.62	3.1125
0.621	3.11536
0.622	3.1175
0.623	3.12
0.624	3.1225
0.625	3.125
0.626	3.1275
0.627	3.13036
0.628	3.13286
0.629	3.13464
0.63	3.13714
0.631	3.13964
0.632	3.14179
0.633	3.14429
0.634	3.14714
0.635	3.14929
0.636	3.15143
0.637	3.15393
0.638	3.15607
0.639	3.15893
0.64	3.16143
0.641	3.16357
0.642	3.16536
0.643	3.16786
0.644	3.17036
0.645	3.17214
0.646	3.17464
0.647	3.17714
0.648	3.17893
0.649	3.18143
0.65	3.18357
0.651	3.18571
0.652	3.18821
0.653	3.19107
0.654	3.1925
0.655	3.19464
0.656	3.19679
0.657	3.19893
0.658	3.20107
0.659	3.20357
0.66	3.20571
0.661	3.2075
0.662	3.20964
0.663	3.21179
0.664	3.21393
0.665	3.21643
0.666	3.21893
0.667	3.22036
0.668	3.22214
0.669	3.22429
0.67	3.22643
0.671	3.22821
0.672	3.23036
0.673	3.2325
0.674	3.23429
0.675	3.23643
0.676	3.23821
0.677	3.24036
0.678	3.24286
0.679	3.245
0.68	3.24607
0.681	3.24857
0.682	3.25036
0.683	3.25179
0.684	3.25429
0.685	3.25643
0.686	3.25821
0.687	3.25964
0.688	3.26179
0.689	3.26357
0.69	3.26536
0.691	3.26786
0.692	3.26964
0.693	3.27071
0.694	3.27286
0.695	3.27464
0.696	3.27643
0.697	3.27821
0.698	3.28036
0.699	3.28179
0.7	3.28357
0.701	3.28536
0.702	3.28714
0.703	3.28893
0.704	3.29143
0.705	3.29286
0.706	3.29429
0.707	3.29571
0.708	3.29786
0.709	3.29929
0.71	3.30143
0.711	3.30321
0.712	3.30429
0.713	3.30607
0.714	3.30821
0.715	3.30964
0.716	3.31143
0.717	3.31357
0.718	3.315
0.719	3.31643
0.72	3.31786
0.721	3.31929
0.722	3.32107
0.723	3.32286
0.724	3.32429
0.725	3.32571
0.726	3.3275
0.727	3.32929
0.728	3.33036
0.729	3.3325
0.73	3.33429
0.731	3.33536
0.732	3.33679
0.733	3.33821
0.734	3.34
0.735	3.34143
0.736	3.34321
0.737	3.34464
0.738	3.34571
0.739	3.3475
0.74	3.34929
0.741	3.35036
0.742	3.35214
0.743	3.35393
0.744	3.35464
0.745	3.35643
0.746	3.35786
0.747	3.35893
0.748	3.36071
0.749	3.3625
0.75	3.36321
0.751	3.365
0.752	3.36643
0.753	3.36786
0.754	3.36929
0.755	3.37107
0.756	3.3725
0.757	3.37321
0.758	3.37464
0.759	3.37607
0.76	3.37714
0.761	3.37857
0.762	3.38036
0.763	3.38143
0.764	3.38286
0.765	3.38429
0.766	3.38536
0.767	3.38714
0.768	3.38893
0.769	3.38964
0.77	3.39071
0.771	3.39214
0.772	3.39357
0.773	3.39429
0.774	3.39571
0.775	3.3975
0.776	3.39786
0.777	3.39964
0.778	3.40071
0.779	3.40179
0.78	3.40357
0.781	3.405
0.782	3.40607
0.783	3.40714
0.784	3.40821
0.785	3.40929
0.786	3.41036
0.787	3.41214
0.788	3.41321
0.789	3.41393
0.79	3.41536
0.791	3.41679
0.792	3.4175
0.793	3.41893
0.794	3.42036
0.795	3.42107
0.796	3.42214
0.797	3.42321
0.798	3.42429
0.799	3.42571
0.8	3.42679
0.801	3.42786
0.802	3.42857
0.803	3.43
0.804	3.43107
0.805	3.43214
0.806	3.43357
0.807	3.435
0.808	3.43536
0.809	3.43643
0.81	3.43786
0.811	3.43857
0.812	3.43964
0.813	3.44107
0.814	3.44179
0.815	3.44286
0.816	3.44393
0.817	3.44536
0.818	3.44607
0.819	3.44964
0.82	3.45036
0.821	3.45036
0.822	3.45143
0.823	3.4525
0.824	3.45321
0.825	3.45393
0.826	3.455
0.827	3.45571
0.828	3.45679
0.829	3.45786
0.83	3.45857
0.831	3.45964
0.832	3.46143
0.833	3.46179
0.834	3.4625
0.835	3.46357
0.836	3.46464
0.837	3.465
0.838	3.46607
0.839	3.4675
0.84	3.46786
0.841	3.46893
0.842	3.47
0.843	3.47071
0.844	3.47179
0.845	3.47321
0.846	3.47393
0.847	3.47464
0.848	3.47571
0.849	3.47643
0.85	3.47714
0.851	3.47857
0.852	3.47929
0.853	3.47964
0.854	3.48071
0.855	3.48179
0.856	3.4825
0.857	3.48357
0.858	3.48464
0.859	3.485
0.86	3.48607
0.861	3.48679
0.862	3.4875
0.863	3.48857
0.864	3.48964
0.865	3.49036
0.866	3.49071
0.867	3.49214
0.868	3.49321
0.869	3.49393
0.87	3.495
0.871	3.49607
0.872	3.49643
0.873	3.49714
0.874	3.49786
0.875	3.49857
0.876	3.49964
0.877	3.50071
0.878	3.50107
0.879	3.50179
0.88	3.50286
0.881	3.50357
0.882	3.50429
0.883	3.50536
0.884	3.50607
0.885	3.50679
0.886	3.5075
0.887	3.50857
0.888	3.50893
0.889	3.51
0.89	3.51107
0.891	3.51179
0.892	3.5125
0.893	3.51321
0.894	3.51393
0.895	3.515
0.896	3.51607
0.897	3.51679
0.898	3.51714
0.899	3.51786
0.9	3.51857
0.901	3.51929
0.902	3.52036
0.903	3.52143
0.904	3.52179
0.905	3.5225
0.906	3.52357
0.907	3.52429
0.908	3.525
0.909	3.52643
0.91	3.52679
0.911	3.5275
0.912	3.52821
0.913	3.52893
0.914	3.52929
0.915	3.53071
0.916	3.53179
0.917	3.53214
0.918	3.53286
0.919	3.53393
0.92	3.53464
0.921	3.53536
0.922	3.53643
0.923	3.53679
0.924	3.5375
0.925	3.53821
0.926	3.53893
0.927	3.54
0.928	3.54071
0.929	3.54143
0.93	3.54214
0.931	3.54286
0.932	3.54357
0.933	3.54429
0.934	3.54536
0.935	3.54679
0.936	3.54679
0.937	3.5475
0.938	3.54857
0.939	3.54929
0.94	3.55
0.941	3.55071
0.942	3.55143
0.943	3.5525
0.944	3.55321
0.945	3.55393
0.946	3.55464
0.947	3.55607
0.948	3.55714
0.949	3.55714
0.95	3.55786
0.951	3.55893
0.952	3.55964
0.953	3.56071
0.954	3.56143
0.955	3.56214
0.956	3.5625
0.957	3.56357
0.958	3.56429
0.959	3.565
0.96	3.56643
0.961	3.56714
0.962	3.5675
0.963	3.56857
0.964	3.56929
0.965	3.57
0.966	3.57143
0.967	3.57143
0.968	3.57143
0.969	3.575
0.97	3.575
0.971	3.575
0.972	3.575
0.973	3.57857
0.974	3.57857
0.975	3.57857
0.976	3.57857
0.977	3.58214
0.978	3.58214
0.979	3.58214
0.98	3.58214
0.981	3.58571
0.982	3.58571
0.983	3.58571
0.984	3.58571
0.985	3.58929
0.986	3.58929
0.987	3.58929
0.988	3.59286
0.989	3.59286
0.99	3.59286
0.991	3.59286
0.992	3.59643
0.993	3.59643
0.994	3.59643
0.995	3.59643
0.996	3.6
0.997	3.6
0.998	3.6
0.999	3.60357
1	3.54179
0.999	3.41
0.998	3.31571
0.997	3.23964
0.996	3.17357
0.995	3.115
0.994	3.06143
0.993	3.0125
0.992	2.96607
0.991	2.9225
0.99	2.88143
0.989	2.84286
0.988	2.80536
0.987	2.77
0.986	2.73464
0.985	2.70107
0.984	2.66893
0.983	2.63786
0.982	2.6075
0.981	2.57821
0.98	2.54964
0.979	2.52107
0.978	2.49393
0.977	2.4675
0.976	2.44143
0.975	2.41571
0.974	2.39071
0.973	2.36571
0.972	2.34143
0.971	2.31786
0.97	2.29429
0.969	2.27143
0.968	2.24929
0.967	2.22679
0.966	2.20464
0.965	2.18286
0.964	2.16179
0.963	2.14071
0.962	2.12036
0.961	2.1
0.96	2.07929
0.959	2.05929
0.958	2.04
0.957	2.02036
0.956	2.00143
0.955	1.98286
0.954	1.96357
0.953	1.94464
0.952	1.92679
0.951	1.90857
0.95	1.89071
0.949	1.87321
0.948	1.85536
0.947	1.83714
0.946	1.82036
0.945	1.80321
0.944	1.78607
0.943	1.76929
0.942	1.75286
0.941	1.73607
0.94	1.71929
0.939	1.70357
0.938	1.68714
0.937	1.67143
0.936	1.65571
0.935	1.63964
0.934	1.62357
0.933	1.60857
0.932	1.59286
0.931	1.57786
0.93	1.5625
0.929	1.5475
0.928	1.5325
0.927	1.5175
0.926	1.50286
0.925	1.48821
0.924	1.47357
0.923	1.45929
0.922	1.44464
0.921	1.43
0.92	1.41607
0.919	1.40179
0.918	1.38786
0.917	1.37393
0.916	1.36
0.915	1.34571
0.914	1.33214
0.913	1.31893
0.912	1.30536
0.911	1.29179
0.91	1.27893
0.909	1.265
0.908	1.25143
0.907	1.23893
0.906	1.22571
0.905	1.21214
0.904	1.19964
0.903	1.18643
0.902	1.17357
0.901	1.16107
0.9	1.14821
0.899	1.13536
0.898	1.12321
0.897	1.11071
0.896	1.0975
0.895	1.085
0.894	1.07286
0.893	1.06036
0.892	1.04786
0.891	1.03607
0.89	1.02393
0.889	1.01143
0.888	1
0.887	0.9875
0.886	0.975357
0.885	0.963929
0.884	0.951786
0.883	0.939643
0.882	0.927857
0.881	0.916071
0.88	0.904643
0.879	0.892857
0.878	0.881786
0.877	0.87
0.876	0.858214
0.875	0.8475
0.874	0.835714
0.873	0.824286
0.872	0.813214
0.871	0.801429
0.87	0.79
0.869	0.778929
0.868	0.767857
0.867	0.756786
0.866	0.745714
0.865	0.735
0.864	0.723571
0.863	0.7125
0.862	0.701786
0.861	0.691071
0.86	0.68
0.859	0.669643
0.858	0.658214
0.857	0.647143
0.856	0.636786
0.855	0.625714
0.854	0.615357
0.853	0.605
0.852	0.594286
0.851	0.583929
0.85	0.573214
0.849	0.562857
0.848	0.5525
0.847	0.541786
0.846	0.531786
0.845	0.520714
0.844	0.510357
0.843	0.500357
0.842	0.49
0.841	0.479286
0.84	0.469643
0.839	0.459286
0.838	0.448929
0.837	0.439286
0.836	0.428929
0.835	0.418929
0.834	0.408929
0.833	0.399286
0.832	0.388571
0.831	0.378571
0.83	0.368929
0.829	0.358929
0.828	0.348786
0.827	0.339357
0.826	0.329679
0.825	0.319536
0.824	0.309964
0.823	0.30025
0.822	0.290643
0.821	0.281107
0.82	0.271321
0.819	0.2585
0.818	0.24975
0.817	0.240429
0.816	0.230893
0.815	0.221857
0.814	0.212714
0.813	0.202786
0.812	0.193286
0.811	0.184321
0.81	0.174714
0.809	0.165107
0.808	0.156143
0.807	0.1465
0.806	0.136643
0.805	0.127964
0.804	0.118821
0.803	0.109607
0.802	0.100286
0.801	0.0913214
0.8	0.0818929
0.799	0.0725714
0.798	0.0636786
0.797	0.0545714
0.796	0.0452857
0.795	0.0367857
0.794	0.0271179
0.793	0.0177536
0.792	0.00888214
0.791	-0.000412857
0.79	-0.00926071
0.789	-0.0180214
0.788	-0.0272571
0.787	-0.0363571
0.786	-0.0453214
0.785	-0.0540714
0.784	-0.0627857
0.783	-0.0718214
0.782	-0.0803929
0.781	-0.0896786
0.78	-0.0987857
0.779	-0.107143
0.778	-0.115857
0.777	-0.124821
0.776	-0.133107
0.775	-0.142179
0.774	-0.151036
0.773	-0.159321
0.772	-0.168143
0.771	-0.176536
0.77	-0.185357
0.769	-0.193607
0.768	-0.203107
0.767	-0.211964
0.766	-0.220357
0.765	-0.228821
0.764	-0.237536
0.763	-0.245464
0.762	-0.254357
0.761	-0.262893
0.76	-0.271214
0.759	-0.279714
0.758	-0.288036
0.757	-0.296
0.756	-0.304786
0.755	-0.313821
0.754	-0.322071
0.753	-0.330214
0.752	-0.338607
0.751	-0.347107
0.75	-0.354964
0.749	-0.363571
0.748	-0.372143
0.747	-0.38
0.746	-0.388214
0.745	-0.396429
0.744	-0.404286
0.743	-0.412857
0.742	-0.421429
0.741	-0.429286
0.74	-0.4375
0.739	-0.445714
0.738	-0.453571
0.737	-0.461786
0.736	-0.47
0.735	-0.478214
0.734	-0.486071
0.733	-0.493929
0.732	-0.5025
0.731	-0.51
0.73	-0.518214
0.729	-0.526429
0.728	-0.534286
0.727	-0.542143
0.726	-0.550357
0.725	-0.557857
0.724	-0.565714
0.723	-0.573929
0.722	-0.582143
0.721	-0.589643
0.72	-0.5975
0.719	-0.605714
0.718	-0.612857
0.717	-0.621429
0.716	-0.629643
0.715	-0.637143
0.714	-0.645357
0.713	-0.652857
0.712	-0.660357
0.711	-0.668214
0.71	-0.676071
0.709	-0.683571
0.708	-0.691429
0.707	-0.698929
0.706	-0.706429
0.705	-0.713929
0.704	-0.7225
0.703	-0.730357
0.702	-0.7375
0.701	-0.745357
0.7	-0.752857
0.699	-0.760357
0.698	-0.767857
0.697	-0.775714
0.696	-0.782857
0.695	-0.790357
0.694	-0.798214
0.693	-0.805357
0.692	-0.812857
0.691	-0.820714
0.69	-0.828214
0.689	-0.835714
0.688	-0.843214
0.687	-0.850714
0.686	-0.8575
0.685	-0.865714
0.684	-0.873214
0.683	-0.880357
0.682	-0.887857
0.681	-0.895
0.68	-0.9025
0.679	-0.909643
0.678	-0.9175
0.677	-0.924643
0.676	-0.931786
0.675	-0.939286
0.674	-0.946429
0.673	-0.953214
0.672	-0.961071
0.671	-0.968571
0.67	-0.975714
0.669	-0.9825
0.668	-0.990357
0.667	-0.996429
0.666	-1.00429
0.665	-1.01179
0.664	-1.01893
0.663	-1.02643
0.662	-1.03321
0.661	-1.04036
0.66	-1.0475
0.659	-1.055
0.658	-1.06179
0.657	-1.06893
0.656	-1.07571
0.655	-1.08286
0.654	-1.08964
0.653	-1.09714
0.652	-1.10464
0.651	-1.11107
0.65	-1.11857
0.649	-1.12536
0.648	-1.13214
0.647	-1.13929
0.646	-1.14643
0.645	-1.15321
0.644	-1.16036
0.643	-1.16714
0.642	-1.17393
0.641	-1.18071
0.64	-1.18821
0.639	-1.19536
0.638	-1.20214
0.637	-1.20893
0.636	-1.21571
0.635	-1.22214
0.634	-1.22929
0.633	-1.23643
0.632	-1.24286
0.631	-1.25
0.63	-1.25679
0.629	-1.26321
0.628	-1.27036
0.627	-1.2775
0.626	-1.28429
0.625	-1.29071
0.624	-1.2975
0.623	-1.30429
0.622	-1.31071
0.621	-1.31786
0.62	-1.32464
0.619	-1.33107
0.618	-1.33786
0.617	-1.34464
0.616	-1.35071
0.615	-1.35786
0.614	-1.36536
0.613	-1.37143
0.612	-1.37857
0.611	-1.385
0.61	-1.39179
0.609	-1.39821
0.608	-1.40464
0.607	-1.41179
0.606	-1.41786
0.605	-1.42464
0.604	-1.43143
0.603	-1.4375
0.602	-1.44429
0.601	-1.45143
0.6	-1.4575
0.599	-1.46429
0.598	-1.47071
0.597	-1.47679
0.596	-1.48321
0.595	-1.49
0.594	-1.49643
0.593	-1.50286
0.592	-1.50929
0.591	-1.51571
0.59	-1.52179
0.589	-1.52857
0.588	-1.53536
0.587	-1.54143
0.586	-1.54821
0.585	-1.55464
0.584	-1.56036
0.583	-1.56714
0.582	-1.57357
0.581	-1.57964
0.58	-1.58643
0.579	-1.5925
0.578	-1.59857
0.577	-1.60464
0.576	-1.61143
0.575	-1.61821
0.574	-1.62429
0.573	-1.63036
0.572	-1.63679
0.571	-1.6425
0.57	-1.64893
0.569	-1.65536
0.568	-1.66143
0.567	-1.66786
0.566	-1.67393
0.565	-1.67964
0.564	-1.68643
0.563	-1.69321
0.562	-1.69893
0.561	-1.70536
0.56	-1.71143
0.559	-1.71786
0.558	-1.72357
0.557	-1.73
0.556	-1.73643
0.555	-1.74214
0.554	-1.74857
0.553	-1.75464
0.552	-1.76036
0.551	-1.76643
0.55	-1.77321
0.549	-1.77893
0.548	-1.785
0.547	-1.79107
0.546	-1.79714
0.545	-1.80286
0.544	-1.80929
0.543	-1.81536
0.542	-1.82107
0.541	-1.82679
0.54	-1.83321
0.539	-1.83857
0.538	-1.84536
0.537	-1.85143
0.536	-1.85714
0.535	-1.86286
0.534	-1.86929
0.533	-1.875
0.532	-1.88107
0.531	-1.8875
0.53	-1.89286
0.529	-1.89893
0.528	-1.90464
0.527	-1.91036
0.526	-1.91571
0.525	-1.92214
0.524	-1.92821
0.523	-1.93393
0.522	-1.94
0.521	-1.94571
0.52	-1.95143
0.519	-1.95714
0.518	-1.96321
0.517	-1.96857
0.516	-1.97464
0.515	-1.98036
0.514	-1.98607
0.513	-1.99179
0.512	-1.99821
0.511	-2.00393
0.51	-2.00964
0.509	-2.01536
0.508	-2.02143
0.507	-2.02643
0.506	-2.03286
0.505	-2.03857
0.504	-2.04393
0.503	-2.04964
0.502	-2.05536
0.501	-2.06071
0.5	-2.06643
0.499	-2.0725
0.498	-2.07821
0.497	-2.08393
0.496	-2.08929
0.495	-2.095
0.494	-2.10036
0.493	-2.10607
0.492	-2.11214
0.491	-2.1175
0.49	-2.12286
0.489	-2.12857
0.488	-2.13357
0.487	-2.13964
0.486	-2.14536
0.485	-2.15071
0.484	-2.15643
0.483	-2.16214
0.482	-2.16714
0.481	-2.17286
0.48	-2.17857
0.479	-2.18429
0.478	-2.18929
0.477	-2.195
0.476	-2.20036
0.475	-2.20536
0.474	-2.21143
0.473	-2.21679
0.472	-2.22214
0.471	-2.2275
0.47	-2.23321
0.469	-2.23857
0.468	-2.24393
0.467	-2.24964
0.466	-2.255
0.465	-2.25964
0.464	-2.26536
0.463	-2.27107
0.462	-2.27607
0.461	-2.28179
0.46	-2.2875
0.459	-2.2925
0.458	-2.29786
0.457	-2.30321
0.456	-2.30821
0.455	-2.31393
0.454	-2.31964
0.453	-2.32464
0.452	-2.32964
0.451	-2.335
0.45	-2.34
0.449	-2.34536
0.448	-2.35107
0.447	-2.35607
0.446	-2.36143
0.445	-2.36643
0.444	-2.37214
0.443	-2.37679
0.442	-2.38214
0.441	-2.3875
0.44	-2.3925
0.439	-2.39786
0.438	-2.4025
0.437	-2.4075
0.436	-2.41321
0.435	-2.41893
0.434	-2.42393
0.433	-2.42893
0.432	-2.43393
0.431	-2.43929
0.43	-2.44393
0.429	-2.44964
0.428	-2.455
0.427	-2.45964
0.426	-2.46464
0.425	-2.46964
0.424	-2.47429
0.423	-2.47964
0.422	-2.485
0.421	-2.48964
0.42	-2.495
0.419	-2.5
0.418	-2.505
0.417	-2.50964
0.416	-2.515
0.415	-2.52
0.414	-2.52464
0.413	-2.52964
0.412	-2.535
0.411	-2.53929
0.41	-2.54571
0.409	-2.55179
0.408	-2.55643
0.407	-2.56107
0.406	-2.56607
0.405	-2.57036
0.404	-2.57571
0.403	-2.58071
0.402	-2.58536
0.401	-2.59
0.4	-2.595
0.399	-2.6
0.398	-2.60429
0.397	-2.60964
0.396	-2.61464
0.395	-2.61893
0.394	-2.62393
0.393	-2.62893
0.392	-2.63357
0.391	-2.63857
0.39	-2.64321
0.389	-2.64786
0.388	-2.65286
0.387	-2.6575
0.386	-2.66214
0.385	-2.66643
0.384	-2.67214
0.383	-2.67679
0.382	-2.68143
0.381	-2.68643
0.38	-2.69107
0.379	-2.69536
0.378	-2.70036
0.377	-2.705
0.376	-2.70964
0.375	-2.71464
0.374	-2.71929
0.373	-2.72357
0.372	-2.72821
0.371	-2.73357
0.37	-2.73821
0.369	-2.74286
0.368	-2.74714
0.367	-2.75214
0.366	-2.75607
0.365	-2.76107
0.364	-2.76571
0.363	-2.77
0.362	-2.77464
0.361	-2.77929
0.36	-2.78357
0.359	-2.78857
0.358	-2.79357
0.357	-2.79786
0.356	-2.8025
0.355	-2.80714
0.354	-2.81143
0.353	-2.81607
0.352	-2.82071
0.351	-2.82536
0.35	-2.82964
0.349	-2.83429
0.348	-2.83893
0.347	-2.84286
0.346	-2.84786
0.345	-2.85286
0.344	-2.85679
0.343	-2.86143
0.342	-2.86607
0.341	-2.87
0.34	-2.87464
0.339	-2.87929
0.338	-2.88393
0.337	-2.88821
0.336	-2.8925
0.335	-2.89679
0.334	-2.90071
0.333	-2.90571
0.332	-2.91036
0.331	-2.91429
0.33	-2.91893
0.329	-2.92321
0.328	-2.92714
0.327	-2.93179
0.326	-2.93643
0.325	-2.94036
0.324	-2.945
0.323	-2.94929
0.322	-2.95321
0.321	-2.9575
0.32	-2.9625
0.319	-2.96679
0.318	-2.97071
0.317	-2.975
0.316	-2.97964
0.315	-2.98357
0.314	-2.98786
0.313	-2.9925
0.312	-2.99643
0.311	-3.00107
0.31	-3.005
0.309	-3.00893
0.308	-3.01357
0.307	-3.01821
0.306	-3.02214
0.305	-3.02643
0.304	-3.03107
0.303	-3.035
0.302	-3.03857
0.301	-3.04321
0.3	-3.0475
0.299	-3.05179
0.298	-3.05607
0.297	-3.06
0.296	-3.06393
0.295	-3.06821
0.294	-3.07286
0.293	-3.07714
0.292	-3.08107
0.291	-3.085
0.29	-3.08929
0.289	-3.09321
0.288	-3.0975
0.287	-3.10179
0.286	-3.10571
0.285	-3.10964
0.284	-3.11429
0.283	-3.1175
0.282	-3.12214
0.281	-3.12643
0.28	-3.13036
0.279	-3.13464
0.278	-3.13857
0.277	-3.1425
0.276	-3.14643
0.275	-3.15071
0.274	-3.15464
0.273	-3.15857
0.272	-3.16286
0.271	-3.16679
0.27	-3.17036
0.269	-3.175
0.268	-3.17893
0.267	-3.18286
0.266	-3.18679
0.265	-3.19107
0.264	-3.19429
0.263	-3.19857
0.262	-3.20286
0.261	-3.20643
0.26	-3.21071
0.259	-3.21429
0.258	-3.21821
0.257	-3.22214
0.256	-3.22679
0.255	-3.23071
0.254	-3.23429
0.253	-3.23857
0.252	-3.2425
0.251	-3.24571
0.25	-3.25
0.249	-3.25393
0.248	-3.2575
0.247	-3.26179
0.246	-3.26536
0.245	-3.26929
0.244	-3.27321
0.243	-3.27786
0.242	-3.28143
0.241	-3.285
0.24	-3.28893
0.239	-3.29286
0.238	-3.29607
0.237	-3.30036
0.236	-3.30464
0.235	-3.30786
0.234	-3.31179
0.233	-3.31571
0.232	-3.31893
0.231	-3.32321
0.23	-3.32714
0.229	-3.33071
0.228	-3.33464
0.227	-3.33857
0.226	-3.34214
0.225	-3.34607
0.224	-3.35
0.223	-3.35393
0.222	-3.35714
0.221	-3.36107
0.22	-3.365
0.219	-3.36821
0.218	-3.37214
0.217	-3.37643
0.216	-3.38
0.215	-3.38393
0.214	-3.3875
0.213	-3.39107
0.212	-3.395
0.211	-3.39893
0.21	-3.4025
0.209	-3.40607
0.208	-3.41
0.207	-3.41393
0.206	-3.41679
0.205	-3.42143
0.204	-3.42536
0.203	-3.42893
0.202	-3.4325
0.201	-3.43643
0.2	-3.43964
0.199	-3.44357
0.198	-3.4475
0.197	-3.45107
0.196	-3.45464
0.195	-3.45821
0.194	-3.46143
0.193	-3.465
0.192	-3.46929
0.191	-3.47286
0.19	-3.47607
0.189	-3.48
0.188	-3.48393
0.187	-3.48679
0.186	-3.49071
0.185	-3.49464
0.184	-3.49821
0.183	-3.50214
0.182	-3.50536
0.181	-3.50857
0.18	-3.5125
0.179	-3.51643
0.178	-3.52
0.177	-3.52357
0.176	-3.52714
0.175	-3.53071
0.174	-3.53393
0.173	-3.53821
0.172	-3.54179
0.171	-3.545
0.17	-3.54857
0.169	-3.55214
0.168	-3.55536
0.167	-3.55929
0.166	-3.56321
0.165	-3.56679
0.164	-3.57036
0.163	-3.575
0.162	-3.57857
0.161	-3.58214
0.16	-3.58571
0.159	-3.58929
0.158	-3.59286
0.157	-3.59643
0.156	-3.6
0.155	-3.6
0.154	-3.60714
0.153	-3.61071
0.152	-3.61429
0.151	-3.61786
0.15	-3.62143
0.149	-3.625
0.148	-3.62857
0.147	-3.63214
0.146	-3.63571
0.145	-3.63571
0.144	-3.63929
0.143	-3.64286
0.142	-3.64643
0.141	-3.65357
0.14	-3.65714
0.139	-3.65714
0.138	-3.66071
0.137	-3.66429
0.136	-3.66786
0.135	-3.67143
0.134	-3.675
0.133	-3.67857
0.132	-3.68214
0.131	-3.68571
0.13	-3.68929
0.129	-3.69286
0.128	-3.69643
0.127	-3.7
0.126	-3.70357
0.125	-3.70714
0.124	-3.71071
0.123	-3.71429
0.122	-3.71786
0.121	-3.72143
0.12	-3.725
0.119	-3.72857
0.118	-3.73214
0.117	-3.73571
0.116	-3.73929
0.115	-3.74286
0.114	-3.74643
0.113	-3.75
0.112	-3.75357
0.111	-3.75714
0.11	-3.76071
0.109	-3.76429
0.108	-3.76786
0.107	-3.77143
0.106	-3.775
0.105	-3.77857
0.104	-3.77857
0.103	-3.78214
0.102	-3.78929
0.101	-3.78929
0.1	-3.79286
0.099	-3.79643
0.098	-3.8
0.097	-3.80357
0.096	-3.80714
0.095	-3.81071
0.094	-3.81429
0.093	-3.81786
0.092	-3.82143
0.091	-3.825
0.09	-3.82857
0.089	-3.83214
0.088	-3.83571
0.087	-3.83929
0.086	-3.84286
0.085	-3.84643
0.084	-3.85
0.083	-3.85357
0.082	-3.85714
0.081	-3.86071
0.08	-3.86429
0.079	-3.86786
0.078	-3.87143
0.077	-3.875
0.076	-3.87857
0.075	-3.88214
0.074	-3.88571
0.073	-3.88929
0.072	-3.88929
0.071	-3.89643
0.07	-3.9
0.069	-3.90357
0.068	-3.90357
0.067	-3.90714
0.066	-3.91071
0.065	-3.91429
0.064	-3.91786
0.063	-3.92143
0.062	-3.925
0.061	-3.92857
0.06	-3.93214
0.059	-3.93571
0.058	-3.93929
0.057	-3.94286
0.056	-3.94643
0.055	-3.95
0.054	-3.95357
0.053	-3.95714
0.052	-3.96071
0.051	-3.96429
0.05	-3.96786
0.049	-3.97143
0.048	-3.975
0.047	-3.97857
0.046	-3.98214
0.045	-3.98571
0.044	-3.98929
0.043	-3.99286
0.042	-3.99643
0.041	-4
0.04	-4.00357
0.039	-4.00714
0.038	-4.01071
0.037	-4.01429
0.036	-4.01786
0.035	-4.02143
0.034	-4.025
0.033	-4.02857
0.032	-4.03214
0.031	-4.03571
0.03	-4.03929
0.029	-4.04286
0.028	-4.04643
0.027	-4.05
0.026	-4.05357
0.025	-4.05714
0.024	-4.06071
0.023	-4.06429
0.022	-4.06786
0.021	-4.07143
0.02	-4.075
0.019	-4.07857
0.018	-4.08214
0.017	-4.08571
0.016	-4.08929
0.015	-4.09286
0.014	-4.09643
0.013	-4.1
0.012	-4.10357
0.011	-4.10714
0.01	-4.11071
0.009	-4.11429
0.008	-4.11786
0.007	-4.12143
0.006	-4.125
0.005	-4.12857
0.004	-4.13214
0.003	-4.13571
0.002	-4.13929
[truncated: 1 more rows]
