# Supplementary material for: All-water supercapacitor enabled by 1-nm clay channels
Source: Nat Commun. 2026 Jun 5;17:5014. doi: 10.1038/s41467-026-73924-1 (PMC13241519; doi:10.1038/s41467-026-73924-1)
Supplement: Supplementary file 3 — Source Data [file 41467_2026_73924_MOESM3_ESM.zip › Source data/FigS24_MEA16.xlsx]

## Sheet: sr_0.01
U	I
0	-0.421429
0.001	-0.412143
0.002	-0.403571
0.003	-0.395714
0.004	-0.387857
0.005	-0.380357
0.006	-0.373214
0.007	-0.366071
0.008	-0.359643
0.009	-0.352857
0.01	-0.346321
0.011	-0.339821
0.012	-0.333679
0.013	-0.327536
0.014	-0.32175
0.015	-0.315786
0.016	-0.310036
0.017	-0.304321
0.018	-0.298607
0.019	-0.293036
0.02	-0.287571
0.021	-0.282286
0.022	-0.277107
0.023	-0.271893
0.024	-0.266714
0.025	-0.261536
0.026	-0.256536
0.027	-0.251607
0.028	-0.246643
0.029	-0.241857
0.03	-0.237143
0.031	-0.232429
0.032	-0.227893
0.033	-0.223357
0.034	-0.218893
0.035	-0.214393
0.036	-0.209857
0.037	-0.205607
0.038	-0.201536
0.039	-0.197321
0.04	-0.193143
0.041	-0.188964
0.042	-0.18475
0.043	-0.180679
0.044	-0.1765
0.045	-0.172286
0.046	-0.168214
0.047	-0.164179
0.048	-0.160286
0.049	-0.156321
0.05	-0.152464
0.051	-0.1485
0.052	-0.144679
0.053	-0.140893
0.054	-0.137
0.055	-0.133286
0.056	-0.129607
0.057	-0.125857
0.058	-0.122179
0.059	-0.118536
0.06	-0.115
0.061	-0.111393
0.062	-0.107857
0.063	-0.104464
0.064	-0.100964
0.065	-0.0975
0.066	-0.0941429
0.067	-0.09075
0.068	-0.0873929
0.069	-0.0841786
0.07	-0.0808214
0.071	-0.0775714
0.072	-0.0743214
0.073	-0.0710357
0.074	-0.0678929
0.075	-0.06475
0.076	-0.0616071
0.077	-0.0584286
0.078	-0.0553929
0.079	-0.0523571
0.08	-0.0492857
0.081	-0.0463214
0.082	-0.0432143
0.083	-0.0402143
0.084	-0.0372857
0.085	-0.0343786
0.086	-0.0314464
0.087	-0.0285429
0.088	-0.0257214
0.089	-0.0228643
0.09	-0.0199893
0.091	-0.0171357
0.092	-0.0143357
0.093	-0.0116393
0.094	-0.00892143
0.095	-0.00621071
0.096	-0.00348429
0.097	-0.000870357
0.098	0.00182214
0.099	0.00448571
0.1	0.00711786
0.101	0.00961429
0.102	0.0122107
0.103	0.0148036
0.104	0.0174143
0.105	0.0199643
0.106	0.0224071
0.107	0.0249179
0.108	0.0273571
0.109	0.0298071
0.11	0.0321821
0.111	0.0346571
0.112	0.0370714
0.113	0.0393571
0.114	0.0417143
0.115	0.0440714
0.116	0.0464286
0.117	0.0486786
0.118	0.051
0.119	0.0532143
0.12	0.0553929
0.121	0.0576429
0.122	0.0598214
0.123	0.0620357
0.124	0.06425
0.125	0.0663929
0.126	0.0685714
0.127	0.07075
0.128	0.0729286
0.129	0.075
0.13	0.0771071
0.131	0.0791786
0.132	0.0811786
0.133	0.08325
0.134	0.0853214
0.135	0.0873571
0.136	0.0894286
0.137	0.0914286
0.138	0.0933929
0.139	0.09525
0.14	0.0972143
0.141	0.0992143
0.142	0.101179
0.143	0.103214
0.144	0.105036
0.145	0.106929
0.146	0.108786
0.147	0.110714
0.148	0.112393
0.149	0.114179
0.15	0.116
0.151	0.117786
0.152	0.119607
0.153	0.121357
0.154	0.12325
0.155	0.125
0.156	0.126679
0.157	0.12825
0.158	0.129821
0.159	0.131536
0.16	0.133286
0.161	0.134964
0.162	0.136571
0.163	0.138321
0.164	0.140036
0.165	0.141714
0.166	0.143393
0.167	0.145
0.168	0.146571
0.169	0.148179
0.17	0.149786
0.171	0.151393
0.172	0.153
0.173	0.154536
0.174	0.156071
0.175	0.157571
0.176	0.159214
0.177	0.160714
0.178	0.16225
0.179	0.163786
0.18	0.165357
0.181	0.166821
0.182	0.16825
0.183	0.169679
0.184	0.171107
0.185	0.172571
0.186	0.174179
0.187	0.175571
0.188	0.176964
0.189	0.178393
0.19	0.179821
0.191	0.181214
0.192	0.182571
0.193	0.184
0.194	0.185393
0.195	0.186679
0.196	0.187964
0.197	0.189286
0.198	0.190607
0.199	0.191964
0.2	0.19325
0.201	0.194536
0.202	0.19575
0.203	0.197036
0.204	0.198357
0.205	0.199643
0.206	0.200964
0.207	0.202214
0.208	0.203393
0.209	0.204643
0.21	0.205929
0.211	0.207179
0.212	0.208321
0.213	0.209571
0.214	0.21075
0.215	0.211929
0.216	0.213143
0.217	0.214321
0.218	0.215536
0.219	0.216786
0.22	0.217857
0.221	0.219036
0.222	0.22025
0.223	0.221357
0.224	0.222464
0.225	0.223607
0.226	0.224679
0.227	0.225786
0.228	0.226929
0.229	0.228071
0.23	0.22925
0.231	0.230357
0.232	0.231357
0.233	0.232464
0.234	0.233536
0.235	0.234607
0.236	0.235607
0.237	0.236714
0.238	0.23775
0.239	0.238714
0.24	0.23975
0.241	0.240786
0.242	0.241821
0.243	0.242857
0.244	0.243821
0.245	0.24475
0.246	0.245786
0.247	0.246714
0.248	0.247679
0.249	0.248714
0.25	0.249714
0.251	0.2505
0.252	0.251464
0.253	0.252464
0.254	0.253393
0.255	0.254393
0.256	0.255357
0.257	0.256286
0.258	0.257179
0.259	0.258071
0.26	0.259
0.261	0.259964
0.262	0.260857
0.263	0.261821
0.264	0.262679
0.265	0.263714
0.266	0.264571
0.267	0.265393
0.268	0.266464
0.269	0.267286
0.27	0.268143
0.271	0.268929
0.272	0.269821
0.273	0.270571
0.274	0.271607
0.275	0.272357
0.276	0.273286
0.277	0.274143
0.278	0.274893
0.279	0.275857
0.28	0.276679
0.281	0.2775
0.282	0.278429
0.283	0.279214
0.284	0.279893
0.285	0.280679
0.286	0.281536
0.287	0.282357
0.288	0.283107
0.289	0.283929
0.29	0.284679
0.291	0.285429
0.292	0.28625
0.293	0.286964
0.294	0.287786
0.295	0.288536
0.296	0.28925
0.297	0.290036
0.298	0.29075
0.299	0.291536
0.3	0.292143
0.301	0.292893
0.302	0.293714
0.303	0.294286
0.304	0.295036
0.305	0.295786
0.306	0.296536
0.307	0.297214
0.308	0.298
0.309	0.29875
0.31	0.299321
0.311	0.300107
0.312	0.300786
0.313	0.301429
0.314	0.302214
0.315	0.302929
0.316	0.303607
0.317	0.304321
0.318	0.305036
0.319	0.305607
0.32	0.306286
0.321	0.307036
0.322	0.307679
0.323	0.308357
0.324	0.309
0.325	0.309607
0.326	0.31025
0.327	0.310964
0.328	0.311607
0.329	0.31225
0.33	0.312893
0.331	0.313464
0.332	0.314179
0.333	0.314893
0.334	0.315571
0.335	0.316071
0.336	0.316607
0.337	0.317286
0.338	0.317893
0.339	0.318429
0.34	0.319071
0.341	0.319714
0.342	0.320393
0.343	0.320929
0.344	0.321643
0.345	0.322214
0.346	0.322786
0.347	0.323357
0.348	0.323964
0.349	0.324429
0.35	0.325036
0.351	0.325679
0.352	0.326321
0.353	0.326857
0.354	0.327429
0.355	0.328071
0.356	0.3285
0.357	0.329
0.358	0.329571
0.359	0.330214
0.36	0.330643
0.361	0.331143
0.362	0.33175
0.363	0.33225
0.364	0.332714
0.365	0.333179
0.366	0.333714
0.367	0.334321
0.368	0.334786
0.369	0.335286
0.37	0.335857
0.371	0.336607
0.372	0.337357
0.373	0.337893
0.374	0.338464
0.375	0.338964
0.376	0.339429
0.377	0.34
0.378	0.340679
0.379	0.341179
0.38	0.341607
0.381	0.342179
0.382	0.342714
0.383	0.343214
0.384	0.343679
0.385	0.344214
0.386	0.344714
0.387	0.345143
0.388	0.345679
0.389	0.34625
0.39	0.34675
0.391	0.34725
0.392	0.347607
0.393	0.34825
0.394	0.348821
0.395	0.349179
0.396	0.349679
0.397	0.35025
0.398	0.350714
0.399	0.351071
0.4	0.351607
0.401	0.352071
0.402	0.352607
0.403	0.353107
0.404	0.353714
0.405	0.354143
0.406	0.3545
0.407	0.354964
0.408	0.355321
0.409	0.355857
0.41	0.356464
0.411	0.356857
0.412	0.357143
0.413	0.357857
0.414	0.358214
0.415	0.358571
0.416	0.359286
0.417	0.359643
0.418	0.36
0.419	0.360357
0.42	0.360714
0.421	0.361429
0.422	0.361786
0.423	0.362143
0.424	0.3625
0.425	0.362857
0.426	0.363214
0.427	0.363929
0.428	0.364286
0.429	0.364643
0.43	0.365357
0.431	0.365714
0.432	0.366071
0.433	0.366429
0.434	0.366786
0.435	0.3675
0.436	0.367857
0.437	0.368214
0.438	0.368929
0.439	0.369286
0.44	0.369643
0.441	0.37
0.442	0.370357
0.443	0.371071
0.444	0.371429
0.445	0.371786
0.446	0.372143
0.447	0.3725
0.448	0.373214
0.449	0.373571
0.45	0.373571
0.451	0.374286
0.452	0.374643
0.453	0.375
0.454	0.375357
0.455	0.375714
0.456	0.376071
0.457	0.376429
0.458	0.376786
0.459	0.377143
0.46	0.3775
0.461	0.378214
0.462	0.378571
0.463	0.378929
0.464	0.379286
0.465	0.379643
0.466	0.38
0.467	0.380357
0.468	0.381071
0.469	0.381071
0.47	0.381429
0.471	0.382143
0.472	0.3825
0.473	0.382857
0.474	0.383214
0.475	0.383571
0.476	0.383929
0.477	0.384286
0.478	0.384643
0.479	0.385
0.48	0.385357
0.481	0.385714
0.482	0.386071
0.483	0.386429
0.484	0.386786
0.485	0.387143
0.486	0.3875
0.487	0.387857
0.488	0.388214
0.489	0.388571
0.49	0.388929
0.491	0.389286
0.492	0.389643
0.493	0.39
0.494	0.390357
0.495	0.390714
0.496	0.391071
0.497	0.391429
0.498	0.391786
0.499	0.392143
0.5	0.3925
0.501	0.392857
0.502	0.393214
0.503	0.393571
0.504	0.393929
0.505	0.394286
0.506	0.394643
0.507	0.395
0.508	0.395357
0.509	0.395714
0.51	0.396071
0.511	0.396429
0.512	0.396786
0.513	0.397143
0.514	0.3975
0.515	0.397857
0.516	0.397857
0.517	0.398571
0.518	0.398929
0.519	0.399286
0.52	0.399286
0.521	0.4
0.522	0.400357
0.523	0.400357
0.524	0.400714
0.525	0.401071
0.526	0.401429
0.527	0.401786
0.528	0.402143
0.529	0.4025
0.53	0.402857
0.531	0.403214
0.532	0.403571
0.533	0.403571
0.534	0.404286
0.535	0.404643
0.536	0.405
0.537	0.405
0.538	0.405714
0.539	0.405714
0.54	0.406071
0.541	0.406429
0.542	0.406786
0.543	0.406786
0.544	0.4075
0.545	0.407857
0.546	0.408214
0.547	0.408214
0.548	0.408571
0.549	0.408929
0.55	0.409286
0.551	0.409643
0.552	0.409643
0.553	0.41
0.554	0.410714
0.555	0.410714
0.556	0.411071
0.557	0.411786
0.558	0.411786
0.559	0.412143
0.56	0.4125
0.561	0.412857
0.562	0.413214
0.563	0.413571
0.564	0.413929
0.565	0.414286
0.566	0.414286
0.567	0.414643
0.568	0.415
0.569	0.415357
0.57	0.415714
0.571	0.416071
0.572	0.416429
0.573	0.416786
0.574	0.417143
0.575	0.417143
0.576	0.4175
0.577	0.417857
0.578	0.418214
0.579	0.418571
0.58	0.418929
0.581	0.418929
0.582	0.419286
0.583	0.419643
0.584	0.42
0.585	0.420357
0.586	0.420357
0.587	0.420714
0.588	0.421071
0.589	0.421429
0.59	0.421786
0.591	0.421786
0.592	0.422143
0.593	0.4225
0.594	0.422857
0.595	0.422857
0.596	0.423571
0.597	0.423571
0.598	0.423929
0.599	0.424286
0.6	0.424643
0.601	0.425
0.602	0.425357
0.603	0.425714
0.604	0.425714
0.605	0.426071
0.606	0.426429
0.607	0.426786
0.608	0.427143
0.609	0.4275
0.61	0.427857
0.611	0.427857
0.612	0.428214
0.613	0.428571
0.614	0.428571
0.615	0.428929
0.616	0.429286
0.617	0.429643
0.618	0.43
0.619	0.43
0.62	0.430357
0.621	0.430714
0.622	0.431071
0.623	0.431429
0.624	0.431786
0.625	0.431786
0.626	0.432143
0.627	0.4325
0.628	0.432857
0.629	0.433214
0.63	0.433571
0.631	0.433929
0.632	0.433929
0.633	0.434286
0.634	0.434643
0.635	0.434643
0.636	0.435
0.637	0.435357
0.638	0.435714
0.639	0.436071
0.64	0.436429
0.641	0.436786
0.642	0.436786
0.643	0.437143
0.644	0.4375
0.645	0.437857
0.646	0.438214
0.647	0.438214
0.648	0.438571
0.649	0.438929
0.65	0.439286
0.651	0.439643
0.652	0.439643
0.653	0.44
0.654	0.440357
0.655	0.440714
0.656	0.441071
0.657	0.441071
0.658	0.441429
0.659	0.441786
0.66	0.442143
0.661	0.442143
0.662	0.4425
0.663	0.442857
0.664	0.443214
0.665	0.443571
0.666	0.443929
0.667	0.443929
0.668	0.444286
0.669	0.444643
0.67	0.445
0.671	0.445
0.672	0.445357
0.673	0.445714
0.674	0.446071
0.675	0.446071
0.676	0.446429
0.677	0.446786
0.678	0.447143
0.679	0.447143
0.68	0.4475
0.681	0.447857
0.682	0.448214
0.683	0.448214
0.684	0.448929
0.685	0.448929
0.686	0.449286
0.687	0.449643
0.688	0.45
0.689	0.45
0.69	0.450357
0.691	0.450714
0.692	0.451071
0.693	0.451071
0.694	0.451429
0.695	0.451786
0.696	0.452143
0.697	0.4525
0.698	0.452857
0.699	0.452857
0.7	0.453214
0.701	0.453214
0.702	0.453929
0.703	0.453929
0.704	0.454286
0.705	0.454643
0.706	0.455
0.707	0.455
0.708	0.455357
0.709	0.455714
0.71	0.456071
0.711	0.456429
0.712	0.456786
0.713	0.456786
0.714	0.457143
0.715	0.4575
0.716	0.457857
0.717	0.458214
0.718	0.458571
0.719	0.458929
0.72	0.458929
0.721	0.459286
0.722	0.459643
0.723	0.46
0.724	0.46
0.725	0.460357
0.726	0.460714
0.727	0.460714
0.728	0.461071
0.729	0.461429
0.73	0.461786
0.731	0.462143
0.732	0.4625
0.733	0.4625
0.734	0.462857
0.735	0.463214
0.736	0.463571
0.737	0.463929
0.738	0.464286
0.739	0.464643
0.74	0.464643
0.741	0.465
0.742	0.465357
0.743	0.465714
0.744	0.465714
0.745	0.466429
0.746	0.466786
0.747	0.466786
0.748	0.467143
0.749	0.4675
0.75	0.467857
0.751	0.468214
0.752	0.468571
0.753	0.468571
0.754	0.468929
0.755	0.469286
0.756	0.469643
0.757	0.47
0.758	0.470357
0.759	0.470714
0.76	0.470714
0.761	0.471071
0.762	0.471429
0.763	0.471786
0.764	0.472143
0.765	0.4725
0.766	0.4725
0.767	0.472857
0.768	0.473214
0.769	0.473571
0.77	0.473929
0.771	0.474286
0.772	0.474286
0.773	0.475
0.774	0.475357
0.775	0.475357
0.776	0.475714
0.777	0.476071
0.778	0.476429
0.779	0.476786
0.78	0.477143
0.781	0.4775
0.782	0.477857
0.783	0.477857
0.784	0.478214
0.785	0.478571
0.786	0.478929
0.787	0.479286
0.788	0.479643
0.789	0.48
0.79	0.480357
0.791	0.480714
0.792	0.481071
0.793	0.481429
0.794	0.481786
0.795	0.482143
0.796	0.4825
0.797	0.482857
0.798	0.483214
0.799	0.483571
0.8	0.483929
0.801	0.484286
0.802	0.484643
0.803	0.485
0.804	0.485357
0.805	0.486071
0.806	0.486071
0.807	0.486429
0.808	0.486786
0.809	0.487143
0.81	0.487857
0.811	0.488214
0.812	0.488571
0.813	0.488929
0.814	0.489286
0.815	0.489643
0.816	0.49
0.817	0.490357
0.818	0.490714
0.819	0.491071
0.82	0.491786
0.821	0.491786
0.822	0.4925
0.823	0.492857
0.824	0.493214
0.825	0.493214
0.826	0.493929
0.827	0.494286
0.828	0.494643
0.829	0.495
0.83	0.495357
0.831	0.496071
0.832	0.496429
0.833	0.496786
0.834	0.4975
0.835	0.4975
0.836	0.498214
0.837	0.498571
0.838	0.498929
0.839	0.499286
0.84	0.499643
0.841	0.5
0.842	0.500714
0.843	0.500714
0.844	0.501429
0.845	0.501786
0.846	0.502143
0.847	0.502857
0.848	0.503214
0.849	0.503571
0.85	0.504286
0.851	0.505
0.852	0.505357
0.853	0.505714
0.854	0.506071
0.855	0.506429
0.856	0.506786
0.857	0.5075
0.858	0.507857
0.859	0.508214
0.86	0.508571
0.861	0.509286
0.862	0.509643
0.863	0.51
0.864	0.510714
0.865	0.511071
0.866	0.511429
0.867	0.512143
0.868	0.5125
0.869	0.512857
0.87	0.513571
0.871	0.513929
0.872	0.514286
0.873	0.514643
0.874	0.515357
0.875	0.516071
0.876	0.516429
0.877	0.516786
0.878	0.5175
0.879	0.517857
0.88	0.518571
0.881	0.518929
0.882	0.519643
0.883	0.52
0.884	0.520714
0.885	0.521071
0.886	0.521786
0.887	0.522143
0.888	0.5225
0.889	0.523214
0.89	0.523571
0.891	0.524286
0.892	0.524643
0.893	0.525357
0.894	0.525714
0.895	0.526429
0.896	0.526786
0.897	0.5275
0.898	0.527857
0.899	0.528571
0.9	0.529286
0.901	0.529643
0.902	0.530357
0.903	0.530714
0.904	0.531429
0.905	0.532143
0.906	0.5325
0.907	0.533214
0.908	0.533571
0.909	0.534286
0.91	0.535
0.911	0.535714
0.912	0.536071
0.913	0.536429
0.914	0.537143
0.915	0.537857
0.916	0.538214
0.917	0.538929
0.918	0.539643
0.919	0.540357
0.92	0.540714
0.921	0.541429
0.922	0.542143
0.923	0.542857
0.924	0.543214
0.925	0.543929
0.926	0.544643
0.927	0.545357
0.928	0.546071
0.929	0.546786
0.93	0.5475
0.931	0.547857
0.932	0.548571
0.933	0.549286
0.934	0.55
0.935	0.550714
0.936	0.551429
0.937	0.552143
0.938	0.552857
0.939	0.553571
0.94	0.554286
0.941	0.555
0.942	0.555714
0.943	0.556429
0.944	0.556786
0.945	0.5575
0.946	0.558571
0.947	0.559286
0.948	0.56
0.949	0.560357
0.95	0.561071
0.951	0.561786
0.952	0.5625
0.953	0.563571
0.954	0.564286
0.955	0.565
0.956	0.565714
0.957	0.566786
0.958	0.567143
0.959	0.568214
0.96	0.568929
0.961	0.569286
0.962	0.57
0.963	0.570714
0.964	0.571786
0.965	0.5725
0.966	0.573571
0.967	0.574286
0.968	0.575
0.969	0.575714
0.97	0.576429
0.971	0.577143
0.972	0.577857
0.973	0.578929
0.974	0.579643
0.975	0.580714
0.976	0.581429
0.977	0.582143
0.978	0.583214
0.979	0.584286
0.98	0.585
0.981	0.585714
0.982	0.586429
0.983	0.587143
0.984	0.588214
0.985	0.588929
0.986	0.589643
0.987	0.590714
0.988	0.592143
0.989	0.5925
0.99	0.593571
0.991	0.594286
0.992	0.595357
0.993	0.596071
0.994	0.597143
0.995	0.597857
0.996	0.598929
0.997	0.599643
0.998	0.600714
0.999	0.601429
1	0.599286
0.999	0.590714
0.998	0.5825
0.997	0.574643
0.996	0.5675
0.995	0.560714
0.994	0.553929
0.993	0.5475
0.992	0.541429
0.991	0.535357
0.99	0.529286
0.989	0.523214
0.988	0.517857
0.987	0.512143
0.986	0.506786
0.985	0.501429
0.984	0.496071
0.983	0.491071
0.982	0.485714
0.981	0.480714
0.98	0.476071
0.979	0.471071
0.978	0.466429
0.977	0.461786
0.976	0.457143
0.975	0.4525
0.974	0.447857
0.973	0.443571
0.972	0.438929
0.971	0.434643
0.97	0.430357
0.969	0.426071
0.968	0.422143
0.967	0.417857
0.966	0.413929
0.965	0.409643
0.964	0.405714
0.963	0.401786
0.962	0.397857
0.961	0.393929
0.96	0.390357
0.959	0.386429
0.958	0.382857
0.957	0.378929
0.956	0.375357
0.955	0.371786
0.954	0.368929
0.953	0.365
0.952	0.361786
0.951	0.357857
0.95	0.354536
0.949	0.351036
0.948	0.3475
0.947	0.344071
0.946	0.340679
0.945	0.3375
0.944	0.334321
0.943	0.331
0.942	0.327821
0.941	0.324571
0.94	0.321393
0.939	0.318071
0.938	0.315036
0.937	0.311929
0.936	0.308929
0.935	0.30575
0.934	0.302607
0.933	0.299607
0.932	0.296536
0.931	0.293571
0.93	0.290536
0.929	0.287714
0.928	0.284786
0.927	0.281857
0.926	0.279
0.925	0.276143
0.924	0.273143
0.923	0.270357
0.922	0.267643
0.921	0.264786
0.92	0.261893
0.919	0.259071
0.918	0.256321
0.917	0.253607
0.916	0.250857
0.915	0.248179
0.914	0.2455
0.913	0.242893
0.912	0.240464
0.911	0.237893
0.91	0.235214
0.909	0.23275
0.908	0.230071
0.907	0.2275
0.906	0.224893
0.905	0.2225
0.904	0.22
0.903	0.217536
0.902	0.215143
0.901	0.212714
0.9	0.210393
0.899	0.207929
0.898	0.2055
0.897	0.203107
0.896	0.20075
0.895	0.198464
0.894	0.196143
0.893	0.193893
0.892	0.191679
0.891	0.189393
0.89	0.187214
0.889	0.184964
0.888	0.182714
0.887	0.180464
0.886	0.178321
0.885	0.176071
0.884	0.173857
0.883	0.171643
0.882	0.1695
0.881	0.167393
0.88	0.165321
0.879	0.163143
0.878	0.161036
0.877	0.158857
0.876	0.156786
0.875	0.154821
0.874	0.152679
0.873	0.15075
0.872	0.148607
0.871	0.146571
0.87	0.144571
0.869	0.142571
0.868	0.140607
0.867	0.1385
0.866	0.136536
0.865	0.134571
0.864	0.132643
0.863	0.130714
0.862	0.128821
0.861	0.127036
0.86	0.125393
0.859	0.123571
0.858	0.121571
0.857	0.119714
0.856	0.117821
0.855	0.116071
0.854	0.114321
0.853	0.112464
0.852	0.11075
0.851	0.108929
0.85	0.107071
0.849	0.105286
0.848	0.103571
0.847	0.101714
0.846	0.1
0.845	0.0982143
0.844	0.0964286
0.843	0.0947143
0.842	0.0929643
0.841	0.09125
0.84	0.0895714
0.839	0.0879286
0.838	0.08625
0.837	0.0845
0.836	0.0828929
0.835	0.0811786
0.834	0.0795714
0.833	0.078
0.832	0.0762857
0.831	0.0746429
0.83	0.0731429
0.829	0.0715714
0.828	0.0698214
0.827	0.06825
0.826	0.0666429
0.825	0.0650714
0.824	0.0635357
0.823	0.0619286
0.822	0.0603929
0.821	0.0588214
0.82	0.0573929
0.819	0.0556786
0.818	0.0541786
0.817	0.0527857
0.816	0.0513571
0.815	0.0498929
0.814	0.0484643
0.813	0.0469286
0.812	0.0454286
0.811	0.0440357
0.81	0.0425714
0.809	0.0411429
0.808	0.0397143
0.807	0.0383214
0.806	0.0368571
0.805	0.0354179
0.804	0.0339571
0.803	0.0325964
0.802	0.0311393
0.801	0.0298036
0.8	0.0283929
0.799	0.0270929
0.798	0.0257357
0.797	0.0243143
0.796	0.0229929
0.795	0.0216714
0.794	0.0202607
0.793	0.0189536
0.792	0.0175929
0.791	0.0162179
0.79	0.0148464
0.789	0.0134929
0.788	0.0122429
0.787	0.0109429
0.786	0.00961786
0.785	0.00833929
0.784	0.007025
0.783	0.00579286
0.782	0.00446071
0.781	0.00316714
0.78	0.00186143
0.779	0.000589643
0.778	-0.000735714
0.777	-0.0020075
0.776	-0.00323714
0.775	-0.004475
0.774	-0.00575714
0.773	-0.00696071
0.772	-0.00820357
0.771	-0.00948929
0.77	-0.0107214
0.769	-0.0118893
0.768	-0.0130536
0.767	-0.0142643
0.766	-0.0154607
0.765	-0.0167286
0.764	-0.0179179
0.763	-0.0191464
0.762	-0.0203964
0.761	-0.0215571
0.76	-0.0227786
0.759	-0.0239143
0.758	-0.0251214
0.757	-0.0263071
0.756	-0.0274893
0.755	-0.0286714
0.754	-0.0298429
0.753	-0.0310321
0.752	-0.0321464
0.751	-0.033325
0.75	-0.0344214
0.749	-0.0355679
0.748	-0.0367857
0.747	-0.0378929
0.746	-0.0390357
0.745	-0.0401071
0.744	-0.04125
0.743	-0.0423571
0.742	-0.0435357
0.741	-0.0446071
0.74	-0.0457857
0.739	-0.0469643
0.738	-0.0480357
0.737	-0.049
0.736	-0.0501071
0.735	-0.0512143
0.734	-0.0523214
0.733	-0.0534643
0.732	-0.0546071
0.731	-0.0555714
0.73	-0.0567143
0.729	-0.0578214
0.728	-0.0588214
0.727	-0.0599286
0.726	-0.0609643
0.725	-0.062
0.724	-0.0630357
0.723	-0.0641071
0.722	-0.06525
0.721	-0.0661429
0.72	-0.0672857
0.719	-0.0683929
0.718	-0.0694286
0.717	-0.0704286
0.716	-0.0715357
0.715	-0.0727143
0.714	-0.0737857
0.713	-0.0748214
0.712	-0.0758214
0.711	-0.0768929
0.71	-0.0779643
0.709	-0.0789286
0.708	-0.0799286
0.707	-0.0808929
0.706	-0.0819643
0.705	-0.0829643
0.704	-0.084
0.703	-0.085
0.702	-0.0859286
0.701	-0.0868929
0.7	-0.0879286
0.699	-0.0888929
0.698	-0.0898929
0.697	-0.0909643
0.696	-0.0918929
0.695	-0.0928571
0.694	-0.0937857
0.693	-0.0947143
0.692	-0.09575
0.691	-0.09675
0.69	-0.0978214
0.689	-0.09875
0.688	-0.0997143
0.687	-0.100679
0.686	-0.101571
0.685	-0.102571
0.684	-0.103571
0.683	-0.1045
0.682	-0.105429
0.681	-0.106357
0.68	-0.107286
0.679	-0.108321
0.678	-0.109321
0.677	-0.110286
0.676	-0.111107
0.675	-0.112143
0.674	-0.113071
0.673	-0.113893
0.672	-0.114821
0.671	-0.115786
0.67	-0.116714
0.669	-0.117643
0.668	-0.118571
0.667	-0.119464
0.666	-0.120536
0.665	-0.121536
0.664	-0.122429
0.663	-0.123393
0.662	-0.124321
0.661	-0.12525
0.66	-0.126143
0.659	-0.127071
0.658	-0.128036
0.657	-0.129036
0.656	-0.129964
0.655	-0.130893
0.654	-0.131714
0.653	-0.132786
0.652	-0.133786
0.651	-0.134679
0.65	-0.135571
0.649	-0.136464
0.648	-0.137429
0.647	-0.138321
0.646	-0.139286
0.645	-0.140179
0.644	-0.141107
0.643	-0.142
0.642	-0.142893
0.641	-0.143786
0.64	-0.144714
0.639	-0.145643
0.638	-0.146393
0.637	-0.147286
0.636	-0.14825
0.635	-0.14925
0.634	-0.150143
0.633	-0.151107
0.632	-0.151964
0.631	-0.152786
0.63	-0.153679
0.629	-0.154607
0.628	-0.155571
0.627	-0.156357
0.626	-0.157107
0.625	-0.157964
0.624	-0.158929
0.623	-0.159857
0.622	-0.160679
0.621	-0.161536
0.62	-0.162429
0.619	-0.163286
0.618	-0.164214
0.617	-0.165036
0.616	-0.165893
0.615	-0.166679
0.614	-0.167429
0.613	-0.168286
0.612	-0.16925
0.611	-0.170179
0.61	-0.170964
0.609	-0.171679
0.608	-0.172357
0.607	-0.173143
0.606	-0.174
0.605	-0.174964
0.604	-0.17575
0.603	-0.176571
0.602	-0.1775
0.601	-0.178321
0.6	-0.17925
0.599	-0.18
0.598	-0.180857
0.597	-0.181679
0.596	-0.182536
0.595	-0.183464
0.594	-0.184393
0.593	-0.185286
0.592	-0.186036
0.591	-0.186929
0.59	-0.187679
0.589	-0.1885
0.588	-0.189393
0.587	-0.190143
0.586	-0.190929
0.585	-0.191786
0.584	-0.192643
0.583	-0.193393
0.582	-0.194143
0.581	-0.195071
0.58	-0.196
0.579	-0.19675
0.578	-0.197643
0.577	-0.198536
0.576	-0.199357
0.575	-0.200321
0.574	-0.201107
0.573	-0.201929
0.572	-0.202821
0.571	-0.203893
0.57	-0.204607
0.569	-0.205393
0.568	-0.206214
0.567	-0.207071
0.566	-0.207857
0.565	-0.208679
0.564	-0.209607
0.563	-0.2105
0.562	-0.211321
0.561	-0.212179
0.56	-0.213071
0.559	-0.21375
0.558	-0.214357
0.557	-0.215179
0.556	-0.216143
0.555	-0.216964
0.554	-0.217714
0.553	-0.218643
0.552	-0.219679
0.551	-0.2205
0.55	-0.22125
0.549	-0.222107
0.548	-0.222857
0.547	-0.223607
0.546	-0.224429
0.545	-0.225214
0.544	-0.226
0.543	-0.22675
0.542	-0.227536
0.541	-0.228179
0.54	-0.229
0.539	-0.229857
0.538	-0.230643
0.537	-0.231643
0.536	-0.232464
0.535	-0.233286
0.534	-0.234143
0.533	-0.234893
0.532	-0.23575
0.531	-0.236464
0.53	-0.237179
0.529	-0.237893
0.528	-0.238643
0.527	-0.239429
0.526	-0.240214
0.525	-0.240821
0.524	-0.241643
0.523	-0.2425
0.522	-0.243286
0.521	-0.244036
0.52	-0.244679
0.519	-0.245393
0.518	-0.246179
0.517	-0.246964
0.516	-0.247893
0.515	-0.248571
0.514	-0.249321
0.513	-0.25
0.512	-0.250893
0.511	-0.251536
0.51	-0.252286
0.509	-0.253143
0.508	-0.253893
0.507	-0.254643
0.506	-0.255429
0.505	-0.256179
0.504	-0.256857
0.503	-0.257786
0.502	-0.258429
0.501	-0.259107
0.5	-0.25975
0.499	-0.2605
0.498	-0.261143
0.497	-0.261821
0.496	-0.262464
0.495	-0.26325
0.494	-0.264357
0.493	-0.265
0.492	-0.265821
0.491	-0.266643
0.49	-0.267286
0.489	-0.268036
0.488	-0.268643
0.487	-0.26925
0.486	-0.27
0.485	-0.27075
0.484	-0.2715
0.483	-0.27225
0.482	-0.273
0.481	-0.273571
0.48	-0.274214
0.479	-0.275
0.478	-0.275607
0.477	-0.276393
0.476	-0.277107
0.475	-0.27775
0.474	-0.278429
0.473	-0.279071
0.472	-0.279929
0.471	-0.280857
0.47	-0.2815
0.469	-0.282107
0.468	-0.282929
0.467	-0.283679
0.466	-0.284464
0.465	-0.285214
0.464	-0.285893
0.463	-0.286571
0.462	-0.287143
0.461	-0.287929
0.46	-0.288643
0.459	-0.28925
0.458	-0.289893
0.457	-0.290679
0.456	-0.291321
0.455	-0.292
0.454	-0.292536
0.453	-0.293286
0.452	-0.294
0.451	-0.294643
0.45	-0.295286
0.449	-0.295786
0.448	-0.296643
0.447	-0.29725
0.446	-0.297964
0.445	-0.298643
0.444	-0.299321
0.443	-0.299857
0.442	-0.300464
0.441	-0.301
0.44	-0.301643
0.439	-0.302357
0.438	-0.303036
0.437	-0.303536
0.436	-0.304107
0.435	-0.30475
0.434	-0.305286
0.433	-0.306
0.432	-0.306643
0.431	-0.30725
0.43	-0.307857
0.429	-0.308536
0.428	-0.309143
0.427	-0.309786
0.426	-0.31025
0.425	-0.31075
0.424	-0.311464
0.423	-0.312107
0.422	-0.312679
0.421	-0.313214
0.42	-0.313786
0.419	-0.31425
0.418	-0.314893
0.417	-0.315536
0.416	-0.316179
0.415	-0.31675
0.414	-0.317179
0.413	-0.31775
0.412	-0.318393
0.411	-0.318893
0.41	-0.319643
0.409	-0.320357
0.408	-0.320714
0.407	-0.321286
0.406	-0.321786
0.405	-0.322393
0.404	-0.322964
0.403	-0.323536
0.402	-0.324143
0.401	-0.324571
0.4	-0.325107
0.399	-0.325607
0.398	-0.326071
0.397	-0.326679
0.396	-0.327286
0.395	-0.327714
0.394	-0.32825
0.393	-0.328821
0.392	-0.329286
0.391	-0.329893
0.39	-0.330429
0.389	-0.330929
0.388	-0.331536
0.387	-0.332071
0.386	-0.332571
0.385	-0.333179
0.384	-0.33375
0.383	-0.334286
0.382	-0.334821
0.381	-0.335357
0.38	-0.335714
0.379	-0.336214
0.378	-0.336786
0.377	-0.337321
0.376	-0.337714
0.375	-0.338107
0.374	-0.338643
0.373	-0.339107
0.372	-0.339536
0.371	-0.340071
0.37	-0.340643
0.369	-0.341071
0.368	-0.341536
0.367	-0.342107
0.366	-0.342429
0.365	-0.343036
0.364	-0.3435
0.363	-0.343964
0.362	-0.344393
0.361	-0.344929
0.36	-0.345286
0.359	-0.34575
0.358	-0.346286
0.357	-0.346714
0.356	-0.347071
0.355	-0.347536
0.354	-0.348036
0.353	-0.348536
0.352	-0.348964
0.351	-0.3495
0.35	-0.349821
0.349	-0.350393
0.348	-0.350893
0.347	-0.351286
0.346	-0.351714
0.345	-0.352179
0.344	-0.352607
0.343	-0.352964
0.342	-0.353464
0.341	-0.353857
0.34	-0.35425
0.339	-0.354679
0.338	-0.355036
0.337	-0.355536
0.336	-0.355964
0.335	-0.356393
0.334	-0.356821
0.333	-0.357143
0.332	-0.357857
0.331	-0.357857
0.33	-0.358214
0.329	-0.358929
0.328	-0.359286
0.327	-0.359643
0.326	-0.36
0.325	-0.360357
0.324	-0.360714
0.323	-0.361071
0.322	-0.361429
0.321	-0.361786
0.32	-0.3625
0.319	-0.362857
0.318	-0.363214
0.317	-0.363571
0.316	-0.363929
0.315	-0.364286
0.314	-0.364643
0.313	-0.365
0.312	-0.365357
0.311	-0.365714
0.31	-0.366071
0.309	-0.366429
0.308	-0.366786
0.307	-0.367143
0.306	-0.3675
0.305	-0.3675
0.304	-0.368214
0.303	-0.368571
0.302	-0.368929
0.301	-0.369286
0.3	-0.369286
0.299	-0.37
0.298	-0.370357
0.297	-0.370714
0.296	-0.371071
0.295	-0.371429
0.294	-0.371786
0.293	-0.372143
0.292	-0.3725
0.291	-0.372857
0.29	-0.373214
0.289	-0.373214
0.288	-0.373571
0.287	-0.373929
0.286	-0.374286
0.285	-0.374643
0.284	-0.375
0.283	-0.375357
0.282	-0.375714
0.281	-0.376071
0.28	-0.376429
0.279	-0.376786
0.278	-0.377143
0.277	-0.3775
0.276	-0.377857
0.275	-0.378571
0.274	-0.378929
0.273	-0.379286
0.272	-0.379643
0.271	-0.38
0.27	-0.380357
0.269	-0.380714
0.268	-0.381071
0.267	-0.381429
0.266	-0.381786
0.265	-0.382143
0.264	-0.382857
0.263	-0.382857
0.262	-0.383214
0.261	-0.383571
0.26	-0.383929
0.259	-0.384286
0.258	-0.384643
0.257	-0.385
0.256	-0.385357
0.255	-0.385357
0.254	-0.385714
0.253	-0.386429
0.252	-0.386786
0.251	-0.387143
0.25	-0.3875
0.249	-0.3875
0.248	-0.387857
0.247	-0.388214
0.246	-0.388571
0.245	-0.388571
0.244	-0.389286
0.243	-0.389643
0.242	-0.39
0.241	-0.39
0.24	-0.390357
0.239	-0.390714
0.238	-0.391071
0.237	-0.391429
0.236	-0.391429
0.235	-0.391786
0.234	-0.392143
0.233	-0.3925
0.232	-0.3925
0.231	-0.392857
0.23	-0.393214
0.229	-0.393571
0.228	-0.393571
0.227	-0.393929
0.226	-0.393929
0.225	-0.394286
0.224	-0.394643
0.223	-0.395
0.222	-0.395357
0.221	-0.395714
0.22	-0.396071
0.219	-0.396071
0.218	-0.396429
0.217	-0.396786
0.216	-0.397143
0.215	-0.397143
0.214	-0.3975
0.213	-0.397857
0.212	-0.398214
0.211	-0.398214
0.21	-0.398571
0.209	-0.398929
0.208	-0.399286
0.207	-0.399643
0.206	-0.399643
0.205	-0.4
0.204	-0.400357
0.203	-0.400357
0.202	-0.400714
0.201	-0.401071
0.2	-0.401429
0.199	-0.401786
0.198	-0.401786
0.197	-0.402143
0.196	-0.402143
0.195	-0.4025
0.194	-0.402857
0.193	-0.402857
0.192	-0.403214
0.191	-0.403214
0.19	-0.403571
0.189	-0.403929
0.188	-0.403929
0.187	-0.404286
0.186	-0.404643
0.185	-0.404643
0.184	-0.405
0.183	-0.405357
0.182	-0.405357
0.181	-0.405714
0.18	-0.406071
0.179	-0.406071
0.178	-0.406429
0.177	-0.406786
0.176	-0.406786
0.175	-0.407143
0.174	-0.407143
0.173	-0.4075
0.172	-0.4075
0.171	-0.407857
0.17	-0.408214
0.169	-0.408214
0.168	-0.408571
0.167	-0.408571
0.166	-0.408929
0.165	-0.409286
0.164	-0.409286
0.163	-0.409643
0.162	-0.409643
0.161	-0.41
0.16	-0.410357
0.159	-0.410357
0.158	-0.410357
0.157	-0.410714
0.156	-0.411071
0.155	-0.411071
0.154	-0.411429
0.153	-0.411786
0.152	-0.411786
0.151	-0.411786
0.15	-0.412143
0.149	-0.412143
0.148	-0.4125
0.147	-0.412857
0.146	-0.412857
0.145	-0.413214
0.144	-0.413214
0.143	-0.413571
0.142	-0.413571
0.141	-0.413929
0.14	-0.413929
0.139	-0.413929
0.138	-0.414286
0.137	-0.414643
0.136	-0.414643
0.135	-0.415
0.134	-0.415357
0.133	-0.415357
0.132	-0.415714
0.131	-0.415714
0.13	-0.416071
0.129	-0.416071
0.128	-0.416071
0.127	-0.416429
0.126	-0.416429
0.125	-0.416786
0.124	-0.416786
0.123	-0.416786
0.122	-0.417143
0.121	-0.4175
0.12	-0.4175
0.119	-0.4175
0.118	-0.417857
0.117	-0.418214
0.116	-0.418571
0.115	-0.418571
0.114	-0.418571
0.113	-0.418929
0.112	-0.418929
0.111	-0.419286
0.11	-0.419643
0.109	-0.419643
0.108	-0.419643
0.107	-0.419643
0.106	-0.419643
0.105	-0.42
0.104	-0.420357
0.103	-0.420357
0.102	-0.420357
0.101	-0.420357
0.1	-0.420714
0.099	-0.420714
0.098	-0.420714
0.097	-0.421071
0.096	-0.421071
0.095	-0.421429
0.094	-0.421429
0.093	-0.421786
0.092	-0.421786
0.091	-0.421786
0.09	-0.422143
0.089	-0.4225
0.088	-0.4225
0.087	-0.422857
0.086	-0.422857
0.085	-0.423214
0.084	-0.423214
0.083	-0.423571
0.082	-0.423571
0.081	-0.423571
0.08	-0.423571
0.079	-0.423571
0.078	-0.423929
0.077	-0.423929
0.076	-0.424286
0.075	-0.424286
0.074	-0.424286
0.073	-0.424643
0.072	-0.424643
0.071	-0.425
0.07	-0.425
0.069	-0.425
0.068	-0.425
0.067	-0.425357
0.066	-0.425357
0.065	-0.425357
0.064	-0.425714
0.063	-0.425714
0.062	-0.425714
0.061	-0.425714
0.06	-0.426071
0.059	-0.426071
0.058	-0.426429
0.057	-0.426429
0.056	-0.426429
0.055	-0.426429
0.054	-0.426786
0.053	-0.426786
0.052	-0.426786
0.051	-0.427143
0.05	-0.427143
0.049	-0.4275
0.048	-0.4275
0.047	-0.427857
0.046	-0.427857
0.045	-0.427857
0.044	-0.428214
0.043	-0.427857
0.042	-0.428214
0.041	-0.428214
0.04	-0.428571
0.039	-0.428571
0.038	-0.428929
0.037	-0.428929
0.036	-0.428929
0.035	-0.428929
0.034	-0.429286
0.033	-0.429286
0.032	-0.429643
0.031	-0.429643
0.03	-0.429643
0.029	-0.429643
0.028	-0.43
0.027	-0.43
0.026	-0.43
0.025	-0.43
0.024	-0.430357
0.023	-0.430357
0.022	-0.430357
0.021	-0.430357
0.02	-0.430714
0.019	-0.430714
0.018	-0.430714
0.017	-0.431071
0.016	-0.431071
0.015	-0.431429
0.014	-0.431429
0.013	-0.431429
0.012	-0.431429
0.011	-0.431786
0.01	-0.431786
0.009	-0.431786
0.008	-0.431786
0.007	-0.432143
0.006	-0.432143
0.005	-0.432143
0.004	-0.4325
0.003	-0.4325
0.002	-0.4325
[truncated: 1 more rows]

## Sheet: sr_0.12
U	I
0	-1.36464
0.001	-1.35571
0.002	-1.34786
0.003	-1.33929
0.004	-1.33143
0.005	-1.32357
0.006	-1.31571
0.007	-1.30857
0.008	-1.30143
0.009	-1.29393
0.01	-1.28679
0.011	-1.27964
0.012	-1.2725
0.013	-1.26536
0.014	-1.25857
0.015	-1.25179
0.016	-1.245
0.017	-1.23786
0.018	-1.23143
0.019	-1.22464
0.02	-1.21821
0.021	-1.21143
0.022	-1.20536
0.023	-1.19821
0.024	-1.19214
0.025	-1.18571
0.026	-1.17893
0.027	-1.17286
0.028	-1.16643
0.029	-1.16
0.03	-1.15393
0.031	-1.1475
0.032	-1.14143
0.033	-1.13536
0.034	-1.12893
0.035	-1.12321
0.036	-1.11714
0.037	-1.11107
0.038	-1.105
0.039	-1.09893
0.04	-1.0925
0.041	-1.08643
0.042	-1.08107
0.043	-1.075
0.044	-1.06929
0.045	-1.06357
0.046	-1.05786
0.047	-1.05214
0.048	-1.04643
0.049	-1.04071
0.05	-1.035
0.051	-1.02929
0.052	-1.02357
0.053	-1.01821
0.054	-1.01286
0.055	-1.00714
0.056	-1.00179
0.057	-0.996071
0.058	-0.990714
0.059	-0.985357
0.06	-0.979643
0.061	-0.974286
0.062	-0.968571
0.063	-0.963214
0.064	-0.958214
0.065	-0.952857
0.066	-0.9475
0.067	-0.942143
0.068	-0.937143
0.069	-0.931786
0.07	-0.926429
0.071	-0.921429
0.072	-0.916071
0.073	-0.910714
0.074	-0.905714
0.075	-0.900357
0.076	-0.894643
0.077	-0.89
0.078	-0.884643
0.079	-0.879643
0.08	-0.874286
0.081	-0.869286
0.082	-0.864286
0.083	-0.859286
0.084	-0.854286
0.085	-0.849286
0.086	-0.844286
0.087	-0.839286
0.088	-0.834286
0.089	-0.829286
0.09	-0.824286
0.091	-0.819643
0.092	-0.814286
0.093	-0.809643
0.094	-0.804643
0.095	-0.799643
0.096	-0.794643
0.097	-0.789643
0.098	-0.785
0.099	-0.780357
0.1	-0.775714
0.101	-0.770714
0.102	-0.765714
0.103	-0.761071
0.104	-0.756429
0.105	-0.751429
0.106	-0.746786
0.107	-0.741786
0.108	-0.737143
0.109	-0.7325
0.11	-0.727857
0.111	-0.723214
0.112	-0.718571
0.113	-0.713929
0.114	-0.709286
0.115	-0.704643
0.116	-0.7
0.117	-0.695357
0.118	-0.690714
0.119	-0.685714
0.12	-0.681429
0.121	-0.676786
0.122	-0.672143
0.123	-0.6675
0.124	-0.663214
0.125	-0.658571
0.126	-0.653929
0.127	-0.649643
0.128	-0.645
0.129	-0.640357
0.13	-0.636071
0.131	-0.631429
0.132	-0.627143
0.133	-0.622857
0.134	-0.618214
0.135	-0.613929
0.136	-0.609286
0.137	-0.605
0.138	-0.600714
0.139	-0.596071
0.14	-0.591786
0.141	-0.587143
0.142	-0.582857
0.143	-0.578571
0.144	-0.574286
0.145	-0.57
0.146	-0.565714
0.147	-0.561071
0.148	-0.556786
0.149	-0.5525
0.15	-0.548571
0.151	-0.544286
0.152	-0.54
0.153	-0.535714
0.154	-0.531071
0.155	-0.527143
0.156	-0.5225
0.157	-0.518571
0.158	-0.514286
0.159	-0.51
0.16	-0.505714
0.161	-0.501786
0.162	-0.497143
0.163	-0.493214
0.164	-0.488929
0.165	-0.484643
0.166	-0.480714
0.167	-0.476429
0.168	-0.4725
0.169	-0.468214
0.17	-0.463929
0.171	-0.46
0.172	-0.455714
0.173	-0.451786
0.174	-0.447857
0.175	-0.443571
0.176	-0.439643
0.177	-0.435714
0.178	-0.431429
0.179	-0.4275
0.18	-0.423571
0.181	-0.419643
0.182	-0.415357
0.183	-0.411071
0.184	-0.407143
0.185	-0.403214
0.186	-0.399286
0.187	-0.395357
0.188	-0.391429
0.189	-0.387143
0.19	-0.383214
0.191	-0.379286
0.192	-0.375
0.193	-0.371071
0.194	-0.3675
0.195	-0.363571
0.196	-0.359286
0.197	-0.355464
0.198	-0.351607
0.199	-0.347607
0.2	-0.343893
0.201	-0.339786
0.202	-0.335893
0.203	-0.331964
0.204	-0.328071
0.205	-0.324321
0.206	-0.320393
0.207	-0.316571
0.208	-0.312643
0.209	-0.308857
0.21	-0.304929
0.211	-0.301036
0.212	-0.297143
0.213	-0.293286
0.214	-0.2895
0.215	-0.285643
0.216	-0.281857
0.217	-0.278071
0.218	-0.274321
0.219	-0.270571
0.22	-0.266821
0.221	-0.263
0.222	-0.259286
0.223	-0.255536
0.224	-0.251643
0.225	-0.247893
0.226	-0.244179
0.227	-0.240393
0.228	-0.236786
0.229	-0.232964
0.23	-0.229214
0.231	-0.225607
0.232	-0.222036
0.233	-0.218429
0.234	-0.214607
0.235	-0.211
0.236	-0.207179
0.237	-0.2035
0.238	-0.199893
0.239	-0.196214
0.24	-0.1925
0.241	-0.188893
0.242	-0.18525
0.243	-0.181464
0.244	-0.177786
0.245	-0.17425
0.246	-0.170571
0.247	-0.166893
0.248	-0.163286
0.249	-0.159643
0.25	-0.156
0.251	-0.152536
0.252	-0.148857
0.253	-0.145286
0.254	-0.141786
0.255	-0.138107
0.256	-0.134464
0.257	-0.130964
0.258	-0.127357
0.259	-0.123821
0.26	-0.120179
0.261	-0.116607
0.262	-0.113071
0.263	-0.109607
0.264	-0.106036
0.265	-0.102536
0.266	-0.0990357
0.267	-0.0955
0.268	-0.0920357
0.269	-0.0884643
0.27	-0.0851071
0.271	-0.0816071
0.272	-0.0781429
0.273	-0.0746071
0.274	-0.0710357
0.275	-0.0676071
0.276	-0.0641071
0.277	-0.06075
0.278	-0.05725
0.279	-0.0537857
0.28	-0.0503571
0.281	-0.0469286
0.282	-0.0433929
0.283	-0.0398929
0.284	-0.0366071
0.285	-0.0330357
0.286	-0.029675
0.287	-0.0262929
0.288	-0.0227964
0.289	-0.0193964
0.29	-0.015925
0.291	-0.0124821
0.292	-0.00915714
0.293	-0.005725
0.294	-0.00233179
0.295	0.00112321
0.296	0.00446071
0.297	0.00786071
0.298	0.0111821
0.299	0.0146357
0.3	0.0180179
0.301	0.0213714
0.302	0.0247464
0.303	0.0280143
0.304	0.0313607
0.305	0.0347214
0.306	0.0381071
0.307	0.0414286
0.308	0.0447857
0.309	0.0481071
0.31	0.0514286
0.311	0.0546429
0.312	0.0578214
0.313	0.0612143
0.314	0.0645
0.315	0.06775
0.316	0.0711429
0.317	0.0743571
0.318	0.0776429
0.319	0.0809286
0.32	0.08425
0.321	0.0875714
0.322	0.0907857
0.323	0.0940357
0.324	0.09725
0.325	0.100536
0.326	0.103857
0.327	0.107107
0.328	0.110429
0.329	0.1135
0.33	0.11675
0.331	0.119893
0.332	0.12325
0.333	0.126393
0.334	0.129357
0.335	0.132571
0.336	0.13575
0.337	0.138964
0.338	0.142071
0.339	0.145321
0.34	0.148464
0.341	0.151714
0.342	0.154929
0.343	0.158071
0.344	0.161286
0.345	0.1645
0.346	0.167714
0.347	0.170786
0.348	0.174
0.349	0.177179
0.35	0.180321
0.351	0.183464
0.352	0.186679
0.353	0.18975
0.354	0.192821
0.355	0.195821
0.356	0.199
0.357	0.202107
0.358	0.205179
0.359	0.208286
0.36	0.211464
0.361	0.214571
0.362	0.217607
0.363	0.220786
0.364	0.223821
0.365	0.226964
0.366	0.230107
0.367	0.23325
0.368	0.236286
0.369	0.2395
0.37	0.242571
0.371	0.245536
0.372	0.248679
0.373	0.251679
0.374	0.25475
0.375	0.257786
0.376	0.260964
0.377	0.264071
0.378	0.267107
0.379	0.270143
0.38	0.273179
0.381	0.276321
0.382	0.279357
0.383	0.282429
0.384	0.2855
0.385	0.288464
0.386	0.291321
0.387	0.294286
0.388	0.297429
0.389	0.300464
0.39	0.3035
0.391	0.306536
0.392	0.3095
0.393	0.312571
0.394	0.3155
0.395	0.318536
0.396	0.321429
0.397	0.324393
0.398	0.327536
0.399	0.330464
0.4	0.333321
0.401	0.336286
0.402	0.339143
0.403	0.342179
0.404	0.345179
0.405	0.348143
0.406	0.351071
0.407	0.354071
0.408	0.357
0.409	0.36
0.41	0.363214
0.411	0.366071
0.412	0.368929
0.413	0.371786
0.414	0.374643
0.415	0.3775
0.416	0.380357
0.417	0.383571
0.418	0.386429
0.419	0.389286
0.42	0.392143
0.421	0.395
0.422	0.397857
0.423	0.401071
0.424	0.403929
0.425	0.406786
0.426	0.409643
0.427	0.4125
0.428	0.415357
0.429	0.418214
0.43	0.421071
0.431	0.423929
0.432	0.426786
0.433	0.429643
0.434	0.4325
0.435	0.435357
0.436	0.438214
0.437	0.441429
0.438	0.443929
0.439	0.446786
0.44	0.45
0.441	0.4525
0.442	0.455357
0.443	0.458571
0.444	0.461429
0.445	0.463929
0.446	0.466786
0.447	0.469643
0.448	0.4725
0.449	0.475357
0.45	0.477857
0.451	0.480714
0.452	0.483214
0.453	0.486071
0.454	0.489286
0.455	0.492143
0.456	0.494643
0.457	0.4975
0.458	0.500357
0.459	0.503214
0.46	0.506071
0.461	0.508929
0.462	0.511429
0.463	0.514286
0.464	0.517143
0.465	0.52
0.466	0.5225
0.467	0.525357
0.468	0.528214
0.469	0.530714
0.47	0.533929
0.471	0.536429
0.472	0.539286
0.473	0.542143
0.474	0.544643
0.475	0.5475
0.476	0.55
0.477	0.552857
0.478	0.555714
0.479	0.558214
0.48	0.561071
0.481	0.563929
0.482	0.566429
0.483	0.569286
0.484	0.571786
0.485	0.574643
0.486	0.5775
0.487	0.580357
0.488	0.5825
0.489	0.585357
0.49	0.588214
0.491	0.591071
0.492	0.593571
0.493	0.596429
0.494	0.598929
0.495	0.601429
0.496	0.604286
0.497	0.606786
0.498	0.609643
0.499	0.6125
0.5	0.615
0.501	0.6175
0.502	0.62
0.503	0.622857
0.504	0.625357
0.505	0.628214
0.506	0.630714
0.507	0.633571
0.508	0.636071
0.509	0.638571
0.51	0.641429
0.511	0.643929
0.512	0.646429
0.513	0.649286
0.514	0.651429
0.515	0.654286
0.516	0.657143
0.517	0.659643
0.518	0.6625
0.519	0.665
0.52	0.6675
0.521	0.670357
0.522	0.673214
0.523	0.675714
0.524	0.678214
0.525	0.681071
0.526	0.683571
0.527	0.686071
0.528	0.688571
0.529	0.691071
0.53	0.693214
0.531	0.696071
0.532	0.698571
0.533	0.701071
0.534	0.703929
0.535	0.706429
0.536	0.708929
0.537	0.711429
0.538	0.714286
0.539	0.716429
0.54	0.719286
0.541	0.721786
0.542	0.724286
0.543	0.726786
0.544	0.729286
0.545	0.732143
0.546	0.734286
0.547	0.736786
0.548	0.739643
0.549	0.742143
0.55	0.744643
0.551	0.7475
0.552	0.75
0.553	0.752143
0.554	0.754643
0.555	0.757143
0.556	0.759643
0.557	0.762143
0.558	0.764643
0.559	0.767143
0.56	0.769643
0.561	0.772143
0.562	0.774643
0.563	0.777143
0.564	0.78
0.565	0.782143
0.566	0.784643
0.567	0.787143
0.568	0.79
0.569	0.7925
0.57	0.795
0.571	0.7975
0.572	0.799643
0.573	0.802143
0.574	0.804643
0.575	0.807143
0.576	0.809643
0.577	0.812143
0.578	0.814643
0.579	0.816786
0.58	0.819286
0.581	0.821786
0.582	0.823929
0.583	0.826786
0.584	0.829286
0.585	0.831429
0.586	0.834286
0.587	0.836786
0.588	0.839286
0.589	0.841786
0.59	0.843929
0.591	0.846429
0.592	0.848571
0.593	0.851071
0.594	0.853571
0.595	0.855714
0.596	0.858214
0.597	0.860714
0.598	0.863214
0.599	0.866071
0.6	0.868571
0.601	0.870714
0.602	0.873214
0.603	0.876071
0.604	0.878214
0.605	0.880357
0.606	0.882857
0.607	0.885357
0.608	0.8875
0.609	0.890357
0.61	0.892857
0.611	0.894643
0.612	0.896786
0.613	0.899286
0.614	0.901786
0.615	0.904286
0.616	0.906429
0.617	0.908929
0.618	0.910714
0.619	0.913214
0.62	0.915714
0.621	0.917857
0.622	0.920357
0.623	0.9225
0.624	0.925357
0.625	0.9275
0.626	0.93
0.627	0.9325
0.628	0.934643
0.629	0.937143
0.63	0.939286
0.631	0.941786
0.632	0.943929
0.633	0.946429
0.634	0.948571
0.635	0.951071
0.636	0.953214
0.637	0.955357
0.638	0.957857
0.639	0.960357
0.64	0.9625
0.641	0.965
0.642	0.967143
0.643	0.969643
0.644	0.971786
0.645	0.974643
0.646	0.976786
0.647	0.978929
0.648	0.981429
0.649	0.983571
0.65	0.985714
0.651	0.988214
0.652	0.990714
0.653	0.992857
0.654	0.995
0.655	0.9975
0.656	0.999643
0.657	1.00179
0.658	1.00393
0.659	1.00643
0.66	1.00893
0.661	1.01107
0.662	1.01321
0.663	1.01536
0.664	1.0175
0.665	1.02
0.666	1.0225
0.667	1.02464
0.668	1.02714
0.669	1.02929
0.67	1.03143
0.671	1.03393
0.672	1.03607
0.673	1.03821
0.674	1.04
0.675	1.0425
0.676	1.04464
0.677	1.04679
0.678	1.04893
0.679	1.05107
0.68	1.05357
0.681	1.05571
0.682	1.05786
0.683	1.06
0.684	1.06214
0.685	1.06464
0.686	1.06714
0.687	1.06929
0.688	1.07107
0.689	1.07321
0.69	1.07571
0.691	1.07786
0.692	1.08
0.693	1.08214
0.694	1.08429
0.695	1.08643
0.696	1.08857
0.697	1.09071
0.698	1.09286
0.699	1.09536
0.7	1.0975
0.701	1.09964
0.702	1.10179
0.703	1.10393
0.704	1.10643
0.705	1.10857
0.706	1.11107
0.707	1.11286
0.708	1.115
0.709	1.1175
0.71	1.11964
0.711	1.12143
0.712	1.12357
0.713	1.12571
0.714	1.12821
0.715	1.13036
0.716	1.1325
0.717	1.135
0.718	1.13679
0.719	1.13893
0.72	1.14071
0.721	1.14321
0.722	1.14536
0.723	1.1475
0.724	1.14964
0.725	1.15179
0.726	1.15357
0.727	1.15571
0.728	1.15821
0.729	1.16
0.73	1.16214
0.731	1.16464
0.732	1.16679
0.733	1.16929
0.734	1.17107
0.735	1.17321
0.736	1.17536
0.737	1.17714
0.738	1.17929
0.739	1.18143
0.74	1.18357
0.741	1.18571
0.742	1.18786
0.743	1.18964
0.744	1.19179
0.745	1.19357
0.746	1.19536
0.747	1.19786
0.748	1.2
0.749	1.20214
0.75	1.20429
0.751	1.20643
0.752	1.20857
0.753	1.21071
0.754	1.2125
0.755	1.21464
0.756	1.21714
0.757	1.21929
0.758	1.22107
0.759	1.22286
0.76	1.225
0.761	1.22714
0.762	1.22929
0.763	1.23143
0.764	1.23321
0.765	1.23536
0.766	1.2375
0.767	1.23964
0.768	1.24143
0.769	1.24321
0.77	1.24536
0.771	1.2475
0.772	1.24964
0.773	1.25107
0.774	1.25321
0.775	1.25536
0.776	1.2575
0.777	1.25929
0.778	1.26107
0.779	1.26321
0.78	1.26536
0.781	1.26714
0.782	1.26929
0.783	1.27107
0.784	1.27321
0.785	1.27536
0.786	1.2775
0.787	1.27929
0.788	1.28143
0.789	1.28357
0.79	1.28571
0.791	1.28786
0.792	1.28929
0.793	1.29143
0.794	1.29321
0.795	1.29536
0.796	1.2975
0.797	1.29929
0.798	1.30143
0.799	1.30286
0.8	1.305
0.801	1.30714
0.802	1.30893
0.803	1.31107
0.804	1.31321
0.805	1.31536
0.806	1.3175
0.807	1.31929
0.808	1.32107
0.809	1.32321
0.81	1.32536
0.811	1.3275
0.812	1.32893
0.813	1.33107
0.814	1.33286
0.815	1.33464
0.816	1.33679
0.817	1.33893
0.818	1.34071
0.819	1.34286
0.82	1.34464
0.821	1.34679
0.822	1.34857
0.823	1.35036
0.824	1.3525
0.825	1.35464
0.826	1.35679
0.827	1.35857
0.828	1.36
0.829	1.36179
0.83	1.36393
0.831	1.36607
0.832	1.36786
0.833	1.37
0.834	1.37214
0.835	1.37393
0.836	1.37571
0.837	1.37786
0.838	1.37929
0.839	1.38107
0.84	1.38321
0.841	1.385
0.842	1.38714
0.843	1.38929
0.844	1.39071
0.845	1.39286
0.846	1.395
0.847	1.39714
0.848	1.39929
0.849	1.40036
0.85	1.40214
0.851	1.40429
0.852	1.40643
0.853	1.40821
0.854	1.41
0.855	1.41214
0.856	1.41393
0.857	1.41571
0.858	1.4175
0.859	1.41964
0.86	1.42143
0.861	1.42393
0.862	1.42571
0.863	1.4275
0.864	1.42929
0.865	1.43143
0.866	1.43286
0.867	1.435
0.868	1.43679
0.869	1.43893
0.87	1.44071
0.871	1.4425
0.872	1.44393
0.873	1.44607
0.874	1.44786
0.875	1.44964
0.876	1.45179
0.877	1.45357
0.878	1.45536
0.879	1.45714
0.88	1.45857
0.881	1.46
0.882	1.46179
0.883	1.46357
0.884	1.465
0.885	1.46714
0.886	1.46929
0.887	1.47071
0.888	1.4725
0.889	1.47464
0.89	1.47643
0.891	1.47857
0.892	1.48036
0.893	1.48179
0.894	1.48357
0.895	1.48536
0.896	1.48714
0.897	1.48964
0.898	1.49143
0.899	1.49321
0.9	1.49464
0.901	1.49643
0.902	1.49821
0.903	1.5
0.904	1.50179
0.905	1.50357
0.906	1.50536
0.907	1.50679
0.908	1.50857
0.909	1.51036
0.91	1.5125
0.911	1.51429
0.912	1.51643
0.913	1.51821
0.914	1.52
0.915	1.52179
0.916	1.52357
0.917	1.525
0.918	1.52679
0.919	1.52893
0.92	1.53036
0.921	1.53214
0.922	1.53357
0.923	1.53571
0.924	1.5375
0.925	1.53893
0.926	1.54071
0.927	1.5425
0.928	1.54464
0.929	1.54679
0.93	1.54821
0.931	1.54964
0.932	1.55143
0.933	1.55321
0.934	1.55464
0.935	1.55643
0.936	1.55786
0.937	1.56
0.938	1.56179
0.939	1.56357
0.94	1.56536
0.941	1.56679
0.942	1.56857
0.943	1.57
0.944	1.57179
0.945	1.57393
0.946	1.57536
0.947	1.57714
0.948	1.57893
0.949	1.58036
0.95	1.5825
0.951	1.58429
0.952	1.58536
0.953	1.58679
0.954	1.58857
0.955	1.59107
0.956	1.59321
0.957	1.59464
0.958	1.59607
0.959	1.5975
0.96	1.59964
0.961	1.60107
0.962	1.60286
0.963	1.60429
0.964	1.60607
0.965	1.60786
0.966	1.60929
0.967	1.61107
0.968	1.61286
0.969	1.61464
0.97	1.61643
0.971	1.61821
0.972	1.62
0.973	1.62143
0.974	1.62321
0.975	1.62464
0.976	1.62643
0.977	1.62821
0.978	1.62964
0.979	1.63143
0.98	1.63357
0.981	1.635
0.982	1.63714
0.983	1.63857
0.984	1.64036
0.985	1.64214
0.986	1.64393
0.987	1.64536
0.988	1.64643
0.989	1.64786
0.99	1.65
0.991	1.65214
0.992	1.65357
0.993	1.655
0.994	1.65679
0.995	1.65821
0.996	1.65964
0.997	1.66179
0.998	1.66321
0.999	1.665
1	1.6625
0.999	1.65357
0.998	1.64464
0.997	1.63643
0.996	1.62821
0.995	1.62
0.994	1.61214
0.993	1.60429
0.992	1.59679
0.991	1.58929
0.99	1.58179
0.989	1.57464
0.988	1.56714
0.987	1.56036
0.986	1.5525
0.985	1.54571
0.984	1.53857
0.983	1.53179
0.982	1.525
0.981	1.51821
0.98	1.51143
0.979	1.50429
0.978	1.49714
0.977	1.49036
0.976	1.48393
0.975	1.47714
0.974	1.47107
0.973	1.46393
0.972	1.45786
0.971	1.45143
0.97	1.44464
0.969	1.43857
0.968	1.43143
0.967	1.42536
0.966	1.41929
0.965	1.41286
0.964	1.40643
0.963	1.40036
0.962	1.39429
0.961	1.38821
0.96	1.38179
0.959	1.37571
0.958	1.36964
0.957	1.36393
0.956	1.3575
0.955	1.35179
0.954	1.34607
0.953	1.33964
0.952	1.33357
0.951	1.32786
0.95	1.32214
0.949	1.31607
0.948	1.31036
0.947	1.30464
0.946	1.29929
0.945	1.29321
0.944	1.28714
0.943	1.28143
0.942	1.27571
0.941	1.27
0.94	1.26464
0.939	1.25893
0.938	1.25321
0.937	1.24786
0.936	1.2425
0.935	1.23714
0.934	1.23179
0.933	1.22607
0.932	1.22071
0.931	1.215
0.93	1.21
0.929	1.20429
0.928	1.19857
0.927	1.19321
0.926	1.18821
0.925	1.18286
0.924	1.1775
0.923	1.17214
0.922	1.16714
0.921	1.16143
0.92	1.15607
0.919	1.15071
0.918	1.14536
0.917	1.14
0.916	1.135
0.915	1.12964
0.914	1.12429
0.913	1.11929
0.912	1.11429
0.911	1.10929
0.91	1.10393
0.909	1.09857
0.908	1.09357
0.907	1.08821
0.906	1.08321
0.905	1.07857
0.904	1.07357
0.903	1.06821
0.902	1.06321
0.901	1.05893
0.9	1.05357
0.899	1.04893
0.898	1.04393
0.897	1.03893
0.896	1.03393
0.895	1.02893
0.894	1.02429
0.893	1.01929
0.892	1.01464
0.891	1.00964
0.89	1.00464
0.889	0.999643
0.888	0.995
0.887	0.990357
0.886	0.985714
0.885	0.980714
0.884	0.975714
0.883	0.970714
0.882	0.966071
0.881	0.961071
0.88	0.956786
0.879	0.952143
0.878	0.947143
0.877	0.9425
0.876	0.9375
0.875	0.933214
0.874	0.928214
0.873	0.923929
0.872	0.919286
0.871	0.914643
0.87	0.91
0.869	0.905357
0.868	0.900357
0.867	0.896071
0.866	0.891786
0.865	0.887143
0.864	0.8825
0.863	0.878214
0.862	0.873571
0.861	0.868929
0.86	0.864643
0.859	0.86
0.858	0.855357
0.857	0.850714
0.856	0.846786
0.855	0.842143
0.854	0.8375
0.853	0.833214
0.852	0.828929
0.851	0.824286
0.85	0.82
0.849	0.815357
0.848	0.811071
0.847	0.806429
0.846	0.802143
0.845	0.797857
0.844	0.793214
0.843	0.789286
0.842	0.784643
0.841	0.780357
0.84	0.776071
0.839	0.771786
0.838	0.7675
0.837	0.763214
0.836	0.759286
0.835	0.755
0.834	0.750714
0.833	0.746429
0.832	0.742143
0.831	0.737857
0.83	0.733571
0.829	0.729643
0.828	0.725357
0.827	0.721071
0.826	0.716786
0.825	0.712857
0.824	0.708571
0.823	0.704286
0.822	0.7
0.821	0.695714
0.82	0.691786
0.819	0.6875
0.818	0.683214
0.817	0.679286
0.816	0.675
0.815	0.670714
0.814	0.666786
0.813	0.6625
0.812	0.658571
0.811	0.654286
0.81	0.650357
0.809	0.646429
0.808	0.642143
0.807	0.638214
0.806	0.633929
0.805	0.63
0.804	0.626071
0.803	0.622143
0.802	0.617857
0.801	0.614286
0.8	0.610357
0.799	0.606071
0.798	0.6025
0.797	0.598214
0.796	0.594286
0.795	0.590357
0.794	0.586429
0.793	0.5825
0.792	0.578571
0.791	0.574643
0.79	0.570714
0.789	0.566786
0.788	0.562857
0.787	0.558929
0.786	0.555357
0.785	0.551429
0.784	0.5475
0.783	0.543571
0.782	0.539643
0.781	0.535714
0.78	0.531786
0.779	0.527857
0.778	0.523929
0.777	0.52
0.776	0.516071
0.775	0.5125
0.774	0.508571
0.773	0.505
0.772	0.501071
0.771	0.497143
0.77	0.493214
0.769	0.489643
0.768	0.485714
0.767	0.482143
0.766	0.478571
0.765	0.474643
0.764	0.471071
0.763	0.467143
0.762	0.463571
0.761	0.459643
0.76	0.456071
0.759	0.452143
0.758	0.448571
0.757	0.445
0.756	0.441429
0.755	0.4375
0.754	0.433571
0.753	0.43
0.752	0.426429
0.751	0.422857
0.75	0.419286
0.749	0.415357
0.748	0.411786
0.747	0.408214
0.746	0.404643
0.745	0.401071
0.744	0.397143
0.743	0.393571
0.742	0.39
0.741	0.386429
0.74	0.3825
0.739	0.378929
0.738	0.375357
0.737	0.371786
0.736	0.368214
0.735	0.364643
0.734	0.361071
0.733	0.3575
0.732	0.354036
0.731	0.350357
0.73	0.346821
0.729	0.343286
0.728	0.339679
0.727	0.336179
0.726	0.332714
0.725	0.329321
0.724	0.325821
0.723	0.322286
0.722	0.318821
0.721	0.315393
0.72	0.311786
0.719	0.308321
0.718	0.30475
0.717	0.30125
0.716	0.297786
0.715	0.294429
0.714	0.290893
0.713	0.2875
0.712	0.284107
0.711	0.280679
0.71	0.277179
0.709	0.27375
0.708	0.27025
0.707	0.266857
0.706	0.263357
0.705	0.259893
0.704	0.256357
0.703	0.252964
0.702	0.249464
0.701	0.246107
0.7	0.242643
0.699	0.239464
0.698	0.235964
0.697	0.232714
0.696	0.229286
0.695	0.22575
0.694	0.222464
0.693	0.219107
0.692	0.215821
0.691	0.212357
0.69	0.209
0.689	0.205643
0.688	0.202393
0.687	0.199107
0.686	0.195714
0.685	0.192536
0.684	0.189179
0.683	0.185821
0.682	0.182571
0.681	0.17925
0.68	0.175964
0.679	0.172643
0.678	0.169286
0.677	0.166
0.676	0.162714
0.675	0.159429
0.674	0.156214
0.673	0.153
0.672	0.149607
0.671	0.146429
0.67	0.143107
0.669	0.139929
0.668	0.136679
0.667	0.133321
0.666	0.130107
0.665	0.127071
0.664	0.124071
0.663	0.12075
0.662	0.117464
0.661	0.114393
0.66	0.111143
0.659	0.107929
0.658	0.104714
0.657	0.1015
0.656	0.0982143
0.655	0.0951429
0.654	0.0919286
0.653	0.0887143
0.652	0.0855
0.651	0.0823214
0.65	0.0792143
0.649	0.0759286
0.648	0.0729643
0.647	0.0696786
0.646	0.0665
0.645	0.0633571
0.644	0.0602143
0.643	0.0571071
0.642	0.054
0.641	0.051
0.64	0.0478214
0.639	0.04475
0.638	0.0415714
0.637	0.0385
0.636	0.0354107
0.635	0.0321607
0.634	0.0291071
0.633	0.02605
0.632	0.0230286
0.631	0.0199214
0.63	0.0167571
0.629	0.0136821
0.628	0.0105
0.627	0.0075
0.626	0.00437143
0.625	0.00138036
0.624	-0.00177071
0.623	-0.00483571
0.622	-0.00792143
0.621	-0.0110607
0.62	-0.0139286
0.619	-0.0170536
0.618	-0.0201643
0.617	-0.0232
0.616	-0.0262357
0.615	-0.0292857
0.614	-0.0324071
0.613	-0.03545
0.612	-0.0385
0.611	-0.0414286
0.61	-0.0445714
0.609	-0.0475714
0.608	-0.0504643
0.607	-0.0535714
0.606	-0.0565714
0.605	-0.0595714
0.604	-0.0625
0.603	-0.0655
0.602	-0.0684286
0.601	-0.0714643
0.6	-0.0745
0.599	-0.0775
0.598	-0.0804643
0.597	-0.0833571
0.596	-0.08625
0.595	-0.0892857
0.594	-0.0922143
0.593	-0.0951071
0.592	-0.0980357
0.591	-0.100964
0.59	-0.103857
0.589	-0.106821
0.588	-0.109821
0.587	-0.112786
0.586	-0.115679
0.585	-0.118643
0.584	-0.121643
0.583	-0.1245
0.582	-0.127464
0.581	-0.130393
0.58	-0.133286
0.579	-0.136214
0.578	-0.139
0.577	-0.141964
0.576	-0.144893
0.575	-0.147714
0.574	-0.150643
0.573	-0.1535
0.572	-0.156321
0.571	-0.159179
0.57	-0.162107
0.569	-0.165
0.568	-0.167893
0.567	-0.170821
0.566	-0.173643
0.565	-0.1765
0.564	-0.179429
0.563	-0.182357
0.562	-0.185143
0.561	-0.188
0.56	-0.190714
0.559	-0.193464
0.558	-0.196464
0.557	-0.199321
0.556	-0.20225
0.555	-0.204964
0.554	-0.20775
0.553	-0.210571
0.552	-0.213429
0.551	-0.216321
0.55	-0.219107
0.549	-0.222036
0.548	-0.22475
0.547	-0.227393
0.546	-0.230143
0.545	-0.232929
0.544	-0.235857
0.543	-0.238571
0.542	-0.241321
0.541	-0.244107
0.54	-0.246929
0.539	-0.249714
0.538	-0.2525
0.537	-0.2555
0.536	-0.258036
0.535	-0.260786
0.534	-0.263571
0.533	-0.266464
0.532	-0.269143
0.531	-0.271893
0.53	-0.274714
0.529	-0.277393
0.528	-0.280071
0.527	-0.282929
0.526	-0.285643
0.525	-0.288536
0.524	-0.291071
0.523	-0.293893
0.522	-0.296714
0.521	-0.2995
0.52	-0.302286
0.519	-0.304964
0.518	-0.307679
0.517	-0.310393
0.516	-0.313179
0.515	-0.315857
0.514	-0.318571
0.513	-0.321357
0.512	-0.323893
0.511	-0.3265
0.51	-0.329107
0.509	-0.331964
0.508	-0.33475
0.507	-0.337393
0.506	-0.340214
0.505	-0.342821
0.504	-0.345536
0.503	-0.348179
0.502	-0.350893
0.501	-0.353571
0.5	-0.356179
0.499	-0.358929
0.498	-0.361786
0.497	-0.364286
0.496	-0.366786
0.495	-0.369643
0.494	-0.371786
0.493	-0.374643
0.492	-0.377143
0.491	-0.38
0.49	-0.382857
0.489	-0.385357
0.488	-0.387857
0.487	-0.390357
0.486	-0.393214
0.485	-0.395714
0.484	-0.398571
0.483	-0.401071
0.482	-0.403571
0.481	-0.406429
0.48	-0.408929
0.479	-0.411429
0.478	-0.413929
0.477	-0.416786
0.476	-0.419286
0.475	-0.421786
0.474	-0.424643
0.473	-0.427143
0.472	-0.429643
0.471	-0.4325
0.47	-0.435
0.469	-0.4375
0.468	-0.440357
0.467	-0.442857
0.466	-0.445357
0.465	-0.447857
0.464	-0.450357
0.463	-0.452857
0.462	-0.455714
0.461	-0.458214
0.46	-0.461071
0.459	-0.463214
0.458	-0.466071
0.457	-0.468571
0.456	-0.471071
0.455	-0.473571
0.454	-0.476071
0.453	-0.478929
0.452	-0.481429
0.451	-0.483929
0.45	-0.486429
0.449	-0.488929
0.448	-0.491786
0.447	-0.494286
0.446	-0.496786
0.445	-0.499286
0.444	-0.501786
0.443	-0.504286
0.442	-0.506786
0.441	-0.509286
0.44	-0.511429
0.439	-0.514286
0.438	-0.516786
0.437	-0.518929
0.436	-0.521429
0.435	-0.524286
0.434	-0.526786
0.433	-0.529286
0.432	-0.531429
0.431	-0.533929
0.43	-0.536429
0.429	-0.538929
0.428	-0.541786
0.427	-0.543929
0.426	-0.546786
0.425	-0.548929
0.424	-0.551429
0.423	-0.553929
0.422	-0.556786
0.421	-0.558929
0.42	-0.561429
0.419	-0.563929
0.418	-0.566786
0.417	-0.569286
0.416	-0.571429
0.415	-0.573929
0.414	-0.576429
0.413	-0.578929
0.412	-0.581429
0.411	-0.583929
0.41	-0.586429
0.409	-0.588929
0.408	-0.591429
0.407	-0.593571
0.406	-0.596071
0.405	-0.598571
0.404	-0.601071
0.403	-0.603571
0.402	-0.606071
0.401	-0.608571
0.4	-0.610714
0.399	-0.613214
0.398	-0.615714
0.397	-0.618214
0.396	-0.620714
0.395	-0.623214
0.394	-0.625357
0.393	-0.627857
0.392	-0.630357
0.391	-0.632857
0.39	-0.635357
0.389	-0.637857
0.388	-0.64
0.387	-0.642857
0.386	-0.645
0.385	-0.647143
0.384	-0.649643
0.383	-0.651786
0.382	-0.654286
0.381	-0.656786
0.38	-0.658929
0.379	-0.661429
0.378	-0.663571
0.377	-0.666071
0.376	-0.668571
0.375	-0.670714
0.374	-0.672857
0.373	-0.675357
0.372	-0.677857
0.371	-0.680357
0.37	-0.682857
0.369	-0.685357
0.368	-0.6875
0.367	-0.69
0.366	-0.6925
0.365	-0.694643
0.364	-0.697143
0.363	-0.699643
0.362	-0.701786
0.361	-0.704286
0.36	-0.706429
0.359	-0.708929
0.358	-0.711071
0.357	-0.713214
0.356	-0.715714
0.355	-0.718214
0.354	-0.720357
0.353	-0.722857
0.352	-0.725
0.351	-0.7275
0.35	-0.73
0.349	-0.7325
0.348	-0.734286
0.347	-0.736786
0.346	-0.738929
0.345	-0.741786
0.344	-0.743929
0.343	-0.746071
0.342	-0.748571
0.341	-0.750714
0.34	-0.752857
0.339	-0.755
0.338	-0.7575
0.337	-0.759643
0.336	-0.762143
0.335	-0.764643
0.334	-0.766786
0.333	-0.768929
0.332	-0.771429
0.331	-0.773929
0.33	-0.776071
0.329	-0.778214
0.328	-0.780714
0.327	-0.783214
0.326	-0.785
0.325	-0.7875
0.324	-0.789643
0.323	-0.791786
0.322	-0.793929
0.321	-0.796429
0.32	-0.798571
0.319	-0.801071
0.318	-0.803571
0.317	-0.805714
0.316	-0.807857
0.315	-0.81
0.314	-0.8125
0.313	-0.814643
0.312	-0.817143
0.311	-0.819286
0.31	-0.821429
0.309	-0.823929
0.308	-0.825714
0.307	-0.828214
0.306	-0.830357
0.305	-0.8325
0.304	-0.835
0.303	-0.837143
0.302	-0.839286
0.301	-0.841786
0.3	-0.844286
0.299	-0.846429
0.298	-0.848571
0.297	-0.850714
0.296	-0.852857
0.295	-0.855
0.294	-0.857143
0.293	-0.859643
0.292	-0.861786
0.291	-0.864286
0.29	-0.866429
0.289	-0.868571
0.288	-0.871071
0.287	-0.873571
0.286	-0.875714
0.285	-0.8775
0.284	-0.88
0.283	-0.882143
0.282	-0.884286
0.281	-0.886429
0.28	-0.888571
0.279	-0.890714
0.278	-0.892857
0.277	-0.895
0.276	-0.8975
0.275	-0.899643
0.274	-0.901786
0.273	-0.903929
0.272	-0.906071
0.271	-0.908214
0.27	-0.910357
0.269	-0.912857
0.268	-0.915
0.267	-0.917143
0.266	-0.919286
0.265	-0.921429
0.264	-0.923571
0.263	-0.926071
0.262	-0.927857
0.261	-0.93
0.26	-0.932143
0.259	-0.934286
0.258	-0.936429
0.257	-0.938571
0.256	-0.941071
0.255	-0.943214
0.254	-0.945357
0.253	-0.947857
0.252	-0.949643
0.251	-0.951786
0.25	-0.954286
0.249	-0.956429
0.248	-0.958214
0.247	-0.960714
0.246	-0.962857
0.245	-0.965
0.244	-0.967143
0.243	-0.969643
0.242	-0.971429
0.241	-0.973571
0.24	-0.975714
0.239	-0.978214
0.238	-0.98
0.237	-0.982143
0.236	-0.984286
0.235	-0.986429
0.234	-0.988929
0.233	-0.990714
0.232	-0.993214
0.231	-0.995357
0.23	-0.997143
0.229	-0.999286
0.228	-1.00143
0.227	-1.00357
0.226	-1.00571
0.225	-1.00786
0.224	-1.00964
0.223	-1.01179
0.222	-1.01429
0.221	-1.01643
0.22	-1.01857
0.219	-1.02071
0.218	-1.0225
0.217	-1.02464
0.216	-1.02679
0.215	-1.02893
0.214	-1.03143
0.213	-1.03321
0.212	-1.03571
0.211	-1.0375
0.21	-1.03964
0.209	-1.04179
0.208	-1.04393
0.207	-1.04607
0.206	-1.04821
0.205	-1.05036
0.204	-1.05214
0.203	-1.05429
0.202	-1.05679
0.201	-1.05893
0.2	-1.06107
0.199	-1.06321
0.198	-1.065
0.197	-1.06714
0.196	-1.06929
0.195	-1.07143
0.194	-1.07321
0.193	-1.07536
0.192	-1.0775
0.191	-1.07929
0.19	-1.08143
0.189	-1.08357
0.188	-1.08571
0.187	-1.08786
0.186	-1.08964
0.185	-1.09214
0.184	-1.09429
0.183	-1.09643
0.182	-1.09857
0.181	-1.1
0.18	-1.10214
0.179	-1.10393
0.178	-1.10643
0.177	-1.10857
0.176	-1.11071
0.175	-1.1125
0.174	-1.11464
0.173	-1.11679
0.172	-1.11929
0.171	-1.12107
0.17	-1.12286
0.169	-1.125
0.168	-1.1275
0.167	-1.12964
0.166	-1.13143
0.165	-1.13357
0.164	-1.13536
0.163	-1.1375
0.162	-1.13964
0.161	-1.14179
0.16	-1.14429
0.159	-1.14607
0.158	-1.14786
0.157	-1.14964
0.156	-1.15179
0.155	-1.15393
0.154	-1.15571
0.153	-1.15821
0.152	-1.16
0.151	-1.16214
0.15	-1.16393
0.149	-1.16607
0.148	-1.16857
0.147	-1.17036
0.146	-1.1725
0.145	-1.17429
0.144	-1.17679
0.143	-1.17857
0.142	-1.18036
0.141	-1.1825
0.14	-1.18429
0.139	-1.18643
0.138	-1.18893
0.137	-1.19071
0.136	-1.19286
0.135	-1.195
0.134	-1.19714
0.133	-1.19893
0.132	-1.20107
0.131	-1.20286
0.13	-1.205
0.129	-1.20679
0.128	-1.20857
0.127	-1.21036
0.126	-1.21286
0.125	-1.21464
0.124	-1.21643
0.123	-1.21857
0.122	-1.22036
0.121	-1.2225
0.12	-1.22429
0.119	-1.22679
0.118	-1.22857
0.117	-1.23036
0.116	-1.2325
0.115	-1.23429
0.114	-1.23643
0.113	-1.23893
0.112	-1.24036
0.111	-1.2425
0.11	-1.24429
0.109	-1.24643
0.108	-1.24857
0.107	-1.25071
0.106	-1.25286
0.105	-1.25464
0.104	-1.25607
0.103	-1.25821
0.102	-1.26036
0.101	-1.2625
0.1	-1.26464
0.099	-1.26607
0.098	-1.26821
0.097	-1.27036
0.096	-1.27214
0.095	-1.27393
0.094	-1.27571
0.093	-1.27821
0.092	-1.28
0.091	-1.28179
0.09	-1.28393
0.089	-1.28571
0.088	-1.28786
0.087	-1.29
0.086	-1.29214
0.085	-1.29429
0.084	-1.29607
0.083	-1.29821
0.082	-1.3
0.081	-1.30214
0.08	-1.30393
0.079	-1.30571
0.078	-1.3075
0.077	-1.30964
0.076	-1.31143
0.075	-1.31357
0.074	-1.31536
0.073	-1.31714
0.072	-1.31929
0.071	-1.32143
0.07	-1.32357
0.069	-1.32536
0.068	-1.3275
0.067	-1.32929
0.066	-1.33143
0.065	-1.33321
0.064	-1.33536
0.063	-1.33714
0.062	-1.33929
0.061	-1.34107
0.06	-1.34286
0.059	-1.34464
0.058	-1.34679
0.057	-1.34893
0.056	-1.35071
0.055	-1.3525
0.054	-1.35393
0.053	-1.35607
0.052	-1.35786
0.051	-1.35964
0.05	-1.36179
0.049	-1.36393
0.048	-1.36571
0.047	-1.36786
0.046	-1.36964
0.045	-1.37179
0.044	-1.37393
0.043	-1.37536
0.042	-1.3775
0.041	-1.37929
0.04	-1.38179
0.039	-1.38357
0.038	-1.38536
0.037	-1.3875
0.036	-1.38929
0.035	-1.39143
0.034	-1.39321
0.033	-1.395
0.032	-1.39714
0.031	-1.39929
0.03	-1.40143
0.029	-1.40286
0.028	-1.405
0.027	-1.40679
0.026	-1.40857
0.025	-1.41071
0.024	-1.4125
0.023	-1.41464
0.022	-1.41643
0.021	-1.41821
0.02	-1.42036
0.019	-1.42214
0.018	-1.42393
0.017	-1.42607
0.016	-1.42821
0.015	-1.43
0.014	-1.43179
0.013	-1.43429
0.012	-1.43607
0.011	-1.43786
0.01	-1.43964
0.009	-1.44143
0.008	-1.44321
0.007	-1.445
0.006	-1.44679
0.005	-1.44893
0.004	-1.45071
0.003	-1.4525
0.002	-1.45393
[truncated: 1 more rows]

## Sheet: sr_0.16
U	I
0	-1.42107
0.001	-1.41286
0.002	-1.40464
0.003	-1.39679
0.004	-1.38929
0.005	-1.38143
0.006	-1.37393
0.007	-1.36607
0.008	-1.35893
0.009	-1.35179
0.01	-1.34464
0.011	-1.33714
0.012	-1.33036
0.013	-1.32321
0.014	-1.31607
0.015	-1.30964
0.016	-1.30286
0.017	-1.29607
0.018	-1.28929
0.019	-1.2825
0.02	-1.27607
0.021	-1.26964
0.022	-1.26286
0.023	-1.25679
0.024	-1.25
0.025	-1.24357
0.026	-1.2375
0.027	-1.23107
0.028	-1.22464
0.029	-1.21857
0.03	-1.21214
0.031	-1.20607
0.032	-1.2
0.033	-1.19393
0.034	-1.18786
0.035	-1.18143
0.036	-1.17571
0.037	-1.16929
0.038	-1.16357
0.039	-1.1575
0.04	-1.15143
0.041	-1.14536
0.042	-1.13964
0.043	-1.13393
0.044	-1.12821
0.045	-1.12214
0.046	-1.11643
0.047	-1.11071
0.048	-1.105
0.049	-1.09893
0.05	-1.09321
0.051	-1.0875
0.052	-1.08179
0.053	-1.07571
0.054	-1.07036
0.055	-1.06464
0.056	-1.05964
0.057	-1.05393
0.058	-1.04857
0.059	-1.04321
0.06	-1.0375
0.061	-1.03179
0.062	-1.02643
0.063	-1.02071
0.064	-1.01536
0.065	-1.00964
0.066	-1.00393
0.067	-0.998571
0.068	-0.993571
0.069	-0.988214
0.07	-0.982857
0.071	-0.9775
0.072	-0.972143
0.073	-0.967143
0.074	-0.961786
0.075	-0.956429
0.076	-0.951071
0.077	-0.946071
0.078	-0.940714
0.079	-0.935357
0.08	-0.930357
0.081	-0.925357
0.082	-0.92
0.083	-0.915
0.084	-0.909643
0.085	-0.904643
0.086	-0.899643
0.087	-0.894286
0.088	-0.889286
0.089	-0.884286
0.09	-0.879286
0.091	-0.873929
0.092	-0.868929
0.093	-0.863929
0.094	-0.858929
0.095	-0.853929
0.096	-0.848571
0.097	-0.843929
0.098	-0.838929
0.099	-0.834286
0.1	-0.828929
0.101	-0.824286
0.102	-0.819286
0.103	-0.814286
0.104	-0.809286
0.105	-0.804286
0.106	-0.799643
0.107	-0.795
0.108	-0.79
0.109	-0.785
0.11	-0.780357
0.111	-0.775714
0.112	-0.770714
0.113	-0.766071
0.114	-0.761429
0.115	-0.756429
0.116	-0.751429
0.117	-0.746786
0.118	-0.742143
0.119	-0.7375
0.12	-0.732857
0.121	-0.727857
0.122	-0.723214
0.123	-0.718571
0.124	-0.713571
0.125	-0.709286
0.126	-0.704286
0.127	-0.7
0.128	-0.695357
0.129	-0.690714
0.13	-0.686071
0.131	-0.681429
0.132	-0.677143
0.133	-0.672143
0.134	-0.6675
0.135	-0.663214
0.136	-0.658929
0.137	-0.653929
0.138	-0.649643
0.139	-0.645357
0.14	-0.640357
0.141	-0.636071
0.142	-0.631429
0.143	-0.626786
0.144	-0.6225
0.145	-0.618214
0.146	-0.613571
0.147	-0.609286
0.148	-0.604643
0.149	-0.600357
0.15	-0.596071
0.151	-0.591429
0.152	-0.587143
0.153	-0.5825
0.154	-0.577857
0.155	-0.573571
0.156	-0.569286
0.157	-0.565
0.158	-0.560357
0.159	-0.556071
0.16	-0.551786
0.161	-0.5475
0.162	-0.543214
0.163	-0.538929
0.164	-0.534643
0.165	-0.53
0.166	-0.526071
0.167	-0.521429
0.168	-0.517143
0.169	-0.512857
0.17	-0.508571
0.171	-0.504643
0.172	-0.500357
0.173	-0.496071
0.174	-0.491786
0.175	-0.4875
0.176	-0.483214
0.177	-0.478929
0.178	-0.475
0.179	-0.470714
0.18	-0.466071
0.181	-0.462143
0.182	-0.457857
0.183	-0.453929
0.184	-0.449643
0.185	-0.445714
0.186	-0.441429
0.187	-0.4375
0.188	-0.433214
0.189	-0.429286
0.19	-0.425
0.191	-0.420714
0.192	-0.416786
0.193	-0.4125
0.194	-0.408571
0.195	-0.404286
0.196	-0.400357
0.197	-0.396071
0.198	-0.391786
0.199	-0.387857
0.2	-0.383929
0.201	-0.38
0.202	-0.375714
0.203	-0.371786
0.204	-0.367857
0.205	-0.363929
0.206	-0.36
0.207	-0.355893
0.208	-0.351929
0.209	-0.347857
0.21	-0.343821
0.211	-0.339929
0.212	-0.335821
0.213	-0.331821
0.214	-0.32775
0.215	-0.323857
0.216	-0.320036
0.217	-0.316
0.218	-0.311929
0.219	-0.308071
0.22	-0.304071
0.221	-0.300179
0.222	-0.296107
0.223	-0.292214
0.224	-0.288357
0.225	-0.28425
0.226	-0.280429
0.227	-0.276643
0.228	-0.272607
0.229	-0.268821
0.23	-0.264893
0.231	-0.260857
0.232	-0.257071
0.233	-0.253071
0.234	-0.249321
0.235	-0.245429
0.236	-0.241571
0.237	-0.237786
0.238	-0.233893
0.239	-0.230071
0.24	-0.226429
0.241	-0.222643
0.242	-0.218821
0.243	-0.215036
0.244	-0.211071
0.245	-0.207357
0.246	-0.203607
0.247	-0.19975
0.248	-0.196
0.249	-0.192107
0.25	-0.188429
0.251	-0.184643
0.252	-0.18075
0.253	-0.177107
0.254	-0.173214
0.255	-0.169536
0.256	-0.165643
0.257	-0.161964
0.258	-0.15825
0.259	-0.154607
0.26	-0.150821
0.261	-0.147107
0.262	-0.143464
0.263	-0.139679
0.264	-0.136107
0.265	-0.132286
0.266	-0.128607
0.267	-0.124929
0.268	-0.121107
0.269	-0.117464
0.27	-0.113821
0.271	-0.110036
0.272	-0.106429
0.273	-0.102786
0.274	-0.0991429
0.275	-0.0955357
0.276	-0.0918214
0.277	-0.0882143
0.278	-0.08475
0.279	-0.0810357
0.28	-0.0774643
0.281	-0.0737857
0.282	-0.0700714
0.283	-0.0665357
0.284	-0.0628214
0.285	-0.0593571
0.286	-0.05575
0.287	-0.0520714
0.288	-0.0485357
0.289	-0.0448571
0.29	-0.0412857
0.291	-0.03775
0.292	-0.0341464
0.293	-0.03065
0.294	-0.0270286
0.295	-0.0233679
0.296	-0.0198
0.297	-0.0162536
0.298	-0.0126643
0.299	-0.009275
0.3	-0.00556786
0.301	-0.00203214
0.302	0.00154214
0.303	0.00511786
0.304	0.00855
0.305	0.0121679
0.306	0.0156321
0.307	0.0191821
0.308	0.02275
0.309	0.0261929
0.31	0.0296643
0.311	0.03315
0.312	0.03675
0.313	0.0402143
0.314	0.0436429
0.315	0.0471071
0.316	0.0506429
0.317	0.0539643
0.318	0.0573929
0.319	0.0608929
0.32	0.06425
0.321	0.0678214
0.322	0.07125
0.323	0.0746786
0.324	0.0781071
0.325	0.0814643
0.326	0.0850357
0.327	0.0884643
0.328	0.0918929
0.329	0.0953929
0.33	0.0987143
0.331	0.102214
0.332	0.105571
0.333	0.109071
0.334	0.112429
0.335	0.115714
0.336	0.119036
0.337	0.1225
0.338	0.125893
0.339	0.128929
0.34	0.132429
0.341	0.135607
0.342	0.139071
0.343	0.1425
0.344	0.145821
0.345	0.149214
0.346	0.152571
0.347	0.155929
0.348	0.159286
0.349	0.162643
0.35	0.165964
0.351	0.169357
0.352	0.172679
0.353	0.176
0.354	0.179357
0.355	0.182643
0.356	0.186036
0.357	0.18925
0.358	0.192607
0.359	0.195893
0.36	0.199036
0.361	0.202429
0.362	0.205643
0.363	0.208929
0.364	0.21225
0.365	0.215571
0.366	0.218893
0.367	0.22225
0.368	0.225429
0.369	0.228857
0.37	0.232107
0.371	0.23525
0.372	0.238679
0.373	0.241821
0.374	0.245
0.375	0.248393
0.376	0.251536
0.377	0.254786
0.378	0.257929
0.379	0.261321
0.38	0.264679
0.381	0.267857
0.382	0.271143
0.383	0.274286
0.384	0.277643
0.385	0.280786
0.386	0.284036
0.387	0.287214
0.388	0.290429
0.389	0.293607
0.39	0.296786
0.391	0.300071
0.392	0.303107
0.393	0.306429
0.394	0.309607
0.395	0.31275
0.396	0.316036
0.397	0.319107
0.398	0.322357
0.399	0.325536
0.4	0.32875
0.401	0.331893
0.402	0.334893
0.403	0.337964
0.404	0.341179
0.405	0.344286
0.406	0.347464
0.407	0.350786
0.408	0.35375
0.409	0.356929
0.41	0.360357
0.411	0.363571
0.412	0.366786
0.413	0.369643
0.414	0.372857
0.415	0.376071
0.416	0.378929
0.417	0.3825
0.418	0.385357
0.419	0.388571
0.42	0.391429
0.421	0.394643
0.422	0.397857
0.423	0.401071
0.424	0.403929
0.425	0.407143
0.426	0.410357
0.427	0.413214
0.428	0.416429
0.429	0.419286
0.43	0.4225
0.431	0.425357
0.432	0.428571
0.433	0.431786
0.434	0.435
0.435	0.437857
0.436	0.441071
0.437	0.443929
0.438	0.447143
0.439	0.45
0.44	0.453214
0.441	0.456429
0.442	0.459286
0.443	0.4625
0.444	0.465357
0.445	0.468214
0.446	0.471071
0.447	0.474286
0.448	0.477143
0.449	0.480357
0.45	0.483214
0.451	0.486429
0.452	0.489643
0.453	0.4925
0.454	0.495357
0.455	0.498571
0.456	0.501429
0.457	0.504286
0.458	0.5075
0.459	0.510357
0.46	0.513571
0.461	0.516429
0.462	0.519286
0.463	0.5225
0.464	0.525357
0.465	0.528571
0.466	0.531429
0.467	0.534286
0.468	0.5375
0.469	0.540357
0.47	0.543214
0.471	0.546429
0.472	0.549286
0.473	0.552143
0.474	0.555
0.475	0.558214
0.476	0.561071
0.477	0.563929
0.478	0.566786
0.479	0.57
0.48	0.572857
0.481	0.575714
0.482	0.578929
0.483	0.581786
0.484	0.584643
0.485	0.5875
0.486	0.590357
0.487	0.593571
0.488	0.596429
0.489	0.599286
0.49	0.602143
0.491	0.605
0.492	0.607857
0.493	0.610714
0.494	0.613571
0.495	0.616429
0.496	0.619286
0.497	0.622143
0.498	0.625
0.499	0.627857
0.5	0.631071
0.501	0.633929
0.502	0.636786
0.503	0.639643
0.504	0.6425
0.505	0.645357
0.506	0.648214
0.507	0.651071
0.508	0.653929
0.509	0.656786
0.51	0.659286
0.511	0.6625
0.512	0.665357
0.513	0.668214
0.514	0.671071
0.515	0.673929
0.516	0.676786
0.517	0.679643
0.518	0.6825
0.519	0.685357
0.52	0.687857
0.521	0.690714
0.522	0.693571
0.523	0.696071
0.524	0.699286
0.525	0.702143
0.526	0.704643
0.527	0.707857
0.528	0.710714
0.529	0.713571
0.53	0.716071
0.531	0.718929
0.532	0.721786
0.533	0.724643
0.534	0.7275
0.535	0.73
0.536	0.732857
0.537	0.736071
0.538	0.738571
0.539	0.741429
0.54	0.744286
0.541	0.746786
0.542	0.749643
0.543	0.7525
0.544	0.755357
0.545	0.757857
0.546	0.760714
0.547	0.763571
0.548	0.766071
0.549	0.768929
0.55	0.771786
0.551	0.774643
0.552	0.7775
0.553	0.780714
0.554	0.783214
0.555	0.786071
0.556	0.788571
0.557	0.791071
0.558	0.793929
0.559	0.796429
0.56	0.798929
0.561	0.801786
0.562	0.804643
0.563	0.8075
0.564	0.81
0.565	0.812857
0.566	0.815714
0.567	0.818571
0.568	0.821071
0.569	0.823929
0.57	0.826786
0.571	0.829286
0.572	0.832143
0.573	0.834643
0.574	0.8375
0.575	0.84
0.576	0.842857
0.577	0.845714
0.578	0.847857
0.579	0.850714
0.58	0.853214
0.581	0.856071
0.582	0.858929
0.583	0.861429
0.584	0.864286
0.585	0.866786
0.586	0.869643
0.587	0.872143
0.588	0.875
0.589	0.8775
0.59	0.88
0.591	0.882857
0.592	0.885714
0.593	0.888214
0.594	0.890714
0.595	0.893571
0.596	0.895714
0.597	0.898571
0.598	0.901429
0.599	0.903929
0.6	0.906429
0.601	0.909286
0.602	0.911786
0.603	0.914643
0.604	0.917143
0.605	0.919643
0.606	0.922143
0.607	0.925
0.608	0.9275
0.609	0.930357
0.61	0.932857
0.611	0.935357
0.612	0.938214
0.613	0.941071
0.614	0.943929
0.615	0.946429
0.616	0.948929
0.617	0.951429
0.618	0.954286
0.619	0.956786
0.62	0.959286
0.621	0.962143
0.622	0.964643
0.623	0.967143
0.624	0.969643
0.625	0.972143
0.626	0.974643
0.627	0.9775
0.628	0.98
0.629	0.982143
0.63	0.985
0.631	0.9875
0.632	0.99
0.633	0.9925
0.634	0.995
0.635	0.997857
0.636	1.00071
0.637	1.00321
0.638	1.00571
0.639	1.00821
0.64	1.01071
0.641	1.01321
0.642	1.01571
0.643	1.01821
0.644	1.02071
0.645	1.02321
0.646	1.02571
0.647	1.02821
0.648	1.03071
0.649	1.03321
0.65	1.03571
0.651	1.03821
0.652	1.04107
0.653	1.04357
0.654	1.04607
0.655	1.04893
0.656	1.05107
0.657	1.05393
0.658	1.05607
0.659	1.05857
0.66	1.06107
0.661	1.06321
0.662	1.06571
0.663	1.06857
0.664	1.07071
0.665	1.07357
0.666	1.07607
0.667	1.07857
0.668	1.08107
0.669	1.08357
0.67	1.08607
0.671	1.08893
0.672	1.09107
0.673	1.09357
0.674	1.09607
0.675	1.09857
0.676	1.10107
0.677	1.10357
0.678	1.10607
0.679	1.10857
0.68	1.11143
0.681	1.11357
0.682	1.11607
0.683	1.11857
0.684	1.12107
0.685	1.12357
0.686	1.12607
0.687	1.12821
0.688	1.13071
0.689	1.13321
0.69	1.13607
0.691	1.13821
0.692	1.14071
0.693	1.14321
0.694	1.14607
0.695	1.14821
0.696	1.15071
0.697	1.15321
0.698	1.15571
0.699	1.15786
0.7	1.16036
0.701	1.16286
0.702	1.16571
0.703	1.16786
0.704	1.17036
0.705	1.17286
0.706	1.17536
0.707	1.1775
0.708	1.18
0.709	1.18214
0.71	1.18464
0.711	1.1875
0.712	1.18964
0.713	1.19214
0.714	1.19464
0.715	1.19679
0.716	1.19964
0.717	1.20179
0.718	1.20393
0.719	1.20643
0.72	1.20893
0.721	1.21107
0.722	1.21357
0.723	1.21571
0.724	1.21821
0.725	1.22036
0.726	1.22286
0.727	1.22536
0.728	1.2275
0.729	1.23
0.73	1.2325
0.731	1.235
0.732	1.2375
0.733	1.23964
0.734	1.2425
0.735	1.24464
0.736	1.24679
0.737	1.24929
0.738	1.25107
0.739	1.25321
0.74	1.25571
0.741	1.25821
0.742	1.26071
0.743	1.26286
0.744	1.265
0.745	1.2675
0.746	1.26964
0.747	1.27214
0.748	1.27429
0.749	1.27679
0.75	1.27929
0.751	1.28143
0.752	1.28393
0.753	1.28607
0.754	1.28857
0.755	1.29071
0.756	1.29357
0.757	1.29571
0.758	1.2975
0.759	1.3
0.76	1.3025
0.761	1.305
0.762	1.30714
0.763	1.30964
0.764	1.31179
0.765	1.31357
0.766	1.31607
0.767	1.31857
0.768	1.32107
0.769	1.32357
0.77	1.32571
0.771	1.32786
0.772	1.33
0.773	1.3325
0.774	1.335
0.775	1.33714
0.776	1.33893
0.777	1.34179
0.778	1.34393
0.779	1.34643
0.78	1.34857
0.781	1.35071
0.782	1.35321
0.783	1.35536
0.784	1.3575
0.785	1.35964
0.786	1.36179
0.787	1.36393
0.788	1.36607
0.789	1.36821
0.79	1.37071
0.791	1.37357
0.792	1.37571
0.793	1.37786
0.794	1.38
0.795	1.3825
0.796	1.38464
0.797	1.38714
0.798	1.38929
0.799	1.39143
0.8	1.39393
0.801	1.39607
0.802	1.39857
0.803	1.40107
0.804	1.40286
0.805	1.40536
0.806	1.40786
0.807	1.41
0.808	1.41179
0.809	1.41464
0.81	1.41679
0.811	1.41893
0.812	1.42071
0.813	1.42321
0.814	1.42536
0.815	1.4275
0.816	1.43036
0.817	1.4325
0.818	1.43429
0.819	1.43643
0.82	1.43857
0.821	1.44071
0.822	1.44286
0.823	1.445
0.824	1.4475
0.825	1.44964
0.826	1.45179
0.827	1.45393
0.828	1.45607
0.829	1.45821
0.83	1.46071
0.831	1.46286
0.832	1.46464
0.833	1.46679
0.834	1.46893
0.835	1.47107
0.836	1.47357
0.837	1.47571
0.838	1.47786
0.839	1.48036
0.84	1.4825
0.841	1.48464
0.842	1.48679
0.843	1.48821
0.844	1.49071
0.845	1.49286
0.846	1.49536
0.847	1.49714
0.848	1.49964
0.849	1.50179
0.85	1.50393
0.851	1.50679
0.852	1.50893
0.853	1.51107
0.854	1.51286
0.855	1.515
0.856	1.51714
0.857	1.51964
0.858	1.52143
0.859	1.52357
0.86	1.52571
0.861	1.52821
0.862	1.53036
0.863	1.53179
0.864	1.53429
0.865	1.53607
0.866	1.53821
0.867	1.53964
0.868	1.5425
0.869	1.54429
0.87	1.54607
0.871	1.54821
0.872	1.55071
0.873	1.55286
0.874	1.55464
0.875	1.55679
0.876	1.55929
0.877	1.56143
0.878	1.56357
0.879	1.56536
0.88	1.5675
0.881	1.57
0.882	1.5725
0.883	1.57464
0.884	1.57643
0.885	1.57821
0.886	1.58036
0.887	1.58214
0.888	1.58464
0.889	1.58714
0.89	1.58893
0.891	1.59107
0.892	1.59357
0.893	1.59536
0.894	1.59714
0.895	1.59893
0.896	1.60107
0.897	1.60321
0.898	1.605
0.899	1.60714
0.9	1.60929
0.901	1.61107
0.902	1.61357
0.903	1.61571
0.904	1.6175
0.905	1.61964
0.906	1.62143
0.907	1.62357
0.908	1.62571
0.909	1.62786
0.91	1.63
0.911	1.63214
0.912	1.63393
0.913	1.63607
0.914	1.63786
0.915	1.64036
0.916	1.64214
0.917	1.64464
0.918	1.64679
0.919	1.64893
0.92	1.65071
0.921	1.65286
0.922	1.655
0.923	1.65714
0.924	1.65893
0.925	1.66071
0.926	1.66321
0.927	1.66536
0.928	1.6675
0.929	1.66929
0.93	1.67143
0.931	1.67286
0.932	1.675
0.933	1.67714
0.934	1.67929
0.935	1.68107
0.936	1.68321
0.937	1.68536
0.938	1.68679
0.939	1.68893
0.94	1.69071
0.941	1.69286
0.942	1.695
0.943	1.69679
0.944	1.69893
0.945	1.70107
0.946	1.70357
0.947	1.70571
0.948	1.7075
0.949	1.70893
0.95	1.71107
0.951	1.71357
0.952	1.71536
0.953	1.71714
0.954	1.71893
0.955	1.72143
0.956	1.72357
0.957	1.72536
0.958	1.7275
0.959	1.72964
0.96	1.73143
0.961	1.73321
0.962	1.735
0.963	1.73714
0.964	1.73929
0.965	1.74107
0.966	1.7425
0.967	1.74464
0.968	1.74643
0.969	1.74893
0.97	1.75107
0.971	1.7525
0.972	1.75464
0.973	1.75679
0.974	1.75893
0.975	1.76071
0.976	1.76286
0.977	1.765
0.978	1.76679
0.979	1.76821
0.98	1.77036
0.981	1.7725
0.982	1.77429
0.983	1.77679
0.984	1.77821
0.985	1.78071
0.986	1.7825
0.987	1.78393
0.988	1.78643
0.989	1.78821
0.99	1.79036
0.991	1.7925
0.992	1.79464
0.993	1.79607
0.994	1.79786
0.995	1.8
0.996	1.80143
0.997	1.80321
0.998	1.80464
0.999	1.80679
1	1.80536
0.999	1.79643
0.998	1.78786
0.997	1.77964
0.996	1.77214
0.995	1.76357
0.994	1.75571
0.993	1.74821
0.992	1.74036
0.991	1.73286
0.99	1.725
0.989	1.7175
0.988	1.71036
0.987	1.70357
0.986	1.69607
0.985	1.68857
0.984	1.68179
0.983	1.675
0.982	1.66786
0.981	1.66107
0.98	1.65429
0.979	1.64714
0.978	1.64071
0.977	1.63393
0.976	1.62714
0.975	1.62071
0.974	1.61429
0.973	1.60714
0.972	1.60107
0.971	1.59464
0.97	1.58821
0.969	1.58179
0.968	1.575
0.967	1.56893
0.966	1.56321
0.965	1.55714
0.964	1.55071
0.963	1.54393
0.962	1.53786
0.961	1.53179
0.96	1.52536
0.959	1.51893
0.958	1.51321
0.957	1.50714
0.956	1.50036
0.955	1.495
0.954	1.48893
0.953	1.48321
0.952	1.47714
0.951	1.47143
0.95	1.46536
0.949	1.45929
0.948	1.45357
0.947	1.4475
0.946	1.44179
0.945	1.43607
0.944	1.43
0.943	1.42464
0.942	1.41857
0.941	1.41286
0.94	1.4075
0.939	1.40179
0.938	1.39643
0.937	1.39036
0.936	1.38464
0.935	1.37929
0.934	1.37357
0.933	1.36821
0.932	1.36214
0.931	1.35679
0.93	1.35143
0.929	1.34571
0.928	1.34
0.927	1.33464
0.926	1.32929
0.925	1.32393
0.924	1.31821
0.923	1.3125
0.922	1.30714
0.921	1.30214
0.92	1.29643
0.919	1.29107
0.918	1.28607
0.917	1.28071
0.916	1.275
0.915	1.27
0.914	1.26464
0.913	1.25964
0.912	1.25429
0.911	1.24929
0.91	1.24393
0.909	1.23857
0.908	1.23393
0.907	1.22821
0.906	1.22321
0.905	1.21821
0.904	1.21321
0.903	1.20821
0.902	1.20286
0.901	1.19786
0.9	1.19286
0.899	1.18714
0.898	1.18214
0.897	1.1775
0.896	1.1725
0.895	1.16714
0.894	1.16214
0.893	1.15679
0.892	1.15214
0.891	1.14679
0.89	1.1425
0.889	1.1375
0.888	1.1325
0.887	1.1275
0.886	1.1225
0.885	1.1175
0.884	1.1125
0.883	1.1075
0.882	1.1025
0.881	1.09786
0.88	1.09286
0.879	1.08786
0.878	1.08321
0.877	1.07821
0.876	1.07357
0.875	1.06857
0.874	1.06357
0.873	1.05893
0.872	1.05393
0.871	1.04964
0.87	1.04464
0.869	1.04
0.868	1.03536
0.867	1.03036
0.866	1.02571
0.865	1.02107
0.864	1.01643
0.863	1.01143
0.862	1.00714
0.861	1.0025
0.86	0.997857
0.859	0.993214
0.858	0.988214
0.857	0.983571
0.856	0.978929
0.855	0.974286
0.854	0.969643
0.853	0.965357
0.852	0.960714
0.851	0.956071
0.85	0.951429
0.849	0.946786
0.848	0.942143
0.847	0.9375
0.846	0.932857
0.845	0.928214
0.844	0.923929
0.843	0.919286
0.842	0.915
0.841	0.910357
0.84	0.906071
0.839	0.901429
0.838	0.896786
0.837	0.8925
0.836	0.888214
0.835	0.883571
0.834	0.879286
0.833	0.874643
0.832	0.870357
0.831	0.866071
0.83	0.861429
0.829	0.857143
0.828	0.8525
0.827	0.848214
0.826	0.843929
0.825	0.839643
0.824	0.835357
0.823	0.831071
0.822	0.826429
0.821	0.822143
0.82	0.817857
0.819	0.813214
0.818	0.809286
0.817	0.804643
0.816	0.800357
0.815	0.796071
0.814	0.791786
0.813	0.7875
0.812	0.783214
0.811	0.779286
0.81	0.775
0.809	0.770714
0.808	0.766071
0.807	0.762143
0.806	0.7575
0.805	0.753571
0.804	0.749643
0.803	0.745357
0.802	0.741429
0.801	0.737143
0.8	0.732857
0.799	0.728571
0.798	0.724643
0.797	0.720357
0.796	0.716071
0.795	0.712143
0.794	0.707857
0.793	0.703929
0.792	0.699643
0.791	0.695357
0.79	0.691429
0.789	0.687143
0.788	0.683214
0.787	0.678929
0.786	0.675
0.785	0.670714
0.784	0.666786
0.783	0.6625
0.782	0.658571
0.781	0.654286
0.78	0.650357
0.779	0.646429
0.778	0.6425
0.777	0.638214
0.776	0.634286
0.775	0.630357
0.774	0.626071
0.773	0.622143
0.772	0.618571
0.771	0.614286
0.77	0.610357
0.769	0.606429
0.768	0.6025
0.767	0.598571
0.766	0.594643
0.765	0.590357
0.764	0.586429
0.763	0.5825
0.762	0.578571
0.761	0.574643
0.76	0.570714
0.759	0.566786
0.758	0.5625
0.757	0.558929
0.756	0.555
0.755	0.551071
0.754	0.5475
0.753	0.543571
0.752	0.539643
0.751	0.535714
0.75	0.531786
0.749	0.528214
0.748	0.523929
0.747	0.520357
0.746	0.516429
0.745	0.5125
0.744	0.508571
0.743	0.505
0.742	0.501071
0.741	0.497143
0.74	0.493571
0.739	0.489643
0.738	0.485714
0.737	0.481786
0.736	0.478214
0.735	0.474643
0.734	0.470714
0.733	0.467143
0.732	0.463214
0.731	0.459643
0.73	0.455714
0.729	0.451786
0.728	0.447857
0.727	0.444286
0.726	0.440714
0.725	0.436786
0.724	0.433214
0.723	0.429286
0.722	0.425714
0.721	0.422143
0.72	0.418214
0.719	0.414643
0.718	0.410714
0.717	0.407143
0.716	0.403214
0.715	0.399643
0.714	0.395714
0.713	0.3925
0.712	0.388571
0.711	0.385
0.71	0.381429
0.709	0.3775
0.708	0.373929
0.707	0.370357
0.706	0.366786
0.705	0.362857
0.704	0.359286
0.703	0.355786
0.702	0.352
0.701	0.348357
0.7	0.344857
0.699	0.341143
0.698	0.337536
0.697	0.334036
0.696	0.330571
0.695	0.326964
0.694	0.323286
0.693	0.319643
0.692	0.316179
0.691	0.312393
0.69	0.308893
0.689	0.30525
0.688	0.301714
0.687	0.298214
0.686	0.294643
0.685	0.291107
0.684	0.287571
0.683	0.284107
0.682	0.280643
0.681	0.276964
0.68	0.273429
0.679	0.27
0.678	0.266393
0.677	0.26275
0.676	0.259286
0.675	0.255679
0.674	0.252143
0.673	0.248714
0.672	0.245214
0.671	0.241821
0.67	0.238179
0.669	0.234821
0.668	0.2315
0.667	0.227821
0.666	0.224357
0.665	0.220786
0.664	0.217357
0.663	0.213893
0.662	0.210429
0.661	0.206964
0.66	0.203607
0.659	0.200071
0.658	0.196679
0.657	0.193321
0.656	0.189893
0.655	0.186714
0.654	0.183071
0.653	0.179821
0.652	0.176357
0.651	0.172821
0.65	0.1695
0.649	0.165964
0.648	0.162643
0.647	0.159214
0.646	0.155786
0.645	0.152429
0.644	0.148964
0.643	0.145607
0.642	0.142357
0.641	0.138964
0.64	0.135464
0.639	0.132179
0.638	0.12875
0.637	0.125786
0.636	0.122464
0.635	0.119036
0.634	0.115786
0.633	0.112393
0.632	0.109143
0.631	0.10575
0.63	0.102429
0.629	0.0991071
0.628	0.0957143
0.627	0.0924643
0.626	0.0891071
0.625	0.0857143
0.624	0.0823571
0.623	0.0792143
0.622	0.0757857
0.621	0.0725714
0.62	0.06925
0.619	0.0658929
0.618	0.06275
0.617	0.0593214
0.616	0.0561429
0.615	0.0529286
0.614	0.0496429
0.613	0.0464286
0.612	0.0431071
0.611	0.0398214
0.61	0.0366071
0.609	0.0332964
0.608	0.0299321
0.607	0.0268821
0.606	0.0235857
0.605	0.0203821
0.604	0.0171321
0.603	0.0137821
0.602	0.0105714
0.601	0.00730357
0.6	0.00420357
0.599	0.000915
0.598	-0.002395
0.597	-0.00553929
0.596	-0.00881429
0.595	-0.0120179
0.594	-0.0152143
0.593	-0.0184107
0.592	-0.0216857
0.591	-0.0248464
0.59	-0.0280214
0.589	-0.0312643
0.588	-0.034425
0.587	-0.0377143
0.586	-0.0408214
0.585	-0.0440714
0.584	-0.04725
0.583	-0.0502857
0.582	-0.0536786
0.581	-0.05675
0.58	-0.06
0.579	-0.063
0.578	-0.0660714
0.577	-0.06925
0.576	-0.0725
0.575	-0.0756429
0.574	-0.0787857
0.573	-0.0819286
0.572	-0.085
0.571	-0.0881071
0.57	-0.0911429
0.569	-0.0942857
0.568	-0.0974286
0.567	-0.100464
0.566	-0.103714
0.565	-0.106714
0.564	-0.109821
0.563	-0.113036
0.562	-0.116107
0.561	-0.119179
0.56	-0.122357
0.559	-0.125429
0.558	-0.1285
0.557	-0.131643
0.556	-0.134714
0.555	-0.137821
0.554	-0.140893
0.553	-0.144
0.552	-0.147
0.551	-0.150036
0.55	-0.153214
0.549	-0.156143
0.548	-0.159214
0.547	-0.162357
0.546	-0.165286
0.545	-0.168393
0.544	-0.171464
0.543	-0.174571
0.542	-0.177571
0.541	-0.180679
0.54	-0.18375
0.539	-0.186714
0.538	-0.189786
0.537	-0.192786
0.536	-0.195857
0.535	-0.198821
0.534	-0.202
0.533	-0.204964
0.532	-0.207929
0.531	-0.211107
0.53	-0.213964
0.529	-0.217071
0.528	-0.22
0.527	-0.223036
0.526	-0.226
0.525	-0.228821
0.524	-0.231929
0.523	-0.234857
0.522	-0.237893
0.521	-0.240857
0.52	-0.243786
0.519	-0.246679
0.518	-0.249786
0.517	-0.252786
0.516	-0.255679
0.515	-0.258679
0.514	-0.261536
0.513	-0.264714
0.512	-0.267643
0.511	-0.270536
0.51	-0.273571
0.509	-0.276464
0.508	-0.279357
0.507	-0.282321
0.506	-0.28525
0.505	-0.288321
0.504	-0.29125
0.503	-0.294107
0.502	-0.297143
0.501	-0.300143
0.5	-0.303036
0.499	-0.306143
0.498	-0.308929
0.497	-0.311821
0.496	-0.314821
0.495	-0.317679
0.494	-0.320643
0.493	-0.323536
0.492	-0.3265
0.491	-0.329214
0.49	-0.332036
0.489	-0.335107
0.488	-0.337893
0.487	-0.340821
0.486	-0.343786
0.485	-0.346607
0.484	-0.349607
0.483	-0.352607
0.482	-0.355464
0.481	-0.358214
0.48	-0.361429
0.479	-0.363929
0.478	-0.366786
0.477	-0.369643
0.476	-0.3725
0.475	-0.375357
0.474	-0.378214
0.473	-0.381071
0.472	-0.383929
0.471	-0.386786
0.47	-0.389643
0.469	-0.3925
0.468	-0.395
0.467	-0.398214
0.466	-0.400714
0.465	-0.403571
0.464	-0.406786
0.463	-0.409286
0.462	-0.412143
0.461	-0.415
0.46	-0.418214
0.459	-0.420714
0.458	-0.423571
0.457	-0.426429
0.456	-0.429286
0.455	-0.432143
0.454	-0.435
0.453	-0.4375
0.452	-0.440357
0.451	-0.443214
0.45	-0.446071
0.449	-0.448929
0.448	-0.451786
0.447	-0.454286
0.446	-0.4575
0.445	-0.46
0.444	-0.462857
0.443	-0.465714
0.442	-0.468571
0.441	-0.471429
0.44	-0.473929
0.439	-0.476786
0.438	-0.479643
0.437	-0.4825
0.436	-0.485
0.435	-0.487857
0.434	-0.490714
0.433	-0.493214
0.432	-0.496429
0.431	-0.498929
0.43	-0.502143
0.429	-0.504643
0.428	-0.507143
0.427	-0.51
0.426	-0.5125
0.425	-0.515357
0.424	-0.518214
0.423	-0.520714
0.422	-0.523571
0.421	-0.526071
0.42	-0.528929
0.419	-0.531786
0.418	-0.534286
0.417	-0.537143
0.416	-0.54
0.415	-0.5425
0.414	-0.545357
0.413	-0.547857
0.412	-0.550714
0.411	-0.553571
0.41	-0.556429
0.409	-0.559286
0.408	-0.562143
0.407	-0.564643
0.406	-0.5675
0.405	-0.57
0.404	-0.5725
0.403	-0.575357
0.402	-0.577857
0.401	-0.580714
0.4	-0.583571
0.399	-0.586429
0.398	-0.588929
0.397	-0.591786
0.396	-0.594643
0.395	-0.597143
0.394	-0.6
0.393	-0.6025
0.392	-0.605
0.391	-0.607857
0.39	-0.610357
0.389	-0.612857
0.388	-0.616071
0.387	-0.618571
0.386	-0.621071
0.385	-0.623929
0.384	-0.626429
0.383	-0.628929
0.382	-0.631786
0.381	-0.634643
0.38	-0.637143
0.379	-0.639643
0.378	-0.6425
0.377	-0.645
0.376	-0.6475
0.375	-0.65
0.374	-0.652857
0.373	-0.655357
0.372	-0.658214
0.371	-0.661071
0.37	-0.663214
0.369	-0.666071
0.368	-0.668571
0.367	-0.671429
0.366	-0.674286
0.365	-0.676786
0.364	-0.679286
0.363	-0.681786
0.362	-0.684286
0.361	-0.687143
0.36	-0.69
0.359	-0.6925
0.358	-0.695357
0.357	-0.697857
0.356	-0.700357
0.355	-0.703214
0.354	-0.705357
0.353	-0.708214
0.352	-0.711071
0.351	-0.713571
0.35	-0.716071
0.349	-0.718929
0.348	-0.721071
0.347	-0.723929
0.346	-0.726429
0.345	-0.728929
0.344	-0.731429
0.343	-0.733929
0.342	-0.736786
0.341	-0.739643
0.34	-0.741786
0.339	-0.744286
0.338	-0.746786
0.337	-0.749643
0.336	-0.751786
0.335	-0.754286
0.334	-0.756786
0.333	-0.759643
0.332	-0.7625
0.331	-0.765
0.33	-0.7675
0.329	-0.769643
0.328	-0.7725
0.327	-0.775357
0.326	-0.777857
0.325	-0.78
0.324	-0.782857
0.323	-0.785357
0.322	-0.787857
0.321	-0.790357
0.32	-0.792857
0.319	-0.795357
0.318	-0.797857
0.317	-0.800357
0.316	-0.802857
0.315	-0.805357
0.314	-0.807857
0.313	-0.810357
0.312	-0.812857
0.311	-0.815357
0.31	-0.817857
0.309	-0.820357
0.308	-0.823214
0.307	-0.826071
0.306	-0.828214
0.305	-0.830714
0.304	-0.833214
0.303	-0.835714
0.302	-0.838214
0.301	-0.840357
0.3	-0.843214
0.299	-0.845714
0.298	-0.848214
0.297	-0.850714
0.296	-0.853214
0.295	-0.855714
0.294	-0.858214
0.293	-0.861071
0.292	-0.863214
0.291	-0.865714
0.29	-0.868571
0.289	-0.870714
0.288	-0.873214
0.287	-0.875714
0.286	-0.878214
0.285	-0.880714
0.284	-0.883214
0.283	-0.886071
0.282	-0.888571
0.281	-0.891071
0.28	-0.893571
0.279	-0.896071
0.278	-0.898571
0.277	-0.901071
0.276	-0.903214
0.275	-0.905714
0.274	-0.908214
0.273	-0.910714
0.272	-0.913214
0.271	-0.915357
0.27	-0.917857
0.269	-0.920357
0.268	-0.922857
0.267	-0.925357
0.266	-0.9275
0.265	-0.93
0.264	-0.9325
0.263	-0.934643
0.262	-0.9375
0.261	-0.939643
0.26	-0.9425
0.259	-0.944643
0.258	-0.947143
0.257	-0.949643
0.256	-0.952143
0.255	-0.954286
0.254	-0.956786
0.253	-0.959286
0.252	-0.961429
0.251	-0.964286
0.25	-0.966429
0.249	-0.969286
0.248	-0.971786
0.247	-0.974286
0.246	-0.976786
0.245	-0.978929
0.244	-0.981429
0.243	-0.983929
0.242	-0.986429
0.241	-0.988571
0.24	-0.991071
0.239	-0.993214
0.238	-0.995357
0.237	-0.997857
0.236	-1
0.235	-1.0025
0.234	-1.005
0.233	-1.0075
0.232	-1.00964
0.231	-1.01214
0.23	-1.01464
0.229	-1.01679
0.228	-1.01929
0.227	-1.02179
0.226	-1.02429
0.225	-1.02643
0.224	-1.02893
0.223	-1.03107
0.222	-1.03357
0.221	-1.03607
0.22	-1.03857
0.219	-1.04107
0.218	-1.04321
0.217	-1.04571
0.216	-1.04821
0.215	-1.05036
0.214	-1.05321
0.213	-1.05536
0.212	-1.05786
0.211	-1.06
0.21	-1.06214
0.209	-1.06464
0.208	-1.06679
0.207	-1.06964
0.206	-1.07143
0.205	-1.07393
0.204	-1.07607
0.203	-1.07857
0.202	-1.08107
0.201	-1.08321
0.2	-1.08571
0.199	-1.08821
0.198	-1.09071
0.197	-1.09321
0.196	-1.095
0.195	-1.0975
0.194	-1.09964
0.193	-1.10286
0.192	-1.105
0.191	-1.10679
0.19	-1.10929
0.189	-1.11143
0.188	-1.11357
0.187	-1.11643
0.186	-1.11857
0.185	-1.12071
0.184	-1.12286
0.183	-1.12536
0.182	-1.12786
0.181	-1.12964
0.18	-1.13214
0.179	-1.135
0.178	-1.13714
0.177	-1.13929
0.176	-1.14214
0.175	-1.14393
0.174	-1.14607
0.173	-1.14893
0.172	-1.15107
0.171	-1.15357
0.17	-1.15571
0.169	-1.15786
0.168	-1.16036
0.167	-1.16286
0.166	-1.16536
0.165	-1.1675
0.164	-1.17
0.163	-1.1725
0.162	-1.17464
0.161	-1.17679
0.16	-1.17929
0.159	-1.18143
0.158	-1.18393
0.157	-1.18607
0.156	-1.18821
0.155	-1.19071
0.154	-1.19321
0.153	-1.19536
0.152	-1.1975
0.151	-1.2
0.15	-1.2025
0.149	-1.20464
0.148	-1.20714
0.147	-1.20893
0.146	-1.21107
0.145	-1.21357
0.144	-1.21571
0.143	-1.21786
0.142	-1.22036
0.141	-1.2225
0.14	-1.22464
0.139	-1.22679
0.138	-1.22929
0.137	-1.23143
0.136	-1.23357
0.135	-1.23571
0.134	-1.23821
0.133	-1.24036
0.132	-1.2425
0.131	-1.24464
0.13	-1.24714
0.129	-1.24964
0.128	-1.25179
0.127	-1.25393
0.126	-1.25607
0.125	-1.25857
0.124	-1.26071
0.123	-1.26357
0.122	-1.26607
0.121	-1.26786
0.12	-1.27
0.119	-1.2725
0.118	-1.275
0.117	-1.27679
0.116	-1.27893
0.115	-1.28143
0.114	-1.28393
0.113	-1.28607
0.112	-1.28857
0.111	-1.29071
0.11	-1.29286
0.109	-1.295
0.108	-1.29714
0.107	-1.29964
0.106	-1.30214
0.105	-1.30429
0.104	-1.30679
0.103	-1.30857
0.102	-1.31036
0.101	-1.31321
0.1	-1.31536
0.099	-1.3175
0.098	-1.31964
0.097	-1.32214
0.096	-1.32429
0.095	-1.32607
0.094	-1.32857
0.093	-1.33071
0.092	-1.33321
0.091	-1.33536
0.09	-1.3375
0.089	-1.33964
0.088	-1.34179
0.087	-1.34393
0.086	-1.34607
0.085	-1.34821
0.084	-1.35036
0.083	-1.35286
0.082	-1.355
0.081	-1.3575
0.08	-1.35929
0.079	-1.36143
0.078	-1.36357
0.077	-1.36571
0.076	-1.36786
0.075	-1.37036
0.074	-1.3725
0.073	-1.37464
0.072	-1.37679
0.071	-1.37929
0.07	-1.38143
0.069	-1.38357
0.068	-1.38571
0.067	-1.38821
0.066	-1.39036
0.065	-1.3925
0.064	-1.395
0.063	-1.3975
0.062	-1.39929
0.061	-1.40107
0.06	-1.40357
0.059	-1.40571
0.058	-1.40786
0.057	-1.41
0.056	-1.41214
0.055	-1.41429
0.054	-1.41643
0.053	-1.41857
0.052	-1.42071
0.051	-1.42321
0.05	-1.42571
0.049	-1.42786
0.048	-1.43
0.047	-1.4325
0.046	-1.43464
0.045	-1.43679
0.044	-1.43893
0.043	-1.44071
0.042	-1.44321
0.041	-1.44536
0.04	-1.44714
0.039	-1.44964
0.038	-1.45214
0.037	-1.45393
0.036	-1.45643
0.035	-1.45893
0.034	-1.46071
0.033	-1.46286
0.032	-1.46464
0.031	-1.46679
0.03	-1.46893
0.029	-1.47107
0.028	-1.47321
0.027	-1.47571
0.026	-1.47786
0.025	-1.48
0.024	-1.48214
0.023	-1.48464
0.022	-1.48643
0.021	-1.48893
0.02	-1.49107
0.019	-1.49321
0.018	-1.49536
0.017	-1.4975
0.016	-1.49964
0.015	-1.50143
0.014	-1.50357
0.013	-1.50571
0.012	-1.50786
0.011	-1.51036
0.01	-1.5125
0.009	-1.51464
0.008	-1.51679
0.007	-1.51893
0.006	-1.52143
0.005	-1.52321
0.004	-1.52536
0.003	-1.5275
0.002	-1.53
[truncated: 1 more rows]

## Sheet: sr_0.02
U	I
0	-0.712857
0.001	-0.703929
0.002	-0.695357
0.003	-0.687143
0.004	-0.678929
0.005	-0.671429
0.006	-0.663929
0.007	-0.656429
0.008	-0.649286
0.009	-0.642143
0.01	-0.635357
0.011	-0.628214
0.012	-0.621786
0.013	-0.615
0.014	-0.608214
0.015	-0.602143
0.016	-0.595357
0.017	-0.589286
0.018	-0.583214
0.019	-0.576786
0.02	-0.570714
0.021	-0.564643
0.022	-0.558929
0.023	-0.552857
0.024	-0.547143
0.025	-0.541429
0.026	-0.535714
0.027	-0.53
0.028	-0.524286
0.029	-0.518929
0.03	-0.513571
0.031	-0.507857
0.032	-0.5025
0.033	-0.4975
0.034	-0.492143
0.035	-0.487143
0.036	-0.481786
0.037	-0.476786
0.038	-0.471429
0.039	-0.466429
0.04	-0.461429
0.041	-0.456429
0.042	-0.451429
0.043	-0.446429
0.044	-0.441429
0.045	-0.436429
0.046	-0.431786
0.047	-0.426786
0.048	-0.422143
0.049	-0.4175
0.05	-0.4125
0.051	-0.407857
0.052	-0.403214
0.053	-0.398571
0.054	-0.393929
0.055	-0.389286
0.056	-0.384643
0.057	-0.380357
0.058	-0.375714
0.059	-0.371429
0.06	-0.367143
0.061	-0.362857
0.062	-0.358571
0.063	-0.354143
0.064	-0.349643
0.065	-0.345393
0.066	-0.341071
0.067	-0.33675
0.068	-0.332429
0.069	-0.328179
0.07	-0.324143
0.071	-0.32
0.072	-0.315821
0.073	-0.31175
0.074	-0.307571
0.075	-0.303607
0.076	-0.299464
0.077	-0.295321
0.078	-0.291286
0.079	-0.287286
0.08	-0.283214
0.081	-0.27925
0.082	-0.275393
0.083	-0.271536
0.084	-0.267714
0.085	-0.263786
0.086	-0.25975
0.087	-0.256036
0.088	-0.252107
0.089	-0.24825
0.09	-0.244429
0.091	-0.240821
0.092	-0.237036
0.093	-0.233321
0.094	-0.229643
0.095	-0.226214
0.096	-0.2225
0.097	-0.218821
0.098	-0.215179
0.099	-0.2115
0.1	-0.207929
0.101	-0.204393
0.102	-0.200714
0.103	-0.197071
0.104	-0.1935
0.105	-0.19
0.106	-0.186464
0.107	-0.183036
0.108	-0.179643
0.109	-0.176107
0.11	-0.172643
0.111	-0.169214
0.112	-0.165714
0.113	-0.162321
0.114	-0.159107
0.115	-0.155714
0.116	-0.152321
0.117	-0.149
0.118	-0.145643
0.119	-0.142321
0.12	-0.139071
0.121	-0.135786
0.122	-0.1325
0.123	-0.129179
0.124	-0.125929
0.125	-0.122643
0.126	-0.119464
0.127	-0.116214
0.128	-0.113107
0.129	-0.109893
0.13	-0.106786
0.131	-0.103607
0.132	-0.1005
0.133	-0.0973214
0.134	-0.0942143
0.135	-0.0912143
0.136	-0.0880357
0.137	-0.0850357
0.138	-0.0820714
0.139	-0.0790357
0.14	-0.0760357
0.141	-0.0728929
0.142	-0.0698571
0.143	-0.0668929
0.144	-0.0638571
0.145	-0.0609286
0.146	-0.0580357
0.147	-0.0551071
0.148	-0.0521429
0.149	-0.0492857
0.15	-0.0463214
0.151	-0.0433571
0.152	-0.0405
0.153	-0.0376786
0.154	-0.0347286
0.155	-0.0318429
0.156	-0.0290214
0.157	-0.0261643
0.158	-0.0233286
0.159	-0.0205321
0.16	-0.0177143
0.161	-0.0148179
0.162	-0.0120536
0.163	-0.00930714
0.164	-0.00646786
0.165	-0.00377143
0.166	-0.00106143
0.167	0.00167071
0.168	0.00446429
0.169	0.00714643
0.17	0.00976786
0.171	0.0124929
0.172	0.0151857
0.173	0.0179464
0.174	0.0205821
0.175	0.0231607
0.176	0.0257821
0.177	0.0284
0.178	0.0309571
0.179	0.0337393
0.18	0.0363214
0.181	0.0388214
0.182	0.0413571
0.183	0.0439643
0.184	0.0464643
0.185	0.0490357
0.186	0.0515714
0.187	0.054
0.188	0.0565357
0.189	0.0590357
0.19	0.0615714
0.191	0.064
0.192	0.0663929
0.193	0.0689286
0.194	0.0714643
0.195	0.0738929
0.196	0.0762143
0.197	0.0786786
0.198	0.0810714
0.199	0.0835
0.2	0.0859286
0.201	0.0884286
0.202	0.09075
0.203	0.0931786
0.204	0.0956071
0.205	0.0978929
0.206	0.100321
0.207	0.102643
0.208	0.105
0.209	0.10725
0.21	0.109643
0.211	0.111929
0.212	0.11425
0.213	0.116393
0.214	0.118643
0.215	0.121036
0.216	0.123357
0.217	0.125643
0.218	0.127643
0.219	0.12975
0.22	0.132
0.221	0.13425
0.222	0.136464
0.223	0.138679
0.224	0.140964
0.225	0.143143
0.226	0.145214
0.227	0.147357
0.228	0.1495
0.229	0.15175
0.23	0.153929
0.231	0.156107
0.232	0.158143
0.233	0.160286
0.234	0.162464
0.235	0.164536
0.236	0.166643
0.237	0.16875
0.238	0.170893
0.239	0.173036
0.24	0.175107
0.241	0.177214
0.242	0.179214
0.243	0.181357
0.244	0.1835
0.245	0.185464
0.246	0.187536
0.247	0.189571
0.248	0.191571
0.249	0.1935
0.25	0.195464
0.251	0.197393
0.252	0.1995
0.253	0.201464
0.254	0.203357
0.255	0.205321
0.256	0.207393
0.257	0.209357
0.258	0.21125
0.259	0.213214
0.26	0.215
0.261	0.216964
0.262	0.218929
0.263	0.220893
0.264	0.222786
0.265	0.224679
0.266	0.226571
0.267	0.2285
0.268	0.230536
0.269	0.232357
0.27	0.234179
0.271	0.236036
0.272	0.237857
0.273	0.23975
0.274	0.241679
0.275	0.243571
0.276	0.24525
0.277	0.247179
0.278	0.249036
0.279	0.25075
0.28	0.2525
0.281	0.254214
0.282	0.256036
0.283	0.257857
0.284	0.25975
0.285	0.2615
0.286	0.263464
0.287	0.265214
0.288	0.267071
0.289	0.268857
0.29	0.270464
0.291	0.272179
0.292	0.273893
0.293	0.275607
0.294	0.277357
0.295	0.279036
0.296	0.280786
0.297	0.2825
0.298	0.284321
0.299	0.285929
0.3	0.287643
0.301	0.289357
0.302	0.290893
0.303	0.292571
0.304	0.294286
0.305	0.295857
0.306	0.297571
0.307	0.299286
0.308	0.300893
0.309	0.302536
0.31	0.304143
0.311	0.305714
0.312	0.307429
0.313	0.309143
0.314	0.310679
0.315	0.312214
0.316	0.313893
0.317	0.315429
0.318	0.316964
0.319	0.318536
0.32	0.320214
0.321	0.321786
0.322	0.323393
0.323	0.325036
0.324	0.326464
0.325	0.327964
0.326	0.329571
0.327	0.331036
0.328	0.332464
0.329	0.334036
0.33	0.335536
0.331	0.337071
0.332	0.3385
0.333	0.340179
0.334	0.341714
0.335	0.343107
0.336	0.344643
0.337	0.346143
0.338	0.347429
0.339	0.348929
0.34	0.350393
0.341	0.351929
0.342	0.353536
0.343	0.355143
0.344	0.3565
0.345	0.357857
0.346	0.359286
0.347	0.360714
0.348	0.362143
0.349	0.363571
0.35	0.365
0.351	0.366429
0.352	0.367857
0.353	0.369286
0.354	0.370714
0.355	0.372143
0.356	0.373571
0.357	0.374643
0.358	0.376071
0.359	0.3775
0.36	0.378929
0.361	0.380357
0.362	0.381786
0.363	0.382857
0.364	0.384286
0.365	0.385714
0.366	0.3875
0.367	0.388571
0.368	0.39
0.369	0.391071
0.37	0.392857
0.371	0.394286
0.372	0.395357
0.373	0.396786
0.374	0.397857
0.375	0.399286
0.376	0.400357
0.377	0.401786
0.378	0.403214
0.379	0.404643
0.38	0.405714
0.381	0.407143
0.382	0.408214
0.383	0.409643
0.384	0.411071
0.385	0.412143
0.386	0.413571
0.387	0.414643
0.388	0.416071
0.389	0.417143
0.39	0.418214
0.391	0.419643
0.392	0.420714
0.393	0.422143
0.394	0.423214
0.395	0.424286
0.396	0.425714
0.397	0.427143
0.398	0.428214
0.399	0.429643
0.4	0.430714
0.401	0.431786
0.402	0.433214
0.403	0.434286
0.404	0.435357
0.405	0.436429
0.406	0.437857
0.407	0.439286
0.408	0.440357
0.409	0.441786
0.41	0.442857
0.411	0.443929
0.412	0.445
0.413	0.446071
0.414	0.4475
0.415	0.448929
0.416	0.449643
0.417	0.451071
0.418	0.452143
0.419	0.453214
0.42	0.454286
0.421	0.455357
0.422	0.456429
0.423	0.4575
0.424	0.458571
0.425	0.459643
0.426	0.460714
0.427	0.461786
0.428	0.463214
0.429	0.464286
0.43	0.465
0.431	0.466071
0.432	0.467143
0.433	0.468214
0.434	0.469643
0.435	0.470714
0.436	0.471786
0.437	0.4725
0.438	0.473929
0.439	0.474643
0.44	0.475714
0.441	0.476786
0.442	0.477857
0.443	0.478929
0.444	0.479643
0.445	0.480714
0.446	0.481786
0.447	0.482857
0.448	0.483929
0.449	0.485
0.45	0.486071
0.451	0.487143
0.452	0.488214
0.453	0.488929
0.454	0.490357
0.455	0.491071
0.456	0.492143
0.457	0.492857
0.458	0.494286
0.459	0.495357
0.46	0.496071
0.461	0.497143
0.462	0.498214
0.463	0.498929
0.464	0.5
0.465	0.501071
0.466	0.502143
0.467	0.503214
0.468	0.504286
0.469	0.505357
0.47	0.506071
0.471	0.507143
0.472	0.507857
0.473	0.508929
0.474	0.51
0.475	0.510714
0.476	0.511786
0.477	0.512857
0.478	0.513571
0.479	0.514643
0.48	0.515357
0.481	0.516429
0.482	0.5175
0.483	0.518214
0.484	0.518929
0.485	0.52
0.486	0.521071
0.487	0.522143
0.488	0.522857
0.489	0.523929
0.49	0.524643
0.491	0.525714
0.492	0.526786
0.493	0.5275
0.494	0.528571
0.495	0.529286
0.496	0.530357
0.497	0.531071
0.498	0.531786
0.499	0.5325
0.5	0.533571
0.501	0.534286
0.502	0.535357
0.503	0.536429
0.504	0.537143
0.505	0.537857
0.506	0.538929
0.507	0.539643
0.508	0.540357
0.509	0.541071
0.51	0.542143
0.511	0.542857
0.512	0.543929
0.513	0.545
0.514	0.545714
0.515	0.546429
0.516	0.5475
0.517	0.548214
0.518	0.548929
0.519	0.549643
0.52	0.550357
0.521	0.551429
0.522	0.5525
0.523	0.553214
0.524	0.553929
0.525	0.554643
0.526	0.555714
0.527	0.556071
0.528	0.556786
0.529	0.557857
0.53	0.558571
0.531	0.559286
0.532	0.56
0.533	0.560714
0.534	0.561786
0.535	0.5625
0.536	0.563214
0.537	0.563929
0.538	0.564643
0.539	0.565357
0.54	0.566071
0.541	0.566786
0.542	0.5675
0.543	0.568214
0.544	0.568929
0.545	0.569643
0.546	0.570714
0.547	0.571786
0.548	0.5725
0.549	0.572857
0.55	0.573929
0.551	0.574643
0.552	0.575357
0.553	0.576071
0.554	0.576786
0.555	0.5775
0.556	0.577857
0.557	0.578929
0.558	0.579643
0.559	0.580357
0.56	0.581071
0.561	0.581786
0.562	0.5825
0.563	0.583571
0.564	0.584286
0.565	0.584643
0.566	0.585357
0.567	0.586071
0.568	0.586786
0.569	0.5875
0.57	0.588214
0.571	0.588929
0.572	0.589643
0.573	0.59
0.574	0.590714
0.575	0.591786
0.576	0.5925
0.577	0.592857
0.578	0.593571
0.579	0.594286
0.58	0.595
0.581	0.595714
0.582	0.596429
0.583	0.597143
0.584	0.5975
0.585	0.598214
0.586	0.598929
0.587	0.599643
0.588	0.600357
0.589	0.601071
0.59	0.601429
0.591	0.602143
0.592	0.602857
0.593	0.603571
0.594	0.604286
0.595	0.605
0.596	0.605357
0.597	0.606071
0.598	0.606786
0.599	0.607143
0.6	0.608214
0.601	0.608571
0.602	0.609286
0.603	0.61
0.604	0.610357
0.605	0.611429
0.606	0.611786
0.607	0.6125
0.608	0.613214
0.609	0.613571
0.61	0.614286
0.611	0.614643
0.612	0.615357
0.613	0.615714
0.614	0.616429
0.615	0.617143
0.616	0.617857
0.617	0.618214
0.618	0.618929
0.619	0.619286
0.62	0.62
0.621	0.620714
0.622	0.621429
0.623	0.621786
0.624	0.6225
0.625	0.623214
0.626	0.623571
0.627	0.623929
0.628	0.624643
0.629	0.625357
0.63	0.625714
0.631	0.626786
0.632	0.627143
0.633	0.6275
0.634	0.628214
0.635	0.628571
0.636	0.629286
0.637	0.63
0.638	0.630357
0.639	0.631071
0.64	0.631429
0.641	0.632143
0.642	0.6325
0.643	0.633571
0.644	0.633571
0.645	0.634643
0.646	0.635
0.647	0.635357
0.648	0.635714
0.649	0.636429
0.65	0.636786
0.651	0.637143
0.652	0.637857
0.653	0.638571
0.654	0.639286
0.655	0.64
0.656	0.640357
0.657	0.641071
0.658	0.641786
0.659	0.641786
0.66	0.6425
0.661	0.642857
0.662	0.643214
0.663	0.643929
0.664	0.644643
0.665	0.645
0.666	0.645357
0.667	0.646071
0.668	0.646786
0.669	0.647143
0.67	0.647857
0.671	0.648214
0.672	0.648571
0.673	0.648929
0.674	0.649643
0.675	0.65
0.676	0.650714
0.677	0.651071
0.678	0.651429
0.679	0.652143
0.68	0.6525
0.681	0.653214
0.682	0.653571
0.683	0.653571
0.684	0.654286
0.685	0.654643
0.686	0.655357
0.687	0.655714
0.688	0.656429
0.689	0.656786
0.69	0.6575
0.691	0.657857
0.692	0.658214
0.693	0.658929
0.694	0.659286
0.695	0.659643
0.696	0.66
0.697	0.660714
0.698	0.661071
0.699	0.661429
0.7	0.662143
0.701	0.6625
0.702	0.662857
0.703	0.663214
0.704	0.663929
0.705	0.664286
0.706	0.664286
0.707	0.665
0.708	0.665357
0.709	0.666071
0.71	0.666429
0.711	0.666786
0.712	0.667143
0.713	0.6675
0.714	0.668214
0.715	0.668571
0.716	0.668929
0.717	0.669643
0.718	0.67
0.719	0.670357
0.72	0.670714
0.721	0.671429
0.722	0.671786
0.723	0.672143
0.724	0.6725
0.725	0.672857
0.726	0.673214
0.727	0.673571
0.728	0.674286
0.729	0.674643
0.73	0.675
0.731	0.675357
0.732	0.675714
0.733	0.676071
0.734	0.676429
0.735	0.676786
0.736	0.677143
0.737	0.6775
0.738	0.677857
0.739	0.678214
0.74	0.678571
0.741	0.678929
0.742	0.679643
0.743	0.679643
0.744	0.680357
0.745	0.680714
0.746	0.681429
0.747	0.681429
0.748	0.681786
0.749	0.6825
0.75	0.682857
0.751	0.683214
0.752	0.683571
0.753	0.683929
0.754	0.684286
0.755	0.684643
0.756	0.685
0.757	0.685357
0.758	0.685357
0.759	0.686071
0.76	0.686429
0.761	0.686786
0.762	0.687143
0.763	0.687143
0.764	0.687857
0.765	0.688214
0.766	0.688571
0.767	0.688571
0.768	0.689286
0.769	0.689286
0.77	0.689643
0.771	0.690357
0.772	0.690714
0.773	0.691071
0.774	0.691071
0.775	0.691786
0.776	0.692143
0.777	0.6925
0.778	0.6925
0.779	0.692857
0.78	0.692857
0.781	0.693571
0.782	0.693929
0.783	0.693929
0.784	0.694286
0.785	0.695
0.786	0.695357
0.787	0.695714
0.788	0.696071
0.789	0.696071
0.79	0.696786
0.791	0.696786
0.792	0.6975
0.793	0.6975
0.794	0.698214
0.795	0.698214
0.796	0.698571
0.797	0.698929
0.798	0.699286
0.799	0.699643
0.8	0.7
0.801	0.700357
0.802	0.700357
0.803	0.701071
0.804	0.701429
0.805	0.701786
0.806	0.702143
0.807	0.7025
0.808	0.7025
0.809	0.702857
0.81	0.703214
0.811	0.703571
0.812	0.703929
0.813	0.703929
0.814	0.704286
0.815	0.704643
0.816	0.705
0.817	0.705357
0.818	0.705357
0.819	0.706071
0.82	0.706429
0.821	0.706786
0.822	0.707143
0.823	0.7075
0.824	0.707857
0.825	0.708214
0.826	0.708571
0.827	0.708929
0.828	0.709286
0.829	0.709643
0.83	0.709643
0.831	0.71
0.832	0.710357
0.833	0.710714
0.834	0.710714
0.835	0.711429
0.836	0.711429
0.837	0.711786
0.838	0.711786
0.839	0.712143
0.84	0.712857
0.841	0.712857
0.842	0.713214
0.843	0.713571
0.844	0.713929
0.845	0.714286
0.846	0.714643
0.847	0.715
0.848	0.715
0.849	0.715357
0.85	0.716071
0.851	0.716071
0.852	0.716429
0.853	0.716786
0.854	0.717143
0.855	0.717143
0.856	0.7175
0.857	0.717857
0.858	0.718571
0.859	0.718571
0.86	0.719286
0.861	0.719286
0.862	0.719643
0.863	0.72
0.864	0.72
0.865	0.720357
0.866	0.720714
0.867	0.721071
0.868	0.721429
0.869	0.721786
0.87	0.722143
0.871	0.7225
0.872	0.722857
0.873	0.723214
0.874	0.723571
0.875	0.723571
0.876	0.723929
0.877	0.724286
0.878	0.724643
0.879	0.725
0.88	0.725357
0.881	0.725714
0.882	0.725714
0.883	0.726071
0.884	0.726429
0.885	0.726786
0.886	0.727143
0.887	0.7275
0.888	0.7275
0.889	0.728214
0.89	0.728571
0.891	0.728929
0.892	0.729286
0.893	0.729643
0.894	0.73
0.895	0.730357
0.896	0.730357
0.897	0.730714
0.898	0.731071
0.899	0.731429
0.9	0.731786
0.901	0.732143
0.902	0.732857
0.903	0.733214
0.904	0.733571
0.905	0.733571
0.906	0.733929
0.907	0.734643
0.908	0.734643
0.909	0.735
0.91	0.735357
0.911	0.735714
0.912	0.735714
0.913	0.736429
0.914	0.736786
0.915	0.737143
0.916	0.7375
0.917	0.737857
0.918	0.738214
0.919	0.738929
0.92	0.739286
0.921	0.739643
0.922	0.74
0.923	0.740357
0.924	0.740714
0.925	0.741071
0.926	0.741429
0.927	0.741429
0.928	0.742143
0.929	0.742143
0.93	0.7425
0.931	0.743214
0.932	0.743571
0.933	0.743929
0.934	0.744286
0.935	0.744643
0.936	0.745
0.937	0.745357
0.938	0.745714
0.939	0.746071
0.94	0.746786
0.941	0.746786
0.942	0.7475
0.943	0.747857
0.944	0.748214
0.945	0.748571
0.946	0.749286
0.947	0.749643
0.948	0.75
0.949	0.750357
0.95	0.750714
0.951	0.751429
0.952	0.751786
0.953	0.752143
0.954	0.7525
0.955	0.752857
0.956	0.753571
0.957	0.753929
0.958	0.754643
0.959	0.754643
0.96	0.755357
0.961	0.755714
0.962	0.756071
0.963	0.756429
0.964	0.756786
0.965	0.757143
0.966	0.757857
0.967	0.758214
0.968	0.758929
0.969	0.759643
0.97	0.759643
0.971	0.76
0.972	0.760714
0.973	0.761071
0.974	0.761429
0.975	0.762143
0.976	0.7625
0.977	0.763214
0.978	0.763214
0.979	0.763929
0.98	0.764643
0.981	0.765357
0.982	0.765714
0.983	0.766071
0.984	0.766786
0.985	0.766786
0.986	0.7675
0.987	0.768214
0.988	0.768571
0.989	0.769286
0.99	0.769643
0.991	0.770357
0.992	0.770714
0.993	0.771429
0.994	0.771786
0.995	0.772143
0.996	0.772857
0.997	0.773571
0.998	0.774286
0.999	0.774643
1	0.772143
0.999	0.763214
0.998	0.755
0.997	0.746786
0.996	0.739286
0.995	0.731429
0.994	0.723929
0.993	0.716786
0.992	0.71
0.991	0.702857
0.99	0.696071
0.989	0.689643
0.988	0.683214
0.987	0.676786
0.986	0.670357
0.985	0.664286
0.984	0.658214
0.983	0.652143
0.982	0.646071
0.981	0.640357
0.98	0.634286
0.979	0.628929
0.978	0.623214
0.977	0.6175
0.976	0.612143
0.975	0.606429
0.974	0.601071
0.973	0.596071
0.972	0.590714
0.971	0.585357
0.97	0.580357
0.969	0.575
0.968	0.57
0.967	0.565
0.966	0.56
0.965	0.555357
0.964	0.550357
0.963	0.545357
0.962	0.540357
0.961	0.535714
0.96	0.531071
0.959	0.526429
0.958	0.521786
0.957	0.517143
0.956	0.5125
0.955	0.508214
0.954	0.503571
0.953	0.498929
0.952	0.494643
0.951	0.49
0.95	0.485714
0.949	0.481429
0.948	0.4775
0.947	0.473214
0.946	0.468929
0.945	0.464643
0.944	0.460714
0.943	0.456429
0.942	0.4525
0.941	0.448214
0.94	0.444286
0.939	0.440357
0.938	0.436429
0.937	0.432143
0.936	0.428214
0.935	0.424286
0.934	0.420357
0.933	0.416429
0.932	0.412857
0.931	0.408929
0.93	0.405357
0.929	0.401786
0.928	0.397857
0.927	0.393929
0.926	0.390357
0.925	0.386786
0.924	0.383214
0.923	0.379643
0.922	0.376071
0.921	0.3725
0.92	0.368929
0.919	0.365357
0.918	0.361786
0.917	0.358214
0.916	0.354821
0.915	0.351321
0.914	0.347893
0.913	0.344536
0.912	0.341214
0.911	0.337857
0.91	0.334607
0.909	0.331286
0.908	0.328
0.907	0.324786
0.906	0.321393
0.905	0.318107
0.904	0.314964
0.903	0.31175
0.902	0.308571
0.901	0.305286
0.9	0.302107
0.899	0.299071
0.898	0.295893
0.897	0.292929
0.896	0.28975
0.895	0.286714
0.894	0.283679
0.893	0.280607
0.892	0.277571
0.891	0.274536
0.89	0.271464
0.889	0.268536
0.888	0.265607
0.887	0.262464
0.886	0.259429
0.885	0.256429
0.884	0.253643
0.883	0.250714
0.882	0.247929
0.881	0.245
0.88	0.242214
0.879	0.239393
0.878	0.236679
0.877	0.233857
0.876	0.231143
0.875	0.22825
0.874	0.225464
0.873	0.222786
0.872	0.22
0.871	0.21725
0.87	0.2145
0.869	0.211821
0.868	0.209143
0.867	0.206464
0.866	0.203786
0.865	0.201143
0.864	0.198643
0.863	0.195964
0.862	0.193429
0.861	0.190857
0.86	0.188321
0.859	0.185821
0.858	0.183214
0.857	0.180607
0.856	0.178143
0.855	0.175536
0.854	0.173107
0.853	0.170643
0.852	0.168107
0.851	0.165571
0.85	0.163107
0.849	0.160643
0.848	0.158214
0.847	0.155893
0.846	0.153536
0.845	0.150964
0.844	0.148607
0.843	0.14625
0.842	0.143857
0.841	0.1415
0.84	0.139179
0.839	0.136821
0.838	0.134464
0.837	0.132107
0.836	0.12975
0.835	0.127607
0.834	0.1255
0.833	0.123214
0.832	0.120964
0.831	0.118679
0.83	0.116393
0.829	0.11425
0.828	0.111964
0.827	0.109786
0.826	0.107571
0.825	0.105357
0.824	0.103286
0.823	0.101036
0.822	0.09875
0.821	0.0966071
0.82	0.0944643
0.819	0.0921786
0.818	0.0899643
0.817	0.0878571
0.816	0.0857143
0.815	0.0836429
0.814	0.0815357
0.813	0.0794643
0.812	0.0773929
0.811	0.0753571
0.81	0.0733214
0.809	0.0711429
0.808	0.0691429
0.807	0.0670357
0.806	0.065
0.805	0.0630357
0.804	0.061
0.803	0.0589643
0.802	0.0570357
0.801	0.0550714
0.8	0.0531429
0.799	0.0511786
0.798	0.0491429
0.797	0.04725
0.796	0.04525
0.795	0.0433214
0.794	0.0413929
0.793	0.0394643
0.792	0.0375714
0.791	0.0356179
0.79	0.0337036
0.789	0.0317964
0.788	0.0298929
0.787	0.028
0.786	0.026125
0.785	0.0242393
0.784	0.0224571
0.783	0.0206464
0.782	0.0187607
0.781	0.01685
0.78	0.0149179
0.779	0.0130286
0.778	0.0112786
0.777	0.00939643
0.776	0.0077
0.775	0.00595357
0.774	0.00410714
0.773	0.00226571
0.772	0.000511071
0.771	-0.0013
0.77	-0.00309679
0.769	-0.00473214
0.768	-0.00656786
0.767	-0.00839643
0.766	-0.0101964
0.765	-0.0118929
0.764	-0.0135857
0.763	-0.0153
0.762	-0.0171321
0.761	-0.01885
0.76	-0.0205393
0.759	-0.0222107
0.758	-0.0238893
0.757	-0.0256107
0.756	-0.0272393
0.755	-0.0289714
0.754	-0.0306929
0.753	-0.0322571
0.752	-0.0339857
0.751	-0.0357036
0.75	-0.0373214
0.749	-0.0388929
0.748	-0.0406071
0.747	-0.0422857
0.746	-0.0438571
0.745	-0.0454286
0.744	-0.0470357
0.743	-0.0487143
0.742	-0.05025
0.741	-0.0518571
0.74	-0.0534643
0.739	-0.0550357
0.738	-0.0566786
0.737	-0.0582857
0.736	-0.0598571
0.735	-0.0613929
0.734	-0.063
0.733	-0.0645357
0.732	-0.0660714
0.731	-0.0676071
0.73	-0.0691429
0.729	-0.0706786
0.728	-0.0723214
0.727	-0.0737857
0.726	-0.0753571
0.725	-0.0768571
0.724	-0.0783571
0.723	-0.0798929
0.722	-0.0813929
0.721	-0.0828571
0.72	-0.0843214
0.719	-0.08575
0.718	-0.0871786
0.717	-0.0886429
0.716	-0.0901786
0.715	-0.0916071
0.714	-0.0931071
0.713	-0.0946071
0.712	-0.0959643
0.711	-0.0974643
0.71	-0.0989286
0.709	-0.100357
0.708	-0.101821
0.707	-0.103286
0.706	-0.104679
0.705	-0.106
0.704	-0.1075
0.703	-0.109
0.702	-0.110429
0.701	-0.111857
0.7	-0.113286
0.699	-0.114679
0.698	-0.116107
0.697	-0.117536
0.696	-0.118857
0.695	-0.120357
0.694	-0.121714
0.693	-0.123107
0.692	-0.124536
0.691	-0.125893
0.69	-0.127321
0.689	-0.128714
0.688	-0.130071
0.687	-0.131357
0.686	-0.132679
0.685	-0.134179
0.684	-0.135536
0.683	-0.136893
0.682	-0.138179
0.681	-0.1395
0.68	-0.140821
0.679	-0.142143
0.678	-0.143643
0.677	-0.144893
0.676	-0.146214
0.675	-0.147429
0.674	-0.14875
0.673	-0.150107
0.672	-0.1515
0.671	-0.152857
0.67	-0.154214
0.669	-0.155464
0.668	-0.156714
0.667	-0.157893
0.666	-0.159357
0.665	-0.160679
0.664	-0.161929
0.663	-0.163179
0.662	-0.164464
0.661	-0.165821
0.66	-0.167143
0.659	-0.168464
0.658	-0.169786
0.657	-0.170964
0.656	-0.172321
0.655	-0.173536
0.654	-0.174786
0.653	-0.176036
0.652	-0.177357
0.651	-0.178679
0.65	-0.179893
0.649	-0.181143
0.648	-0.182393
0.647	-0.183714
0.646	-0.184964
0.645	-0.186107
0.644	-0.187321
0.643	-0.188643
0.642	-0.189929
0.641	-0.191036
0.64	-0.19225
0.639	-0.193464
0.638	-0.194679
0.637	-0.195929
0.636	-0.197143
0.635	-0.198464
0.634	-0.199679
0.633	-0.200964
0.632	-0.202143
0.631	-0.203214
0.63	-0.204429
0.629	-0.205643
0.628	-0.206893
0.627	-0.208071
0.626	-0.209321
0.625	-0.210536
0.624	-0.21175
0.623	-0.212964
0.622	-0.214143
0.621	-0.215357
0.62	-0.216571
0.619	-0.217786
0.618	-0.218893
0.617	-0.220107
0.616	-0.22125
0.615	-0.222393
0.614	-0.223607
0.613	-0.22475
0.612	-0.225929
0.611	-0.227071
0.61	-0.228214
0.609	-0.229393
0.608	-0.2305
0.607	-0.231679
0.606	-0.232893
0.605	-0.234107
0.604	-0.23525
0.603	-0.236429
0.602	-0.237571
0.601	-0.238857
0.6	-0.239857
0.599	-0.241
0.598	-0.242143
0.597	-0.243286
0.596	-0.244464
0.595	-0.245643
0.594	-0.246821
0.593	-0.247893
0.592	-0.249143
0.591	-0.250286
0.59	-0.251393
0.589	-0.2525
0.588	-0.253643
0.587	-0.254857
0.586	-0.255929
0.585	-0.257107
0.584	-0.25825
0.583	-0.259393
0.582	-0.260464
0.581	-0.2615
0.58	-0.26275
0.579	-0.263786
0.578	-0.265036
0.577	-0.266143
0.576	-0.267286
0.575	-0.268393
0.574	-0.269464
0.573	-0.2705
0.572	-0.271643
0.571	-0.272786
0.57	-0.274
0.569	-0.275036
0.568	-0.276071
0.567	-0.277321
0.566	-0.278357
0.565	-0.279464
0.564	-0.280536
0.563	-0.281643
0.562	-0.282714
0.561	-0.283821
0.56	-0.284893
0.559	-0.285964
0.558	-0.287179
0.557	-0.288393
0.556	-0.289464
0.555	-0.290571
0.554	-0.291536
0.553	-0.292714
0.552	-0.293786
0.551	-0.294929
0.55	-0.296179
0.549	-0.297321
0.548	-0.298393
0.547	-0.299464
0.546	-0.300536
0.545	-0.301714
0.544	-0.302857
0.543	-0.303964
0.542	-0.305036
0.541	-0.306107
0.54	-0.307214
0.539	-0.308143
0.538	-0.309464
0.537	-0.310679
0.536	-0.311643
0.535	-0.312643
0.534	-0.313679
0.533	-0.314714
0.532	-0.315857
0.531	-0.317071
0.53	-0.318107
0.529	-0.319214
0.528	-0.32025
0.527	-0.321393
0.526	-0.322464
0.525	-0.323536
0.524	-0.324607
0.523	-0.325679
0.522	-0.326643
0.521	-0.327714
0.52	-0.328714
0.519	-0.329786
0.518	-0.330964
0.517	-0.332107
0.516	-0.333179
0.515	-0.33425
0.514	-0.335286
0.513	-0.336286
0.512	-0.337357
0.511	-0.338429
0.51	-0.339464
0.509	-0.340607
0.508	-0.34175
0.507	-0.342714
0.506	-0.343821
0.505	-0.344929
0.504	-0.345964
0.503	-0.347071
0.502	-0.348107
0.501	-0.349107
0.5	-0.35025
0.499	-0.351393
0.498	-0.352464
0.497	-0.353464
0.496	-0.354464
0.495	-0.355643
0.494	-0.356607
0.493	-0.357857
0.492	-0.358929
0.491	-0.36
0.49	-0.360714
0.489	-0.361786
0.488	-0.362857
0.487	-0.363929
0.486	-0.365
0.485	-0.366071
0.484	-0.367143
0.483	-0.368214
0.482	-0.369286
0.481	-0.370357
0.48	-0.371071
0.479	-0.372143
0.478	-0.373214
0.477	-0.374286
0.476	-0.375357
0.475	-0.376429
0.474	-0.3775
0.473	-0.378571
0.472	-0.379643
0.471	-0.380714
0.47	-0.381786
0.469	-0.3825
0.468	-0.383571
0.467	-0.384643
0.466	-0.385714
0.465	-0.386786
0.464	-0.387857
0.463	-0.388929
0.462	-0.389643
0.461	-0.390714
0.46	-0.391786
0.459	-0.392857
0.458	-0.393929
0.457	-0.395
0.456	-0.396071
0.455	-0.397143
0.454	-0.397857
0.453	-0.398929
0.452	-0.4
0.451	-0.401071
0.45	-0.402143
0.449	-0.403214
0.448	-0.404286
0.447	-0.405
0.446	-0.406071
0.445	-0.407143
0.444	-0.408214
0.443	-0.409286
0.442	-0.410357
0.441	-0.411429
0.44	-0.412143
0.439	-0.413571
0.438	-0.414286
0.437	-0.415
0.436	-0.416071
0.435	-0.417143
0.434	-0.418214
0.433	-0.419286
0.432	-0.420357
0.431	-0.421429
0.43	-0.422143
0.429	-0.423214
0.428	-0.424643
0.427	-0.425357
0.426	-0.426429
0.425	-0.4275
0.424	-0.428214
0.423	-0.429286
0.422	-0.430357
0.421	-0.431429
0.42	-0.432143
0.419	-0.433214
0.418	-0.434286
0.417	-0.435357
0.416	-0.436071
0.415	-0.436786
0.414	-0.438214
0.413	-0.438929
0.412	-0.44
0.411	-0.441071
0.41	-0.442143
0.409	-0.443214
0.408	-0.443929
0.407	-0.445
0.406	-0.446071
0.405	-0.446786
0.404	-0.447857
0.403	-0.448929
0.402	-0.449643
0.401	-0.450714
0.4	-0.451786
0.399	-0.4525
0.398	-0.453571
0.397	-0.454643
0.396	-0.455357
0.395	-0.456429
0.394	-0.4575
0.393	-0.458571
0.392	-0.459286
0.391	-0.460357
0.39	-0.461429
0.389	-0.462143
0.388	-0.463214
0.387	-0.464286
0.386	-0.465
0.385	-0.466071
0.384	-0.467143
0.383	-0.467857
0.382	-0.468929
0.381	-0.47
0.38	-0.470714
0.379	-0.471429
0.378	-0.472857
0.377	-0.473929
0.376	-0.474643
0.375	-0.475714
0.374	-0.476429
0.373	-0.4775
0.372	-0.478214
0.371	-0.479286
0.37	-0.480357
0.369	-0.481071
0.368	-0.482143
0.367	-0.482857
0.366	-0.483929
0.365	-0.484643
0.364	-0.485714
0.363	-0.486429
0.362	-0.4875
0.361	-0.488571
0.36	-0.489643
0.359	-0.490357
0.358	-0.491429
0.357	-0.4925
0.356	-0.493571
0.355	-0.494286
0.354	-0.495357
0.353	-0.496429
0.352	-0.497143
0.351	-0.498214
0.35	-0.498929
0.349	-0.5
0.348	-0.500714
0.347	-0.501786
0.346	-0.5025
0.345	-0.503571
0.344	-0.504286
0.343	-0.505357
0.342	-0.506071
0.341	-0.507143
0.34	-0.507857
0.339	-0.508571
0.338	-0.509286
0.337	-0.510357
0.336	-0.511071
0.335	-0.512143
0.334	-0.512857
0.333	-0.513929
0.332	-0.514643
0.331	-0.515714
0.33	-0.516429
0.329	-0.517143
0.328	-0.517857
0.327	-0.518929
0.326	-0.52
0.325	-0.520714
0.324	-0.521429
0.323	-0.5225
0.322	-0.523214
0.321	-0.524286
0.32	-0.525
0.319	-0.526071
0.318	-0.526786
0.317	-0.527857
0.316	-0.528571
0.315	-0.529286
0.314	-0.53
0.313	-0.531071
0.312	-0.531786
0.311	-0.5325
0.31	-0.533214
0.309	-0.534286
0.308	-0.535
0.307	-0.536071
0.306	-0.537143
0.305	-0.537857
0.304	-0.538571
0.303	-0.539286
0.302	-0.540357
0.301	-0.541071
0.3	-0.541786
0.299	-0.5425
0.298	-0.543571
0.297	-0.544286
0.296	-0.545357
0.295	-0.546071
0.294	-0.546786
0.293	-0.547857
0.292	-0.548571
0.291	-0.549286
0.29	-0.55
0.289	-0.551071
0.288	-0.551786
0.287	-0.552857
0.286	-0.553571
0.285	-0.554286
0.284	-0.555
0.283	-0.555714
0.282	-0.556429
0.281	-0.5575
0.28	-0.558214
0.279	-0.559286
0.278	-0.56
0.277	-0.560714
0.276	-0.561429
0.275	-0.5625
0.274	-0.563571
0.273	-0.563929
0.272	-0.564643
0.271	-0.565714
0.27	-0.566429
0.269	-0.567143
0.268	-0.568214
0.267	-0.568929
0.266	-0.569643
0.265	-0.570357
0.264	-0.571071
0.263	-0.571786
0.262	-0.572857
0.261	-0.573214
0.26	-0.573929
0.259	-0.575
0.258	-0.575714
0.257	-0.576429
0.256	-0.577143
0.255	-0.577857
0.254	-0.578929
0.253	-0.579643
0.252	-0.580357
0.251	-0.581071
0.25	-0.582143
0.249	-0.582857
0.248	-0.583571
0.247	-0.584286
0.246	-0.585
0.245	-0.586071
0.244	-0.586786
0.243	-0.5875
0.242	-0.588214
0.241	-0.588929
0.24	-0.589643
0.239	-0.590357
0.238	-0.591071
0.237	-0.591786
0.236	-0.592857
0.235	-0.593571
0.234	-0.594286
0.233	-0.594643
0.232	-0.595357
0.231	-0.596071
0.23	-0.597143
0.229	-0.597857
0.228	-0.598571
0.227	-0.599286
0.226	-0.6
0.225	-0.600357
0.224	-0.601071
0.223	-0.601786
0.222	-0.6025
0.221	-0.603214
0.22	-0.603929
0.219	-0.604643
0.218	-0.605714
0.217	-0.606429
0.216	-0.606786
0.215	-0.6075
0.214	-0.608571
0.213	-0.609286
0.212	-0.609643
0.211	-0.610357
0.21	-0.611071
0.209	-0.611786
0.208	-0.6125
0.207	-0.613214
0.206	-0.613929
0.205	-0.614643
0.204	-0.615357
0.203	-0.615714
0.202	-0.616429
0.201	-0.617143
0.2	-0.617857
0.199	-0.618571
0.198	-0.619286
0.197	-0.62
0.196	-0.620714
0.195	-0.621429
0.194	-0.622143
0.193	-0.622857
0.192	-0.623214
0.191	-0.624286
0.19	-0.625
0.189	-0.625714
0.188	-0.626071
0.187	-0.626786
0.186	-0.6275
0.185	-0.627857
0.184	-0.628571
0.183	-0.629286
0.182	-0.63
0.181	-0.630714
0.18	-0.631429
0.179	-0.631786
0.178	-0.6325
0.177	-0.633214
0.176	-0.633929
0.175	-0.634643
0.174	-0.635
0.173	-0.635714
0.172	-0.636429
0.171	-0.637143
0.17	-0.6375
0.169	-0.638214
0.168	-0.638929
0.167	-0.639286
0.166	-0.640357
0.165	-0.641071
0.164	-0.641429
0.163	-0.642143
0.162	-0.642857
0.161	-0.643214
0.16	-0.643929
0.159	-0.644286
0.158	-0.645
0.157	-0.645714
0.156	-0.646429
0.155	-0.647143
0.154	-0.6475
0.153	-0.648214
0.152	-0.648929
0.151	-0.649643
0.15	-0.65
0.149	-0.650714
0.148	-0.651071
0.147	-0.651786
0.146	-0.652143
0.145	-0.652857
0.144	-0.653571
0.143	-0.653929
0.142	-0.654643
0.141	-0.655
0.14	-0.655714
0.139	-0.656429
0.138	-0.657143
0.137	-0.6575
0.136	-0.658214
0.135	-0.658929
0.134	-0.659643
0.133	-0.66
0.132	-0.660714
0.131	-0.661429
0.13	-0.661786
0.129	-0.6625
0.128	-0.662857
0.127	-0.663571
0.126	-0.663929
0.125	-0.664643
0.124	-0.665357
0.123	-0.665714
0.122	-0.666429
0.121	-0.666786
0.12	-0.6675
0.119	-0.668214
0.118	-0.668571
0.117	-0.669286
0.116	-0.669643
0.115	-0.670357
0.114	-0.671071
0.113	-0.671429
0.112	-0.671786
0.111	-0.672143
0.11	-0.672857
0.109	-0.673214
0.108	-0.673571
0.107	-0.674286
0.106	-0.675
0.105	-0.675357
0.104	-0.676071
0.103	-0.676429
0.102	-0.677143
0.101	-0.6775
0.1	-0.678214
0.099	-0.678571
0.098	-0.679286
0.097	-0.679643
0.096	-0.680357
0.095	-0.680714
0.094	-0.681071
0.093	-0.681786
0.092	-0.682143
0.091	-0.682857
0.09	-0.683214
0.089	-0.683929
0.088	-0.684286
0.087	-0.685
0.086	-0.685357
0.085	-0.685714
0.084	-0.686786
0.083	-0.687143
0.082	-0.6875
0.081	-0.688214
0.08	-0.688571
0.079	-0.688929
0.078	-0.689286
0.077	-0.69
0.076	-0.690357
0.075	-0.690714
0.074	-0.691429
0.073	-0.692143
0.072	-0.692143
0.071	-0.692857
0.07	-0.693571
0.069	-0.693929
0.068	-0.694286
0.067	-0.694643
0.066	-0.695357
0.065	-0.695714
0.064	-0.696429
0.063	-0.696786
0.062	-0.697143
0.061	-0.697857
0.06	-0.698214
0.059	-0.698929
0.058	-0.698929
0.057	-0.699643
0.056	-0.7
0.055	-0.700357
0.054	-0.701071
0.053	-0.701429
0.052	-0.701786
0.051	-0.702143
0.05	-0.702857
0.049	-0.703214
0.048	-0.703571
0.047	-0.703929
0.046	-0.704643
0.045	-0.705
0.044	-0.705714
0.043	-0.705714
0.042	-0.706429
0.041	-0.706786
0.04	-0.707143
0.039	-0.7075
0.038	-0.708214
0.037	-0.708571
0.036	-0.709286
0.035	-0.709643
0.034	-0.71
0.033	-0.710357
0.032	-0.710714
0.031	-0.711071
0.03	-0.711786
0.029	-0.712143
0.028	-0.7125
0.027	-0.712857
0.026	-0.713214
0.025	-0.713571
0.024	-0.714286
0.023	-0.714643
0.022	-0.715
0.021	-0.715357
0.02	-0.716071
0.019	-0.716071
0.018	-0.716786
0.017	-0.717143
0.016	-0.7175
0.015	-0.717857
0.014	-0.718214
0.013	-0.718929
0.012	-0.719286
0.011	-0.719643
0.01	-0.72
0.009	-0.720357
0.008	-0.721071
0.007	-0.721786
0.006	-0.722143
0.005	-0.7225
0.004	-0.722857
0.003	-0.723214
0.002	-0.723571
[truncated: 1 more rows]

## Sheet: sr_0.04
U	I
0	-1.02714
0.001	-1.01929
0.002	-1.01036
0.003	-1.00179
0.004	-0.993929
0.005	-0.986071
0.006	-0.978571
0.007	-0.970714
0.008	-0.963214
0.009	-0.955714
0.01	-0.948571
0.011	-0.941429
0.012	-0.934286
0.013	-0.9275
0.014	-0.920714
0.015	-0.913929
0.016	-0.907143
0.017	-0.900357
0.018	-0.893571
0.019	-0.887143
0.02	-0.881071
0.021	-0.874643
0.022	-0.868571
0.023	-0.862143
0.024	-0.855714
0.025	-0.849286
0.026	-0.843214
0.027	-0.837143
0.028	-0.831071
0.029	-0.825
0.03	-0.818929
0.031	-0.812857
0.032	-0.807143
0.033	-0.801429
0.034	-0.795714
0.035	-0.79
0.036	-0.784286
0.037	-0.778929
0.038	-0.772857
0.039	-0.767143
0.04	-0.761786
0.041	-0.756429
0.042	-0.751071
0.043	-0.745357
0.044	-0.74
0.045	-0.734643
0.046	-0.729286
0.047	-0.723929
0.048	-0.718571
0.049	-0.713571
0.05	-0.708214
0.051	-0.7025
0.052	-0.6975
0.053	-0.6925
0.054	-0.6875
0.055	-0.682143
0.056	-0.677143
0.057	-0.671786
0.058	-0.666786
0.059	-0.662143
0.06	-0.656786
0.061	-0.652143
0.062	-0.647143
0.063	-0.6425
0.064	-0.6375
0.065	-0.6325
0.066	-0.6275
0.067	-0.622857
0.068	-0.617857
0.069	-0.613214
0.07	-0.608571
0.071	-0.603929
0.072	-0.599286
0.073	-0.594286
0.074	-0.589643
0.075	-0.584643
0.076	-0.58
0.077	-0.575357
0.078	-0.570714
0.079	-0.566429
0.08	-0.561786
0.081	-0.557143
0.082	-0.5525
0.083	-0.547857
0.084	-0.543571
0.085	-0.538929
0.086	-0.534286
0.087	-0.53
0.088	-0.525714
0.089	-0.521429
0.09	-0.516786
0.091	-0.5125
0.092	-0.508214
0.093	-0.503929
0.094	-0.499643
0.095	-0.495357
0.096	-0.491071
0.097	-0.486786
0.098	-0.4825
0.099	-0.478214
0.1	-0.473929
0.101	-0.469643
0.102	-0.465357
0.103	-0.461429
0.104	-0.457143
0.105	-0.452857
0.106	-0.448571
0.107	-0.444643
0.108	-0.440357
0.109	-0.436429
0.11	-0.4325
0.111	-0.428571
0.112	-0.424286
0.113	-0.420357
0.114	-0.416429
0.115	-0.412143
0.116	-0.408214
0.117	-0.403929
0.118	-0.4
0.119	-0.396071
0.12	-0.392143
0.121	-0.388214
0.122	-0.384286
0.123	-0.380357
0.124	-0.376786
0.125	-0.3725
0.126	-0.368929
0.127	-0.365
0.128	-0.361071
0.129	-0.357143
0.13	-0.353429
0.131	-0.349571
0.132	-0.345786
0.133	-0.342
0.134	-0.338143
0.135	-0.334393
0.136	-0.330571
0.137	-0.326821
0.138	-0.323214
0.139	-0.319357
0.14	-0.315571
0.141	-0.311821
0.142	-0.30825
0.143	-0.3045
0.144	-0.30075
0.145	-0.296964
0.146	-0.293286
0.147	-0.289643
0.148	-0.286
0.149	-0.282321
0.15	-0.278821
0.151	-0.27525
0.152	-0.271571
0.153	-0.268
0.154	-0.264286
0.155	-0.260679
0.156	-0.257179
0.157	-0.253536
0.158	-0.250107
0.159	-0.246643
0.16	-0.242964
0.161	-0.239429
0.162	-0.236071
0.163	-0.2325
0.164	-0.229
0.165	-0.225714
0.166	-0.222286
0.167	-0.21875
0.168	-0.215357
0.169	-0.211821
0.17	-0.208357
0.171	-0.204964
0.172	-0.201571
0.173	-0.198107
0.174	-0.194786
0.175	-0.191393
0.176	-0.188036
0.177	-0.184643
0.178	-0.18125
0.179	-0.177857
0.18	-0.174536
0.181	-0.171179
0.182	-0.167857
0.183	-0.164464
0.184	-0.161143
0.185	-0.157786
0.186	-0.154571
0.187	-0.151357
0.188	-0.148036
0.189	-0.14475
0.19	-0.141536
0.191	-0.138321
0.192	-0.135071
0.193	-0.131821
0.194	-0.128643
0.195	-0.125321
0.196	-0.122071
0.197	-0.118821
0.198	-0.115714
0.199	-0.112571
0.2	-0.109357
0.201	-0.106179
0.202	-0.103071
0.203	-0.0999286
0.204	-0.0968571
0.205	-0.0936071
0.206	-0.0905
0.207	-0.0873929
0.208	-0.0843214
0.209	-0.0812143
0.21	-0.0781429
0.211	-0.0750357
0.212	-0.0718571
0.213	-0.0688571
0.214	-0.0658214
0.215	-0.06275
0.216	-0.05975
0.217	-0.0567143
0.218	-0.0536071
0.219	-0.0505357
0.22	-0.0475714
0.221	-0.0445357
0.222	-0.0414643
0.223	-0.0384643
0.224	-0.0354893
0.225	-0.0324536
0.226	-0.0295893
0.227	-0.026625
0.228	-0.0235929
0.229	-0.0206
0.23	-0.0175893
0.231	-0.01455
0.232	-0.0117429
0.233	-0.00886429
0.234	-0.00592857
0.235	-0.00297071
0.236	-4.49286e-05
0.237	0.00288071
0.238	0.00576071
0.239	0.00858214
0.24	0.0115214
0.241	0.0145071
0.242	0.0173536
0.243	0.020225
0.244	0.023175
0.245	0.0260071
0.246	0.0288
0.247	0.0316143
0.248	0.0345179
0.249	0.0374286
0.25	0.0401429
0.251	0.0429286
0.252	0.0457143
0.253	0.0486429
0.254	0.0513929
0.255	0.0541429
0.256	0.0567857
0.257	0.0595357
0.258	0.0623214
0.259	0.0651429
0.26	0.0678929
0.261	0.0705714
0.262	0.0733571
0.263	0.0761071
0.264	0.0788214
0.265	0.0815357
0.266	0.08425
0.267	0.087
0.268	0.0897143
0.269	0.0925
0.27	0.0951429
0.271	0.0977857
0.272	0.100536
0.273	0.103286
0.274	0.105964
0.275	0.108643
0.276	0.111321
0.277	0.113964
0.278	0.116536
0.279	0.119143
0.28	0.121821
0.281	0.124571
0.282	0.126929
0.283	0.129357
0.284	0.131893
0.285	0.134571
0.286	0.137143
0.287	0.139786
0.288	0.142393
0.289	0.145
0.29	0.147464
0.291	0.150036
0.292	0.152679
0.293	0.155321
0.294	0.157786
0.295	0.160321
0.296	0.162929
0.297	0.165571
0.298	0.168143
0.299	0.170679
0.3	0.173143
0.301	0.17575
0.302	0.178179
0.303	0.180679
0.304	0.18325
0.305	0.185857
0.306	0.188286
0.307	0.190786
0.308	0.19325
0.309	0.195536
0.31	0.197964
0.311	0.200429
0.312	0.202964
0.313	0.205393
0.314	0.207857
0.315	0.210321
0.316	0.21275
0.317	0.215179
0.318	0.217536
0.319	0.220071
0.32	0.222571
0.321	0.224857
0.322	0.227286
0.323	0.229786
0.324	0.232214
0.325	0.234536
0.326	0.236857
0.327	0.239357
0.328	0.241643
0.329	0.243964
0.33	0.246321
0.331	0.248786
0.332	0.251143
0.333	0.253429
0.334	0.255857
0.335	0.25825
0.336	0.260607
0.337	0.262964
0.338	0.265286
0.339	0.267714
0.34	0.270036
0.341	0.272321
0.342	0.274679
0.343	0.277071
0.344	0.279321
0.345	0.281607
0.346	0.284071
0.347	0.286393
0.348	0.288571
0.349	0.290821
0.35	0.293
0.351	0.295357
0.352	0.297679
0.353	0.300071
0.354	0.302179
0.355	0.304464
0.356	0.306607
0.357	0.308929
0.358	0.311143
0.359	0.313464
0.36	0.315643
0.361	0.317893
0.362	0.320071
0.363	0.322321
0.364	0.324536
0.365	0.32675
0.366	0.328964
0.367	0.331214
0.368	0.333393
0.369	0.335464
0.37	0.337536
0.371	0.33975
0.372	0.342
0.373	0.344179
0.374	0.346286
0.375	0.348536
0.376	0.350643
0.377	0.352857
0.378	0.354929
0.379	0.357036
0.38	0.359286
0.381	0.361429
0.382	0.363571
0.383	0.365714
0.384	0.367857
0.385	0.37
0.386	0.372143
0.387	0.374286
0.388	0.376429
0.389	0.378571
0.39	0.380357
0.391	0.3825
0.392	0.384643
0.393	0.386786
0.394	0.388929
0.395	0.391071
0.396	0.392857
0.397	0.395357
0.398	0.397143
0.399	0.399286
0.4	0.401071
0.401	0.403571
0.402	0.405357
0.403	0.4075
0.404	0.409286
0.405	0.411429
0.406	0.413214
0.407	0.415357
0.408	0.4175
0.409	0.419643
0.41	0.421786
0.411	0.423571
0.412	0.425714
0.413	0.4275
0.414	0.429643
0.415	0.431429
0.416	0.433571
0.417	0.435714
0.418	0.437857
0.419	0.439643
0.42	0.441786
0.421	0.443571
0.422	0.445714
0.423	0.4475
0.424	0.449643
0.425	0.451786
0.426	0.453571
0.427	0.455357
0.428	0.457143
0.429	0.459286
0.43	0.461429
0.431	0.463214
0.432	0.465
0.433	0.466786
0.434	0.468571
0.435	0.470714
0.436	0.4725
0.437	0.474643
0.438	0.476429
0.439	0.478214
0.44	0.480357
0.441	0.482143
0.442	0.483929
0.443	0.485714
0.444	0.4875
0.445	0.489643
0.446	0.491429
0.447	0.493571
0.448	0.495357
0.449	0.497143
0.45	0.498929
0.451	0.501071
0.452	0.502857
0.453	0.504643
0.454	0.506429
0.455	0.508214
0.456	0.510357
0.457	0.512143
0.458	0.513929
0.459	0.515714
0.46	0.5175
0.461	0.519286
0.462	0.521071
0.463	0.5225
0.464	0.524643
0.465	0.526429
0.466	0.528214
0.467	0.53
0.468	0.531786
0.469	0.533571
0.47	0.535357
0.471	0.537143
0.472	0.539286
0.473	0.540714
0.474	0.5425
0.475	0.544286
0.476	0.546071
0.477	0.547857
0.478	0.549643
0.479	0.551429
0.48	0.553214
0.481	0.555
0.482	0.556786
0.483	0.558214
0.484	0.56
0.485	0.561786
0.486	0.563929
0.487	0.565714
0.488	0.567143
0.489	0.568929
0.49	0.570357
0.491	0.572143
0.492	0.573929
0.493	0.575714
0.494	0.5775
0.495	0.579286
0.496	0.580714
0.497	0.5825
0.498	0.584286
0.499	0.585714
0.5	0.5875
0.501	0.588929
0.502	0.590714
0.503	0.5925
0.504	0.594286
0.505	0.596071
0.506	0.597857
0.507	0.599286
0.508	0.601071
0.509	0.6025
0.51	0.604286
0.511	0.606071
0.512	0.6075
0.513	0.609286
0.514	0.610714
0.515	0.6125
0.516	0.613929
0.517	0.615714
0.518	0.617143
0.519	0.618929
0.52	0.620357
0.521	0.621786
0.522	0.623571
0.523	0.625
0.524	0.626786
0.525	0.628571
0.526	0.63
0.527	0.631786
0.528	0.633214
0.529	0.635
0.53	0.636429
0.531	0.638214
0.532	0.639643
0.533	0.641429
0.534	0.642857
0.535	0.644286
0.536	0.646071
0.537	0.6475
0.538	0.649286
0.539	0.650714
0.54	0.6525
0.541	0.653929
0.542	0.655
0.543	0.656786
0.544	0.658571
0.545	0.66
0.546	0.661429
0.547	0.663214
0.548	0.664643
0.549	0.666429
0.55	0.667857
0.551	0.669286
0.552	0.670714
0.553	0.6725
0.554	0.673929
0.555	0.675357
0.556	0.676786
0.557	0.678214
0.558	0.68
0.559	0.681429
0.56	0.682857
0.561	0.684286
0.562	0.685714
0.563	0.687143
0.564	0.688571
0.565	0.69
0.566	0.691786
0.567	0.693214
0.568	0.694643
0.569	0.696071
0.57	0.697857
0.571	0.699286
0.572	0.700714
0.573	0.702143
0.574	0.703214
0.575	0.705
0.576	0.706429
0.577	0.707857
0.578	0.709286
0.579	0.710714
0.58	0.711786
0.581	0.713571
0.582	0.714643
0.583	0.716429
0.584	0.717857
0.585	0.719286
0.586	0.721071
0.587	0.7225
0.588	0.723929
0.589	0.725
0.59	0.726429
0.591	0.727857
0.592	0.729286
0.593	0.730714
0.594	0.732143
0.595	0.733571
0.596	0.735
0.597	0.736071
0.598	0.7375
0.599	0.738929
0.6	0.740357
0.601	0.741786
0.602	0.742857
0.603	0.744643
0.604	0.746071
0.605	0.7475
0.606	0.748571
0.607	0.75
0.608	0.751429
0.609	0.752857
0.61	0.754286
0.611	0.755357
0.612	0.756786
0.613	0.758214
0.614	0.759643
0.615	0.761071
0.616	0.762143
0.617	0.763571
0.618	0.764643
0.619	0.766071
0.62	0.7675
0.621	0.768929
0.622	0.770357
0.623	0.771429
0.624	0.772857
0.625	0.773929
0.626	0.775357
0.627	0.776786
0.628	0.777857
0.629	0.778929
0.63	0.780714
0.631	0.781786
0.632	0.783214
0.633	0.784286
0.634	0.785714
0.635	0.786786
0.636	0.788214
0.637	0.789286
0.638	0.790357
0.639	0.791786
0.64	0.793214
0.641	0.794643
0.642	0.796071
0.643	0.797143
0.644	0.798214
0.645	0.799286
0.646	0.800714
0.647	0.802143
0.648	0.802857
0.649	0.804286
0.65	0.805714
0.651	0.806786
0.652	0.808214
0.653	0.809286
0.654	0.810714
0.655	0.811786
0.656	0.813214
0.657	0.814643
0.658	0.815714
0.659	0.816786
0.66	0.818214
0.661	0.819286
0.662	0.820714
0.663	0.821429
0.664	0.822857
0.665	0.824286
0.666	0.825714
0.667	0.826786
0.668	0.827857
0.669	0.828929
0.67	0.83
0.671	0.831429
0.672	0.8325
0.673	0.833929
0.674	0.835
0.675	0.836071
0.676	0.837143
0.677	0.838571
0.678	0.84
0.679	0.841071
0.68	0.842143
0.681	0.843571
0.682	0.844643
0.683	0.845714
0.684	0.846786
0.685	0.847857
0.686	0.848929
0.687	0.850357
0.688	0.851071
0.689	0.8525
0.69	0.853929
0.691	0.855
0.692	0.856429
0.693	0.857143
0.694	0.858214
0.695	0.859643
0.696	0.860714
0.697	0.862143
0.698	0.863571
0.699	0.864643
0.7	0.865357
0.701	0.866429
0.702	0.8675
0.703	0.868571
0.704	0.87
0.705	0.871071
0.706	0.872143
0.707	0.873214
0.708	0.874286
0.709	0.875357
0.71	0.876786
0.711	0.8775
0.712	0.878571
0.713	0.88
0.714	0.880714
0.715	0.882143
0.716	0.883571
0.717	0.884286
0.718	0.885714
0.719	0.886786
0.72	0.887857
0.721	0.888571
0.722	0.889643
0.723	0.890714
0.724	0.891786
0.725	0.8925
0.726	0.893571
0.727	0.894643
0.728	0.896071
0.729	0.897143
0.73	0.898214
0.731	0.898929
0.732	0.9
0.733	0.901071
0.734	0.902143
0.735	0.903214
0.736	0.904286
0.737	0.905357
0.738	0.906071
0.739	0.907143
0.74	0.908214
0.741	0.909286
0.742	0.910357
0.743	0.911786
0.744	0.912857
0.745	0.913571
0.746	0.914643
0.747	0.915357
0.748	0.916429
0.749	0.9175
0.75	0.918571
0.751	0.919286
0.752	0.920357
0.753	0.921429
0.754	0.922143
0.755	0.923214
0.756	0.924286
0.757	0.925357
0.758	0.926429
0.759	0.9275
0.76	0.928214
0.761	0.929286
0.762	0.93
0.763	0.931071
0.764	0.932143
0.765	0.932857
0.766	0.933929
0.767	0.935
0.768	0.936071
0.769	0.936786
0.77	0.937857
0.771	0.938571
0.772	0.939643
0.773	0.940714
0.774	0.941786
0.775	0.942857
0.776	0.943571
0.777	0.944643
0.778	0.945714
0.779	0.946429
0.78	0.9475
0.781	0.948214
0.782	0.949643
0.783	0.950357
0.784	0.951429
0.785	0.952143
0.786	0.953214
0.787	0.953929
0.788	0.954643
0.789	0.955357
0.79	0.956429
0.791	0.9575
0.792	0.958214
0.793	0.959286
0.794	0.96
0.795	0.961071
0.796	0.961786
0.797	0.962857
0.798	0.963929
0.799	0.964643
0.8	0.965357
0.801	0.966429
0.802	0.9675
0.803	0.968214
0.804	0.969286
0.805	0.97
0.806	0.970714
0.807	0.971786
0.808	0.9725
0.809	0.973571
0.81	0.974286
0.811	0.975
0.812	0.976071
0.813	0.976786
0.814	0.977857
0.815	0.978571
0.816	0.979286
0.817	0.980357
0.818	0.981071
0.819	0.981786
0.82	0.982857
0.821	0.983571
0.822	0.984643
0.823	0.985714
0.824	0.986429
0.825	0.987143
0.826	0.988214
0.827	0.988929
0.828	0.989643
0.829	0.990714
0.83	0.991429
0.831	0.992143
0.832	0.993214
0.833	0.993571
0.834	0.994643
0.835	0.995357
0.836	0.996429
0.837	0.997143
0.838	0.997857
0.839	0.998571
0.84	0.999286
0.841	1
0.842	1.00071
0.843	1.00179
0.844	1.0025
0.845	1.00357
0.846	1.00429
0.847	1.005
0.848	1.00571
0.849	1.00643
0.85	1.0075
0.851	1.00786
0.852	1.00893
0.853	1.01
0.854	1.01071
0.855	1.01107
0.856	1.01179
0.857	1.01214
0.858	1.01286
0.859	1.01393
0.86	1.015
0.861	1.01536
0.862	1.01643
0.863	1.0175
0.864	1.01821
0.865	1.01893
0.866	1.01964
0.867	1.02036
0.868	1.02107
0.869	1.02179
0.87	1.0225
0.871	1.02321
0.872	1.02393
0.873	1.025
0.874	1.02571
0.875	1.02607
0.876	1.02714
0.877	1.02786
0.878	1.02857
0.879	1.02929
0.88	1.03
0.881	1.03107
0.882	1.03143
0.883	1.03214
0.884	1.03321
0.885	1.03393
0.886	1.03464
0.887	1.035
0.888	1.03607
0.889	1.03679
0.89	1.0375
0.891	1.03821
0.892	1.03893
0.893	1.03964
0.894	1.04
0.895	1.04071
0.896	1.04143
0.897	1.04214
0.898	1.0425
0.899	1.04357
0.9	1.04393
0.901	1.045
0.902	1.04536
0.903	1.04643
0.904	1.0475
0.905	1.04786
0.906	1.04857
0.907	1.04929
0.908	1.05
0.909	1.05107
0.91	1.05179
0.911	1.05214
0.912	1.05321
0.913	1.05393
0.914	1.05464
0.915	1.055
0.916	1.05571
0.917	1.05643
0.918	1.05714
0.919	1.05786
0.92	1.05821
0.921	1.05893
0.922	1.05964
0.923	1.06036
0.924	1.06107
0.925	1.06143
0.926	1.06214
0.927	1.06321
0.928	1.06393
0.929	1.06464
0.93	1.065
0.931	1.06571
0.932	1.06643
0.933	1.06714
0.934	1.0675
0.935	1.06857
0.936	1.06893
0.937	1.06964
0.938	1.07036
0.939	1.07107
0.94	1.07143
0.941	1.07214
0.942	1.07286
0.943	1.07357
0.944	1.07429
0.945	1.075
0.946	1.07571
0.947	1.07607
0.948	1.07679
0.949	1.0775
0.95	1.07821
0.951	1.07857
0.952	1.07929
0.953	1.07964
0.954	1.08071
0.955	1.08143
0.956	1.08179
0.957	1.0825
0.958	1.08357
0.959	1.08393
0.96	1.08464
0.961	1.08536
0.962	1.08607
0.963	1.08679
0.964	1.0875
0.965	1.08786
0.966	1.08857
0.967	1.08929
0.968	1.09
0.969	1.09036
0.97	1.09107
0.971	1.09214
0.972	1.0925
0.973	1.09321
0.974	1.09393
0.975	1.09464
0.976	1.095
0.977	1.09536
0.978	1.09607
0.979	1.09714
0.98	1.0975
0.981	1.09857
0.982	1.09893
0.983	1.1
0.984	1.10036
0.985	1.10143
0.986	1.10214
0.987	1.1025
0.988	1.10321
0.989	1.10357
0.99	1.10429
0.991	1.10536
0.992	1.10607
0.993	1.10643
0.994	1.10714
0.995	1.10786
0.996	1.10857
0.997	1.10929
0.998	1.11
0.999	1.11071
1	1.10893
0.999	1.10071
0.998	1.09143
0.997	1.08286
0.996	1.07429
0.995	1.06607
0.994	1.05821
0.993	1.05036
0.992	1.0425
0.991	1.035
0.99	1.0275
0.989	1.02071
0.988	1.01321
0.987	1.00607
0.986	0.998929
0.985	0.991786
0.984	0.984643
0.983	0.978214
0.982	0.971429
0.981	0.964643
0.98	0.958214
0.979	0.951429
0.978	0.945
0.977	0.938571
0.976	0.9325
0.975	0.926071
0.974	0.919643
0.973	0.913571
0.972	0.9075
0.971	0.901429
0.97	0.895714
0.969	0.89
0.968	0.883571
0.967	0.8775
0.966	0.871429
0.965	0.866071
0.964	0.860357
0.963	0.854286
0.962	0.848571
0.961	0.842857
0.96	0.8375
0.959	0.831786
0.958	0.826071
0.957	0.820357
0.956	0.814643
0.955	0.809286
0.954	0.803929
0.953	0.798571
0.952	0.793214
0.951	0.788214
0.95	0.7825
0.949	0.777143
0.948	0.772143
0.947	0.766786
0.946	0.761786
0.945	0.756786
0.944	0.751786
0.943	0.746786
0.942	0.741786
0.941	0.736786
0.94	0.731429
0.939	0.726786
0.938	0.721786
0.937	0.716786
0.936	0.712143
0.935	0.707143
0.934	0.702143
0.933	0.697143
0.932	0.6925
0.931	0.6875
0.93	0.682857
0.929	0.678214
0.928	0.673571
0.927	0.668929
0.926	0.664286
0.925	0.659643
0.924	0.655
0.923	0.650714
0.922	0.646071
0.921	0.641429
0.92	0.636786
0.919	0.6325
0.918	0.627857
0.917	0.623214
0.916	0.618929
0.915	0.614286
0.914	0.61
0.913	0.605357
0.912	0.601071
0.911	0.596786
0.91	0.5925
0.909	0.588214
0.908	0.583929
0.907	0.579643
0.906	0.575357
0.905	0.571071
0.904	0.567143
0.903	0.562857
0.902	0.558571
0.901	0.554286
0.9	0.55
0.899	0.546071
0.898	0.542143
0.897	0.537857
0.896	0.533929
0.895	0.529643
0.894	0.525714
0.893	0.521786
0.892	0.5175
0.891	0.513571
0.89	0.509643
0.889	0.505714
0.888	0.501786
0.887	0.497857
0.886	0.493929
0.885	0.49
0.884	0.486071
0.883	0.482143
0.882	0.478214
0.881	0.474286
0.88	0.470714
0.879	0.466786
0.878	0.463214
0.877	0.459286
0.876	0.455714
0.875	0.451786
0.874	0.447857
0.873	0.444286
0.872	0.440714
0.871	0.436786
0.87	0.433214
0.869	0.429643
0.868	0.425714
0.867	0.422143
0.866	0.418571
0.865	0.415
0.864	0.411429
0.863	0.407857
0.862	0.404286
0.861	0.400714
0.86	0.397143
0.859	0.393571
0.858	0.39
0.857	0.386429
0.856	0.382857
0.855	0.379286
0.854	0.375714
0.853	0.3725
0.852	0.368929
0.851	0.365357
0.85	0.361786
0.849	0.358571
0.848	0.355179
0.847	0.35175
0.846	0.348286
0.845	0.344929
0.844	0.3415
0.843	0.338286
0.842	0.334929
0.841	0.331679
0.84	0.328429
0.839	0.325107
0.838	0.321679
0.837	0.318429
0.836	0.315143
0.835	0.311893
0.834	0.308643
0.833	0.305321
0.832	0.302071
0.831	0.298821
0.83	0.295679
0.829	0.292464
0.828	0.289214
0.827	0.286143
0.826	0.282964
0.825	0.279821
0.824	0.27675
0.823	0.2735
0.822	0.27025
0.821	0.267286
0.82	0.264143
0.819	0.26075
0.818	0.257429
0.817	0.254393
0.816	0.251286
0.815	0.248286
0.814	0.245214
0.813	0.242286
0.812	0.239143
0.811	0.236143
0.81	0.23325
0.809	0.230143
0.808	0.227107
0.807	0.224179
0.806	0.221143
0.805	0.218143
0.804	0.21525
0.803	0.212286
0.802	0.209357
0.801	0.206357
0.8	0.203357
0.799	0.2005
0.798	0.197607
0.797	0.19475
0.796	0.191929
0.795	0.189036
0.794	0.186179
0.793	0.183321
0.792	0.180429
0.791	0.177643
0.79	0.17475
0.789	0.171893
0.788	0.169
0.787	0.16625
0.786	0.163536
0.785	0.160679
0.784	0.157857
0.783	0.155143
0.782	0.152429
0.781	0.149536
0.78	0.146786
0.779	0.144143
0.778	0.141357
0.777	0.138643
0.776	0.135857
0.775	0.133071
0.774	0.130321
0.773	0.12775
0.772	0.125357
0.771	0.122714
0.77	0.119893
0.769	0.117286
0.768	0.114607
0.767	0.112036
0.766	0.109357
0.765	0.106714
0.764	0.104036
0.763	0.101393
0.762	0.0986429
0.761	0.096
0.76	0.0935714
0.759	0.0910357
0.758	0.0883571
0.757	0.08575
0.756	0.0831429
0.755	0.0805714
0.754	0.0779286
0.753	0.0754286
0.752	0.0729643
0.751	0.0704286
0.75	0.06775
0.749	0.0652857
0.748	0.0627143
0.747	0.0602143
0.746	0.05775
0.745	0.05525
0.744	0.0528214
0.743	0.0504643
0.742	0.0479643
0.741	0.0454286
0.74	0.0429643
0.739	0.0405714
0.738	0.0381429
0.737	0.0356786
0.736	0.0330964
0.735	0.0306536
0.734	0.0283
0.733	0.0258821
0.732	0.0234036
0.731	0.0210821
0.73	0.0186929
0.729	0.0162321
0.728	0.0137393
0.727	0.0113393
0.726	0.00899286
0.725	0.00665
0.724	0.00427857
0.723	0.00191786
0.722	-0.0005025
0.721	-0.002805
0.72	-0.00522143
0.719	-0.00761071
0.718	-0.00997143
0.717	-0.0121929
0.716	-0.0145393
0.715	-0.016875
0.714	-0.0192286
0.713	-0.0215143
0.712	-0.0237964
0.711	-0.0260536
0.71	-0.0283964
0.709	-0.0307143
0.708	-0.0329893
0.707	-0.0352321
0.706	-0.0375357
0.705	-0.0397857
0.704	-0.0421071
0.703	-0.0443929
0.702	-0.0467143
0.701	-0.0488571
0.7	-0.0511071
0.699	-0.0533214
0.698	-0.0555714
0.697	-0.05775
0.696	-0.06
0.695	-0.0621786
0.694	-0.0643929
0.693	-0.0665
0.692	-0.06875
0.691	-0.0709286
0.69	-0.0732857
0.689	-0.0753571
0.688	-0.0775
0.687	-0.0796429
0.686	-0.0817143
0.685	-0.0839643
0.684	-0.0861071
0.683	-0.0881786
0.682	-0.0903214
0.681	-0.0924286
0.68	-0.0944643
0.679	-0.0965714
0.678	-0.0987857
0.677	-0.100857
0.676	-0.102964
0.675	-0.105071
0.674	-0.107214
0.673	-0.109286
0.672	-0.111429
0.671	-0.113536
0.67	-0.115571
0.669	-0.117607
0.668	-0.119679
0.667	-0.12175
0.666	-0.123857
0.665	-0.125964
0.664	-0.128036
0.663	-0.130036
0.662	-0.132179
0.661	-0.134214
0.66	-0.136214
0.659	-0.13825
0.658	-0.14025
0.657	-0.142214
0.656	-0.144321
0.655	-0.146286
0.654	-0.148286
0.653	-0.150286
0.652	-0.152321
0.651	-0.154286
0.65	-0.15625
0.649	-0.158286
0.648	-0.160393
0.647	-0.162286
0.646	-0.16425
0.645	-0.16625
0.644	-0.168214
0.643	-0.17025
0.642	-0.172214
0.641	-0.174107
0.64	-0.176036
0.639	-0.178
0.638	-0.180107
0.637	-0.182
0.636	-0.184
0.635	-0.185893
0.634	-0.18775
0.633	-0.189821
0.632	-0.191714
0.631	-0.193571
0.63	-0.195536
0.629	-0.197393
0.628	-0.199321
0.627	-0.201286
0.626	-0.203214
0.625	-0.205071
0.624	-0.206929
0.623	-0.208786
0.622	-0.210679
0.621	-0.212607
0.62	-0.214536
0.619	-0.216357
0.618	-0.218357
0.617	-0.220143
0.616	-0.222036
0.615	-0.223857
0.614	-0.22575
0.613	-0.227679
0.612	-0.229321
0.611	-0.231214
0.61	-0.233107
0.609	-0.235
0.608	-0.236821
0.607	-0.238607
0.606	-0.240393
0.605	-0.242179
0.604	-0.244071
0.603	-0.24575
0.602	-0.247679
0.601	-0.249571
0.6	-0.251357
0.599	-0.253107
0.598	-0.254893
0.597	-0.256607
0.596	-0.258321
0.595	-0.26025
0.594	-0.262214
0.593	-0.264036
0.592	-0.265786
0.591	-0.267464
0.59	-0.269179
0.589	-0.270929
0.588	-0.272786
0.587	-0.2745
0.586	-0.276321
0.585	-0.278071
0.584	-0.279786
0.583	-0.2815
0.582	-0.283214
0.581	-0.285
0.58	-0.286857
0.579	-0.288571
0.578	-0.29025
0.577	-0.291929
0.576	-0.293643
0.575	-0.2955
0.574	-0.297321
0.573	-0.299143
0.572	-0.300964
0.571	-0.302714
0.57	-0.304286
0.569	-0.306036
0.568	-0.307786
0.567	-0.309571
0.566	-0.31125
0.565	-0.313
0.564	-0.314536
0.563	-0.316286
0.562	-0.318107
0.561	-0.31975
0.56	-0.321393
0.559	-0.323107
0.558	-0.324786
0.557	-0.326393
0.556	-0.328107
0.555	-0.329786
0.554	-0.331536
0.553	-0.333214
0.552	-0.334929
0.551	-0.336643
0.55	-0.338286
0.549	-0.339964
0.548	-0.341714
0.547	-0.343357
0.546	-0.344929
0.545	-0.346607
0.544	-0.348286
0.543	-0.349964
0.542	-0.351643
0.541	-0.35325
0.54	-0.354929
0.539	-0.356429
0.538	-0.358214
0.537	-0.36
0.536	-0.361429
0.535	-0.363214
0.534	-0.364643
0.533	-0.366071
0.532	-0.367857
0.531	-0.369643
0.53	-0.371071
0.529	-0.3725
0.528	-0.373929
0.527	-0.375714
0.526	-0.3775
0.525	-0.379286
0.524	-0.380714
0.523	-0.382143
0.522	-0.383929
0.521	-0.385714
0.52	-0.387143
0.519	-0.388571
0.518	-0.390357
0.517	-0.391786
0.516	-0.393214
0.515	-0.395
0.514	-0.396786
0.513	-0.398214
0.512	-0.4
0.511	-0.401429
0.51	-0.402857
0.509	-0.404286
0.508	-0.406071
0.507	-0.4075
0.506	-0.409286
0.505	-0.411071
0.504	-0.4125
0.503	-0.413929
0.502	-0.415357
0.501	-0.417143
0.5	-0.418571
0.499	-0.42
0.498	-0.421786
0.497	-0.423214
0.496	-0.425
0.495	-0.426429
0.494	-0.428214
0.493	-0.429643
0.492	-0.431071
0.491	-0.4325
0.49	-0.433929
0.489	-0.435714
0.488	-0.437143
0.487	-0.438571
0.486	-0.440357
0.485	-0.441786
0.484	-0.443214
0.483	-0.445
0.482	-0.446429
0.481	-0.447857
0.48	-0.449643
0.479	-0.451071
0.478	-0.4525
0.477	-0.453929
0.476	-0.455714
0.475	-0.457143
0.474	-0.458571
0.473	-0.46
0.472	-0.461429
0.471	-0.462857
0.47	-0.464643
0.469	-0.466071
0.468	-0.4675
0.467	-0.468929
0.466	-0.470357
0.465	-0.471786
0.464	-0.473571
0.463	-0.475
0.462	-0.476429
0.461	-0.477857
0.46	-0.479286
0.459	-0.481071
0.458	-0.4825
0.457	-0.483929
0.456	-0.485357
0.455	-0.486786
0.454	-0.488214
0.453	-0.49
0.452	-0.491429
0.451	-0.492857
0.45	-0.494286
0.449	-0.495714
0.448	-0.497143
0.447	-0.498571
0.446	-0.500357
0.445	-0.501786
0.444	-0.503214
0.443	-0.504643
0.442	-0.506071
0.441	-0.5075
0.44	-0.508929
0.439	-0.510357
0.438	-0.511786
0.437	-0.513214
0.436	-0.514643
0.435	-0.516071
0.434	-0.517857
0.433	-0.519286
0.432	-0.520714
0.431	-0.522143
0.43	-0.523571
0.429	-0.525
0.428	-0.526429
0.427	-0.527857
0.426	-0.529286
0.425	-0.530357
0.424	-0.531786
0.423	-0.533214
0.422	-0.534643
0.421	-0.536429
0.42	-0.537857
0.419	-0.539286
0.418	-0.540357
0.417	-0.541786
0.416	-0.543571
0.415	-0.544643
0.414	-0.546071
0.413	-0.5475
0.412	-0.548929
0.411	-0.550357
0.41	-0.551786
0.409	-0.553571
0.408	-0.555
0.407	-0.556071
0.406	-0.557857
0.405	-0.559286
0.404	-0.560714
0.403	-0.562143
0.402	-0.563571
0.401	-0.565
0.4	-0.566429
0.399	-0.567857
0.398	-0.568929
0.397	-0.570714
0.396	-0.571786
0.395	-0.573214
0.394	-0.574643
0.393	-0.576071
0.392	-0.5775
0.391	-0.578929
0.39	-0.580357
0.389	-0.581786
0.388	-0.583214
0.387	-0.584286
0.386	-0.585714
0.385	-0.587143
0.384	-0.588929
0.383	-0.59
0.382	-0.591429
0.381	-0.592857
0.38	-0.594286
0.379	-0.595714
0.378	-0.597143
0.377	-0.598571
0.376	-0.599643
0.375	-0.601071
0.374	-0.602857
0.373	-0.603929
0.372	-0.605357
0.371	-0.606786
0.37	-0.608214
0.369	-0.609643
0.368	-0.610714
0.367	-0.612143
0.366	-0.613214
0.365	-0.615
0.364	-0.616429
0.363	-0.6175
0.362	-0.618929
0.361	-0.620357
0.36	-0.621429
0.359	-0.623214
0.358	-0.624643
0.357	-0.625714
0.356	-0.627143
0.355	-0.628571
0.354	-0.63
0.353	-0.631429
0.352	-0.632857
0.351	-0.634286
0.35	-0.635714
0.349	-0.636786
0.348	-0.637857
0.347	-0.639286
0.346	-0.640714
0.345	-0.642143
0.344	-0.643571
0.343	-0.645
0.342	-0.646429
0.341	-0.6475
0.34	-0.648929
0.339	-0.650357
0.338	-0.651429
0.337	-0.652857
0.336	-0.653929
0.335	-0.655357
0.334	-0.656786
0.333	-0.658214
0.332	-0.659643
0.331	-0.661071
0.33	-0.662143
0.329	-0.663571
0.328	-0.665
0.327	-0.666429
0.326	-0.6675
0.325	-0.668929
0.324	-0.670357
0.323	-0.671786
0.322	-0.672857
0.321	-0.674286
0.32	-0.675714
0.319	-0.677143
0.318	-0.678214
0.317	-0.679286
0.316	-0.680714
0.315	-0.682143
0.314	-0.683214
0.313	-0.684643
0.312	-0.686071
0.311	-0.6875
0.31	-0.688929
0.309	-0.69
0.308	-0.691429
0.307	-0.692857
0.306	-0.693929
0.305	-0.695357
0.304	-0.696786
0.303	-0.698214
0.302	-0.699643
0.301	-0.700714
0.3	-0.702143
0.299	-0.703571
0.298	-0.705
0.297	-0.706071
0.296	-0.707143
0.295	-0.708571
0.294	-0.71
0.293	-0.711429
0.292	-0.712857
0.291	-0.713929
0.29	-0.715
0.289	-0.716071
0.288	-0.7175
0.287	-0.718929
0.286	-0.72
0.285	-0.721429
0.284	-0.723214
0.283	-0.724286
0.282	-0.725357
0.281	-0.726786
0.28	-0.728214
0.279	-0.729286
0.278	-0.730714
0.277	-0.731786
0.276	-0.733214
0.275	-0.734643
0.274	-0.735714
0.273	-0.7375
0.272	-0.738929
0.271	-0.740357
0.27	-0.741429
0.269	-0.742857
0.268	-0.743929
0.267	-0.745
0.266	-0.746429
0.265	-0.7475
0.264	-0.748929
0.263	-0.75
0.262	-0.751429
0.261	-0.7525
0.26	-0.753929
0.259	-0.755
0.258	-0.756429
0.257	-0.757857
0.256	-0.758929
0.255	-0.760357
0.254	-0.761429
0.253	-0.762857
0.252	-0.764286
0.251	-0.765357
0.25	-0.766786
0.249	-0.767857
0.248	-0.769286
0.247	-0.770357
0.246	-0.771786
0.245	-0.773214
0.244	-0.774286
0.243	-0.775714
0.242	-0.777143
0.241	-0.778214
0.24	-0.779286
0.239	-0.780714
0.238	-0.781786
0.237	-0.783214
0.236	-0.784286
0.235	-0.785714
0.234	-0.787143
0.233	-0.788571
0.232	-0.789643
0.231	-0.790714
0.23	-0.792143
0.229	-0.793214
0.228	-0.794643
0.227	-0.795714
0.226	-0.796786
0.225	-0.797857
0.224	-0.799286
0.223	-0.800714
0.222	-0.802143
0.221	-0.803214
0.22	-0.804643
0.219	-0.806071
0.218	-0.8075
0.217	-0.808571
0.216	-0.809643
0.215	-0.811071
0.214	-0.812143
0.213	-0.813214
0.212	-0.814286
0.211	-0.815357
0.21	-0.816786
0.209	-0.817857
0.208	-0.819286
0.207	-0.820357
0.206	-0.821429
0.205	-0.822857
0.204	-0.824286
0.203	-0.825357
0.202	-0.826429
0.201	-0.827857
0.2	-0.828929
0.199	-0.83
0.198	-0.831429
0.197	-0.832857
0.196	-0.833929
0.195	-0.835
0.194	-0.836429
0.193	-0.8375
0.192	-0.838929
0.191	-0.84
0.19	-0.841071
0.189	-0.842143
0.188	-0.843571
0.187	-0.844643
0.186	-0.846071
0.185	-0.8475
0.184	-0.848571
0.183	-0.849643
0.182	-0.851071
0.181	-0.852143
0.18	-0.853571
0.179	-0.855
0.178	-0.856071
0.177	-0.857143
0.176	-0.858571
0.175	-0.859643
0.174	-0.860714
0.173	-0.862143
0.172	-0.863214
0.171	-0.864286
0.17	-0.865357
0.169	-0.866429
0.168	-0.867857
0.167	-0.869286
0.166	-0.870357
0.165	-0.871786
0.164	-0.872857
0.163	-0.873929
0.162	-0.875
0.161	-0.876071
0.16	-0.8775
0.159	-0.878571
0.158	-0.879643
0.157	-0.880714
0.156	-0.882143
0.155	-0.883214
0.154	-0.884286
0.153	-0.885714
0.152	-0.886786
0.151	-0.887857
0.15	-0.888929
0.149	-0.89
0.148	-0.891071
0.147	-0.8925
0.146	-0.893571
0.145	-0.894643
0.144	-0.895714
0.143	-0.896786
0.142	-0.898214
0.141	-0.899286
0.14	-0.900714
0.139	-0.901786
0.138	-0.902857
0.137	-0.904286
0.136	-0.905357
0.135	-0.906786
0.134	-0.9075
0.133	-0.908929
0.132	-0.91
0.131	-0.911071
0.13	-0.912143
0.129	-0.913214
0.128	-0.914286
0.127	-0.915357
0.126	-0.916429
0.125	-0.917857
0.124	-0.918571
0.123	-0.92
0.122	-0.921071
0.121	-0.922143
0.12	-0.923214
0.119	-0.924286
0.118	-0.925357
0.117	-0.926429
0.116	-0.9275
0.115	-0.928571
0.114	-0.929643
0.113	-0.930714
0.112	-0.932143
0.111	-0.933571
0.11	-0.934286
0.109	-0.935357
0.108	-0.936429
0.107	-0.9375
0.106	-0.938571
0.105	-0.939643
0.104	-0.940714
0.103	-0.942143
0.102	-0.943214
0.101	-0.944643
0.1	-0.945714
0.099	-0.946786
0.098	-0.947857
0.097	-0.948929
0.096	-0.95
0.095	-0.951071
0.094	-0.952143
0.093	-0.953214
0.092	-0.954643
0.091	-0.955357
0.09	-0.956429
0.089	-0.957857
0.088	-0.958571
0.087	-0.959643
0.086	-0.961071
0.085	-0.962143
0.084	-0.962857
0.083	-0.964286
0.082	-0.965714
0.081	-0.966429
0.08	-0.9675
0.079	-0.968929
0.078	-0.97
0.077	-0.970714
0.076	-0.971786
0.075	-0.973214
0.074	-0.974286
0.073	-0.975
0.072	-0.976429
0.071	-0.9775
0.07	-0.978214
0.069	-0.979286
0.068	-0.980357
0.067	-0.981071
0.066	-0.9825
0.065	-0.983571
0.064	-0.984643
0.063	-0.985714
0.062	-0.986429
0.061	-0.988214
0.06	-0.988929
0.059	-0.99
0.058	-0.991071
0.057	-0.992143
0.056	-0.993214
0.055	-0.993929
0.054	-0.995
0.053	-0.996071
0.052	-0.996786
0.051	-0.997857
0.05	-0.998929
0.049	-1.00036
0.048	-1.00143
0.047	-1.00214
0.046	-1.00321
0.045	-1.00429
0.044	-1.00536
0.043	-1.00643
0.042	-1.0075
0.041	-1.00893
0.04	-1.00964
0.039	-1.01071
0.038	-1.01179
0.037	-1.0125
0.036	-1.01357
0.035	-1.015
0.034	-1.01607
0.033	-1.01679
0.032	-1.01821
0.031	-1.01929
0.03	-1.02
0.029	-1.02071
0.028	-1.02143
0.027	-1.02286
0.026	-1.02393
0.025	-1.025
0.024	-1.02643
0.023	-1.02714
0.022	-1.02821
0.021	-1.02893
0.02	-1.02964
0.019	-1.03107
0.018	-1.03214
0.017	-1.03321
0.016	-1.03393
0.015	-1.035
0.014	-1.03607
0.013	-1.03714
0.012	-1.03821
0.011	-1.03929
0.01	-1.04036
0.009	-1.04107
0.008	-1.04214
0.007	-1.04321
0.006	-1.04393
0.005	-1.045
0.004	-1.04607
0.003	-1.04679
0.002	-1.04786
[truncated: 1 more rows]

## Sheet: sr_0.005
U	I
0	-0.227893
0.001	-0.221464
0.002	-0.213393
0.003	-0.206464
0.004	-0.199679
0.005	-0.193464
0.006	-0.186821
0.007	-0.18125
0.008	-0.175286
0.009	-0.169536
0.01	-0.164214
0.011	-0.15875
0.012	-0.154214
0.013	-0.14925
0.014	-0.144214
0.015	-0.139393
0.016	-0.135
0.017	-0.130214
0.018	-0.1255
0.019	-0.121393
0.02	-0.117714
0.021	-0.113357
0.022	-0.109
0.023	-0.105071
0.024	-0.101393
0.025	-0.0972143
0.026	-0.09325
0.027	-0.0894286
0.028	-0.08575
0.029	-0.0824643
0.03	-0.0787857
0.031	-0.0755
0.032	-0.0717143
0.033	-0.0681429
0.034	-0.0653571
0.035	-0.0618929
0.036	-0.0588571
0.037	-0.0554643
0.038	-0.0526786
0.039	-0.0491429
0.04	-0.0463929
0.041	-0.0431429
0.042	-0.0400357
0.043	-0.0372857
0.044	-0.0343286
0.045	-0.0314857
0.046	-0.0283357
0.047	-0.0256286
0.048	-0.0226893
0.049	-0.0200893
0.05	-0.0172071
0.051	-0.0149714
0.052	-0.0123643
0.053	-0.00998214
0.054	-0.00736429
0.055	-0.00438214
0.056	-0.00239214
0.057	-2.52714e-05
0.058	0.00268429
0.059	0.00464286
0.06	0.00681786
0.061	0.00946071
0.062	0.0117071
0.063	0.0140179
0.064	0.0159357
0.065	0.0184286
0.066	0.0203929
0.067	0.0226143
0.068	0.0249071
0.069	0.0264143
0.07	0.0288536
0.071	0.0308286
0.072	0.0327429
0.073	0.0345143
0.074	0.0366786
0.075	0.0380714
0.076	0.0398214
0.077	0.0419286
0.078	0.0441071
0.079	0.0457857
0.08	0.0473929
0.081	0.0490357
0.082	0.0509643
0.083	0.0524286
0.084	0.0541071
0.085	0.0561071
0.086	0.0576071
0.087	0.0591429
0.088	0.0606786
0.089	0.0625
0.09	0.0642143
0.091	0.0659643
0.092	0.0671786
0.093	0.0689286
0.094	0.0705
0.095	0.0718929
0.096	0.0730714
0.097	0.0746786
0.098	0.0761429
0.099	0.0773571
0.1	0.0793214
0.101	0.0809286
0.102	0.0821071
0.103	0.0828929
0.104	0.0847143
0.105	0.0859643
0.106	0.0869643
0.107	0.0881786
0.108	0.0894643
0.109	0.0909643
0.11	0.0925
0.111	0.0931071
0.112	0.0948571
0.113	0.0956429
0.114	0.0962857
0.115	0.098
0.116	0.0992857
0.117	0.100179
0.118	0.101571
0.119	0.102857
0.12	0.103929
0.121	0.105464
0.122	0.106464
0.123	0.106786
0.124	0.107714
0.125	0.109036
0.126	0.110357
0.127	0.111464
0.128	0.112214
0.129	0.113464
0.13	0.114179
0.131	0.115679
0.132	0.116179
0.133	0.116607
0.134	0.117893
0.135	0.119036
0.136	0.120429
0.137	0.121286
0.138	0.121786
0.139	0.122929
0.14	0.123429
0.141	0.1245
0.142	0.1255
0.143	0.126036
0.144	0.127036
0.145	0.128036
0.146	0.128429
0.147	0.129429
0.148	0.1305
0.149	0.131214
0.15	0.131571
0.151	0.132643
0.152	0.133036
0.153	0.134
0.154	0.135214
0.155	0.135714
0.156	0.136643
0.157	0.137464
0.158	0.138429
0.159	0.138857
0.16	0.14
0.161	0.1405
0.162	0.140821
0.163	0.141464
0.164	0.142214
0.165	0.143143
0.166	0.143179
0.167	0.144
0.168	0.145
0.169	0.145607
0.17	0.146464
0.171	0.147107
0.172	0.1475
0.173	0.148036
0.174	0.149143
0.175	0.149643
0.176	0.149857
0.177	0.150464
0.178	0.151321
0.179	0.152143
0.18	0.153393
0.181	0.1535
0.182	0.153857
0.183	0.154464
0.184	0.155536
0.185	0.15575
0.186	0.156393
0.187	0.15725
0.188	0.157786
0.189	0.157964
0.19	0.158393
0.191	0.159286
0.192	0.159393
0.193	0.160214
0.194	0.160393
0.195	0.161036
0.196	0.162036
0.197	0.162357
0.198	0.162714
0.199	0.163571
0.2	0.163786
0.201	0.164286
0.202	0.164964
0.203	0.165786
0.204	0.165821
0.205	0.166214
0.206	0.166821
0.207	0.167393
0.208	0.167679
0.209	0.168607
0.21	0.168607
0.211	0.168929
0.212	0.169464
0.213	0.17025
0.214	0.170964
0.215	0.171214
0.216	0.171643
0.217	0.171536
0.218	0.172536
0.219	0.172893
0.22	0.173143
0.221	0.17375
0.222	0.174429
0.223	0.174143
0.224	0.174679
0.225	0.175536
0.226	0.175714
0.227	0.1765
0.228	0.176893
0.229	0.176964
0.23	0.177393
0.231	0.17725
0.232	0.177929
0.233	0.178571
0.234	0.178679
0.235	0.179143
0.236	0.1795
0.237	0.180179
0.238	0.1805
0.239	0.180893
0.24	0.181679
0.241	0.181321
0.242	0.181607
0.243	0.182429
0.244	0.182643
0.245	0.183214
0.246	0.1835
0.247	0.183857
0.248	0.184286
0.249	0.18475
0.25	0.184786
0.251	0.185286
0.252	0.185429
0.253	0.186143
0.254	0.18625
0.255	0.18675
0.256	0.186893
0.257	0.187429
0.258	0.187893
0.259	0.187786
0.26	0.188607
0.261	0.188571
0.262	0.18925
0.263	0.189179
0.264	0.189536
0.265	0.189571
0.266	0.1905
0.267	0.190536
0.268	0.190714
0.269	0.190964
0.27	0.191821
0.271	0.191571
0.272	0.191893
0.273	0.192464
0.274	0.192429
0.275	0.192786
0.276	0.193214
0.277	0.193536
0.278	0.193857
0.279	0.193929
0.28	0.19425
0.281	0.194536
0.282	0.195036
0.283	0.195179
0.284	0.195571
0.285	0.19625
0.286	0.196286
0.287	0.19675
0.288	0.19675
0.289	0.196607
0.29	0.196821
0.291	0.197393
0.292	0.197857
0.293	0.19825
0.294	0.198143
0.295	0.198964
0.296	0.198964
0.297	0.19925
0.298	0.1995
0.299	0.199857
0.3	0.199786
0.301	0.200179
0.302	0.200393
0.303	0.2005
0.304	0.200893
0.305	0.2015
0.306	0.201429
0.307	0.201964
0.308	0.202179
0.309	0.202536
0.31	0.202857
0.311	0.203321
0.312	0.20325
0.313	0.2035
0.314	0.20375
0.315	0.203821
0.316	0.204179
0.317	0.204357
0.318	0.204571
0.319	0.204893
0.32	0.205464
0.321	0.205429
0.322	0.205786
0.323	0.205607
0.324	0.205964
0.325	0.206429
0.326	0.206643
0.327	0.20725
0.328	0.206964
0.329	0.207357
0.33	0.20775
0.331	0.207857
0.332	0.207821
0.333	0.208286
0.334	0.20825
0.335	0.208393
0.336	0.209
0.337	0.209179
0.338	0.209429
0.339	0.209714
0.34	0.210143
0.341	0.210214
0.342	0.2105
0.343	0.21075
0.344	0.210821
0.345	0.211179
0.346	0.211607
0.347	0.211357
0.348	0.21225
0.349	0.212286
0.35	0.212357
0.351	0.212464
0.352	0.212607
0.353	0.213
0.354	0.213143
0.355	0.213214
0.356	0.213714
0.357	0.214321
0.358	0.214429
0.359	0.214214
0.36	0.214393
0.361	0.214857
0.362	0.215036
0.363	0.21525
0.364	0.215393
0.365	0.215929
0.366	0.215964
0.367	0.2165
0.368	0.216357
0.369	0.216464
0.37	0.216821
0.371	0.216786
0.372	0.217071
0.373	0.217393
0.374	0.217643
0.375	0.217857
0.376	0.218
0.377	0.218143
0.378	0.218536
0.379	0.218786
0.38	0.219321
0.381	0.218893
0.382	0.219321
0.383	0.219321
0.384	0.219929
0.385	0.219929
0.386	0.219643
0.387	0.220286
0.388	0.220429
0.389	0.22125
0.39	0.22125
0.391	0.221
0.392	0.221143
0.393	0.221107
0.394	0.221464
0.395	0.221929
0.396	0.222107
0.397	0.221857
0.398	0.222321
0.399	0.222464
0.4	0.222893
0.401	0.222929
0.402	0.2235
0.403	0.223679
0.404	0.223571
0.405	0.22425
0.406	0.224179
0.407	0.224214
0.408	0.224714
0.409	0.225071
0.41	0.224964
0.411	0.225393
0.412	0.22525
0.413	0.2255
0.414	0.225571
0.415	0.22625
0.416	0.2265
0.417	0.226857
0.418	0.226536
0.419	0.226679
0.42	0.227321
0.421	0.2275
0.422	0.227357
0.423	0.227393
0.424	0.227679
0.425	0.228036
0.426	0.22775
0.427	0.228357
0.428	0.228786
0.429	0.228857
0.43	0.228893
0.431	0.229
0.432	0.22925
0.433	0.229643
0.434	0.229857
0.435	0.229857
0.436	0.229679
0.437	0.230643
0.438	0.230821
0.439	0.230607
0.44	0.231214
0.441	0.231214
0.442	0.231143
0.443	0.231393
0.444	0.231321
0.445	0.231393
0.446	0.232143
0.447	0.231929
0.448	0.23225
0.449	0.232643
0.45	0.233464
0.451	0.233071
0.452	0.233321
0.453	0.233357
0.454	0.233607
0.455	0.233857
0.456	0.23375
0.457	0.234179
0.458	0.234071
0.459	0.23425
0.46	0.23425
0.461	0.234571
0.462	0.234679
0.463	0.235107
0.464	0.23525
0.465	0.235464
0.466	0.23575
0.467	0.236107
0.468	0.236179
0.469	0.236214
0.47	0.236607
0.471	0.236857
0.472	0.237357
0.473	0.237036
0.474	0.237429
0.475	0.237179
0.476	0.237286
0.477	0.237571
0.478	0.238
0.479	0.238286
0.48	0.238464
0.481	0.238321
0.482	0.23875
0.483	0.239393
0.484	0.238929
0.485	0.23925
0.486	0.23925
0.487	0.239357
0.488	0.239964
0.489	0.23975
0.49	0.240143
0.491	0.240179
0.492	0.240679
0.493	0.240679
0.494	0.240857
0.495	0.241107
0.496	0.241357
0.497	0.241071
0.498	0.241357
0.499	0.241786
0.5	0.241786
0.501	0.241929
0.502	0.242214
0.503	0.242571
0.504	0.242786
0.505	0.242714
0.506	0.243071
0.507	0.242893
0.508	0.243071
0.509	0.243179
0.51	0.243893
0.511	0.243607
0.512	0.244
0.513	0.24425
0.514	0.2445
0.515	0.244786
0.516	0.244929
0.517	0.245286
0.518	0.244929
0.519	0.245321
0.52	0.2455
0.521	0.245393
0.522	0.245893
0.523	0.245929
0.524	0.245929
0.525	0.246821
0.526	0.247107
0.527	0.24675
0.528	0.246964
0.529	0.247071
0.53	0.24775
0.531	0.247821
0.532	0.247464
0.533	0.247786
0.534	0.247964
0.535	0.248464
0.536	0.248643
0.537	0.249036
0.538	0.24875
0.539	0.249143
0.54	0.249679
0.541	0.249429
0.542	0.249857
0.543	0.249679
0.544	0.250321
0.545	0.250357
0.546	0.250214
0.547	0.250179
0.548	0.2505
0.549	0.250857
0.55	0.25075
0.551	0.250786
0.552	0.251321
0.553	0.251536
0.554	0.251929
0.555	0.252179
0.556	0.252429
0.557	0.252714
0.558	0.25275
0.559	0.252607
0.56	0.252821
0.561	0.253286
0.562	0.253786
0.563	0.253536
0.564	0.253714
0.565	0.25375
0.566	0.254357
0.567	0.254464
0.568	0.254429
0.569	0.254893
0.57	0.254786
0.571	0.255
0.572	0.25525
0.573	0.254964
0.574	0.255571
0.575	0.255321
0.576	0.255643
0.577	0.256214
0.578	0.2565
0.579	0.256929
0.58	0.256536
0.581	0.2565
0.582	0.257143
0.583	0.257036
0.584	0.257536
0.585	0.257929
0.586	0.25775
0.587	0.258
0.588	0.258429
0.589	0.2585
0.59	0.258643
0.591	0.259071
0.592	0.259107
0.593	0.259107
0.594	0.259286
0.595	0.25975
0.596	0.260071
0.597	0.259821
0.598	0.260464
0.599	0.26
0.6	0.260821
0.601	0.260929
0.602	0.26075
0.603	0.260929
0.604	0.261214
0.605	0.261571
0.606	0.261679
0.607	0.261607
0.608	0.26175
0.609	0.262036
0.61	0.262214
0.611	0.262714
0.612	0.26275
0.613	0.262714
0.614	0.263214
0.615	0.263679
0.616	0.263429
0.617	0.263393
0.618	0.263893
0.619	0.263893
0.62	0.264643
0.621	0.26475
0.622	0.264643
0.623	0.265071
0.624	0.265143
0.625	0.26575
0.626	0.265321
0.627	0.265679
0.628	0.265893
0.629	0.266286
0.63	0.266464
0.631	0.266929
0.632	0.266893
0.633	0.267214
0.634	0.267143
0.635	0.267393
0.636	0.267179
0.637	0.267643
0.638	0.267857
0.639	0.268
0.64	0.268464
0.641	0.2685
0.642	0.268714
0.643	0.269107
0.644	0.269143
0.645	0.269107
0.646	0.269393
0.647	0.269429
0.648	0.26975
0.649	0.27
0.65	0.270357
0.651	0.270286
0.652	0.270857
0.653	0.270893
0.654	0.270964
0.655	0.271464
0.656	0.271607
0.657	0.271607
0.658	0.271929
0.659	0.272214
0.66	0.271964
0.661	0.272357
0.662	0.272714
0.663	0.273036
0.664	0.272857
0.665	0.272714
0.666	0.273
0.667	0.273393
0.668	0.273714
0.669	0.273643
0.67	0.274
0.671	0.274143
0.672	0.274321
0.673	0.274643
0.674	0.275143
0.675	0.274964
0.676	0.274821
0.677	0.275393
0.678	0.275607
0.679	0.275893
0.68	0.275857
0.681	0.276464
0.682	0.276571
0.683	0.276393
0.684	0.277
0.685	0.277643
0.686	0.277643
0.687	0.277929
0.688	0.277893
0.689	0.278107
0.69	0.27825
0.691	0.278607
0.692	0.27875
0.693	0.278679
0.694	0.27925
0.695	0.279179
0.696	0.279286
0.697	0.27975
0.698	0.279893
0.699	0.280071
0.7	0.28025
0.701	0.280786
0.702	0.280857
0.703	0.280786
0.704	0.281179
0.705	0.281357
0.706	0.281607
0.707	0.281393
0.708	0.281679
0.709	0.282143
0.71	0.282357
0.711	0.282964
0.712	0.283107
0.713	0.283036
0.714	0.283357
0.715	0.2835
0.716	0.283964
0.717	0.284
0.718	0.284357
0.719	0.284679
0.72	0.285036
0.721	0.284857
0.722	0.285143
0.723	0.285071
0.724	0.285786
0.725	0.286071
0.726	0.285714
0.727	0.286357
0.728	0.286143
0.729	0.286964
0.73	0.286929
0.731	0.287071
0.732	0.287179
0.733	0.287214
0.734	0.287893
0.735	0.288536
0.736	0.288429
0.737	0.288536
0.738	0.288821
0.739	0.288964
0.74	0.288893
0.741	0.289214
0.742	0.289214
0.743	0.289643
0.744	0.290214
0.745	0.290214
0.746	0.290429
0.747	0.290464
0.748	0.290679
0.749	0.290857
0.75	0.291464
0.751	0.291357
0.752	0.291893
0.753	0.292214
0.754	0.292321
0.755	0.292536
0.756	0.293321
0.757	0.293357
0.758	0.293393
0.759	0.294143
0.76	0.294071
0.761	0.294107
0.762	0.294357
0.763	0.294893
0.764	0.295179
0.765	0.295536
0.766	0.295821
0.767	0.29575
0.768	0.296
0.769	0.29625
0.77	0.296429
0.771	0.296393
0.772	0.296821
0.773	0.296964
0.774	0.29725
0.775	0.297964
0.776	0.298071
0.777	0.298607
0.778	0.298821
0.779	0.299143
0.78	0.299179
0.781	0.299536
0.782	0.299893
0.783	0.300321
0.784	0.300393
0.785	0.300286
0.786	0.300464
0.787	0.301
0.788	0.300964
0.789	0.301321
0.79	0.301786
0.791	0.302179
0.792	0.302321
0.793	0.303214
0.794	0.303321
0.795	0.303286
0.796	0.303714
0.797	0.303964
0.798	0.304536
0.799	0.304643
0.8	0.304893
0.801	0.305036
0.802	0.305357
0.803	0.305786
0.804	0.306143
0.805	0.306
0.806	0.306429
0.807	0.306893
0.808	0.30675
0.809	0.307357
0.81	0.30775
0.811	0.308107
0.812	0.3085
0.813	0.308786
0.814	0.309429
0.815	0.309429
0.816	0.309679
0.817	0.310143
0.818	0.310464
0.819	0.311036
0.82	0.310786
0.821	0.311107
0.822	0.311214
0.823	0.311821
0.824	0.312393
0.825	0.312536
0.826	0.313107
0.827	0.312964
0.828	0.313357
0.829	0.313786
0.83	0.313929
0.831	0.314607
0.832	0.315143
0.833	0.315393
0.834	0.315821
0.835	0.315964
0.836	0.316179
0.837	0.316571
0.838	0.316893
0.839	0.317464
0.84	0.317357
0.841	0.317714
0.842	0.317964
0.843	0.318536
0.844	0.319
0.845	0.319214
0.846	0.319321
0.847	0.320071
0.848	0.3205
0.849	0.320786
0.85	0.321321
0.851	0.321607
0.852	0.321357
0.853	0.321714
0.854	0.322286
0.855	0.322857
0.856	0.323143
0.857	0.323357
0.858	0.323643
0.859	0.324321
0.86	0.324464
0.861	0.324929
0.862	0.325321
0.863	0.325643
0.864	0.326
0.865	0.327
0.866	0.32725
0.867	0.327286
0.868	0.327893
0.869	0.3285
0.87	0.328679
0.871	0.329214
0.872	0.329643
0.873	0.329857
0.874	0.329964
0.875	0.330393
0.876	0.331214
0.877	0.331393
0.878	0.332
0.879	0.332429
0.88	0.332893
0.881	0.333321
0.882	0.333571
0.883	0.333571
0.884	0.334107
0.885	0.334857
0.886	0.335036
0.887	0.335464
0.888	0.335571
0.889	0.336464
0.89	0.336536
0.891	0.337214
0.892	0.338071
0.893	0.338179
0.894	0.339071
0.895	0.338893
0.896	0.339214
0.897	0.339821
0.898	0.340393
0.899	0.340643
0.9	0.341357
0.901	0.342107
0.902	0.342321
0.903	0.34275
0.904	0.343107
0.905	0.343857
0.906	0.344071
0.907	0.344929
0.908	0.345071
0.909	0.345964
0.91	0.346214
0.911	0.346429
0.912	0.346893
0.913	0.347393
0.914	0.347964
0.915	0.348179
0.916	0.348679
0.917	0.349464
0.918	0.35025
0.919	0.3505
0.92	0.350821
0.921	0.352036
0.922	0.352393
0.923	0.352607
0.924	0.353214
0.925	0.353464
0.926	0.354107
0.927	0.354321
0.928	0.354893
0.929	0.355536
0.93	0.356179
0.931	0.357143
0.932	0.357143
0.933	0.357857
0.934	0.358214
0.935	0.358929
0.936	0.359286
0.937	0.360357
0.938	0.360357
0.939	0.361429
0.94	0.362143
0.941	0.3625
0.942	0.363214
0.943	0.363571
0.944	0.363929
0.945	0.364643
0.946	0.365357
0.947	0.366071
0.948	0.366786
0.949	0.366786
0.95	0.3675
0.951	0.367857
0.952	0.368929
0.953	0.369286
0.954	0.37
0.955	0.371071
0.956	0.371786
0.957	0.371786
0.958	0.372857
0.959	0.373571
0.96	0.373929
0.961	0.374643
0.962	0.375357
0.963	0.375714
0.964	0.376071
0.965	0.377143
0.966	0.3775
0.967	0.378571
0.968	0.378929
0.969	0.379643
0.97	0.38
0.971	0.381071
0.972	0.381786
0.973	0.382143
0.974	0.383214
0.975	0.383214
0.976	0.384643
0.977	0.385714
0.978	0.385714
0.979	0.386786
0.98	0.3875
0.981	0.388214
0.982	0.388929
0.983	0.389643
0.984	0.390714
0.985	0.391429
0.986	0.391786
0.987	0.392857
0.988	0.393571
0.989	0.393929
0.99	0.394286
0.991	0.395357
0.992	0.396429
0.993	0.396429
0.994	0.397857
0.995	0.398571
0.996	0.399286
0.997	0.4
0.998	0.400357
0.999	0.401429
1	0.400357
0.999	0.393571
0.998	0.386786
0.997	0.380357
0.996	0.374643
0.995	0.368571
0.994	0.3625
0.993	0.357143
0.992	0.352143
0.991	0.347357
0.99	0.342357
0.989	0.337643
0.988	0.333107
0.987	0.329107
0.986	0.324464
0.985	0.320679
0.984	0.316607
0.983	0.312786
0.982	0.308821
0.981	0.305214
0.98	0.301536
0.979	0.297964
0.978	0.29425
0.977	0.290571
0.976	0.287214
0.975	0.283679
0.974	0.280893
0.973	0.277643
0.972	0.274
0.971	0.271036
0.97	0.268107
0.969	0.264893
0.968	0.26175
0.967	0.259143
0.966	0.256179
0.965	0.253214
0.964	0.250607
0.963	0.247786
0.962	0.244536
0.961	0.242143
0.96	0.239464
0.959	0.237107
0.958	0.2345
0.957	0.231929
0.956	0.229321
0.955	0.226643
0.954	0.224321
0.953	0.222071
0.952	0.21975
0.951	0.21725
0.95	0.214786
0.949	0.212714
0.948	0.210214
0.947	0.207929
0.946	0.206
0.945	0.203607
0.944	0.201357
0.943	0.199357
0.942	0.196964
0.941	0.194679
0.94	0.192643
0.939	0.190893
0.938	0.188857
0.937	0.186893
0.936	0.184893
0.935	0.183143
0.934	0.181
0.933	0.179143
0.932	0.17675
0.931	0.175036
0.93	0.173107
0.929	0.171536
0.928	0.169464
0.927	0.167929
0.926	0.16625
0.925	0.164393
0.924	0.162429
0.923	0.160321
0.922	0.158786
0.921	0.156821
0.92	0.155214
0.919	0.153857
0.918	0.152
0.917	0.150143
0.916	0.148357
0.915	0.147071
0.914	0.145464
0.913	0.143571
0.912	0.142071
0.911	0.140286
0.91	0.139179
0.909	0.137464
0.908	0.135714
0.907	0.134179
0.906	0.13275
0.905	0.131321
0.904	0.129893
0.903	0.12825
0.902	0.126857
0.901	0.125357
0.9	0.124321
0.899	0.122821
0.898	0.121536
0.897	0.120071
0.896	0.118429
0.895	0.117393
0.894	0.116036
0.893	0.114429
0.892	0.113071
0.891	0.11175
0.89	0.110321
0.889	0.109214
0.888	0.107857
0.887	0.1065
0.886	0.104857
0.885	0.103857
0.884	0.102679
0.883	0.101071
0.882	0.0996786
0.881	0.0983571
0.88	0.0976071
0.879	0.096
0.878	0.0949286
0.877	0.0937857
0.876	0.0921786
0.875	0.0914286
0.874	0.0901786
0.873	0.0886429
0.872	0.0875
0.871	0.0860357
0.87	0.0851786
0.869	0.0840714
0.868	0.0831786
0.867	0.0814643
0.866	0.0806071
0.865	0.0795714
0.864	0.0785357
0.863	0.0771786
0.862	0.0758571
0.861	0.0748571
0.86	0.0742143
0.859	0.0737143
0.858	0.0719286
0.857	0.0707143
0.856	0.0693214
0.855	0.0684286
0.854	0.0673571
0.853	0.0665
0.852	0.0653214
0.851	0.0645357
0.85	0.0635714
0.849	0.0618571
0.848	0.0612143
0.847	0.06
0.846	0.0590714
0.845	0.0581429
0.844	0.0571786
0.843	0.0564286
0.842	0.0551786
0.841	0.0540714
0.84	0.0533214
0.839	0.0526071
0.838	0.05125
0.837	0.0505714
0.836	0.0496071
0.835	0.0484286
0.834	0.0475
0.833	0.0466429
0.832	0.0453214
0.831	0.0445357
0.83	0.0438214
0.829	0.0432143
0.828	0.0419643
0.827	0.0408929
0.826	0.0401071
0.825	0.0396786
0.824	0.0385714
0.823	0.0377857
0.822	0.0366786
0.821	0.0353571
0.82	0.0345786
0.819	0.0337821
0.818	0.0330286
0.817	0.0320143
0.816	0.0308107
0.815	0.0298607
0.814	0.029
0.813	0.028525
0.812	0.0276714
0.811	0.0270429
0.81	0.02615
0.809	0.0253464
0.808	0.0241071
0.807	0.0233143
0.806	0.0224857
0.805	0.0211607
0.804	0.0207643
0.803	0.0199643
0.802	0.0189286
0.801	0.0183607
0.8	0.0173321
0.799	0.0163964
0.798	0.0157571
0.797	0.0152357
0.796	0.0144857
0.795	0.0135214
0.794	0.012675
0.793	0.0116786
0.792	0.0112071
0.791	0.0102429
0.79	0.0095
0.789	0.00864643
0.788	0.00748214
0.787	0.00694643
0.786	0.00645714
0.785	0.00568571
0.784	0.00459643
0.783	0.00401429
0.782	0.00331857
0.781	0.00244536
0.78	0.00177464
0.779	0.00117071
0.778	0.00015725
0.777	-0.00057
0.776	-0.00134786
0.775	-0.00193179
0.774	-0.00297071
0.773	-0.003535
0.772	-0.00464286
0.771	-0.00488929
0.77	-0.00559286
0.769	-0.00656429
0.768	-0.00712857
0.767	-0.00807143
0.766	-0.00894643
0.765	-0.0100143
0.764	-0.0106536
0.763	-0.0112214
0.762	-0.0116536
0.761	-0.0127286
0.76	-0.0133464
0.759	-0.0141893
0.758	-0.0150107
0.757	-0.0154679
0.756	-0.0159179
0.755	-0.0165786
0.754	-0.0173821
0.753	-0.0181143
0.752	-0.0187714
0.751	-0.0195357
0.75	-0.0202071
0.749	-0.0209643
0.748	-0.0220607
0.747	-0.0226964
0.746	-0.0229929
0.745	-0.0240964
0.744	-0.0246857
0.743	-0.0255893
0.742	-0.026125
0.741	-0.026775
0.74	-0.0276464
0.739	-0.0279214
0.738	-0.0284607
0.737	-0.0295321
0.736	-0.0304286
0.735	-0.0310179
0.734	-0.0315071
0.733	-0.0323929
0.732	-0.0330857
0.731	-0.0333643
0.73	-0.0338714
0.729	-0.0346786
0.728	-0.0354464
0.727	-0.0363571
0.726	-0.0368214
0.725	-0.0373929
0.724	-0.0380714
0.723	-0.0388571
0.722	-0.0395357
0.721	-0.0402143
0.72	-0.0411071
0.719	-0.04175
0.718	-0.0419643
0.717	-0.0431786
0.716	-0.044
0.715	-0.0444643
0.714	-0.04525
0.713	-0.046
0.712	-0.0462857
0.711	-0.047
0.71	-0.04775
0.709	-0.0482143
0.708	-0.0491786
0.707	-0.0499643
0.706	-0.0501786
0.705	-0.0511786
0.704	-0.0515714
0.703	-0.0520714
0.702	-0.0531071
0.701	-0.0537857
0.7	-0.054
0.699	-0.0543214
0.698	-0.0558214
0.697	-0.0564643
0.696	-0.0568929
0.695	-0.0574286
0.694	-0.058
0.693	-0.0588929
0.692	-0.0591786
0.691	-0.0596429
0.69	-0.0601071
0.689	-0.061
0.688	-0.0616071
0.687	-0.0624286
0.686	-0.0627857
0.685	-0.0635357
0.684	-0.0643571
0.683	-0.065
0.682	-0.0653929
0.681	-0.0661786
0.68	-0.0667857
0.679	-0.0671429
0.678	-0.0680357
0.677	-0.06875
0.676	-0.0691429
0.675	-0.0698929
0.674	-0.0705
0.673	-0.0706786
0.672	-0.0716429
0.671	-0.0723929
0.67	-0.0726071
0.669	-0.0734286
0.668	-0.0743214
0.667	-0.0744643
0.666	-0.0755
0.665	-0.0761786
0.664	-0.0765714
0.663	-0.0772857
0.662	-0.0781786
0.661	-0.0786071
0.66	-0.0789286
0.659	-0.0793214
0.658	-0.0804643
0.657	-0.0808929
0.656	-0.0813214
0.655	-0.0821786
0.654	-0.0825
0.653	-0.0830357
0.652	-0.0836786
0.651	-0.0842143
0.65	-0.085
0.649	-0.08575
0.648	-0.0860357
0.647	-0.0868214
0.646	-0.0873929
0.645	-0.0879286
0.644	-0.0886786
0.643	-0.0888571
0.642	-0.0893214
0.641	-0.0898929
0.64	-0.0903214
0.639	-0.0908929
0.638	-0.0915714
0.637	-0.0923571
0.636	-0.0931071
0.635	-0.0938571
0.634	-0.0944643
0.633	-0.0946071
0.632	-0.0951071
0.631	-0.0957143
0.63	-0.0959286
0.629	-0.0968929
0.628	-0.0973929
0.627	-0.0980357
0.626	-0.0986429
0.625	-0.09925
0.624	-0.0992857
0.623	-0.0997857
0.622	-0.100679
0.621	-0.101357
0.62	-0.101929
0.619	-0.102464
0.618	-0.103071
0.617	-0.1035
0.616	-0.103714
0.615	-0.1045
0.614	-0.105036
0.613	-0.1055
0.612	-0.105964
0.611	-0.106571
0.61	-0.10725
0.609	-0.107536
0.608	-0.108286
0.607	-0.108571
0.606	-0.109464
0.605	-0.109536
0.604	-0.110286
0.603	-0.110464
0.602	-0.110964
0.601	-0.111571
0.6	-0.112321
0.599	-0.11275
0.598	-0.11325
0.597	-0.113964
0.596	-0.114
0.595	-0.115071
0.594	-0.115571
0.593	-0.115857
0.592	-0.116607
0.591	-0.117
0.59	-0.1175
0.589	-0.11775
0.588	-0.118429
0.587	-0.119393
0.586	-0.119786
0.585	-0.120036
0.584	-0.120107
0.583	-0.120679
0.582	-0.121571
0.581	-0.122
0.58	-0.122321
0.579	-0.122893
0.578	-0.123286
0.577	-0.123643
0.576	-0.123857
0.575	-0.124786
0.574	-0.125143
0.573	-0.125643
0.572	-0.126107
0.571	-0.126571
0.57	-0.127071
0.569	-0.127571
0.568	-0.127893
0.567	-0.128286
0.566	-0.12875
0.565	-0.129714
0.564	-0.129679
0.563	-0.1305
0.562	-0.130679
0.561	-0.131107
0.56	-0.131786
0.559	-0.132429
0.558	-0.132429
0.557	-0.13275
0.556	-0.133429
0.555	-0.133607
0.554	-0.1345
0.553	-0.134643
0.552	-0.134964
0.551	-0.135821
0.55	-0.135893
0.549	-0.136393
0.548	-0.136643
0.547	-0.137
0.546	-0.137929
0.545	-0.138143
0.544	-0.138571
0.543	-0.138821
0.542	-0.139321
0.541	-0.139571
0.54	-0.140143
0.539	-0.140536
0.538	-0.141036
0.537	-0.141607
0.536	-0.141393
0.535	-0.141643
0.534	-0.142321
0.533	-0.143071
0.532	-0.143464
0.531	-0.143857
0.53	-0.144107
0.529	-0.144607
0.528	-0.144964
0.527	-0.145536
0.526	-0.145929
0.525	-0.146214
0.524	-0.146679
0.523	-0.146929
0.522	-0.147464
0.521	-0.147679
0.52	-0.148036
0.519	-0.148393
0.518	-0.14875
0.517	-0.148857
0.516	-0.14925
0.515	-0.14925
0.514	-0.149821
0.513	-0.150464
0.512	-0.150821
0.511	-0.151107
0.51	-0.151893
0.509	-0.152179
0.508	-0.152607
0.507	-0.15275
0.506	-0.152893
0.505	-0.153179
0.504	-0.153857
0.503	-0.153893
0.502	-0.154429
0.501	-0.154893
0.5	-0.155071
0.499	-0.155571
0.498	-0.155929
0.497	-0.156
0.496	-0.156214
0.495	-0.156786
0.494	-0.157321
0.493	-0.157286
0.492	-0.157464
0.491	-0.157929
0.49	-0.158679
0.489	-0.158571
0.488	-0.158679
0.487	-0.159
0.486	-0.159536
0.485	-0.160071
0.484	-0.160393
0.483	-0.160536
0.482	-0.161036
0.481	-0.16125
0.48	-0.161571
0.479	-0.162
0.478	-0.161821
0.477	-0.162107
0.476	-0.162714
0.475	-0.162786
0.474	-0.163214
0.473	-0.163536
0.472	-0.163607
0.471	-0.163893
0.47	-0.164071
0.469	-0.164464
0.468	-0.165
0.467	-0.165214
0.466	-0.1655
0.465	-0.165714
0.464	-0.166286
0.463	-0.166429
0.462	-0.166893
0.461	-0.166643
0.46	-0.167357
0.459	-0.167321
0.458	-0.167679
0.457	-0.167964
0.456	-0.168607
0.455	-0.168929
0.454	-0.168893
0.453	-0.1695
0.452	-0.169679
0.451	-0.17
0.45	-0.170036
0.449	-0.170107
0.448	-0.1705
0.447	-0.17075
0.446	-0.171143
0.445	-0.171536
0.444	-0.171571
0.443	-0.172071
0.442	-0.172321
0.441	-0.1725
0.44	-0.172571
0.439	-0.172536
0.438	-0.172964
0.437	-0.173036
0.436	-0.172857
0.435	-0.173786
0.434	-0.17425
0.433	-0.174571
0.432	-0.174571
0.431	-0.174893
0.43	-0.175071
0.429	-0.175143
0.428	-0.175143
0.427	-0.175893
0.426	-0.175536
0.425	-0.176179
0.424	-0.176571
0.423	-0.17675
0.422	-0.177
0.421	-0.177321
0.42	-0.177464
0.419	-0.177357
0.418	-0.177679
0.417	-0.177786
0.416	-0.178429
0.415	-0.178429
0.414	-0.178536
0.413	-0.179143
0.412	-0.178786
0.411	-0.178679
0.41	-0.1795
0.409	-0.18025
0.408	-0.180179
0.407	-0.179893
0.406	-0.180107
0.405	-0.180429
0.404	-0.180821
0.403	-0.181214
0.402	-0.181464
0.401	-0.181679
0.4	-0.181679
0.399	-0.182071
0.398	-0.182393
0.397	-0.182786
0.396	-0.182679
0.395	-0.183214
0.394	-0.183429
0.393	-0.183429
0.392	-0.183714
0.391	-0.183964
0.39	-0.184321
0.389	-0.184143
0.388	-0.184536
0.387	-0.184357
0.386	-0.184607
0.385	-0.184821
0.384	-0.185143
0.383	-0.185321
0.382	-0.185429
0.381	-0.185786
0.38	-0.186179
0.379	-0.186
0.378	-0.18625
0.377	-0.186464
0.376	-0.186821
0.375	-0.187107
0.374	-0.186964
0.373	-0.186893
0.372	-0.187464
0.371	-0.187607
0.37	-0.187536
0.369	-0.188286
0.368	-0.1885
0.367	-0.188679
0.366	-0.188429
0.365	-0.188821
0.364	-0.188714
0.363	-0.189143
0.362	-0.189536
0.361	-0.18925
0.36	-0.189536
0.359	-0.189964
0.358	-0.189929
0.357	-0.189964
0.356	-0.190464
0.355	-0.190643
0.354	-0.191143
0.353	-0.191214
0.352	-0.191393
0.351	-0.191321
0.35	-0.191214
0.349	-0.191857
0.348	-0.191964
0.347	-0.191857
0.346	-0.192107
0.345	-0.192214
0.344	-0.192786
0.343	-0.192607
0.342	-0.1925
0.341	-0.192821
0.34	-0.19325
0.339	-0.193036
0.338	-0.1935
0.337	-0.193964
0.336	-0.19425
0.335	-0.1945
0.334	-0.194607
0.333	-0.194714
0.332	-0.194643
0.331	-0.194464
0.33	-0.194964
0.329	-0.194821
0.328	-0.19475
0.327	-0.195
0.326	-0.195536
0.325	-0.195643
0.324	-0.195821
0.323	-0.195964
0.322	-0.196393
0.321	-0.196179
0.32	-0.196357
0.319	-0.196643
0.318	-0.197071
0.317	-0.197071
0.316	-0.197143
0.315	-0.1975
0.314	-0.197357
0.313	-0.197821
0.312	-0.197929
0.311	-0.19825
0.31	-0.198143
0.309	-0.198
0.308	-0.198571
0.307	-0.198786
0.306	-0.198571
0.305	-0.198786
0.304	-0.199036
0.303	-0.198857
0.302	-0.199607
0.301	-0.199393
0.3	-0.199857
0.299	-0.199643
0.298	-0.199214
0.297	-0.200286
0.296	-0.200357
0.295	-0.200393
0.294	-0.2005
0.293	-0.200464
0.292	-0.200857
0.291	-0.201107
0.29	-0.201179
0.289	-0.201107
0.288	-0.200893
0.287	-0.2015
0.286	-0.20175
0.285	-0.201893
0.284	-0.201857
0.283	-0.20225
0.282	-0.202107
0.281	-0.202357
0.28	-0.202536
0.279	-0.202571
0.278	-0.202607
0.277	-0.202571
0.276	-0.203214
0.275	-0.203321
0.274	-0.203286
0.273	-0.203607
0.272	-0.203821
0.271	-0.204179
0.27	-0.203929
0.269	-0.204321
0.268	-0.204464
0.267	-0.204714
0.266	-0.20475
0.265	-0.204679
0.264	-0.204643
0.263	-0.205036
0.262	-0.204964
0.261	-0.204893
0.26	-0.205643
0.259	-0.205179
0.258	-0.205571
0.257	-0.205714
0.256	-0.205464
0.255	-0.205893
0.254	-0.206393
0.253	-0.205964
0.252	-0.20625
0.251	-0.206679
0.25	-0.206643
0.249	-0.206607
0.248	-0.206643
0.247	-0.207071
0.246	-0.207071
0.245	-0.207107
0.244	-0.20775
0.243	-0.207429
0.242	-0.207536
0.241	-0.207929
0.24	-0.208143
0.239	-0.208214
0.238	-0.208393
0.237	-0.208821
0.236	-0.208679
0.235	-0.208714
0.234	-0.208714
0.233	-0.208679
0.232	-0.209143
0.231	-0.209286
0.23	-0.208821
0.229	-0.209179
0.228	-0.209429
0.227	-0.209714
0.226	-0.209393
0.225	-0.209286
0.224	-0.209679
0.223	-0.210071
0.222	-0.210464
0.221	-0.210464
0.22	-0.210107
0.219	-0.210179
0.218	-0.2105
0.217	-0.2105
0.216	-0.211
0.215	-0.211286
0.214	-0.211
0.213	-0.211036
0.212	-0.211107
0.211	-0.211536
0.21	-0.211357
0.209	-0.211857
0.208	-0.21175
0.207	-0.211857
0.206	-0.21175
0.205	-0.212036
0.204	-0.2125
0.203	-0.212571
0.202	-0.2125
0.201	-0.212214
0.2	-0.212571
0.199	-0.212821
0.198	-0.212571
0.197	-0.212786
0.196	-0.213143
0.195	-0.213143
0.194	-0.213286
0.193	-0.213286
0.192	-0.213607
0.191	-0.213786
0.19	-0.214036
0.189	-0.214143
0.188	-0.214357
0.187	-0.214143
0.186	-0.21425
0.185	-0.214464
0.184	-0.214643
0.183	-0.214429
0.182	-0.214429
0.181	-0.215107
0.18	-0.214893
0.179	-0.215214
0.178	-0.21525
0.177	-0.215321
0.176	-0.215536
0.175	-0.215464
0.174	-0.215679
0.173	-0.215571
0.172	-0.215786
0.171	-0.215893
0.17	-0.216179
0.169	-0.216214
0.168	-0.216036
0.167	-0.216321
0.166	-0.216071
0.165	-0.216214
0.164	-0.216286
0.163	-0.216643
0.162	-0.216429
0.161	-0.21675
0.16	-0.217036
0.159	-0.217393
0.158	-0.217143
0.157	-0.217107
0.156	-0.216857
0.155	-0.217107
0.154	-0.217714
0.153	-0.217429
0.152	-0.217929
0.151	-0.218036
0.15	-0.218179
0.149	-0.218286
0.148	-0.218214
0.147	-0.218286
0.146	-0.21875
0.145	-0.218429
0.144	-0.218929
0.143	-0.218679
0.142	-0.218643
0.141	-0.218821
0.14	-0.218821
0.139	-0.219179
0.138	-0.219071
0.137	-0.218964
0.136	-0.219179
0.135	-0.219679
0.134	-0.219393
0.133	-0.219607
0.132	-0.219821
0.131	-0.219893
0.13	-0.220357
0.129	-0.220321
0.128	-0.22025
0.127	-0.220179
0.126	-0.220107
0.125	-0.220571
0.124	-0.220571
0.123	-0.2205
0.122	-0.220821
0.121	-0.221036
0.12	-0.220929
0.119	-0.220786
0.118	-0.220821
0.117	-0.221107
0.116	-0.221536
0.115	-0.221286
0.114	-0.221607
0.113	-0.22175
0.112	-0.221643
0.111	-0.221393
0.11	-0.221643
0.109	-0.221821
0.108	-0.221929
0.107	-0.222
0.106	-0.222071
0.105	-0.221857
0.104	-0.22225
0.103	-0.222286
0.102	-0.222607
0.101	-0.222607
0.1	-0.222857
0.099	-0.222643
0.098	-0.222857
0.097	-0.223036
0.096	-0.223107
0.095	-0.223286
0.094	-0.223143
0.093	-0.222964
0.092	-0.223321
0.091	-0.223286
0.09	-0.223179
0.089	-0.223714
0.088	-0.223929
0.087	-0.22375
0.086	-0.223857
0.085	-0.223964
0.084	-0.223786
0.083	-0.224071
0.082	-0.224321
0.081	-0.224607
0.08	-0.224286
0.079	-0.224321
0.078	-0.224429
0.077	-0.224286
0.076	-0.224893
0.075	-0.225107
0.074	-0.225071
0.073	-0.224929
0.072	-0.224464
0.071	-0.225107
0.07	-0.225143
0.069	-0.225321
0.068	-0.225179
0.067	-0.225179
0.066	-0.225714
0.065	-0.226
0.064	-0.225464
0.063	-0.225286
0.062	-0.225821
0.061	-0.22575
0.06	-0.225821
0.059	-0.225786
0.058	-0.226536
0.057	-0.226607
0.056	-0.226464
0.055	-0.2265
0.054	-0.226536
0.053	-0.226321
0.052	-0.226464
0.051	-0.227214
0.05	-0.227036
0.049	-0.227286
0.048	-0.227607
0.047	-0.227536
0.046	-0.2275
0.045	-0.227429
0.044	-0.2275
0.043	-0.227393
0.042	-0.227607
0.041	-0.227679
0.04	-0.227679
0.039	-0.227786
0.038	-0.228
0.037	-0.228
0.036	-0.228107
0.035	-0.22825
0.034	-0.228536
0.033	-0.228393
0.032	-0.228464
0.031	-0.228714
0.03	-0.228607
0.029	-0.228857
0.028	-0.228679
0.027	-0.228857
0.026	-0.229321
0.025	-0.229036
0.024	-0.229071
0.023	-0.228857
0.022	-0.228964
0.021	-0.229357
0.02	-0.22975
0.019	-0.229321
0.018	-0.22925
0.017	-0.229571
0.016	-0.230036
0.015	-0.229679
0.014	-0.229607
0.013	-0.229893
0.012	-0.230036
0.011	-0.230143
0.01	-0.230429
0.009	-0.231
0.008	-0.230679
0.007	-0.230714
0.006	-0.230964
0.005	-0.230607
0.004	-0.230857
0.003	-0.230464
0.002	-0.231036
[truncated: 1 more rows]

## Sheet: sr_0.06
U	I
0	-1.16679
0.001	-1.15714
0.002	-1.14857
0.003	-1.14036
0.004	-1.13214
0.005	-1.12429
0.006	-1.11643
0.007	-1.10893
0.008	-1.10143
0.009	-1.09357
0.01	-1.08607
0.011	-1.07929
0.012	-1.07286
0.013	-1.06571
0.014	-1.05821
0.015	-1.05143
0.016	-1.04429
0.017	-1.0375
0.018	-1.03107
0.019	-1.02393
0.02	-1.01714
0.021	-1.01036
0.022	-1.00429
0.023	-0.998214
0.024	-0.992143
0.025	-0.985357
0.026	-0.978929
0.027	-0.972857
0.028	-0.966429
0.029	-0.960357
0.03	-0.954643
0.031	-0.947857
0.032	-0.942143
0.033	-0.936429
0.034	-0.930357
0.035	-0.924643
0.036	-0.918929
0.037	-0.912857
0.038	-0.906786
0.039	-0.901071
0.04	-0.895357
0.041	-0.889643
0.042	-0.883571
0.043	-0.877857
0.044	-0.872143
0.045	-0.866786
0.046	-0.861429
0.047	-0.855714
0.048	-0.85
0.049	-0.844643
0.05	-0.839286
0.051	-0.833929
0.052	-0.828214
0.053	-0.823214
0.054	-0.8175
0.055	-0.8125
0.056	-0.807143
0.057	-0.801786
0.058	-0.796429
0.059	-0.791071
0.06	-0.786071
0.061	-0.781071
0.062	-0.776071
0.063	-0.770714
0.064	-0.765357
0.065	-0.760357
0.066	-0.755357
0.067	-0.75
0.068	-0.745357
0.069	-0.740357
0.07	-0.735357
0.071	-0.730357
0.072	-0.725
0.073	-0.72
0.074	-0.715357
0.075	-0.710714
0.076	-0.705714
0.077	-0.700357
0.078	-0.695714
0.079	-0.690714
0.08	-0.685714
0.081	-0.681071
0.082	-0.676429
0.083	-0.671786
0.084	-0.666786
0.085	-0.662143
0.086	-0.6575
0.087	-0.652857
0.088	-0.648214
0.089	-0.643929
0.09	-0.638929
0.091	-0.634286
0.092	-0.63
0.093	-0.625357
0.094	-0.620714
0.095	-0.616071
0.096	-0.611786
0.097	-0.606786
0.098	-0.6025
0.099	-0.597857
0.1	-0.593571
0.101	-0.588929
0.102	-0.584643
0.103	-0.58
0.104	-0.575357
0.105	-0.571071
0.106	-0.566786
0.107	-0.562143
0.108	-0.557857
0.109	-0.553214
0.11	-0.548929
0.111	-0.544643
0.112	-0.540357
0.113	-0.536071
0.114	-0.531786
0.115	-0.5275
0.116	-0.523214
0.117	-0.518929
0.118	-0.514643
0.119	-0.510357
0.12	-0.506429
0.121	-0.502143
0.122	-0.497857
0.123	-0.493929
0.124	-0.489643
0.125	-0.485357
0.126	-0.481429
0.127	-0.477143
0.128	-0.473214
0.129	-0.468929
0.13	-0.464643
0.131	-0.460714
0.132	-0.456429
0.133	-0.4525
0.134	-0.448571
0.135	-0.444286
0.136	-0.440357
0.137	-0.436071
0.138	-0.432143
0.139	-0.428214
0.14	-0.424286
0.141	-0.420357
0.142	-0.416429
0.143	-0.4125
0.144	-0.408571
0.145	-0.404286
0.146	-0.400357
0.147	-0.396429
0.148	-0.3925
0.149	-0.388571
0.15	-0.384643
0.151	-0.380714
0.152	-0.377143
0.153	-0.373214
0.154	-0.369286
0.155	-0.365357
0.156	-0.361786
0.157	-0.357857
0.158	-0.354143
0.159	-0.350393
0.16	-0.346464
0.161	-0.34275
0.162	-0.338929
0.163	-0.335179
0.164	-0.331429
0.165	-0.327607
0.166	-0.323893
0.167	-0.320179
0.168	-0.316464
0.169	-0.312714
0.17	-0.309
0.171	-0.305321
0.172	-0.301571
0.173	-0.297786
0.174	-0.294107
0.175	-0.290393
0.176	-0.286714
0.177	-0.283071
0.178	-0.279429
0.179	-0.275786
0.18	-0.272143
0.181	-0.268571
0.182	-0.265
0.183	-0.261321
0.184	-0.257786
0.185	-0.254179
0.186	-0.250536
0.187	-0.247
0.188	-0.243393
0.189	-0.239857
0.19	-0.236321
0.191	-0.23275
0.192	-0.22925
0.193	-0.225821
0.194	-0.222429
0.195	-0.218893
0.196	-0.215321
0.197	-0.211893
0.198	-0.208429
0.199	-0.204893
0.2	-0.201464
0.201	-0.198
0.202	-0.1945
0.203	-0.191071
0.204	-0.187607
0.205	-0.184107
0.206	-0.180643
0.207	-0.17725
0.208	-0.173821
0.209	-0.170429
0.21	-0.167
0.211	-0.163571
0.212	-0.160179
0.213	-0.15675
0.214	-0.153464
0.215	-0.150071
0.216	-0.146786
0.217	-0.1435
0.218	-0.14
0.219	-0.136714
0.22	-0.133357
0.221	-0.130036
0.222	-0.12675
0.223	-0.123429
0.224	-0.120143
0.225	-0.116786
0.226	-0.1135
0.227	-0.110179
0.228	-0.106893
0.229	-0.103643
0.23	-0.100429
0.231	-0.0971071
0.232	-0.0938929
0.233	-0.0906786
0.234	-0.0873929
0.235	-0.0842857
0.236	-0.0811071
0.237	-0.0779286
0.238	-0.0746786
0.239	-0.0713929
0.24	-0.0682143
0.241	-0.0650714
0.242	-0.0618929
0.243	-0.05875
0.244	-0.0555357
0.245	-0.0523571
0.246	-0.0491429
0.247	-0.0460714
0.248	-0.0428929
0.249	-0.0396786
0.25	-0.0366071
0.251	-0.0334643
0.252	-0.0303214
0.253	-0.0271607
0.254	-0.0239929
0.255	-0.0209179
0.256	-0.0177571
0.257	-0.0145536
0.258	-0.0115893
0.259	-0.00848214
0.26	-0.00532857
0.261	-0.00231929
0.262	0.000769286
0.263	0.00389643
0.264	0.00692857
0.265	0.00992143
0.266	0.0129964
0.267	0.0160536
0.268	0.0191357
0.269	0.0222036
0.27	0.0252107
0.271	0.0282286
0.272	0.0311607
0.273	0.0342714
0.274	0.0372857
0.275	0.0402143
0.276	0.0432143
0.277	0.04625
0.278	0.0492143
0.279	0.0521786
0.28	0.0550357
0.281	0.0579643
0.282	0.0609286
0.283	0.0638929
0.284	0.0667857
0.285	0.0698214
0.286	0.0727857
0.287	0.0756429
0.288	0.0786071
0.289	0.0815
0.29	0.0843929
0.291	0.0873571
0.292	0.0902857
0.293	0.0931786
0.294	0.0960357
0.295	0.099
0.296	0.101893
0.297	0.104786
0.298	0.107643
0.299	0.110536
0.3	0.113393
0.301	0.116214
0.302	0.119
0.303	0.121857
0.304	0.124821
0.305	0.127429
0.306	0.130107
0.307	0.132964
0.308	0.135821
0.309	0.138643
0.31	0.141536
0.311	0.144357
0.312	0.147071
0.313	0.149821
0.314	0.152714
0.315	0.155464
0.316	0.15825
0.317	0.161107
0.318	0.163857
0.319	0.166607
0.32	0.169429
0.321	0.172179
0.322	0.174964
0.323	0.177786
0.324	0.1805
0.325	0.18325
0.326	0.186071
0.327	0.18875
0.328	0.191429
0.329	0.194071
0.33	0.19675
0.331	0.1995
0.332	0.202214
0.333	0.204893
0.334	0.207643
0.335	0.210321
0.336	0.213036
0.337	0.21575
0.338	0.218393
0.339	0.221143
0.34	0.223714
0.341	0.226393
0.342	0.229107
0.343	0.231893
0.344	0.234464
0.345	0.237179
0.346	0.239857
0.347	0.2425
0.348	0.245107
0.349	0.24775
0.35	0.250357
0.351	0.252964
0.352	0.255571
0.353	0.258179
0.354	0.260821
0.355	0.263571
0.356	0.266214
0.357	0.268821
0.358	0.271429
0.359	0.274036
0.36	0.2765
0.361	0.279214
0.362	0.28175
0.363	0.284429
0.364	0.287071
0.365	0.289571
0.366	0.292071
0.367	0.294607
0.368	0.297143
0.369	0.29975
0.37	0.302286
0.371	0.304821
0.372	0.3075
0.373	0.309929
0.374	0.312429
0.375	0.315
0.376	0.317429
0.377	0.319964
0.378	0.322571
0.379	0.325107
0.38	0.327571
0.381	0.329964
0.382	0.332464
0.383	0.334964
0.384	0.337536
0.385	0.340036
0.386	0.3425
0.387	0.344964
0.388	0.347429
0.389	0.349964
0.39	0.352393
0.391	0.354929
0.392	0.357143
0.393	0.359643
0.394	0.362143
0.395	0.364643
0.396	0.367143
0.397	0.369643
0.398	0.372143
0.399	0.374643
0.4	0.377143
0.401	0.379286
0.402	0.381786
0.403	0.384286
0.404	0.386786
0.405	0.388929
0.406	0.391429
0.407	0.393929
0.408	0.396429
0.409	0.398571
0.41	0.401071
0.411	0.403571
0.412	0.405714
0.413	0.408214
0.414	0.410357
0.415	0.412857
0.416	0.415357
0.417	0.4175
0.418	0.42
0.419	0.422143
0.42	0.424643
0.421	0.427143
0.422	0.429286
0.423	0.431786
0.424	0.433929
0.425	0.436429
0.426	0.438929
0.427	0.441071
0.428	0.443571
0.429	0.445714
0.43	0.448214
0.431	0.450714
0.432	0.452857
0.433	0.455357
0.434	0.4575
0.435	0.459643
0.436	0.462143
0.437	0.464286
0.438	0.466429
0.439	0.468929
0.44	0.471071
0.441	0.473571
0.442	0.475714
0.443	0.477857
0.444	0.48
0.445	0.482143
0.446	0.484643
0.447	0.486786
0.448	0.489286
0.449	0.491429
0.45	0.493571
0.451	0.496071
0.452	0.498214
0.453	0.500357
0.454	0.5025
0.455	0.505
0.456	0.507143
0.457	0.509286
0.458	0.511786
0.459	0.513929
0.46	0.516071
0.461	0.518214
0.462	0.520357
0.463	0.5225
0.464	0.524643
0.465	0.527143
0.466	0.529286
0.467	0.531429
0.468	0.533571
0.469	0.535714
0.47	0.538214
0.471	0.540357
0.472	0.5425
0.473	0.544643
0.474	0.546786
0.475	0.549286
0.476	0.551429
0.477	0.553214
0.478	0.555714
0.479	0.5575
0.48	0.559643
0.481	0.561786
0.482	0.564286
0.483	0.566071
0.484	0.568214
0.485	0.570357
0.486	0.572857
0.487	0.574643
0.488	0.577143
0.489	0.578929
0.49	0.581071
0.491	0.583214
0.492	0.585357
0.493	0.5875
0.494	0.589643
0.495	0.591429
0.496	0.593571
0.497	0.595714
0.498	0.597857
0.499	0.600357
0.5	0.602143
0.501	0.604286
0.502	0.606429
0.503	0.608214
0.504	0.610357
0.505	0.6125
0.506	0.614286
0.507	0.616429
0.508	0.618571
0.509	0.620714
0.51	0.622857
0.511	0.624643
0.512	0.626786
0.513	0.628929
0.514	0.630714
0.515	0.632857
0.516	0.635
0.517	0.636786
0.518	0.638929
0.519	0.641071
0.52	0.642857
0.521	0.645
0.522	0.646786
0.523	0.648929
0.524	0.650714
0.525	0.652857
0.526	0.655
0.527	0.656786
0.528	0.658929
0.529	0.661071
0.53	0.662857
0.531	0.665
0.532	0.666786
0.533	0.668929
0.534	0.670714
0.535	0.672857
0.536	0.674643
0.537	0.676786
0.538	0.678929
0.539	0.680714
0.54	0.682857
0.541	0.684643
0.542	0.686429
0.543	0.688571
0.544	0.690714
0.545	0.6925
0.546	0.694286
0.547	0.696071
0.548	0.698214
0.549	0.700357
0.55	0.702143
0.551	0.703929
0.552	0.706071
0.553	0.707857
0.554	0.71
0.555	0.711786
0.556	0.713571
0.557	0.715714
0.558	0.7175
0.559	0.719286
0.56	0.721071
0.561	0.723214
0.562	0.725357
0.563	0.726786
0.564	0.728929
0.565	0.730714
0.566	0.7325
0.567	0.734286
0.568	0.736429
0.569	0.738214
0.57	0.74
0.571	0.742143
0.572	0.743929
0.573	0.745714
0.574	0.747857
0.575	0.749643
0.576	0.751429
0.577	0.753214
0.578	0.755
0.579	0.756429
0.58	0.758929
0.581	0.760714
0.582	0.762143
0.583	0.764286
0.584	0.765714
0.585	0.7675
0.586	0.769643
0.587	0.771429
0.588	0.773214
0.589	0.775
0.59	0.776786
0.591	0.778571
0.592	0.780357
0.593	0.782143
0.594	0.783929
0.595	0.785714
0.596	0.7875
0.597	0.789286
0.598	0.791071
0.599	0.792857
0.6	0.794643
0.601	0.796429
0.602	0.798214
0.603	0.8
0.604	0.801786
0.605	0.803571
0.606	0.805357
0.607	0.8075
0.608	0.809286
0.609	0.810714
0.61	0.8125
0.611	0.814286
0.612	0.816071
0.613	0.817857
0.614	0.819643
0.615	0.821786
0.616	0.823214
0.617	0.825
0.618	0.827143
0.619	0.828571
0.62	0.83
0.621	0.831786
0.622	0.833929
0.623	0.835714
0.624	0.837143
0.625	0.838929
0.626	0.841071
0.627	0.8425
0.628	0.844286
0.629	0.846071
0.63	0.8475
0.631	0.849286
0.632	0.850714
0.633	0.8525
0.634	0.854286
0.635	0.855714
0.636	0.857857
0.637	0.859643
0.638	0.861071
0.639	0.862857
0.64	0.864643
0.641	0.866071
0.642	0.867857
0.643	0.869286
0.644	0.871071
0.645	0.872857
0.646	0.875
0.647	0.876429
0.648	0.878214
0.649	0.879643
0.65	0.881429
0.651	0.883214
0.652	0.884643
0.653	0.886429
0.654	0.887857
0.655	0.889286
0.656	0.891071
0.657	0.8925
0.658	0.894286
0.659	0.896071
0.66	0.8975
0.661	0.898929
0.662	0.900357
0.663	0.902143
0.664	0.903929
0.665	0.905357
0.666	0.907143
0.667	0.908571
0.668	0.910714
0.669	0.912143
0.67	0.913929
0.671	0.915357
0.672	0.917143
0.673	0.918929
0.674	0.920357
0.675	0.921786
0.676	0.923571
0.677	0.925
0.678	0.926786
0.679	0.928571
0.68	0.930357
0.681	0.931429
0.682	0.933571
0.683	0.934643
0.684	0.936071
0.685	0.9375
0.686	0.939286
0.687	0.940714
0.688	0.942143
0.689	0.943929
0.69	0.945357
0.691	0.947143
0.692	0.948571
0.693	0.95
0.694	0.951786
0.695	0.953214
0.696	0.954643
0.697	0.956429
0.698	0.957857
0.699	0.959286
0.7	0.960714
0.701	0.9625
0.702	0.964286
0.703	0.965714
0.704	0.967143
0.705	0.968929
0.706	0.970357
0.707	0.971786
0.708	0.973214
0.709	0.974643
0.71	0.976429
0.711	0.977857
0.712	0.979643
0.713	0.980714
0.714	0.982143
0.715	0.983571
0.716	0.985
0.717	0.986786
0.718	0.988214
0.719	0.989643
0.72	0.991429
0.721	0.992857
0.722	0.994286
0.723	0.995714
0.724	0.997143
0.725	0.998571
0.726	1
0.727	1.00143
0.728	1.00286
0.729	1.00429
0.73	1.00536
0.731	1.00679
0.732	1.00857
0.733	1.01
0.734	1.01143
0.735	1.01286
0.736	1.01464
0.737	1.01607
0.738	1.0175
0.739	1.01893
0.74	1.02
0.741	1.02143
0.742	1.02286
0.743	1.02464
0.744	1.02571
0.745	1.02714
0.746	1.02893
0.747	1.03
0.748	1.03143
0.749	1.03321
0.75	1.03464
0.751	1.03571
0.752	1.03714
0.753	1.03857
0.754	1.04
0.755	1.04143
0.756	1.04286
0.757	1.04429
0.758	1.04571
0.759	1.04714
0.76	1.04857
0.761	1.05
0.762	1.05107
0.763	1.0525
0.764	1.05393
0.765	1.05536
0.766	1.05679
0.767	1.05821
0.768	1.05964
0.769	1.06107
0.77	1.0625
0.771	1.06393
0.772	1.06536
0.773	1.06643
0.774	1.06786
0.775	1.06929
0.776	1.07071
0.777	1.07179
0.778	1.07357
0.779	1.07464
0.78	1.07571
0.781	1.07714
0.782	1.07893
0.783	1.08
0.784	1.08143
0.785	1.0825
0.786	1.08357
0.787	1.08536
0.788	1.08643
0.789	1.08786
0.79	1.08893
0.791	1.09036
0.792	1.09179
0.793	1.09321
0.794	1.09464
0.795	1.09571
0.796	1.09714
0.797	1.09857
0.798	1.09964
0.799	1.10107
0.8	1.1025
0.801	1.10393
0.802	1.105
0.803	1.10607
0.804	1.10786
0.805	1.10929
0.806	1.11036
0.807	1.11179
0.808	1.11286
0.809	1.11429
0.81	1.11536
0.811	1.11679
0.812	1.11786
0.813	1.11893
0.814	1.12036
0.815	1.12143
0.816	1.12286
0.817	1.12393
0.818	1.12536
0.819	1.12679
0.82	1.12821
0.821	1.12893
0.822	1.13071
0.823	1.13214
0.824	1.13357
0.825	1.13464
0.826	1.13571
0.827	1.13679
0.828	1.13821
0.829	1.13929
0.83	1.14071
0.831	1.14214
0.832	1.14321
0.833	1.14464
0.834	1.14571
0.835	1.14714
0.836	1.14821
0.837	1.14929
0.838	1.15071
0.839	1.15179
0.84	1.15286
0.841	1.15429
0.842	1.15571
0.843	1.15714
0.844	1.15821
0.845	1.15929
0.846	1.16071
0.847	1.16179
0.848	1.16286
0.849	1.16393
0.85	1.16536
0.851	1.16679
0.852	1.1675
0.853	1.16893
0.854	1.17
0.855	1.17107
0.856	1.1725
0.857	1.17357
0.858	1.17464
0.859	1.17571
0.86	1.17714
0.861	1.17821
0.862	1.17929
0.863	1.18036
0.864	1.18143
0.865	1.18286
0.866	1.18393
0.867	1.185
0.868	1.18607
0.869	1.1875
0.87	1.18821
0.871	1.18964
0.872	1.19071
0.873	1.19214
0.874	1.19321
0.875	1.19429
0.876	1.19571
0.877	1.19679
0.878	1.19821
0.879	1.19929
0.88	1.2
0.881	1.20107
0.882	1.20214
0.883	1.20357
0.884	1.20464
0.885	1.20571
0.886	1.20679
0.887	1.20821
0.888	1.20893
0.889	1.21036
0.89	1.21143
0.891	1.2125
0.892	1.21393
0.893	1.21464
0.894	1.21571
0.895	1.21714
0.896	1.21821
0.897	1.21893
0.898	1.22
0.899	1.22107
0.9	1.22214
0.901	1.22321
0.902	1.22429
0.903	1.22571
0.904	1.22643
0.905	1.22786
0.906	1.22893
0.907	1.23
0.908	1.23107
0.909	1.23214
0.91	1.23321
0.911	1.23464
0.912	1.23536
0.913	1.23643
0.914	1.2375
0.915	1.23893
0.916	1.23964
0.917	1.24071
0.918	1.24143
0.919	1.24286
0.92	1.24393
0.921	1.245
0.922	1.24607
0.923	1.24714
0.924	1.24786
0.925	1.24893
0.926	1.25
0.927	1.25107
0.928	1.25214
0.929	1.25321
0.93	1.25393
0.931	1.255
0.932	1.25607
0.933	1.2575
0.934	1.25821
0.935	1.25964
0.936	1.26071
0.937	1.26143
0.938	1.2625
0.939	1.26357
0.94	1.26429
0.941	1.26536
0.942	1.26679
0.943	1.2675
0.944	1.26821
0.945	1.26964
0.946	1.27071
0.947	1.27179
0.948	1.2725
0.949	1.27357
0.95	1.27464
0.951	1.27571
0.952	1.27679
0.953	1.27786
0.954	1.27857
0.955	1.27964
0.956	1.28071
0.957	1.28143
0.958	1.28286
0.959	1.28357
0.96	1.28464
0.961	1.28607
0.962	1.28679
0.963	1.28786
0.964	1.28857
0.965	1.28964
0.966	1.29071
0.967	1.29214
0.968	1.29286
0.969	1.29429
0.97	1.29536
0.971	1.29643
0.972	1.29714
0.973	1.29786
0.974	1.29893
0.975	1.3
0.976	1.30107
0.977	1.30214
0.978	1.30286
0.979	1.30393
0.98	1.305
0.981	1.30607
0.982	1.30679
0.983	1.30786
0.984	1.30893
0.985	1.30964
0.986	1.31107
0.987	1.31214
0.988	1.31286
0.989	1.31393
0.99	1.315
0.991	1.31643
0.992	1.31714
0.993	1.31786
0.994	1.31857
0.995	1.31964
0.996	1.32036
0.997	1.32143
0.998	1.3225
0.999	1.32357
1	1.32071
0.999	1.31143
0.998	1.30214
0.997	1.29357
0.996	1.28536
0.995	1.27714
0.994	1.26893
0.993	1.26107
0.992	1.25321
0.991	1.24571
0.99	1.23821
0.989	1.23071
0.988	1.22321
0.987	1.21571
0.986	1.20821
0.985	1.20107
0.984	1.19429
0.983	1.18714
0.982	1.18036
0.981	1.17357
0.98	1.16643
0.979	1.15964
0.978	1.15321
0.977	1.14643
0.976	1.14
0.975	1.13321
0.974	1.12643
0.973	1.12036
0.972	1.11393
0.971	1.1075
0.97	1.10107
0.969	1.09464
0.968	1.08893
0.967	1.0825
0.966	1.07607
0.965	1.07
0.964	1.06393
0.963	1.05821
0.962	1.05214
0.961	1.04571
0.96	1.04
0.959	1.03393
0.958	1.02821
0.957	1.0225
0.956	1.01714
0.955	1.01107
0.954	1.00536
0.953	0.999643
0.952	0.993929
0.951	0.988214
0.95	0.9825
0.949	0.976786
0.948	0.971429
0.947	0.966071
0.946	0.960357
0.945	0.955
0.944	0.949286
0.943	0.943929
0.942	0.938571
0.941	0.933214
0.94	0.9275
0.939	0.9225
0.938	0.917143
0.937	0.911786
0.936	0.906429
0.935	0.901429
0.934	0.896071
0.933	0.891071
0.932	0.885714
0.931	0.880714
0.93	0.875714
0.929	0.870357
0.928	0.865357
0.927	0.860357
0.926	0.855357
0.925	0.850357
0.924	0.845714
0.923	0.840714
0.922	0.835714
0.921	0.830714
0.92	0.825714
0.919	0.820357
0.918	0.815714
0.917	0.810714
0.916	0.805714
0.915	0.801071
0.914	0.796071
0.913	0.791429
0.912	0.786429
0.911	0.781786
0.91	0.777143
0.909	0.772143
0.908	0.7675
0.907	0.762857
0.906	0.758571
0.905	0.753929
0.904	0.748929
0.903	0.744643
0.902	0.74
0.901	0.735357
0.9	0.730357
0.899	0.726071
0.898	0.721429
0.897	0.717143
0.896	0.712857
0.895	0.708214
0.894	0.703571
0.893	0.699286
0.892	0.695
0.891	0.690357
0.89	0.686071
0.889	0.681786
0.888	0.6775
0.887	0.673214
0.886	0.668571
0.885	0.664286
0.884	0.660357
0.883	0.655714
0.882	0.651429
0.881	0.647143
0.88	0.642857
0.879	0.638929
0.878	0.634286
0.877	0.63
0.876	0.626071
0.875	0.621786
0.874	0.6175
0.873	0.613571
0.872	0.609643
0.871	0.605357
0.87	0.601071
0.869	0.597143
0.868	0.592857
0.867	0.588571
0.866	0.584643
0.865	0.580714
0.864	0.576429
0.863	0.5725
0.862	0.568214
0.861	0.564286
0.86	0.560357
0.859	0.556429
0.858	0.552143
0.857	0.548571
0.856	0.544643
0.855	0.540357
0.854	0.536429
0.853	0.5325
0.852	0.528571
0.851	0.524643
0.85	0.520714
0.849	0.516786
0.848	0.513214
0.847	0.509286
0.846	0.505357
0.845	0.501429
0.844	0.4975
0.843	0.493571
0.842	0.49
0.841	0.486071
0.84	0.4825
0.839	0.478571
0.838	0.475
0.837	0.471429
0.836	0.4675
0.835	0.463929
0.834	0.460357
0.833	0.456429
0.832	0.4525
0.831	0.448929
0.83	0.445357
0.829	0.441786
0.828	0.437857
0.827	0.434286
0.826	0.430714
0.825	0.427143
0.824	0.423214
0.823	0.419643
0.822	0.416071
0.821	0.4125
0.82	0.408929
0.819	0.405357
0.818	0.401786
0.817	0.398214
0.816	0.394643
0.815	0.391071
0.814	0.3875
0.813	0.383929
0.812	0.380357
0.811	0.376786
0.81	0.373214
0.809	0.37
0.808	0.366429
0.807	0.362857
0.806	0.359643
0.805	0.356071
0.804	0.352571
0.803	0.348964
0.802	0.345571
0.801	0.342179
0.8	0.33875
0.799	0.335464
0.798	0.332143
0.797	0.328786
0.796	0.325393
0.795	0.322036
0.794	0.318643
0.793	0.31525
0.792	0.312
0.791	0.308714
0.79	0.305321
0.789	0.302036
0.788	0.29875
0.787	0.295357
0.786	0.292
0.785	0.288857
0.784	0.285679
0.783	0.282357
0.782	0.279143
0.781	0.275857
0.78	0.272464
0.779	0.269286
0.778	0.266036
0.777	0.262786
0.776	0.259464
0.775	0.256214
0.774	0.253036
0.773	0.249821
0.772	0.246679
0.771	0.243607
0.77	0.240393
0.769	0.237214
0.768	0.234107
0.767	0.230893
0.766	0.227679
0.765	0.224536
0.764	0.2215
0.763	0.218321
0.762	0.215214
0.761	0.212107
0.76	0.208964
0.759	0.205929
0.758	0.202893
0.757	0.199821
0.756	0.196821
0.755	0.193786
0.754	0.190786
0.753	0.18775
0.752	0.184714
0.751	0.181679
0.75	0.178679
0.749	0.175571
0.748	0.172607
0.747	0.169607
0.746	0.166571
0.745	0.163643
0.744	0.160643
0.743	0.157571
0.742	0.154679
0.741	0.151679
0.74	0.148643
0.739	0.14575
0.738	0.142821
0.737	0.139857
0.736	0.136893
0.735	0.134
0.734	0.131036
0.733	0.128214
0.732	0.125607
0.731	0.122714
0.73	0.119714
0.729	0.116821
0.728	0.114036
0.727	0.111214
0.726	0.108357
0.725	0.105464
0.724	0.102536
0.723	0.0996786
0.722	0.09675
0.721	0.0939286
0.72	0.0911786
0.719	0.0883214
0.718	0.0854643
0.717	0.0826786
0.716	0.0797857
0.715	0.077
0.714	0.07425
0.713	0.0714643
0.712	0.0686786
0.711	0.0658571
0.71	0.0630714
0.709	0.0602857
0.708	0.0575
0.707	0.0548214
0.706	0.0521786
0.705	0.0495
0.704	0.0466786
0.703	0.0438571
0.702	0.0411786
0.701	0.0384643
0.7	0.0357857
0.699	0.0330286
0.698	0.03025
0.697	0.0276071
0.696	0.024925
0.695	0.0222286
0.694	0.0195571
0.693	0.0169071
0.692	0.0141536
0.691	0.0114429
0.69	0.00878214
0.689	0.00610357
0.688	0.00349929
0.687	0.000794286
0.686	-0.00186821
0.685	-0.00447143
0.684	-0.00719643
0.683	-0.00985714
0.682	-0.0124
0.681	-0.0149393
0.68	-0.017625
0.679	-0.0203214
0.678	-0.0229036
0.677	-0.0255571
0.676	-0.0281714
0.675	-0.0307571
0.674	-0.0333357
0.673	-0.0359286
0.672	-0.0385
0.671	-0.0410714
0.67	-0.0436786
0.669	-0.04625
0.668	-0.0487857
0.667	-0.0512857
0.666	-0.0538929
0.665	-0.0565
0.664	-0.059
0.663	-0.0615
0.662	-0.0640357
0.661	-0.0665714
0.66	-0.069
0.659	-0.0715714
0.658	-0.0741429
0.657	-0.0766429
0.656	-0.0791429
0.655	-0.0816429
0.654	-0.0840714
0.653	-0.0865357
0.652	-0.089
0.651	-0.0914286
0.65	-0.0939643
0.649	-0.0963929
0.648	-0.0988571
0.647	-0.101321
0.646	-0.103821
0.645	-0.106179
0.644	-0.108643
0.643	-0.111143
0.642	-0.113536
0.641	-0.115893
0.64	-0.118357
0.639	-0.120821
0.638	-0.123321
0.637	-0.12575
0.636	-0.128143
0.635	-0.130536
0.634	-0.132964
0.633	-0.135357
0.632	-0.13775
0.631	-0.140143
0.63	-0.1425
0.629	-0.144893
0.628	-0.147179
0.627	-0.149607
0.626	-0.152071
0.625	-0.154429
0.624	-0.156714
0.623	-0.159143
0.622	-0.161429
0.621	-0.163821
0.62	-0.166143
0.619	-0.168464
0.618	-0.170821
0.617	-0.173143
0.616	-0.175464
0.615	-0.177786
0.614	-0.18025
0.613	-0.182571
0.612	-0.184893
0.611	-0.187214
0.61	-0.189536
0.609	-0.19175
0.608	-0.194036
0.607	-0.196393
0.606	-0.19875
0.605	-0.201071
0.604	-0.203321
0.603	-0.205536
0.602	-0.207857
0.601	-0.210143
0.6	-0.212393
0.599	-0.214714
0.598	-0.216929
0.597	-0.219179
0.596	-0.221464
0.595	-0.223679
0.594	-0.225964
0.593	-0.228107
0.592	-0.230286
0.591	-0.232571
0.59	-0.234821
0.589	-0.237071
0.588	-0.239321
0.587	-0.241536
0.586	-0.24375
0.585	-0.246
0.584	-0.248214
0.583	-0.250321
0.582	-0.252571
0.581	-0.254786
0.58	-0.256964
0.579	-0.259071
0.578	-0.261321
0.577	-0.263571
0.576	-0.265821
0.575	-0.268
0.574	-0.270071
0.573	-0.27225
0.572	-0.274464
0.571	-0.276607
0.57	-0.278679
0.569	-0.280786
0.568	-0.282964
0.567	-0.285107
0.566	-0.287357
0.565	-0.289393
0.564	-0.291536
0.563	-0.293821
0.562	-0.296036
0.561	-0.298143
0.56	-0.300357
0.559	-0.302571
0.558	-0.304607
0.557	-0.306714
0.556	-0.308964
0.555	-0.311036
0.554	-0.313143
0.553	-0.315286
0.552	-0.317286
0.551	-0.319464
0.55	-0.321643
0.549	-0.323714
0.548	-0.325714
0.547	-0.327714
0.546	-0.329821
0.545	-0.331964
0.544	-0.334179
0.543	-0.336214
0.542	-0.338214
0.541	-0.340429
0.54	-0.342536
0.539	-0.344536
0.538	-0.3465
0.537	-0.3485
0.536	-0.35075
0.535	-0.352821
0.534	-0.354821
0.533	-0.356857
0.532	-0.358929
0.531	-0.361071
0.53	-0.362857
0.529	-0.365
0.528	-0.367143
0.527	-0.368929
0.526	-0.371071
0.525	-0.372857
0.524	-0.375
0.523	-0.377143
0.522	-0.379286
0.521	-0.381071
0.52	-0.383214
0.519	-0.385
0.518	-0.387143
0.517	-0.389286
0.516	-0.391071
0.515	-0.393214
0.514	-0.395357
0.513	-0.397143
0.512	-0.399286
0.511	-0.401429
0.51	-0.403214
0.509	-0.405357
0.508	-0.407143
0.507	-0.409286
0.506	-0.411071
0.505	-0.413214
0.504	-0.415
0.503	-0.417143
0.502	-0.418929
0.501	-0.420714
0.5	-0.422857
0.499	-0.425
0.498	-0.426786
0.497	-0.428929
0.496	-0.430714
0.495	-0.432857
0.494	-0.434643
0.493	-0.436429
0.492	-0.438571
0.491	-0.440357
0.49	-0.4425
0.489	-0.444286
0.488	-0.446071
0.487	-0.448214
0.486	-0.45
0.485	-0.452143
0.484	-0.453929
0.483	-0.455714
0.482	-0.457857
0.481	-0.459643
0.48	-0.461429
0.479	-0.463571
0.478	-0.465714
0.477	-0.4675
0.476	-0.469286
0.475	-0.471071
0.474	-0.473214
0.473	-0.475
0.472	-0.477143
0.471	-0.478929
0.47	-0.480714
0.469	-0.4825
0.468	-0.484643
0.467	-0.486429
0.466	-0.488214
0.465	-0.490357
0.464	-0.4925
0.463	-0.493929
0.462	-0.495714
0.461	-0.4975
0.46	-0.499643
0.459	-0.501429
0.458	-0.503214
0.457	-0.505
0.456	-0.507143
0.455	-0.508929
0.454	-0.510714
0.453	-0.5125
0.452	-0.514286
0.451	-0.516429
0.45	-0.518214
0.449	-0.52
0.448	-0.521786
0.447	-0.523571
0.446	-0.525357
0.445	-0.527143
0.444	-0.529286
0.443	-0.531071
0.442	-0.5325
0.441	-0.534643
0.44	-0.536429
0.439	-0.538214
0.438	-0.54
0.437	-0.541786
0.436	-0.543571
0.435	-0.545714
0.434	-0.5475
0.433	-0.549286
0.432	-0.551071
0.431	-0.552857
0.43	-0.554643
0.429	-0.556429
0.428	-0.558214
0.427	-0.56
0.426	-0.561786
0.425	-0.563571
0.424	-0.565357
0.423	-0.567143
0.422	-0.569286
0.421	-0.571071
0.42	-0.5725
0.419	-0.574286
0.418	-0.576429
0.417	-0.577857
0.416	-0.58
0.415	-0.581786
0.414	-0.583571
0.413	-0.585
0.412	-0.586786
0.411	-0.588571
0.41	-0.590714
0.409	-0.592143
0.408	-0.593929
0.407	-0.596071
0.406	-0.5975
0.405	-0.599286
0.404	-0.601071
0.403	-0.602857
0.402	-0.604643
0.401	-0.606429
0.4	-0.608214
0.399	-0.61
0.398	-0.611786
0.397	-0.613571
0.396	-0.615357
0.395	-0.616786
0.394	-0.618571
0.393	-0.620357
0.392	-0.622143
0.391	-0.623929
0.39	-0.625357
0.389	-0.6275
0.388	-0.628929
0.387	-0.630714
0.386	-0.6325
0.385	-0.634286
0.384	-0.636071
0.383	-0.637857
0.382	-0.639643
0.381	-0.641071
0.38	-0.643214
0.379	-0.645
0.378	-0.646429
0.377	-0.648214
0.376	-0.65
0.375	-0.651429
0.374	-0.653214
0.373	-0.655
0.372	-0.656786
0.371	-0.658571
0.37	-0.66
0.369	-0.661786
0.368	-0.663571
0.367	-0.665357
0.366	-0.666786
0.365	-0.668571
0.364	-0.670357
0.363	-0.672143
0.362	-0.673929
0.361	-0.675714
0.36	-0.677143
0.359	-0.678929
0.358	-0.680714
0.357	-0.682143
0.356	-0.683929
0.355	-0.685357
0.354	-0.687143
0.353	-0.688929
0.352	-0.690714
0.351	-0.6925
0.35	-0.693929
0.349	-0.695714
0.348	-0.697143
0.347	-0.698929
0.346	-0.700714
0.345	-0.702143
0.344	-0.703929
0.343	-0.705714
0.342	-0.7075
0.341	-0.709286
0.34	-0.711071
0.339	-0.7125
0.338	-0.713929
0.337	-0.715357
0.336	-0.717143
0.335	-0.718571
0.334	-0.720357
0.333	-0.722143
0.332	-0.723929
0.331	-0.725714
0.33	-0.727143
0.329	-0.728571
0.328	-0.730357
0.327	-0.731786
0.326	-0.733571
0.325	-0.735357
0.324	-0.736786
0.323	-0.738571
0.322	-0.74
0.321	-0.741786
0.32	-0.743571
0.319	-0.745357
0.318	-0.746786
0.317	-0.748214
0.316	-0.75
0.315	-0.751786
0.314	-0.753571
0.313	-0.755
0.312	-0.756786
0.311	-0.758214
0.31	-0.76
0.309	-0.761429
0.308	-0.763214
0.307	-0.765
0.306	-0.766429
0.305	-0.768214
0.304	-0.769643
0.303	-0.771429
0.302	-0.772857
0.301	-0.774286
0.3	-0.776071
0.299	-0.777857
0.298	-0.779643
0.297	-0.781071
0.296	-0.7825
0.295	-0.784286
0.294	-0.785714
0.293	-0.787143
0.292	-0.788929
0.291	-0.790357
0.29	-0.792143
0.289	-0.793571
0.288	-0.795
0.287	-0.796429
0.286	-0.798214
0.285	-0.8
0.284	-0.801429
0.283	-0.802857
0.282	-0.804286
0.281	-0.806071
0.28	-0.807857
0.279	-0.809643
0.278	-0.811071
0.277	-0.8125
0.276	-0.814286
0.275	-0.815714
0.274	-0.817143
0.273	-0.818571
0.272	-0.820357
0.271	-0.821786
0.27	-0.823571
0.269	-0.825357
0.268	-0.827143
0.267	-0.828214
0.266	-0.83
0.265	-0.831429
0.264	-0.832857
0.263	-0.835
0.262	-0.836429
0.261	-0.837857
0.26	-0.839286
0.259	-0.840714
0.258	-0.8425
0.257	-0.843929
0.256	-0.845714
0.255	-0.847143
0.254	-0.848929
0.253	-0.850714
0.252	-0.852143
0.251	-0.853929
0.25	-0.855357
0.249	-0.856786
0.248	-0.858214
0.247	-0.859643
0.246	-0.861429
0.245	-0.862857
0.244	-0.864643
0.243	-0.866071
0.242	-0.867857
0.241	-0.869286
0.24	-0.871071
0.239	-0.8725
0.238	-0.873929
0.237	-0.875357
0.236	-0.876786
0.235	-0.878214
0.234	-0.88
0.233	-0.881429
0.232	-0.882857
0.231	-0.884643
0.23	-0.886071
0.229	-0.8875
0.228	-0.889286
0.227	-0.890714
0.226	-0.892143
0.225	-0.893571
0.224	-0.895
0.223	-0.897143
0.222	-0.898571
0.221	-0.9
0.22	-0.901429
0.219	-0.902857
0.218	-0.904286
0.217	-0.905714
0.216	-0.907143
0.215	-0.908929
0.214	-0.910714
0.213	-0.912143
0.212	-0.913571
0.211	-0.915
0.21	-0.916429
0.209	-0.917857
0.208	-0.919643
0.207	-0.921071
0.206	-0.922857
0.205	-0.924286
0.204	-0.925714
0.203	-0.926786
0.202	-0.928571
0.201	-0.93
0.2	-0.931786
0.199	-0.933214
0.198	-0.934643
0.197	-0.936429
0.196	-0.937857
0.195	-0.939286
0.194	-0.940714
0.193	-0.942143
0.192	-0.943571
0.191	-0.945357
0.19	-0.946429
0.189	-0.948214
0.188	-0.949643
0.187	-0.951071
0.186	-0.9525
0.185	-0.953929
0.184	-0.955714
0.183	-0.957143
0.182	-0.958571
0.181	-0.96
0.18	-0.961429
0.179	-0.963214
0.178	-0.964643
0.177	-0.966071
0.176	-0.9675
0.175	-0.968929
0.174	-0.970714
0.173	-0.972143
0.172	-0.973571
0.171	-0.974643
0.17	-0.976429
0.169	-0.978214
0.168	-0.979643
0.167	-0.980714
0.166	-0.982143
0.165	-0.983929
0.164	-0.985357
0.163	-0.986786
0.162	-0.988214
0.161	-0.99
0.16	-0.991429
0.159	-0.992857
0.158	-0.994643
0.157	-0.995714
0.156	-0.997143
0.155	-0.998571
0.154	-1
0.153	-1.00179
0.152	-1.00286
0.151	-1.00429
0.15	-1.00571
0.149	-1.00714
0.148	-1.00857
0.147	-1.01
0.146	-1.01143
0.145	-1.01321
0.144	-1.01464
0.143	-1.01607
0.142	-1.0175
0.141	-1.01893
0.14	-1.02036
0.139	-1.02179
0.138	-1.02321
0.137	-1.025
0.136	-1.02643
0.135	-1.02786
0.134	-1.02929
0.133	-1.03071
0.132	-1.03179
0.131	-1.03357
0.13	-1.035
0.129	-1.03643
0.128	-1.03786
0.127	-1.03964
0.126	-1.04071
0.125	-1.04214
0.124	-1.04357
0.123	-1.045
0.122	-1.04643
0.121	-1.04786
0.12	-1.04929
0.119	-1.05071
0.118	-1.0525
0.117	-1.05393
0.116	-1.055
0.115	-1.05643
0.114	-1.05821
0.113	-1.05964
0.112	-1.06107
0.111	-1.0625
0.11	-1.06393
0.109	-1.06536
0.108	-1.06679
0.107	-1.06821
0.106	-1.06929
0.105	-1.07107
0.104	-1.07214
0.103	-1.07393
0.102	-1.075
0.101	-1.07643
0.1	-1.07786
0.099	-1.07929
0.098	-1.08071
0.097	-1.08214
0.096	-1.08357
0.095	-1.08536
0.094	-1.08643
0.093	-1.08786
0.092	-1.08964
0.091	-1.09071
0.09	-1.09214
0.089	-1.09357
0.088	-1.095
0.087	-1.09679
0.086	-1.09786
0.085	-1.09929
0.084	-1.10071
0.083	-1.10214
0.082	-1.10357
0.081	-1.105
0.08	-1.10643
0.079	-1.10786
0.078	-1.10893
0.077	-1.11071
0.076	-1.11214
0.075	-1.11357
0.074	-1.11464
0.073	-1.11607
0.072	-1.1175
0.071	-1.11929
0.07	-1.12036
0.069	-1.12143
0.068	-1.12286
0.067	-1.12429
0.066	-1.12571
0.065	-1.12714
0.064	-1.12857
0.063	-1.12964
0.062	-1.13143
0.061	-1.1325
0.06	-1.13357
0.059	-1.13536
0.058	-1.13679
0.057	-1.13821
0.056	-1.13929
0.055	-1.14107
0.054	-1.1425
0.053	-1.14393
0.052	-1.145
0.051	-1.14679
0.05	-1.14821
0.049	-1.14929
0.048	-1.15071
0.047	-1.15179
0.046	-1.15321
0.045	-1.15464
0.044	-1.15643
0.043	-1.1575
0.042	-1.15893
0.041	-1.16071
0.04	-1.16179
0.039	-1.16321
0.038	-1.165
0.037	-1.16607
0.036	-1.16714
0.035	-1.16893
0.034	-1.17036
0.033	-1.17143
0.032	-1.1725
0.031	-1.17429
0.03	-1.17571
0.029	-1.17679
0.028	-1.17786
0.027	-1.17929
0.026	-1.18071
0.025	-1.18214
0.024	-1.18357
0.023	-1.18464
0.022	-1.18607
0.021	-1.1875
0.02	-1.18857
0.019	-1.19
0.018	-1.19107
0.017	-1.19286
0.016	-1.19429
0.015	-1.19571
0.014	-1.19679
0.013	-1.19857
0.012	-1.19964
0.011	-1.20107
0.01	-1.2025
0.009	-1.20393
0.008	-1.205
0.007	-1.20643
0.006	-1.2075
0.005	-1.20893
0.004	-1.21036
0.003	-1.21143
0.002	-1.2125
[truncated: 1 more rows]

## Sheet: sr_0.08
U	I
0	-1.27071
0.001	-1.26143
0.002	-1.25286
0.003	-1.24429
0.004	-1.23679
0.005	-1.22893
0.006	-1.22143
0.007	-1.21357
0.008	-1.20607
0.009	-1.19857
0.01	-1.19143
0.011	-1.18429
0.012	-1.17714
0.013	-1.16964
0.014	-1.1625
0.015	-1.15571
0.016	-1.14893
0.017	-1.14214
0.018	-1.13536
0.019	-1.12857
0.02	-1.12179
0.021	-1.115
0.022	-1.10821
0.023	-1.10179
0.024	-1.09536
0.025	-1.08893
0.026	-1.08286
0.027	-1.07643
0.028	-1.07036
0.029	-1.06429
0.03	-1.05786
0.031	-1.05143
0.032	-1.04536
0.033	-1.03929
0.034	-1.03321
0.035	-1.0275
0.036	-1.02107
0.037	-1.01464
0.038	-1.00893
0.039	-1.00321
0.04	-0.997143
0.041	-0.991429
0.042	-0.985714
0.043	-0.98
0.044	-0.974286
0.045	-0.968214
0.046	-0.962857
0.047	-0.9575
0.048	-0.951786
0.049	-0.946071
0.05	-0.940357
0.051	-0.934643
0.052	-0.928929
0.053	-0.923929
0.054	-0.918571
0.055	-0.912857
0.056	-0.9075
0.057	-0.902143
0.058	-0.896429
0.059	-0.891071
0.06	-0.885714
0.061	-0.880714
0.062	-0.875357
0.063	-0.87
0.064	-0.864643
0.065	-0.859286
0.066	-0.853929
0.067	-0.848571
0.068	-0.843571
0.069	-0.838214
0.07	-0.833214
0.071	-0.828214
0.072	-0.822857
0.073	-0.817857
0.074	-0.812857
0.075	-0.807857
0.076	-0.802857
0.077	-0.797857
0.078	-0.792857
0.079	-0.787857
0.08	-0.782857
0.081	-0.778214
0.082	-0.772857
0.083	-0.767857
0.084	-0.762857
0.085	-0.758214
0.086	-0.753214
0.087	-0.748571
0.088	-0.743571
0.089	-0.738929
0.09	-0.733929
0.091	-0.729286
0.092	-0.724286
0.093	-0.719643
0.094	-0.714643
0.095	-0.710357
0.096	-0.705714
0.097	-0.701071
0.098	-0.696429
0.099	-0.691786
0.1	-0.687143
0.101	-0.6825
0.102	-0.677857
0.103	-0.673214
0.104	-0.668571
0.105	-0.663929
0.106	-0.659286
0.107	-0.654643
0.108	-0.65
0.109	-0.645714
0.11	-0.641071
0.111	-0.636786
0.112	-0.632143
0.113	-0.627857
0.114	-0.623214
0.115	-0.618929
0.116	-0.614286
0.117	-0.609643
0.118	-0.605357
0.119	-0.601071
0.12	-0.596786
0.121	-0.592143
0.122	-0.587857
0.123	-0.583214
0.124	-0.578929
0.125	-0.574286
0.126	-0.57
0.127	-0.566071
0.128	-0.561786
0.129	-0.557143
0.13	-0.552857
0.131	-0.548571
0.132	-0.544286
0.133	-0.54
0.134	-0.536071
0.135	-0.531429
0.136	-0.5275
0.137	-0.523214
0.138	-0.518929
0.139	-0.515
0.14	-0.510714
0.141	-0.506429
0.142	-0.5025
0.143	-0.498214
0.144	-0.493929
0.145	-0.489643
0.146	-0.485714
0.147	-0.481786
0.148	-0.4775
0.149	-0.473571
0.15	-0.469286
0.151	-0.465357
0.152	-0.461429
0.153	-0.457143
0.154	-0.452857
0.155	-0.448929
0.156	-0.445
0.157	-0.441071
0.158	-0.437143
0.159	-0.433214
0.16	-0.429286
0.161	-0.425
0.162	-0.421071
0.163	-0.417143
0.164	-0.413214
0.165	-0.409286
0.166	-0.405357
0.167	-0.401429
0.168	-0.3975
0.169	-0.393571
0.17	-0.389643
0.171	-0.385714
0.172	-0.381786
0.173	-0.378214
0.174	-0.373929
0.175	-0.370357
0.176	-0.366429
0.177	-0.362857
0.178	-0.358929
0.179	-0.355071
0.18	-0.351071
0.181	-0.347357
0.182	-0.343643
0.183	-0.33975
0.184	-0.336
0.185	-0.332107
0.186	-0.328321
0.187	-0.324643
0.188	-0.320893
0.189	-0.317071
0.19	-0.313357
0.191	-0.309643
0.192	-0.30575
0.193	-0.302071
0.194	-0.298393
0.195	-0.294536
0.196	-0.290821
0.197	-0.287071
0.198	-0.283429
0.199	-0.279679
0.2	-0.276143
0.201	-0.272464
0.202	-0.26875
0.203	-0.265214
0.204	-0.261357
0.205	-0.25775
0.206	-0.254143
0.207	-0.250536
0.208	-0.246857
0.209	-0.243214
0.21	-0.239607
0.211	-0.236143
0.212	-0.232464
0.213	-0.228964
0.214	-0.225464
0.215	-0.222
0.216	-0.218393
0.217	-0.214786
0.218	-0.211143
0.219	-0.207607
0.22	-0.204143
0.221	-0.200679
0.222	-0.197071
0.223	-0.193571
0.224	-0.190071
0.225	-0.186536
0.226	-0.183036
0.227	-0.179571
0.228	-0.176036
0.229	-0.172536
0.23	-0.169036
0.231	-0.1655
0.232	-0.162071
0.233	-0.158643
0.234	-0.155179
0.235	-0.151821
0.236	-0.148321
0.237	-0.144929
0.238	-0.1415
0.239	-0.138071
0.24	-0.134679
0.241	-0.131286
0.242	-0.127857
0.243	-0.1245
0.244	-0.121036
0.245	-0.117679
0.246	-0.114321
0.247	-0.110929
0.248	-0.1075
0.249	-0.104143
0.25	-0.100786
0.251	-0.0975
0.252	-0.0941786
0.253	-0.0908214
0.254	-0.0874643
0.255	-0.0842857
0.256	-0.0808929
0.257	-0.0776429
0.258	-0.0742857
0.259	-0.0709643
0.26	-0.0676071
0.261	-0.0644286
0.262	-0.0610714
0.263	-0.0578571
0.264	-0.0546071
0.265	-0.05125
0.266	-0.0480357
0.267	-0.0448214
0.268	-0.0415
0.269	-0.0382143
0.27	-0.0349964
0.271	-0.031825
0.272	-0.0285536
0.273	-0.0252429
0.274	-0.02205
0.275	-0.0188714
0.276	-0.0155571
0.277	-0.0123393
0.278	-0.00924643
0.279	-0.00602143
0.28	-0.00277393
0.281	0.000429643
0.282	0.003675
0.283	0.00679643
0.284	0.00991786
0.285	0.0130821
0.286	0.0163071
0.287	0.0194786
0.288	0.0226607
0.289	0.0258214
0.29	0.0288821
0.291	0.0319536
0.292	0.0351821
0.293	0.03825
0.294	0.0413571
0.295	0.0445
0.296	0.0476786
0.297	0.05075
0.298	0.0537857
0.299	0.05675
0.3	0.0598214
0.301	0.0630357
0.302	0.0660357
0.303	0.0690714
0.304	0.0722857
0.305	0.07525
0.306	0.0782857
0.307	0.0813929
0.308	0.0845
0.309	0.0875357
0.31	0.0905714
0.311	0.0935714
0.312	0.0965714
0.313	0.0996071
0.314	0.102821
0.315	0.105714
0.316	0.10875
0.317	0.111786
0.318	0.11475
0.319	0.117643
0.32	0.120643
0.321	0.12375
0.322	0.126607
0.323	0.129357
0.324	0.132321
0.325	0.13525
0.326	0.13825
0.327	0.141321
0.328	0.14425
0.329	0.147179
0.33	0.150107
0.331	0.153107
0.332	0.156071
0.333	0.158964
0.334	0.161964
0.335	0.164857
0.336	0.16775
0.337	0.170714
0.338	0.173571
0.339	0.1765
0.34	0.179464
0.341	0.18225
0.342	0.18525
0.343	0.188071
0.344	0.190964
0.345	0.193821
0.346	0.196679
0.347	0.199536
0.348	0.202357
0.349	0.205214
0.35	0.208071
0.351	0.210893
0.352	0.213786
0.353	0.216643
0.354	0.2195
0.355	0.222357
0.356	0.225214
0.357	0.228036
0.358	0.231071
0.359	0.233821
0.36	0.236679
0.361	0.239536
0.362	0.242286
0.363	0.245
0.364	0.247786
0.365	0.25075
0.366	0.253393
0.367	0.256143
0.368	0.259
0.369	0.261964
0.37	0.264857
0.371	0.267643
0.372	0.270393
0.373	0.273179
0.374	0.275964
0.375	0.278821
0.376	0.281464
0.377	0.284321
0.378	0.287
0.379	0.289643
0.38	0.292321
0.381	0.295071
0.382	0.297857
0.383	0.300607
0.384	0.303429
0.385	0.306107
0.386	0.308857
0.387	0.3115
0.388	0.31425
0.389	0.317
0.39	0.319786
0.391	0.322464
0.392	0.325179
0.393	0.327929
0.394	0.330536
0.395	0.333143
0.396	0.33575
0.397	0.338464
0.398	0.341107
0.399	0.34375
0.4	0.346464
0.401	0.349036
0.402	0.35175
0.403	0.3545
0.404	0.357071
0.405	0.359643
0.406	0.3625
0.407	0.365
0.408	0.3675
0.409	0.370357
0.41	0.373214
0.411	0.375714
0.412	0.378214
0.413	0.381071
0.414	0.383571
0.415	0.386071
0.416	0.388929
0.417	0.391429
0.418	0.393929
0.419	0.396786
0.42	0.399286
0.421	0.401786
0.422	0.404643
0.423	0.407143
0.424	0.409643
0.425	0.412143
0.426	0.414643
0.427	0.4175
0.428	0.42
0.429	0.4225
0.43	0.425
0.431	0.427857
0.432	0.43
0.433	0.432857
0.434	0.435357
0.435	0.437857
0.436	0.440714
0.437	0.443214
0.438	0.445357
0.439	0.448214
0.44	0.450714
0.441	0.453214
0.442	0.455714
0.443	0.458214
0.444	0.460714
0.445	0.463214
0.446	0.465714
0.447	0.468214
0.448	0.470714
0.449	0.473214
0.45	0.475357
0.451	0.477857
0.452	0.480357
0.453	0.482857
0.454	0.485357
0.455	0.488214
0.456	0.490357
0.457	0.492857
0.458	0.495357
0.459	0.497857
0.46	0.500714
0.461	0.502857
0.462	0.505714
0.463	0.507857
0.464	0.510357
0.465	0.512857
0.466	0.515
0.467	0.5175
0.468	0.52
0.469	0.5225
0.47	0.525
0.471	0.5275
0.472	0.53
0.473	0.532143
0.474	0.534643
0.475	0.537143
0.476	0.539643
0.477	0.541786
0.478	0.544286
0.479	0.547143
0.48	0.549286
0.481	0.551786
0.482	0.554286
0.483	0.556786
0.484	0.558929
0.485	0.561429
0.486	0.563571
0.487	0.566071
0.488	0.568571
0.489	0.571071
0.49	0.573214
0.491	0.575714
0.492	0.577857
0.493	0.580357
0.494	0.582857
0.495	0.585357
0.496	0.5875
0.497	0.589643
0.498	0.592143
0.499	0.594643
0.5	0.596786
0.501	0.599286
0.502	0.601429
0.503	0.603929
0.504	0.606071
0.505	0.608571
0.506	0.610714
0.507	0.613214
0.508	0.615357
0.509	0.617857
0.51	0.62
0.511	0.6225
0.512	0.624643
0.513	0.627143
0.514	0.629286
0.515	0.631786
0.516	0.633929
0.517	0.636071
0.518	0.638571
0.519	0.640714
0.52	0.642857
0.521	0.645357
0.522	0.6475
0.523	0.649643
0.524	0.651786
0.525	0.654286
0.526	0.656429
0.527	0.658929
0.528	0.661071
0.529	0.663571
0.53	0.665714
0.531	0.667857
0.532	0.67
0.533	0.672143
0.534	0.674643
0.535	0.676786
0.536	0.679286
0.537	0.681429
0.538	0.683571
0.539	0.685714
0.54	0.688214
0.541	0.690357
0.542	0.6925
0.543	0.694643
0.544	0.696786
0.545	0.698929
0.546	0.701071
0.547	0.703571
0.548	0.705714
0.549	0.707857
0.55	0.71
0.551	0.712143
0.552	0.714286
0.553	0.716429
0.554	0.718571
0.555	0.721071
0.556	0.723214
0.557	0.725357
0.558	0.7275
0.559	0.729643
0.56	0.732143
0.561	0.734286
0.562	0.736429
0.563	0.738214
0.564	0.740714
0.565	0.742857
0.566	0.745
0.567	0.747143
0.568	0.748929
0.569	0.751429
0.57	0.753214
0.571	0.755357
0.572	0.7575
0.573	0.759643
0.574	0.761429
0.575	0.763571
0.576	0.765714
0.577	0.767857
0.578	0.770357
0.579	0.772143
0.58	0.774643
0.581	0.776786
0.582	0.778571
0.583	0.780714
0.584	0.782857
0.585	0.785
0.586	0.787143
0.587	0.789286
0.588	0.791429
0.589	0.793571
0.59	0.795714
0.591	0.797857
0.592	0.799643
0.593	0.801786
0.594	0.803929
0.595	0.805714
0.596	0.808214
0.597	0.81
0.598	0.812143
0.599	0.813929
0.6	0.816071
0.601	0.818214
0.602	0.820357
0.603	0.8225
0.604	0.824643
0.605	0.826786
0.606	0.828929
0.607	0.830714
0.608	0.832857
0.609	0.835
0.61	0.837143
0.611	0.839286
0.612	0.841071
0.613	0.842857
0.614	0.845
0.615	0.847143
0.616	0.848929
0.617	0.851071
0.618	0.853214
0.619	0.855
0.62	0.857143
0.621	0.859286
0.622	0.861429
0.623	0.863571
0.624	0.865357
0.625	0.8675
0.626	0.869286
0.627	0.871071
0.628	0.873214
0.629	0.875357
0.63	0.8775
0.631	0.879286
0.632	0.881071
0.633	0.883214
0.634	0.885
0.635	0.887143
0.636	0.889286
0.637	0.891429
0.638	0.893214
0.639	0.895
0.64	0.896786
0.641	0.898929
0.642	0.900714
0.643	0.9025
0.644	0.904643
0.645	0.906786
0.646	0.908571
0.647	0.910714
0.648	0.9125
0.649	0.914286
0.65	0.916071
0.651	0.918214
0.652	0.920357
0.653	0.9225
0.654	0.924286
0.655	0.926071
0.656	0.928214
0.657	0.93
0.658	0.932143
0.659	0.933929
0.66	0.935714
0.661	0.937857
0.662	0.939643
0.663	0.941429
0.664	0.943571
0.665	0.945357
0.666	0.947143
0.667	0.949286
0.668	0.951071
0.669	0.952857
0.67	0.955
0.671	0.956786
0.672	0.958929
0.673	0.960357
0.674	0.9625
0.675	0.964286
0.676	0.966429
0.677	0.967857
0.678	0.97
0.679	0.971786
0.68	0.973571
0.681	0.975714
0.682	0.977143
0.683	0.978929
0.684	0.981071
0.685	0.982857
0.686	0.984643
0.687	0.986786
0.688	0.988571
0.689	0.990357
0.69	0.992143
0.691	0.993929
0.692	0.996071
0.693	0.997857
0.694	0.999643
0.695	1.00143
0.696	1.00321
0.697	1.005
0.698	1.00679
0.699	1.00857
0.7	1.01036
0.701	1.0125
0.702	1.01393
0.703	1.01607
0.704	1.01786
0.705	1.02
0.706	1.02179
0.707	1.02393
0.708	1.02536
0.709	1.02714
0.71	1.02857
0.711	1.03036
0.712	1.03214
0.713	1.03393
0.714	1.03571
0.715	1.03786
0.716	1.03964
0.717	1.04143
0.718	1.04321
0.719	1.04464
0.72	1.04679
0.721	1.04786
0.722	1.05
0.723	1.05143
0.724	1.05321
0.725	1.05536
0.726	1.05714
0.727	1.05857
0.728	1.06071
0.729	1.0625
0.73	1.06464
0.731	1.06607
0.732	1.06786
0.733	1.07
0.734	1.07143
0.735	1.07321
0.736	1.075
0.737	1.07607
0.738	1.07786
0.739	1.07964
0.74	1.08143
0.741	1.08321
0.742	1.08536
0.743	1.0875
0.744	1.08893
0.745	1.09
0.746	1.09179
0.747	1.09357
0.748	1.09536
0.749	1.09679
0.75	1.09893
0.751	1.10036
0.752	1.1025
0.753	1.10393
0.754	1.10536
0.755	1.1075
0.756	1.10893
0.757	1.11071
0.758	1.1125
0.759	1.11393
0.76	1.11536
0.761	1.11679
0.762	1.11893
0.763	1.12071
0.764	1.1225
0.765	1.12429
0.766	1.12571
0.767	1.1275
0.768	1.12929
0.769	1.13071
0.77	1.13286
0.771	1.13464
0.772	1.13607
0.773	1.13786
0.774	1.13964
0.775	1.14107
0.776	1.14286
0.777	1.14429
0.778	1.14607
0.779	1.14786
0.78	1.14929
0.781	1.15107
0.782	1.1525
0.783	1.15429
0.784	1.15571
0.785	1.15714
0.786	1.15893
0.787	1.16071
0.788	1.16214
0.789	1.16393
0.79	1.16536
0.791	1.16714
0.792	1.16893
0.793	1.17036
0.794	1.17179
0.795	1.17357
0.796	1.17536
0.797	1.17714
0.798	1.17857
0.799	1.18
0.8	1.18143
0.801	1.18286
0.802	1.18464
0.803	1.18643
0.804	1.18786
0.805	1.18964
0.806	1.19107
0.807	1.19286
0.808	1.19429
0.809	1.19571
0.81	1.1975
0.811	1.19929
0.812	1.20071
0.813	1.2025
0.814	1.20357
0.815	1.20536
0.816	1.20679
0.817	1.20857
0.818	1.21
0.819	1.21179
0.82	1.21321
0.821	1.21464
0.822	1.21643
0.823	1.21786
0.824	1.21929
0.825	1.22107
0.826	1.22286
0.827	1.22429
0.828	1.22607
0.829	1.22786
0.83	1.22929
0.831	1.23071
0.832	1.23179
0.833	1.23321
0.834	1.235
0.835	1.23607
0.836	1.23786
0.837	1.23929
0.838	1.24107
0.839	1.24179
0.84	1.24321
0.841	1.245
0.842	1.24679
0.843	1.24821
0.844	1.24964
0.845	1.25143
0.846	1.25286
0.847	1.25429
0.848	1.25607
0.849	1.2575
0.85	1.25893
0.851	1.26036
0.852	1.26214
0.853	1.26357
0.854	1.265
0.855	1.26643
0.856	1.2675
0.857	1.26893
0.858	1.27036
0.859	1.27214
0.86	1.27357
0.861	1.27536
0.862	1.27643
0.863	1.27821
0.864	1.27964
0.865	1.28071
0.866	1.28214
0.867	1.28393
0.868	1.285
0.869	1.28679
0.87	1.28857
0.871	1.28964
0.872	1.29107
0.873	1.29286
0.874	1.29429
0.875	1.29536
0.876	1.29679
0.877	1.29821
0.878	1.29964
0.879	1.30143
0.88	1.30286
0.881	1.30393
0.882	1.30571
0.883	1.30714
0.884	1.30857
0.885	1.31
0.886	1.31143
0.887	1.3125
0.888	1.31429
0.889	1.31571
0.89	1.31714
0.891	1.31857
0.892	1.31964
0.893	1.32071
0.894	1.3225
0.895	1.32393
0.896	1.32536
0.897	1.32714
0.898	1.32821
0.899	1.32964
0.9	1.33107
0.901	1.3325
0.902	1.33357
0.903	1.33464
0.904	1.33643
0.905	1.3375
0.906	1.33929
0.907	1.34071
0.908	1.34214
0.909	1.34357
0.91	1.34536
0.911	1.34643
0.912	1.3475
0.913	1.34893
0.914	1.35036
0.915	1.35179
0.916	1.35321
0.917	1.35429
0.918	1.35571
0.919	1.3575
0.92	1.35893
0.921	1.36071
0.922	1.36214
0.923	1.36321
0.924	1.36429
0.925	1.36536
0.926	1.36679
0.927	1.36786
0.928	1.36929
0.929	1.37071
0.93	1.3725
0.931	1.37393
0.932	1.37464
0.933	1.37571
0.934	1.3775
0.935	1.37893
0.936	1.38
0.937	1.38143
0.938	1.38286
0.939	1.38429
0.94	1.38571
0.941	1.38714
0.942	1.38857
0.943	1.38964
0.944	1.39071
0.945	1.39179
0.946	1.39321
0.947	1.395
0.948	1.39643
0.949	1.39786
0.95	1.39857
0.951	1.4
0.952	1.40143
0.953	1.40286
0.954	1.40429
0.955	1.405
0.956	1.40643
0.957	1.40821
0.958	1.40929
0.959	1.41036
0.96	1.41179
0.961	1.41321
0.962	1.41464
0.963	1.41607
0.964	1.41679
0.965	1.4175
0.966	1.41893
0.967	1.42071
0.968	1.42214
0.969	1.42321
0.97	1.42464
0.971	1.42607
0.972	1.42679
0.973	1.42857
0.974	1.42929
0.975	1.43071
0.976	1.43214
0.977	1.43321
0.978	1.43464
0.979	1.43607
0.98	1.4375
0.981	1.43857
0.982	1.44
0.983	1.44107
0.984	1.4425
0.985	1.44393
0.986	1.44536
0.987	1.44643
0.988	1.44786
0.989	1.44857
0.99	1.45
0.991	1.45107
0.992	1.45214
0.993	1.45393
0.994	1.455
0.995	1.45643
0.996	1.45786
0.997	1.45893
0.998	1.46
0.999	1.46107
1	1.45857
0.999	1.44964
0.998	1.44107
0.997	1.43214
0.996	1.42393
0.995	1.41607
0.994	1.40786
0.993	1.39964
0.992	1.39143
0.991	1.38393
0.99	1.37643
0.989	1.36893
0.988	1.36107
0.987	1.35429
0.986	1.34714
0.985	1.33964
0.984	1.33286
0.983	1.32643
0.982	1.31929
0.981	1.31286
0.98	1.30571
0.979	1.29857
0.978	1.29179
0.977	1.285
0.976	1.27857
0.975	1.27214
0.974	1.26571
0.973	1.25893
0.972	1.25286
0.971	1.24643
0.97	1.24
0.969	1.23357
0.968	1.22714
0.967	1.22071
0.966	1.21464
0.965	1.20821
0.964	1.2025
0.963	1.19643
0.962	1.19
0.961	1.18357
0.96	1.1775
0.959	1.17179
0.958	1.16571
0.957	1.16
0.956	1.15429
0.955	1.14821
0.954	1.14214
0.953	1.13643
0.952	1.13071
0.951	1.125
0.95	1.11929
0.949	1.11357
0.948	1.10786
0.947	1.10214
0.946	1.09643
0.945	1.09107
0.944	1.08536
0.943	1.07964
0.942	1.07393
0.941	1.06857
0.94	1.06286
0.939	1.0575
0.938	1.05214
0.937	1.04643
0.936	1.04071
0.935	1.03536
0.934	1.03036
0.933	1.02464
0.932	1.01964
0.931	1.01393
0.93	1.00893
0.929	1.00357
0.928	0.998214
0.927	0.993214
0.926	0.988214
0.925	0.982857
0.924	0.977857
0.923	0.972143
0.922	0.967143
0.921	0.962143
0.92	0.957143
0.919	0.952143
0.918	0.947143
0.917	0.941786
0.916	0.936429
0.915	0.931786
0.914	0.926786
0.913	0.921786
0.912	0.916786
0.911	0.912143
0.91	0.907143
0.909	0.902143
0.908	0.897143
0.907	0.8925
0.906	0.887857
0.905	0.882857
0.904	0.877857
0.903	0.872857
0.902	0.868214
0.901	0.863214
0.9	0.858571
0.899	0.853929
0.898	0.849286
0.897	0.844643
0.896	0.84
0.895	0.835357
0.894	0.830714
0.893	0.825714
0.892	0.821071
0.891	0.816429
0.89	0.811786
0.889	0.807143
0.888	0.8025
0.887	0.798214
0.886	0.793571
0.885	0.788929
0.884	0.784286
0.883	0.779643
0.882	0.775
0.881	0.770714
0.88	0.766429
0.879	0.761786
0.878	0.7575
0.877	0.753214
0.876	0.748571
0.875	0.744286
0.874	0.739643
0.873	0.735357
0.872	0.731071
0.871	0.726429
0.87	0.722143
0.869	0.717857
0.868	0.713571
0.867	0.709286
0.866	0.705
0.865	0.700714
0.864	0.696429
0.863	0.692143
0.862	0.688214
0.861	0.683571
0.86	0.679286
0.859	0.675357
0.858	0.671071
0.857	0.666786
0.856	0.6625
0.855	0.658214
0.854	0.653929
0.853	0.649643
0.852	0.645357
0.851	0.641429
0.85	0.6375
0.849	0.633214
0.848	0.628929
0.847	0.625
0.846	0.620714
0.845	0.616786
0.844	0.6125
0.843	0.608571
0.842	0.604643
0.841	0.600357
0.84	0.596429
0.839	0.5925
0.838	0.588571
0.837	0.584643
0.836	0.580357
0.835	0.576429
0.834	0.5725
0.833	0.568571
0.832	0.564643
0.831	0.560714
0.83	0.556786
0.829	0.552857
0.828	0.548929
0.827	0.545
0.826	0.541071
0.825	0.537143
0.824	0.533214
0.823	0.529286
0.822	0.525357
0.821	0.521429
0.82	0.517857
0.819	0.513571
0.818	0.51
0.817	0.506071
0.816	0.502143
0.815	0.498571
0.814	0.494643
0.813	0.490714
0.812	0.487143
0.811	0.483214
0.81	0.479643
0.809	0.475714
0.808	0.472143
0.807	0.468214
0.806	0.464643
0.805	0.461071
0.804	0.457143
0.803	0.453571
0.802	0.45
0.801	0.446071
0.8	0.442143
0.799	0.438571
0.798	0.435
0.797	0.431429
0.796	0.4275
0.795	0.423929
0.794	0.420357
0.793	0.416786
0.792	0.413214
0.791	0.409643
0.79	0.406071
0.789	0.4025
0.788	0.398929
0.787	0.395357
0.786	0.391786
0.785	0.388214
0.784	0.384643
0.783	0.381071
0.782	0.3775
0.781	0.373929
0.78	0.370357
0.779	0.366786
0.778	0.363214
0.777	0.359643
0.776	0.35625
0.775	0.352857
0.774	0.349321
0.773	0.345786
0.772	0.34225
0.771	0.338964
0.77	0.335571
0.769	0.332286
0.768	0.32875
0.767	0.325286
0.766	0.321893
0.765	0.318464
0.764	0.314929
0.763	0.311536
0.762	0.308179
0.761	0.304857
0.76	0.301464
0.759	0.298036
0.758	0.294571
0.757	0.291179
0.756	0.287964
0.755	0.284607
0.754	0.281214
0.753	0.277893
0.752	0.274393
0.751	0.271036
0.75	0.267857
0.749	0.2645
0.748	0.261143
0.747	0.257821
0.746	0.254429
0.745	0.251214
0.744	0.247929
0.743	0.244643
0.742	0.241357
0.741	0.238179
0.74	0.234857
0.739	0.231679
0.738	0.228393
0.737	0.225071
0.736	0.221786
0.735	0.218571
0.734	0.215429
0.733	0.212214
0.732	0.208964
0.731	0.205786
0.73	0.202643
0.729	0.199464
0.728	0.19625
0.727	0.193214
0.726	0.190036
0.725	0.186929
0.724	0.183679
0.723	0.180571
0.722	0.177429
0.721	0.174321
0.72	0.171214
0.719	0.168036
0.718	0.164893
0.717	0.16175
0.716	0.158571
0.715	0.155571
0.714	0.152429
0.713	0.14925
0.712	0.146179
0.711	0.143107
0.71	0.140036
0.709	0.136857
0.708	0.133857
0.707	0.130821
0.706	0.127893
0.705	0.125107
0.704	0.121893
0.703	0.118821
0.702	0.115821
0.701	0.112893
0.7	0.109893
0.699	0.106857
0.698	0.103821
0.697	0.100786
0.696	0.0977143
0.695	0.0947857
0.694	0.0918214
0.693	0.0888571
0.692	0.0858214
0.691	0.0828571
0.69	0.0798571
0.689	0.0768929
0.688	0.0739643
0.687	0.071
0.686	0.068
0.685	0.065
0.684	0.0620714
0.683	0.0591429
0.682	0.05625
0.681	0.0533571
0.68	0.0505357
0.679	0.0476429
0.678	0.0446429
0.677	0.04175
0.676	0.0388214
0.675	0.0359643
0.674	0.0330036
0.673	0.0301429
0.672	0.0272679
0.671	0.024375
0.67	0.0215714
0.669	0.0187214
0.668	0.0157571
0.667	0.0129357
0.666	0.0100107
0.665	0.00715
0.664	0.004325
0.663	0.0014825
0.662	-0.001415
0.661	-0.00420357
0.66	-0.00711071
0.659	-0.00996071
0.658	-0.0126643
0.657	-0.0155
0.656	-0.0183929
0.655	-0.0212
0.654	-0.0239857
0.653	-0.0268607
0.652	-0.0297107
0.651	-0.0324429
0.65	-0.0352464
0.649	-0.0380714
0.648	-0.0408214
0.647	-0.0436071
0.646	-0.0464286
0.645	-0.0491071
0.644	-0.0519286
0.643	-0.0546429
0.642	-0.0574286
0.641	-0.0601429
0.64	-0.0628929
0.639	-0.0656071
0.638	-0.0682857
0.637	-0.0709643
0.636	-0.0738214
0.635	-0.0765
0.634	-0.07925
0.633	-0.0819286
0.632	-0.0846071
0.631	-0.0872143
0.63	-0.0898929
0.629	-0.0925714
0.628	-0.0952857
0.627	-0.098
0.626	-0.100679
0.625	-0.103321
0.624	-0.106
0.623	-0.108643
0.622	-0.111286
0.621	-0.114036
0.62	-0.116643
0.619	-0.119321
0.618	-0.122036
0.617	-0.124679
0.616	-0.127321
0.615	-0.13
0.614	-0.132643
0.613	-0.135286
0.612	-0.137929
0.611	-0.1405
0.61	-0.143179
0.609	-0.145714
0.608	-0.148321
0.607	-0.151
0.606	-0.153571
0.605	-0.156143
0.604	-0.158786
0.603	-0.16125
0.602	-0.163857
0.601	-0.166571
0.6	-0.169143
0.599	-0.171786
0.598	-0.17425
0.597	-0.176821
0.596	-0.179429
0.595	-0.182036
0.594	-0.184643
0.593	-0.187143
0.592	-0.18975
0.591	-0.192214
0.59	-0.19475
0.589	-0.197357
0.588	-0.199929
0.587	-0.202464
0.586	-0.204964
0.585	-0.207536
0.584	-0.210036
0.583	-0.212536
0.582	-0.215107
0.581	-0.217607
0.58	-0.220179
0.579	-0.222643
0.578	-0.225036
0.577	-0.227464
0.576	-0.229893
0.575	-0.232429
0.574	-0.235
0.573	-0.237464
0.572	-0.239893
0.571	-0.242286
0.57	-0.244821
0.569	-0.247357
0.568	-0.249786
0.567	-0.252286
0.566	-0.254714
0.565	-0.257143
0.564	-0.259714
0.563	-0.262107
0.562	-0.264571
0.561	-0.267143
0.56	-0.269536
0.559	-0.271929
0.558	-0.274321
0.557	-0.27675
0.556	-0.27925
0.555	-0.281607
0.554	-0.284036
0.553	-0.286464
0.552	-0.288857
0.551	-0.291214
0.55	-0.29375
0.549	-0.296214
0.548	-0.29875
0.547	-0.301179
0.546	-0.3035
0.545	-0.305893
0.544	-0.308321
0.543	-0.310714
0.542	-0.313143
0.541	-0.315536
0.54	-0.317857
0.539	-0.320214
0.538	-0.322571
0.537	-0.325
0.536	-0.327214
0.535	-0.329607
0.534	-0.331929
0.533	-0.334357
0.532	-0.336679
0.531	-0.339036
0.53	-0.341464
0.529	-0.343893
0.528	-0.346143
0.527	-0.348464
0.526	-0.350821
0.525	-0.353179
0.524	-0.355714
0.523	-0.357857
0.522	-0.360357
0.521	-0.362857
0.52	-0.365
0.519	-0.367143
0.518	-0.369286
0.517	-0.371429
0.516	-0.373929
0.515	-0.376071
0.514	-0.378571
0.513	-0.381071
0.512	-0.383214
0.511	-0.385357
0.51	-0.387857
0.509	-0.390357
0.508	-0.3925
0.507	-0.394643
0.506	-0.397143
0.505	-0.399286
0.504	-0.401786
0.503	-0.403929
0.502	-0.406071
0.501	-0.408571
0.5	-0.410714
0.499	-0.413214
0.498	-0.415357
0.497	-0.4175
0.496	-0.419643
0.495	-0.422143
0.494	-0.424286
0.493	-0.426429
0.492	-0.428929
0.491	-0.431071
0.49	-0.433214
0.489	-0.435357
0.488	-0.4375
0.487	-0.44
0.486	-0.442143
0.485	-0.444286
0.484	-0.446429
0.483	-0.448929
0.482	-0.451071
0.481	-0.453214
0.48	-0.455357
0.479	-0.4575
0.478	-0.459643
0.477	-0.462143
0.476	-0.464286
0.475	-0.466429
0.474	-0.468571
0.473	-0.470714
0.472	-0.473214
0.471	-0.475357
0.47	-0.4775
0.469	-0.479643
0.468	-0.481786
0.467	-0.483929
0.466	-0.486071
0.465	-0.488214
0.464	-0.490357
0.463	-0.4925
0.462	-0.494643
0.461	-0.497143
0.46	-0.499286
0.459	-0.501429
0.458	-0.503571
0.457	-0.505714
0.456	-0.507857
0.455	-0.509643
0.454	-0.511786
0.453	-0.513929
0.452	-0.516429
0.451	-0.518214
0.45	-0.520357
0.449	-0.5225
0.448	-0.524643
0.447	-0.527143
0.446	-0.529286
0.445	-0.531071
0.444	-0.533571
0.443	-0.535714
0.442	-0.537857
0.441	-0.539643
0.44	-0.541786
0.439	-0.543929
0.438	-0.546071
0.437	-0.548214
0.436	-0.550357
0.435	-0.5525
0.434	-0.554643
0.433	-0.556786
0.432	-0.558929
0.431	-0.561071
0.43	-0.562857
0.429	-0.565
0.428	-0.567143
0.427	-0.569286
0.426	-0.571071
0.425	-0.573214
0.424	-0.575357
0.423	-0.5775
0.422	-0.579643
0.421	-0.581786
0.42	-0.583929
0.419	-0.585714
0.418	-0.587857
0.417	-0.59
0.416	-0.592143
0.415	-0.593929
0.414	-0.596071
0.413	-0.598214
0.412	-0.600357
0.411	-0.6025
0.41	-0.604643
0.409	-0.606786
0.408	-0.608929
0.407	-0.610714
0.406	-0.613214
0.405	-0.615
0.404	-0.616786
0.403	-0.618929
0.402	-0.621071
0.401	-0.623214
0.4	-0.625
0.399	-0.627143
0.398	-0.628929
0.397	-0.631071
0.396	-0.633571
0.395	-0.635357
0.394	-0.637143
0.393	-0.638929
0.392	-0.641071
0.391	-0.643214
0.39	-0.645357
0.389	-0.647143
0.388	-0.649286
0.387	-0.651071
0.386	-0.653214
0.385	-0.655
0.384	-0.657143
0.383	-0.659286
0.382	-0.661071
0.381	-0.663214
0.38	-0.665
0.379	-0.667143
0.378	-0.668929
0.377	-0.671071
0.376	-0.673214
0.375	-0.675
0.374	-0.676786
0.373	-0.678929
0.372	-0.681071
0.371	-0.682857
0.37	-0.685
0.369	-0.687143
0.368	-0.688929
0.367	-0.691071
0.366	-0.692857
0.365	-0.695
0.364	-0.696786
0.363	-0.698571
0.362	-0.700714
0.361	-0.7025
0.36	-0.704643
0.359	-0.706429
0.358	-0.708571
0.357	-0.710714
0.356	-0.7125
0.355	-0.714286
0.354	-0.716429
0.353	-0.718214
0.352	-0.720357
0.351	-0.722143
0.35	-0.724286
0.349	-0.726071
0.348	-0.728214
0.347	-0.73
0.346	-0.731786
0.345	-0.733929
0.344	-0.735714
0.343	-0.737857
0.342	-0.74
0.341	-0.741786
0.34	-0.743571
0.339	-0.745714
0.338	-0.7475
0.337	-0.749643
0.336	-0.751429
0.335	-0.753214
0.334	-0.755
0.333	-0.757143
0.332	-0.758929
0.331	-0.760714
0.33	-0.7625
0.329	-0.764286
0.328	-0.766429
0.327	-0.768214
0.326	-0.770357
0.325	-0.772143
0.324	-0.774286
0.323	-0.776071
0.322	-0.778214
0.321	-0.779643
0.32	-0.781786
0.319	-0.783571
0.318	-0.785714
0.317	-0.7875
0.316	-0.789286
0.315	-0.791071
0.314	-0.792857
0.313	-0.794643
0.312	-0.796786
0.311	-0.798571
0.31	-0.800357
0.309	-0.8025
0.308	-0.804286
0.307	-0.806071
0.306	-0.807857
0.305	-0.81
0.304	-0.811786
0.303	-0.813571
0.302	-0.815714
0.301	-0.817143
0.3	-0.818929
0.299	-0.820714
0.298	-0.822857
0.297	-0.825
0.296	-0.826786
0.295	-0.828214
0.294	-0.830357
0.293	-0.832143
0.292	-0.834286
0.291	-0.836071
0.29	-0.837857
0.289	-0.839286
0.288	-0.841429
0.287	-0.843214
0.286	-0.845
0.285	-0.847143
0.284	-0.848571
0.283	-0.850357
0.282	-0.8525
0.281	-0.854286
0.28	-0.856071
0.279	-0.857857
0.278	-0.859643
0.277	-0.861429
0.276	-0.863929
0.275	-0.865357
0.274	-0.867143
0.273	-0.868929
0.272	-0.871071
0.271	-0.872857
0.27	-0.874643
0.269	-0.876429
0.268	-0.878214
0.267	-0.88
0.266	-0.882143
0.265	-0.883929
0.264	-0.885714
0.263	-0.8875
0.262	-0.889286
0.261	-0.891429
0.26	-0.893214
0.259	-0.895
0.258	-0.896786
0.257	-0.898571
0.256	-0.900357
0.255	-0.902143
0.254	-0.903929
0.253	-0.905357
0.252	-0.907143
0.251	-0.908929
0.25	-0.911071
0.249	-0.912857
0.248	-0.914643
0.247	-0.916429
0.246	-0.918214
0.245	-0.92
0.244	-0.921786
0.243	-0.923571
0.242	-0.925357
0.241	-0.927143
0.24	-0.928929
0.239	-0.930714
0.238	-0.932143
0.237	-0.933929
0.236	-0.936071
0.235	-0.937857
0.234	-0.939643
0.233	-0.941071
0.232	-0.943214
0.231	-0.944643
0.23	-0.946786
0.229	-0.948571
0.228	-0.950357
0.227	-0.952143
0.226	-0.953571
0.225	-0.955357
0.224	-0.957143
0.223	-0.958929
0.222	-0.960714
0.221	-0.9625
0.22	-0.964286
0.219	-0.966071
0.218	-0.967857
0.217	-0.969643
0.216	-0.971429
0.215	-0.973214
0.214	-0.974643
0.213	-0.976429
0.212	-0.978214
0.211	-0.98
0.21	-0.981786
0.209	-0.983214
0.208	-0.985
0.207	-0.986786
0.206	-0.988571
0.205	-0.990357
0.204	-0.9925
0.203	-0.993929
0.202	-0.995714
0.201	-0.997143
0.2	-0.998929
0.199	-1.00071
0.198	-1.0025
0.197	-1.00429
0.196	-1.00571
0.195	-1.0075
0.194	-1.00929
0.193	-1.01107
0.192	-1.01286
0.191	-1.01464
0.19	-1.01643
0.189	-1.01821
0.188	-1.02
0.187	-1.02143
0.186	-1.02321
0.185	-1.02464
0.184	-1.02679
0.183	-1.02857
0.182	-1.03036
0.181	-1.03214
0.18	-1.03357
0.179	-1.03536
0.178	-1.03714
0.177	-1.03893
0.176	-1.04071
0.175	-1.0425
0.174	-1.04429
0.173	-1.04571
0.172	-1.04714
0.171	-1.04929
0.17	-1.05071
0.169	-1.05214
0.168	-1.05393
0.167	-1.05571
0.166	-1.05786
0.165	-1.05964
0.164	-1.06143
0.163	-1.0625
0.162	-1.06464
0.161	-1.06607
0.16	-1.06786
0.159	-1.06929
0.158	-1.07107
0.157	-1.0725
0.156	-1.07429
0.155	-1.07607
0.154	-1.07821
0.153	-1.07964
0.152	-1.08107
0.151	-1.08286
0.15	-1.08464
0.149	-1.08643
0.148	-1.08821
0.147	-1.09
0.146	-1.09179
0.145	-1.09321
0.144	-1.095
0.143	-1.09679
0.142	-1.09821
0.141	-1.1
0.14	-1.10179
0.139	-1.10357
0.138	-1.105
0.137	-1.10679
0.136	-1.10821
0.135	-1.11
0.134	-1.11179
0.133	-1.11357
0.132	-1.11536
0.131	-1.11679
0.13	-1.11857
0.129	-1.12036
0.128	-1.12179
0.127	-1.12321
0.126	-1.125
0.125	-1.12679
0.124	-1.12821
0.123	-1.12929
0.122	-1.13107
0.121	-1.13286
0.12	-1.13464
0.119	-1.13643
0.118	-1.13821
0.117	-1.14
0.116	-1.14179
0.115	-1.14321
0.114	-1.145
0.113	-1.14643
0.112	-1.14821
0.111	-1.14964
0.11	-1.15107
0.109	-1.15286
0.108	-1.15464
0.107	-1.15643
0.106	-1.15821
0.105	-1.16
0.104	-1.16143
0.103	-1.16321
0.102	-1.165
0.101	-1.16643
0.1	-1.16821
0.099	-1.17
0.098	-1.17179
0.097	-1.17286
0.096	-1.17464
0.095	-1.17607
0.094	-1.17821
0.093	-1.17964
0.092	-1.18179
0.091	-1.18321
0.09	-1.185
0.089	-1.18679
0.088	-1.18821
0.087	-1.19
0.086	-1.19143
0.085	-1.19321
0.084	-1.19464
0.083	-1.19643
0.082	-1.19786
0.081	-1.19964
0.08	-1.20143
0.079	-1.20286
0.078	-1.20393
0.077	-1.20536
0.076	-1.20714
0.075	-1.20893
0.074	-1.21071
0.073	-1.2125
0.072	-1.21393
0.071	-1.21571
0.07	-1.2175
0.069	-1.21857
0.068	-1.22036
0.067	-1.22179
0.066	-1.22357
0.065	-1.22464
0.064	-1.22679
0.063	-1.22857
0.062	-1.23
0.061	-1.23143
0.06	-1.23357
0.059	-1.23464
0.058	-1.23643
0.057	-1.23821
0.056	-1.24
0.055	-1.24143
0.054	-1.24286
0.053	-1.24429
0.052	-1.24607
0.051	-1.2475
0.05	-1.24964
0.049	-1.25107
0.048	-1.2525
0.047	-1.25393
0.046	-1.25571
0.045	-1.25714
0.044	-1.25893
0.043	-1.26036
0.042	-1.26179
0.041	-1.26321
0.04	-1.265
0.039	-1.26679
0.038	-1.26821
0.037	-1.27
0.036	-1.27143
0.035	-1.27321
0.034	-1.27464
0.033	-1.27607
0.032	-1.27786
0.031	-1.27929
0.03	-1.28107
0.029	-1.2825
0.028	-1.28393
0.027	-1.28536
0.026	-1.28714
0.025	-1.28893
0.024	-1.29071
0.023	-1.29214
0.022	-1.29357
0.021	-1.295
0.02	-1.29679
0.019	-1.29821
0.018	-1.30036
0.017	-1.30179
0.016	-1.30393
0.015	-1.305
0.014	-1.30679
0.013	-1.30821
0.012	-1.30964
0.011	-1.31071
0.01	-1.3125
0.009	-1.31393
0.008	-1.31536
0.007	-1.31714
0.006	-1.31857
0.005	-1.32036
0.004	-1.3225
0.003	-1.32393
0.002	-1.325
[truncated: 1 more rows]
