# Supplementary material for: All-water supercapacitor enabled by 1-nm clay channels
Source: Nat Commun. 2026 Jun 5;17:5014. doi: 10.1038/s41467-026-73924-1 (PMC13241519; doi:10.1038/s41467-026-73924-1)
Supplement: Supplementary file 3 — Source Data [file 41467_2026_73924_MOESM3_ESM.zip › Source data/FigS24_MEA17.xlsx]

## Sheet: sr_0.01
U	I
0	-0.476786
0.001	-0.422143
0.002	-0.386429
0.003	-0.357857
0.004	-0.333393
0.005	-0.31175
0.006	-0.291643
0.007	-0.27325
0.008	-0.256429
0.009	-0.240286
0.01	-0.225107
0.011	-0.210929
0.012	-0.197036
0.013	-0.183786
0.014	-0.171143
0.015	-0.159071
0.016	-0.147464
0.017	-0.136071
0.018	-0.125214
0.019	-0.114429
0.02	-0.104107
0.021	-0.0944286
0.022	-0.0847143
0.023	-0.07525
0.024	-0.0661786
0.025	-0.0571786
0.026	-0.0483929
0.027	-0.0400714
0.028	-0.0316714
0.029	-0.0237857
0.03	-0.0158643
0.031	-0.008275
0.032	-0.000623214
0.033	0.00658929
0.034	0.013675
0.035	0.0206857
0.036	0.02755
0.037	0.0341071
0.038	0.0407857
0.039	0.0473214
0.04	0.0531429
0.041	0.05925
0.042	0.06525
0.043	0.0711071
0.044	0.0767143
0.045	0.0825357
0.046	0.0878929
0.047	0.0931786
0.048	0.0984286
0.049	0.103679
0.05	0.108679
0.051	0.113786
0.052	0.118571
0.053	0.123036
0.054	0.127571
0.055	0.132071
0.056	0.136321
0.057	0.140821
0.058	0.145179
0.059	0.14925
0.06	0.153464
0.061	0.157429
0.062	0.161429
0.063	0.165393
0.064	0.169393
0.065	0.173036
0.066	0.176679
0.067	0.180286
0.068	0.183857
0.069	0.187286
0.07	0.190786
0.071	0.194036
0.072	0.197071
0.073	0.200393
0.074	0.203536
0.075	0.206643
0.076	0.209786
0.077	0.212929
0.078	0.215643
0.079	0.218536
0.08	0.221321
0.081	0.224214
0.082	0.226929
0.083	0.229786
0.084	0.2325
0.085	0.234821
0.086	0.237429
0.087	0.240071
0.088	0.242429
0.089	0.244893
0.09	0.247393
0.091	0.2495
0.092	0.251857
0.093	0.254107
0.094	0.256286
0.095	0.2585
0.096	0.260786
0.097	0.262929
0.098	0.265
0.099	0.267179
0.1	0.26925
0.101	0.271
0.102	0.273214
0.103	0.275357
0.104	0.276964
0.105	0.278857
0.106	0.280643
0.107	0.282321
0.108	0.284357
0.109	0.286071
0.11	0.287536
0.111	0.289286
0.112	0.290857
0.113	0.292607
0.114	0.294143
0.115	0.295929
0.116	0.2975
0.117	0.298857
0.118	0.300357
0.119	0.301893
0.12	0.303214
0.121	0.304786
0.122	0.30625
0.123	0.307571
0.124	0.309036
0.125	0.310429
0.126	0.311714
0.127	0.313071
0.128	0.314607
0.129	0.315679
0.13	0.316857
0.131	0.318107
0.132	0.319429
0.133	0.320571
0.134	0.321893
0.135	0.323107
0.136	0.324
0.137	0.325286
0.138	0.326429
0.139	0.327536
0.14	0.328714
0.141	0.329857
0.142	0.330714
0.143	0.331821
0.144	0.332857
0.145	0.333857
0.146	0.334786
0.147	0.335857
0.148	0.336893
0.149	0.337643
0.15	0.338679
0.151	0.339679
0.152	0.3405
0.153	0.341607
0.154	0.342714
0.155	0.34325
0.156	0.344286
0.157	0.345036
0.158	0.345929
0.159	0.346821
0.16	0.347679
0.161	0.348464
0.162	0.349286
0.163	0.350071
0.164	0.351
0.165	0.351714
0.166	0.352714
0.167	0.353571
0.168	0.354036
0.169	0.354929
0.17	0.355643
0.171	0.356321
0.172	0.357143
0.173	0.357857
0.174	0.358571
0.175	0.359286
0.176	0.36
0.177	0.360714
0.178	0.361429
0.179	0.362143
0.18	0.362857
0.181	0.363214
0.182	0.363929
0.183	0.364643
0.184	0.365357
0.185	0.366071
0.186	0.366786
0.187	0.367143
0.188	0.367857
0.189	0.368571
0.19	0.368929
0.191	0.369643
0.192	0.370714
0.193	0.371071
0.194	0.371429
0.195	0.372143
0.196	0.3725
0.197	0.373214
0.198	0.373929
0.199	0.374643
0.2	0.374643
0.201	0.375357
0.202	0.376071
0.203	0.376429
0.204	0.377143
0.205	0.377857
0.206	0.378214
0.207	0.378571
0.208	0.378929
0.209	0.379643
0.21	0.38
0.211	0.380714
0.212	0.381071
0.213	0.381429
0.214	0.382143
0.215	0.3825
0.216	0.382857
0.217	0.383571
0.218	0.384286
0.219	0.384286
0.22	0.385
0.221	0.385357
0.222	0.385714
0.223	0.386429
0.224	0.386786
0.225	0.387143
0.226	0.3875
0.227	0.388214
0.228	0.388571
0.229	0.388929
0.23	0.389286
0.231	0.39
0.232	0.39
0.233	0.390714
0.234	0.391071
0.235	0.391429
0.236	0.391786
0.237	0.392143
0.238	0.3925
0.239	0.393214
0.24	0.393571
0.241	0.393929
0.242	0.394286
0.243	0.394643
0.244	0.395357
0.245	0.395357
0.246	0.395714
0.247	0.396429
0.248	0.396429
0.249	0.397143
0.25	0.3975
0.251	0.397857
0.252	0.398214
0.253	0.398571
0.254	0.398929
0.255	0.399286
0.256	0.399643
0.257	0.4
0.258	0.400357
0.259	0.400714
0.26	0.401071
0.261	0.401071
0.262	0.401786
0.263	0.402143
0.264	0.402143
0.265	0.402857
0.266	0.403214
0.267	0.403214
0.268	0.403929
0.269	0.404286
0.27	0.404643
0.271	0.405
0.272	0.405
0.273	0.405357
0.274	0.405714
0.275	0.406071
0.276	0.406429
0.277	0.406786
0.278	0.407143
0.279	0.4075
0.28	0.4075
0.281	0.408214
0.282	0.408571
0.283	0.408571
0.284	0.408929
0.285	0.409286
0.286	0.409286
0.287	0.41
0.288	0.410357
0.289	0.410357
0.29	0.410714
0.291	0.411071
0.292	0.411429
0.293	0.411429
0.294	0.412143
0.295	0.4125
0.296	0.4125
0.297	0.412857
0.298	0.413214
0.299	0.413214
0.3	0.413929
0.301	0.413929
0.302	0.414286
0.303	0.414643
0.304	0.415
0.305	0.415357
0.306	0.415357
0.307	0.415714
0.308	0.416071
0.309	0.416071
0.31	0.416429
0.311	0.416786
0.312	0.417143
0.313	0.4175
0.314	0.417857
0.315	0.417857
0.316	0.418214
0.317	0.418571
0.318	0.418929
0.319	0.418929
0.32	0.419643
0.321	0.419643
0.322	0.42
0.323	0.420357
0.324	0.420357
0.325	0.420714
0.326	0.421071
0.327	0.421429
0.328	0.421429
0.329	0.421786
0.33	0.422143
0.331	0.422143
0.332	0.4225
0.333	0.422857
0.334	0.423214
0.335	0.423214
0.336	0.423571
0.337	0.423929
0.338	0.423929
0.339	0.424286
0.34	0.424643
0.341	0.424643
0.342	0.425
0.343	0.425357
0.344	0.425357
0.345	0.425714
0.346	0.426071
0.347	0.426071
0.348	0.426429
0.349	0.426786
0.35	0.427143
0.351	0.427143
0.352	0.4275
0.353	0.427857
0.354	0.427857
0.355	0.428214
0.356	0.428571
0.357	0.428571
0.358	0.429286
0.359	0.429643
0.36	0.429286
0.361	0.429643
0.362	0.43
0.363	0.43
0.364	0.430357
0.365	0.430714
0.366	0.430714
0.367	0.431071
0.368	0.431429
0.369	0.431429
0.37	0.431786
0.371	0.432143
0.372	0.4325
0.373	0.4325
0.374	0.4325
0.375	0.433214
0.376	0.433214
0.377	0.433571
0.378	0.433571
0.379	0.433929
0.38	0.433929
0.381	0.434286
0.382	0.434643
0.383	0.434643
0.384	0.435
0.385	0.435357
0.386	0.435357
0.387	0.435714
0.388	0.436071
0.389	0.436071
0.39	0.436429
0.391	0.436786
0.392	0.436786
0.393	0.437143
0.394	0.437143
0.395	0.4375
0.396	0.437857
0.397	0.438214
0.398	0.438214
0.399	0.438214
0.4	0.438571
0.401	0.438929
0.402	0.438929
0.403	0.439286
0.404	0.439643
0.405	0.439643
0.406	0.44
0.407	0.44
0.408	0.440357
0.409	0.440714
0.41	0.441429
0.411	0.441429
0.412	0.441429
0.413	0.441786
0.414	0.441786
0.415	0.442143
0.416	0.442143
0.417	0.4425
0.418	0.4425
0.419	0.442857
0.42	0.442857
0.421	0.443214
0.422	0.443571
0.423	0.443929
0.424	0.443929
0.425	0.443929
0.426	0.444286
0.427	0.444286
0.428	0.444643
0.429	0.445
0.43	0.445
0.431	0.445357
0.432	0.445357
0.433	0.445714
0.434	0.445714
0.435	0.446071
0.436	0.446429
0.437	0.446429
0.438	0.446429
0.439	0.446786
0.44	0.446786
0.441	0.447143
0.442	0.4475
0.443	0.4475
0.444	0.447857
0.445	0.447857
0.446	0.448214
0.447	0.448571
0.448	0.448929
0.449	0.448929
0.45	0.448929
0.451	0.449286
0.452	0.449643
0.453	0.449643
0.454	0.45
0.455	0.450357
0.456	0.450357
0.457	0.450714
0.458	0.450714
0.459	0.451071
0.46	0.451071
0.461	0.451429
0.462	0.451786
0.463	0.451786
0.464	0.451786
0.465	0.452143
0.466	0.4525
0.467	0.4525
0.468	0.452857
0.469	0.452857
0.47	0.453214
0.471	0.453571
0.472	0.453571
0.473	0.453929
0.474	0.454286
0.475	0.454286
0.476	0.454286
0.477	0.454643
0.478	0.454643
0.479	0.455
0.48	0.455357
0.481	0.455357
0.482	0.455357
0.483	0.455714
0.484	0.456071
0.485	0.456071
0.486	0.456429
0.487	0.456786
0.488	0.456786
0.489	0.456786
0.49	0.457143
0.491	0.457143
0.492	0.4575
0.493	0.457857
0.494	0.457857
0.495	0.458214
0.496	0.458571
0.497	0.458571
0.498	0.458571
0.499	0.459286
0.5	0.459286
0.501	0.459286
0.502	0.459643
0.503	0.46
0.504	0.46
0.505	0.460357
0.506	0.460714
0.507	0.460714
0.508	0.461071
0.509	0.461071
0.51	0.461429
0.511	0.461429
0.512	0.461786
0.513	0.461786
0.514	0.462143
0.515	0.462143
0.516	0.4625
0.517	0.4625
0.518	0.462857
0.519	0.463214
0.52	0.463214
0.521	0.463571
0.522	0.463571
0.523	0.463929
0.524	0.463929
0.525	0.464286
0.526	0.464286
0.527	0.464643
0.528	0.464643
0.529	0.465
0.53	0.465
0.531	0.465357
0.532	0.465714
0.533	0.465714
0.534	0.466071
0.535	0.466429
0.536	0.466429
0.537	0.466786
0.538	0.467143
0.539	0.467143
0.54	0.467143
0.541	0.4675
0.542	0.4675
0.543	0.467857
0.544	0.468214
0.545	0.468214
0.546	0.468571
0.547	0.468571
0.548	0.468929
0.549	0.468929
0.55	0.469286
0.551	0.469643
0.552	0.469643
0.553	0.47
0.554	0.470357
0.555	0.470357
0.556	0.470714
0.557	0.470714
0.558	0.471071
0.559	0.471071
0.56	0.471429
0.561	0.471786
0.562	0.471786
0.563	0.4725
0.564	0.4725
0.565	0.4725
0.566	0.472857
0.567	0.472857
0.568	0.473214
0.569	0.473214
0.57	0.473571
0.571	0.473929
0.572	0.473929
0.573	0.474286
0.574	0.474286
0.575	0.474643
0.576	0.475
0.577	0.475357
0.578	0.475357
0.579	0.475357
0.58	0.475714
0.581	0.475714
0.582	0.476071
0.583	0.476429
0.584	0.476429
0.585	0.476786
0.586	0.477143
0.587	0.477143
0.588	0.4775
0.589	0.477857
0.59	0.477857
0.591	0.478214
0.592	0.478214
0.593	0.478571
0.594	0.478929
0.595	0.478929
0.596	0.479286
0.597	0.479286
0.598	0.479643
0.599	0.48
0.6	0.48
0.601	0.480357
0.602	0.481071
0.603	0.481071
0.604	0.481071
0.605	0.481429
0.606	0.481429
0.607	0.481786
0.608	0.482143
0.609	0.4825
0.61	0.4825
0.611	0.482857
0.612	0.483214
0.613	0.483214
0.614	0.483571
0.615	0.483929
0.616	0.483929
0.617	0.484286
0.618	0.484643
0.619	0.484643
0.62	0.485
0.621	0.485357
0.622	0.485714
0.623	0.485714
0.624	0.486071
0.625	0.486429
0.626	0.486429
0.627	0.486786
0.628	0.487143
0.629	0.4875
0.63	0.487857
0.631	0.488214
0.632	0.487857
0.633	0.488571
0.634	0.488929
0.635	0.488929
0.636	0.489286
0.637	0.489643
0.638	0.489643
0.639	0.49
0.64	0.490357
0.641	0.490714
0.642	0.490714
0.643	0.491071
0.644	0.491429
0.645	0.491429
0.646	0.491786
0.647	0.492143
0.648	0.492143
0.649	0.4925
0.65	0.492857
0.651	0.493214
0.652	0.493571
0.653	0.493929
0.654	0.494286
0.655	0.494286
0.656	0.494643
0.657	0.495
0.658	0.495357
0.659	0.495714
0.66	0.496071
0.661	0.496071
0.662	0.496429
0.663	0.496786
0.664	0.496786
0.665	0.4975
0.666	0.497857
0.667	0.497857
0.668	0.498214
0.669	0.498571
0.67	0.498929
0.671	0.499286
0.672	0.499286
0.673	0.499643
0.674	0.5
0.675	0.500357
0.676	0.500714
0.677	0.500714
0.678	0.501429
0.679	0.501786
0.68	0.501786
0.681	0.502143
0.682	0.5025
0.683	0.5025
0.684	0.503214
0.685	0.503571
0.686	0.503571
0.687	0.503929
0.688	0.504286
0.689	0.504643
0.69	0.505
0.691	0.505357
0.692	0.505714
0.693	0.505714
0.694	0.506071
0.695	0.506786
0.696	0.506786
0.697	0.507143
0.698	0.507857
0.699	0.507857
0.7	0.508214
0.701	0.508571
0.702	0.508929
0.703	0.509286
0.704	0.509643
0.705	0.51
0.706	0.510357
0.707	0.510714
0.708	0.511071
0.709	0.511071
0.71	0.511786
0.711	0.512143
0.712	0.512143
0.713	0.512857
0.714	0.513214
0.715	0.513214
0.716	0.513929
0.717	0.514286
0.718	0.514286
0.719	0.514643
0.72	0.515
0.721	0.515357
0.722	0.515714
0.723	0.516071
0.724	0.516429
0.725	0.516786
0.726	0.517143
0.727	0.517857
0.728	0.517857
0.729	0.518571
0.73	0.518929
0.731	0.518929
0.732	0.519643
0.733	0.52
0.734	0.52
0.735	0.520714
0.736	0.521071
0.737	0.521429
0.738	0.521786
0.739	0.522143
0.74	0.5225
0.741	0.522857
0.742	0.523214
0.743	0.523929
0.744	0.523929
0.745	0.524643
0.746	0.524643
0.747	0.525
0.748	0.525714
0.749	0.526071
0.75	0.526429
0.751	0.526786
0.752	0.527143
0.753	0.527857
0.754	0.527857
0.755	0.528571
0.756	0.528929
0.757	0.529286
0.758	0.529643
0.759	0.53
0.76	0.530357
0.761	0.531071
0.762	0.531429
0.763	0.531786
0.764	0.532143
0.765	0.5325
0.766	0.532857
0.767	0.533571
0.768	0.533929
0.769	0.534286
0.77	0.534643
0.771	0.535357
0.772	0.535714
0.773	0.535714
0.774	0.536429
0.775	0.537143
0.776	0.537143
0.777	0.537857
0.778	0.538214
0.779	0.538571
0.78	0.538929
0.781	0.539643
0.782	0.54
0.783	0.540357
0.784	0.541071
0.785	0.541429
0.786	0.541786
0.787	0.542143
0.788	0.542857
0.789	0.543214
0.79	0.543571
0.791	0.544286
0.792	0.544643
0.793	0.545357
0.794	0.545714
0.795	0.546071
0.796	0.546786
0.797	0.547143
0.798	0.5475
0.799	0.548214
0.8	0.548571
0.801	0.548929
0.802	0.549286
0.803	0.55
0.804	0.550357
0.805	0.551071
0.806	0.551429
0.807	0.552143
0.808	0.5525
0.809	0.552857
0.81	0.553571
0.811	0.553929
0.812	0.554643
0.813	0.555
0.814	0.555714
0.815	0.556071
0.816	0.556786
0.817	0.557143
0.818	0.5575
0.819	0.558929
0.82	0.559286
0.821	0.559643
0.822	0.56
0.823	0.560714
0.824	0.561071
0.825	0.561429
0.826	0.562143
0.827	0.5625
0.828	0.563214
0.829	0.563929
0.83	0.564286
0.831	0.565
0.832	0.565714
0.833	0.566071
0.834	0.566429
0.835	0.567143
0.836	0.5675
0.837	0.568214
0.838	0.568929
0.839	0.569286
0.84	0.57
0.841	0.570714
0.842	0.571071
0.843	0.571786
0.844	0.5725
0.845	0.573214
0.846	0.573571
0.847	0.574286
0.848	0.575
0.849	0.575357
0.85	0.576071
0.851	0.576786
0.852	0.5775
0.853	0.577857
0.854	0.578571
0.855	0.579286
0.856	0.579643
0.857	0.580714
0.858	0.581429
0.859	0.581786
0.86	0.5825
0.861	0.583214
0.862	0.583929
0.863	0.584643
0.864	0.585357
0.865	0.585714
0.866	0.586429
0.867	0.587143
0.868	0.587857
0.869	0.588571
0.87	0.589286
0.871	0.590357
0.872	0.590714
0.873	0.591429
0.874	0.592143
0.875	0.592857
0.876	0.593571
0.877	0.594643
0.878	0.595
0.879	0.596071
0.88	0.596786
0.881	0.5975
0.882	0.598214
0.883	0.598929
0.884	0.6
0.885	0.600357
0.886	0.601071
0.887	0.602143
0.888	0.602857
0.889	0.603571
0.89	0.604643
0.891	0.605
0.892	0.606071
0.893	0.606786
0.894	0.6075
0.895	0.608571
0.896	0.609643
0.897	0.610357
0.898	0.611071
0.899	0.611786
0.9	0.612857
0.901	0.613571
0.902	0.614286
0.903	0.615357
0.904	0.616071
0.905	0.616786
0.906	0.617857
0.907	0.618571
0.908	0.619643
0.909	0.620714
0.91	0.621429
0.911	0.6225
0.912	0.623214
0.913	0.624286
0.914	0.625
0.915	0.626071
0.916	0.627143
0.917	0.627857
0.918	0.628929
0.919	0.63
0.92	0.631071
0.921	0.632143
0.922	0.633214
0.923	0.633929
0.924	0.635
0.925	0.635714
0.926	0.636786
0.927	0.637857
0.928	0.638929
0.929	0.64
0.93	0.641071
0.931	0.642143
0.932	0.643214
0.933	0.644286
0.934	0.645357
0.935	0.646429
0.936	0.6475
0.937	0.648571
0.938	0.649643
0.939	0.650714
0.94	0.652143
0.941	0.653214
0.942	0.654286
0.943	0.655357
0.944	0.656429
0.945	0.6575
0.946	0.658571
0.947	0.66
0.948	0.661071
0.949	0.662143
0.95	0.663571
0.951	0.664643
0.952	0.665714
0.953	0.667143
0.954	0.668571
0.955	0.669286
0.956	0.670714
0.957	0.672143
0.958	0.673214
0.959	0.674643
0.96	0.676071
0.961	0.677143
0.962	0.678214
0.963	0.679643
0.964	0.681071
0.965	0.682143
0.966	0.683571
0.967	0.685
0.968	0.686071
0.969	0.687143
0.97	0.688929
0.971	0.69
0.972	0.691429
0.973	0.692857
0.974	0.693929
0.975	0.695357
0.976	0.696786
0.977	0.698214
0.978	0.699643
0.979	0.701071
0.98	0.7025
0.981	0.703929
0.982	0.705
0.983	0.706786
0.984	0.707857
0.985	0.709643
0.986	0.711071
0.987	0.7125
0.988	0.713929
0.989	0.715357
0.99	0.716786
0.991	0.718214
0.992	0.719643
0.993	0.721071
0.994	0.722857
0.995	0.724286
0.996	0.725714
0.997	0.727143
0.998	0.728929
0.999	0.730357
1	0.709286
0.999	0.667857
0.998	0.642143
0.997	0.621786
0.996	0.604286
0.995	0.588929
0.994	0.574643
0.993	0.561429
0.992	0.548929
0.991	0.537143
0.99	0.526071
0.989	0.515714
0.988	0.505714
0.987	0.496071
0.986	0.486429
0.985	0.477143
0.984	0.468571
0.983	0.46
0.982	0.451786
0.981	0.443929
0.98	0.436071
0.979	0.428214
0.978	0.421071
0.977	0.413571
0.976	0.406429
0.975	0.399643
0.974	0.392857
0.973	0.385714
0.972	0.378929
0.971	0.372857
0.97	0.366429
0.969	0.36
0.968	0.35425
0.967	0.348036
0.966	0.342107
0.965	0.336321
0.964	0.33075
0.963	0.325143
0.962	0.319679
0.961	0.314179
0.96	0.308643
0.959	0.303286
0.958	0.298179
0.957	0.292857
0.956	0.287857
0.955	0.282964
0.954	0.277786
0.953	0.272786
0.952	0.268143
0.951	0.263143
0.95	0.258357
0.949	0.253821
0.948	0.249143
0.947	0.244429
0.946	0.24
0.945	0.235464
0.944	0.231143
0.943	0.226786
0.942	0.2225
0.941	0.218107
0.94	0.213786
0.939	0.209714
0.938	0.205429
0.937	0.201429
0.936	0.197536
0.935	0.193464
0.934	0.189393
0.933	0.185643
0.932	0.181643
0.931	0.177857
0.93	0.173929
0.929	0.170143
0.928	0.166321
0.927	0.162536
0.926	0.158929
0.925	0.155214
0.924	0.1515
0.923	0.148107
0.922	0.144321
0.921	0.14075
0.92	0.137214
0.919	0.133714
0.918	0.130179
0.917	0.127036
0.916	0.123786
0.915	0.12025
0.914	0.117
0.913	0.113821
0.912	0.110536
0.911	0.107214
0.91	0.104
0.909	0.100536
0.908	0.0971786
0.907	0.09425
0.906	0.091
0.905	0.0878929
0.904	0.0847857
0.903	0.0816071
0.902	0.0785357
0.901	0.0756071
0.9	0.0725357
0.899	0.0695357
0.898	0.0665
0.897	0.0635714
0.896	0.0604286
0.895	0.0576071
0.894	0.05475
0.893	0.0518929
0.892	0.049
0.891	0.0464286
0.89	0.0433214
0.889	0.0405
0.888	0.0378214
0.887	0.0349357
0.886	0.0321643
0.885	0.0294857
0.884	0.0267929
0.883	0.023875
0.882	0.02125
0.881	0.0185321
0.88	0.0159214
0.879	0.0131214
0.878	0.0106286
0.877	0.00790357
0.876	0.00524286
0.875	0.00276286
0.874	1.68464e-05
0.873	-0.00256357
0.872	-0.00486429
0.871	-0.00766429
0.87	-0.0104107
0.869	-0.0127429
0.868	-0.0153036
0.867	-0.017825
0.866	-0.020175
0.865	-0.0226429
0.864	-0.0251893
0.863	-0.0277357
0.862	-0.0300071
0.861	-0.0324821
0.86	-0.034875
0.859	-0.0371786
0.858	-0.0397857
0.857	-0.0421071
0.856	-0.0445
0.855	-0.0469643
0.854	-0.0491071
0.853	-0.0513571
0.852	-0.0537857
0.851	-0.0561786
0.85	-0.0583571
0.849	-0.0605357
0.848	-0.0628571
0.847	-0.0651071
0.846	-0.0671786
0.845	-0.0696786
0.844	-0.0719643
0.843	-0.0741071
0.842	-0.0763571
0.841	-0.0785357
0.84	-0.0806071
0.839	-0.0828571
0.838	-0.0850357
0.837	-0.087
0.836	-0.0892143
0.835	-0.0913214
0.834	-0.0933929
0.833	-0.0954643
0.832	-0.09775
0.831	-0.0997857
0.83	-0.101857
0.829	-0.104
0.828	-0.106071
0.827	-0.107857
0.826	-0.110143
0.825	-0.112286
0.824	-0.114179
0.823	-0.116179
0.822	-0.118179
0.821	-0.120214
0.82	-0.122286
0.819	-0.125321
0.818	-0.126821
0.817	-0.128786
0.816	-0.130643
0.815	-0.132536
0.814	-0.134464
0.813	-0.136464
0.812	-0.138429
0.811	-0.14025
0.81	-0.142214
0.809	-0.144179
0.808	-0.145821
0.807	-0.147893
0.806	-0.15
0.805	-0.151786
0.804	-0.153679
0.803	-0.1555
0.802	-0.157393
0.801	-0.159179
0.8	-0.161107
0.799	-0.162929
0.798	-0.164643
0.797	-0.166571
0.796	-0.1685
0.795	-0.170107
0.794	-0.172071
0.793	-0.174036
0.792	-0.17575
0.791	-0.177571
0.79	-0.179393
0.789	-0.181036
0.788	-0.182929
0.787	-0.184893
0.786	-0.186571
0.785	-0.188286
0.784	-0.190036
0.783	-0.191679
0.782	-0.193321
0.781	-0.195286
0.78	-0.197107
0.779	-0.198786
0.778	-0.200464
0.777	-0.202286
0.776	-0.203786
0.775	-0.205679
0.774	-0.207357
0.773	-0.209
0.772	-0.210714
0.771	-0.212393
0.77	-0.214071
0.769	-0.215679
0.768	-0.217714
0.767	-0.219321
0.766	-0.220929
0.765	-0.222571
0.764	-0.224179
0.763	-0.22575
0.762	-0.2275
0.761	-0.229071
0.76	-0.230536
0.759	-0.23225
0.758	-0.233857
0.757	-0.235393
0.756	-0.237143
0.755	-0.238821
0.754	-0.240321
0.753	-0.241964
0.752	-0.243429
0.751	-0.245107
0.75	-0.246643
0.749	-0.248464
0.748	-0.250071
0.747	-0.251393
0.746	-0.253071
0.745	-0.254714
0.744	-0.256179
0.743	-0.257786
0.742	-0.259429
0.741	-0.260893
0.74	-0.262571
0.739	-0.264143
0.738	-0.265607
0.737	-0.267179
0.736	-0.268857
0.735	-0.27025
0.734	-0.27175
0.733	-0.273321
0.732	-0.274857
0.731	-0.276179
0.73	-0.277893
0.729	-0.279429
0.728	-0.280821
0.727	-0.282393
0.726	-0.283821
0.725	-0.285214
0.724	-0.28675
0.723	-0.288321
0.722	-0.289821
0.721	-0.29125
0.72	-0.292679
0.719	-0.294179
0.718	-0.295607
0.717	-0.297357
0.716	-0.298893
0.715	-0.30025
0.714	-0.301821
0.713	-0.303321
0.712	-0.304643
0.711	-0.306071
0.71	-0.307643
0.709	-0.309
0.708	-0.310429
0.707	-0.311821
0.706	-0.313179
0.705	-0.314679
0.704	-0.316286
0.703	-0.317643
0.702	-0.319036
0.701	-0.3205
0.7	-0.321893
0.699	-0.323179
0.698	-0.324679
0.697	-0.326036
0.696	-0.32725
0.695	-0.32875
0.694	-0.330107
0.693	-0.331357
0.692	-0.332786
0.691	-0.334393
0.69	-0.335679
0.689	-0.337
0.688	-0.338393
0.687	-0.339786
0.686	-0.341107
0.685	-0.342607
0.684	-0.344
0.683	-0.345143
0.682	-0.3465
0.681	-0.347786
0.68	-0.348964
0.679	-0.350464
0.678	-0.351964
0.677	-0.353143
0.676	-0.354536
0.675	-0.355714
0.674	-0.357071
0.673	-0.358214
0.672	-0.359643
0.671	-0.361071
0.67	-0.362143
0.669	-0.363571
0.668	-0.365
0.667	-0.365714
0.666	-0.3675
0.665	-0.368571
0.664	-0.37
0.663	-0.371071
0.662	-0.372143
0.661	-0.373214
0.66	-0.374643
0.659	-0.376071
0.658	-0.377143
0.657	-0.378571
0.656	-0.379643
0.655	-0.381071
0.654	-0.381786
0.653	-0.383214
0.652	-0.384643
0.651	-0.385714
0.65	-0.387143
0.649	-0.388214
0.648	-0.389286
0.647	-0.390357
0.646	-0.391786
0.645	-0.392857
0.644	-0.393929
0.643	-0.395357
0.642	-0.396429
0.641	-0.3975
0.64	-0.398571
0.639	-0.4
0.638	-0.401071
0.637	-0.402143
0.636	-0.403214
0.635	-0.403929
0.634	-0.405357
0.633	-0.406429
0.632	-0.4075
0.631	-0.408571
0.63	-0.41
0.629	-0.410714
0.628	-0.411786
0.627	-0.413214
0.626	-0.414286
0.625	-0.415357
0.624	-0.416429
0.623	-0.4175
0.622	-0.418214
0.621	-0.419286
0.62	-0.420357
0.619	-0.421429
0.618	-0.4225
0.617	-0.423571
0.616	-0.424286
0.615	-0.425357
0.614	-0.426786
0.613	-0.4275
0.612	-0.428571
0.611	-0.429643
0.61	-0.430714
0.609	-0.431429
0.608	-0.4325
0.607	-0.433571
0.606	-0.434286
0.605	-0.435357
0.604	-0.436071
0.603	-0.436786
0.602	-0.438214
0.601	-0.439286
0.6	-0.44
0.599	-0.440714
0.598	-0.441786
0.597	-0.4425
0.596	-0.443571
0.595	-0.444286
0.594	-0.445
0.593	-0.446071
0.592	-0.446786
0.591	-0.447857
0.59	-0.448571
0.589	-0.449643
0.588	-0.450357
0.587	-0.451429
0.586	-0.452143
0.585	-0.452857
0.584	-0.453571
0.583	-0.454643
0.582	-0.455357
0.581	-0.456071
0.58	-0.456786
0.579	-0.457857
0.578	-0.458571
0.577	-0.459286
0.576	-0.460357
0.575	-0.461071
0.574	-0.461786
0.573	-0.4625
0.572	-0.463214
0.571	-0.463571
0.57	-0.464643
0.569	-0.465357
0.568	-0.466071
0.567	-0.466786
0.566	-0.4675
0.565	-0.467857
0.564	-0.468571
0.563	-0.469643
0.562	-0.470357
0.561	-0.471071
0.56	-0.471786
0.559	-0.472143
0.558	-0.472857
0.557	-0.473571
0.556	-0.474286
0.555	-0.475
0.554	-0.475357
0.553	-0.476071
0.552	-0.476786
0.551	-0.4775
0.55	-0.478214
0.549	-0.478929
0.548	-0.479286
0.547	-0.48
0.546	-0.480357
0.545	-0.481071
0.544	-0.481786
0.543	-0.482143
0.542	-0.4825
0.541	-0.483214
0.54	-0.483929
0.539	-0.484286
0.538	-0.485
0.537	-0.485357
0.536	-0.486071
0.535	-0.486429
0.534	-0.487143
0.533	-0.4875
0.532	-0.488214
0.531	-0.488571
0.53	-0.489286
0.529	-0.489643
0.528	-0.49
0.527	-0.490714
0.526	-0.491071
0.525	-0.491786
0.524	-0.492143
0.523	-0.4925
0.522	-0.493214
0.521	-0.493571
0.52	-0.493571
0.519	-0.494286
0.518	-0.494643
0.517	-0.495357
0.516	-0.495714
0.515	-0.496071
0.514	-0.496429
0.513	-0.496786
0.512	-0.4975
0.511	-0.497857
0.51	-0.498214
0.509	-0.498571
0.508	-0.498929
0.507	-0.499286
0.506	-0.499643
0.505	-0.500357
0.504	-0.500357
0.503	-0.501071
0.502	-0.501429
0.501	-0.501429
0.5	-0.502143
0.499	-0.5025
0.498	-0.502857
0.497	-0.503214
0.496	-0.503571
0.495	-0.503929
0.494	-0.503929
0.493	-0.504286
0.492	-0.504643
0.491	-0.505
0.49	-0.505357
0.489	-0.505714
0.488	-0.505714
0.487	-0.506071
0.486	-0.506429
0.485	-0.506786
0.484	-0.507143
0.483	-0.5075
0.482	-0.507857
0.481	-0.507857
0.48	-0.508214
0.479	-0.508571
0.478	-0.508929
0.477	-0.508929
0.476	-0.509286
0.475	-0.509286
0.474	-0.509643
0.473	-0.51
0.472	-0.510357
0.471	-0.510357
0.47	-0.510714
0.469	-0.511071
0.468	-0.511071
0.467	-0.511429
0.466	-0.511786
0.465	-0.511786
0.464	-0.512143
0.463	-0.5125
0.462	-0.5125
0.461	-0.512857
0.46	-0.513214
0.459	-0.513214
0.458	-0.513571
0.457	-0.513929
0.456	-0.513929
0.455	-0.514286
0.454	-0.514643
0.453	-0.514643
0.452	-0.514643
0.451	-0.515
0.45	-0.515
0.449	-0.515357
0.448	-0.515714
0.447	-0.515714
0.446	-0.515714
0.445	-0.516071
0.444	-0.516429
0.443	-0.516071
0.442	-0.516429
0.441	-0.516786
0.44	-0.516786
0.439	-0.517143
0.438	-0.517143
0.437	-0.517143
0.436	-0.5175
0.435	-0.517857
0.434	-0.517857
0.433	-0.518214
0.432	-0.518214
0.431	-0.518571
0.43	-0.518214
0.429	-0.518929
0.428	-0.518929
0.427	-0.518929
0.426	-0.518929
0.425	-0.519286
0.424	-0.519286
0.423	-0.519643
0.422	-0.519643
0.421	-0.52
0.42	-0.52
0.419	-0.52
0.418	-0.52
0.417	-0.520357
0.416	-0.520357
0.415	-0.520714
0.414	-0.520714
0.413	-0.520714
0.412	-0.521071
0.411	-0.520714
0.41	-0.521429
0.409	-0.521786
0.408	-0.521786
0.407	-0.521786
0.406	-0.521786
0.405	-0.521786
0.404	-0.522143
0.403	-0.522143
0.402	-0.522143
0.401	-0.522143
0.4	-0.5225
0.399	-0.5225
0.398	-0.5225
0.397	-0.522857
0.396	-0.522857
0.395	-0.522857
0.394	-0.523214
0.393	-0.523214
0.392	-0.523214
0.391	-0.523214
0.39	-0.523571
0.389	-0.523571
0.388	-0.523571
0.387	-0.523571
0.386	-0.523571
0.385	-0.523571
0.384	-0.523929
0.383	-0.523929
0.382	-0.523929
0.381	-0.524286
0.38	-0.524286
0.379	-0.523929
0.378	-0.524286
0.377	-0.524286
0.376	-0.524286
0.375	-0.524643
0.374	-0.524643
0.373	-0.524643
0.372	-0.524643
0.371	-0.525
0.37	-0.525
0.369	-0.525
0.368	-0.525
0.367	-0.525357
0.366	-0.525
0.365	-0.525357
0.364	-0.525357
0.363	-0.525357
0.362	-0.525357
0.361	-0.525357
0.36	-0.525357
0.359	-0.525714
0.358	-0.526071
0.357	-0.525714
0.356	-0.526071
0.355	-0.526071
0.354	-0.526071
0.353	-0.526071
0.352	-0.526429
0.351	-0.526071
0.35	-0.526071
0.349	-0.526429
0.348	-0.526429
0.347	-0.526071
0.346	-0.526429
0.345	-0.526786
0.344	-0.526429
0.343	-0.526786
0.342	-0.526786
0.341	-0.526429
0.34	-0.526786
0.339	-0.526786
0.338	-0.526786
0.337	-0.526786
0.336	-0.527143
0.335	-0.526786
0.334	-0.526786
0.333	-0.527143
0.332	-0.527143
0.331	-0.527143
0.33	-0.527143
0.329	-0.5275
0.328	-0.527143
0.327	-0.5275
0.326	-0.5275
0.325	-0.5275
0.324	-0.5275
0.323	-0.5275
0.322	-0.5275
0.321	-0.5275
0.32	-0.527857
0.319	-0.527857
0.318	-0.5275
0.317	-0.527857
0.316	-0.527857
0.315	-0.5275
0.314	-0.527857
0.313	-0.527857
0.312	-0.527857
0.311	-0.527857
0.31	-0.527857
0.309	-0.527857
0.308	-0.527857
0.307	-0.528214
0.306	-0.528214
0.305	-0.528214
0.304	-0.528214
0.303	-0.528214
0.302	-0.528214
0.301	-0.528214
0.3	-0.528214
0.299	-0.528214
0.298	-0.528214
0.297	-0.528214
0.296	-0.528214
0.295	-0.528214
0.294	-0.528571
0.293	-0.528214
0.292	-0.528571
0.291	-0.528571
0.29	-0.528571
0.289	-0.528571
0.288	-0.528571
0.287	-0.528571
0.286	-0.528571
0.285	-0.528571
0.284	-0.528571
0.283	-0.528214
0.282	-0.528571
0.281	-0.528571
0.28	-0.528571
0.279	-0.528571
0.278	-0.528571
0.277	-0.528571
0.276	-0.528571
0.275	-0.528571
0.274	-0.528571
0.273	-0.528571
0.272	-0.528571
0.271	-0.528571
0.27	-0.528214
0.269	-0.528571
0.268	-0.528929
0.267	-0.528571
0.266	-0.528571
0.265	-0.528571
0.264	-0.528571
0.263	-0.528571
0.262	-0.528929
0.261	-0.528571
0.26	-0.528571
0.259	-0.528571
0.258	-0.528571
0.257	-0.528571
0.256	-0.528929
0.255	-0.528929
0.254	-0.528571
0.253	-0.528929
0.252	-0.528929
0.251	-0.528571
0.25	-0.528571
0.249	-0.528571
0.248	-0.528571
0.247	-0.528571
0.246	-0.528571
0.245	-0.528571
0.244	-0.528571
0.243	-0.528929
0.242	-0.528929
0.241	-0.528571
0.24	-0.528571
0.239	-0.528571
0.238	-0.528571
0.237	-0.528571
0.236	-0.528571
0.235	-0.528571
0.234	-0.528571
0.233	-0.528571
0.232	-0.528214
0.231	-0.528571
0.23	-0.528571
0.229	-0.528571
0.228	-0.528571
0.227	-0.528571
0.226	-0.528214
0.225	-0.528214
0.224	-0.528571
0.223	-0.528571
0.222	-0.528214
0.221	-0.528214
0.22	-0.528214
0.219	-0.528214
0.218	-0.528214
0.217	-0.528214
0.216	-0.528214
0.215	-0.528214
0.214	-0.528214
0.213	-0.528214
0.212	-0.528214
0.211	-0.528214
0.21	-0.528214
0.209	-0.527857
0.208	-0.527857
0.207	-0.527857
0.206	-0.527857
0.205	-0.528214
0.204	-0.528214
0.203	-0.528214
0.202	-0.528214
0.201	-0.528214
0.2	-0.527857
0.199	-0.527857
0.198	-0.528214
0.197	-0.527857
0.196	-0.527857
0.195	-0.527857
0.194	-0.527857
0.193	-0.5275
0.192	-0.527857
0.191	-0.527857
0.19	-0.5275
0.189	-0.5275
0.188	-0.527857
0.187	-0.5275
0.186	-0.5275
0.185	-0.5275
0.184	-0.5275
0.183	-0.5275
0.182	-0.527143
0.181	-0.527143
0.18	-0.527143
0.179	-0.527143
0.178	-0.527143
0.177	-0.527143
0.176	-0.527143
0.175	-0.527143
0.174	-0.527143
0.173	-0.527143
0.172	-0.527143
0.171	-0.526786
0.17	-0.526786
0.169	-0.526786
0.168	-0.526786
0.167	-0.526786
0.166	-0.527143
0.165	-0.526786
0.164	-0.526786
0.163	-0.526786
0.162	-0.526786
0.161	-0.526786
0.16	-0.526786
0.159	-0.526786
0.158	-0.526429
0.157	-0.526429
0.156	-0.526429
0.155	-0.526071
0.154	-0.526429
0.153	-0.526429
0.152	-0.526429
0.151	-0.526429
0.15	-0.526429
0.149	-0.526071
0.148	-0.526071
0.147	-0.526429
0.146	-0.526071
0.145	-0.526071
0.144	-0.526071
0.143	-0.526071
0.142	-0.525714
0.141	-0.526071
0.14	-0.526071
0.139	-0.525714
0.138	-0.525714
0.137	-0.525714
0.136	-0.525714
0.135	-0.525357
0.134	-0.525714
0.133	-0.525357
0.132	-0.525357
0.131	-0.525357
0.13	-0.525357
0.129	-0.525357
0.128	-0.525357
0.127	-0.525357
0.126	-0.525357
0.125	-0.525357
0.124	-0.525357
0.123	-0.525
0.122	-0.525
0.121	-0.525
0.12	-0.525
0.119	-0.525
0.118	-0.525
0.117	-0.524643
0.116	-0.524643
0.115	-0.525
0.114	-0.524643
0.113	-0.524643
0.112	-0.524643
0.111	-0.524643
0.11	-0.524643
0.109	-0.524643
0.108	-0.524643
0.107	-0.524286
0.106	-0.524286
0.105	-0.524286
0.104	-0.524286
0.103	-0.524286
0.102	-0.524286
0.101	-0.524286
0.1	-0.524286
0.099	-0.523929
0.098	-0.523929
0.097	-0.523929
0.096	-0.523929
0.095	-0.523929
0.094	-0.523929
0.093	-0.523929
0.092	-0.523929
0.091	-0.523571
0.09	-0.523929
0.089	-0.523929
0.088	-0.523571
0.087	-0.523571
0.086	-0.523571
0.085	-0.523571
0.084	-0.523571
0.083	-0.523571
0.082	-0.523571
0.081	-0.523214
0.08	-0.523214
0.079	-0.523214
0.078	-0.523214
0.077	-0.523214
0.076	-0.523214
0.075	-0.523214
0.074	-0.523214
0.073	-0.523214
0.072	-0.522857
0.071	-0.522857
0.07	-0.523214
0.069	-0.522857
0.068	-0.522857
0.067	-0.522857
0.066	-0.522857
0.065	-0.5225
0.064	-0.522857
0.063	-0.522857
0.062	-0.5225
0.061	-0.5225
0.06	-0.522857
0.059	-0.5225
0.058	-0.5225
0.057	-0.5225
0.056	-0.5225
0.055	-0.5225
0.054	-0.5225
0.053	-0.522143
0.052	-0.522143
0.051	-0.5225
0.05	-0.5225
0.049	-0.5225
0.048	-0.522143
0.047	-0.522143
0.046	-0.522143
0.045	-0.522143
0.044	-0.522143
0.043	-0.522143
0.042	-0.522143
0.041	-0.522143
0.04	-0.521786
0.039	-0.521786
0.038	-0.522143
0.037	-0.521786
0.036	-0.521786
0.035	-0.521786
0.034	-0.521786
0.033	-0.521786
0.032	-0.521786
0.031	-0.521786
0.03	-0.521429
0.029	-0.521786
0.028	-0.521786
0.027	-0.521429
0.026	-0.521429
0.025	-0.521786
0.024	-0.521429
0.023	-0.521429
0.022	-0.521429
0.021	-0.521429
0.02	-0.521429
0.019	-0.521429
0.018	-0.521429
0.017	-0.521429
0.016	-0.521429
0.015	-0.521429
0.014	-0.521071
0.013	-0.521429
0.012	-0.521429
0.011	-0.521071
0.01	-0.521071
0.009	-0.521071
0.008	-0.521071
0.007	-0.521071
0.006	-0.521071
0.005	-0.521071
0.004	-0.521071
0.003	-0.521071
0.002	-0.521071
[truncated: 1 more rows]

## Sheet: sr_0.12
U	I
0	-3.575
0.001	-3.46071
0.002	-3.36821
0.003	-3.28821
0.004	-3.21714
0.005	-3.1525
0.006	-3.09214
0.007	-3.03571
0.008	-2.98286
0.009	-2.93286
0.01	-2.885
0.011	-2.83929
0.012	-2.795
0.013	-2.7525
0.014	-2.71179
0.015	-2.6725
0.016	-2.63429
0.017	-2.59714
0.018	-2.56143
0.019	-2.52571
0.02	-2.49143
0.021	-2.45857
0.022	-2.42571
0.023	-2.39393
0.024	-2.3625
0.025	-2.33214
0.026	-2.30179
0.027	-2.2725
0.028	-2.24357
0.029	-2.21536
0.03	-2.18786
0.031	-2.16036
0.032	-2.13357
0.033	-2.10679
0.034	-2.08107
0.035	-2.05536
0.036	-2.03
0.037	-2.00536
0.038	-1.98
0.039	-1.95571
0.04	-1.93214
0.041	-1.90857
0.042	-1.88536
0.043	-1.86214
0.044	-1.83929
0.045	-1.81643
0.046	-1.79429
0.047	-1.7725
0.048	-1.75071
0.049	-1.72929
0.05	-1.70786
0.051	-1.68643
0.052	-1.66536
0.053	-1.645
0.054	-1.625
0.055	-1.60464
0.056	-1.58464
0.057	-1.56464
0.058	-1.545
0.059	-1.52571
0.06	-1.50643
0.061	-1.48714
0.062	-1.46821
0.063	-1.44964
0.064	-1.43071
0.065	-1.41214
0.066	-1.39393
0.067	-1.37571
0.068	-1.35786
0.069	-1.34036
0.07	-1.32214
0.071	-1.30429
0.072	-1.2875
0.073	-1.27
0.074	-1.2525
0.075	-1.23536
0.076	-1.21821
0.077	-1.20143
0.078	-1.185
0.079	-1.16821
0.08	-1.15179
0.081	-1.13536
0.082	-1.11929
0.083	-1.10286
0.084	-1.08679
0.085	-1.07107
0.086	-1.05536
0.087	-1.03929
0.088	-1.02393
0.089	-1.00821
0.09	-0.9925
0.091	-0.977857
0.092	-0.962143
0.093	-0.947143
0.094	-0.932143
0.095	-0.917143
0.096	-0.901786
0.097	-0.887143
0.098	-0.872857
0.099	-0.857857
0.1	-0.842857
0.101	-0.828571
0.102	-0.813929
0.103	-0.799286
0.104	-0.785714
0.105	-0.771429
0.106	-0.7575
0.107	-0.743571
0.108	-0.729643
0.109	-0.715357
0.11	-0.701786
0.111	-0.688214
0.112	-0.674286
0.113	-0.660714
0.114	-0.6475
0.115	-0.633571
0.116	-0.620357
0.117	-0.607143
0.118	-0.593929
0.119	-0.580714
0.12	-0.567857
0.121	-0.554643
0.122	-0.541071
0.123	-0.528571
0.124	-0.515714
0.125	-0.502857
0.126	-0.49
0.127	-0.4775
0.128	-0.464286
0.129	-0.451786
0.13	-0.439643
0.131	-0.427143
0.132	-0.414643
0.133	-0.4025
0.134	-0.39
0.135	-0.3775
0.136	-0.366071
0.137	-0.3535
0.138	-0.341464
0.139	-0.329429
0.14	-0.317214
0.141	-0.304929
0.142	-0.293143
0.143	-0.281393
0.144	-0.26975
0.145	-0.257821
0.146	-0.246179
0.147	-0.234357
0.148	-0.222679
0.149	-0.2115
0.15	-0.199786
0.151	-0.188143
0.152	-0.176821
0.153	-0.165286
0.154	-0.153571
0.155	-0.142714
0.156	-0.131357
0.157	-0.12025
0.158	-0.109143
0.159	-0.0981429
0.16	-0.0868929
0.161	-0.076
0.162	-0.0650714
0.163	-0.0541429
0.164	-0.0429643
0.165	-0.032425
0.166	-0.02115
0.167	-0.0100107
0.168	0.000237214
0.169	0.0111357
0.17	0.0219786
0.171	0.0323214
0.172	0.0431429
0.173	0.0536786
0.174	0.0640714
0.175	0.0744286
0.176	0.0850357
0.177	0.0953571
0.178	0.105857
0.179	0.116429
0.18	0.126571
0.181	0.136357
0.182	0.1465
0.183	0.156929
0.184	0.166821
0.185	0.177214
0.186	0.187429
0.187	0.197
0.188	0.207071
0.189	0.217179
0.19	0.227107
0.191	0.237107
0.192	0.247321
0.193	0.257107
0.194	0.266821
0.195	0.276857
0.196	0.286536
0.197	0.295893
0.198	0.305893
0.199	0.315857
0.2	0.325179
0.201	0.33475
0.202	0.34425
0.203	0.353893
0.204	0.363214
0.205	0.373571
0.206	0.3825
0.207	0.391786
0.208	0.401071
0.209	0.410714
0.21	0.419643
0.211	0.429286
0.212	0.438571
0.213	0.4475
0.214	0.456786
0.215	0.466071
0.216	0.475
0.217	0.483929
0.218	0.493571
0.219	0.5025
0.22	0.511429
0.221	0.520357
0.222	0.529286
0.223	0.538214
0.224	0.547143
0.225	0.556071
0.226	0.565
0.227	0.573929
0.228	0.582857
0.229	0.591429
0.23	0.600357
0.231	0.609286
0.232	0.6175
0.233	0.626429
0.234	0.635
0.235	0.643571
0.236	0.652143
0.237	0.660714
0.238	0.669286
0.239	0.677857
0.24	0.686071
0.241	0.694643
0.242	0.702857
0.243	0.712143
0.244	0.720357
0.245	0.728214
0.246	0.736786
0.247	0.745
0.248	0.753214
0.249	0.761429
0.25	0.77
0.251	0.777857
0.252	0.786071
0.253	0.794286
0.254	0.8025
0.255	0.810714
0.256	0.819286
0.257	0.827143
0.258	0.835
0.259	0.843214
0.26	0.851071
0.261	0.858571
0.262	0.866786
0.263	0.875357
0.264	0.8825
0.265	0.890357
0.266	0.898214
0.267	0.906071
0.268	0.914286
0.269	0.922143
0.27	0.929643
0.271	0.937143
0.272	0.945
0.273	0.952857
0.274	0.960357
0.275	0.968214
0.276	0.976071
0.277	0.983214
0.278	0.991071
0.279	0.998571
0.28	1.00607
0.281	1.01393
0.282	1.02179
0.283	1.02857
0.284	1.03607
0.285	1.04321
0.286	1.05071
0.287	1.05821
0.288	1.06571
0.289	1.07321
0.29	1.08
0.291	1.08786
0.292	1.095
0.293	1.10179
0.294	1.10964
0.295	1.11714
0.296	1.12393
0.297	1.13107
0.298	1.13857
0.299	1.14536
0.3	1.1525
0.301	1.16
0.302	1.16679
0.303	1.17393
0.304	1.18071
0.305	1.18786
0.306	1.19464
0.307	1.20214
0.308	1.20929
0.309	1.21571
0.31	1.2225
0.311	1.22964
0.312	1.23607
0.313	1.24321
0.314	1.25
0.315	1.25643
0.316	1.26321
0.317	1.27036
0.318	1.27679
0.319	1.28357
0.32	1.29071
0.321	1.2975
0.322	1.30393
0.323	1.31036
0.324	1.31679
0.325	1.32321
0.326	1.33
0.327	1.33679
0.328	1.34286
0.329	1.34964
0.33	1.35643
0.331	1.3625
0.332	1.36929
0.333	1.37571
0.334	1.38214
0.335	1.38857
0.336	1.395
0.337	1.40143
0.338	1.4075
0.339	1.41393
0.34	1.42036
0.341	1.42643
0.342	1.43286
0.343	1.43929
0.344	1.44536
0.345	1.45179
0.346	1.45821
0.347	1.46393
0.348	1.47
0.349	1.47607
0.35	1.4825
0.351	1.48857
0.352	1.49464
0.353	1.50071
0.354	1.50679
0.355	1.51286
0.356	1.51893
0.357	1.52464
0.358	1.53107
0.359	1.53714
0.36	1.54286
0.361	1.54857
0.362	1.55464
0.363	1.56036
0.364	1.56643
0.365	1.5725
0.366	1.57821
0.367	1.58393
0.368	1.58964
0.369	1.59536
0.37	1.60107
0.371	1.60714
0.372	1.61286
0.373	1.61821
0.374	1.62393
0.375	1.62964
0.376	1.635
0.377	1.64071
0.378	1.64679
0.379	1.65214
0.38	1.65786
0.381	1.66321
0.382	1.66893
0.383	1.67429
0.384	1.68036
0.385	1.68536
0.386	1.69071
0.387	1.69643
0.388	1.70179
0.389	1.70714
0.39	1.71286
0.391	1.71821
0.392	1.72321
0.393	1.72857
0.394	1.73393
0.395	1.73929
0.396	1.74464
0.397	1.75036
0.398	1.75536
0.399	1.76036
0.4	1.76571
0.401	1.77071
0.402	1.77607
0.403	1.78143
0.404	1.78643
0.405	1.79143
0.406	1.79679
0.407	1.80179
0.408	1.80643
0.409	1.8125
0.41	1.81857
0.411	1.82321
0.412	1.82786
0.413	1.8325
0.414	1.8375
0.415	1.8425
0.416	1.8475
0.417	1.8525
0.418	1.85714
0.419	1.86214
0.42	1.86679
0.421	1.87143
0.422	1.87643
0.423	1.88143
0.424	1.88607
0.425	1.89071
0.426	1.89571
0.427	1.9
0.428	1.905
0.429	1.91
0.43	1.91464
0.431	1.91893
0.432	1.92357
0.433	1.92821
0.434	1.93286
0.435	1.93786
0.436	1.9425
0.437	1.94679
0.438	1.95143
0.439	1.95607
0.44	1.96036
0.441	1.965
0.442	1.96964
0.443	1.97393
0.444	1.97857
0.445	1.98286
0.446	1.98714
0.447	1.99179
0.448	1.99643
0.449	2.00071
0.45	2.005
0.451	2.00929
0.452	2.01357
0.453	2.0175
0.454	2.02214
0.455	2.02643
0.456	2.03036
0.457	2.03464
0.458	2.03929
0.459	2.04321
0.46	2.0475
0.461	2.05214
0.462	2.05607
0.463	2.06
0.464	2.06429
0.465	2.06821
0.466	2.0725
0.467	2.07643
0.468	2.08071
0.469	2.08429
0.47	2.08857
0.471	2.0925
0.472	2.09607
0.473	2.10036
0.474	2.105
0.475	2.10857
0.476	2.1125
0.477	2.11607
0.478	2.12
0.479	2.12393
0.48	2.12786
0.481	2.13179
0.482	2.13536
0.483	2.13964
0.484	2.14321
0.485	2.14714
0.486	2.15107
0.487	2.15464
0.488	2.15821
0.489	2.16179
0.49	2.16536
0.491	2.16893
0.492	2.17286
0.493	2.17643
0.494	2.18
0.495	2.18357
0.496	2.18714
0.497	2.19071
0.498	2.19429
0.499	2.19821
0.5	2.20179
0.501	2.205
0.502	2.20857
0.503	2.21214
0.504	2.21536
0.505	2.21893
0.506	2.2225
0.507	2.22607
0.508	2.22929
0.509	2.23286
0.51	2.23607
0.511	2.23929
0.512	2.24321
0.513	2.24643
0.514	2.24964
0.515	2.25286
0.516	2.25643
0.517	2.25929
0.518	2.26286
0.519	2.26607
0.52	2.26893
0.521	2.27214
0.522	2.27536
0.523	2.27857
0.524	2.28214
0.525	2.28536
0.526	2.28821
0.527	2.29107
0.528	2.29393
0.529	2.29714
0.53	2.3
0.531	2.30321
0.532	2.30643
0.533	2.30929
0.534	2.31214
0.535	2.31536
0.536	2.31821
0.537	2.32143
0.538	2.32429
0.539	2.32714
0.54	2.33
0.541	2.3325
0.542	2.33571
0.543	2.33857
0.544	2.34143
0.545	2.34429
0.546	2.34714
0.547	2.35
0.548	2.3525
0.549	2.35536
0.55	2.35821
0.551	2.36107
0.552	2.36321
0.553	2.36607
0.554	2.36893
0.555	2.37143
0.556	2.37429
0.557	2.37714
0.558	2.37964
0.559	2.38214
0.56	2.385
0.561	2.3875
0.562	2.39
0.563	2.39286
0.564	2.39536
0.565	2.3975
0.566	2.4
0.567	2.40286
0.568	2.405
0.569	2.4075
0.57	2.41036
0.571	2.4125
0.572	2.415
0.573	2.41714
0.574	2.41964
0.575	2.42214
0.576	2.42464
0.577	2.42679
0.578	2.42929
0.579	2.43143
0.58	2.43393
0.581	2.43607
0.582	2.43821
0.583	2.44071
0.584	2.44286
0.585	2.445
0.586	2.4475
0.587	2.44964
0.588	2.45179
0.589	2.45429
0.59	2.45643
0.591	2.45857
0.592	2.46071
0.593	2.46286
0.594	2.46464
0.595	2.46714
0.596	2.46929
0.597	2.47071
0.598	2.47321
0.599	2.47536
0.6	2.47714
0.601	2.47929
0.602	2.48179
0.603	2.48357
0.604	2.48571
0.605	2.4875
0.606	2.48929
0.607	2.49107
0.608	2.49357
0.609	2.49536
0.61	2.49714
0.611	2.49929
0.612	2.50143
0.613	2.50321
0.614	2.50536
0.615	2.5075
0.616	2.50893
0.617	2.51107
0.618	2.51286
0.619	2.51429
0.62	2.51607
0.621	2.51821
0.622	2.52
0.623	2.52143
0.624	2.52321
0.625	2.525
0.626	2.52679
0.627	2.52893
0.628	2.53071
0.629	2.53214
0.63	2.53357
0.631	2.53536
0.632	2.53714
0.633	2.53893
0.634	2.54071
0.635	2.54214
0.636	2.54393
0.637	2.54571
0.638	2.54714
0.639	2.54893
0.64	2.55071
0.641	2.55214
0.642	2.55357
0.643	2.55536
0.644	2.55679
0.645	2.55821
0.646	2.56
0.647	2.56179
0.648	2.56286
0.649	2.56464
0.65	2.56643
0.651	2.5675
0.652	2.56929
0.653	2.57107
0.654	2.5725
0.655	2.57393
0.656	2.57536
0.657	2.57643
0.658	2.57786
0.659	2.57964
0.66	2.58107
0.661	2.58214
0.662	2.58357
0.663	2.58536
0.664	2.58643
0.665	2.58821
0.666	2.59
0.667	2.59107
0.668	2.5925
0.669	2.59357
0.67	2.595
0.671	2.59607
0.672	2.59786
0.673	2.59893
0.674	2.60036
0.675	2.60143
0.676	2.60321
0.677	2.60429
0.678	2.60571
0.679	2.6075
0.68	2.60821
0.681	2.60964
0.682	2.61107
0.683	2.61179
0.684	2.61321
0.685	2.61464
0.686	2.61571
0.687	2.61714
0.688	2.61821
0.689	2.61964
0.69	2.62071
0.691	2.62214
0.692	2.62357
0.693	2.62429
0.694	2.62536
0.695	2.62679
0.696	2.62786
0.697	2.62929
0.698	2.63071
0.699	2.63179
0.7	2.63286
0.701	2.63393
0.702	2.63536
0.703	2.63643
0.704	2.63786
0.705	2.63893
0.706	2.64
0.707	2.64107
0.708	2.64214
0.709	2.64321
0.71	2.64429
0.711	2.64571
0.712	2.64643
0.713	2.64786
0.714	2.64893
0.715	2.65
0.716	2.65107
0.717	2.65286
0.718	2.65357
0.719	2.65429
0.72	2.65536
0.721	2.65643
0.722	2.6575
0.723	2.65857
0.724	2.65964
0.725	2.66036
0.726	2.66143
0.727	2.6625
0.728	2.66357
0.729	2.665
0.73	2.66643
0.731	2.66714
0.732	2.66786
0.733	2.66893
0.734	2.67
0.735	2.67107
0.736	2.67214
0.737	2.67286
0.738	2.67393
0.739	2.675
0.74	2.67607
0.741	2.67679
0.742	2.67821
0.743	2.67929
0.744	2.67964
0.745	2.68071
0.746	2.68179
0.747	2.6825
0.748	2.68357
0.749	2.685
0.75	2.68571
0.751	2.68679
0.752	2.68786
0.753	2.68893
0.754	2.68964
0.755	2.69071
0.756	2.69179
0.757	2.69214
0.758	2.69321
0.759	2.69464
0.76	2.69536
0.761	2.69607
0.762	2.6975
0.763	2.69821
0.764	2.69893
0.765	2.7
0.766	2.70071
0.767	2.70179
0.768	2.70321
0.769	2.70393
0.77	2.70464
0.771	2.70536
0.772	2.70643
0.773	2.70714
0.774	2.70821
0.775	2.70929
0.776	2.70964
0.777	2.71071
0.778	2.71179
0.779	2.7125
0.78	2.71357
0.781	2.71464
0.782	2.71536
0.783	2.71607
0.784	2.71714
0.785	2.71786
0.786	2.71893
0.787	2.71964
0.788	2.72071
0.789	2.72143
0.79	2.7225
0.791	2.72321
0.792	2.72393
0.793	2.725
0.794	2.72607
0.795	2.72679
0.796	2.72786
0.797	2.72857
0.798	2.72929
0.799	2.73
0.8	2.73107
0.801	2.73179
0.802	2.73286
0.803	2.73393
0.804	2.73464
0.805	2.73536
0.806	2.73643
0.807	2.7375
0.808	2.73786
0.809	2.73893
0.81	2.73964
0.811	2.74071
0.812	2.74143
0.813	2.74286
0.814	2.74357
0.815	2.74429
0.816	2.745
0.817	2.74571
0.818	2.74643
0.819	2.74929
0.82	2.75
0.821	2.75036
0.822	2.75107
0.823	2.75179
0.824	2.75214
0.825	2.75321
0.826	2.75429
0.827	2.755
0.828	2.75571
0.829	2.75643
0.83	2.75714
0.831	2.75821
0.832	2.75929
0.833	2.76
0.834	2.76071
0.835	2.76143
0.836	2.7625
0.837	2.76321
0.838	2.76429
0.839	2.76536
0.84	2.76571
0.841	2.76679
0.842	2.7675
0.843	2.76857
0.844	2.76929
0.845	2.77071
0.846	2.77107
0.847	2.77214
0.848	2.77286
0.849	2.77357
0.85	2.77464
0.851	2.77536
0.852	2.77643
0.853	2.77679
0.854	2.77786
0.855	2.77893
0.856	2.77964
0.857	2.78107
0.858	2.78179
0.859	2.78214
0.86	2.78321
0.861	2.78429
0.862	2.785
0.863	2.78571
0.864	2.78714
0.865	2.78786
0.866	2.78821
0.867	2.78964
0.868	2.79036
0.869	2.79107
0.87	2.7925
0.871	2.79357
0.872	2.79429
0.873	2.795
0.874	2.79607
0.875	2.79643
0.876	2.7975
0.877	2.79893
0.878	2.79964
0.879	2.80036
0.88	2.80143
0.881	2.80214
0.882	2.80286
0.883	2.80429
0.884	2.80536
0.885	2.80607
0.886	2.80679
0.887	2.80821
0.888	2.80857
0.889	2.80964
0.89	2.81107
0.891	2.81179
0.892	2.81286
0.893	2.81357
0.894	2.81429
0.895	2.81571
0.896	2.81679
0.897	2.8175
0.898	2.81821
0.899	2.81929
0.9	2.82036
0.901	2.82107
0.902	2.8225
0.903	2.82357
0.904	2.82429
0.905	2.82536
0.906	2.82643
0.907	2.82714
0.908	2.82821
0.909	2.82964
0.91	2.83036
0.911	2.83143
0.912	2.8325
0.913	2.83321
0.914	2.83429
0.915	2.83536
0.916	2.83679
0.917	2.8375
0.918	2.83821
0.919	2.84
0.92	2.84071
0.921	2.84214
0.922	2.84321
0.923	2.84393
0.924	2.845
0.925	2.84607
0.926	2.84714
0.927	2.84821
0.928	2.84929
0.929	2.85036
0.93	2.85143
0.931	2.8525
0.932	2.85357
0.933	2.85464
0.934	2.85607
0.935	2.8575
0.936	2.85786
0.937	2.85929
0.938	2.86036
0.939	2.86107
0.94	2.8625
0.941	2.86393
0.942	2.86464
0.943	2.86571
0.944	2.86714
0.945	2.86821
0.946	2.86964
0.947	2.87107
0.948	2.87214
0.949	2.87321
0.95	2.87429
0.951	2.87571
0.952	2.87679
0.953	2.87786
0.954	2.87929
0.955	2.88036
0.956	2.88179
0.957	2.88286
0.958	2.88393
0.959	2.88536
0.96	2.88679
0.961	2.88821
0.962	2.88929
0.963	2.89071
0.964	2.89179
0.965	2.89321
0.966	2.89429
0.967	2.89607
0.968	2.89714
0.969	2.89857
0.97	2.9
0.971	2.90143
0.972	2.90286
0.973	2.90429
0.974	2.90571
0.975	2.90679
0.976	2.90821
0.977	2.90964
0.978	2.91107
0.979	2.9125
0.98	2.91393
0.981	2.91536
0.982	2.91679
0.983	2.91821
0.984	2.91964
0.985	2.92143
0.986	2.92286
0.987	2.92429
0.988	2.92571
0.989	2.92714
0.99	2.92857
0.991	2.93036
0.992	2.93214
0.993	2.93321
0.994	2.93464
0.995	2.93643
0.996	2.93821
0.997	2.93964
0.998	2.94143
0.999	2.94321
1	2.8975
0.999	2.79964
0.998	2.72536
0.997	2.66357
0.996	2.60929
0.995	2.56071
0.994	2.51607
0.993	2.475
0.992	2.43571
0.991	2.39929
0.99	2.36536
0.989	2.33214
0.988	2.30071
0.987	2.27107
0.986	2.24143
0.985	2.21321
0.984	2.18643
0.983	2.16036
0.982	2.135
0.981	2.11036
0.98	2.08643
0.979	2.06286
0.978	2.04036
0.977	2.01821
0.976	1.99643
0.975	1.975
0.974	1.955
0.973	1.93357
0.972	1.91357
0.971	1.89429
0.97	1.875
0.969	1.85607
0.968	1.83786
0.967	1.81929
0.966	1.80107
0.965	1.78393
0.964	1.76643
0.963	1.74929
0.962	1.7325
0.961	1.71607
0.96	1.69929
0.959	1.68321
0.958	1.6675
0.957	1.65143
0.956	1.63571
0.955	1.62071
0.954	1.60536
0.953	1.59071
0.952	1.57607
0.951	1.56107
0.95	1.54679
0.949	1.53286
0.948	1.51857
0.947	1.50429
0.946	1.49036
0.945	1.47679
0.944	1.46321
0.943	1.44964
0.942	1.43679
0.941	1.42321
0.94	1.41
0.939	1.3975
0.938	1.38429
0.937	1.37179
0.936	1.35964
0.935	1.34679
0.934	1.33429
0.933	1.32214
0.932	1.31
0.931	1.29821
0.93	1.28643
0.929	1.27464
0.928	1.2625
0.927	1.25107
0.926	1.23964
0.925	1.22821
0.924	1.21679
0.923	1.20571
0.922	1.19393
0.921	1.1825
0.92	1.17179
0.919	1.16107
0.918	1.15
0.917	1.13929
0.916	1.12857
0.915	1.1175
0.914	1.10679
0.913	1.09643
0.912	1.08571
0.911	1.07536
0.91	1.06536
0.909	1.05464
0.908	1.04393
0.907	1.03429
0.906	1.02429
0.905	1.01429
0.904	1.00429
0.903	0.994286
0.902	0.984286
0.901	0.974643
0.9	0.965
0.899	0.955357
0.898	0.945714
0.897	0.936071
0.896	0.926071
0.895	0.916786
0.894	0.907143
0.893	0.897857
0.892	0.888571
0.891	0.879643
0.89	0.87
0.889	0.860714
0.888	0.851786
0.887	0.8425
0.886	0.833571
0.885	0.824643
0.884	0.815357
0.883	0.806071
0.882	0.7975
0.881	0.788571
0.88	0.779643
0.879	0.771071
0.878	0.762143
0.877	0.753571
0.876	0.745
0.875	0.736429
0.874	0.7275
0.873	0.719286
0.872	0.710714
0.871	0.702143
0.87	0.693214
0.869	0.685
0.868	0.676786
0.867	0.668214
0.866	0.66
0.865	0.651786
0.864	0.643214
0.863	0.635
0.862	0.627143
0.861	0.618929
0.86	0.611071
0.859	0.602857
0.858	0.594643
0.857	0.586429
0.856	0.578571
0.855	0.570357
0.854	0.5625
0.853	0.555
0.852	0.546786
0.851	0.538571
0.85	0.531071
0.849	0.523214
0.848	0.515357
0.847	0.5075
0.846	0.5
0.845	0.491786
0.844	0.483929
0.843	0.476786
0.842	0.468929
0.841	0.461429
0.84	0.453929
0.839	0.446429
0.838	0.438571
0.837	0.431071
0.836	0.423571
0.835	0.416071
0.834	0.408929
0.833	0.401429
0.832	0.393571
0.831	0.386071
0.83	0.378929
0.829	0.371786
0.828	0.364286
0.827	0.3575
0.826	0.34975
0.825	0.34225
0.824	0.335321
0.823	0.328107
0.822	0.320893
0.821	0.313964
0.82	0.306643
0.819	0.297036
0.818	0.290679
0.817	0.283857
0.816	0.276786
0.815	0.269821
0.814	0.262893
0.813	0.255464
0.812	0.248464
0.811	0.241607
0.81	0.23475
0.809	0.227821
0.808	0.221107
0.807	0.213929
0.806	0.206714
0.805	0.199714
0.804	0.193
0.803	0.186357
0.802	0.179536
0.801	0.172536
0.8	0.1655
0.799	0.158679
0.798	0.152143
0.797	0.14525
0.796	0.138429
0.795	0.13225
0.794	0.125179
0.793	0.118321
0.792	0.111893
0.791	0.105
0.79	0.0982857
0.789	0.09175
0.788	0.0851429
0.787	0.0782143
0.786	0.0716071
0.785	0.0649643
0.784	0.0584643
0.783	0.0519286
0.782	0.0455714
0.781	0.0386786
0.78	0.0317929
0.779	0.0254857
0.778	0.0190286
0.777	0.0122
0.776	0.00613571
0.775	-0.000593929
0.774	-0.00741786
0.773	-0.0135607
0.772	-0.0202679
0.771	-0.0266679
0.77	-0.0330571
0.769	-0.0394286
0.768	-0.0463214
0.767	-0.0529286
0.766	-0.0591429
0.765	-0.0656071
0.764	-0.0721429
0.763	-0.07825
0.762	-0.08475
0.761	-0.0912857
0.76	-0.0972857
0.759	-0.103679
0.758	-0.110036
0.757	-0.116107
0.756	-0.1225
0.755	-0.129393
0.754	-0.135464
0.753	-0.141821
0.752	-0.148179
0.751	-0.154536
0.75	-0.160536
0.749	-0.167071
0.748	-0.173393
0.747	-0.179286
0.746	-0.18575
0.745	-0.191929
0.744	-0.197893
0.743	-0.204321
0.742	-0.210714
0.741	-0.216857
0.74	-0.223286
0.739	-0.229286
0.738	-0.235321
0.737	-0.241321
0.736	-0.247786
0.735	-0.253893
0.734	-0.259964
0.733	-0.266214
0.732	-0.272464
0.731	-0.278
0.73	-0.2845
0.729	-0.291036
0.728	-0.296821
0.727	-0.303143
0.726	-0.309286
0.725	-0.31525
0.724	-0.321464
0.723	-0.327429
0.722	-0.333679
0.721	-0.339571
0.72	-0.345607
0.719	-0.351643
0.718	-0.3575
0.717	-0.363929
0.716	-0.37
0.715	-0.376071
0.714	-0.382143
0.713	-0.388214
0.712	-0.393929
0.711	-0.4
0.71	-0.406429
0.709	-0.4125
0.708	-0.418214
0.707	-0.424286
0.706	-0.43
0.705	-0.436071
0.704	-0.4425
0.703	-0.448214
0.702	-0.453929
0.701	-0.46
0.7	-0.466071
0.699	-0.471786
0.698	-0.478214
0.697	-0.484286
0.696	-0.489643
0.695	-0.495714
0.694	-0.501786
0.693	-0.5075
0.692	-0.513214
0.691	-0.519643
0.69	-0.525714
0.689	-0.531429
0.688	-0.5375
0.687	-0.543214
0.686	-0.548929
0.685	-0.555357
0.684	-0.561429
0.683	-0.566786
0.682	-0.572857
0.681	-0.578929
0.68	-0.584286
0.679	-0.590714
0.678	-0.596786
0.677	-0.6025
0.676	-0.608214
0.675	-0.614286
0.674	-0.62
0.673	-0.625714
0.672	-0.631786
0.671	-0.6375
0.67	-0.643571
0.669	-0.649286
0.668	-0.655
0.667	-0.660357
0.666	-0.666429
0.665	-0.672857
0.664	-0.678571
0.663	-0.684286
0.662	-0.690357
0.661	-0.696071
0.66	-0.702143
0.659	-0.707857
0.658	-0.713571
0.657	-0.719286
0.656	-0.725
0.655	-0.731071
0.654	-0.736429
0.653	-0.7425
0.652	-0.748571
0.651	-0.754286
0.65	-0.76
0.649	-0.766071
0.648	-0.771429
0.647	-0.7775
0.646	-0.783214
0.645	-0.788929
0.644	-0.794643
0.643	-0.800357
0.642	-0.806071
0.641	-0.811786
0.64	-0.817857
0.639	-0.823571
0.638	-0.829643
0.637	-0.835357
0.636	-0.841071
0.635	-0.846429
0.634	-0.8525
0.633	-0.858214
0.632	-0.863929
0.631	-0.87
0.63	-0.875714
0.629	-0.881429
0.628	-0.887143
0.627	-0.893214
0.626	-0.898929
0.625	-0.904643
0.624	-0.910357
0.623	-0.916071
0.622	-0.921429
0.621	-0.9275
0.62	-0.933214
0.619	-0.938571
0.618	-0.944643
0.617	-0.950357
0.616	-0.955714
0.615	-0.961786
0.614	-0.967857
0.613	-0.973571
0.612	-0.979286
0.611	-0.985
0.61	-0.990714
0.609	-0.996071
0.608	-1.00214
0.607	-1.00786
0.606	-1.01321
0.605	-1.01929
0.604	-1.025
0.603	-1.03036
0.602	-1.03643
0.601	-1.04214
0.6	-1.04786
0.599	-1.05357
0.598	-1.05929
0.597	-1.06464
0.596	-1.07036
0.595	-1.07607
0.594	-1.08179
0.593	-1.0875
0.592	-1.09286
0.591	-1.09857
0.59	-1.10393
0.589	-1.11036
0.588	-1.11607
0.587	-1.12143
0.586	-1.1275
0.585	-1.13286
0.584	-1.13857
0.583	-1.14429
0.582	-1.15036
0.581	-1.15571
0.58	-1.16107
0.579	-1.16679
0.578	-1.1725
0.577	-1.17786
0.576	-1.18393
0.575	-1.18964
0.574	-1.19536
0.573	-1.20107
0.572	-1.20679
0.571	-1.21179
0.57	-1.21786
0.569	-1.22321
0.568	-1.22857
0.567	-1.23429
0.566	-1.24
0.565	-1.24536
0.564	-1.25107
0.563	-1.25714
0.562	-1.26286
0.561	-1.26821
0.56	-1.27393
0.559	-1.27964
0.558	-1.285
0.557	-1.29071
0.556	-1.29643
0.555	-1.30179
0.554	-1.3075
0.553	-1.31321
0.552	-1.31857
0.551	-1.32429
0.55	-1.33036
0.549	-1.33571
0.548	-1.34107
0.547	-1.34679
0.546	-1.35214
0.545	-1.3575
0.544	-1.36321
0.543	-1.36893
0.542	-1.37429
0.541	-1.38
0.54	-1.38536
0.539	-1.39071
0.538	-1.39643
0.537	-1.40214
0.536	-1.4075
0.535	-1.41321
0.534	-1.41857
0.533	-1.42429
0.532	-1.43
0.531	-1.43536
0.53	-1.44107
0.529	-1.44643
0.528	-1.45179
0.527	-1.4575
0.526	-1.4625
0.525	-1.46857
0.524	-1.47393
0.523	-1.47929
0.522	-1.485
0.521	-1.49036
0.52	-1.49536
0.519	-1.50107
0.518	-1.50679
0.517	-1.51214
0.516	-1.5175
0.515	-1.52286
0.514	-1.52821
0.513	-1.53357
0.512	-1.53964
0.511	-1.54536
0.51	-1.55036
0.509	-1.55607
0.508	-1.56143
0.507	-1.56643
0.506	-1.5725
0.505	-1.57786
0.504	-1.58321
0.503	-1.58857
0.502	-1.59393
0.501	-1.59929
0.5	-1.60464
0.499	-1.61071
0.498	-1.61571
0.497	-1.62143
0.496	-1.62643
0.495	-1.63179
0.494	-1.63714
0.493	-1.6425
0.492	-1.64821
0.491	-1.65321
0.49	-1.65857
0.489	-1.66429
0.488	-1.66929
0.487	-1.675
0.486	-1.68036
0.485	-1.68571
0.484	-1.69107
0.483	-1.69643
0.482	-1.70179
0.481	-1.70714
0.48	-1.71286
0.479	-1.71821
0.478	-1.72321
0.477	-1.72857
0.476	-1.73393
0.475	-1.73893
0.474	-1.74464
0.473	-1.75036
0.472	-1.75536
0.471	-1.76071
0.47	-1.76607
0.469	-1.77107
0.468	-1.77643
0.467	-1.78179
0.466	-1.78714
0.465	-1.79214
0.464	-1.7975
0.463	-1.80286
0.462	-1.80786
0.461	-1.81357
0.46	-1.81929
0.459	-1.82429
0.458	-1.82964
0.457	-1.83464
0.456	-1.83964
0.455	-1.84536
0.454	-1.85071
0.453	-1.85607
0.452	-1.86107
0.451	-1.86643
0.45	-1.87143
0.449	-1.87643
0.448	-1.8825
0.447	-1.8875
0.446	-1.8925
0.445	-1.89786
0.444	-1.90321
0.443	-1.90786
0.442	-1.91357
0.441	-1.91893
0.44	-1.92357
0.439	-1.92893
0.438	-1.93393
0.437	-1.93893
0.436	-1.94429
0.435	-1.95
0.434	-1.955
0.433	-1.96
0.432	-1.96536
0.431	-1.97071
0.43	-1.97571
0.429	-1.98107
0.428	-1.98643
0.427	-1.99143
0.426	-1.99643
0.425	-2.00179
0.424	-2.00643
0.423	-2.01179
0.422	-2.0175
0.421	-2.0225
0.42	-2.0275
0.419	-2.0325
0.418	-2.03786
0.417	-2.04286
0.416	-2.04786
0.415	-2.05321
0.414	-2.05786
0.413	-2.06286
0.412	-2.06821
0.411	-2.07286
0.41	-2.07893
0.409	-2.085
0.408	-2.08964
0.407	-2.09464
0.406	-2.1
0.405	-2.10464
0.404	-2.10964
0.403	-2.115
0.402	-2.12
0.401	-2.125
0.4	-2.13
0.399	-2.13464
0.398	-2.13964
0.397	-2.145
0.396	-2.15036
0.395	-2.155
0.394	-2.16036
0.393	-2.16536
0.392	-2.17
0.391	-2.17536
0.39	-2.18036
0.389	-2.18536
0.388	-2.19036
0.387	-2.195
0.386	-2.2
0.385	-2.205
0.384	-2.21036
0.383	-2.21536
0.382	-2.22036
0.381	-2.225
0.38	-2.23036
0.379	-2.23464
0.378	-2.24036
0.377	-2.24536
0.376	-2.25
0.375	-2.255
0.374	-2.25964
0.373	-2.26464
0.372	-2.26964
0.371	-2.275
0.37	-2.28
0.369	-2.28464
0.368	-2.29
0.367	-2.295
0.366	-2.29929
0.365	-2.30464
0.364	-2.30964
0.363	-2.31429
0.362	-2.31929
0.361	-2.32393
0.36	-2.32893
0.359	-2.33393
0.358	-2.33929
0.357	-2.34357
0.356	-2.34857
0.355	-2.35357
0.354	-2.35821
0.353	-2.36286
0.352	-2.36821
0.351	-2.37321
0.35	-2.37786
0.349	-2.3825
0.348	-2.3875
0.347	-2.39179
0.346	-2.39714
0.345	-2.40214
0.344	-2.40679
0.343	-2.41143
0.342	-2.41643
0.341	-2.42107
0.34	-2.42571
0.339	-2.43107
0.338	-2.43536
0.337	-2.44036
0.336	-2.445
0.335	-2.45
0.334	-2.45464
0.333	-2.45964
0.332	-2.46464
0.331	-2.46893
0.33	-2.47357
0.329	-2.47857
0.328	-2.48286
0.327	-2.48786
0.326	-2.49286
0.325	-2.4975
0.324	-2.50179
0.323	-2.50679
0.322	-2.51107
0.321	-2.51607
0.32	-2.52107
0.319	-2.52571
0.318	-2.53036
0.317	-2.535
0.316	-2.53964
0.315	-2.54393
0.314	-2.54929
0.313	-2.55393
0.312	-2.55857
0.311	-2.56321
0.31	-2.5675
0.309	-2.57214
0.308	-2.57679
0.307	-2.58214
0.306	-2.58643
0.305	-2.59107
0.304	-2.59571
0.303	-2.60036
0.302	-2.605
0.301	-2.60964
0.3	-2.61393
0.299	-2.61857
0.298	-2.62321
0.297	-2.62786
0.296	-2.63214
0.295	-2.63714
0.294	-2.64179
0.293	-2.64607
0.292	-2.65071
0.291	-2.65536
0.29	-2.66
0.289	-2.66429
0.288	-2.66929
0.287	-2.67357
0.286	-2.67786
0.285	-2.68214
0.284	-2.68714
0.283	-2.69107
0.282	-2.69571
0.281	-2.70071
0.28	-2.705
0.279	-2.70964
0.278	-2.71393
0.277	-2.71857
0.276	-2.72286
0.275	-2.7275
0.274	-2.73214
0.273	-2.73643
0.272	-2.74107
0.271	-2.74536
0.27	-2.74929
0.269	-2.75429
0.268	-2.75857
0.267	-2.76286
0.266	-2.7675
0.265	-2.77179
0.264	-2.77571
0.263	-2.78071
0.262	-2.785
0.261	-2.78929
0.26	-2.79393
0.259	-2.79821
0.258	-2.8025
0.257	-2.80679
0.256	-2.81143
0.255	-2.81607
0.254	-2.82036
0.253	-2.82464
0.252	-2.82929
0.251	-2.83286
0.25	-2.8375
0.249	-2.84214
0.248	-2.84643
0.247	-2.85071
0.246	-2.855
0.245	-2.85893
0.244	-2.86357
0.243	-2.86821
0.242	-2.8725
0.241	-2.87679
0.24	-2.88071
0.239	-2.88536
0.238	-2.88929
0.237	-2.89357
0.236	-2.89821
0.235	-2.90179
0.234	-2.90607
0.233	-2.91036
0.232	-2.91429
0.231	-2.91893
0.23	-2.92357
0.229	-2.9275
0.228	-2.93179
0.227	-2.93571
0.226	-2.94036
0.225	-2.94393
0.224	-2.94857
0.223	-2.9525
0.222	-2.95679
0.221	-2.96107
0.22	-2.965
0.219	-2.96893
0.218	-2.97357
0.217	-2.97786
0.216	-2.98179
0.215	-2.98571
0.214	-2.99
0.213	-2.99393
0.212	-2.99821
0.211	-3.0025
0.21	-3.00679
0.209	-3.01071
0.208	-3.01464
0.207	-3.01893
0.206	-3.0225
0.205	-3.0275
0.204	-3.03179
0.203	-3.03536
0.202	-3.03964
0.201	-3.04357
0.2	-3.04786
0.199	-3.05179
0.198	-3.05607
0.197	-3.06
0.196	-3.06393
0.195	-3.06786
0.194	-3.07179
0.193	-3.07571
0.192	-3.08
0.191	-3.08429
0.19	-3.08786
0.189	-3.09214
0.188	-3.09607
0.187	-3.09964
0.186	-3.10393
0.185	-3.10821
0.184	-3.11179
0.183	-3.11607
0.182	-3.11964
0.181	-3.12357
0.18	-3.1275
0.179	-3.13179
0.178	-3.13571
0.177	-3.13964
0.176	-3.14357
0.175	-3.1475
0.174	-3.15107
0.173	-3.15536
0.172	-3.15929
0.171	-3.16286
0.17	-3.16714
0.169	-3.17107
0.168	-3.17429
0.167	-3.17857
0.166	-3.1825
0.165	-3.18643
0.164	-3.19036
0.163	-3.19393
0.162	-3.19786
0.161	-3.20143
0.16	-3.20571
0.159	-3.20929
0.158	-3.21286
0.157	-3.21679
0.156	-3.22071
0.155	-3.22393
0.154	-3.22821
0.153	-3.2325
0.152	-3.23607
0.151	-3.23964
0.15	-3.24357
0.149	-3.24714
0.148	-3.25071
0.147	-3.25464
0.146	-3.25821
0.145	-3.26214
0.144	-3.26571
0.143	-3.26964
0.142	-3.27286
0.141	-3.27714
0.14	-3.28107
0.139	-3.28429
0.138	-3.28821
0.137	-3.29214
0.136	-3.29536
0.135	-3.29929
0.134	-3.30321
0.133	-3.30643
0.132	-3.31036
0.131	-3.31393
0.13	-3.3175
0.129	-3.32071
0.128	-3.325
0.127	-3.32857
0.126	-3.33214
0.125	-3.33571
0.124	-3.33964
0.123	-3.34286
0.122	-3.34643
0.121	-3.35071
0.12	-3.35393
0.119	-3.3575
0.118	-3.36107
0.117	-3.36429
0.116	-3.36821
0.115	-3.37179
0.114	-3.37536
0.113	-3.37893
0.112	-3.3825
0.111	-3.38607
0.11	-3.38929
0.109	-3.39321
0.108	-3.39679
0.107	-3.4
0.106	-3.40357
0.105	-3.40714
0.104	-3.41036
0.103	-3.41393
0.102	-3.41786
0.101	-3.42143
0.1	-3.425
0.099	-3.42857
0.098	-3.43179
0.097	-3.43536
0.096	-3.43857
0.095	-3.4425
0.094	-3.44571
0.093	-3.44893
0.092	-3.4525
0.091	-3.45571
0.09	-3.45929
0.089	-3.46286
0.088	-3.46607
0.087	-3.46964
0.086	-3.47286
0.085	-3.47607
0.084	-3.47964
0.083	-3.48321
0.082	-3.48643
0.081	-3.48964
0.08	-3.49321
0.079	-3.49643
0.078	-3.49964
0.077	-3.50321
0.076	-3.50679
0.075	-3.51
0.074	-3.51321
0.073	-3.51679
0.072	-3.51964
0.071	-3.52321
0.07	-3.52679
0.069	-3.52964
0.068	-3.53321
0.067	-3.53643
0.066	-3.53964
0.065	-3.54286
0.064	-3.54643
0.063	-3.55
0.062	-3.55286
0.061	-3.55607
0.06	-3.55929
0.059	-3.5625
0.058	-3.56607
0.057	-3.56929
0.056	-3.57143
0.055	-3.575
0.054	-3.57857
0.053	-3.58214
0.052	-3.58571
0.051	-3.58929
0.05	-3.59286
0.049	-3.59643
0.048	-3.59643
0.047	-3.6
0.046	-3.60357
0.045	-3.60714
0.044	-3.61071
0.043	-3.61429
0.042	-3.61786
0.041	-3.62143
0.04	-3.62143
0.039	-3.625
0.038	-3.62857
0.037	-3.63214
0.036	-3.63571
0.035	-3.63929
0.034	-3.64286
0.033	-3.64643
0.032	-3.64643
0.031	-3.65
0.03	-3.65357
0.029	-3.65714
0.028	-3.66071
0.027	-3.66429
0.026	-3.66786
0.025	-3.67143
0.024	-3.67143
0.023	-3.675
0.022	-3.67857
0.021	-3.68214
0.02	-3.68571
0.019	-3.68929
0.018	-3.68929
0.017	-3.69286
0.016	-3.69643
0.015	-3.7
0.014	-3.70357
0.013	-3.70714
0.012	-3.71071
0.011	-3.71071
0.01	-3.71429
0.009	-3.71786
0.008	-3.72143
0.007	-3.725
0.006	-3.725
0.005	-3.72857
0.004	-3.73214
0.003	-3.73571
0.002	-3.73929
[truncated: 1 more rows]

## Sheet: sr_0.16
U	I
0	-4.03929
0.001	-3.91786
0.002	-3.81786
0.003	-3.73214
0.004	-3.65357
0.005	-3.58214
0.006	-3.51429
0.007	-3.45179
0.008	-3.39357
0.009	-3.3375
0.01	-3.28429
0.011	-3.23357
0.012	-3.18429
0.013	-3.13679
0.014	-3.09143
0.015	-3.0475
0.016	-3.005
0.017	-2.96321
0.018	-2.92286
0.019	-2.88357
0.02	-2.845
0.021	-2.80821
0.022	-2.77143
0.023	-2.73571
0.024	-2.70071
0.025	-2.66643
0.026	-2.6325
0.027	-2.6
0.028	-2.56786
0.029	-2.53607
0.03	-2.505
0.031	-2.47464
0.032	-2.44429
0.033	-2.41429
0.034	-2.38536
0.035	-2.35643
0.036	-2.32821
0.037	-2.30036
0.038	-2.2725
0.039	-2.245
0.04	-2.21857
0.041	-2.1925
0.042	-2.16607
0.043	-2.14071
0.044	-2.115
0.045	-2.08964
0.046	-2.06464
0.047	-2.04036
0.048	-2.01607
0.049	-1.99179
0.05	-1.96821
0.051	-1.94393
0.052	-1.92071
0.053	-1.89821
0.054	-1.87536
0.055	-1.8525
0.056	-1.83071
0.057	-1.80821
0.058	-1.78643
0.059	-1.765
0.06	-1.74321
0.061	-1.72214
0.062	-1.70107
0.063	-1.67964
0.064	-1.65857
0.065	-1.63821
0.066	-1.61821
0.067	-1.59786
0.068	-1.5775
0.069	-1.55786
0.07	-1.53786
0.071	-1.51821
0.072	-1.49893
0.073	-1.47964
0.074	-1.46071
0.075	-1.44179
0.076	-1.4225
0.077	-1.40321
0.078	-1.385
0.079	-1.36643
0.08	-1.34821
0.081	-1.33
0.082	-1.31214
0.083	-1.29393
0.084	-1.27607
0.085	-1.25857
0.086	-1.24071
0.087	-1.22321
0.088	-1.20607
0.089	-1.18893
0.09	-1.17107
0.091	-1.15429
0.092	-1.13714
0.093	-1.12036
0.094	-1.10393
0.095	-1.08714
0.096	-1.07036
0.097	-1.05393
0.098	-1.03786
0.099	-1.02143
0.1	-1.005
0.101	-0.989286
0.102	-0.972857
0.103	-0.956786
0.104	-0.941429
0.105	-0.926071
0.106	-0.910714
0.107	-0.894643
0.108	-0.879286
0.109	-0.863929
0.11	-0.848571
0.111	-0.833571
0.112	-0.818214
0.113	-0.803214
0.114	-0.788214
0.115	-0.773214
0.116	-0.757857
0.117	-0.743929
0.118	-0.728929
0.119	-0.713929
0.12	-0.7
0.121	-0.685357
0.122	-0.670357
0.123	-0.656429
0.124	-0.642143
0.125	-0.628214
0.126	-0.613929
0.127	-0.599643
0.128	-0.585357
0.129	-0.571429
0.13	-0.557857
0.131	-0.543929
0.132	-0.53
0.133	-0.516429
0.134	-0.502857
0.135	-0.488929
0.136	-0.476071
0.137	-0.4625
0.138	-0.448929
0.139	-0.435714
0.14	-0.422143
0.141	-0.408571
0.142	-0.395714
0.143	-0.3825
0.144	-0.369643
0.145	-0.356679
0.146	-0.343714
0.147	-0.33075
0.148	-0.317679
0.149	-0.305107
0.15	-0.29225
0.151	-0.279214
0.152	-0.266964
0.153	-0.253929
0.154	-0.240964
0.155	-0.229
0.156	-0.21675
0.157	-0.204393
0.158	-0.192036
0.159	-0.179679
0.16	-0.16725
0.161	-0.154821
0.162	-0.143036
0.163	-0.130821
0.164	-0.118571
0.165	-0.106643
0.166	-0.0944286
0.167	-0.0822143
0.168	-0.0708571
0.169	-0.059
0.17	-0.0472857
0.171	-0.03565
0.172	-0.0235214
0.173	-0.011575
0.174	0.000124714
0.175	0.0114857
0.176	0.0232571
0.177	0.0348643
0.178	0.04625
0.179	0.0577143
0.18	0.0695
0.181	0.0803571
0.182	0.0917857
0.183	0.103143
0.184	0.114143
0.185	0.125429
0.186	0.136536
0.187	0.147464
0.188	0.158714
0.189	0.169857
0.19	0.180786
0.191	0.191643
0.192	0.202821
0.193	0.213964
0.194	0.224464
0.195	0.2355
0.196	0.246214
0.197	0.256929
0.198	0.267857
0.199	0.278893
0.2	0.289357
0.201	0.299964
0.202	0.310714
0.203	0.321107
0.204	0.331893
0.205	0.342821
0.206	0.353107
0.207	0.363571
0.208	0.373929
0.209	0.384286
0.21	0.394286
0.211	0.404643
0.212	0.415357
0.213	0.425
0.214	0.435357
0.215	0.445714
0.216	0.455714
0.217	0.466071
0.218	0.476429
0.219	0.486071
0.22	0.496071
0.221	0.506071
0.222	0.516071
0.223	0.526071
0.224	0.536071
0.225	0.546071
0.226	0.555714
0.227	0.565714
0.228	0.575714
0.229	0.585
0.23	0.595
0.231	0.605357
0.232	0.614286
0.233	0.623929
0.234	0.633571
0.235	0.643214
0.236	0.652857
0.237	0.6625
0.238	0.671786
0.239	0.681429
0.24	0.690714
0.241	0.700357
0.242	0.709643
0.243	0.719286
0.244	0.728929
0.245	0.737857
0.246	0.747143
0.247	0.756429
0.248	0.765
0.249	0.774643
0.25	0.784286
0.251	0.793214
0.252	0.8025
0.253	0.811786
0.254	0.820714
0.255	0.829643
0.256	0.839286
0.257	0.848214
0.258	0.856786
0.259	0.865714
0.26	0.875
0.261	0.883571
0.262	0.8925
0.263	0.901429
0.264	0.91
0.265	0.918929
0.266	0.927857
0.267	0.936429
0.268	0.945714
0.269	0.954643
0.27	0.962857
0.271	0.971786
0.272	0.98
0.273	0.988929
0.274	0.9975
0.275	1.00607
0.276	1.015
0.277	1.02321
0.278	1.03179
0.279	1.04036
0.28	1.04821
0.281	1.05714
0.282	1.06607
0.283	1.07357
0.284	1.08214
0.285	1.09036
0.286	1.09893
0.287	1.10714
0.288	1.11571
0.289	1.12393
0.29	1.13214
0.291	1.14036
0.292	1.14893
0.293	1.15679
0.294	1.165
0.295	1.17357
0.296	1.18107
0.297	1.18929
0.298	1.1975
0.299	1.20536
0.3	1.21321
0.301	1.22179
0.302	1.22929
0.303	1.2375
0.304	1.24536
0.305	1.25321
0.306	1.26107
0.307	1.26929
0.308	1.27714
0.309	1.28464
0.31	1.2925
0.311	1.30036
0.312	1.30786
0.313	1.31571
0.314	1.32357
0.315	1.33071
0.316	1.33857
0.317	1.34643
0.318	1.35393
0.319	1.36179
0.32	1.36964
0.321	1.37714
0.322	1.38464
0.323	1.39214
0.324	1.4
0.325	1.40679
0.326	1.41464
0.327	1.4225
0.328	1.42929
0.329	1.43679
0.33	1.44464
0.331	1.45179
0.332	1.45929
0.333	1.46679
0.334	1.47393
0.335	1.48107
0.336	1.48821
0.337	1.49571
0.338	1.50286
0.339	1.51
0.34	1.5175
0.341	1.52429
0.342	1.53143
0.343	1.53893
0.344	1.54571
0.345	1.55321
0.346	1.56071
0.347	1.56786
0.348	1.57464
0.349	1.58143
0.35	1.58821
0.351	1.59536
0.352	1.6025
0.353	1.60964
0.354	1.61643
0.355	1.62321
0.356	1.63
0.357	1.63714
0.358	1.64429
0.359	1.65179
0.36	1.65786
0.361	1.66429
0.362	1.67143
0.363	1.67786
0.364	1.685
0.365	1.69179
0.366	1.69821
0.367	1.705
0.368	1.71179
0.369	1.71821
0.37	1.725
0.371	1.73179
0.372	1.73857
0.373	1.74464
0.374	1.75107
0.375	1.75786
0.376	1.76429
0.377	1.77071
0.378	1.77786
0.379	1.78357
0.38	1.79036
0.381	1.79679
0.382	1.80321
0.383	1.80964
0.384	1.81643
0.385	1.82286
0.386	1.82893
0.387	1.835
0.388	1.84179
0.389	1.8475
0.39	1.85429
0.391	1.86071
0.392	1.86643
0.393	1.8725
0.394	1.87893
0.395	1.88464
0.396	1.89107
0.397	1.89786
0.398	1.90357
0.399	1.90964
0.4	1.91571
0.401	1.92179
0.402	1.92786
0.403	1.93393
0.404	1.94036
0.405	1.94607
0.406	1.95214
0.407	1.95821
0.408	1.96393
0.409	1.97036
0.41	1.97786
0.411	1.98286
0.412	1.98893
0.413	1.99429
0.414	2.00036
0.415	2.00607
0.416	2.01179
0.417	2.0175
0.418	2.02286
0.419	2.02857
0.42	2.03464
0.421	2.04
0.422	2.04607
0.423	2.05214
0.424	2.05714
0.425	2.06286
0.426	2.06857
0.427	2.07429
0.428	2.07964
0.429	2.08571
0.43	2.09071
0.431	2.09643
0.432	2.10179
0.433	2.1075
0.434	2.11286
0.435	2.11893
0.436	2.12429
0.437	2.12929
0.438	2.13464
0.439	2.14036
0.44	2.14536
0.441	2.15071
0.442	2.15643
0.443	2.16143
0.444	2.16679
0.445	2.17214
0.446	2.17714
0.447	2.1825
0.448	2.18821
0.449	2.19321
0.45	2.19857
0.451	2.20357
0.452	2.20893
0.453	2.21393
0.454	2.21929
0.455	2.22464
0.456	2.22929
0.457	2.23429
0.458	2.23964
0.459	2.24464
0.46	2.25
0.461	2.25571
0.462	2.26036
0.463	2.265
0.464	2.27
0.465	2.275
0.466	2.27964
0.467	2.28464
0.468	2.28964
0.469	2.29429
0.47	2.29929
0.471	2.30429
0.472	2.30857
0.473	2.31393
0.474	2.31893
0.475	2.32357
0.476	2.32786
0.477	2.33286
0.478	2.3375
0.479	2.34214
0.48	2.34714
0.481	2.35214
0.482	2.35643
0.483	2.36107
0.484	2.36571
0.485	2.37036
0.486	2.375
0.487	2.38
0.488	2.38393
0.489	2.38857
0.49	2.39321
0.491	2.3975
0.492	2.40214
0.493	2.40679
0.494	2.41107
0.495	2.41536
0.496	2.42
0.497	2.42464
0.498	2.42893
0.499	2.43357
0.5	2.43786
0.501	2.44179
0.502	2.44607
0.503	2.45071
0.504	2.45464
0.505	2.45893
0.506	2.46357
0.507	2.4675
0.508	2.47214
0.509	2.47607
0.51	2.48036
0.511	2.48429
0.512	2.48893
0.513	2.49321
0.514	2.49714
0.515	2.50143
0.516	2.50536
0.517	2.50929
0.518	2.51357
0.519	2.5175
0.52	2.52143
0.521	2.52536
0.522	2.52964
0.523	2.53357
0.524	2.5375
0.525	2.54179
0.526	2.54536
0.527	2.54929
0.528	2.55321
0.529	2.55714
0.53	2.56071
0.531	2.56464
0.532	2.56857
0.533	2.57214
0.534	2.57607
0.535	2.58
0.536	2.58357
0.537	2.5875
0.538	2.59143
0.539	2.595
0.54	2.59893
0.541	2.6025
0.542	2.60571
0.543	2.60964
0.544	2.61321
0.545	2.61714
0.546	2.62036
0.547	2.62393
0.548	2.62786
0.549	2.63107
0.55	2.635
0.551	2.63893
0.552	2.64179
0.553	2.64536
0.554	2.64893
0.555	2.65214
0.556	2.65571
0.557	2.65929
0.558	2.66286
0.559	2.66607
0.56	2.66929
0.561	2.67286
0.562	2.67607
0.563	2.68
0.564	2.68321
0.565	2.68607
0.566	2.68964
0.567	2.69286
0.568	2.69571
0.569	2.69929
0.57	2.7025
0.571	2.70536
0.572	2.70857
0.573	2.71179
0.574	2.715
0.575	2.71821
0.576	2.72179
0.577	2.72464
0.578	2.72714
0.579	2.73036
0.58	2.73357
0.581	2.73643
0.582	2.73964
0.583	2.74321
0.584	2.74571
0.585	2.74857
0.586	2.75179
0.587	2.75464
0.588	2.7575
0.589	2.76107
0.59	2.76357
0.591	2.76643
0.592	2.76929
0.593	2.77214
0.594	2.775
0.595	2.77786
0.596	2.78107
0.597	2.78357
0.598	2.78643
0.599	2.78929
0.6	2.79214
0.601	2.795
0.602	2.79786
0.603	2.80036
0.604	2.80321
0.605	2.80571
0.606	2.80821
0.607	2.81107
0.608	2.81393
0.609	2.81643
0.61	2.81929
0.611	2.82143
0.612	2.82464
0.613	2.82679
0.614	2.83
0.615	2.83286
0.616	2.835
0.617	2.83786
0.618	2.84
0.619	2.8425
0.62	2.845
0.621	2.8475
0.622	2.85
0.623	2.85214
0.624	2.855
0.625	2.85714
0.626	2.85964
0.627	2.86214
0.628	2.86464
0.629	2.86679
0.63	2.86929
0.631	2.87143
0.632	2.87357
0.633	2.87607
0.634	2.87857
0.635	2.88071
0.636	2.88321
0.637	2.88536
0.638	2.88786
0.639	2.89
0.64	2.8925
0.641	2.89464
0.642	2.89679
0.643	2.89893
0.644	2.90143
0.645	2.90321
0.646	2.90571
0.647	2.90821
0.648	2.91
0.649	2.91214
0.65	2.91464
0.651	2.91643
0.652	2.91857
0.653	2.92107
0.654	2.92286
0.655	2.925
0.656	2.92679
0.657	2.92929
0.658	2.93143
0.659	2.93321
0.66	2.93536
0.661	2.9375
0.662	2.93929
0.663	2.94143
0.664	2.94321
0.665	2.94571
0.666	2.94786
0.667	2.94964
0.668	2.95143
0.669	2.95321
0.67	2.955
0.671	2.95714
0.672	2.95929
0.673	2.96107
0.674	2.96286
0.675	2.965
0.676	2.96714
0.677	2.96893
0.678	2.97071
0.679	2.97286
0.68	2.97429
0.681	2.97607
0.682	2.97821
0.683	2.98
0.684	2.98179
0.685	2.98393
0.686	2.98536
0.687	2.9875
0.688	2.98893
0.689	2.99071
0.69	2.9925
0.691	2.99464
0.692	2.99643
0.693	2.99786
0.694	2.99964
0.695	3.00143
0.696	3.00286
0.697	3.00464
0.698	3.00679
0.699	3.00786
0.7	3.01
0.701	3.01179
0.702	3.01321
0.703	3.01464
0.704	3.01714
0.705	3.01857
0.706	3.02036
0.707	3.02143
0.708	3.02357
0.709	3.025
0.71	3.02679
0.711	3.02857
0.712	3.03
0.713	3.03179
0.714	3.03321
0.715	3.035
0.716	3.03679
0.717	3.03821
0.718	3.04
0.719	3.04143
0.72	3.0425
0.721	3.04429
0.722	3.04571
0.723	3.0475
0.724	3.04893
0.725	3.05036
0.726	3.05214
0.727	3.05357
0.728	3.055
0.729	3.05679
0.73	3.05857
0.731	3.05964
0.732	3.06143
0.733	3.0625
0.734	3.06393
0.735	3.06571
0.736	3.06714
0.737	3.06893
0.738	3.07
0.739	3.07179
0.74	3.07357
0.741	3.07429
0.742	3.07643
0.743	3.07786
0.744	3.07929
0.745	3.08036
0.746	3.08179
0.747	3.08321
0.748	3.08464
0.749	3.08607
0.75	3.0875
0.751	3.08893
0.752	3.09036
0.753	3.09179
0.754	3.09321
0.755	3.095
0.756	3.09643
0.757	3.0975
0.758	3.09893
0.759	3.10036
0.76	3.10143
0.761	3.10321
0.762	3.10464
0.763	3.10571
0.764	3.10714
0.765	3.10857
0.766	3.10964
0.767	3.11143
0.768	3.11321
0.769	3.11429
0.77	3.11536
0.771	3.11679
0.772	3.11821
0.773	3.11929
0.774	3.12071
0.775	3.12214
0.776	3.12321
0.777	3.12429
0.778	3.12571
0.779	3.12714
0.78	3.12857
0.781	3.13
0.782	3.13107
0.783	3.1325
0.784	3.13357
0.785	3.135
0.786	3.13607
0.787	3.1375
0.788	3.13893
0.789	3.14
0.79	3.14107
0.791	3.14286
0.792	3.14393
0.793	3.14536
0.794	3.14714
0.795	3.1475
0.796	3.14893
0.797	3.15
0.798	3.15107
0.799	3.1525
0.8	3.15429
0.801	3.15536
0.802	3.15643
0.803	3.15786
0.804	3.15893
0.805	3.16036
0.806	3.16179
0.807	3.16321
0.808	3.16429
0.809	3.16536
0.81	3.16679
0.811	3.16786
0.812	3.16929
0.813	3.17036
0.814	3.17143
0.815	3.17286
0.816	3.17393
0.817	3.17536
0.818	3.17679
0.819	3.17964
0.82	3.18107
0.821	3.18143
0.822	3.1825
0.823	3.18393
0.824	3.18464
0.825	3.18607
0.826	3.1875
0.827	3.18857
0.828	3.18964
0.829	3.19071
0.83	3.19179
0.831	3.19321
0.832	3.19464
0.833	3.19571
0.834	3.19714
0.835	3.19786
0.836	3.19929
0.837	3.20036
0.838	3.20143
0.839	3.20321
0.84	3.20393
0.841	3.20536
0.842	3.20643
0.843	3.20786
0.844	3.20893
0.845	3.21071
0.846	3.21143
0.847	3.2125
0.848	3.21357
0.849	3.215
0.85	3.21607
0.851	3.2175
0.852	3.21893
0.853	3.21964
0.854	3.22071
0.855	3.2225
0.856	3.22321
0.857	3.22464
0.858	3.22607
0.859	3.22714
0.86	3.22857
0.861	3.22964
0.862	3.23071
0.863	3.23214
0.864	3.23357
0.865	3.23464
0.866	3.23571
0.867	3.23679
0.868	3.23857
0.869	3.23929
0.87	3.24107
0.871	3.24214
0.872	3.24321
0.873	3.24464
0.874	3.24571
0.875	3.24714
0.876	3.24821
0.877	3.24964
0.878	3.25071
0.879	3.25214
0.88	3.25321
0.881	3.25464
0.882	3.25571
0.883	3.25714
0.884	3.25857
0.885	3.25929
0.886	3.26071
0.887	3.26214
0.888	3.26286
0.889	3.26464
0.89	3.26607
0.891	3.26714
0.892	3.26857
0.893	3.26964
0.894	3.27071
0.895	3.2725
0.896	3.27393
0.897	3.27536
0.898	3.27607
0.899	3.2775
0.9	3.27857
0.901	3.28
0.902	3.28107
0.903	3.28286
0.904	3.28393
0.905	3.285
0.906	3.28643
0.907	3.2875
0.908	3.28929
0.909	3.29071
0.91	3.29179
0.911	3.29321
0.912	3.29464
0.913	3.29571
0.914	3.29714
0.915	3.29857
0.916	3.30036
0.917	3.30107
0.918	3.30286
0.919	3.30393
0.92	3.305
0.921	3.30679
0.922	3.30857
0.923	3.30964
0.924	3.31107
0.925	3.3125
0.926	3.31357
0.927	3.315
0.928	3.31643
0.929	3.31786
0.93	3.31929
0.931	3.32036
0.932	3.32214
0.933	3.32321
0.934	3.325
0.935	3.32679
0.936	3.3275
0.937	3.32929
0.938	3.33071
0.939	3.33214
0.94	3.33357
0.941	3.33536
0.942	3.33643
0.943	3.33821
0.944	3.33964
0.945	3.34107
0.946	3.3425
0.947	3.34429
0.948	3.34571
0.949	3.34679
0.95	3.34857
0.951	3.35
0.952	3.35143
0.953	3.35321
0.954	3.355
0.955	3.35607
0.956	3.35786
0.957	3.35929
0.958	3.36071
0.959	3.3625
0.96	3.36429
0.961	3.36607
0.962	3.36714
0.963	3.36893
0.964	3.37036
0.965	3.37214
0.966	3.37393
0.967	3.37571
0.968	3.37679
0.969	3.37857
0.97	3.38036
0.971	3.38179
0.972	3.38357
0.973	3.38571
0.974	3.38714
0.975	3.38893
0.976	3.39036
0.977	3.39179
0.978	3.39357
0.979	3.39536
0.98	3.3975
0.981	3.39857
0.982	3.40036
0.983	3.4025
0.984	3.40393
0.985	3.40607
0.986	3.40821
0.987	3.40964
0.988	3.41107
0.989	3.41286
0.99	3.41464
0.991	3.41679
0.992	3.41893
0.993	3.42036
0.994	3.42214
0.995	3.42393
0.996	3.42607
0.997	3.42786
0.998	3.42964
0.999	3.43179
1	3.38821
0.999	3.2825
0.998	3.20036
0.997	3.13143
0.996	3.07036
0.995	3.015
0.994	2.96464
0.993	2.91786
0.992	2.87321
0.991	2.83214
0.99	2.7925
0.989	2.755
0.988	2.71893
0.987	2.685
0.986	2.65143
0.985	2.61929
0.984	2.58857
0.983	2.55857
0.982	2.52964
0.981	2.50143
0.98	2.47357
0.979	2.44679
0.978	2.42071
0.977	2.39571
0.976	2.37071
0.975	2.34643
0.974	2.32286
0.973	2.29929
0.972	2.27607
0.971	2.25393
0.97	2.23143
0.969	2.20964
0.968	2.18893
0.967	2.16786
0.966	2.14714
0.965	2.12714
0.964	2.10714
0.963	2.08786
0.962	2.06857
0.961	2.04964
0.96	2.03036
0.959	2.01214
0.958	1.99429
0.957	1.97607
0.956	1.95821
0.955	1.94107
0.954	1.92321
0.953	1.90607
0.952	1.88929
0.951	1.87286
0.95	1.85643
0.949	1.84036
0.948	1.82393
0.947	1.80786
0.946	1.79214
0.945	1.77643
0.944	1.76071
0.943	1.74536
0.942	1.73071
0.941	1.71536
0.94	1.70071
0.939	1.68607
0.938	1.67107
0.937	1.65679
0.936	1.64286
0.935	1.62821
0.934	1.61429
0.933	1.6
0.932	1.58643
0.931	1.57286
0.93	1.55929
0.929	1.54571
0.928	1.53214
0.927	1.51893
0.926	1.50607
0.925	1.49286
0.924	1.47964
0.923	1.46714
0.922	1.45429
0.921	1.44143
0.92	1.42893
0.919	1.41643
0.918	1.40393
0.917	1.39179
0.916	1.37929
0.915	1.36714
0.914	1.355
0.913	1.34321
0.912	1.33107
0.911	1.31929
0.91	1.30821
0.909	1.29571
0.908	1.28429
0.907	1.27286
0.906	1.26107
0.905	1.25
0.904	1.23893
0.903	1.2275
0.902	1.21607
0.901	1.20536
0.9	1.19429
0.899	1.18321
0.898	1.17214
0.897	1.16179
0.896	1.15036
0.895	1.13964
0.894	1.12893
0.893	1.11821
0.892	1.1075
0.891	1.09714
0.89	1.08643
0.889	1.07607
0.888	1.06571
0.887	1.05536
0.886	1.045
0.885	1.035
0.884	1.025
0.883	1.01429
0.882	1.00464
0.881	0.994286
0.88	0.984643
0.879	0.974286
0.878	0.964643
0.877	0.954643
0.876	0.944643
0.875	0.935357
0.874	0.925357
0.873	0.915714
0.872	0.906429
0.871	0.896429
0.87	0.886786
0.869	0.8775
0.868	0.867857
0.867	0.858214
0.866	0.848929
0.865	0.839643
0.864	0.830357
0.863	0.820714
0.862	0.811786
0.861	0.8025
0.86	0.792857
0.859	0.784286
0.858	0.775
0.857	0.765714
0.856	0.756786
0.855	0.7475
0.854	0.738929
0.853	0.73
0.852	0.721071
0.851	0.712143
0.85	0.703214
0.849	0.694286
0.848	0.685714
0.847	0.676786
0.846	0.668571
0.845	0.659286
0.844	0.650357
0.843	0.641786
0.842	0.633214
0.841	0.624286
0.84	0.616429
0.839	0.6075
0.838	0.598929
0.837	0.590714
0.836	0.582143
0.835	0.573571
0.834	0.565357
0.833	0.557143
0.832	0.548214
0.831	0.539643
0.83	0.531786
0.829	0.523214
0.828	0.515
0.827	0.507143
0.826	0.498571
0.825	0.490357
0.824	0.482143
0.823	0.474286
0.822	0.466071
0.821	0.458214
0.82	0.45
0.819	0.439643
0.818	0.432143
0.817	0.424286
0.816	0.416429
0.815	0.408214
0.814	0.400714
0.813	0.3925
0.812	0.384643
0.811	0.377143
0.81	0.368929
0.809	0.361071
0.808	0.353571
0.807	0.3455
0.806	0.337321
0.805	0.329714
0.804	0.322179
0.803	0.314286
0.802	0.306714
0.801	0.299107
0.8	0.291071
0.799	0.283536
0.798	0.276
0.797	0.26825
0.796	0.260321
0.795	0.252929
0.794	0.245036
0.793	0.237286
0.792	0.229929
0.791	0.222071
0.79	0.214536
0.789	0.207107
0.788	0.199786
0.787	0.192107
0.786	0.184821
0.785	0.177571
0.784	0.169857
0.783	0.162393
0.782	0.155393
0.781	0.1475
0.78	0.139786
0.779	0.132536
0.778	0.125321
0.777	0.118
0.776	0.111036
0.775	0.103464
0.774	0.096
0.773	0.0888214
0.772	0.0813929
0.771	0.0743929
0.77	0.0670714
0.769	0.0598571
0.768	0.0521786
0.767	0.0449643
0.766	0.0379643
0.765	0.0305536
0.764	0.0234
0.763	0.0163036
0.762	0.00890357
0.761	0.00162071
0.76	-0.00538571
0.759	-0.0126179
0.758	-0.019825
0.757	-0.0266964
0.756	-0.0340143
0.755	-0.0414643
0.754	-0.0485357
0.753	-0.0555714
0.752	-0.0626786
0.751	-0.0698214
0.75	-0.0766071
0.749	-0.0839643
0.748	-0.0909643
0.747	-0.0976071
0.746	-0.10475
0.745	-0.111821
0.744	-0.1185
0.743	-0.125893
0.742	-0.133214
0.741	-0.140036
0.74	-0.146893
0.739	-0.153893
0.738	-0.160714
0.737	-0.167679
0.736	-0.174857
0.735	-0.182036
0.734	-0.188536
0.733	-0.195607
0.732	-0.20275
0.731	-0.208964
0.73	-0.2165
0.729	-0.223536
0.728	-0.230036
0.727	-0.236893
0.726	-0.24375
0.725	-0.250786
0.724	-0.257536
0.723	-0.264464
0.722	-0.271429
0.721	-0.278
0.72	-0.284929
0.719	-0.291714
0.718	-0.29825
0.717	-0.305571
0.716	-0.312714
0.715	-0.31925
0.714	-0.326179
0.713	-0.333
0.712	-0.339571
0.711	-0.346393
0.71	-0.353429
0.709	-0.36
0.708	-0.366786
0.707	-0.373214
0.706	-0.38
0.705	-0.386429
0.704	-0.393571
0.703	-0.400714
0.702	-0.407143
0.701	-0.413929
0.7	-0.420714
0.699	-0.427143
0.698	-0.433929
0.697	-0.441071
0.696	-0.447143
0.695	-0.454286
0.694	-0.460714
0.693	-0.4675
0.692	-0.473929
0.691	-0.481071
0.69	-0.487857
0.689	-0.494286
0.688	-0.501071
0.687	-0.507857
0.686	-0.513929
0.685	-0.521071
0.684	-0.5275
0.683	-0.533929
0.682	-0.540714
0.681	-0.547143
0.68	-0.553571
0.679	-0.560714
0.678	-0.5675
0.677	-0.573929
0.676	-0.580714
0.675	-0.5875
0.674	-0.593929
0.673	-0.600357
0.672	-0.607143
0.671	-0.613929
0.67	-0.620357
0.669	-0.626786
0.668	-0.633214
0.667	-0.639643
0.666	-0.646786
0.665	-0.653571
0.664	-0.66
0.663	-0.666429
0.662	-0.673214
0.661	-0.679643
0.66	-0.686071
0.659	-0.692857
0.658	-0.699643
0.657	-0.706071
0.656	-0.7125
0.655	-0.718929
0.654	-0.725357
0.653	-0.732143
0.652	-0.738929
0.651	-0.745357
0.65	-0.751786
0.649	-0.758214
0.648	-0.765
0.647	-0.771429
0.646	-0.778214
0.645	-0.784286
0.644	-0.791071
0.643	-0.797143
0.642	-0.803929
0.641	-0.81
0.64	-0.817143
0.639	-0.823571
0.638	-0.83
0.637	-0.836786
0.636	-0.843214
0.635	-0.849286
0.634	-0.856071
0.633	-0.862857
0.632	-0.868929
0.631	-0.875714
0.63	-0.882143
0.629	-0.888571
0.628	-0.895
0.627	-0.901786
0.626	-0.908571
0.625	-0.915
0.624	-0.921071
0.623	-0.9275
0.622	-0.933571
0.621	-0.940714
0.62	-0.947143
0.619	-0.953214
0.618	-0.96
0.617	-0.966071
0.616	-0.9725
0.615	-0.979286
0.614	-0.986429
0.613	-0.9925
0.612	-0.998929
0.611	-1.00536
0.61	-1.01179
0.609	-1.01821
0.608	-1.02464
0.607	-1.03143
0.606	-1.0375
0.605	-1.04393
0.604	-1.05071
0.603	-1.05643
0.602	-1.06357
0.601	-1.07
0.6	-1.07643
0.599	-1.08286
0.598	-1.08929
0.597	-1.09536
0.596	-1.10214
0.595	-1.10857
0.594	-1.115
0.593	-1.12143
0.592	-1.1275
0.591	-1.13393
0.59	-1.14036
0.589	-1.14714
0.588	-1.15357
0.587	-1.16
0.586	-1.16679
0.585	-1.17286
0.584	-1.17893
0.583	-1.18571
0.582	-1.19214
0.581	-1.19857
0.58	-1.205
0.579	-1.21143
0.578	-1.2175
0.577	-1.22357
0.576	-1.23071
0.575	-1.23714
0.574	-1.24321
0.573	-1.24964
0.572	-1.25643
0.571	-1.2625
0.57	-1.26893
0.569	-1.27571
0.568	-1.28179
0.567	-1.28821
0.566	-1.29429
0.565	-1.30036
0.564	-1.30714
0.563	-1.31357
0.562	-1.32036
0.561	-1.32679
0.56	-1.33286
0.559	-1.33964
0.558	-1.34536
0.557	-1.35214
0.556	-1.35821
0.555	-1.36429
0.554	-1.37107
0.553	-1.3775
0.552	-1.38321
0.551	-1.39
0.55	-1.39679
0.549	-1.40286
0.548	-1.40929
0.547	-1.41536
0.546	-1.42179
0.545	-1.42821
0.544	-1.43464
0.543	-1.44107
0.542	-1.44714
0.541	-1.45357
0.54	-1.46
0.539	-1.46571
0.538	-1.4725
0.537	-1.47893
0.536	-1.485
0.535	-1.49143
0.534	-1.4975
0.533	-1.50393
0.532	-1.51
0.531	-1.51679
0.53	-1.52286
0.529	-1.52929
0.528	-1.53571
0.527	-1.54179
0.526	-1.5475
0.525	-1.55429
0.524	-1.56071
0.523	-1.56679
0.522	-1.57321
0.521	-1.57929
0.52	-1.58536
0.519	-1.59179
0.518	-1.59821
0.517	-1.60429
0.516	-1.61071
0.515	-1.61679
0.514	-1.62321
0.513	-1.62893
0.512	-1.63571
0.511	-1.64214
0.51	-1.64786
0.509	-1.65464
0.508	-1.66071
0.507	-1.66679
0.506	-1.67321
0.505	-1.67929
0.504	-1.68536
0.503	-1.69179
0.502	-1.69786
0.501	-1.70393
0.5	-1.71036
0.499	-1.71679
0.498	-1.72286
0.497	-1.72929
0.496	-1.73536
0.495	-1.74179
0.494	-1.7475
0.493	-1.75393
0.492	-1.76036
0.491	-1.76607
0.49	-1.7725
0.489	-1.77821
0.488	-1.78429
0.487	-1.79071
0.486	-1.79714
0.485	-1.80321
0.484	-1.80929
0.483	-1.81536
0.482	-1.82179
0.481	-1.8275
0.48	-1.83393
0.479	-1.84
0.478	-1.84607
0.477	-1.85214
0.476	-1.85857
0.475	-1.86429
0.474	-1.87071
0.473	-1.87714
0.472	-1.88286
0.471	-1.88929
0.47	-1.895
0.469	-1.90107
0.468	-1.90714
0.467	-1.91357
0.466	-1.91964
0.465	-1.92536
0.464	-1.93179
0.463	-1.9375
0.462	-1.94357
0.461	-1.95036
0.46	-1.95643
0.459	-1.96214
0.458	-1.96821
0.457	-1.97429
0.456	-1.98036
0.455	-1.98679
0.454	-1.99286
0.453	-1.99857
0.452	-2.005
0.451	-2.01071
0.45	-2.01679
0.449	-2.02286
0.448	-2.02929
0.447	-2.03536
0.446	-2.04071
0.445	-2.04714
0.444	-2.05321
0.443	-2.05857
0.442	-2.065
0.441	-2.07071
0.44	-2.07679
0.439	-2.08321
0.438	-2.08893
0.437	-2.09464
0.436	-2.10071
0.435	-2.10714
0.434	-2.11321
0.433	-2.11893
0.432	-2.125
0.431	-2.13107
0.43	-2.13643
0.429	-2.14286
0.428	-2.14929
0.427	-2.15464
0.426	-2.16107
0.425	-2.16679
0.424	-2.1725
0.423	-2.17893
0.422	-2.185
0.421	-2.19071
0.42	-2.19643
0.419	-2.20214
0.418	-2.20821
0.417	-2.21393
0.416	-2.22036
0.415	-2.22607
0.414	-2.23179
0.413	-2.23786
0.412	-2.24393
0.411	-2.24929
0.41	-2.25607
0.409	-2.26321
0.408	-2.26857
0.407	-2.27429
0.406	-2.28036
0.405	-2.28607
0.404	-2.29179
0.403	-2.29786
0.402	-2.30393
0.401	-2.30964
0.4	-2.31536
0.399	-2.32107
0.398	-2.32679
0.397	-2.33321
0.396	-2.33893
0.395	-2.34464
0.394	-2.35036
0.393	-2.35643
0.392	-2.36214
0.391	-2.36786
0.39	-2.37429
0.389	-2.37964
0.388	-2.38536
0.387	-2.39107
0.386	-2.39714
0.385	-2.4025
0.384	-2.40893
0.383	-2.415
0.382	-2.42036
0.381	-2.42643
0.38	-2.43214
0.379	-2.4375
0.378	-2.44357
0.377	-2.44929
0.376	-2.455
0.375	-2.46071
0.374	-2.46679
0.373	-2.47214
0.372	-2.47786
0.371	-2.48393
0.37	-2.48964
0.369	-2.49536
0.368	-2.50107
0.367	-2.50714
0.366	-2.5125
0.365	-2.51821
0.364	-2.52429
0.363	-2.52964
0.362	-2.53536
0.361	-2.54071
0.36	-2.54643
0.359	-2.5525
0.358	-2.55857
0.357	-2.56429
0.356	-2.57
0.355	-2.57571
0.354	-2.58107
0.353	-2.58679
0.352	-2.59286
0.351	-2.59857
0.35	-2.60393
0.349	-2.61
0.348	-2.61536
0.347	-2.62071
0.346	-2.62679
0.345	-2.6325
0.344	-2.63786
0.343	-2.64357
0.342	-2.64929
0.341	-2.65464
0.34	-2.66036
0.339	-2.66607
0.338	-2.67179
0.337	-2.67714
0.336	-2.6825
0.335	-2.68786
0.334	-2.69321
0.333	-2.69964
0.332	-2.705
0.331	-2.71071
0.33	-2.71607
0.329	-2.72179
0.328	-2.72714
0.327	-2.73286
0.326	-2.73857
0.325	-2.74393
0.324	-2.74964
0.323	-2.755
0.322	-2.76036
0.321	-2.76571
0.32	-2.77143
0.319	-2.7775
0.318	-2.7825
0.317	-2.78821
0.316	-2.79357
0.315	-2.79893
0.314	-2.80464
0.313	-2.81
0.312	-2.81536
0.311	-2.82107
0.31	-2.82643
0.309	-2.83179
0.308	-2.83714
0.307	-2.84321
0.306	-2.84857
0.305	-2.85429
0.304	-2.85964
0.303	-2.86536
0.302	-2.87036
0.301	-2.87607
0.3	-2.88143
0.299	-2.88679
0.298	-2.8925
0.297	-2.8975
0.296	-2.9025
0.295	-2.90821
0.294	-2.91393
0.293	-2.91929
0.292	-2.92464
0.291	-2.93
0.29	-2.93536
0.289	-2.94071
0.288	-2.94607
0.287	-2.95143
0.286	-2.95679
0.285	-2.96214
0.284	-2.9675
0.283	-2.9725
0.282	-2.97821
0.281	-2.98357
0.28	-2.98893
0.279	-2.99429
0.278	-2.99964
0.277	-3.005
0.276	-3.01
0.275	-3.01571
0.274	-3.02107
0.273	-3.02607
0.272	-3.03143
0.271	-3.03643
0.27	-3.04143
0.269	-3.04714
0.268	-3.0525
0.267	-3.0575
0.266	-3.06286
0.265	-3.06821
0.264	-3.07286
0.263	-3.07857
0.262	-3.08393
0.261	-3.08893
0.26	-3.09429
0.259	-3.09929
0.258	-3.10464
0.257	-3.10964
0.256	-3.11536
0.255	-3.12071
0.254	-3.12536
0.253	-3.13107
0.252	-3.13607
0.251	-3.14071
0.25	-3.14643
0.249	-3.15179
0.248	-3.15679
0.247	-3.16214
0.246	-3.16714
0.245	-3.17214
0.244	-3.17714
0.243	-3.1825
0.242	-3.1875
0.241	-3.19286
0.24	-3.19786
0.239	-3.20286
0.238	-3.2075
0.237	-3.21321
0.236	-3.21821
0.235	-3.22286
0.234	-3.22821
0.233	-3.23286
0.232	-3.23821
0.231	-3.24321
0.23	-3.24821
0.229	-3.25321
0.228	-3.25821
0.227	-3.26321
0.226	-3.26821
0.225	-3.27321
0.224	-3.27857
0.223	-3.28357
0.222	-3.28857
0.221	-3.29357
0.22	-3.29857
0.219	-3.30286
0.218	-3.30857
0.217	-3.31393
0.216	-3.31821
0.215	-3.32357
0.214	-3.32821
0.213	-3.33321
0.212	-3.33821
0.211	-3.34321
0.21	-3.34821
0.209	-3.35286
0.208	-3.35786
0.207	-3.36286
0.206	-3.3675
0.205	-3.37321
0.204	-3.37821
0.203	-3.38286
0.202	-3.38786
0.201	-3.39286
0.2	-3.3975
0.199	-3.40286
0.198	-3.40786
0.197	-3.4125
0.196	-3.4175
0.195	-3.42214
0.194	-3.42714
0.193	-3.43143
0.192	-3.43714
0.191	-3.44179
0.19	-3.44643
0.189	-3.45143
0.188	-3.45643
0.187	-3.46071
0.186	-3.46571
0.185	-3.47071
0.184	-3.47536
0.183	-3.48036
0.182	-3.485
0.181	-3.48964
0.18	-3.49429
0.179	-3.49929
0.178	-3.50429
0.177	-3.50893
0.176	-3.51357
0.175	-3.51857
0.174	-3.52286
0.173	-3.52786
0.172	-3.53286
0.171	-3.53714
0.17	-3.54214
0.169	-3.54679
0.168	-3.55107
0.167	-3.55607
0.166	-3.56143
0.165	-3.56571
0.164	-3.57071
0.163	-3.575
0.162	-3.57857
0.161	-3.58571
0.16	-3.58929
0.159	-3.59286
0.158	-3.6
0.157	-3.60357
0.156	-3.60714
0.155	-3.61071
0.154	-3.61786
0.153	-3.62143
0.152	-3.625
0.151	-3.63214
0.15	-3.63571
0.149	-3.63929
0.148	-3.64643
0.147	-3.65
0.146	-3.65357
0.145	-3.65714
0.144	-3.66429
0.143	-3.66786
0.142	-3.67143
0.141	-3.67857
0.14	-3.68214
0.139	-3.68571
0.138	-3.68929
0.137	-3.69643
0.136	-3.7
0.135	-3.70357
0.134	-3.71071
0.133	-3.71429
0.132	-3.71786
0.131	-3.72143
0.13	-3.72857
0.129	-3.73214
0.128	-3.73571
0.127	-3.73929
0.126	-3.74643
0.125	-3.75
0.124	-3.75357
0.123	-3.75714
0.122	-3.76429
0.121	-3.76786
0.12	-3.77143
0.119	-3.775
0.118	-3.78214
0.117	-3.78571
0.116	-3.78929
0.115	-3.79286
0.114	-3.8
0.113	-3.80357
0.112	-3.80714
0.111	-3.81071
0.11	-3.81429
0.109	-3.82143
0.108	-3.825
0.107	-3.82857
0.106	-3.83214
0.105	-3.83929
0.104	-3.84286
0.103	-3.84643
0.102	-3.85
0.101	-3.85714
0.1	-3.86071
0.099	-3.86429
0.098	-3.86786
0.097	-3.87143
0.096	-3.87857
0.095	-3.88214
0.094	-3.88571
0.093	-3.88929
0.092	-3.89286
0.091	-3.9
0.09	-3.90357
0.089	-3.90714
0.088	-3.91071
0.087	-3.91786
0.086	-3.92143
0.085	-3.925
0.084	-3.92857
0.083	-3.93214
0.082	-3.93571
0.081	-3.94286
0.08	-3.94643
0.079	-3.95
0.078	-3.95357
0.077	-3.95714
0.076	-3.96429
0.075	-3.96786
0.074	-3.97143
0.073	-3.975
0.072	-3.97857
0.071	-3.98214
0.07	-3.98929
0.069	-3.99286
0.068	-3.99643
0.067	-4
0.066	-4.00357
0.065	-4.00714
0.064	-4.01429
0.063	-4.01786
0.062	-4.02143
0.061	-4.025
0.06	-4.02857
0.059	-4.03214
0.058	-4.03929
0.057	-4.04286
0.056	-4.04643
0.055	-4.05
0.054	-4.05357
0.053	-4.05714
0.052	-4.06071
0.051	-4.06786
0.05	-4.07143
0.049	-4.075
0.048	-4.07857
0.047	-4.08214
0.046	-4.08571
0.045	-4.08929
0.044	-4.09643
0.043	-4.1
0.042	-4.10357
0.041	-4.10714
0.04	-4.11071
0.039	-4.11429
0.038	-4.11786
0.037	-4.125
0.036	-4.12857
0.035	-4.13214
0.034	-4.13571
0.033	-4.13929
0.032	-4.14286
0.031	-4.14643
0.03	-4.15
0.029	-4.15357
0.028	-4.15714
0.027	-4.16071
0.026	-4.16786
0.025	-4.17143
0.024	-4.175
0.023	-4.17857
0.022	-4.18214
0.021	-4.18571
0.02	-4.18929
0.019	-4.19286
0.018	-4.19643
0.017	-4.20357
0.016	-4.20714
0.015	-4.21071
0.014	-4.21429
0.013	-4.21786
0.012	-4.22143
0.011	-4.225
0.01	-4.22857
0.009	-4.23214
0.008	-4.23571
0.007	-4.23929
0.006	-4.24643
0.005	-4.25
0.004	-4.25357
0.003	-4.25714
0.002	-4.26071
[truncated: 1 more rows]

## Sheet: sr_0.02
U	I
0	-0.985357
0.001	-0.9125
0.002	-0.861429
0.003	-0.819643
0.004	-0.783571
0.005	-0.751429
0.006	-0.722143
0.007	-0.694643
0.008	-0.669643
0.009	-0.645714
0.01	-0.622857
0.011	-0.601429
0.012	-0.580357
0.013	-0.560357
0.014	-0.541429
0.015	-0.522857
0.016	-0.505357
0.017	-0.487857
0.018	-0.471429
0.019	-0.454643
0.02	-0.438929
0.021	-0.423571
0.022	-0.408571
0.023	-0.393571
0.024	-0.379286
0.025	-0.365
0.026	-0.351107
0.027	-0.337857
0.028	-0.324571
0.029	-0.31175
0.03	-0.298893
0.031	-0.286107
0.032	-0.273821
0.033	-0.261786
0.034	-0.250036
0.035	-0.238214
0.036	-0.226786
0.037	-0.215679
0.038	-0.20425
0.039	-0.193107
0.04	-0.182714
0.041	-0.171893
0.042	-0.161286
0.043	-0.151143
0.044	-0.141
0.045	-0.130786
0.046	-0.120929
0.047	-0.111179
0.048	-0.101536
0.049	-0.092
0.05	-0.0828929
0.051	-0.0732143
0.052	-0.0639643
0.053	-0.0553571
0.054	-0.0464286
0.055	-0.0375357
0.056	-0.0289857
0.057	-0.0203179
0.058	-0.0118179
0.059	-0.00360357
0.06	0.00489643
0.061	0.0129786
0.062	0.0210786
0.063	0.029025
0.064	0.0371071
0.065	0.0448214
0.066	0.05225
0.067	0.05975
0.068	0.0673571
0.069	0.0746071
0.07	0.0821786
0.071	0.0895
0.072	0.0963214
0.073	0.103571
0.074	0.110679
0.075	0.117393
0.076	0.124357
0.077	0.131
0.078	0.137571
0.079	0.144107
0.08	0.150607
0.081	0.157143
0.082	0.163536
0.083	0.169964
0.084	0.176286
0.085	0.182286
0.086	0.1885
0.087	0.194571
0.088	0.200393
0.089	0.206393
0.09	0.212571
0.091	0.218143
0.092	0.223821
0.093	0.229643
0.094	0.235179
0.095	0.240821
0.096	0.24625
0.097	0.25175
0.098	0.257107
0.099	0.262536
0.1	0.268
0.101	0.273071
0.102	0.278607
0.103	0.283964
0.104	0.288571
0.105	0.293607
0.106	0.2985
0.107	0.30325
0.108	0.308214
0.109	0.313214
0.11	0.317929
0.111	0.322607
0.112	0.327179
0.113	0.331893
0.114	0.336321
0.115	0.340893
0.116	0.345536
0.117	0.349536
0.118	0.354036
0.119	0.358571
0.12	0.362857
0.121	0.367143
0.122	0.371429
0.123	0.375357
0.124	0.379643
0.125	0.383929
0.126	0.387857
0.127	0.391786
0.128	0.396071
0.129	0.4
0.13	0.403571
0.131	0.4075
0.132	0.411429
0.133	0.415
0.134	0.418929
0.135	0.422857
0.136	0.426071
0.137	0.43
0.138	0.433571
0.139	0.437143
0.14	0.440714
0.141	0.444286
0.142	0.4475
0.143	0.451071
0.144	0.454286
0.145	0.457857
0.146	0.461071
0.147	0.464643
0.148	0.467857
0.149	0.470714
0.15	0.474286
0.151	0.477143
0.152	0.480357
0.153	0.483571
0.154	0.486786
0.155	0.489643
0.156	0.492857
0.157	0.495714
0.158	0.498571
0.159	0.501786
0.16	0.504643
0.161	0.5075
0.162	0.510357
0.163	0.512857
0.164	0.515714
0.165	0.518571
0.166	0.521429
0.167	0.524286
0.168	0.526786
0.169	0.529643
0.17	0.532143
0.171	0.534643
0.172	0.5375
0.173	0.540357
0.174	0.5425
0.175	0.545357
0.176	0.547857
0.177	0.550357
0.178	0.552857
0.179	0.555357
0.18	0.557857
0.181	0.56
0.182	0.562143
0.183	0.564643
0.184	0.566786
0.185	0.569286
0.186	0.571786
0.187	0.573929
0.188	0.576071
0.189	0.578214
0.19	0.580714
0.191	0.582857
0.192	0.585357
0.193	0.587143
0.194	0.588929
0.195	0.591071
0.196	0.593214
0.197	0.595357
0.198	0.5975
0.199	0.599643
0.2	0.601429
0.201	0.603571
0.202	0.605357
0.203	0.6075
0.204	0.609286
0.205	0.611786
0.206	0.613214
0.207	0.615
0.208	0.616786
0.209	0.618571
0.21	0.620357
0.211	0.6225
0.212	0.624286
0.213	0.625714
0.214	0.6275
0.215	0.629286
0.216	0.631071
0.217	0.632857
0.218	0.634643
0.219	0.636071
0.22	0.637857
0.221	0.639643
0.222	0.641071
0.223	0.642857
0.224	0.644643
0.225	0.646071
0.226	0.6475
0.227	0.649286
0.228	0.650714
0.229	0.652143
0.23	0.653929
0.231	0.655714
0.232	0.656786
0.233	0.658214
0.234	0.659643
0.235	0.661071
0.236	0.662857
0.237	0.664286
0.238	0.665714
0.239	0.667143
0.24	0.668571
0.241	0.67
0.242	0.671429
0.243	0.672857
0.244	0.674286
0.245	0.675
0.246	0.676429
0.247	0.677857
0.248	0.679286
0.249	0.680714
0.25	0.682143
0.251	0.683214
0.252	0.684286
0.253	0.685357
0.254	0.686786
0.255	0.687857
0.256	0.689643
0.257	0.690357
0.258	0.691429
0.259	0.692857
0.26	0.693929
0.261	0.695
0.262	0.696429
0.263	0.6975
0.264	0.698571
0.265	0.699643
0.266	0.700714
0.267	0.701786
0.268	0.702857
0.269	0.704286
0.27	0.705357
0.271	0.706429
0.272	0.7075
0.273	0.708214
0.274	0.709286
0.275	0.710357
0.276	0.711429
0.277	0.7125
0.278	0.713571
0.279	0.714643
0.28	0.715357
0.281	0.716429
0.282	0.7175
0.283	0.718214
0.284	0.719286
0.285	0.720357
0.286	0.721071
0.287	0.722143
0.288	0.723214
0.289	0.723929
0.29	0.725
0.291	0.725714
0.292	0.726786
0.293	0.7275
0.294	0.728571
0.295	0.729643
0.296	0.73
0.297	0.731071
0.298	0.731786
0.299	0.732857
0.3	0.733571
0.301	0.734643
0.302	0.735357
0.303	0.736071
0.304	0.736786
0.305	0.737857
0.306	0.738571
0.307	0.739643
0.308	0.740357
0.309	0.740714
0.31	0.741429
0.311	0.7425
0.312	0.742857
0.313	0.743929
0.314	0.744643
0.315	0.745357
0.316	0.746071
0.317	0.746786
0.318	0.7475
0.319	0.748214
0.32	0.748929
0.321	0.749643
0.322	0.75
0.323	0.751071
0.324	0.751786
0.325	0.752143
0.326	0.752857
0.327	0.753571
0.328	0.754286
0.329	0.755
0.33	0.755357
0.331	0.756071
0.332	0.756786
0.333	0.7575
0.334	0.757857
0.335	0.758571
0.336	0.758929
0.337	0.759643
0.338	0.760357
0.339	0.761071
0.34	0.761429
0.341	0.761786
0.342	0.7625
0.343	0.763214
0.344	0.763571
0.345	0.764286
0.346	0.765
0.347	0.765357
0.348	0.766071
0.349	0.766429
0.35	0.767143
0.351	0.7675
0.352	0.768214
0.353	0.768571
0.354	0.769286
0.355	0.77
0.356	0.770357
0.357	0.770714
0.358	0.771429
0.359	0.772143
0.36	0.772143
0.361	0.772857
0.362	0.773214
0.363	0.773571
0.364	0.774286
0.365	0.775
0.366	0.775
0.367	0.775714
0.368	0.776071
0.369	0.776429
0.37	0.777143
0.371	0.777857
0.372	0.778214
0.373	0.778214
0.374	0.778571
0.375	0.779286
0.376	0.779643
0.377	0.78
0.378	0.780357
0.379	0.780714
0.38	0.781071
0.381	0.781786
0.382	0.782143
0.383	0.7825
0.384	0.783214
0.385	0.783571
0.386	0.783571
0.387	0.783929
0.388	0.784643
0.389	0.784643
0.39	0.785357
0.391	0.785714
0.392	0.785714
0.393	0.786429
0.394	0.786786
0.395	0.786786
0.396	0.7875
0.397	0.788214
0.398	0.788214
0.399	0.788571
0.4	0.788929
0.401	0.789286
0.402	0.789643
0.403	0.79
0.404	0.790357
0.405	0.790357
0.406	0.791071
0.407	0.791429
0.408	0.791429
0.409	0.792143
0.41	0.793214
0.411	0.792857
0.412	0.793214
0.413	0.793571
0.414	0.793571
0.415	0.793929
0.416	0.794286
0.417	0.794286
0.418	0.794643
0.419	0.795
0.42	0.795357
0.421	0.795357
0.422	0.795714
0.423	0.796429
0.424	0.796071
0.425	0.796429
0.426	0.796786
0.427	0.797143
0.428	0.7975
0.429	0.797857
0.43	0.797857
0.431	0.798214
0.432	0.798571
0.433	0.798571
0.434	0.798929
0.435	0.799286
0.436	0.799643
0.437	0.799643
0.438	0.8
0.439	0.8
0.44	0.8
0.441	0.800714
0.442	0.800714
0.443	0.800714
0.444	0.801071
0.445	0.801429
0.446	0.801429
0.447	0.801786
0.448	0.802143
0.449	0.8025
0.45	0.8025
0.451	0.8025
0.452	0.802857
0.453	0.802857
0.454	0.803214
0.455	0.803571
0.456	0.803571
0.457	0.803571
0.458	0.803929
0.459	0.803929
0.46	0.804286
0.461	0.804643
0.462	0.804643
0.463	0.805
0.464	0.805
0.465	0.805357
0.466	0.805357
0.467	0.805357
0.468	0.805714
0.469	0.805714
0.47	0.806071
0.471	0.806429
0.472	0.806429
0.473	0.806429
0.474	0.806786
0.475	0.806786
0.476	0.807143
0.477	0.807143
0.478	0.807143
0.479	0.8075
0.48	0.8075
0.481	0.807857
0.482	0.807857
0.483	0.808214
0.484	0.808214
0.485	0.808214
0.486	0.808571
0.487	0.808929
0.488	0.808929
0.489	0.808929
0.49	0.809286
0.491	0.809286
0.492	0.809286
0.493	0.809643
0.494	0.809643
0.495	0.809643
0.496	0.81
0.497	0.81
0.498	0.81
0.499	0.810357
0.5	0.810714
0.501	0.810357
0.502	0.810714
0.503	0.810714
0.504	0.810714
0.505	0.811071
0.506	0.811071
0.507	0.811071
0.508	0.811071
0.509	0.811429
0.51	0.811429
0.511	0.811429
0.512	0.811786
0.513	0.811786
0.514	0.811786
0.515	0.812143
0.516	0.812143
0.517	0.812143
0.518	0.8125
0.519	0.8125
0.52	0.8125
0.521	0.8125
0.522	0.812857
0.523	0.812857
0.524	0.812857
0.525	0.813214
0.526	0.813214
0.527	0.813214
0.528	0.813214
0.529	0.813214
0.53	0.813214
0.531	0.813571
0.532	0.813571
0.533	0.813571
0.534	0.813571
0.535	0.813929
0.536	0.813929
0.537	0.813929
0.538	0.814286
0.539	0.813929
0.54	0.814286
0.541	0.814286
0.542	0.814286
0.543	0.814286
0.544	0.814643
0.545	0.814643
0.546	0.814643
0.547	0.814643
0.548	0.815
0.549	0.815
0.55	0.815
0.551	0.815357
0.552	0.815
0.553	0.815357
0.554	0.815357
0.555	0.815357
0.556	0.815357
0.557	0.815714
0.558	0.815714
0.559	0.815714
0.56	0.815714
0.561	0.815714
0.562	0.815714
0.563	0.816071
0.564	0.816071
0.565	0.816071
0.566	0.816071
0.567	0.816429
0.568	0.816071
0.569	0.816429
0.57	0.816429
0.571	0.816429
0.572	0.816429
0.573	0.816429
0.574	0.816429
0.575	0.816786
0.576	0.816786
0.577	0.816786
0.578	0.816786
0.579	0.816786
0.58	0.816786
0.581	0.817143
0.582	0.817143
0.583	0.817143
0.584	0.817143
0.585	0.817143
0.586	0.8175
0.587	0.8175
0.588	0.8175
0.589	0.817857
0.59	0.8175
0.591	0.8175
0.592	0.8175
0.593	0.817857
0.594	0.817857
0.595	0.817857
0.596	0.818214
0.597	0.817857
0.598	0.817857
0.599	0.818214
0.6	0.817857
0.601	0.818214
0.602	0.818571
0.603	0.818571
0.604	0.818571
0.605	0.818571
0.606	0.818571
0.607	0.818571
0.608	0.818929
0.609	0.818929
0.61	0.818929
0.611	0.818929
0.612	0.819286
0.613	0.818929
0.614	0.819286
0.615	0.819643
0.616	0.819286
0.617	0.819286
0.618	0.819643
0.619	0.819643
0.62	0.819643
0.621	0.819643
0.622	0.819643
0.623	0.819643
0.624	0.82
0.625	0.82
0.626	0.82
0.627	0.820357
0.628	0.820357
0.629	0.82
0.63	0.820357
0.631	0.820357
0.632	0.820357
0.633	0.820357
0.634	0.820714
0.635	0.820714
0.636	0.820714
0.637	0.820714
0.638	0.820714
0.639	0.820714
0.64	0.821071
0.641	0.821071
0.642	0.821071
0.643	0.821071
0.644	0.821429
0.645	0.821071
0.646	0.821429
0.647	0.821786
0.648	0.821429
0.649	0.821786
0.65	0.821786
0.651	0.821786
0.652	0.822143
0.653	0.822143
0.654	0.822143
0.655	0.822143
0.656	0.822143
0.657	0.8225
0.658	0.8225
0.659	0.822857
0.66	0.822857
0.661	0.822857
0.662	0.822857
0.663	0.823214
0.664	0.822857
0.665	0.823214
0.666	0.823571
0.667	0.823571
0.668	0.823571
0.669	0.823571
0.67	0.823571
0.671	0.823929
0.672	0.823929
0.673	0.823929
0.674	0.823929
0.675	0.824286
0.676	0.824286
0.677	0.824286
0.678	0.824643
0.679	0.825
0.68	0.824643
0.681	0.825
0.682	0.825
0.683	0.825357
0.684	0.825357
0.685	0.825714
0.686	0.825357
0.687	0.825714
0.688	0.825714
0.689	0.826071
0.69	0.826071
0.691	0.826429
0.692	0.826429
0.693	0.826429
0.694	0.826786
0.695	0.826786
0.696	0.826786
0.697	0.827143
0.698	0.827143
0.699	0.827143
0.7	0.8275
0.701	0.8275
0.702	0.827857
0.703	0.827857
0.704	0.828214
0.705	0.828214
0.706	0.828214
0.707	0.828571
0.708	0.828571
0.709	0.828571
0.71	0.828929
0.711	0.829286
0.712	0.829286
0.713	0.829286
0.714	0.829643
0.715	0.829643
0.716	0.83
0.717	0.830357
0.718	0.830357
0.719	0.830357
0.72	0.830357
0.721	0.830714
0.722	0.830714
0.723	0.831071
0.724	0.831071
0.725	0.831071
0.726	0.831429
0.727	0.831786
0.728	0.831786
0.729	0.832143
0.73	0.8325
0.731	0.832143
0.732	0.8325
0.733	0.832857
0.734	0.832857
0.735	0.833214
0.736	0.833214
0.737	0.833571
0.738	0.833571
0.739	0.833929
0.74	0.833929
0.741	0.834286
0.742	0.834286
0.743	0.834643
0.744	0.834643
0.745	0.835
0.746	0.835357
0.747	0.835357
0.748	0.835714
0.749	0.836071
0.75	0.836071
0.751	0.836071
0.752	0.836429
0.753	0.836786
0.754	0.836786
0.755	0.837143
0.756	0.8375
0.757	0.8375
0.758	0.837857
0.759	0.837857
0.76	0.837857
0.761	0.838571
0.762	0.838571
0.763	0.838929
0.764	0.838929
0.765	0.839286
0.766	0.839643
0.767	0.839643
0.768	0.840357
0.769	0.840357
0.77	0.840357
0.771	0.840714
0.772	0.841071
0.773	0.841071
0.774	0.841429
0.775	0.841786
0.776	0.841786
0.777	0.842143
0.778	0.8425
0.779	0.8425
0.78	0.842857
0.781	0.843571
0.782	0.843571
0.783	0.843571
0.784	0.843929
0.785	0.844286
0.786	0.844643
0.787	0.844643
0.788	0.845357
0.789	0.845357
0.79	0.845714
0.791	0.846071
0.792	0.846071
0.793	0.846429
0.794	0.847143
0.795	0.847143
0.796	0.8475
0.797	0.8475
0.798	0.847857
0.799	0.848214
0.8	0.848571
0.801	0.848571
0.802	0.848929
0.803	0.849286
0.804	0.849643
0.805	0.849643
0.806	0.850357
0.807	0.850714
0.808	0.850714
0.809	0.851071
0.81	0.851429
0.811	0.851786
0.812	0.852143
0.813	0.8525
0.814	0.852857
0.815	0.852857
0.816	0.853214
0.817	0.853571
0.818	0.853929
0.819	0.855357
0.82	0.855714
0.821	0.855357
0.822	0.855714
0.823	0.856071
0.824	0.856429
0.825	0.856786
0.826	0.857143
0.827	0.857143
0.828	0.857857
0.829	0.858214
0.83	0.858571
0.831	0.858571
0.832	0.859286
0.833	0.859643
0.834	0.859643
0.835	0.860357
0.836	0.860714
0.837	0.860714
0.838	0.861071
0.839	0.861786
0.84	0.861786
0.841	0.862143
0.842	0.862857
0.843	0.863214
0.844	0.863571
0.845	0.863929
0.846	0.864286
0.847	0.864643
0.848	0.865
0.849	0.865357
0.85	0.865714
0.851	0.866429
0.852	0.866786
0.853	0.866786
0.854	0.8675
0.855	0.867857
0.856	0.868214
0.857	0.868929
0.858	0.869286
0.859	0.869643
0.86	0.87
0.861	0.870357
0.862	0.870714
0.863	0.871429
0.864	0.871786
0.865	0.872143
0.866	0.8725
0.867	0.873214
0.868	0.873571
0.869	0.873929
0.87	0.874643
0.871	0.875
0.872	0.875357
0.873	0.875714
0.874	0.876429
0.875	0.876786
0.876	0.877143
0.877	0.877857
0.878	0.878214
0.879	0.878571
0.88	0.878929
0.881	0.879643
0.882	0.88
0.883	0.880714
0.884	0.881071
0.885	0.881429
0.886	0.881786
0.887	0.8825
0.888	0.882857
0.889	0.883571
0.89	0.884286
0.891	0.884286
0.892	0.885
0.893	0.885714
0.894	0.886071
0.895	0.886786
0.896	0.8875
0.897	0.887857
0.898	0.888214
0.899	0.888571
0.9	0.889286
0.901	0.889643
0.902	0.890357
0.903	0.891071
0.904	0.891429
0.905	0.892143
0.906	0.8925
0.907	0.893214
0.908	0.893929
0.909	0.894643
0.91	0.895
0.911	0.895357
0.912	0.896071
0.913	0.896429
0.914	0.897143
0.915	0.897857
0.916	0.898571
0.917	0.898929
0.918	0.899643
0.919	0.900357
0.92	0.900714
0.921	0.901429
0.922	0.9025
0.923	0.902857
0.924	0.903571
0.925	0.903929
0.926	0.904643
0.927	0.905357
0.928	0.906071
0.929	0.906786
0.93	0.907143
0.931	0.907857
0.932	0.908929
0.933	0.909286
0.934	0.910357
0.935	0.911071
0.936	0.911429
0.937	0.912143
0.938	0.913214
0.939	0.913571
0.94	0.914286
0.941	0.915357
0.942	0.915714
0.943	0.916429
0.944	0.917143
0.945	0.918214
0.946	0.918929
0.947	0.919643
0.948	0.920357
0.949	0.921071
0.95	0.922143
0.951	0.922857
0.952	0.923571
0.953	0.924286
0.954	0.925357
0.955	0.925714
0.956	0.926786
0.957	0.9275
0.958	0.928571
0.959	0.929286
0.96	0.930357
0.961	0.931071
0.962	0.931786
0.963	0.932857
0.964	0.933929
0.965	0.934286
0.966	0.935714
0.967	0.936429
0.968	0.937143
0.969	0.937857
0.97	0.938929
0.971	0.94
0.972	0.941071
0.973	0.942143
0.974	0.942857
0.975	0.943929
0.976	0.944643
0.977	0.945714
0.978	0.946786
0.979	0.947857
0.98	0.948929
0.981	0.949643
0.982	0.950714
0.983	0.951786
0.984	0.952857
0.985	0.954286
0.986	0.955
0.987	0.956071
0.988	0.957143
0.989	0.958214
0.99	0.959286
0.991	0.960357
0.992	0.961786
0.993	0.962857
0.994	0.963571
0.995	0.965
0.996	0.966071
0.997	0.967143
0.998	0.968571
0.999	0.97
1	0.943571
0.999	0.888214
0.998	0.852143
0.997	0.823929
0.996	0.799286
0.995	0.777857
0.994	0.758571
0.993	0.740714
0.992	0.723929
0.991	0.707857
0.99	0.693214
0.989	0.678929
0.988	0.665357
0.987	0.6525
0.986	0.639643
0.985	0.627143
0.984	0.615714
0.983	0.604643
0.982	0.593571
0.981	0.582857
0.98	0.5725
0.979	0.562143
0.978	0.5525
0.977	0.5425
0.976	0.532857
0.975	0.523571
0.974	0.515
0.973	0.505714
0.972	0.496786
0.971	0.488571
0.97	0.48
0.969	0.471786
0.968	0.463929
0.967	0.455714
0.966	0.4475
0.965	0.44
0.964	0.4325
0.963	0.425
0.962	0.4175
0.961	0.410357
0.96	0.403214
0.959	0.395714
0.958	0.388929
0.957	0.382143
0.956	0.375
0.955	0.368571
0.954	0.361786
0.953	0.355286
0.952	0.348964
0.951	0.342393
0.95	0.33625
0.949	0.330143
0.948	0.323964
0.947	0.317571
0.946	0.311571
0.945	0.30575
0.944	0.29975
0.943	0.293821
0.942	0.288214
0.941	0.282429
0.94	0.27675
0.939	0.271286
0.938	0.265714
0.937	0.260036
0.936	0.254607
0.935	0.249143
0.934	0.243536
0.933	0.238429
0.932	0.233214
0.931	0.227964
0.93	0.222786
0.929	0.217714
0.928	0.2125
0.927	0.207464
0.926	0.202571
0.925	0.197643
0.924	0.192786
0.923	0.188286
0.922	0.183179
0.921	0.178179
0.92	0.173607
0.919	0.168786
0.918	0.164179
0.917	0.1595
0.916	0.154893
0.915	0.15025
0.914	0.145643
0.913	0.141214
0.912	0.13675
0.911	0.132286
0.91	0.128071
0.909	0.123679
0.908	0.119214
0.907	0.115143
0.906	0.110857
0.905	0.106536
0.904	0.102536
0.903	0.0980714
0.902	0.0938929
0.901	0.0898929
0.9	0.0855714
0.899	0.0815357
0.898	0.0775714
0.897	0.0736429
0.896	0.0692857
0.895	0.0652857
0.894	0.0614643
0.893	0.0574643
0.892	0.0535357
0.891	0.0499286
0.89	0.04575
0.889	0.04175
0.888	0.0381071
0.887	0.0342357
0.886	0.030475
0.885	0.0267464
0.884	0.0230571
0.883	0.0191429
0.882	0.0153714
0.881	0.0116786
0.88	0.00799643
0.879	0.00437857
0.878	0.000805714
0.877	-0.00300429
0.876	-0.00676786
0.875	-0.0102429
0.874	-0.0137357
0.873	-0.0173643
0.872	-0.0206643
0.871	-0.024425
0.87	-0.02815
0.869	-0.03145
0.868	-0.0349964
0.867	-0.0384643
0.866	-0.0418571
0.865	-0.0453214
0.864	-0.0488571
0.863	-0.05225
0.862	-0.0555357
0.861	-0.0588571
0.86	-0.0621786
0.859	-0.0653214
0.858	-0.0689286
0.857	-0.0723929
0.856	-0.0755
0.855	-0.0788929
0.854	-0.0819643
0.853	-0.0851786
0.852	-0.0883929
0.851	-0.0917857
0.85	-0.0948929
0.849	-0.098
0.848	-0.101214
0.847	-0.104429
0.846	-0.107357
0.845	-0.110821
0.844	-0.114143
0.843	-0.116929
0.842	-0.120107
0.841	-0.123286
0.84	-0.12625
0.839	-0.129429
0.838	-0.132607
0.837	-0.135536
0.836	-0.138571
0.835	-0.141536
0.834	-0.144643
0.833	-0.147464
0.832	-0.150821
0.831	-0.153786
0.83	-0.156607
0.829	-0.159679
0.828	-0.162607
0.827	-0.165321
0.826	-0.168429
0.825	-0.171464
0.824	-0.174179
0.823	-0.17725
0.822	-0.180179
0.821	-0.182964
0.82	-0.185893
0.819	-0.190107
0.818	-0.192429
0.817	-0.195036
0.816	-0.197857
0.815	-0.20075
0.814	-0.203321
0.813	-0.20625
0.812	-0.209143
0.811	-0.211714
0.81	-0.214607
0.809	-0.217429
0.808	-0.220107
0.807	-0.222964
0.806	-0.225786
0.805	-0.228357
0.804	-0.231071
0.803	-0.233857
0.802	-0.236464
0.801	-0.239036
0.8	-0.242
0.799	-0.244714
0.798	-0.24725
0.797	-0.249964
0.796	-0.25275
0.795	-0.255179
0.794	-0.258107
0.793	-0.260821
0.792	-0.263393
0.791	-0.266179
0.79	-0.268714
0.789	-0.271179
0.788	-0.273929
0.787	-0.276643
0.786	-0.279143
0.785	-0.281607
0.784	-0.284214
0.783	-0.286857
0.782	-0.289286
0.781	-0.29225
0.78	-0.294821
0.779	-0.29725
0.778	-0.299929
0.777	-0.302607
0.776	-0.304964
0.775	-0.307571
0.774	-0.310143
0.773	-0.312643
0.772	-0.315286
0.771	-0.317714
0.77	-0.320143
0.769	-0.322643
0.768	-0.325357
0.767	-0.327679
0.766	-0.330036
0.765	-0.332643
0.764	-0.335393
0.763	-0.337536
0.762	-0.340214
0.761	-0.342821
0.76	-0.345071
0.759	-0.347607
0.758	-0.350036
0.757	-0.352286
0.756	-0.354893
0.755	-0.3575
0.754	-0.36
0.753	-0.362143
0.752	-0.364643
0.751	-0.367143
0.75	-0.369286
0.749	-0.371786
0.748	-0.373929
0.747	-0.376071
0.746	-0.378929
0.745	-0.381071
0.744	-0.383214
0.743	-0.386071
0.742	-0.388571
0.741	-0.390714
0.74	-0.393214
0.739	-0.395357
0.738	-0.397857
0.737	-0.4
0.736	-0.4025
0.735	-0.405
0.734	-0.407143
0.733	-0.409643
0.732	-0.411786
0.731	-0.413929
0.73	-0.416429
0.729	-0.418929
0.728	-0.421071
0.727	-0.423571
0.726	-0.426071
0.725	-0.428214
0.724	-0.430357
0.723	-0.432857
0.722	-0.435
0.721	-0.437143
0.72	-0.439286
0.719	-0.441786
0.718	-0.443929
0.717	-0.446429
0.716	-0.448929
0.715	-0.451071
0.714	-0.453214
0.713	-0.455357
0.712	-0.4575
0.711	-0.46
0.71	-0.4625
0.709	-0.464643
0.708	-0.466786
0.707	-0.468929
0.706	-0.471071
0.705	-0.473571
0.704	-0.476071
0.703	-0.478214
0.702	-0.480357
0.701	-0.482857
0.7	-0.485
0.699	-0.486786
0.698	-0.489286
0.697	-0.491429
0.696	-0.493571
0.695	-0.496071
0.694	-0.498214
0.693	-0.500357
0.692	-0.5025
0.691	-0.505
0.69	-0.506786
0.689	-0.508929
0.688	-0.511071
0.687	-0.513571
0.686	-0.515357
0.685	-0.517857
0.684	-0.520357
0.683	-0.522143
0.682	-0.524286
0.681	-0.526429
0.68	-0.528571
0.679	-0.530714
0.678	-0.533214
0.677	-0.535357
0.676	-0.5375
0.675	-0.539643
0.674	-0.541786
0.673	-0.543929
0.672	-0.546071
0.671	-0.548214
0.67	-0.550357
0.669	-0.5525
0.668	-0.554643
0.667	-0.556429
0.666	-0.558929
0.665	-0.561071
0.664	-0.563214
0.663	-0.565357
0.662	-0.567857
0.661	-0.569643
0.66	-0.571786
0.659	-0.573929
0.658	-0.576071
0.657	-0.578214
0.656	-0.580357
0.655	-0.5825
0.654	-0.584286
0.653	-0.586786
0.652	-0.589286
0.651	-0.591071
0.65	-0.593214
0.649	-0.595357
0.648	-0.597143
0.647	-0.599286
0.646	-0.601429
0.645	-0.603571
0.644	-0.605714
0.643	-0.6075
0.642	-0.609643
0.641	-0.611786
0.64	-0.613929
0.639	-0.616071
0.638	-0.618214
0.637	-0.62
0.636	-0.622143
0.635	-0.623929
0.634	-0.626429
0.633	-0.628571
0.632	-0.630357
0.631	-0.6325
0.63	-0.634286
0.629	-0.636429
0.628	-0.638214
0.627	-0.640714
0.626	-0.6425
0.625	-0.644643
0.624	-0.646429
0.623	-0.648571
0.622	-0.650357
0.621	-0.6525
0.62	-0.654286
0.619	-0.656071
0.618	-0.658214
0.617	-0.660357
0.616	-0.662143
0.615	-0.663929
0.614	-0.666429
0.613	-0.668214
0.612	-0.670357
0.611	-0.672143
0.61	-0.673929
0.609	-0.676071
0.608	-0.678214
0.607	-0.68
0.606	-0.681786
0.605	-0.683571
0.604	-0.685714
0.603	-0.6875
0.602	-0.689643
0.601	-0.691429
0.6	-0.693214
0.599	-0.695357
0.598	-0.697143
0.597	-0.698929
0.596	-0.700714
0.595	-0.7025
0.594	-0.704286
0.593	-0.706429
0.592	-0.708214
0.591	-0.71
0.59	-0.711786
0.589	-0.713571
0.588	-0.715357
0.587	-0.717143
0.586	-0.719286
0.585	-0.721071
0.584	-0.7225
0.583	-0.724643
0.582	-0.726429
0.581	-0.728214
0.58	-0.73
0.579	-0.731786
0.578	-0.733571
0.577	-0.735
0.576	-0.737143
0.575	-0.738929
0.574	-0.740357
0.573	-0.742143
0.572	-0.743929
0.571	-0.745357
0.57	-0.7475
0.569	-0.749286
0.568	-0.750714
0.567	-0.752143
0.566	-0.753929
0.565	-0.755714
0.564	-0.7575
0.563	-0.759286
0.562	-0.760714
0.561	-0.7625
0.56	-0.764286
0.559	-0.765714
0.558	-0.767143
0.557	-0.768929
0.556	-0.770714
0.555	-0.772143
0.554	-0.773929
0.553	-0.775357
0.552	-0.776786
0.551	-0.778571
0.55	-0.780357
0.549	-0.781786
0.548	-0.783214
0.547	-0.784643
0.546	-0.786429
0.545	-0.787857
0.544	-0.789643
0.543	-0.791071
0.542	-0.792143
0.541	-0.793929
0.54	-0.795357
0.539	-0.796429
0.538	-0.798214
0.537	-0.8
0.536	-0.801429
0.535	-0.802857
0.534	-0.804286
0.533	-0.805714
0.532	-0.807143
0.531	-0.808571
0.53	-0.81
0.529	-0.811429
0.528	-0.812857
0.527	-0.814286
0.526	-0.815357
0.525	-0.817143
0.524	-0.818571
0.523	-0.819643
0.522	-0.821071
0.521	-0.8225
0.52	-0.823571
0.519	-0.825357
0.518	-0.826786
0.517	-0.827857
0.516	-0.829286
0.515	-0.830357
0.514	-0.831786
0.513	-0.832857
0.512	-0.834643
0.511	-0.836071
0.51	-0.837143
0.509	-0.838214
0.508	-0.839643
0.507	-0.840714
0.506	-0.842143
0.505	-0.843571
0.504	-0.844643
0.503	-0.846071
0.502	-0.847143
0.501	-0.848214
0.5	-0.849643
0.499	-0.851071
0.498	-0.852143
0.497	-0.853214
0.496	-0.854286
0.495	-0.855714
0.494	-0.856429
0.493	-0.857857
0.492	-0.859286
0.491	-0.86
0.49	-0.861429
0.489	-0.8625
0.488	-0.863571
0.487	-0.864643
0.486	-0.866071
0.485	-0.867143
0.484	-0.868214
0.483	-0.869286
0.482	-0.870357
0.481	-0.871071
0.48	-0.8725
0.479	-0.873571
0.478	-0.874286
0.477	-0.875714
0.476	-0.876786
0.475	-0.8775
0.474	-0.878929
0.473	-0.88
0.472	-0.880714
0.471	-0.881786
0.47	-0.882857
0.469	-0.883571
0.468	-0.884643
0.467	-0.885714
0.466	-0.886786
0.465	-0.8875
0.464	-0.888571
0.463	-0.889643
0.462	-0.890357
0.461	-0.891429
0.46	-0.8925
0.459	-0.893214
0.458	-0.894286
0.457	-0.895357
0.456	-0.896071
0.455	-0.896786
0.454	-0.898214
0.453	-0.898929
0.452	-0.899643
0.451	-0.900714
0.45	-0.901429
0.449	-0.902143
0.448	-0.903214
0.447	-0.904286
0.446	-0.904643
0.445	-0.905714
0.444	-0.906429
0.443	-0.907143
0.442	-0.908214
0.441	-0.908929
0.44	-0.909643
0.439	-0.910714
0.438	-0.911429
0.437	-0.912143
0.436	-0.912857
0.435	-0.913929
0.434	-0.914643
0.433	-0.915357
0.432	-0.916071
0.431	-0.916786
0.43	-0.9175
0.429	-0.918214
0.428	-0.919286
0.427	-0.919643
0.426	-0.920357
0.425	-0.921071
0.424	-0.921786
0.423	-0.9225
0.422	-0.923571
0.421	-0.924286
0.42	-0.924643
0.419	-0.925357
0.418	-0.926071
0.417	-0.926786
0.416	-0.9275
0.415	-0.928214
0.414	-0.928571
0.413	-0.929286
0.412	-0.93
0.411	-0.930357
0.41	-0.931429
0.409	-0.932857
0.408	-0.933214
0.407	-0.933571
0.406	-0.934286
0.405	-0.934643
0.404	-0.935357
0.403	-0.936071
0.402	-0.936429
0.401	-0.937143
0.4	-0.937857
0.399	-0.938214
0.398	-0.938571
0.397	-0.939643
0.396	-0.94
0.395	-0.940357
0.394	-0.941071
0.393	-0.941786
0.392	-0.942143
0.391	-0.942857
0.39	-0.943571
0.389	-0.943929
0.388	-0.944286
0.387	-0.945
0.386	-0.945357
0.385	-0.945714
0.384	-0.946786
0.383	-0.947143
0.382	-0.947857
0.381	-0.948214
0.38	-0.948929
0.379	-0.948929
0.378	-0.949643
0.377	-0.950357
0.376	-0.950714
0.375	-0.951071
0.374	-0.951429
0.373	-0.951786
0.372	-0.9525
0.371	-0.953214
0.37	-0.953929
0.369	-0.954286
0.368	-0.954643
0.367	-0.955
0.366	-0.955357
0.365	-0.956071
0.364	-0.956429
0.363	-0.956786
0.362	-0.957143
0.361	-0.957857
0.36	-0.957857
0.359	-0.958571
0.358	-0.959286
0.357	-0.959643
0.356	-0.96
0.355	-0.960357
0.354	-0.960714
0.353	-0.961071
0.352	-0.961786
0.351	-0.962143
0.35	-0.9625
0.349	-0.962857
0.348	-0.963214
0.347	-0.963571
0.346	-0.964286
0.345	-0.964643
0.344	-0.965
0.343	-0.965357
0.342	-0.965714
0.341	-0.966071
0.34	-0.966429
0.339	-0.966786
0.338	-0.967143
0.337	-0.9675
0.336	-0.967857
0.335	-0.968214
0.334	-0.968571
0.333	-0.968929
0.332	-0.969643
0.331	-0.969643
0.33	-0.97
0.329	-0.970357
0.328	-0.970357
0.327	-0.971071
0.326	-0.971429
0.325	-0.971786
0.324	-0.972143
0.323	-0.9725
0.322	-0.9725
0.321	-0.972857
0.32	-0.973571
0.319	-0.973929
0.318	-0.973929
0.317	-0.974643
0.316	-0.975
0.315	-0.975
0.314	-0.975357
0.313	-0.976071
0.312	-0.976071
0.311	-0.976429
0.31	-0.976786
0.309	-0.976786
0.308	-0.977143
0.307	-0.977857
0.306	-0.978214
0.305	-0.978214
0.304	-0.978571
0.303	-0.978929
0.302	-0.978929
0.301	-0.979643
0.3	-0.98
0.299	-0.98
0.298	-0.980357
0.297	-0.980714
0.296	-0.980714
0.295	-0.981071
0.294	-0.981786
0.293	-0.981786
0.292	-0.982143
0.291	-0.9825
0.29	-0.9825
0.289	-0.982857
0.288	-0.983214
0.287	-0.983571
0.286	-0.983571
0.285	-0.983929
0.284	-0.984286
0.283	-0.984286
0.282	-0.984643
0.281	-0.985
0.28	-0.985357
0.279	-0.985714
0.278	-0.986071
0.277	-0.986071
0.276	-0.986429
0.275	-0.986786
0.274	-0.986786
0.273	-0.987143
0.272	-0.987143
0.271	-0.9875
0.27	-0.9875
0.269	-0.988214
0.268	-0.988571
0.267	-0.988571
0.266	-0.988929
0.265	-0.988929
0.264	-0.989286
0.263	-0.989643
0.262	-0.989643
0.261	-0.99
0.26	-0.99
0.259	-0.990357
0.258	-0.990357
0.257	-0.990714
0.256	-0.991071
0.255	-0.991429
0.254	-0.991429
0.253	-0.991786
0.252	-0.992143
0.251	-0.992143
0.25	-0.9925
0.249	-0.992857
0.248	-0.992857
0.247	-0.993214
0.246	-0.993214
0.245	-0.993571
0.244	-0.993571
0.243	-0.994286
0.242	-0.994286
0.241	-0.994286
0.24	-0.994643
0.239	-0.994643
0.238	-0.994643
0.237	-0.995
0.236	-0.995357
0.235	-0.995357
0.234	-0.995714
0.233	-0.995714
0.232	-0.995714
0.231	-0.996071
0.23	-0.996429
0.229	-0.996429
0.228	-0.996786
0.227	-0.997143
0.226	-0.997143
0.225	-0.997143
0.224	-0.9975
0.223	-0.997857
0.222	-0.997857
0.221	-0.997857
0.22	-0.998214
0.219	-0.998214
0.218	-0.998571
0.217	-0.998929
0.216	-0.998929
0.215	-0.998929
0.214	-0.999286
0.213	-0.999286
0.212	-0.999643
0.211	-1
0.21	-1
0.209	-1
0.208	-1
0.207	-1.00036
0.206	-1.00036
0.205	-1.00071
0.204	-1.00107
0.203	-1.00107
0.202	-1.00143
0.201	-1.00143
0.2	-1.00143
0.199	-1.00179
0.198	-1.00214
0.197	-1.00214
0.196	-1.00214
0.195	-1.0025
0.194	-1.0025
0.193	-1.0025
0.192	-1.00286
0.191	-1.00321
0.19	-1.00321
0.189	-1.00321
0.188	-1.00357
0.187	-1.00357
0.186	-1.00393
0.185	-1.00393
0.184	-1.00429
0.183	-1.00429
0.182	-1.00429
0.181	-1.00429
0.18	-1.00464
0.179	-1.005
0.178	-1.005
0.177	-1.005
0.176	-1.00536
0.175	-1.00536
0.174	-1.00536
0.173	-1.00571
0.172	-1.00607
0.171	-1.00571
0.17	-1.00607
0.169	-1.00607
0.168	-1.00607
0.167	-1.00643
0.166	-1.00679
0.165	-1.00679
0.164	-1.00679
0.163	-1.00679
0.162	-1.00714
0.161	-1.00714
0.16	-1.0075
0.159	-1.0075
0.158	-1.0075
0.157	-1.0075
0.156	-1.00786
0.155	-1.0075
0.154	-1.00821
0.153	-1.00857
0.152	-1.00821
0.151	-1.00857
0.15	-1.00857
0.149	-1.00857
0.148	-1.00857
0.147	-1.00893
0.146	-1.00893
0.145	-1.00929
0.144	-1.00929
0.143	-1.00929
0.142	-1.00929
0.141	-1.00964
0.14	-1.01
0.139	-1.00964
0.138	-1.01
0.137	-1.01
0.136	-1.01
0.135	-1.01036
0.134	-1.01036
0.133	-1.01036
0.132	-1.01036
0.131	-1.01071
0.13	-1.01071
0.129	-1.01071
0.128	-1.01107
0.127	-1.01107
0.126	-1.01107
0.125	-1.01143
0.124	-1.01143
0.123	-1.01143
0.122	-1.01143
0.121	-1.01179
0.12	-1.01179
0.119	-1.01179
0.118	-1.01214
0.117	-1.01179
0.116	-1.01214
0.115	-1.0125
0.114	-1.0125
0.113	-1.0125
0.112	-1.0125
0.111	-1.01286
0.11	-1.0125
0.109	-1.01286
0.108	-1.01286
0.107	-1.01286
0.106	-1.01321
0.105	-1.01321
0.104	-1.01286
0.103	-1.01321
0.102	-1.01357
0.101	-1.01357
0.1	-1.01357
0.099	-1.01393
0.098	-1.01393
0.097	-1.01393
0.096	-1.01393
0.095	-1.01429
0.094	-1.01393
0.093	-1.01429
0.092	-1.01429
0.091	-1.01429
0.09	-1.01464
0.089	-1.01464
0.088	-1.01464
0.087	-1.015
0.086	-1.015
0.085	-1.015
0.084	-1.015
0.083	-1.01536
0.082	-1.01536
0.081	-1.01536
0.08	-1.01536
0.079	-1.01536
0.078	-1.01536
0.077	-1.01571
0.076	-1.01571
0.075	-1.01571
0.074	-1.01607
0.073	-1.01607
0.072	-1.01607
0.071	-1.01607
0.07	-1.01607
0.069	-1.01607
0.068	-1.01643
0.067	-1.01643
0.066	-1.01643
0.065	-1.01643
0.064	-1.01679
0.063	-1.01679
0.062	-1.01679
0.061	-1.01714
0.06	-1.01714
0.059	-1.01714
0.058	-1.01714
0.057	-1.01714
0.056	-1.01714
0.055	-1.01714
0.054	-1.01714
0.053	-1.0175
0.052	-1.0175
0.051	-1.01786
0.05	-1.01786
0.049	-1.01786
0.048	-1.01786
0.047	-1.01821
0.046	-1.01786
0.045	-1.01821
0.044	-1.01857
0.043	-1.01821
0.042	-1.01857
0.041	-1.01857
0.04	-1.01821
0.039	-1.01857
0.038	-1.01893
0.037	-1.01893
0.036	-1.01893
0.035	-1.01893
0.034	-1.01893
0.033	-1.01893
0.032	-1.01929
0.031	-1.01929
0.03	-1.01929
0.029	-1.01929
0.028	-1.01964
0.027	-1.01929
0.026	-1.01964
0.025	-1.02
0.024	-1.02
0.023	-1.02
0.022	-1.02
0.021	-1.02
0.02	-1.02
0.019	-1.02036
0.018	-1.02036
0.017	-1.02036
0.016	-1.02036
0.015	-1.02071
0.014	-1.02036
0.013	-1.02071
0.012	-1.02107
0.011	-1.02071
0.01	-1.02107
0.009	-1.02107
0.008	-1.02107
0.007	-1.02107
0.006	-1.02143
0.005	-1.02107
0.004	-1.02143
0.003	-1.02143
0.002	-1.02143
[truncated: 1 more rows]

## Sheet: sr_0.04
U	I
0	-1.81071
0.001	-1.72214
0.002	-1.65107
0.003	-1.59321
0.004	-1.54321
0.005	-1.49893
0.006	-1.45786
0.007	-1.42
0.008	-1.385
0.009	-1.35179
0.01	-1.32036
0.011	-1.29036
0.012	-1.26179
0.013	-1.23393
0.014	-1.2075
0.015	-1.18179
0.016	-1.15679
0.017	-1.13286
0.018	-1.10964
0.019	-1.08679
0.02	-1.06464
0.021	-1.04321
0.022	-1.02179
0.023	-1.00107
0.024	-0.981071
0.025	-0.961429
0.026	-0.941786
0.027	-0.923214
0.028	-0.904643
0.029	-0.886429
0.03	-0.868214
0.031	-0.850357
0.032	-0.832857
0.033	-0.815714
0.034	-0.799286
0.035	-0.782857
0.036	-0.766071
0.037	-0.750357
0.038	-0.733929
0.039	-0.718214
0.04	-0.702857
0.041	-0.687857
0.042	-0.6725
0.043	-0.657857
0.044	-0.643214
0.045	-0.628571
0.046	-0.614286
0.047	-0.600357
0.048	-0.586071
0.049	-0.572143
0.05	-0.558214
0.051	-0.544643
0.052	-0.530714
0.053	-0.517857
0.054	-0.504643
0.055	-0.491786
0.056	-0.479286
0.057	-0.466071
0.058	-0.453571
0.059	-0.441071
0.06	-0.428929
0.061	-0.416429
0.062	-0.404286
0.063	-0.392143
0.064	-0.38
0.065	-0.368214
0.066	-0.356929
0.067	-0.345143
0.068	-0.333464
0.069	-0.322286
0.07	-0.310786
0.071	-0.299321
0.072	-0.288357
0.073	-0.277286
0.074	-0.266143
0.075	-0.255321
0.076	-0.244393
0.077	-0.233607
0.078	-0.223107
0.079	-0.212714
0.08	-0.202321
0.081	-0.191821
0.082	-0.181679
0.083	-0.171179
0.084	-0.160857
0.085	-0.151143
0.086	-0.141071
0.087	-0.131071
0.088	-0.12125
0.089	-0.111286
0.09	-0.101214
0.091	-0.0919286
0.092	-0.0825714
0.093	-0.0731786
0.094	-0.0636786
0.095	-0.0543929
0.096	-0.0448929
0.097	-0.0355714
0.098	-0.0265571
0.099	-0.0173643
0.1	-0.00818214
0.101	0.000749643
0.102	0.00986786
0.103	0.0190393
0.104	0.0275321
0.105	0.03625
0.106	0.0449643
0.107	0.0535357
0.108	0.0620357
0.109	0.0706429
0.11	0.079
0.111	0.0873929
0.112	0.0958214
0.113	0.104214
0.114	0.112286
0.115	0.120643
0.116	0.12875
0.117	0.136429
0.118	0.144643
0.119	0.152643
0.12	0.160357
0.121	0.168357
0.122	0.176393
0.123	0.184036
0.124	0.191607
0.125	0.199321
0.126	0.207
0.127	0.214643
0.128	0.222393
0.129	0.23
0.13	0.237071
0.131	0.244536
0.132	0.252
0.133	0.259143
0.134	0.266714
0.135	0.274071
0.136	0.281143
0.137	0.288214
0.138	0.29525
0.139	0.302393
0.14	0.309429
0.141	0.316786
0.142	0.323607
0.143	0.330321
0.144	0.336964
0.145	0.34375
0.146	0.350429
0.147	0.357143
0.148	0.364286
0.149	0.370714
0.15	0.377143
0.151	0.383929
0.152	0.390357
0.153	0.397143
0.154	0.403571
0.155	0.41
0.156	0.416071
0.157	0.4225
0.158	0.428929
0.159	0.435
0.16	0.441429
0.161	0.447857
0.162	0.453571
0.163	0.46
0.164	0.466071
0.165	0.471786
0.166	0.477857
0.167	0.484286
0.168	0.49
0.169	0.495714
0.17	0.501786
0.171	0.5075
0.172	0.513214
0.173	0.518929
0.174	0.525
0.175	0.530357
0.176	0.536071
0.177	0.541786
0.178	0.5475
0.179	0.553214
0.18	0.558929
0.181	0.564286
0.182	0.569643
0.183	0.575
0.184	0.580357
0.185	0.586071
0.186	0.591429
0.187	0.596786
0.188	0.601786
0.189	0.607143
0.19	0.6125
0.191	0.6175
0.192	0.622857
0.193	0.628214
0.194	0.632857
0.195	0.638214
0.196	0.643214
0.197	0.648214
0.198	0.653214
0.199	0.658571
0.2	0.663214
0.201	0.668214
0.202	0.673214
0.203	0.677857
0.204	0.682857
0.205	0.687857
0.206	0.6925
0.207	0.697143
0.208	0.701786
0.209	0.706429
0.21	0.711071
0.211	0.715714
0.212	0.720714
0.213	0.725
0.214	0.729643
0.215	0.734286
0.216	0.738571
0.217	0.743214
0.218	0.747857
0.219	0.752143
0.22	0.756429
0.221	0.760714
0.222	0.765
0.223	0.769286
0.224	0.773929
0.225	0.778214
0.226	0.782143
0.227	0.786429
0.228	0.790714
0.229	0.795
0.23	0.799286
0.231	0.803571
0.232	0.8075
0.233	0.811429
0.234	0.815357
0.235	0.819643
0.236	0.823571
0.237	0.827857
0.238	0.831786
0.239	0.835714
0.24	0.839286
0.241	0.843571
0.242	0.8475
0.243	0.851429
0.244	0.855357
0.245	0.858929
0.246	0.862857
0.247	0.866429
0.248	0.87
0.249	0.873929
0.25	0.877857
0.251	0.881429
0.252	0.885357
0.253	0.888929
0.254	0.8925
0.255	0.896071
0.256	0.899643
0.257	0.903571
0.258	0.906429
0.259	0.91
0.26	0.913929
0.261	0.917143
0.262	0.920714
0.263	0.923929
0.264	0.9275
0.265	0.930714
0.266	0.934286
0.267	0.9375
0.268	0.940714
0.269	0.944643
0.27	0.947857
0.271	0.950714
0.272	0.954286
0.273	0.9575
0.274	0.960357
0.275	0.963929
0.276	0.967143
0.277	0.970357
0.278	0.973214
0.279	0.976429
0.28	0.979643
0.281	0.982857
0.282	0.986071
0.283	0.988929
0.284	0.991786
0.285	0.995
0.286	0.997857
0.287	1.00071
0.288	1.00393
0.289	1.00714
0.29	1.00964
0.291	1.01286
0.292	1.01571
0.293	1.01857
0.294	1.02143
0.295	1.02464
0.296	1.02714
0.297	1.03
0.298	1.03286
0.299	1.03536
0.3	1.03821
0.301	1.04107
0.302	1.04357
0.303	1.04643
0.304	1.04929
0.305	1.05179
0.306	1.05464
0.307	1.0575
0.308	1.06
0.309	1.0625
0.31	1.065
0.311	1.0675
0.312	1.07
0.313	1.07286
0.314	1.07536
0.315	1.07786
0.316	1.08
0.317	1.08286
0.318	1.08536
0.319	1.08786
0.32	1.09036
0.321	1.09286
0.322	1.095
0.323	1.0975
0.324	1.09964
0.325	1.10214
0.326	1.10464
0.327	1.10714
0.328	1.10929
0.329	1.11143
0.33	1.11393
0.331	1.11607
0.332	1.11857
0.333	1.12107
0.334	1.12321
0.335	1.125
0.336	1.12714
0.337	1.12964
0.338	1.13143
0.339	1.13393
0.34	1.13607
0.341	1.13821
0.342	1.14036
0.343	1.1425
0.344	1.14464
0.345	1.14679
0.346	1.14893
0.347	1.15071
0.348	1.15286
0.349	1.155
0.35	1.15714
0.351	1.15893
0.352	1.16107
0.353	1.16321
0.354	1.16464
0.355	1.16679
0.356	1.16893
0.357	1.17071
0.358	1.17286
0.359	1.175
0.36	1.17643
0.361	1.17821
0.362	1.18
0.363	1.18179
0.364	1.18357
0.365	1.18536
0.366	1.1875
0.367	1.18893
0.368	1.19071
0.369	1.19286
0.37	1.19429
0.371	1.19643
0.372	1.19821
0.373	1.19964
0.374	1.20143
0.375	1.20286
0.376	1.20464
0.377	1.20643
0.378	1.20821
0.379	1.21
0.38	1.21143
0.381	1.21321
0.382	1.215
0.383	1.21643
0.384	1.21821
0.385	1.22
0.386	1.22107
0.387	1.2225
0.388	1.22429
0.389	1.22571
0.39	1.22714
0.391	1.22893
0.392	1.23036
0.393	1.23179
0.394	1.23321
0.395	1.23464
0.396	1.23607
0.397	1.23821
0.398	1.23929
0.399	1.24071
0.4	1.24179
0.401	1.24357
0.402	1.24464
0.403	1.24643
0.404	1.24786
0.405	1.24893
0.406	1.25036
0.407	1.25143
0.408	1.25286
0.409	1.25429
0.41	1.25679
0.411	1.2575
0.412	1.25857
0.413	1.25964
0.414	1.26107
0.415	1.26214
0.416	1.26321
0.417	1.26464
0.418	1.26571
0.419	1.26714
0.42	1.26821
0.421	1.26929
0.422	1.27071
0.423	1.27214
0.424	1.27286
0.425	1.27393
0.426	1.275
0.427	1.27643
0.428	1.2775
0.429	1.27857
0.43	1.27964
0.431	1.28071
0.432	1.28214
0.433	1.28286
0.434	1.28393
0.435	1.28536
0.436	1.28643
0.437	1.28714
0.438	1.28857
0.439	1.28929
0.44	1.29036
0.441	1.29143
0.442	1.2925
0.443	1.29321
0.444	1.29429
0.445	1.29536
0.446	1.29643
0.447	1.29714
0.448	1.29857
0.449	1.29964
0.45	1.3
0.451	1.30107
0.452	1.30214
0.453	1.30286
0.454	1.30393
0.455	1.305
0.456	1.30536
0.457	1.30643
0.458	1.3075
0.459	1.30821
0.46	1.30893
0.461	1.31
0.462	1.31107
0.463	1.31179
0.464	1.3125
0.465	1.31321
0.466	1.31393
0.467	1.31464
0.468	1.31571
0.469	1.31607
0.47	1.31714
0.471	1.31786
0.472	1.31857
0.473	1.31929
0.474	1.32036
0.475	1.32071
0.476	1.32143
0.477	1.32214
0.478	1.32286
0.479	1.32321
0.48	1.32429
0.481	1.325
0.482	1.32571
0.483	1.32643
0.484	1.32714
0.485	1.3275
0.486	1.32821
0.487	1.32929
0.488	1.32964
0.489	1.33036
0.49	1.33107
0.491	1.33143
0.492	1.33214
0.493	1.33286
0.494	1.33357
0.495	1.33393
0.496	1.33464
0.497	1.33536
0.498	1.33571
0.499	1.33643
0.5	1.33714
0.501	1.3375
0.502	1.33821
0.503	1.33857
0.504	1.33893
0.505	1.33964
0.506	1.34036
0.507	1.34071
0.508	1.34107
0.509	1.34179
0.51	1.34214
0.511	1.3425
0.512	1.34357
0.513	1.34393
0.514	1.34429
0.515	1.34464
0.516	1.34536
0.517	1.34571
0.518	1.34607
0.519	1.34679
0.52	1.34679
0.521	1.3475
0.522	1.34786
0.523	1.34821
0.524	1.34857
0.525	1.34929
0.526	1.35
0.527	1.35
0.528	1.35036
0.529	1.35071
0.53	1.35107
0.531	1.35179
0.532	1.35214
0.533	1.35214
0.534	1.35286
0.535	1.35321
0.536	1.35357
0.537	1.35393
0.538	1.35429
0.539	1.35464
0.54	1.355
0.541	1.35536
0.542	1.35571
0.543	1.35607
0.544	1.35643
0.545	1.35679
0.546	1.35679
0.547	1.35714
0.548	1.3575
0.549	1.35786
0.55	1.35821
0.551	1.35893
0.552	1.35893
0.553	1.35893
0.554	1.35929
0.555	1.35964
0.556	1.35964
0.557	1.36036
0.558	1.36036
0.559	1.36071
0.56	1.36107
0.561	1.36107
0.562	1.36143
0.563	1.36179
0.564	1.36214
0.565	1.36214
0.566	1.3625
0.567	1.36286
0.568	1.3625
0.569	1.36286
0.57	1.36321
0.571	1.36357
0.572	1.36357
0.573	1.36393
0.574	1.36393
0.575	1.36429
0.576	1.365
0.577	1.365
0.578	1.365
0.579	1.36536
0.58	1.36536
0.581	1.36536
0.582	1.36571
0.583	1.36643
0.584	1.36607
0.585	1.36643
0.586	1.36679
0.587	1.36679
0.588	1.36679
0.589	1.36714
0.59	1.3675
0.591	1.3675
0.592	1.3675
0.593	1.36786
0.594	1.36786
0.595	1.36821
0.596	1.36821
0.597	1.36821
0.598	1.36857
0.599	1.36893
0.6	1.36893
0.601	1.36929
0.602	1.36964
0.603	1.36929
0.604	1.36964
0.605	1.36964
0.606	1.36964
0.607	1.36964
0.608	1.37
0.609	1.37036
0.61	1.37036
0.611	1.37036
0.612	1.37071
0.613	1.37071
0.614	1.37107
0.615	1.37143
0.616	1.37107
0.617	1.37143
0.618	1.37143
0.619	1.37143
0.62	1.37143
0.621	1.37179
0.622	1.37179
0.623	1.37179
0.624	1.37179
0.625	1.37214
0.626	1.37214
0.627	1.3725
0.628	1.3725
0.629	1.3725
0.63	1.3725
0.631	1.37286
0.632	1.37286
0.633	1.37286
0.634	1.37321
0.635	1.37321
0.636	1.37321
0.637	1.37321
0.638	1.37357
0.639	1.37357
0.64	1.37393
0.641	1.37393
0.642	1.37393
0.643	1.37393
0.644	1.37393
0.645	1.37393
0.646	1.37429
0.647	1.37429
0.648	1.37393
0.649	1.37429
0.65	1.37464
0.651	1.37464
0.652	1.37464
0.653	1.375
0.654	1.375
0.655	1.375
0.656	1.375
0.657	1.375
0.658	1.37536
0.659	1.37536
0.66	1.37571
0.661	1.37536
0.662	1.37571
0.663	1.37571
0.664	1.37571
0.665	1.37607
0.666	1.37643
0.667	1.37607
0.668	1.37607
0.669	1.37607
0.67	1.37643
0.671	1.37643
0.672	1.37679
0.673	1.37679
0.674	1.37643
0.675	1.37679
0.676	1.37679
0.677	1.37679
0.678	1.37714
0.679	1.3775
0.68	1.37714
0.681	1.3775
0.682	1.3775
0.683	1.3775
0.684	1.3775
0.685	1.37786
0.686	1.37786
0.687	1.37786
0.688	1.37786
0.689	1.37821
0.69	1.37821
0.691	1.37857
0.692	1.37857
0.693	1.37857
0.694	1.37857
0.695	1.37893
0.696	1.37857
0.697	1.37893
0.698	1.37893
0.699	1.37893
0.7	1.37893
0.701	1.37929
0.702	1.37929
0.703	1.37964
0.704	1.38
0.705	1.38
0.706	1.38
0.707	1.38
0.708	1.38
0.709	1.38
0.71	1.38036
0.711	1.38071
0.712	1.38036
0.713	1.38071
0.714	1.38071
0.715	1.38107
0.716	1.38107
0.717	1.38143
0.718	1.38143
0.719	1.38143
0.72	1.38143
0.721	1.38143
0.722	1.38179
0.723	1.38179
0.724	1.38214
0.725	1.38179
0.726	1.38214
0.727	1.3825
0.728	1.3825
0.729	1.3825
0.73	1.38286
0.731	1.38286
0.732	1.38286
0.733	1.38321
0.734	1.38321
0.735	1.38321
0.736	1.38357
0.737	1.38393
0.738	1.38357
0.739	1.38393
0.74	1.38429
0.741	1.38429
0.742	1.38464
0.743	1.385
0.744	1.38464
0.745	1.38464
0.746	1.385
0.747	1.385
0.748	1.38536
0.749	1.38536
0.75	1.38571
0.751	1.38571
0.752	1.38607
0.753	1.38607
0.754	1.38607
0.755	1.38643
0.756	1.38679
0.757	1.38679
0.758	1.38714
0.759	1.38714
0.76	1.38714
0.761	1.3875
0.762	1.38786
0.763	1.38786
0.764	1.38821
0.765	1.38821
0.766	1.38857
0.767	1.38857
0.768	1.38929
0.769	1.38929
0.77	1.38929
0.771	1.38964
0.772	1.38964
0.773	1.38964
0.774	1.39
0.775	1.39036
0.776	1.39036
0.777	1.39071
0.778	1.39071
0.779	1.39107
0.78	1.39143
0.781	1.39179
0.782	1.39179
0.783	1.39179
0.784	1.39214
0.785	1.3925
0.786	1.3925
0.787	1.39286
0.788	1.39321
0.789	1.39321
0.79	1.39357
0.791	1.39393
0.792	1.39393
0.793	1.39429
0.794	1.39464
0.795	1.39464
0.796	1.39464
0.797	1.395
0.798	1.39536
0.799	1.39571
0.8	1.39571
0.801	1.39607
0.802	1.39607
0.803	1.39643
0.804	1.39679
0.805	1.39714
0.806	1.3975
0.807	1.39786
0.808	1.39786
0.809	1.39821
0.81	1.39857
0.811	1.39857
0.812	1.39893
0.813	1.39929
0.814	1.39964
0.815	1.4
0.816	1.4
0.817	1.40071
0.818	1.40071
0.819	1.40214
0.82	1.40286
0.821	1.4025
0.822	1.4025
0.823	1.40286
0.824	1.40286
0.825	1.40321
0.826	1.40357
0.827	1.40393
0.828	1.40429
0.829	1.40464
0.83	1.40464
0.831	1.405
0.832	1.40536
0.833	1.40607
0.834	1.40607
0.835	1.40643
0.836	1.40679
0.837	1.40679
0.838	1.4075
0.839	1.40786
0.84	1.40786
0.841	1.40821
0.842	1.40857
0.843	1.40893
0.844	1.40929
0.845	1.41
0.846	1.41
0.847	1.41036
0.848	1.41071
0.849	1.41107
0.85	1.41143
0.851	1.41179
0.852	1.41214
0.853	1.4125
0.854	1.41286
0.855	1.41357
0.856	1.41357
0.857	1.41429
0.858	1.41464
0.859	1.415
0.86	1.41536
0.861	1.41571
0.862	1.41607
0.863	1.41643
0.864	1.41714
0.865	1.4175
0.866	1.41786
0.867	1.41821
0.868	1.41893
0.869	1.41929
0.87	1.41964
0.871	1.42036
0.872	1.42071
0.873	1.42107
0.874	1.42143
0.875	1.42179
0.876	1.4225
0.877	1.42286
0.878	1.42357
0.879	1.42393
0.88	1.42429
0.881	1.42464
0.882	1.42536
0.883	1.42607
0.884	1.42643
0.885	1.42679
0.886	1.42714
0.887	1.42786
0.888	1.42821
0.889	1.42893
0.89	1.42929
0.891	1.43
0.892	1.43036
0.893	1.43107
0.894	1.43143
0.895	1.43214
0.896	1.43286
0.897	1.43321
0.898	1.43357
0.899	1.43429
0.9	1.43464
0.901	1.435
0.902	1.43571
0.903	1.43643
0.904	1.43679
0.905	1.4375
0.906	1.43821
0.907	1.43857
0.908	1.43929
0.909	1.44036
0.91	1.44071
0.911	1.44143
0.912	1.44179
0.913	1.4425
0.914	1.44286
0.915	1.44393
0.916	1.44464
0.917	1.445
0.918	1.44571
0.919	1.44643
0.92	1.44679
0.921	1.4475
0.922	1.44857
0.923	1.44893
0.924	1.44964
0.925	1.45036
0.926	1.45071
0.927	1.45143
0.928	1.4525
0.929	1.45321
0.93	1.45357
0.931	1.45429
0.932	1.455
0.933	1.45571
0.934	1.45643
0.935	1.4575
0.936	1.45786
0.937	1.45857
0.938	1.45929
0.939	1.46
0.94	1.46107
0.941	1.46214
0.942	1.4625
0.943	1.46321
0.944	1.46393
0.945	1.465
0.946	1.46571
0.947	1.46679
0.948	1.4675
0.949	1.46821
0.95	1.46893
0.951	1.47
0.952	1.47071
0.953	1.47179
0.954	1.4725
0.955	1.47321
0.956	1.47429
0.957	1.475
0.958	1.47607
0.959	1.47714
0.96	1.47786
0.961	1.47893
0.962	1.47964
0.963	1.48071
0.964	1.48179
0.965	1.4825
0.966	1.48357
0.967	1.48464
0.968	1.48536
0.969	1.48643
0.97	1.4875
0.971	1.48857
0.972	1.48964
0.973	1.49071
0.974	1.49179
0.975	1.4925
0.976	1.49357
0.977	1.49464
0.978	1.49571
0.979	1.49679
0.98	1.49821
0.981	1.49893
0.982	1.5
0.983	1.50143
0.984	1.5025
0.985	1.50357
0.986	1.505
0.987	1.50607
0.988	1.50714
0.989	1.50821
0.99	1.50964
0.991	1.51071
0.992	1.51214
0.993	1.51321
0.994	1.51429
0.995	1.51571
0.996	1.51679
0.997	1.51821
0.998	1.51964
0.999	1.52107
1	1.50143
0.999	1.43036
0.998	1.37786
0.997	1.33714
0.996	1.3025
0.995	1.27179
0.994	1.24429
0.993	1.21929
0.992	1.19536
0.991	1.17321
0.99	1.1525
0.989	1.1325
0.988	1.11357
0.987	1.09536
0.986	1.07786
0.985	1.06071
0.984	1.04429
0.983	1.02857
0.982	1.01357
0.981	0.998571
0.98	0.984286
0.979	0.97
0.978	0.956429
0.977	0.942857
0.976	0.929643
0.975	0.916786
0.974	0.904643
0.973	0.892143
0.972	0.88
0.971	0.868214
0.97	0.856429
0.969	0.845357
0.968	0.833929
0.967	0.822857
0.966	0.811786
0.965	0.801429
0.964	0.790714
0.963	0.780357
0.962	0.77
0.961	0.76
0.96	0.75
0.959	0.740357
0.958	0.730714
0.957	0.721071
0.956	0.711429
0.955	0.7025
0.954	0.693214
0.953	0.684286
0.952	0.675
0.951	0.666071
0.95	0.6575
0.949	0.648929
0.948	0.640357
0.947	0.631429
0.946	0.623214
0.945	0.615
0.944	0.606786
0.943	0.598571
0.942	0.590714
0.941	0.5825
0.94	0.574286
0.939	0.566786
0.938	0.558929
0.937	0.551429
0.936	0.543571
0.935	0.536071
0.934	0.528214
0.933	0.520714
0.932	0.513571
0.931	0.506071
0.93	0.498929
0.929	0.491786
0.928	0.484643
0.927	0.477143
0.926	0.470357
0.925	0.463571
0.924	0.456786
0.923	0.45
0.922	0.442857
0.921	0.435714
0.92	0.429286
0.919	0.4225
0.918	0.415714
0.917	0.409286
0.916	0.402857
0.915	0.396429
0.914	0.39
0.913	0.383571
0.912	0.377143
0.911	0.370714
0.91	0.364643
0.909	0.358214
0.908	0.351929
0.907	0.34575
0.906	0.339536
0.905	0.33375
0.904	0.327929
0.903	0.321964
0.902	0.315929
0.901	0.309964
0.9	0.304036
0.899	0.298179
0.898	0.292286
0.897	0.286714
0.896	0.280786
0.895	0.274929
0.894	0.269393
0.893	0.263571
0.892	0.257714
0.891	0.252357
0.89	0.246607
0.889	0.240929
0.888	0.235607
0.887	0.230179
0.886	0.224714
0.885	0.219357
0.884	0.213929
0.883	0.208214
0.882	0.202857
0.881	0.19775
0.88	0.192429
0.879	0.187143
0.878	0.182179
0.877	0.17675
0.876	0.171464
0.875	0.1665
0.874	0.161214
0.873	0.156214
0.872	0.151179
0.871	0.146
0.87	0.140607
0.869	0.135607
0.868	0.130679
0.867	0.125964
0.866	0.120929
0.865	0.116286
0.864	0.111214
0.863	0.106179
0.862	0.101429
0.861	0.0964286
0.86	0.0916429
0.859	0.0870357
0.858	0.0820357
0.857	0.0769286
0.856	0.0723214
0.855	0.0674643
0.854	0.0627857
0.853	0.0580714
0.852	0.0535714
0.851	0.0488929
0.85	0.0441786
0.849	0.0396429
0.848	0.0350143
0.847	0.0302857
0.846	0.0259786
0.845	0.0212714
0.844	0.0163964
0.843	0.0120214
0.842	0.00741786
0.841	0.00290036
0.84	-0.00162857
0.839	-0.00614643
0.838	-0.0108
0.837	-0.015
0.836	-0.0194786
0.835	-0.0239929
0.834	-0.0284536
0.833	-0.0325179
0.832	-0.0373214
0.831	-0.0418571
0.83	-0.0460714
0.829	-0.0503929
0.828	-0.0548571
0.827	-0.059
0.826	-0.06325
0.825	-0.0677143
0.824	-0.0718929
0.823	-0.07625
0.822	-0.0804643
0.821	-0.0846071
0.82	-0.0886786
0.819	-0.0944643
0.818	-0.0984286
0.817	-0.10225
0.816	-0.106286
0.815	-0.1105
0.814	-0.114393
0.813	-0.118571
0.812	-0.122929
0.811	-0.126893
0.81	-0.131107
0.809	-0.135143
0.808	-0.139107
0.807	-0.14325
0.806	-0.1475
0.805	-0.151536
0.804	-0.1555
0.803	-0.159607
0.802	-0.163607
0.801	-0.1675
0.8	-0.171679
0.799	-0.17575
0.798	-0.179607
0.797	-0.183679
0.796	-0.187679
0.795	-0.191429
0.794	-0.195464
0.793	-0.19975
0.792	-0.203607
0.791	-0.207536
0.79	-0.211464
0.789	-0.215286
0.788	-0.219179
0.787	-0.223321
0.786	-0.227179
0.785	-0.230714
0.784	-0.234679
0.783	-0.238536
0.782	-0.242036
0.781	-0.246214
0.78	-0.250321
0.779	-0.253964
0.778	-0.257821
0.777	-0.261679
0.776	-0.265536
0.775	-0.269321
0.774	-0.273214
0.773	-0.276857
0.772	-0.280464
0.771	-0.284286
0.77	-0.288143
0.769	-0.291857
0.768	-0.295893
0.767	-0.299786
0.766	-0.303607
0.765	-0.307357
0.764	-0.311107
0.763	-0.314714
0.762	-0.3185
0.761	-0.322464
0.76	-0.325964
0.759	-0.3295
0.758	-0.333321
0.757	-0.336929
0.756	-0.340607
0.755	-0.344607
0.754	-0.348214
0.753	-0.351821
0.752	-0.3555
0.751	-0.359286
0.75	-0.362857
0.749	-0.366429
0.748	-0.37
0.747	-0.373571
0.746	-0.377143
0.745	-0.380714
0.744	-0.384286
0.743	-0.387857
0.742	-0.391786
0.741	-0.395357
0.74	-0.398929
0.739	-0.4025
0.738	-0.406429
0.737	-0.409643
0.736	-0.413571
0.735	-0.417143
0.734	-0.420357
0.733	-0.423929
0.732	-0.427857
0.731	-0.431071
0.73	-0.434643
0.729	-0.438571
0.728	-0.441786
0.727	-0.445357
0.726	-0.448929
0.725	-0.4525
0.724	-0.455714
0.723	-0.459643
0.722	-0.462857
0.721	-0.466429
0.72	-0.47
0.719	-0.473571
0.718	-0.476786
0.717	-0.480714
0.716	-0.484286
0.715	-0.4875
0.714	-0.491429
0.713	-0.494643
0.712	-0.498214
0.711	-0.501429
0.71	-0.505
0.709	-0.508571
0.708	-0.511786
0.707	-0.515357
0.706	-0.518929
0.705	-0.522143
0.704	-0.526071
0.703	-0.529643
0.702	-0.5325
0.701	-0.536071
0.7	-0.539643
0.699	-0.542857
0.698	-0.546429
0.697	-0.55
0.696	-0.553571
0.695	-0.556786
0.694	-0.56
0.693	-0.563571
0.692	-0.566786
0.691	-0.570357
0.69	-0.573929
0.689	-0.577143
0.688	-0.580714
0.687	-0.584286
0.686	-0.5875
0.685	-0.591071
0.684	-0.594643
0.683	-0.597857
0.682	-0.601429
0.681	-0.604643
0.68	-0.607857
0.679	-0.611071
0.678	-0.615
0.677	-0.618214
0.676	-0.621429
0.675	-0.625
0.674	-0.628214
0.673	-0.631429
0.672	-0.635
0.671	-0.638214
0.67	-0.641786
0.669	-0.645
0.668	-0.648214
0.667	-0.651429
0.666	-0.654643
0.665	-0.658571
0.664	-0.661786
0.663	-0.665
0.662	-0.668214
0.661	-0.671429
0.66	-0.674643
0.659	-0.678214
0.658	-0.681786
0.657	-0.685
0.656	-0.688214
0.655	-0.691786
0.654	-0.694643
0.653	-0.698214
0.652	-0.701786
0.651	-0.705
0.65	-0.708214
0.649	-0.711429
0.648	-0.714643
0.647	-0.717857
0.646	-0.721429
0.645	-0.724643
0.644	-0.727857
0.643	-0.731071
0.642	-0.734286
0.641	-0.7375
0.64	-0.741071
0.639	-0.744286
0.638	-0.7475
0.637	-0.750714
0.636	-0.754286
0.635	-0.7575
0.634	-0.760714
0.633	-0.764286
0.632	-0.767143
0.631	-0.770357
0.63	-0.773571
0.629	-0.776786
0.628	-0.78
0.627	-0.783571
0.626	-0.786786
0.625	-0.79
0.624	-0.793214
0.623	-0.796429
0.622	-0.799286
0.621	-0.8025
0.62	-0.806071
0.619	-0.809286
0.618	-0.8125
0.617	-0.815714
0.616	-0.818571
0.615	-0.821786
0.614	-0.825714
0.613	-0.828929
0.612	-0.832143
0.611	-0.835357
0.61	-0.838214
0.609	-0.841429
0.608	-0.844643
0.607	-0.848214
0.606	-0.851071
0.605	-0.854286
0.604	-0.8575
0.603	-0.860714
0.602	-0.863929
0.601	-0.8675
0.6	-0.870714
0.599	-0.873929
0.598	-0.876786
0.597	-0.88
0.596	-0.883214
0.595	-0.886429
0.594	-0.889643
0.593	-0.8925
0.592	-0.895714
0.591	-0.898929
0.59	-0.901786
0.589	-0.905357
0.588	-0.908571
0.587	-0.911786
0.586	-0.914643
0.585	-0.917857
0.584	-0.921071
0.583	-0.924286
0.582	-0.9275
0.581	-0.930357
0.58	-0.933571
0.579	-0.936429
0.578	-0.939643
0.577	-0.9425
0.576	-0.946071
0.575	-0.949286
0.574	-0.952143
0.573	-0.955357
0.572	-0.958571
0.571	-0.961429
0.57	-0.964643
0.569	-0.967857
0.568	-0.970714
0.567	-0.973929
0.566	-0.976786
0.565	-0.98
0.564	-0.982857
0.563	-0.986429
0.562	-0.989643
0.561	-0.9925
0.56	-0.995357
0.559	-0.998571
0.558	-1.00143
0.557	-1.00464
0.556	-1.0075
0.555	-1.01071
0.554	-1.01357
0.553	-1.01679
0.552	-1.01964
0.551	-1.02286
0.55	-1.02607
0.549	-1.02893
0.548	-1.03214
0.547	-1.035
0.546	-1.03786
0.545	-1.04107
0.544	-1.04429
0.543	-1.04714
0.542	-1.05
0.541	-1.05321
0.54	-1.05607
0.539	-1.05893
0.538	-1.06179
0.537	-1.06536
0.536	-1.06786
0.535	-1.07107
0.534	-1.07393
0.533	-1.07679
0.532	-1.07964
0.531	-1.08286
0.53	-1.08571
0.529	-1.08857
0.528	-1.09143
0.527	-1.09464
0.526	-1.09714
0.525	-1.10036
0.524	-1.10357
0.523	-1.10643
0.522	-1.10929
0.521	-1.11214
0.52	-1.115
0.519	-1.11786
0.518	-1.12071
0.517	-1.12393
0.516	-1.12679
0.515	-1.12964
0.514	-1.1325
0.513	-1.13536
0.512	-1.13857
0.511	-1.14143
0.51	-1.14429
0.509	-1.14714
0.508	-1.15
0.507	-1.15286
0.506	-1.15571
0.505	-1.15857
0.504	-1.16143
0.503	-1.16429
0.502	-1.16714
0.501	-1.16964
0.5	-1.1725
0.499	-1.17571
0.498	-1.17857
0.497	-1.18107
0.496	-1.18429
0.495	-1.18679
0.494	-1.18929
0.493	-1.19214
0.492	-1.19536
0.491	-1.19786
0.49	-1.20071
0.489	-1.20357
0.488	-1.20607
0.487	-1.20893
0.486	-1.21179
0.485	-1.21429
0.484	-1.21714
0.483	-1.22
0.482	-1.2225
0.481	-1.225
0.48	-1.22821
0.479	-1.23107
0.478	-1.23321
0.477	-1.23607
0.476	-1.23893
0.475	-1.24143
0.474	-1.24429
0.473	-1.24714
0.472	-1.24964
0.471	-1.2525
0.47	-1.255
0.469	-1.25786
0.468	-1.26036
0.467	-1.26321
0.466	-1.26571
0.465	-1.26821
0.464	-1.27107
0.463	-1.27357
0.462	-1.27607
0.461	-1.27893
0.46	-1.28143
0.459	-1.28429
0.458	-1.28679
0.457	-1.28929
0.456	-1.29179
0.455	-1.29464
0.454	-1.29714
0.453	-1.29964
0.452	-1.30214
0.451	-1.30464
0.45	-1.3075
0.449	-1.30964
0.448	-1.3125
0.447	-1.31536
0.446	-1.3175
0.445	-1.32
0.444	-1.3225
0.443	-1.325
0.442	-1.3275
0.441	-1.33
0.44	-1.3325
0.439	-1.335
0.438	-1.3375
0.437	-1.34
0.436	-1.34214
0.435	-1.345
0.434	-1.3475
0.433	-1.34964
0.432	-1.35214
0.431	-1.35464
0.43	-1.35679
0.429	-1.35929
0.428	-1.36179
0.427	-1.36393
0.426	-1.36643
0.425	-1.36893
0.424	-1.37107
0.423	-1.37357
0.422	-1.37643
0.421	-1.37857
0.42	-1.38071
0.419	-1.38321
0.418	-1.38536
0.417	-1.3875
0.416	-1.39036
0.415	-1.39286
0.414	-1.39464
0.413	-1.39714
0.412	-1.39929
0.411	-1.40143
0.41	-1.40429
0.409	-1.4075
0.408	-1.40929
0.407	-1.41143
0.406	-1.41393
0.405	-1.41607
0.404	-1.41786
0.403	-1.42036
0.402	-1.42286
0.401	-1.425
0.4	-1.42714
0.399	-1.42964
0.398	-1.43107
0.397	-1.43357
0.396	-1.43607
0.395	-1.43821
0.394	-1.44036
0.393	-1.4425
0.392	-1.44464
0.391	-1.44679
0.39	-1.44893
0.389	-1.45107
0.388	-1.45286
0.387	-1.455
0.386	-1.45714
0.385	-1.45929
0.384	-1.46143
0.383	-1.46357
0.382	-1.46571
0.381	-1.46786
0.38	-1.47
0.379	-1.47214
0.378	-1.47429
0.377	-1.47643
0.376	-1.47821
0.375	-1.48036
0.374	-1.48214
0.373	-1.48429
0.372	-1.48607
0.371	-1.48857
0.37	-1.49036
0.369	-1.49214
0.368	-1.49429
0.367	-1.49607
0.366	-1.49786
0.365	-1.5
0.364	-1.50214
0.363	-1.50393
0.362	-1.50607
0.361	-1.50786
0.36	-1.50964
0.359	-1.51179
0.358	-1.51429
0.357	-1.51607
0.356	-1.5175
0.355	-1.51929
0.354	-1.52143
0.353	-1.52321
0.352	-1.52536
0.351	-1.52714
0.35	-1.52893
0.349	-1.53071
0.348	-1.5325
0.347	-1.53429
0.346	-1.53607
0.345	-1.53821
0.344	-1.54
0.343	-1.54179
0.342	-1.54357
0.341	-1.54536
0.34	-1.54714
0.339	-1.54893
0.338	-1.55107
0.337	-1.5525
0.336	-1.55429
0.335	-1.55607
0.334	-1.5575
0.333	-1.55929
0.332	-1.56107
0.331	-1.56286
0.33	-1.56464
0.329	-1.56607
0.328	-1.56786
0.327	-1.56964
0.326	-1.57143
0.325	-1.57286
0.324	-1.57464
0.323	-1.57643
0.322	-1.57786
0.321	-1.57929
0.32	-1.58143
0.319	-1.58321
0.318	-1.58464
0.317	-1.58643
0.316	-1.58786
0.315	-1.58929
0.314	-1.59107
0.313	-1.59286
0.312	-1.59429
0.311	-1.59571
0.31	-1.5975
0.309	-1.59893
0.308	-1.60036
0.307	-1.60214
0.306	-1.60393
0.305	-1.60536
0.304	-1.60679
0.303	-1.60857
0.302	-1.60964
0.301	-1.61143
0.3	-1.61321
0.299	-1.61429
0.298	-1.61607
0.297	-1.6175
0.296	-1.61893
0.295	-1.62036
0.294	-1.62214
0.293	-1.62357
0.292	-1.625
0.291	-1.62643
0.29	-1.62786
0.289	-1.62893
0.288	-1.63071
0.287	-1.63214
0.286	-1.63321
0.285	-1.63464
0.284	-1.63607
0.283	-1.63714
0.282	-1.63893
0.281	-1.64036
0.28	-1.64179
0.279	-1.64321
0.278	-1.64429
0.277	-1.64607
0.276	-1.64679
0.275	-1.64857
0.274	-1.64964
0.273	-1.65107
0.272	-1.6525
0.271	-1.65357
0.27	-1.655
0.269	-1.65643
0.268	-1.65786
0.267	-1.65893
0.266	-1.66036
0.265	-1.66179
0.264	-1.66286
0.263	-1.66393
0.262	-1.66536
0.261	-1.66679
0.26	-1.66786
0.259	-1.66893
0.258	-1.67
0.257	-1.67143
0.256	-1.67286
0.255	-1.67429
0.254	-1.67536
0.253	-1.67643
0.252	-1.67786
0.251	-1.67857
0.25	-1.68
0.249	-1.68143
0.248	-1.6825
0.247	-1.68357
0.246	-1.68464
0.245	-1.68607
0.244	-1.68679
0.243	-1.68821
0.242	-1.68964
0.241	-1.69036
0.24	-1.69179
0.239	-1.69286
0.238	-1.69357
0.237	-1.695
0.236	-1.69643
0.235	-1.69714
0.234	-1.69821
0.233	-1.69929
0.232	-1.7
0.231	-1.70143
0.23	-1.70286
0.229	-1.70393
0.228	-1.70464
0.227	-1.70571
0.226	-1.70679
0.225	-1.70786
0.224	-1.70893
0.223	-1.71036
0.222	-1.71071
0.221	-1.71214
0.22	-1.71321
0.219	-1.71393
0.218	-1.715
0.217	-1.71643
0.216	-1.71714
0.215	-1.71821
0.214	-1.71929
0.213	-1.72
0.212	-1.72107
0.211	-1.72214
0.21	-1.72321
0.209	-1.72393
0.208	-1.725
0.207	-1.72571
0.206	-1.72643
0.205	-1.72786
0.204	-1.72929
0.203	-1.73
0.202	-1.73107
0.201	-1.73179
0.2	-1.73286
0.199	-1.73357
0.198	-1.73464
0.197	-1.73536
0.196	-1.73607
0.195	-1.73714
0.194	-1.73821
0.193	-1.73857
0.192	-1.74
0.191	-1.74107
0.19	-1.74143
0.189	-1.7425
0.188	-1.74321
0.187	-1.74393
0.186	-1.745
0.185	-1.74607
0.184	-1.74679
0.183	-1.7475
0.182	-1.74857
0.181	-1.74929
0.18	-1.75
0.179	-1.75107
0.178	-1.75179
0.177	-1.7525
0.176	-1.75357
0.175	-1.75429
0.174	-1.755
0.173	-1.75607
0.172	-1.75679
0.171	-1.7575
0.17	-1.75821
0.169	-1.75929
0.168	-1.75964
0.167	-1.76036
0.166	-1.76143
0.165	-1.7625
0.164	-1.76286
0.163	-1.76393
0.162	-1.76464
0.161	-1.765
0.16	-1.76607
0.159	-1.76679
0.158	-1.76714
0.157	-1.76821
0.156	-1.76893
0.155	-1.76929
0.154	-1.77
0.153	-1.77107
0.152	-1.77179
0.151	-1.7725
0.15	-1.77321
0.149	-1.77393
0.148	-1.77464
0.147	-1.77536
0.146	-1.77607
0.145	-1.77679
0.144	-1.7775
0.143	-1.77821
0.142	-1.77857
0.141	-1.77929
0.14	-1.78036
0.139	-1.78071
0.138	-1.78143
0.137	-1.78214
0.136	-1.7825
0.135	-1.78321
0.134	-1.78393
0.133	-1.78464
0.132	-1.78536
0.131	-1.78571
0.13	-1.78643
0.129	-1.78679
0.128	-1.78786
0.127	-1.78893
0.126	-1.78929
0.125	-1.79
0.124	-1.79071
0.123	-1.79107
0.122	-1.79179
0.121	-1.7925
0.12	-1.79286
0.119	-1.79357
0.118	-1.79429
0.117	-1.79464
0.116	-1.79536
0.115	-1.79607
0.114	-1.79679
0.113	-1.79714
0.112	-1.79786
0.111	-1.79857
0.11	-1.79893
0.109	-1.79964
0.108	-1.80036
0.107	-1.80071
0.106	-1.80107
0.105	-1.80179
0.104	-1.80214
0.103	-1.80286
0.102	-1.80393
0.101	-1.80429
0.1	-1.80464
0.099	-1.80536
0.098	-1.80607
0.097	-1.80643
0.096	-1.80714
0.095	-1.80786
0.094	-1.80821
0.093	-1.80857
0.092	-1.80929
0.091	-1.80964
0.09	-1.81036
0.089	-1.81107
0.088	-1.81143
0.087	-1.81179
0.086	-1.8125
0.085	-1.81286
0.084	-1.81321
0.083	-1.81393
0.082	-1.81464
0.081	-1.815
0.08	-1.81536
0.079	-1.81607
0.078	-1.81607
0.077	-1.81714
0.076	-1.81786
0.075	-1.81821
0.074	-1.81857
0.073	-1.81893
0.072	-1.81929
0.071	-1.82
0.07	-1.82071
0.069	-1.82107
0.068	-1.82143
0.067	-1.82179
0.066	-1.82214
0.065	-1.8225
0.064	-1.82357
0.063	-1.82393
0.062	-1.82429
0.061	-1.82464
0.06	-1.82536
0.059	-1.82536
0.058	-1.82607
0.057	-1.82679
0.056	-1.82714
0.055	-1.8275
0.054	-1.82786
0.053	-1.82821
0.052	-1.82857
0.051	-1.82964
0.05	-1.83
0.049	-1.83036
0.048	-1.83071
0.047	-1.83143
0.046	-1.83143
0.045	-1.83179
0.044	-1.8325
0.043	-1.83286
0.042	-1.83321
0.041	-1.83357
0.04	-1.83393
0.039	-1.83464
0.038	-1.83536
0.037	-1.83571
0.036	-1.83607
0.035	-1.83643
0.034	-1.83679
0.033	-1.83714
0.032	-1.8375
0.031	-1.83821
0.03	-1.83821
0.029	-1.83857
0.028	-1.83893
0.027	-1.83929
0.026	-1.83964
0.025	-1.84036
0.024	-1.84071
0.023	-1.84107
0.022	-1.84143
0.021	-1.84179
0.02	-1.84214
0.019	-1.84286
0.018	-1.84321
0.017	-1.84321
0.016	-1.84393
0.015	-1.84429
0.014	-1.84429
0.013	-1.845
0.012	-1.84571
0.011	-1.84571
0.01	-1.84607
0.009	-1.84643
0.008	-1.84679
0.007	-1.84714
0.006	-1.8475
0.005	-1.84786
0.004	-1.84821
0.003	-1.84857
0.002	-1.84893
[truncated: 1 more rows]

## Sheet: sr_0.005
U	I
0	-0.269036
0.001	-0.22675
0.002	-0.197357
0.003	-0.175143
0.004	-0.156036
0.005	-0.140036
0.006	-0.125143
0.007	-0.111393
0.008	-0.0991786
0.009	-0.0873929
0.01	-0.07675
0.011	-0.0661786
0.012	-0.0565
0.013	-0.0471071
0.014	-0.0385714
0.015	-0.0301786
0.016	-0.0223036
0.017	-0.0144393
0.018	-0.00699286
0.019	2.24607e-05
0.02	0.00656429
0.021	0.0129071
0.022	0.018775
0.023	0.0250679
0.024	0.0300679
0.025	0.0354786
0.026	0.0408214
0.027	0.0456786
0.028	0.0500714
0.029	0.0546071
0.03	0.0592857
0.031	0.0635357
0.032	0.0673571
0.033	0.0716429
0.034	0.0753571
0.035	0.0790357
0.036	0.0824643
0.037	0.0858929
0.038	0.0895714
0.039	0.0925
0.04	0.0953214
0.041	0.0982857
0.042	0.101571
0.043	0.104357
0.044	0.10675
0.045	0.109571
0.046	0.111857
0.047	0.114393
0.048	0.11675
0.049	0.119036
0.05	0.121143
0.051	0.123571
0.052	0.125929
0.053	0.1275
0.054	0.12975
0.055	0.13125
0.056	0.132893
0.057	0.13475
0.058	0.136464
0.059	0.137964
0.06	0.139893
0.061	0.141571
0.062	0.142964
0.063	0.144536
0.064	0.14675
0.065	0.147714
0.066	0.148679
0.067	0.15025
0.068	0.151679
0.069	0.152786
0.07	0.154286
0.071	0.155821
0.072	0.1565
0.073	0.157536
0.074	0.158393
0.075	0.159607
0.076	0.161036
0.077	0.162464
0.078	0.163393
0.079	0.164571
0.08	0.165357
0.081	0.166321
0.082	0.16675
0.083	0.167893
0.084	0.168857
0.085	0.17
0.086	0.170679
0.087	0.171429
0.088	0.1725
0.089	0.173393
0.09	0.174179
0.091	0.174964
0.092	0.175286
0.093	0.176357
0.094	0.177071
0.095	0.177571
0.096	0.178321
0.097	0.179679
0.098	0.179964
0.099	0.180286
0.1	0.180964
0.101	0.181786
0.102	0.182357
0.103	0.183286
0.104	0.183714
0.105	0.184464
0.106	0.184964
0.107	0.185321
0.108	0.186143
0.109	0.1865
0.11	0.187214
0.111	0.187714
0.112	0.188214
0.113	0.188786
0.114	0.189107
0.115	0.18975
0.116	0.1905
0.117	0.1905
0.118	0.191107
0.119	0.191679
0.12	0.191786
0.121	0.192393
0.122	0.193
0.123	0.193321
0.124	0.19375
0.125	0.194286
0.126	0.194821
0.127	0.195464
0.128	0.195393
0.129	0.195571
0.13	0.195643
0.131	0.196393
0.132	0.197071
0.133	0.197429
0.134	0.197786
0.135	0.198214
0.136	0.198679
0.137	0.199321
0.138	0.199357
0.139	0.199393
0.14	0.199714
0.141	0.200679
0.142	0.200679
0.143	0.20075
0.144	0.201143
0.145	0.201643
0.146	0.202071
0.147	0.202429
0.148	0.202786
0.149	0.202607
0.15	0.202964
0.151	0.203464
0.152	0.204
0.153	0.204036
0.154	0.204607
0.155	0.204536
0.156	0.204821
0.157	0.205393
0.158	0.205607
0.159	0.205464
0.16	0.206107
0.161	0.206714
0.162	0.206964
0.163	0.207107
0.164	0.207643
0.165	0.20775
0.166	0.207821
0.167	0.208107
0.168	0.20875
0.169	0.208429
0.17	0.208714
0.171	0.209286
0.172	0.209357
0.173	0.209821
0.174	0.209571
0.175	0.209821
0.176	0.209929
0.177	0.210429
0.178	0.211
0.179	0.211143
0.18	0.211107
0.181	0.211571
0.182	0.211679
0.183	0.212036
0.184	0.212107
0.185	0.212393
0.186	0.212821
0.187	0.212643
0.188	0.21325
0.189	0.213536
0.19	0.213536
0.191	0.213857
0.192	0.214357
0.193	0.2145
0.194	0.214464
0.195	0.214893
0.196	0.215
0.197	0.2155
0.198	0.215214
0.199	0.215571
0.2	0.21575
0.201	0.216214
0.202	0.216071
0.203	0.21625
0.204	0.216643
0.205	0.216929
0.206	0.216679
0.207	0.21675
0.208	0.217107
0.209	0.2175
0.21	0.217607
0.211	0.217929
0.212	0.218143
0.213	0.217714
0.214	0.218357
0.215	0.21875
0.216	0.218857
0.217	0.219429
0.218	0.219321
0.219	0.219143
0.22	0.219607
0.221	0.219893
0.222	0.220036
0.223	0.22
0.224	0.220286
0.225	0.220179
0.226	0.220571
0.227	0.220571
0.228	0.220893
0.229	0.221107
0.23	0.221286
0.231	0.221536
0.232	0.221536
0.233	0.221464
0.234	0.221571
0.235	0.222321
0.236	0.222321
0.237	0.222393
0.238	0.222571
0.239	0.222821
0.24	0.222857
0.241	0.223
0.242	0.223321
0.243	0.223536
0.244	0.223429
0.245	0.223786
0.246	0.22375
0.247	0.22425
0.248	0.22375
0.249	0.224
0.25	0.224286
0.251	0.224571
0.252	0.224714
0.253	0.224786
0.254	0.225214
0.255	0.225286
0.256	0.225464
0.257	0.225607
0.258	0.225679
0.259	0.226036
0.26	0.22625
0.261	0.22625
0.262	0.226643
0.263	0.226179
0.264	0.226786
0.265	0.226786
0.266	0.226821
0.267	0.226929
0.268	0.227321
0.269	0.227679
0.27	0.227607
0.271	0.227571
0.272	0.228107
0.273	0.228393
0.274	0.228107
0.275	0.228464
0.276	0.228607
0.277	0.228357
0.278	0.228714
0.279	0.228964
0.28	0.228964
0.281	0.229143
0.282	0.229857
0.283	0.229571
0.284	0.229643
0.285	0.229571
0.286	0.229821
0.287	0.230036
0.288	0.230571
0.289	0.230429
0.29	0.230357
0.291	0.230464
0.292	0.231
0.293	0.231107
0.294	0.231036
0.295	0.231143
0.296	0.231143
0.297	0.231393
0.298	0.231393
0.299	0.231821
0.3	0.231536
0.301	0.231821
0.302	0.232143
0.303	0.231964
0.304	0.232643
0.305	0.232464
0.306	0.23225
0.307	0.232643
0.308	0.233286
0.309	0.232857
0.31	0.233357
0.311	0.233143
0.312	0.233071
0.313	0.23325
0.314	0.234107
0.315	0.234107
0.316	0.234071
0.317	0.234
0.318	0.233857
0.319	0.234036
0.32	0.234393
0.321	0.234607
0.322	0.234429
0.323	0.234893
0.324	0.234893
0.325	0.235
0.326	0.235393
0.327	0.235179
0.328	0.235143
0.329	0.235107
0.33	0.235607
0.331	0.2355
0.332	0.235429
0.333	0.235857
0.334	0.236
0.335	0.235964
0.336	0.236393
0.337	0.236679
0.338	0.236714
0.339	0.236929
0.34	0.236786
0.341	0.237036
0.342	0.236929
0.343	0.237214
0.344	0.237393
0.345	0.237643
0.346	0.237714
0.347	0.237536
0.348	0.237786
0.349	0.23825
0.35	0.238143
0.351	0.237964
0.352	0.238429
0.353	0.238607
0.354	0.238714
0.355	0.238786
0.356	0.239107
0.357	0.238857
0.358	0.239143
0.359	0.239286
0.36	0.239464
0.361	0.239536
0.362	0.239643
0.363	0.239393
0.364	0.239429
0.365	0.240071
0.366	0.24025
0.367	0.240429
0.368	0.240143
0.369	0.239964
0.37	0.240536
0.371	0.240286
0.372	0.241
0.373	0.240786
0.374	0.240857
0.375	0.24125
0.376	0.240964
0.377	0.241
0.378	0.241643
0.379	0.241571
0.38	0.241679
0.381	0.241607
0.382	0.241929
0.383	0.242036
0.384	0.242071
0.385	0.242607
0.386	0.242607
0.387	0.242393
0.388	0.242464
0.389	0.242607
0.39	0.242929
0.391	0.242821
0.392	0.243071
0.393	0.243286
0.394	0.243143
0.395	0.243536
0.396	0.243321
0.397	0.243679
0.398	0.243929
0.399	0.244036
0.4	0.243893
0.401	0.244357
0.402	0.24425
0.403	0.244393
0.404	0.244536
0.405	0.244286
0.406	0.244357
0.407	0.244786
0.408	0.244286
0.409	0.244571
0.41	0.245571
0.411	0.24525
0.412	0.245286
0.413	0.245821
0.414	0.245821
0.415	0.246143
0.416	0.24625
0.417	0.246357
0.418	0.246036
0.419	0.246214
0.42	0.246179
0.421	0.246214
0.422	0.246357
0.423	0.2465
0.424	0.246536
0.425	0.24675
0.426	0.247536
0.427	0.247214
0.428	0.246786
0.429	0.247321
0.43	0.247036
0.431	0.247429
0.432	0.247893
0.433	0.247643
0.434	0.247929
0.435	0.247857
0.436	0.248143
0.437	0.248571
0.438	0.248393
0.439	0.2485
0.44	0.248393
0.441	0.248607
0.442	0.248821
0.443	0.248857
0.444	0.248964
0.445	0.249036
0.446	0.248964
0.447	0.249179
0.448	0.249536
0.449	0.249607
0.45	0.249714
0.451	0.249893
0.452	0.249607
0.453	0.250143
0.454	0.25025
0.455	0.250321
0.456	0.250607
0.457	0.250393
0.458	0.250857
0.459	0.2505
0.46	0.250821
0.461	0.251214
0.462	0.251357
0.463	0.250893
0.464	0.251143
0.465	0.251571
0.466	0.251607
0.467	0.251464
0.468	0.252
0.469	0.25225
0.47	0.25225
0.471	0.252429
0.472	0.252
0.473	0.252286
0.474	0.252429
0.475	0.252821
0.476	0.252821
0.477	0.252929
0.478	0.252643
0.479	0.252821
0.48	0.253179
0.481	0.253393
0.482	0.253179
0.483	0.253107
0.484	0.253786
0.485	0.253821
0.486	0.253821
0.487	0.253857
0.488	0.254107
0.489	0.254321
0.49	0.254429
0.491	0.254821
0.492	0.254857
0.493	0.254571
0.494	0.254786
0.495	0.254643
0.496	0.254964
0.497	0.255036
0.498	0.2555
0.499	0.255821
0.5	0.256036
0.501	0.255786
0.502	0.255964
0.503	0.256179
0.504	0.256179
0.505	0.256464
0.506	0.256643
0.507	0.256536
0.508	0.25675
0.509	0.257
0.51	0.257179
0.511	0.256857
0.512	0.257107
0.513	0.257536
0.514	0.257607
0.515	0.25775
0.516	0.257821
0.517	0.257714
0.518	0.257679
0.519	0.257786
0.52	0.257929
0.521	0.258321
0.522	0.258536
0.523	0.258321
0.524	0.258714
0.525	0.258964
0.526	0.25925
0.527	0.258857
0.528	0.259036
0.529	0.259607
0.53	0.259929
0.531	0.259643
0.532	0.259786
0.533	0.259857
0.534	0.260107
0.535	0.260107
0.536	0.260143
0.537	0.259964
0.538	0.260571
0.539	0.260643
0.54	0.260821
0.541	0.260714
0.542	0.261107
0.543	0.260964
0.544	0.261429
0.545	0.261357
0.546	0.261571
0.547	0.262286
0.548	0.261893
0.549	0.26225
0.55	0.261964
0.551	0.262321
0.552	0.262143
0.553	0.262857
0.554	0.262679
0.555	0.262893
0.556	0.263107
0.557	0.263143
0.558	0.263143
0.559	0.263357
0.56	0.263571
0.561	0.263929
0.562	0.263714
0.563	0.263929
0.564	0.264429
0.565	0.264714
0.566	0.264357
0.567	0.264607
0.568	0.26475
0.569	0.264607
0.57	0.264786
0.571	0.264857
0.572	0.265429
0.573	0.265429
0.574	0.265393
0.575	0.26575
0.576	0.265821
0.577	0.265821
0.578	0.265821
0.579	0.266321
0.58	0.266286
0.581	0.2665
0.582	0.266679
0.583	0.267071
0.584	0.266893
0.585	0.267286
0.586	0.267071
0.587	0.267321
0.588	0.26775
0.589	0.267929
0.59	0.267857
0.591	0.267893
0.592	0.268143
0.593	0.268321
0.594	0.268071
0.595	0.268536
0.596	0.268464
0.597	0.269
0.598	0.269214
0.599	0.26925
0.6	0.268964
0.601	0.269071
0.602	0.269143
0.603	0.269607
0.604	0.270179
0.605	0.270143
0.606	0.270393
0.607	0.270143
0.608	0.270286
0.609	0.270464
0.61	0.27025
0.611	0.270286
0.612	0.270643
0.613	0.270607
0.614	0.270893
0.615	0.271571
0.616	0.271571
0.617	0.271214
0.618	0.271643
0.619	0.272143
0.62	0.272321
0.621	0.272357
0.622	0.272643
0.623	0.272107
0.624	0.272357
0.625	0.272857
0.626	0.272464
0.627	0.272964
0.628	0.273429
0.629	0.273714
0.63	0.273679
0.631	0.273929
0.632	0.274357
0.633	0.274464
0.634	0.274286
0.635	0.2745
0.636	0.2745
0.637	0.274679
0.638	0.274679
0.639	0.274786
0.64	0.275143
0.641	0.275214
0.642	0.275357
0.643	0.275536
0.644	0.275607
0.645	0.275893
0.646	0.276536
0.647	0.276321
0.648	0.276393
0.649	0.276821
0.65	0.276571
0.651	0.277107
0.652	0.276929
0.653	0.277464
0.654	0.277786
0.655	0.27775
0.656	0.27775
0.657	0.27775
0.658	0.277964
0.659	0.278321
0.66	0.27875
0.661	0.278571
0.662	0.278786
0.663	0.279286
0.664	0.279071
0.665	0.279571
0.666	0.279714
0.667	0.279821
0.668	0.279679
0.669	0.280179
0.67	0.280393
0.671	0.279964
0.672	0.28
0.673	0.280464
0.674	0.280714
0.675	0.281
0.676	0.281143
0.677	0.28125
0.678	0.281643
0.679	0.281929
0.68	0.281857
0.681	0.282393
0.682	0.282107
0.683	0.282571
0.684	0.282357
0.685	0.283036
0.686	0.282964
0.687	0.282857
0.688	0.283107
0.689	0.283393
0.69	0.283643
0.691	0.283679
0.692	0.284071
0.693	0.284393
0.694	0.284429
0.695	0.28425
0.696	0.284429
0.697	0.284821
0.698	0.285357
0.699	0.285464
0.7	0.285536
0.701	0.285393
0.702	0.286036
0.703	0.286036
0.704	0.286143
0.705	0.286357
0.706	0.286393
0.707	0.286607
0.708	0.287071
0.709	0.287357
0.71	0.287429
0.711	0.287786
0.712	0.287536
0.713	0.28775
0.714	0.288393
0.715	0.288286
0.716	0.288821
0.717	0.289
0.718	0.289214
0.719	0.289143
0.72	0.28925
0.721	0.289679
0.722	0.289786
0.723	0.29
0.724	0.290214
0.725	0.290036
0.726	0.290464
0.727	0.29075
0.728	0.291143
0.729	0.291286
0.73	0.291464
0.731	0.2915
0.732	0.291893
0.733	0.291821
0.734	0.292179
0.735	0.292464
0.736	0.292821
0.737	0.292964
0.738	0.293464
0.739	0.293286
0.74	0.292893
0.741	0.293571
0.742	0.294107
0.743	0.294321
0.744	0.29425
0.745	0.29425
0.746	0.295036
0.747	0.295143
0.748	0.295429
0.749	0.29525
0.75	0.295714
0.751	0.296321
0.752	0.29625
0.753	0.296607
0.754	0.296214
0.755	0.296893
0.756	0.297357
0.757	0.29725
0.758	0.297857
0.759	0.29825
0.76	0.298071
0.761	0.2985
0.762	0.299071
0.763	0.298929
0.764	0.298893
0.765	0.299357
0.766	0.299536
0.767	0.300071
0.768	0.300179
0.769	0.300214
0.77	0.300464
0.771	0.30075
0.772	0.301
0.773	0.301179
0.774	0.301536
0.775	0.302107
0.776	0.30225
0.777	0.302714
0.778	0.302786
0.779	0.302893
0.78	0.302893
0.781	0.303786
0.782	0.304036
0.783	0.303964
0.784	0.304357
0.785	0.304357
0.786	0.304857
0.787	0.305036
0.788	0.30525
0.789	0.305464
0.79	0.30575
0.791	0.306607
0.792	0.306536
0.793	0.30625
0.794	0.307429
0.795	0.307464
0.796	0.307607
0.797	0.307786
0.798	0.308
0.799	0.308821
0.8	0.308893
0.801	0.308857
0.802	0.309179
0.803	0.309786
0.804	0.310286
0.805	0.31025
0.806	0.310714
0.807	0.311321
0.808	0.311393
0.809	0.311429
0.81	0.311964
0.811	0.3125
0.812	0.312607
0.813	0.313036
0.814	0.31325
0.815	0.313321
0.816	0.314
0.817	0.314071
0.818	0.314607
0.819	0.315643
0.82	0.315857
0.821	0.315607
0.822	0.316071
0.823	0.316643
0.824	0.317
0.825	0.317214
0.826	0.317429
0.827	0.317714
0.828	0.317857
0.829	0.318286
0.83	0.318536
0.831	0.319214
0.832	0.31975
0.833	0.320214
0.834	0.320214
0.835	0.320607
0.836	0.320857
0.837	0.321429
0.838	0.321786
0.839	0.322179
0.84	0.322214
0.841	0.322679
0.842	0.323107
0.843	0.323607
0.844	0.324214
0.845	0.324679
0.846	0.325071
0.847	0.325464
0.848	0.325607
0.849	0.326214
0.85	0.326429
0.851	0.3275
0.852	0.327393
0.853	0.3275
0.854	0.327964
0.855	0.328429
0.856	0.329071
0.857	0.329321
0.858	0.329929
0.859	0.330429
0.86	0.330929
0.861	0.331393
0.862	0.331571
0.863	0.331857
0.864	0.332464
0.865	0.332893
0.866	0.333321
0.867	0.333893
0.868	0.334321
0.869	0.334929
0.87	0.335821
0.871	0.335643
0.872	0.336
0.873	0.336607
0.874	0.33725
0.875	0.337286
0.876	0.33825
0.877	0.338786
0.878	0.33875
0.879	0.339536
0.88	0.340429
0.881	0.340357
0.882	0.340714
0.883	0.341643
0.884	0.341929
0.885	0.342929
0.886	0.343286
0.887	0.344107
0.888	0.344
0.889	0.344786
0.89	0.345607
0.891	0.346179
0.892	0.34625
0.893	0.346857
0.894	0.347679
0.895	0.348036
0.896	0.349214
0.897	0.349607
0.898	0.349607
0.899	0.350179
0.9	0.351071
0.901	0.351464
0.902	0.351929
0.903	0.352786
0.904	0.353393
0.905	0.354107
0.906	0.354964
0.907	0.355357
0.908	0.35575
0.909	0.356679
0.91	0.356893
0.911	0.3575
0.912	0.358214
0.913	0.358929
0.914	0.359286
0.915	0.360357
0.916	0.361071
0.917	0.361786
0.918	0.3625
0.919	0.363214
0.92	0.363929
0.921	0.364643
0.922	0.365714
0.923	0.365714
0.924	0.366429
0.925	0.367143
0.926	0.367857
0.927	0.368929
0.928	0.369643
0.929	0.370357
0.93	0.370714
0.931	0.371786
0.932	0.3725
0.933	0.372857
0.934	0.373929
0.935	0.374286
0.936	0.375357
0.937	0.376071
0.938	0.377143
0.939	0.378214
0.94	0.378571
0.941	0.378929
0.942	0.38
0.943	0.381071
0.944	0.381786
0.945	0.3825
0.946	0.383571
0.947	0.384286
0.948	0.385357
0.949	0.386071
0.95	0.386786
0.951	0.3875
0.952	0.388214
0.953	0.389643
0.954	0.39
0.955	0.391071
0.956	0.391786
0.957	0.3925
0.958	0.393571
0.959	0.394643
0.96	0.395357
0.961	0.396071
0.962	0.397143
0.963	0.398214
0.964	0.399286
0.965	0.400357
0.966	0.401071
0.967	0.401786
0.968	0.402857
0.969	0.403929
0.97	0.405
0.971	0.405714
0.972	0.406786
0.973	0.408214
0.974	0.408929
0.975	0.409643
0.976	0.411071
0.977	0.412143
0.978	0.412857
0.979	0.414286
0.98	0.415
0.981	0.415714
0.982	0.416429
0.983	0.417857
0.984	0.418929
0.985	0.42
0.986	0.421071
0.987	0.422143
0.988	0.423214
0.989	0.423929
0.99	0.425
0.991	0.426429
0.992	0.4275
0.993	0.428571
0.994	0.429643
0.995	0.430357
0.996	0.431786
0.997	0.433571
0.998	0.434643
0.999	0.435357
1	0.426786
0.999	0.396071
0.998	0.375714
0.997	0.360357
0.996	0.347607
0.995	0.336643
0.994	0.326179
0.993	0.317357
0.992	0.308536
0.991	0.300179
0.99	0.292429
0.989	0.285107
0.988	0.278321
0.987	0.2715
0.986	0.264821
0.985	0.2585
0.984	0.252036
0.983	0.246643
0.982	0.240964
0.981	0.235571
0.98	0.230357
0.979	0.225
0.978	0.220214
0.977	0.215214
0.976	0.210036
0.975	0.205464
0.974	0.201214
0.973	0.196714
0.972	0.192393
0.971	0.18825
0.97	0.184071
0.969	0.179357
0.968	0.175786
0.967	0.171964
0.966	0.167821
0.965	0.164071
0.964	0.160429
0.963	0.156929
0.962	0.152929
0.961	0.149821
0.96	0.145357
0.959	0.14225
0.958	0.138964
0.957	0.135786
0.956	0.132107
0.955	0.128786
0.954	0.126143
0.953	0.122643
0.952	0.119786
0.951	0.116643
0.95	0.114036
0.949	0.110643
0.948	0.10775
0.947	0.104571
0.946	0.101857
0.945	0.0989643
0.944	0.0958571
0.943	0.0932143
0.942	0.0903929
0.941	0.0879286
0.94	0.0848571
0.939	0.0823214
0.938	0.0795357
0.937	0.0768929
0.936	0.0743929
0.935	0.0720714
0.934	0.06925
0.933	0.06725
0.932	0.0646429
0.931	0.06175
0.93	0.0596429
0.929	0.0568929
0.928	0.0541786
0.927	0.0522143
0.926	0.0498214
0.925	0.0476071
0.924	0.0456071
0.923	0.0432857
0.922	0.0404643
0.921	0.0385
0.92	0.0362857
0.919	0.0344286
0.918	0.0317643
0.917	0.0296321
0.916	0.0278429
0.915	0.0256143
0.914	0.0233929
0.913	0.0216714
0.912	0.0197821
0.911	0.0174036
0.91	0.0153821
0.909	0.0130107
0.908	0.0113821
0.907	0.00904286
0.906	0.00736429
0.905	0.005375
0.904	0.00324857
0.903	0.00147679
0.902	-0.000721429
0.901	-0.00254393
0.9	-0.0044
0.899	-0.00598214
0.898	-0.00775
0.897	-0.0100036
0.896	-0.0113036
0.895	-0.0132786
0.894	-0.0148893
0.893	-0.0172857
0.892	-0.0187321
0.891	-0.0202429
0.89	-0.0220679
0.889	-0.0239321
0.888	-0.0255929
0.887	-0.0275393
0.886	-0.0290536
0.885	-0.0302607
0.884	-0.0320786
0.883	-0.034
0.882	-0.0352714
0.881	-0.0372857
0.88	-0.0388571
0.879	-0.0403214
0.878	-0.0417143
0.877	-0.0436071
0.876	-0.0453214
0.875	-0.0463929
0.874	-0.0482857
0.873	-0.0495357
0.872	-0.0511071
0.871	-0.0526071
0.87	-0.0548214
0.869	-0.0560714
0.868	-0.0571071
0.867	-0.0586071
0.866	-0.06
0.865	-0.0615357
0.864	-0.0631429
0.863	-0.0644643
0.862	-0.0659286
0.861	-0.0668929
0.86	-0.0685357
0.859	-0.0697857
0.858	-0.0711786
0.857	-0.0731071
0.856	-0.07425
0.855	-0.0756429
0.854	-0.07725
0.853	-0.0785714
0.852	-0.0795357
0.851	-0.0811071
0.85	-0.0822143
0.849	-0.0835714
0.848	-0.0848571
0.847	-0.0860357
0.846	-0.0869643
0.845	-0.0882143
0.844	-0.0892857
0.843	-0.0910357
0.842	-0.0924286
0.841	-0.0935357
0.84	-0.0946071
0.839	-0.0959286
0.838	-0.0971429
0.837	-0.0979286
0.836	-0.0996786
0.835	-0.100571
0.834	-0.102179
0.833	-0.102893
0.832	-0.104357
0.831	-0.105964
0.83	-0.106679
0.829	-0.107821
0.828	-0.108643
0.827	-0.110179
0.826	-0.11125
0.825	-0.112393
0.824	-0.113607
0.823	-0.114357
0.822	-0.115286
0.821	-0.11625
0.82	-0.117679
0.819	-0.11925
0.818	-0.120143
0.817	-0.120929
0.816	-0.122679
0.815	-0.123607
0.814	-0.124821
0.813	-0.125321
0.812	-0.126714
0.811	-0.127643
0.81	-0.128929
0.809	-0.130107
0.808	-0.1305
0.807	-0.131643
0.806	-0.132964
0.805	-0.133821
0.804	-0.134571
0.803	-0.135571
0.802	-0.136607
0.801	-0.13775
0.8	-0.138393
0.799	-0.139393
0.798	-0.140393
0.797	-0.141643
0.796	-0.142679
0.795	-0.143536
0.794	-0.144571
0.793	-0.145571
0.792	-0.146321
0.791	-0.147071
0.79	-0.147821
0.789	-0.148786
0.788	-0.15
0.787	-0.150714
0.786	-0.151929
0.785	-0.152179
0.784	-0.153571
0.783	-0.154607
0.782	-0.155143
0.781	-0.156607
0.78	-0.1575
0.779	-0.158036
0.778	-0.159107
0.777	-0.159179
0.776	-0.159893
0.775	-0.161179
0.774	-0.162214
0.773	-0.163
0.772	-0.163643
0.771	-0.164536
0.77	-0.165429
0.769	-0.166143
0.768	-0.167071
0.767	-0.168036
0.766	-0.1685
0.765	-0.169071
0.764	-0.17025
0.763	-0.1715
0.762	-0.172286
0.761	-0.172714
0.76	-0.173571
0.759	-0.174357
0.758	-0.175036
0.757	-0.17575
0.756	-0.176321
0.755	-0.177786
0.754	-0.178429
0.753	-0.178857
0.752	-0.179964
0.751	-0.18075
0.75	-0.181071
0.749	-0.182107
0.748	-0.182929
0.747	-0.183571
0.746	-0.184429
0.745	-0.185
0.744	-0.185071
0.743	-0.186143
0.742	-0.187071
0.741	-0.187607
0.74	-0.188643
0.739	-0.188964
0.738	-0.190036
0.737	-0.190107
0.736	-0.190964
0.735	-0.19175
0.734	-0.192357
0.733	-0.193
0.732	-0.193393
0.731	-0.194286
0.73	-0.194786
0.729	-0.195857
0.728	-0.196536
0.727	-0.197143
0.726	-0.198
0.725	-0.19875
0.724	-0.199179
0.723	-0.1995
0.722	-0.200357
0.721	-0.201036
0.72	-0.201857
0.719	-0.202357
0.718	-0.202714
0.717	-0.203464
0.716	-0.204143
0.715	-0.204643
0.714	-0.20525
0.713	-0.205929
0.712	-0.206464
0.711	-0.206964
0.71	-0.207464
0.709	-0.207857
0.708	-0.208643
0.707	-0.209179
0.706	-0.209857
0.705	-0.210286
0.704	-0.210857
0.703	-0.21125
0.702	-0.212214
0.701	-0.212536
0.7	-0.213036
0.699	-0.213607
0.698	-0.214464
0.697	-0.214714
0.696	-0.215107
0.695	-0.215821
0.694	-0.215964
0.693	-0.216679
0.692	-0.217286
0.691	-0.217679
0.69	-0.217893
0.689	-0.218857
0.688	-0.21925
0.687	-0.219536
0.686	-0.219893
0.685	-0.220679
0.684	-0.221464
0.683	-0.221714
0.682	-0.222179
0.681	-0.222821
0.68	-0.222929
0.679	-0.223286
0.678	-0.22375
0.677	-0.224286
0.676	-0.224607
0.675	-0.225393
0.674	-0.225821
0.673	-0.226036
0.672	-0.226429
0.671	-0.227143
0.67	-0.227286
0.669	-0.227893
0.668	-0.228143
0.667	-0.228607
0.666	-0.229
0.665	-0.229321
0.664	-0.2295
0.663	-0.229643
0.662	-0.230071
0.661	-0.230679
0.66	-0.230964
0.659	-0.231893
0.658	-0.232357
0.657	-0.232357
0.656	-0.2325
0.655	-0.232821
0.654	-0.233429
0.653	-0.234214
0.652	-0.234214
0.651	-0.234607
0.65	-0.235179
0.649	-0.235464
0.648	-0.235714
0.647	-0.235857
0.646	-0.236071
0.645	-0.236679
0.644	-0.236607
0.643	-0.237357
0.642	-0.237679
0.641	-0.238071
0.64	-0.238071
0.639	-0.238429
0.638	-0.238929
0.637	-0.239214
0.636	-0.239286
0.635	-0.239714
0.634	-0.239964
0.633	-0.240714
0.632	-0.240714
0.631	-0.241179
0.63	-0.241321
0.629	-0.24175
0.628	-0.241857
0.627	-0.241714
0.626	-0.242286
0.625	-0.242357
0.624	-0.243
0.623	-0.243179
0.622	-0.2435
0.621	-0.24375
0.62	-0.243679
0.619	-0.244179
0.618	-0.244679
0.617	-0.244571
0.616	-0.244536
0.615	-0.245107
0.614	-0.245643
0.613	-0.245893
0.612	-0.246321
0.611	-0.246357
0.61	-0.246429
0.609	-0.246286
0.608	-0.247
0.607	-0.2475
0.606	-0.247321
0.605	-0.247536
0.604	-0.247857
0.603	-0.247964
0.602	-0.248214
0.601	-0.248357
0.6	-0.24875
0.599	-0.248857
0.598	-0.248714
0.597	-0.248893
0.596	-0.2495
0.595	-0.249607
0.594	-0.250036
0.593	-0.250214
0.592	-0.250036
0.591	-0.25025
0.59	-0.250429
0.589	-0.250607
0.588	-0.251036
0.587	-0.251143
0.586	-0.251321
0.585	-0.251393
0.584	-0.251536
0.583	-0.251571
0.582	-0.252357
0.581	-0.252179
0.58	-0.252036
0.579	-0.25225
0.578	-0.252607
0.577	-0.252571
0.576	-0.252893
0.575	-0.253286
0.574	-0.253571
0.573	-0.253286
0.572	-0.253821
0.571	-0.253857
0.57	-0.254071
0.569	-0.254464
0.568	-0.254214
0.567	-0.254286
0.566	-0.254464
0.565	-0.254607
0.564	-0.254571
0.563	-0.25525
0.562	-0.255321
0.561	-0.255357
0.56	-0.255643
0.559	-0.255714
0.558	-0.255464
0.557	-0.255893
0.556	-0.255643
0.555	-0.255964
0.554	-0.25625
0.553	-0.256357
0.552	-0.256393
0.551	-0.2565
0.55	-0.256821
0.549	-0.257179
0.548	-0.256929
0.547	-0.257036
0.546	-0.257286
0.545	-0.256964
0.544	-0.257
0.543	-0.257357
0.542	-0.257929
0.541	-0.258036
0.54	-0.257786
0.539	-0.257714
0.538	-0.258179
0.537	-0.258571
0.536	-0.258071
0.535	-0.2585
0.534	-0.258357
0.533	-0.258714
0.532	-0.258857
0.531	-0.258786
0.53	-0.259179
0.529	-0.258714
0.528	-0.259
0.527	-0.259143
0.526	-0.258929
0.525	-0.259429
0.524	-0.25975
0.523	-0.259679
0.522	-0.259643
0.521	-0.259821
0.52	-0.26
0.519	-0.260214
0.518	-0.260071
0.517	-0.260143
0.516	-0.26025
0.515	-0.260321
0.514	-0.260286
0.513	-0.260393
0.512	-0.26075
0.511	-0.260643
0.51	-0.261
0.509	-0.261143
0.508	-0.261
0.507	-0.260964
0.506	-0.261179
0.505	-0.261464
0.504	-0.261464
0.503	-0.261179
0.502	-0.261821
0.501	-0.262036
0.5	-0.261786
0.499	-0.2615
0.498	-0.262
0.497	-0.262179
0.496	-0.262143
0.495	-0.262393
0.494	-0.262429
0.493	-0.262321
0.492	-0.26225
0.491	-0.262643
0.49	-0.262357
0.489	-0.262714
0.488	-0.2625
0.487	-0.262964
0.486	-0.262821
0.485	-0.263179
0.484	-0.263464
0.483	-0.262929
0.482	-0.263536
0.481	-0.263357
0.48	-0.263571
0.479	-0.2635
0.478	-0.263464
0.477	-0.264071
0.476	-0.263821
0.475	-0.26375
0.474	-0.264286
0.473	-0.264179
0.472	-0.263857
0.471	-0.263929
0.47	-0.264
0.469	-0.263857
0.468	-0.264393
0.467	-0.264786
0.466	-0.264464
0.465	-0.264679
0.464	-0.264607
0.463	-0.264714
0.462	-0.264714
0.461	-0.26525
0.46	-0.265143
0.459	-0.265214
0.458	-0.265357
0.457	-0.265286
0.456	-0.265429
0.455	-0.265286
0.454	-0.265393
0.453	-0.265679
0.452	-0.265536
0.451	-0.265464
0.45	-0.265893
0.449	-0.265643
0.448	-0.266536
0.447	-0.266714
0.446	-0.266214
0.445	-0.266357
0.444	-0.266571
0.443	-0.266464
0.442	-0.26625
0.441	-0.266571
0.44	-0.266929
0.439	-0.266786
0.438	-0.266929
0.437	-0.266821
0.436	-0.2665
0.435	-0.267214
0.434	-0.267036
0.433	-0.266929
0.432	-0.267286
0.431	-0.267036
0.43	-0.267393
0.429	-0.267786
0.428	-0.267786
0.427	-0.267857
0.426	-0.267536
0.425	-0.267536
0.424	-0.267571
0.423	-0.267607
0.422	-0.268286
0.421	-0.267929
0.42	-0.268393
0.419	-0.268143
0.418	-0.268321
0.417	-0.268393
0.416	-0.26825
0.415	-0.268536
0.414	-0.268
0.413	-0.268464
0.412	-0.268357
0.411	-0.2685
0.41	-0.268929
0.409	-0.269036
0.408	-0.269536
0.407	-0.269214
0.406	-0.26975
0.405	-0.269464
0.404	-0.269357
0.403	-0.269679
0.402	-0.269571
0.401	-0.269321
0.4	-0.269571
0.399	-0.269714
0.398	-0.269393
0.397	-0.269786
0.396	-0.270036
0.395	-0.270321
0.394	-0.270714
0.393	-0.27
0.392	-0.269929
0.391	-0.270179
0.39	-0.270321
0.389	-0.270429
0.388	-0.27025
0.387	-0.270357
0.386	-0.270429
0.385	-0.270536
0.384	-0.270929
0.383	-0.270786
0.382	-0.271143
0.381	-0.271071
0.38	-0.271143
0.379	-0.270857
0.378	-0.271321
0.377	-0.271036
0.376	-0.271393
0.375	-0.271286
0.374	-0.271321
0.373	-0.271393
0.372	-0.271321
0.371	-0.271929
0.37	-0.271393
0.369	-0.271607
0.368	-0.27175
0.367	-0.271893
0.366	-0.272036
0.365	-0.272179
0.364	-0.271821
0.363	-0.272071
0.362	-0.271964
0.361	-0.272
0.36	-0.272143
0.359	-0.272107
0.358	-0.272607
0.357	-0.272643
0.356	-0.272429
0.355	-0.272321
0.354	-0.273036
0.353	-0.272821
0.352	-0.272714
0.351	-0.272893
0.35	-0.273321
0.349	-0.273286
0.348	-0.273036
0.347	-0.273
0.346	-0.273143
0.345	-0.273571
0.344	-0.273393
0.343	-0.273321
0.342	-0.273
0.341	-0.273714
0.34	-0.27375
0.339	-0.273786
0.338	-0.273393
0.337	-0.2735
0.336	-0.27375
0.335	-0.273571
0.334	-0.27375
0.333	-0.274036
0.332	-0.273786
0.331	-0.273821
0.33	-0.274
0.329	-0.274429
0.328	-0.274464
0.327	-0.274536
0.326	-0.274357
0.325	-0.274679
0.324	-0.274536
0.323	-0.274857
0.322	-0.2745
0.321	-0.274464
0.32	-0.274786
0.319	-0.274857
0.318	-0.274607
0.317	-0.27475
0.316	-0.274714
0.315	-0.274929
0.314	-0.274964
0.313	-0.274857
0.312	-0.274929
0.311	-0.275071
0.31	-0.275143
0.309	-0.275393
0.308	-0.275107
0.307	-0.275393
0.306	-0.275357
0.305	-0.275679
0.304	-0.2755
0.303	-0.275393
0.302	-0.275607
0.301	-0.275607
0.3	-0.275893
0.299	-0.275143
0.298	-0.275786
0.297	-0.2755
0.296	-0.275821
0.295	-0.276107
0.294	-0.27625
0.293	-0.275857
0.292	-0.276143
0.291	-0.276143
0.29	-0.276107
0.289	-0.275964
0.288	-0.27625
0.287	-0.276393
0.286	-0.276143
0.285	-0.276571
0.284	-0.276286
0.283	-0.276143
0.282	-0.276321
0.281	-0.276393
0.28	-0.276571
0.279	-0.276679
0.278	-0.277214
0.277	-0.276857
0.276	-0.276679
0.275	-0.276679
0.274	-0.276893
0.273	-0.276929
0.272	-0.277071
0.271	-0.276429
0.27	-0.276643
0.269	-0.277286
0.268	-0.277286
0.267	-0.277571
0.266	-0.277714
0.265	-0.277786
0.264	-0.277786
0.263	-0.277214
0.262	-0.277393
0.261	-0.277607
0.26	-0.27725
0.259	-0.2775
0.258	-0.277179
0.257	-0.277179
0.256	-0.277357
0.255	-0.277857
0.254	-0.277857
0.253	-0.277607
0.252	-0.277643
0.251	-0.277821
0.25	-0.277821
0.249	-0.278
0.248	-0.277643
0.247	-0.278071
0.246	-0.277929
0.245	-0.278071
0.244	-0.278179
0.243	-0.278143
0.242	-0.278536
0.241	-0.278536
0.24	-0.278607
0.239	-0.278464
0.238	-0.278464
0.237	-0.278179
0.236	-0.278071
0.235	-0.277964
0.234	-0.278286
0.233	-0.278321
0.232	-0.278429
0.231	-0.2785
0.23	-0.278679
0.229	-0.278821
0.228	-0.278429
0.227	-0.278571
0.226	-0.278964
0.225	-0.278607
0.224	-0.278929
0.223	-0.278857
0.222	-0.278643
0.221	-0.278964
0.22	-0.278893
0.219	-0.27875
0.218	-0.27925
0.217	-0.279071
0.216	-0.278786
0.215	-0.279036
0.214	-0.279357
0.213	-0.279036
0.212	-0.278821
0.211	-0.279143
0.21	-0.279321
0.209	-0.278857
0.208	-0.279179
0.207	-0.279143
0.206	-0.279179
0.205	-0.279143
0.204	-0.279679
0.203	-0.279714
0.202	-0.279786
0.201	-0.279643
0.2	-0.279214
0.199	-0.279643
0.198	-0.279893
0.197	-0.279786
0.196	-0.279964
0.195	-0.279643
0.194	-0.2795
0.193	-0.279679
0.192	-0.280071
0.191	-0.279714
0.19	-0.279714
0.189	-0.279893
0.188	-0.279464
0.187	-0.279714
0.186	-0.28
0.185	-0.279857
0.184	-0.279893
0.183	-0.279679
0.182	-0.279643
0.181	-0.279857
0.18	-0.279929
0.179	-0.27975
0.178	-0.279679
0.177	-0.280214
0.176	-0.280214
0.175	-0.28025
0.174	-0.280357
0.173	-0.280357
0.172	-0.280357
0.171	-0.280214
0.17	-0.280179
0.169	-0.280286
0.168	-0.280179
0.167	-0.280214
0.166	-0.280536
0.165	-0.280607
0.164	-0.280464
0.163	-0.280679
0.162	-0.280714
0.161	-0.280036
0.16	-0.2805
0.159	-0.280643
0.158	-0.28025
0.157	-0.2805
0.156	-0.280679
0.155	-0.280643
0.154	-0.280321
0.153	-0.280893
0.152	-0.28075
0.151	-0.280964
0.15	-0.281071
0.149	-0.280679
0.148	-0.280607
0.147	-0.280857
0.146	-0.281036
0.145	-0.280714
0.144	-0.280714
0.143	-0.280893
0.142	-0.280893
0.141	-0.280679
0.14	-0.281429
0.139	-0.280821
0.138	-0.281
0.137	-0.281429
0.136	-0.281107
0.135	-0.281393
0.134	-0.281214
0.133	-0.281179
0.132	-0.281
0.131	-0.280929
0.13	-0.281179
0.129	-0.281036
0.128	-0.281357
0.127	-0.281321
0.126	-0.281321
0.125	-0.281536
0.124	-0.281321
0.123	-0.28125
0.122	-0.281286
0.121	-0.281643
0.12	-0.281286
0.119	-0.281429
0.118	-0.281679
0.117	-0.2815
0.116	-0.281393
0.115	-0.281786
0.114	-0.281393
0.113	-0.281571
0.112	-0.281679
0.111	-0.2815
0.11	-0.281464
0.109	-0.281571
0.108	-0.282
0.107	-0.281143
0.106	-0.281643
0.105	-0.282
0.104	-0.282107
0.103	-0.281821
0.102	-0.282143
0.101	-0.282
0.1	-0.28175
0.099	-0.281786
0.098	-0.281857
0.097	-0.281679
0.096	-0.282393
0.095	-0.281964
0.094	-0.282214
0.093	-0.282143
0.092	-0.281964
0.091	-0.281714
0.09	-0.28225
0.089	-0.282464
0.088	-0.28225
0.087	-0.282179
0.086	-0.282107
0.085	-0.282536
0.084	-0.282107
0.083	-0.282393
0.082	-0.282714
0.081	-0.282036
0.08	-0.282214
0.079	-0.282571
0.078	-0.282107
0.077	-0.28275
0.076	-0.282857
0.075	-0.282464
0.074	-0.282786
0.073	-0.282679
0.072	-0.282643
0.071	-0.282357
0.07	-0.282857
0.069	-0.282679
0.068	-0.282607
0.067	-0.282679
0.066	-0.282786
0.065	-0.282929
0.064	-0.282821
0.063	-0.282929
0.062	-0.283
0.061	-0.283143
0.06	-0.282643
0.059	-0.282536
0.058	-0.282929
0.057	-0.283393
0.056	-0.283357
0.055	-0.283286
0.054	-0.283107
0.053	-0.282643
0.052	-0.283321
0.051	-0.283429
0.05	-0.283679
0.049	-0.283357
0.048	-0.283179
0.047	-0.283179
0.046	-0.283071
0.045	-0.283143
0.044	-0.283643
0.043	-0.283107
0.042	-0.283286
0.041	-0.283821
0.04	-0.283679
0.039	-0.283929
0.038	-0.283929
0.037	-0.283929
0.036	-0.283679
0.035	-0.284
0.034	-0.28375
0.033	-0.283893
0.032	-0.283571
0.031	-0.28375
0.03	-0.283536
0.029	-0.28375
0.028	-0.283929
0.027	-0.28375
0.026	-0.283893
0.025	-0.284
0.024	-0.283964
0.023	-0.284357
0.022	-0.284321
0.021	-0.283893
0.02	-0.284071
0.019	-0.284607
0.018	-0.284286
0.017	-0.284357
0.016	-0.284429
0.015	-0.284536
0.014	-0.284357
0.013	-0.28475
0.012	-0.285107
0.011	-0.284464
0.01	-0.284036
0.009	-0.28425
0.008	-0.284571
0.007	-0.284571
0.006	-0.284857
0.005	-0.284607
0.004	-0.284893
0.003	-0.284714
0.002	-0.285036
[truncated: 1 more rows]

## Sheet: sr_0.06
U	I
0	-2.43286
0.001	-2.33286
0.002	-2.25643
0.003	-2.19214
0.004	-2.13571
0.005	-2.08464
0.006	-2.0375
0.007	-1.99357
0.008	-1.9525
0.009	-1.91357
0.01	-1.87679
0.011	-1.84143
0.012	-1.8075
0.013	-1.775
0.014	-1.74393
0.015	-1.71357
0.016	-1.68429
0.017	-1.65571
0.018	-1.62821
0.019	-1.60143
0.02	-1.575
0.021	-1.54964
0.022	-1.52464
0.023	-1.5
0.024	-1.47643
0.025	-1.4525
0.026	-1.42964
0.027	-1.40714
0.028	-1.385
0.029	-1.36357
0.03	-1.3425
0.031	-1.32143
0.032	-1.30036
0.033	-1.28
0.034	-1.26
0.035	-1.24036
0.036	-1.22071
0.037	-1.20179
0.038	-1.1825
0.039	-1.16393
0.04	-1.14571
0.041	-1.12714
0.042	-1.10929
0.043	-1.09179
0.044	-1.07429
0.045	-1.05679
0.046	-1.03964
0.047	-1.0225
0.048	-1.00571
0.049	-0.989643
0.05	-0.973214
0.051	-0.956429
0.052	-0.940357
0.053	-0.925
0.054	-0.909286
0.055	-0.893571
0.056	-0.878571
0.057	-0.862857
0.058	-0.8475
0.059	-0.832857
0.06	-0.817857
0.061	-0.802857
0.062	-0.788571
0.063	-0.773929
0.064	-0.759286
0.065	-0.745
0.066	-0.731071
0.067	-0.717143
0.068	-0.703214
0.069	-0.689643
0.07	-0.675714
0.071	-0.661786
0.072	-0.648929
0.073	-0.635357
0.074	-0.622143
0.075	-0.608929
0.076	-0.595714
0.077	-0.5825
0.078	-0.569643
0.079	-0.556786
0.08	-0.544286
0.081	-0.531429
0.082	-0.519286
0.083	-0.506786
0.084	-0.494286
0.085	-0.482143
0.086	-0.47
0.087	-0.4575
0.088	-0.445714
0.089	-0.433571
0.09	-0.421429
0.091	-0.41
0.092	-0.398214
0.093	-0.386786
0.094	-0.375
0.095	-0.363571
0.096	-0.352
0.097	-0.340643
0.098	-0.329429
0.099	-0.318179
0.1	-0.306893
0.101	-0.295714
0.102	-0.284357
0.103	-0.273179
0.104	-0.262643
0.105	-0.251714
0.106	-0.240893
0.107	-0.230464
0.108	-0.219786
0.109	-0.209
0.11	-0.198679
0.111	-0.188071
0.112	-0.177679
0.113	-0.16725
0.114	-0.157143
0.115	-0.146393
0.116	-0.136179
0.117	-0.126393
0.118	-0.116214
0.119	-0.106
0.12	-0.09625
0.121	-0.0862143
0.122	-0.0762143
0.123	-0.0666786
0.124	-0.0567857
0.125	-0.0469286
0.126	-0.0372143
0.127	-0.0275607
0.128	-0.0176821
0.129	-0.00826429
0.13	0.00111893
0.131	0.0105357
0.132	0.0201
0.133	0.0292393
0.134	0.0387857
0.135	0.0481071
0.136	0.0567857
0.137	0.0660714
0.138	0.0753571
0.139	0.0842857
0.14	0.0934643
0.141	0.102857
0.142	0.111464
0.143	0.12025
0.144	0.128786
0.145	0.137643
0.146	0.146357
0.147	0.155214
0.148	0.164071
0.149	0.172464
0.15	0.181214
0.151	0.189821
0.152	0.198036
0.153	0.206821
0.154	0.2155
0.155	0.2235
0.156	0.231964
0.157	0.24025
0.158	0.248464
0.159	0.256607
0.16	0.265214
0.161	0.273464
0.162	0.281429
0.163	0.289464
0.164	0.297643
0.165	0.305393
0.166	0.313714
0.167	0.322036
0.168	0.329464
0.169	0.337357
0.17	0.345036
0.171	0.35275
0.172	0.360714
0.173	0.368571
0.174	0.376071
0.175	0.383929
0.176	0.391429
0.177	0.399286
0.178	0.406786
0.179	0.414286
0.18	0.422143
0.181	0.429286
0.182	0.436786
0.183	0.444286
0.184	0.451429
0.185	0.458929
0.186	0.466429
0.187	0.473214
0.188	0.480357
0.189	0.4875
0.19	0.495
0.191	0.502143
0.192	0.509286
0.193	0.516429
0.194	0.523214
0.195	0.530357
0.196	0.5375
0.197	0.544286
0.198	0.551429
0.199	0.558214
0.2	0.565
0.201	0.572143
0.202	0.578929
0.203	0.585714
0.204	0.5925
0.205	0.6
0.206	0.606071
0.207	0.6125
0.208	0.618929
0.209	0.625714
0.21	0.632143
0.211	0.638929
0.212	0.645357
0.213	0.651786
0.214	0.658214
0.215	0.664643
0.216	0.670714
0.217	0.6775
0.218	0.684286
0.219	0.69
0.22	0.696429
0.221	0.7025
0.222	0.708929
0.223	0.715
0.224	0.721429
0.225	0.7275
0.226	0.733571
0.227	0.74
0.228	0.746071
0.229	0.751786
0.23	0.758214
0.231	0.763929
0.232	0.769643
0.233	0.775714
0.234	0.781786
0.235	0.7875
0.236	0.793571
0.237	0.799643
0.238	0.805
0.239	0.811071
0.24	0.816786
0.241	0.8225
0.242	0.828214
0.243	0.834286
0.244	0.84
0.245	0.845357
0.246	0.851071
0.247	0.856786
0.248	0.862143
0.249	0.867857
0.25	0.873571
0.251	0.878929
0.252	0.884643
0.253	0.89
0.254	0.895357
0.255	0.900714
0.256	0.906429
0.257	0.911786
0.258	0.916786
0.259	0.922143
0.26	0.9275
0.261	0.932857
0.262	0.938214
0.263	0.943571
0.264	0.948214
0.265	0.953929
0.266	0.958929
0.267	0.963929
0.268	0.969286
0.269	0.974643
0.27	0.979643
0.271	0.984643
0.272	0.989643
0.273	0.994286
0.274	0.999286
0.275	1.00464
0.276	1.00964
0.277	1.01429
0.278	1.01929
0.279	1.02429
0.28	1.02893
0.281	1.03393
0.282	1.03893
0.283	1.04321
0.284	1.04821
0.285	1.05286
0.286	1.0575
0.287	1.06214
0.288	1.06714
0.289	1.07179
0.29	1.07643
0.291	1.08071
0.292	1.08571
0.293	1.09
0.294	1.095
0.295	1.09964
0.296	1.10393
0.297	1.10857
0.298	1.11321
0.299	1.1175
0.3	1.12179
0.301	1.12643
0.302	1.13107
0.303	1.135
0.304	1.13964
0.305	1.14429
0.306	1.14821
0.307	1.15321
0.308	1.1575
0.309	1.16107
0.31	1.16536
0.311	1.17
0.312	1.17393
0.313	1.17821
0.314	1.18214
0.315	1.18607
0.316	1.19036
0.317	1.19464
0.318	1.19857
0.319	1.20286
0.32	1.20714
0.321	1.21107
0.322	1.215
0.323	1.21893
0.324	1.22286
0.325	1.22679
0.326	1.23107
0.327	1.235
0.328	1.23857
0.329	1.24286
0.33	1.24679
0.331	1.25036
0.332	1.25429
0.333	1.25821
0.334	1.26179
0.335	1.26536
0.336	1.26929
0.337	1.27321
0.338	1.27643
0.339	1.28071
0.34	1.28429
0.341	1.28786
0.342	1.29143
0.343	1.29536
0.344	1.29893
0.345	1.3025
0.346	1.30643
0.347	1.30964
0.348	1.31321
0.349	1.31679
0.35	1.32036
0.351	1.32357
0.352	1.3275
0.353	1.33071
0.354	1.33429
0.355	1.33786
0.356	1.34107
0.357	1.34429
0.358	1.34821
0.359	1.35179
0.36	1.35464
0.361	1.35821
0.362	1.36143
0.363	1.36429
0.364	1.36821
0.365	1.37143
0.366	1.37464
0.367	1.37786
0.368	1.38071
0.369	1.38393
0.37	1.3875
0.371	1.39107
0.372	1.39429
0.373	1.39714
0.374	1.40036
0.375	1.40357
0.376	1.40607
0.377	1.40929
0.378	1.4125
0.379	1.41571
0.38	1.41857
0.381	1.42179
0.382	1.425
0.383	1.42786
0.384	1.43107
0.385	1.43393
0.386	1.43643
0.387	1.43964
0.388	1.4425
0.389	1.44536
0.39	1.44821
0.391	1.45143
0.392	1.45393
0.393	1.45679
0.394	1.45964
0.395	1.46214
0.396	1.465
0.397	1.46821
0.398	1.47071
0.399	1.47321
0.4	1.47607
0.401	1.47893
0.402	1.48143
0.403	1.48429
0.404	1.48714
0.405	1.48929
0.406	1.49214
0.407	1.495
0.408	1.49714
0.409	1.50071
0.41	1.50393
0.411	1.50607
0.412	1.50857
0.413	1.51071
0.414	1.51321
0.415	1.51571
0.416	1.51821
0.417	1.52071
0.418	1.52321
0.419	1.52536
0.42	1.52786
0.421	1.53036
0.422	1.53286
0.423	1.53536
0.424	1.5375
0.425	1.54
0.426	1.54214
0.427	1.54429
0.428	1.54679
0.429	1.54929
0.43	1.55143
0.431	1.55357
0.432	1.55607
0.433	1.55821
0.434	1.56036
0.435	1.56321
0.436	1.56536
0.437	1.56714
0.438	1.56929
0.439	1.57143
0.44	1.57357
0.441	1.57571
0.442	1.57821
0.443	1.58
0.444	1.58214
0.445	1.58429
0.446	1.58607
0.447	1.58821
0.448	1.59071
0.449	1.5925
0.45	1.59429
0.451	1.59643
0.452	1.59821
0.453	1.60036
0.454	1.60214
0.455	1.60429
0.456	1.60607
0.457	1.60786
0.458	1.61
0.459	1.61179
0.46	1.61393
0.461	1.61607
0.462	1.6175
0.463	1.61964
0.464	1.62143
0.465	1.62286
0.466	1.625
0.467	1.62679
0.468	1.62857
0.469	1.63
0.47	1.63179
0.471	1.63357
0.472	1.63536
0.473	1.63714
0.474	1.63893
0.475	1.64036
0.476	1.6425
0.477	1.64393
0.478	1.64571
0.479	1.64714
0.48	1.64893
0.481	1.65071
0.482	1.65214
0.483	1.65393
0.484	1.65571
0.485	1.65714
0.486	1.65857
0.487	1.66036
0.488	1.66143
0.489	1.66321
0.49	1.66464
0.491	1.66607
0.492	1.66786
0.493	1.66964
0.494	1.67071
0.495	1.67214
0.496	1.67357
0.497	1.675
0.498	1.67643
0.499	1.67821
0.5	1.67964
0.501	1.68071
0.502	1.68214
0.503	1.68357
0.504	1.68464
0.505	1.68643
0.506	1.68786
0.507	1.68893
0.508	1.69036
0.509	1.69179
0.51	1.69286
0.511	1.69429
0.512	1.69607
0.513	1.69714
0.514	1.69821
0.515	1.69929
0.516	1.70071
0.517	1.70179
0.518	1.70321
0.519	1.70429
0.52	1.70536
0.521	1.70643
0.522	1.70786
0.523	1.70893
0.524	1.71
0.525	1.71143
0.526	1.71214
0.527	1.71357
0.528	1.71464
0.529	1.71571
0.53	1.71643
0.531	1.71786
0.532	1.71929
0.533	1.71964
0.534	1.72107
0.535	1.72214
0.536	1.72321
0.537	1.72429
0.538	1.72536
0.539	1.72607
0.54	1.72714
0.541	1.72821
0.542	1.72893
0.543	1.73
0.544	1.73107
0.545	1.73179
0.546	1.73286
0.547	1.73393
0.548	1.735
0.549	1.73571
0.55	1.73679
0.551	1.73786
0.552	1.73821
0.553	1.73929
0.554	1.74
0.555	1.74071
0.556	1.74179
0.557	1.74286
0.558	1.74321
0.559	1.74429
0.56	1.745
0.561	1.74571
0.562	1.74679
0.563	1.74786
0.564	1.74857
0.565	1.74929
0.566	1.75
0.567	1.75071
0.568	1.75143
0.569	1.75214
0.57	1.75286
0.571	1.75357
0.572	1.75429
0.573	1.755
0.574	1.75571
0.575	1.75643
0.576	1.75786
0.577	1.75821
0.578	1.75857
0.579	1.75929
0.58	1.76
0.581	1.76036
0.582	1.76143
0.583	1.76214
0.584	1.76214
0.585	1.76321
0.586	1.76357
0.587	1.76429
0.588	1.765
0.589	1.76607
0.59	1.76643
0.591	1.76679
0.592	1.7675
0.593	1.76786
0.594	1.76857
0.595	1.76929
0.596	1.76964
0.597	1.77036
0.598	1.77071
0.599	1.77143
0.6	1.77179
0.601	1.7725
0.602	1.77321
0.603	1.77357
0.604	1.77429
0.605	1.77464
0.606	1.775
0.607	1.77571
0.608	1.77643
0.609	1.77679
0.61	1.77714
0.611	1.77786
0.612	1.77821
0.613	1.77857
0.614	1.77964
0.615	1.78
0.616	1.78
0.617	1.78071
0.618	1.78107
0.619	1.78107
0.62	1.78179
0.621	1.7825
0.622	1.7825
0.623	1.78321
0.624	1.78357
0.625	1.78393
0.626	1.78429
0.627	1.785
0.628	1.78536
0.629	1.78536
0.63	1.78607
0.631	1.78643
0.632	1.78679
0.633	1.78714
0.634	1.78786
0.635	1.78786
0.636	1.78857
0.637	1.78893
0.638	1.78893
0.639	1.78964
0.64	1.79
0.641	1.79036
0.642	1.79071
0.643	1.79107
0.644	1.79107
0.645	1.79143
0.646	1.79214
0.647	1.7925
0.648	1.7925
0.649	1.79286
0.65	1.79321
0.651	1.79357
0.652	1.79393
0.653	1.79464
0.654	1.79464
0.655	1.795
0.656	1.79536
0.657	1.79571
0.658	1.79571
0.659	1.79607
0.66	1.79679
0.661	1.79679
0.662	1.79714
0.663	1.7975
0.664	1.79786
0.665	1.79821
0.666	1.79857
0.667	1.79857
0.668	1.79893
0.669	1.79929
0.67	1.79929
0.671	1.79964
0.672	1.8
0.673	1.80036
0.674	1.80036
0.675	1.80071
0.676	1.80107
0.677	1.80107
0.678	1.80179
0.679	1.80214
0.68	1.80179
0.681	1.8025
0.682	1.8025
0.683	1.80286
0.684	1.80321
0.685	1.80357
0.686	1.80357
0.687	1.80393
0.688	1.80429
0.689	1.80429
0.69	1.80464
0.691	1.805
0.692	1.80536
0.693	1.80536
0.694	1.80571
0.695	1.80607
0.696	1.80607
0.697	1.80643
0.698	1.80679
0.699	1.80679
0.7	1.80714
0.701	1.8075
0.702	1.8075
0.703	1.80786
0.704	1.80857
0.705	1.80857
0.706	1.80857
0.707	1.80893
0.708	1.80929
0.709	1.80929
0.71	1.80964
0.711	1.81
0.712	1.81
0.713	1.81036
0.714	1.81071
0.715	1.81071
0.716	1.81107
0.717	1.81143
0.718	1.81143
0.719	1.81143
0.72	1.81179
0.721	1.81214
0.722	1.81214
0.723	1.8125
0.724	1.81286
0.725	1.81286
0.726	1.81321
0.727	1.81321
0.728	1.81321
0.729	1.81393
0.73	1.81429
0.731	1.81429
0.732	1.81429
0.733	1.81464
0.734	1.81464
0.735	1.815
0.736	1.81536
0.737	1.81571
0.738	1.81571
0.739	1.81607
0.74	1.81643
0.741	1.81643
0.742	1.81679
0.743	1.81714
0.744	1.81714
0.745	1.81714
0.746	1.81786
0.747	1.81786
0.748	1.81821
0.749	1.81821
0.75	1.81857
0.751	1.81857
0.752	1.81893
0.753	1.81893
0.754	1.81929
0.755	1.82
0.756	1.82
0.757	1.82
0.758	1.82036
0.759	1.82071
0.76	1.82071
0.761	1.82107
0.762	1.82143
0.763	1.82143
0.764	1.82179
0.765	1.82214
0.766	1.82214
0.767	1.8225
0.768	1.82321
0.769	1.82321
0.77	1.82321
0.771	1.82357
0.772	1.82393
0.773	1.82393
0.774	1.82429
0.775	1.82464
0.776	1.82429
0.777	1.825
0.778	1.82536
0.779	1.82536
0.78	1.82571
0.781	1.82643
0.782	1.82607
0.783	1.82643
0.784	1.82679
0.785	1.82679
0.786	1.82714
0.787	1.8275
0.788	1.82786
0.789	1.82786
0.79	1.82821
0.791	1.82857
0.792	1.82857
0.793	1.82929
0.794	1.82964
0.795	1.82964
0.796	1.83
0.797	1.83036
0.798	1.83036
0.799	1.83071
0.8	1.83107
0.801	1.83107
0.802	1.83143
0.803	1.83179
0.804	1.83214
0.805	1.83214
0.806	1.83286
0.807	1.83321
0.808	1.83286
0.809	1.83321
0.81	1.83357
0.811	1.83393
0.812	1.83429
0.813	1.835
0.814	1.835
0.815	1.83536
0.816	1.83571
0.817	1.83571
0.818	1.83607
0.819	1.83786
0.82	1.83821
0.821	1.83786
0.822	1.83821
0.823	1.83857
0.824	1.83857
0.825	1.83893
0.826	1.83929
0.827	1.83964
0.828	1.84
0.829	1.84
0.83	1.84036
0.831	1.84071
0.832	1.84143
0.833	1.84143
0.834	1.84179
0.835	1.84214
0.836	1.8425
0.837	1.8425
0.838	1.84321
0.839	1.84357
0.84	1.84357
0.841	1.84393
0.842	1.84464
0.843	1.84464
0.844	1.845
0.845	1.84571
0.846	1.84607
0.847	1.84607
0.848	1.84679
0.849	1.84714
0.85	1.8475
0.851	1.84786
0.852	1.84821
0.853	1.84857
0.854	1.84893
0.855	1.84929
0.856	1.84964
0.857	1.85036
0.858	1.85071
0.859	1.85071
0.86	1.85143
0.861	1.85179
0.862	1.85214
0.863	1.8525
0.864	1.85286
0.865	1.85357
0.866	1.85393
0.867	1.85429
0.868	1.85464
0.869	1.855
0.87	1.85571
0.871	1.85643
0.872	1.85643
0.873	1.85714
0.874	1.8575
0.875	1.85786
0.876	1.85821
0.877	1.85893
0.878	1.85929
0.879	1.85964
0.88	1.86036
0.881	1.86071
0.882	1.86107
0.883	1.86179
0.884	1.8625
0.885	1.8625
0.886	1.86321
0.887	1.86393
0.888	1.86393
0.889	1.86464
0.89	1.86536
0.891	1.86571
0.892	1.86607
0.893	1.86679
0.894	1.86714
0.895	1.86786
0.896	1.86857
0.897	1.86893
0.898	1.86964
0.899	1.87
0.9	1.87071
0.901	1.87107
0.902	1.87179
0.903	1.87214
0.904	1.8725
0.905	1.87321
0.906	1.87393
0.907	1.87429
0.908	1.875
0.909	1.87607
0.91	1.87643
0.911	1.87679
0.912	1.8775
0.913	1.87821
0.914	1.87857
0.915	1.87929
0.916	1.88
0.917	1.88036
0.918	1.88143
0.919	1.88214
0.92	1.8825
0.921	1.88321
0.922	1.88429
0.923	1.88464
0.924	1.88536
0.925	1.88571
0.926	1.88643
0.927	1.88714
0.928	1.88821
0.929	1.88857
0.93	1.88929
0.931	1.89
0.932	1.89071
0.933	1.89143
0.934	1.8925
0.935	1.89321
0.936	1.89357
0.937	1.89464
0.938	1.89536
0.939	1.89607
0.94	1.89679
0.941	1.89786
0.942	1.89821
0.943	1.89929
0.944	1.9
0.945	1.90071
0.946	1.90143
0.947	1.9025
0.948	1.90357
0.949	1.90393
0.95	1.90464
0.951	1.90571
0.952	1.90643
0.953	1.9075
0.954	1.90857
0.955	1.90893
0.956	1.91
0.957	1.91107
0.958	1.91179
0.959	1.91286
0.96	1.91393
0.961	1.915
0.962	1.91571
0.963	1.91679
0.964	1.9175
0.965	1.91821
0.966	1.91964
0.967	1.92036
0.968	1.92107
0.969	1.9225
0.97	1.92357
0.971	1.92429
0.972	1.92536
0.973	1.92679
0.974	1.92786
0.975	1.92857
0.976	1.92964
0.977	1.93071
0.978	1.93179
0.979	1.93286
0.98	1.93429
0.981	1.935
0.982	1.93607
0.983	1.9375
0.984	1.93821
0.985	1.93964
0.986	1.94107
0.987	1.94214
0.988	1.94321
0.989	1.94429
0.99	1.94571
0.991	1.94714
0.992	1.94821
0.993	1.94964
0.994	1.95071
0.995	1.95214
0.996	1.95357
0.997	1.95464
0.998	1.95607
0.999	1.9575
1	1.91714
0.999	1.83679
0.998	1.77964
0.997	1.73321
0.996	1.69286
0.995	1.65679
0.994	1.62429
0.993	1.59429
0.992	1.56607
0.991	1.53964
0.99	1.51464
0.989	1.49107
0.988	1.46786
0.987	1.44679
0.986	1.42571
0.985	1.405
0.984	1.38571
0.983	1.36679
0.982	1.34857
0.981	1.33071
0.98	1.31357
0.979	1.29643
0.978	1.28
0.977	1.26393
0.976	1.24821
0.975	1.23321
0.974	1.21821
0.973	1.20321
0.972	1.18857
0.971	1.17464
0.97	1.16071
0.969	1.14679
0.968	1.13357
0.967	1.12036
0.966	1.10714
0.965	1.09429
0.964	1.08179
0.963	1.06929
0.962	1.05714
0.961	1.045
0.96	1.03286
0.959	1.02107
0.958	1.00964
0.957	0.998214
0.956	0.986786
0.955	0.975714
0.954	0.964643
0.953	0.953929
0.952	0.943214
0.951	0.932143
0.95	0.921786
0.949	0.911429
0.948	0.901071
0.947	0.890714
0.946	0.880714
0.945	0.870714
0.944	0.861071
0.943	0.851071
0.942	0.841429
0.941	0.831786
0.94	0.822143
0.939	0.812857
0.938	0.803571
0.937	0.793929
0.936	0.785
0.935	0.775714
0.934	0.766429
0.933	0.757857
0.932	0.748929
0.931	0.740357
0.93	0.731429
0.929	0.722857
0.928	0.713929
0.927	0.705357
0.926	0.697143
0.925	0.688929
0.924	0.680357
0.923	0.6725
0.922	0.663929
0.921	0.655357
0.92	0.6475
0.919	0.639286
0.918	0.631429
0.917	0.623571
0.916	0.615714
0.915	0.607857
0.914	0.6
0.913	0.5925
0.912	0.584643
0.911	0.577143
0.91	0.569643
0.909	0.561786
0.908	0.553929
0.907	0.546786
0.906	0.539286
0.905	0.532143
0.904	0.525
0.903	0.5175
0.902	0.51
0.901	0.502857
0.9	0.495714
0.899	0.488571
0.898	0.481429
0.897	0.474643
0.896	0.4675
0.895	0.460714
0.894	0.453571
0.893	0.446786
0.892	0.44
0.891	0.433571
0.89	0.426429
0.889	0.419643
0.888	0.413214
0.887	0.406429
0.886	0.399643
0.885	0.393214
0.884	0.386429
0.883	0.379643
0.882	0.373214
0.881	0.366786
0.88	0.360357
0.879	0.353893
0.878	0.34775
0.877	0.340964
0.876	0.33475
0.875	0.328786
0.874	0.322393
0.873	0.316214
0.872	0.310143
0.871	0.303536
0.87	0.297107
0.869	0.291143
0.868	0.285
0.867	0.278929
0.866	0.272964
0.865	0.266893
0.864	0.260464
0.863	0.254429
0.862	0.248714
0.861	0.242786
0.86	0.23675
0.859	0.231143
0.858	0.224893
0.857	0.218857
0.856	0.213143
0.855	0.207286
0.854	0.201536
0.853	0.195893
0.852	0.190107
0.851	0.184357
0.85	0.17875
0.849	0.173036
0.848	0.167321
0.847	0.161643
0.846	0.156179
0.845	0.150214
0.844	0.1445
0.843	0.139036
0.842	0.133429
0.841	0.127929
0.84	0.122821
0.839	0.117214
0.838	0.111607
0.837	0.106321
0.836	0.100821
0.835	0.0953571
0.834	0.0901429
0.833	0.0846429
0.832	0.0789286
0.831	0.0735714
0.83	0.0683571
0.829	0.063
0.828	0.0573929
0.827	0.0526786
0.826	0.0472857
0.825	0.0418571
0.824	0.0367857
0.823	0.0313857
0.822	0.0263607
0.821	0.0209286
0.82	0.0155821
0.819	0.00866429
0.818	0.00422143
0.817	-0.000777143
0.816	-0.00603571
0.815	-0.0110607
0.814	-0.0159786
0.813	-0.0212143
0.812	-0.0265
0.811	-0.0313357
0.81	-0.0364286
0.809	-0.0415
0.808	-0.0463214
0.807	-0.0515357
0.806	-0.0568571
0.805	-0.06175
0.804	-0.0667143
0.803	-0.0716071
0.802	-0.0766786
0.801	-0.0814643
0.8	-0.0865357
0.799	-0.0915
0.798	-0.0962143
0.797	-0.101107
0.796	-0.106071
0.795	-0.110679
0.794	-0.115929
0.793	-0.121107
0.792	-0.125643
0.791	-0.130571
0.79	-0.135464
0.789	-0.140179
0.788	-0.145071
0.787	-0.150071
0.786	-0.154714
0.785	-0.159536
0.784	-0.16425
0.783	-0.169071
0.782	-0.173571
0.781	-0.178821
0.78	-0.18375
0.779	-0.188214
0.778	-0.193
0.777	-0.197786
0.776	-0.202214
0.775	-0.207179
0.774	-0.211786
0.773	-0.2165
0.772	-0.221464
0.771	-0.225821
0.77	-0.230321
0.769	-0.234786
0.768	-0.239821
0.767	-0.244536
0.766	-0.249
0.765	-0.253964
0.764	-0.258357
0.763	-0.262821
0.762	-0.26775
0.761	-0.272357
0.76	-0.276929
0.759	-0.2815
0.758	-0.285929
0.757	-0.290357
0.756	-0.295036
0.755	-0.300036
0.754	-0.304536
0.753	-0.309107
0.752	-0.313643
0.751	-0.318214
0.75	-0.322571
0.749	-0.327214
0.748	-0.331929
0.747	-0.336
0.746	-0.340679
0.745	-0.345286
0.744	-0.349321
0.743	-0.35425
0.742	-0.358929
0.741	-0.363214
0.74	-0.367857
0.739	-0.372143
0.738	-0.376429
0.737	-0.380714
0.736	-0.385357
0.735	-0.39
0.734	-0.394286
0.733	-0.398571
0.732	-0.403214
0.731	-0.4075
0.73	-0.412143
0.729	-0.416429
0.728	-0.420714
0.727	-0.425357
0.726	-0.429643
0.725	-0.433929
0.724	-0.438214
0.723	-0.442857
0.722	-0.447143
0.721	-0.451429
0.72	-0.455714
0.719	-0.46
0.718	-0.464286
0.717	-0.468929
0.716	-0.473571
0.715	-0.477857
0.714	-0.482143
0.713	-0.486429
0.712	-0.490714
0.711	-0.495
0.71	-0.499643
0.709	-0.503929
0.708	-0.508214
0.707	-0.512143
0.706	-0.516429
0.705	-0.520714
0.704	-0.525357
0.703	-0.529643
0.702	-0.533929
0.701	-0.538214
0.7	-0.5425
0.699	-0.546429
0.698	-0.551071
0.697	-0.555357
0.696	-0.559643
0.695	-0.563929
0.694	-0.568214
0.693	-0.572143
0.692	-0.576429
0.691	-0.581071
0.69	-0.585357
0.689	-0.589643
0.688	-0.593929
0.687	-0.598214
0.686	-0.602143
0.685	-0.606786
0.684	-0.611071
0.683	-0.615
0.682	-0.619286
0.681	-0.623571
0.68	-0.6275
0.679	-0.631786
0.678	-0.636429
0.677	-0.640357
0.676	-0.644643
0.675	-0.648929
0.674	-0.652857
0.673	-0.657143
0.672	-0.661429
0.671	-0.665714
0.67	-0.669643
0.669	-0.673929
0.668	-0.678214
0.667	-0.682143
0.666	-0.686429
0.665	-0.691071
0.664	-0.695
0.663	-0.699286
0.662	-0.703571
0.661	-0.7075
0.66	-0.711786
0.659	-0.715714
0.658	-0.72
0.657	-0.724286
0.656	-0.728214
0.655	-0.7325
0.654	-0.736429
0.653	-0.741071
0.652	-0.745357
0.651	-0.748929
0.65	-0.753214
0.649	-0.7575
0.648	-0.761429
0.647	-0.765714
0.646	-0.77
0.645	-0.773929
0.644	-0.778214
0.643	-0.782143
0.642	-0.786071
0.641	-0.79
0.64	-0.794643
0.639	-0.798571
0.638	-0.8025
0.637	-0.806786
0.636	-0.811071
0.635	-0.814643
0.634	-0.819286
0.633	-0.823214
0.632	-0.8275
0.631	-0.831429
0.63	-0.835714
0.629	-0.839286
0.628	-0.843571
0.627	-0.847857
0.626	-0.852143
0.625	-0.856071
0.624	-0.86
0.623	-0.864286
0.622	-0.867857
0.621	-0.8725
0.62	-0.876786
0.619	-0.880357
0.618	-0.884643
0.617	-0.888571
0.616	-0.8925
0.615	-0.896786
0.614	-0.901071
0.613	-0.905
0.612	-0.909286
0.611	-0.913214
0.61	-0.9175
0.609	-0.921429
0.608	-0.925357
0.607	-0.929286
0.606	-0.933214
0.605	-0.9375
0.604	-0.941429
0.603	-0.945
0.602	-0.949643
0.601	-0.953571
0.6	-0.9575
0.599	-0.961429
0.598	-0.965714
0.597	-0.969286
0.596	-0.973214
0.595	-0.9775
0.594	-0.981429
0.593	-0.985357
0.592	-0.989643
0.591	-0.993571
0.59	-0.997143
0.589	-1.00143
0.588	-1.00536
0.587	-1.00929
0.586	-1.01321
0.585	-1.0175
0.584	-1.02107
0.583	-1.02536
0.582	-1.02929
0.581	-1.03321
0.58	-1.0375
0.579	-1.04107
0.578	-1.045
0.577	-1.04893
0.576	-1.05321
0.575	-1.05714
0.574	-1.06107
0.573	-1.065
0.572	-1.06893
0.571	-1.0725
0.57	-1.07643
0.569	-1.08071
0.568	-1.08429
0.567	-1.08821
0.566	-1.09214
0.565	-1.09607
0.564	-1.1
0.563	-1.10429
0.562	-1.10821
0.561	-1.11214
0.56	-1.11607
0.559	-1.12
0.558	-1.12357
0.557	-1.12786
0.556	-1.13179
0.555	-1.13536
0.554	-1.13929
0.553	-1.14357
0.552	-1.14679
0.551	-1.15107
0.55	-1.155
0.549	-1.15893
0.548	-1.16286
0.547	-1.16679
0.546	-1.17036
0.545	-1.17429
0.544	-1.17821
0.543	-1.18214
0.542	-1.18607
0.541	-1.18964
0.54	-1.19357
0.539	-1.19714
0.538	-1.20143
0.537	-1.20536
0.536	-1.20893
0.535	-1.21286
0.534	-1.21679
0.533	-1.22036
0.532	-1.22429
0.531	-1.22786
0.53	-1.23179
0.529	-1.23536
0.528	-1.23929
0.527	-1.24321
0.526	-1.24679
0.525	-1.25107
0.524	-1.255
0.523	-1.25857
0.522	-1.26214
0.521	-1.26607
0.52	-1.26964
0.519	-1.27357
0.518	-1.27714
0.517	-1.28107
0.516	-1.285
0.515	-1.28857
0.514	-1.29214
0.513	-1.29571
0.512	-1.3
0.511	-1.30393
0.51	-1.3075
0.509	-1.31107
0.508	-1.31536
0.507	-1.31857
0.506	-1.3225
0.505	-1.32643
0.504	-1.32964
0.503	-1.33357
0.502	-1.3375
0.501	-1.34071
0.5	-1.34464
0.499	-1.34857
0.498	-1.35214
0.497	-1.35571
0.496	-1.35964
0.495	-1.36321
0.494	-1.36643
0.493	-1.37036
0.492	-1.37429
0.491	-1.37786
0.49	-1.38143
0.489	-1.385
0.488	-1.38857
0.487	-1.3925
0.486	-1.39643
0.485	-1.4
0.484	-1.40357
0.483	-1.40714
0.482	-1.41071
0.481	-1.41429
0.48	-1.41821
0.479	-1.42179
0.478	-1.42536
0.477	-1.42929
0.476	-1.43286
0.475	-1.43607
0.474	-1.44
0.473	-1.44357
0.472	-1.44714
0.471	-1.45107
0.47	-1.45429
0.469	-1.45786
0.468	-1.46143
0.467	-1.465
0.466	-1.46857
0.465	-1.47214
0.464	-1.47571
0.463	-1.47929
0.462	-1.4825
0.461	-1.48679
0.46	-1.49036
0.459	-1.49357
0.458	-1.49714
0.457	-1.50071
0.456	-1.50393
0.455	-1.50786
0.454	-1.51143
0.453	-1.51464
0.452	-1.51857
0.451	-1.52179
0.45	-1.52536
0.449	-1.52857
0.448	-1.5325
0.447	-1.53607
0.446	-1.53929
0.445	-1.54321
0.444	-1.54679
0.443	-1.55
0.442	-1.55357
0.441	-1.55714
0.44	-1.56036
0.439	-1.56357
0.438	-1.56714
0.437	-1.57036
0.436	-1.57393
0.435	-1.57786
0.434	-1.58107
0.433	-1.58464
0.432	-1.58821
0.431	-1.59143
0.43	-1.59464
0.429	-1.59821
0.428	-1.60179
0.427	-1.605
0.426	-1.60857
0.425	-1.61179
0.424	-1.615
0.423	-1.61857
0.422	-1.62214
0.421	-1.62571
0.42	-1.62893
0.419	-1.63214
0.418	-1.63536
0.417	-1.63857
0.416	-1.64214
0.415	-1.64571
0.414	-1.64857
0.413	-1.65214
0.412	-1.65571
0.411	-1.65857
0.41	-1.66286
0.409	-1.66679
0.408	-1.66964
0.407	-1.67286
0.406	-1.67643
0.405	-1.67929
0.404	-1.68286
0.403	-1.68643
0.402	-1.68929
0.401	-1.6925
0.4	-1.69571
0.399	-1.69893
0.398	-1.70214
0.397	-1.70571
0.396	-1.70929
0.395	-1.71214
0.394	-1.71536
0.393	-1.71893
0.392	-1.72179
0.391	-1.725
0.39	-1.72857
0.389	-1.73143
0.388	-1.735
0.387	-1.73786
0.386	-1.74107
0.385	-1.74429
0.384	-1.7475
0.383	-1.75107
0.382	-1.75393
0.381	-1.75714
0.38	-1.76071
0.379	-1.76321
0.378	-1.76679
0.377	-1.77
0.376	-1.77286
0.375	-1.77607
0.374	-1.77893
0.373	-1.78179
0.372	-1.785
0.371	-1.78857
0.37	-1.79179
0.369	-1.79464
0.368	-1.79786
0.367	-1.80071
0.366	-1.80357
0.365	-1.80714
0.364	-1.81
0.363	-1.81286
0.362	-1.81607
0.361	-1.81929
0.36	-1.82214
0.359	-1.82536
0.358	-1.82857
0.357	-1.83143
0.356	-1.83464
0.355	-1.83786
0.354	-1.84036
0.353	-1.84357
0.352	-1.84643
0.351	-1.84964
0.35	-1.8525
0.349	-1.85571
0.348	-1.85857
0.347	-1.86107
0.346	-1.86464
0.345	-1.86786
0.344	-1.87036
0.343	-1.87321
0.342	-1.87643
0.341	-1.87893
0.34	-1.88214
0.339	-1.88536
0.338	-1.88821
0.337	-1.89071
0.336	-1.89357
0.335	-1.89679
0.334	-1.89929
0.333	-1.9025
0.332	-1.90571
0.331	-1.90821
0.33	-1.91107
0.329	-1.91393
0.328	-1.91643
0.327	-1.91929
0.326	-1.9225
0.325	-1.925
0.324	-1.92786
0.323	-1.93071
0.322	-1.93357
0.321	-1.93607
0.32	-1.93929
0.319	-1.94214
0.318	-1.945
0.317	-1.9475
0.316	-1.95071
0.315	-1.95286
0.314	-1.95571
0.313	-1.95857
0.312	-1.96143
0.311	-1.96393
0.31	-1.96679
0.309	-1.96929
0.308	-1.97214
0.307	-1.97536
0.306	-1.97786
0.305	-1.98036
0.304	-1.98321
0.303	-1.98607
0.302	-1.98857
0.301	-1.99143
0.3	-1.99429
0.299	-1.99679
0.298	-1.99929
0.297	-2.00179
0.296	-2.00429
0.295	-2.00714
0.294	-2.01036
0.293	-2.0125
0.292	-2.015
0.291	-2.01786
0.29	-2.02036
0.289	-2.02286
0.288	-2.02571
0.287	-2.02821
0.286	-2.03036
0.285	-2.03321
0.284	-2.03571
0.283	-2.03786
0.282	-2.04071
0.281	-2.04357
0.28	-2.04607
0.279	-2.04857
0.278	-2.05107
0.277	-2.05321
0.276	-2.05571
0.275	-2.05821
0.274	-2.06071
0.273	-2.06321
0.272	-2.06571
0.271	-2.06821
0.27	-2.07036
0.269	-2.07321
0.268	-2.07571
0.267	-2.07821
0.266	-2.08071
0.265	-2.08321
0.264	-2.085
0.263	-2.08786
0.262	-2.09
0.261	-2.0925
0.26	-2.095
0.259	-2.09714
0.258	-2.09929
0.257	-2.10179
0.256	-2.10464
0.255	-2.10714
0.254	-2.10929
0.253	-2.11179
0.252	-2.11393
0.251	-2.11607
0.25	-2.11857
0.249	-2.12071
0.248	-2.12286
0.247	-2.12536
0.246	-2.1275
0.245	-2.12964
0.244	-2.13214
0.243	-2.13464
0.242	-2.13679
0.241	-2.13893
0.24	-2.14107
0.239	-2.14357
0.238	-2.14536
0.237	-2.14786
0.236	-2.15036
0.235	-2.15214
0.234	-2.15429
0.233	-2.15679
0.232	-2.15857
0.231	-2.16107
0.23	-2.16357
0.229	-2.16571
0.228	-2.16786
0.227	-2.17
0.226	-2.17179
0.225	-2.17429
0.224	-2.17643
0.223	-2.17857
0.222	-2.18036
0.221	-2.1825
0.22	-2.185
0.219	-2.18643
0.218	-2.18893
0.217	-2.19143
0.216	-2.19321
0.215	-2.19536
0.214	-2.19714
0.213	-2.19893
0.212	-2.20107
0.211	-2.20321
0.21	-2.20536
0.209	-2.2075
0.208	-2.20929
0.207	-2.21143
0.206	-2.21321
0.205	-2.21571
0.204	-2.21786
0.203	-2.21964
0.202	-2.22179
0.201	-2.22393
0.2	-2.22536
0.199	-2.2275
0.198	-2.22964
0.197	-2.23179
0.196	-2.23357
0.195	-2.23536
0.194	-2.23714
0.193	-2.23929
0.192	-2.24143
0.191	-2.24357
0.19	-2.245
0.189	-2.24714
0.188	-2.24929
0.187	-2.25071
0.186	-2.25286
0.185	-2.25464
0.184	-2.25643
0.183	-2.25821
0.182	-2.26
0.181	-2.26179
0.18	-2.26393
0.179	-2.26607
0.178	-2.26786
0.177	-2.26964
0.176	-2.27143
0.175	-2.27321
0.174	-2.27464
0.173	-2.27679
0.172	-2.27857
0.171	-2.28
0.17	-2.28214
0.169	-2.28393
0.168	-2.28536
0.167	-2.2875
0.166	-2.28929
0.165	-2.29107
0.164	-2.29286
0.163	-2.29464
0.162	-2.29607
0.161	-2.29786
0.16	-2.29964
0.159	-2.30143
0.158	-2.30286
0.157	-2.30464
0.156	-2.30643
0.155	-2.30786
0.154	-2.30964
0.153	-2.31179
0.152	-2.31286
0.151	-2.315
0.15	-2.31643
0.149	-2.31821
0.148	-2.31964
0.147	-2.32143
0.146	-2.32321
0.145	-2.32464
0.144	-2.32643
0.143	-2.32786
0.142	-2.32929
0.141	-2.33107
0.14	-2.33286
0.139	-2.33429
0.138	-2.33571
0.137	-2.3375
0.136	-2.33893
0.135	-2.34071
0.134	-2.34214
0.133	-2.34357
0.132	-2.34536
0.131	-2.34643
0.13	-2.34786
0.129	-2.34964
0.128	-2.35143
0.127	-2.35321
0.126	-2.35429
0.125	-2.35607
0.124	-2.3575
0.123	-2.35893
0.122	-2.36036
0.121	-2.36214
0.12	-2.36357
0.119	-2.365
0.118	-2.36607
0.117	-2.3675
0.116	-2.36929
0.115	-2.37107
0.114	-2.3725
0.113	-2.37357
0.112	-2.375
0.111	-2.37643
0.11	-2.37786
0.109	-2.37964
0.108	-2.38107
0.107	-2.38214
0.106	-2.38357
0.105	-2.385
0.104	-2.38607
0.103	-2.38786
0.102	-2.38929
0.101	-2.39071
0.1	-2.39214
0.099	-2.39357
0.098	-2.39464
0.097	-2.39607
0.096	-2.39786
0.095	-2.39929
0.094	-2.40036
0.093	-2.40179
0.092	-2.40286
0.091	-2.40393
0.09	-2.40571
0.089	-2.40714
0.088	-2.40821
0.087	-2.40964
0.086	-2.41071
0.085	-2.41214
0.084	-2.41357
0.083	-2.415
0.082	-2.41607
0.081	-2.41714
0.08	-2.41857
0.079	-2.41964
0.078	-2.42071
0.077	-2.4225
0.076	-2.42393
0.075	-2.425
0.074	-2.42607
0.073	-2.4275
0.072	-2.42857
0.071	-2.43
0.07	-2.43143
0.069	-2.4325
0.068	-2.43357
0.067	-2.43464
0.066	-2.43607
0.065	-2.43714
0.064	-2.43857
0.063	-2.44
0.062	-2.44107
0.061	-2.44214
0.06	-2.44357
0.059	-2.44429
0.058	-2.44571
0.057	-2.44714
0.056	-2.44786
0.055	-2.44929
0.054	-2.45036
0.053	-2.45143
0.052	-2.4525
0.051	-2.45393
0.05	-2.45536
0.049	-2.45643
0.048	-2.4575
0.047	-2.45857
0.046	-2.45964
0.045	-2.46107
0.044	-2.46214
0.043	-2.46321
0.042	-2.46429
0.041	-2.46536
0.04	-2.46607
0.039	-2.4675
0.038	-2.46893
0.037	-2.46964
0.036	-2.47071
0.035	-2.47214
0.034	-2.47286
0.033	-2.47393
0.032	-2.475
0.031	-2.47607
0.03	-2.47714
0.029	-2.47821
0.028	-2.47929
0.027	-2.48
0.026	-2.48107
0.025	-2.4825
0.024	-2.48357
0.023	-2.48464
0.022	-2.48571
0.021	-2.48643
0.02	-2.4875
0.019	-2.48857
0.018	-2.48964
0.017	-2.49071
0.016	-2.49179
0.015	-2.49286
0.014	-2.49357
0.013	-2.495
0.012	-2.49607
0.011	-2.49679
0.01	-2.49786
0.009	-2.49893
0.008	-2.49964
0.007	-2.50071
0.006	-2.50179
0.005	-2.50286
0.004	-2.50357
0.003	-2.50464
0.002	-2.50571
[truncated: 1 more rows]

## Sheet: sr_0.08
U	I
0	-2.91857
0.001	-2.81107
0.002	-2.7275
0.003	-2.65643
0.004	-2.59393
0.005	-2.53714
0.006	-2.48429
0.007	-2.43536
0.008	-2.38964
0.009	-2.34607
0.01	-2.305
0.011	-2.26536
0.012	-2.2275
0.013	-2.19071
0.014	-2.15571
0.015	-2.12214
0.016	-2.08929
0.017	-2.0575
0.018	-2.02679
0.019	-1.99643
0.02	-1.96679
0.021	-1.93821
0.022	-1.91036
0.023	-1.88286
0.024	-1.85607
0.025	-1.82964
0.026	-1.80357
0.027	-1.77893
0.028	-1.75429
0.029	-1.73
0.03	-1.70607
0.031	-1.68214
0.032	-1.65893
0.033	-1.63643
0.034	-1.61429
0.035	-1.59179
0.036	-1.57
0.037	-1.54893
0.038	-1.5275
0.039	-1.50607
0.04	-1.48607
0.041	-1.46571
0.042	-1.44571
0.043	-1.42571
0.044	-1.40571
0.045	-1.38643
0.046	-1.36714
0.047	-1.34857
0.048	-1.32964
0.049	-1.31107
0.05	-1.29286
0.051	-1.27429
0.052	-1.25607
0.053	-1.23893
0.054	-1.22107
0.055	-1.20357
0.056	-1.18679
0.057	-1.16929
0.058	-1.15214
0.059	-1.13536
0.06	-1.11857
0.061	-1.10214
0.062	-1.08571
0.063	-1.06964
0.064	-1.05321
0.065	-1.0375
0.066	-1.02179
0.067	-1.00607
0.068	-0.990714
0.069	-0.975357
0.07	-0.959643
0.071	-0.944286
0.072	-0.929643
0.073	-0.914643
0.074	-0.899643
0.075	-0.884643
0.076	-0.87
0.077	-0.855357
0.078	-0.841071
0.079	-0.826429
0.08	-0.8125
0.081	-0.798214
0.082	-0.784286
0.083	-0.77
0.084	-0.756071
0.085	-0.742857
0.086	-0.728929
0.087	-0.715
0.088	-0.701786
0.089	-0.687857
0.09	-0.674286
0.091	-0.661429
0.092	-0.648214
0.093	-0.635
0.094	-0.622143
0.095	-0.609286
0.096	-0.596071
0.097	-0.583214
0.098	-0.570714
0.099	-0.557857
0.1	-0.545
0.101	-0.5325
0.102	-0.52
0.103	-0.5075
0.104	-0.495714
0.105	-0.483214
0.106	-0.471071
0.107	-0.458929
0.108	-0.447143
0.109	-0.435
0.11	-0.422857
0.111	-0.411071
0.112	-0.399643
0.113	-0.3875
0.114	-0.376071
0.115	-0.363929
0.116	-0.3525
0.117	-0.341214
0.118	-0.329893
0.119	-0.318357
0.12	-0.30725
0.121	-0.295643
0.122	-0.284179
0.123	-0.273286
0.124	-0.262036
0.125	-0.251
0.126	-0.239929
0.127	-0.229036
0.128	-0.218071
0.129	-0.207214
0.13	-0.196714
0.131	-0.185786
0.132	-0.174929
0.133	-0.1645
0.134	-0.153821
0.135	-0.143036
0.136	-0.132893
0.137	-0.122143
0.138	-0.11175
0.139	-0.1015
0.14	-0.091
0.141	-0.0805357
0.142	-0.0705714
0.143	-0.0603571
0.144	-0.0503571
0.145	-0.0400714
0.146	-0.0301036
0.147	-0.019825
0.148	-0.00980357
0.149	-8.70357e-05
0.15	0.00986429
0.151	0.0198536
0.152	0.0293607
0.153	0.0396071
0.154	0.0495
0.155	0.05875
0.156	0.0684286
0.157	0.0779286
0.158	0.0874643
0.159	0.0970714
0.16	0.10675
0.161	0.116036
0.162	0.125107
0.163	0.134286
0.164	0.143786
0.165	0.152929
0.166	0.1625
0.167	0.171964
0.168	0.180679
0.169	0.189821
0.17	0.198929
0.171	0.207929
0.172	0.217143
0.173	0.22625
0.174	0.235
0.175	0.243893
0.176	0.252821
0.177	0.261821
0.178	0.270714
0.179	0.279786
0.18	0.288643
0.181	0.296893
0.182	0.3055
0.183	0.314393
0.184	0.322643
0.185	0.331464
0.186	0.340143
0.187	0.348286
0.188	0.356893
0.189	0.365357
0.19	0.373929
0.191	0.382143
0.192	0.391071
0.193	0.399286
0.194	0.407143
0.195	0.415714
0.196	0.423929
0.197	0.431786
0.198	0.440357
0.199	0.448571
0.2	0.456429
0.201	0.464643
0.202	0.472857
0.203	0.480714
0.204	0.488571
0.205	0.4975
0.206	0.505
0.207	0.512857
0.208	0.520357
0.209	0.528214
0.21	0.536071
0.211	0.543929
0.212	0.551786
0.213	0.559286
0.214	0.567143
0.215	0.574643
0.216	0.582143
0.217	0.59
0.218	0.598214
0.219	0.605357
0.22	0.612857
0.221	0.62
0.222	0.6275
0.223	0.635
0.224	0.642857
0.225	0.65
0.226	0.657143
0.227	0.664643
0.228	0.672143
0.229	0.679286
0.23	0.686786
0.231	0.694286
0.232	0.701071
0.233	0.708214
0.234	0.715357
0.235	0.7225
0.236	0.729643
0.237	0.736786
0.238	0.743929
0.239	0.750714
0.24	0.757857
0.241	0.764643
0.242	0.771429
0.243	0.778929
0.244	0.785714
0.245	0.792143
0.246	0.799286
0.247	0.806071
0.248	0.812857
0.249	0.819643
0.25	0.826786
0.251	0.833214
0.252	0.84
0.253	0.846786
0.254	0.853214
0.255	0.860357
0.256	0.867143
0.257	0.873571
0.258	0.88
0.259	0.886429
0.26	0.892857
0.261	0.899286
0.262	0.905714
0.263	0.9125
0.264	0.918571
0.265	0.925
0.266	0.931429
0.267	0.937857
0.268	0.944286
0.269	0.950714
0.27	0.956786
0.271	0.963214
0.272	0.969286
0.273	0.975357
0.274	0.981786
0.275	0.987857
0.276	0.994286
0.277	1
0.278	1.00643
0.279	1.0125
0.28	1.01857
0.281	1.02464
0.282	1.03071
0.283	1.03679
0.284	1.0425
0.285	1.04857
0.286	1.05429
0.287	1.06036
0.288	1.06643
0.289	1.07214
0.29	1.07786
0.291	1.08357
0.292	1.08964
0.293	1.09536
0.294	1.10143
0.295	1.1075
0.296	1.11286
0.297	1.11857
0.298	1.12429
0.299	1.12964
0.3	1.13536
0.301	1.14143
0.302	1.14679
0.303	1.1525
0.304	1.15786
0.305	1.16357
0.306	1.16893
0.307	1.175
0.308	1.18036
0.309	1.18536
0.31	1.19071
0.311	1.19643
0.312	1.20143
0.313	1.20714
0.314	1.2125
0.315	1.2175
0.316	1.22286
0.317	1.22821
0.318	1.23357
0.319	1.23893
0.32	1.24429
0.321	1.24964
0.322	1.25429
0.323	1.25964
0.324	1.265
0.325	1.26964
0.326	1.275
0.327	1.28036
0.328	1.285
0.329	1.29036
0.33	1.29536
0.331	1.30036
0.332	1.30536
0.333	1.31071
0.334	1.31536
0.335	1.32036
0.336	1.325
0.337	1.33
0.338	1.335
0.339	1.34
0.34	1.345
0.341	1.34929
0.342	1.35429
0.343	1.35929
0.344	1.36357
0.345	1.36893
0.346	1.37393
0.347	1.37821
0.348	1.38286
0.349	1.38786
0.35	1.3925
0.351	1.39714
0.352	1.40214
0.353	1.40643
0.354	1.41107
0.355	1.41571
0.356	1.42036
0.357	1.42464
0.358	1.42964
0.359	1.43429
0.36	1.43821
0.361	1.44286
0.362	1.44714
0.363	1.45143
0.364	1.45607
0.365	1.46036
0.366	1.46464
0.367	1.46929
0.368	1.47357
0.369	1.47786
0.37	1.48214
0.371	1.48679
0.372	1.49107
0.373	1.495
0.374	1.49929
0.375	1.50357
0.376	1.5075
0.377	1.51179
0.378	1.51643
0.379	1.52036
0.38	1.52429
0.381	1.52857
0.382	1.5325
0.383	1.53679
0.384	1.54107
0.385	1.545
0.386	1.54893
0.387	1.55286
0.388	1.55714
0.389	1.56071
0.39	1.565
0.391	1.56929
0.392	1.5725
0.393	1.57679
0.394	1.58071
0.395	1.58429
0.396	1.58821
0.397	1.5925
0.398	1.59607
0.399	1.59964
0.4	1.60357
0.401	1.6075
0.402	1.61107
0.403	1.615
0.404	1.61893
0.405	1.62214
0.406	1.62607
0.407	1.62964
0.408	1.63321
0.409	1.6375
0.41	1.64214
0.411	1.64536
0.412	1.64893
0.413	1.65214
0.414	1.65571
0.415	1.65929
0.416	1.66286
0.417	1.66607
0.418	1.66964
0.419	1.67321
0.42	1.67643
0.421	1.68
0.422	1.68357
0.423	1.6875
0.424	1.69
0.425	1.69357
0.426	1.69714
0.427	1.70036
0.428	1.70393
0.429	1.70714
0.43	1.71036
0.431	1.71357
0.432	1.71714
0.433	1.72036
0.434	1.72357
0.435	1.72714
0.436	1.73036
0.437	1.73286
0.438	1.73607
0.439	1.73929
0.44	1.74214
0.441	1.74571
0.442	1.74893
0.443	1.75179
0.444	1.755
0.445	1.75786
0.446	1.76107
0.447	1.76393
0.448	1.76714
0.449	1.77036
0.45	1.77321
0.451	1.77607
0.452	1.77929
0.453	1.78179
0.454	1.785
0.455	1.78821
0.456	1.79071
0.457	1.79393
0.458	1.79643
0.459	1.79929
0.46	1.80214
0.461	1.80536
0.462	1.80821
0.463	1.81071
0.464	1.81321
0.465	1.81607
0.466	1.81893
0.467	1.82179
0.468	1.82464
0.469	1.82679
0.47	1.82964
0.471	1.8325
0.472	1.835
0.473	1.83786
0.474	1.84071
0.475	1.84286
0.476	1.84571
0.477	1.84821
0.478	1.85071
0.479	1.85321
0.48	1.85607
0.481	1.85857
0.482	1.86071
0.483	1.86357
0.484	1.86607
0.485	1.86857
0.486	1.87107
0.487	1.87357
0.488	1.87571
0.489	1.87821
0.49	1.88036
0.491	1.8825
0.492	1.885
0.493	1.8875
0.494	1.88964
0.495	1.89214
0.496	1.89464
0.497	1.89679
0.498	1.89893
0.499	1.90179
0.5	1.90393
0.501	1.90571
0.502	1.90821
0.503	1.91036
0.504	1.9125
0.505	1.915
0.506	1.91714
0.507	1.91893
0.508	1.92107
0.509	1.92357
0.51	1.92536
0.511	1.92786
0.512	1.93
0.513	1.93214
0.514	1.93393
0.515	1.93607
0.516	1.93786
0.517	1.93964
0.518	1.94179
0.519	1.94429
0.52	1.94571
0.521	1.94786
0.522	1.95
0.523	1.95179
0.524	1.95393
0.525	1.95607
0.526	1.95786
0.527	1.95964
0.528	1.96143
0.529	1.96357
0.53	1.965
0.531	1.96714
0.532	1.96893
0.533	1.97036
0.534	1.9725
0.535	1.97429
0.536	1.97571
0.537	1.97786
0.538	1.98
0.539	1.98143
0.54	1.98321
0.541	1.98464
0.542	1.98607
0.543	1.98786
0.544	1.98964
0.545	1.99143
0.546	1.99286
0.547	1.99464
0.548	1.99643
0.549	1.99786
0.55	1.99964
0.551	2.00143
0.552	2.0025
0.553	2.00429
0.554	2.00571
0.555	2.00714
0.556	2.00893
0.557	2.01071
0.558	2.01179
0.559	2.01357
0.56	2.015
0.561	2.01643
0.562	2.01786
0.563	2.01964
0.564	2.02107
0.565	2.02214
0.566	2.02357
0.567	2.025
0.568	2.02607
0.569	2.0275
0.57	2.02929
0.571	2.03036
0.572	2.03143
0.573	2.03286
0.574	2.03429
0.575	2.03571
0.576	2.0375
0.577	2.03857
0.578	2.03964
0.579	2.04107
0.58	2.04214
0.581	2.04321
0.582	2.04464
0.583	2.04607
0.584	2.04714
0.585	2.04857
0.586	2.04964
0.587	2.05071
0.588	2.05214
0.589	2.05357
0.59	2.05464
0.591	2.05536
0.592	2.05643
0.593	2.05786
0.594	2.05893
0.595	2.06
0.596	2.06107
0.597	2.06214
0.598	2.06321
0.599	2.06464
0.6	2.06571
0.601	2.06679
0.602	2.06821
0.603	2.06893
0.604	2.07
0.605	2.07107
0.606	2.07214
0.607	2.07286
0.608	2.07393
0.609	2.075
0.61	2.07607
0.611	2.07714
0.612	2.07786
0.613	2.07893
0.614	2.08036
0.615	2.08143
0.616	2.08179
0.617	2.08286
0.618	2.08393
0.619	2.08464
0.62	2.08571
0.621	2.08643
0.622	2.0875
0.623	2.08821
0.624	2.08893
0.625	2.09
0.626	2.09107
0.627	2.09214
0.628	2.09286
0.629	2.09321
0.63	2.09429
0.631	2.09536
0.632	2.09571
0.633	2.09679
0.634	2.09786
0.635	2.09821
0.636	2.09893
0.637	2.1
0.638	2.10071
0.639	2.10143
0.64	2.1025
0.641	2.10321
0.642	2.10393
0.643	2.10464
0.644	2.10571
0.645	2.10607
0.646	2.10679
0.647	2.10786
0.648	2.10821
0.649	2.10893
0.65	2.11
0.651	2.11036
0.652	2.11143
0.653	2.1125
0.654	2.11286
0.655	2.11357
0.656	2.11393
0.657	2.115
0.658	2.11536
0.659	2.11607
0.66	2.11714
0.661	2.1175
0.662	2.11821
0.663	2.11893
0.664	2.11929
0.665	2.12036
0.666	2.12143
0.667	2.12143
0.668	2.12214
0.669	2.12286
0.67	2.12321
0.671	2.12393
0.672	2.12464
0.673	2.12536
0.674	2.12571
0.675	2.12643
0.676	2.12714
0.677	2.1275
0.678	2.12857
0.679	2.12929
0.68	2.12964
0.681	2.13
0.682	2.13071
0.683	2.13107
0.684	2.13179
0.685	2.13286
0.686	2.13286
0.687	2.13357
0.688	2.13429
0.689	2.135
0.69	2.13536
0.691	2.13607
0.692	2.13679
0.693	2.13679
0.694	2.1375
0.695	2.13821
0.696	2.13857
0.697	2.13893
0.698	2.13964
0.699	2.14
0.7	2.14071
0.701	2.14107
0.702	2.14179
0.703	2.14214
0.704	2.14321
0.705	2.14321
0.706	2.14393
0.707	2.14429
0.708	2.145
0.709	2.145
0.71	2.14607
0.711	2.14679
0.712	2.14679
0.713	2.1475
0.714	2.14786
0.715	2.14821
0.716	2.14893
0.717	2.14964
0.718	2.15
0.719	2.15036
0.72	2.15071
0.721	2.15107
0.722	2.15143
0.723	2.15214
0.724	2.15286
0.725	2.15286
0.726	2.15357
0.727	2.15393
0.728	2.15429
0.729	2.155
0.73	2.15571
0.731	2.15571
0.732	2.15643
0.733	2.15679
0.734	2.15714
0.735	2.15786
0.736	2.15821
0.737	2.15857
0.738	2.15893
0.739	2.15929
0.74	2.16
0.741	2.16
0.742	2.16107
0.743	2.16143
0.744	2.16143
0.745	2.16214
0.746	2.1625
0.747	2.16286
0.748	2.16321
0.749	2.16393
0.75	2.16429
0.751	2.16464
0.752	2.165
0.753	2.16536
0.754	2.16607
0.755	2.16643
0.756	2.16714
0.757	2.16714
0.758	2.16786
0.759	2.16821
0.76	2.16857
0.761	2.16893
0.762	2.16964
0.763	2.17
0.764	2.17036
0.765	2.17071
0.766	2.17107
0.767	2.17179
0.768	2.1725
0.769	2.17286
0.77	2.17321
0.771	2.17357
0.772	2.17393
0.773	2.17429
0.774	2.17464
0.775	2.17536
0.776	2.17536
0.777	2.17571
0.778	2.17643
0.779	2.17679
0.78	2.17714
0.781	2.17786
0.782	2.17821
0.783	2.17857
0.784	2.17893
0.785	2.17929
0.786	2.17964
0.787	2.18036
0.788	2.18071
0.789	2.18107
0.79	2.18143
0.791	2.18214
0.792	2.18214
0.793	2.18286
0.794	2.18357
0.795	2.18357
0.796	2.18393
0.797	2.18464
0.798	2.185
0.799	2.18536
0.8	2.18571
0.801	2.18607
0.802	2.18643
0.803	2.18714
0.804	2.1875
0.805	2.1875
0.806	2.18857
0.807	2.18893
0.808	2.18893
0.809	2.18964
0.81	2.19
0.811	2.19036
0.812	2.19107
0.813	2.19143
0.814	2.19179
0.815	2.1925
0.816	2.19286
0.817	2.19357
0.818	2.19357
0.819	2.19571
0.82	2.19607
0.821	2.19607
0.822	2.19643
0.823	2.19679
0.824	2.19714
0.825	2.1975
0.826	2.19821
0.827	2.19821
0.828	2.19857
0.829	2.19893
0.83	2.19964
0.831	2.2
0.832	2.20071
0.833	2.20107
0.834	2.20143
0.835	2.20179
0.836	2.2025
0.837	2.2025
0.838	2.20321
0.839	2.20393
0.84	2.20393
0.841	2.20464
0.842	2.205
0.843	2.20536
0.844	2.20607
0.845	2.20679
0.846	2.20714
0.847	2.20786
0.848	2.20786
0.849	2.20857
0.85	2.20893
0.851	2.20964
0.852	2.21036
0.853	2.21036
0.854	2.21107
0.855	2.21179
0.856	2.21214
0.857	2.21286
0.858	2.21357
0.859	2.21357
0.86	2.21429
0.861	2.21464
0.862	2.215
0.863	2.21571
0.864	2.21643
0.865	2.21679
0.866	2.21714
0.867	2.21786
0.868	2.21857
0.869	2.21893
0.87	2.21964
0.871	2.22036
0.872	2.22071
0.873	2.22107
0.874	2.22179
0.875	2.22214
0.876	2.22286
0.877	2.22357
0.878	2.22393
0.879	2.22429
0.88	2.225
0.881	2.22571
0.882	2.22643
0.883	2.22714
0.884	2.22786
0.885	2.22821
0.886	2.22893
0.887	2.22964
0.888	2.22964
0.889	2.23071
0.89	2.23143
0.891	2.23179
0.892	2.2325
0.893	2.23286
0.894	2.23357
0.895	2.23429
0.896	2.235
0.897	2.23536
0.898	2.23607
0.899	2.23679
0.9	2.2375
0.901	2.23786
0.902	2.23893
0.903	2.23964
0.904	2.24
0.905	2.24071
0.906	2.24143
0.907	2.24214
0.908	2.24286
0.909	2.24357
0.91	2.24429
0.911	2.245
0.912	2.24571
0.913	2.24643
0.914	2.24714
0.915	2.24786
0.916	2.24893
0.917	2.24929
0.918	2.25
0.919	2.25071
0.92	2.25143
0.921	2.2525
0.922	2.25321
0.923	2.25357
0.924	2.25429
0.925	2.25536
0.926	2.25571
0.927	2.25679
0.928	2.2575
0.929	2.25821
0.93	2.25893
0.931	2.26
0.932	2.26071
0.933	2.26143
0.934	2.2625
0.935	2.26357
0.936	2.26393
0.937	2.265
0.938	2.26571
0.939	2.26643
0.94	2.2675
0.941	2.26857
0.942	2.26929
0.943	2.27
0.944	2.27107
0.945	2.27179
0.946	2.2725
0.947	2.27393
0.948	2.27464
0.949	2.27536
0.95	2.27643
0.951	2.27714
0.952	2.27786
0.953	2.27893
0.954	2.28036
0.955	2.28107
0.956	2.28179
0.957	2.28286
0.958	2.28393
0.959	2.285
0.96	2.28607
0.961	2.28714
0.962	2.28786
0.963	2.28893
0.964	2.29
0.965	2.29107
0.966	2.29214
0.967	2.29321
0.968	2.29393
0.969	2.295
0.97	2.29643
0.971	2.29714
0.972	2.29857
0.973	2.3
0.974	2.30071
0.975	2.30179
0.976	2.30286
0.977	2.30393
0.978	2.30536
0.979	2.30643
0.98	2.3075
0.981	2.30857
0.982	2.30964
0.983	2.31107
0.984	2.31214
0.985	2.31357
0.986	2.315
0.987	2.31607
0.988	2.3175
0.989	2.31857
0.99	2.31964
0.991	2.32071
0.992	2.3225
0.993	2.32357
0.994	2.325
0.995	2.32643
0.996	2.32786
0.997	2.32893
0.998	2.33071
0.999	2.33214
1	2.29321
0.999	2.20464
0.998	2.14036
0.997	2.0875
0.996	2.04143
0.995	2.00036
0.994	1.96321
0.993	1.92857
0.992	1.89607
0.991	1.86571
0.99	1.8375
0.989	1.81
0.988	1.78393
0.987	1.75893
0.986	1.735
0.985	1.71143
0.984	1.68929
0.983	1.6675
0.982	1.64643
0.981	1.62607
0.98	1.60643
0.979	1.58679
0.978	1.56821
0.977	1.54964
0.976	1.53214
0.975	1.51429
0.974	1.49714
0.973	1.48
0.972	1.46321
0.971	1.4475
0.97	1.43143
0.969	1.41571
0.968	1.40071
0.967	1.385
0.966	1.37
0.965	1.35571
0.964	1.34107
0.963	1.32679
0.962	1.31321
0.961	1.29929
0.96	1.28536
0.959	1.27179
0.958	1.25893
0.957	1.24607
0.956	1.23286
0.955	1.22071
0.954	1.20786
0.953	1.19536
0.952	1.18286
0.951	1.17071
0.95	1.15893
0.949	1.14714
0.948	1.13536
0.947	1.12321
0.946	1.11179
0.945	1.10071
0.944	1.08929
0.943	1.07786
0.942	1.06714
0.941	1.05571
0.94	1.04464
0.939	1.03464
0.938	1.02393
0.937	1.01321
0.936	1.00286
0.935	0.9925
0.934	0.981786
0.933	0.971786
0.932	0.961429
0.931	0.951429
0.93	0.941786
0.929	0.931786
0.928	0.921786
0.927	0.911786
0.926	0.9025
0.925	0.893214
0.924	0.883214
0.923	0.874286
0.922	0.864643
0.921	0.855
0.92	0.846071
0.919	0.836786
0.918	0.8275
0.917	0.818571
0.916	0.809286
0.915	0.800357
0.914	0.791786
0.913	0.782857
0.912	0.773929
0.911	0.765
0.91	0.757143
0.909	0.748214
0.908	0.739286
0.907	0.731071
0.906	0.7225
0.905	0.713929
0.904	0.706071
0.903	0.6975
0.902	0.689286
0.901	0.681071
0.9	0.672857
0.899	0.665
0.898	0.656786
0.897	0.648929
0.896	0.640357
0.895	0.6325
0.894	0.624643
0.893	0.616786
0.892	0.608929
0.891	0.601429
0.89	0.593571
0.889	0.585714
0.888	0.578214
0.887	0.570357
0.886	0.562857
0.885	0.555357
0.884	0.547857
0.883	0.54
0.882	0.5325
0.881	0.525357
0.88	0.517857
0.879	0.510357
0.878	0.503571
0.877	0.496071
0.876	0.488571
0.875	0.481429
0.874	0.474286
0.873	0.467143
0.872	0.460357
0.871	0.452857
0.87	0.445714
0.869	0.438571
0.868	0.431429
0.867	0.424643
0.866	0.417857
0.865	0.410714
0.864	0.403571
0.863	0.396786
0.862	0.39
0.861	0.383214
0.86	0.376429
0.859	0.37
0.858	0.362857
0.857	0.355821
0.856	0.349214
0.855	0.342607
0.854	0.335964
0.853	0.329536
0.852	0.323
0.851	0.316286
0.85	0.309679
0.849	0.303071
0.848	0.296643
0.847	0.290107
0.846	0.283964
0.845	0.277071
0.844	0.270429
0.843	0.264286
0.842	0.257643
0.841	0.251286
0.84	0.245107
0.839	0.238679
0.838	0.232357
0.837	0.226036
0.836	0.21975
0.835	0.2135
0.834	0.207429
0.833	0.201321
0.832	0.194714
0.831	0.188679
0.83	0.182679
0.829	0.1765
0.828	0.170107
0.827	0.164393
0.826	0.158
0.825	0.151893
0.824	0.146
0.823	0.139964
0.822	0.133964
0.821	0.128071
0.82	0.122179
0.819	0.114393
0.818	0.108964
0.817	0.103321
0.816	0.0973214
0.815	0.0915357
0.814	0.0858571
0.813	0.07975
0.812	0.0738214
0.811	0.0681786
0.81	0.0621429
0.809	0.0563571
0.808	0.0511429
0.807	0.0451071
0.806	0.039
0.805	0.0334107
0.804	0.0276929
0.803	0.0218964
0.802	0.016275
0.801	0.0106214
0.8	0.00475357
0.799	-0.000918214
0.798	-0.00655714
0.797	-0.0122643
0.796	-0.0180429
0.795	-0.023275
0.794	-0.0292821
0.793	-0.0352714
0.792	-0.0406786
0.791	-0.0464643
0.79	-0.0519643
0.789	-0.0574643
0.788	-0.0629286
0.787	-0.0686786
0.786	-0.0741429
0.785	-0.0795714
0.784	-0.0850357
0.783	-0.0904643
0.782	-0.0957857
0.781	-0.101679
0.78	-0.107321
0.779	-0.112393
0.778	-0.118
0.777	-0.123607
0.776	-0.12875
0.775	-0.134393
0.774	-0.139821
0.773	-0.145214
0.772	-0.150607
0.771	-0.155893
0.77	-0.161214
0.769	-0.166536
0.768	-0.172429
0.767	-0.177786
0.766	-0.182964
0.765	-0.1885
0.764	-0.193786
0.763	-0.198893
0.762	-0.204393
0.761	-0.209929
0.76	-0.215
0.759	-0.220393
0.758	-0.2255
0.757	-0.230536
0.756	-0.235893
0.755	-0.241464
0.754	-0.24675
0.753	-0.251893
0.752	-0.257214
0.751	-0.262321
0.75	-0.267464
0.749	-0.272821
0.748	-0.278107
0.747	-0.282964
0.746	-0.288321
0.745	-0.293607
0.744	-0.298536
0.743	-0.304036
0.742	-0.309464
0.741	-0.314464
0.74	-0.319643
0.739	-0.324857
0.738	-0.329821
0.737	-0.335
0.736	-0.340321
0.735	-0.345429
0.734	-0.350429
0.733	-0.355607
0.732	-0.360714
0.731	-0.365714
0.73	-0.371071
0.729	-0.376071
0.728	-0.381071
0.727	-0.386071
0.726	-0.391071
0.725	-0.396071
0.724	-0.401429
0.723	-0.406429
0.722	-0.411429
0.721	-0.416429
0.72	-0.421429
0.719	-0.426429
0.718	-0.431429
0.717	-0.436786
0.716	-0.441786
0.715	-0.446786
0.714	-0.451786
0.713	-0.456786
0.712	-0.461786
0.711	-0.466786
0.71	-0.472143
0.709	-0.476786
0.708	-0.482143
0.707	-0.486786
0.706	-0.491786
0.705	-0.496786
0.704	-0.502143
0.703	-0.507143
0.702	-0.511786
0.701	-0.516786
0.7	-0.521786
0.699	-0.526429
0.698	-0.531429
0.697	-0.536786
0.696	-0.541429
0.695	-0.546429
0.694	-0.551429
0.693	-0.556071
0.692	-0.561071
0.691	-0.566429
0.69	-0.571071
0.689	-0.576071
0.688	-0.581071
0.687	-0.586071
0.686	-0.590714
0.685	-0.596071
0.684	-0.601071
0.683	-0.605714
0.682	-0.610357
0.681	-0.615357
0.68	-0.62
0.679	-0.625
0.678	-0.630357
0.677	-0.635
0.676	-0.64
0.675	-0.645
0.674	-0.649643
0.673	-0.654286
0.672	-0.659286
0.671	-0.664286
0.67	-0.668929
0.669	-0.673929
0.668	-0.678929
0.667	-0.683214
0.666	-0.688571
0.665	-0.693571
0.664	-0.698214
0.663	-0.703214
0.662	-0.707857
0.661	-0.7125
0.66	-0.7175
0.659	-0.7225
0.658	-0.7275
0.657	-0.732143
0.656	-0.736786
0.655	-0.741786
0.654	-0.746071
0.653	-0.751429
0.652	-0.756429
0.651	-0.761071
0.65	-0.766071
0.649	-0.770714
0.648	-0.775357
0.647	-0.780357
0.646	-0.785
0.645	-0.789643
0.644	-0.794643
0.643	-0.799286
0.642	-0.803929
0.641	-0.808571
0.64	-0.813929
0.639	-0.818571
0.638	-0.823214
0.637	-0.828214
0.636	-0.832857
0.635	-0.8375
0.634	-0.842143
0.633	-0.847143
0.632	-0.851786
0.631	-0.856786
0.63	-0.861429
0.629	-0.866071
0.628	-0.870714
0.627	-0.876071
0.626	-0.880714
0.625	-0.885357
0.624	-0.89
0.623	-0.894643
0.622	-0.899286
0.621	-0.904286
0.62	-0.909286
0.619	-0.913571
0.618	-0.918214
0.617	-0.923214
0.616	-0.9275
0.615	-0.9325
0.614	-0.9375
0.613	-0.942143
0.612	-0.946786
0.611	-0.951786
0.61	-0.956429
0.609	-0.960714
0.608	-0.965714
0.607	-0.970714
0.606	-0.975
0.605	-0.98
0.604	-0.985
0.603	-0.988929
0.602	-0.994286
0.601	-0.998571
0.6	-1.00321
0.599	-1.00786
0.598	-1.0125
0.597	-1.01714
0.596	-1.02179
0.595	-1.02679
0.594	-1.03143
0.593	-1.03607
0.592	-1.04071
0.591	-1.04536
0.59	-1.04964
0.589	-1.05464
0.588	-1.05964
0.587	-1.06393
0.586	-1.06857
0.585	-1.07321
0.584	-1.0775
0.583	-1.0825
0.582	-1.08714
0.581	-1.09179
0.58	-1.09643
0.579	-1.10107
0.578	-1.10571
0.577	-1.11
0.576	-1.115
0.575	-1.11964
0.574	-1.12429
0.573	-1.12893
0.572	-1.13357
0.571	-1.13786
0.57	-1.14286
0.569	-1.1475
0.568	-1.15179
0.567	-1.15643
0.566	-1.16107
0.565	-1.16571
0.564	-1.17036
0.563	-1.175
0.562	-1.17964
0.561	-1.18429
0.56	-1.18893
0.559	-1.19357
0.558	-1.19786
0.557	-1.2025
0.556	-1.20714
0.555	-1.21143
0.554	-1.21607
0.553	-1.22071
0.552	-1.22464
0.551	-1.22964
0.55	-1.23429
0.549	-1.23893
0.548	-1.24357
0.547	-1.24786
0.546	-1.2525
0.545	-1.25679
0.544	-1.26143
0.543	-1.26607
0.542	-1.27036
0.541	-1.275
0.54	-1.27964
0.539	-1.28357
0.538	-1.28857
0.537	-1.29321
0.536	-1.2975
0.535	-1.30214
0.534	-1.30679
0.533	-1.31107
0.532	-1.31536
0.531	-1.32
0.53	-1.32429
0.529	-1.32893
0.528	-1.33357
0.527	-1.33786
0.526	-1.34214
0.525	-1.34714
0.524	-1.35143
0.523	-1.35571
0.522	-1.36
0.521	-1.36464
0.52	-1.36893
0.519	-1.37357
0.518	-1.37821
0.517	-1.3825
0.516	-1.38679
0.515	-1.39107
0.514	-1.39536
0.513	-1.39964
0.512	-1.40464
0.511	-1.40893
0.51	-1.41357
0.509	-1.41786
0.508	-1.4225
0.507	-1.42643
0.506	-1.43143
0.505	-1.43571
0.504	-1.44
0.503	-1.44429
0.502	-1.44857
0.501	-1.45286
0.5	-1.4575
0.499	-1.46214
0.498	-1.46643
0.497	-1.47071
0.496	-1.475
0.495	-1.47964
0.494	-1.48357
0.493	-1.48821
0.492	-1.4925
0.491	-1.49643
0.49	-1.50107
0.489	-1.50536
0.488	-1.50929
0.487	-1.51393
0.486	-1.51857
0.485	-1.52286
0.484	-1.52714
0.483	-1.53143
0.482	-1.53571
0.481	-1.53964
0.48	-1.54429
0.479	-1.54893
0.478	-1.55286
0.477	-1.55714
0.476	-1.56143
0.475	-1.56536
0.474	-1.57
0.473	-1.57464
0.472	-1.57857
0.471	-1.58286
0.47	-1.58714
0.469	-1.59107
0.468	-1.59571
0.467	-1.6
0.466	-1.60429
0.465	-1.60857
0.464	-1.6125
0.463	-1.61679
0.462	-1.62071
0.461	-1.62536
0.46	-1.63
0.459	-1.63393
0.458	-1.63821
0.457	-1.6425
0.456	-1.64643
0.455	-1.65071
0.454	-1.655
0.453	-1.65929
0.452	-1.66357
0.451	-1.6675
0.45	-1.67179
0.449	-1.67571
0.448	-1.68036
0.447	-1.68464
0.446	-1.68857
0.445	-1.69286
0.444	-1.69714
0.443	-1.70071
0.442	-1.70536
0.441	-1.70964
0.44	-1.71357
0.439	-1.71786
0.438	-1.72179
0.437	-1.72607
0.436	-1.73036
0.435	-1.73464
0.434	-1.73857
0.433	-1.74286
0.432	-1.74714
0.431	-1.75107
0.43	-1.755
0.429	-1.75929
0.428	-1.76357
0.427	-1.7675
0.426	-1.77143
0.425	-1.77536
0.424	-1.77929
0.423	-1.78357
0.422	-1.78821
0.421	-1.79214
0.42	-1.79607
0.419	-1.8
0.418	-1.80429
0.417	-1.80821
0.416	-1.81214
0.415	-1.81643
0.414	-1.82036
0.413	-1.82429
0.412	-1.82857
0.411	-1.83214
0.41	-1.83714
0.409	-1.84179
0.408	-1.84536
0.407	-1.84964
0.406	-1.85357
0.405	-1.8575
0.404	-1.86143
0.403	-1.86571
0.402	-1.86964
0.401	-1.87357
0.4	-1.8775
0.399	-1.88143
0.398	-1.885
0.397	-1.88964
0.396	-1.89357
0.395	-1.89714
0.394	-1.90143
0.393	-1.90536
0.392	-1.90893
0.391	-1.91286
0.39	-1.91714
0.389	-1.92107
0.388	-1.925
0.387	-1.92857
0.386	-1.9325
0.385	-1.93643
0.384	-1.94071
0.383	-1.94464
0.382	-1.94857
0.381	-1.9525
0.38	-1.95643
0.379	-1.95964
0.378	-1.96393
0.377	-1.96786
0.376	-1.97179
0.375	-1.97571
0.374	-1.97964
0.373	-1.98321
0.372	-1.9875
0.371	-1.99143
0.37	-1.99536
0.369	-1.99893
0.368	-2.00286
0.367	-2.00679
0.366	-2.01036
0.365	-2.01429
0.364	-2.01821
0.363	-2.02179
0.362	-2.02571
0.361	-2.02964
0.36	-2.03286
0.359	-2.03714
0.358	-2.04143
0.357	-2.045
0.356	-2.04893
0.355	-2.0525
0.354	-2.05607
0.353	-2.05964
0.352	-2.06393
0.351	-2.0675
0.35	-2.07107
0.349	-2.075
0.348	-2.07893
0.347	-2.08214
0.346	-2.08607
0.345	-2.09
0.344	-2.09357
0.343	-2.0975
0.342	-2.10107
0.341	-2.10464
0.34	-2.10857
0.339	-2.11214
0.338	-2.11607
0.337	-2.11964
0.336	-2.12321
0.335	-2.12679
0.334	-2.13
0.333	-2.13429
0.332	-2.13786
0.331	-2.14143
0.33	-2.14536
0.329	-2.14893
0.328	-2.15214
0.327	-2.15607
0.326	-2.16
0.325	-2.16357
0.324	-2.16679
0.323	-2.17036
0.322	-2.17393
0.321	-2.1775
0.32	-2.18143
0.319	-2.185
0.318	-2.18857
0.317	-2.19214
0.316	-2.19571
0.315	-2.19893
0.314	-2.2025
0.313	-2.20607
0.312	-2.20964
0.311	-2.21321
0.31	-2.21679
0.309	-2.22
0.308	-2.22357
0.307	-2.2275
0.306	-2.23107
0.305	-2.23464
0.304	-2.23821
0.303	-2.24179
0.302	-2.24464
0.301	-2.24893
0.3	-2.25214
0.299	-2.25536
0.298	-2.25893
0.297	-2.2625
0.296	-2.26571
0.295	-2.26929
0.294	-2.27321
0.293	-2.27643
0.292	-2.28
0.291	-2.28321
0.29	-2.28679
0.289	-2.29
0.288	-2.29357
0.287	-2.29714
0.286	-2.30036
0.285	-2.30357
0.284	-2.30679
0.283	-2.31
0.282	-2.31357
0.281	-2.3175
0.28	-2.32036
0.279	-2.32393
0.278	-2.32714
0.277	-2.33036
0.276	-2.33357
0.275	-2.33714
0.274	-2.34071
0.273	-2.34393
0.272	-2.34679
0.271	-2.35
0.27	-2.35321
0.269	-2.35679
0.268	-2.36036
0.267	-2.36321
0.266	-2.36679
0.265	-2.37
0.264	-2.37321
0.263	-2.37643
0.262	-2.38
0.261	-2.38286
0.26	-2.38643
0.259	-2.38929
0.258	-2.3925
0.257	-2.39571
0.256	-2.39929
0.255	-2.4025
0.254	-2.40571
0.253	-2.40893
0.252	-2.41214
0.251	-2.415
0.25	-2.41821
0.249	-2.42179
0.248	-2.42464
0.247	-2.42786
0.246	-2.43107
0.245	-2.43393
0.244	-2.43714
0.243	-2.44071
0.242	-2.44357
0.241	-2.44679
0.24	-2.45
0.239	-2.45321
0.238	-2.45571
0.237	-2.45929
0.236	-2.4625
0.235	-2.46536
0.234	-2.46821
0.233	-2.47143
0.232	-2.47393
0.231	-2.47714
0.23	-2.48036
0.229	-2.48357
0.228	-2.48679
0.227	-2.48964
0.226	-2.4925
0.225	-2.49536
0.224	-2.49857
0.223	-2.50179
0.222	-2.50464
0.221	-2.50786
0.22	-2.51071
0.219	-2.51321
0.218	-2.51643
0.217	-2.51964
0.216	-2.5225
0.215	-2.52536
0.214	-2.52821
0.213	-2.53107
0.212	-2.53429
0.211	-2.53714
0.21	-2.54
0.209	-2.54286
0.208	-2.54607
0.207	-2.54857
0.206	-2.55143
0.205	-2.555
0.204	-2.55821
0.203	-2.56071
0.202	-2.56357
0.201	-2.56643
0.2	-2.56893
0.199	-2.57214
0.198	-2.575
0.197	-2.57786
0.196	-2.58071
0.195	-2.58321
0.194	-2.58607
0.193	-2.58893
0.192	-2.59179
0.191	-2.59464
0.19	-2.59714
0.189	-2.60036
0.188	-2.60286
0.187	-2.60536
0.186	-2.60821
0.185	-2.61107
0.184	-2.61357
0.183	-2.61643
0.182	-2.61929
0.181	-2.62179
0.18	-2.62464
0.179	-2.6275
0.178	-2.63036
0.177	-2.63286
0.176	-2.63571
0.175	-2.63821
0.174	-2.64107
0.173	-2.64357
0.172	-2.64643
0.171	-2.64893
0.17	-2.65179
0.169	-2.65429
0.168	-2.65679
0.167	-2.65929
0.166	-2.6625
0.165	-2.665
0.164	-2.6675
0.163	-2.67
0.162	-2.6725
0.161	-2.675
0.16	-2.67786
0.159	-2.68036
0.158	-2.6825
0.157	-2.68536
0.156	-2.68786
0.155	-2.69
0.154	-2.69321
0.153	-2.69607
0.152	-2.69857
0.151	-2.70071
0.15	-2.70321
0.149	-2.70571
0.148	-2.70821
0.147	-2.71107
0.146	-2.71357
0.145	-2.71571
0.144	-2.71821
0.143	-2.72107
0.142	-2.72321
0.141	-2.72571
0.14	-2.72857
0.139	-2.73071
0.138	-2.73321
0.137	-2.73571
0.136	-2.73786
0.135	-2.74071
0.134	-2.74321
0.133	-2.74571
0.132	-2.74786
0.131	-2.75
0.13	-2.7525
0.129	-2.75464
0.128	-2.75714
0.127	-2.75964
0.126	-2.76179
0.125	-2.76429
0.124	-2.76679
0.123	-2.76857
0.122	-2.77143
0.121	-2.77393
0.12	-2.77607
0.119	-2.77857
0.118	-2.78071
0.117	-2.78286
0.116	-2.78536
0.115	-2.78786
0.114	-2.79
0.113	-2.7925
0.112	-2.79464
0.111	-2.79679
0.11	-2.79893
0.109	-2.80143
0.108	-2.80357
0.107	-2.80571
0.106	-2.80821
0.105	-2.81036
0.104	-2.81214
0.103	-2.81464
0.102	-2.8175
0.101	-2.81929
0.1	-2.82143
0.099	-2.82393
0.098	-2.82607
0.097	-2.82821
0.096	-2.83071
0.095	-2.83286
0.094	-2.835
0.093	-2.83714
0.092	-2.83929
0.091	-2.84107
0.09	-2.84357
0.089	-2.84607
0.088	-2.84786
0.087	-2.85
0.086	-2.85214
0.085	-2.85429
0.084	-2.85643
0.083	-2.85821
0.082	-2.86071
0.081	-2.8625
0.08	-2.86464
0.079	-2.86679
0.078	-2.86857
0.077	-2.87107
0.076	-2.87321
0.075	-2.875
0.074	-2.87714
0.073	-2.87929
0.072	-2.88107
0.071	-2.88321
0.07	-2.88536
0.069	-2.8875
0.068	-2.88964
0.067	-2.89143
0.066	-2.89321
0.065	-2.89536
0.064	-2.8975
0.063	-2.89964
0.062	-2.90143
0.061	-2.90357
0.06	-2.90536
0.059	-2.90714
0.058	-2.90929
0.057	-2.91143
0.056	-2.91321
0.055	-2.915
0.054	-2.91679
0.053	-2.91857
0.052	-2.92071
0.051	-2.92321
0.05	-2.925
0.049	-2.92679
0.048	-2.92857
0.047	-2.93071
0.046	-2.9325
0.045	-2.93464
0.044	-2.93643
0.043	-2.93821
0.042	-2.94036
0.041	-2.94214
0.04	-2.94357
0.039	-2.94536
0.038	-2.94786
0.037	-2.94964
0.036	-2.95143
0.035	-2.95321
0.034	-2.955
0.033	-2.95679
0.032	-2.95857
0.031	-2.96036
0.03	-2.96214
0.029	-2.96357
0.028	-2.96571
0.027	-2.96714
0.026	-2.96929
0.025	-2.97107
0.024	-2.9725
0.023	-2.97464
0.022	-2.97643
0.021	-2.97786
0.02	-2.97964
0.019	-2.98179
0.018	-2.98357
0.017	-2.985
0.016	-2.98679
0.015	-2.98893
0.014	-2.99036
0.013	-2.99214
0.012	-2.99393
0.011	-2.99571
0.01	-2.9975
0.009	-2.99893
0.008	-3.00071
0.007	-3.00214
0.006	-3.00429
0.005	-3.00607
0.004	-3.0075
0.003	-3.00893
0.002	-3.01071
[truncated: 1 more rows]
