# Supplementary material for: All-water supercapacitor enabled by 1-nm clay channels
Source: Nat Commun. 2026 Jun 5;17:5014. doi: 10.1038/s41467-026-73924-1 (PMC13241519; doi:10.1038/s41467-026-73924-1)
Supplement: Supplementary file 3 — Source Data [file 41467_2026_73924_MOESM3_ESM.zip › Source data/FigS24_MEA18.xlsx]

## Sheet: sr_0.01
U	I
0	-1.18357
0.001	-1.10607
0.002	-1.04714
0.003	-0.997857
0.004	-0.954643
0.005	-0.915714
0.006	-0.879643
0.007	-0.846071
0.008	-0.815
0.009	-0.785714
0.01	-0.7575
0.011	-0.730714
0.012	-0.705
0.013	-0.68
0.014	-0.656429
0.015	-0.633571
0.016	-0.611429
0.017	-0.589643
0.018	-0.568571
0.019	-0.547857
0.02	-0.528214
0.021	-0.509286
0.022	-0.490357
0.023	-0.471786
0.024	-0.453929
0.025	-0.436071
0.026	-0.418571
0.027	-0.402143
0.028	-0.385714
0.029	-0.369643
0.03	-0.354
0.031	-0.338429
0.032	-0.323107
0.033	-0.308179
0.034	-0.293536
0.035	-0.279179
0.036	-0.264893
0.037	-0.251179
0.038	-0.237393
0.039	-0.223964
0.04	-0.211179
0.041	-0.198179
0.042	-0.1855
0.043	-0.173107
0.044	-0.160714
0.045	-0.148571
0.046	-0.136857
0.047	-0.125214
0.048	-0.113714
0.049	-0.102429
0.05	-0.0914286
0.051	-0.0803214
0.052	-0.0694643
0.053	-0.05925
0.054	-0.0488214
0.055	-0.0384643
0.056	-0.0284929
0.057	-0.0183893
0.058	-0.00846071
0.059	0.000946071
0.06	0.0104679
0.061	0.0198821
0.062	0.028975
0.063	0.0381071
0.064	0.0473214
0.065	0.0558929
0.066	0.0643214
0.067	0.0729286
0.068	0.0814643
0.069	0.0897143
0.07	0.0979643
0.071	0.106179
0.072	0.113821
0.073	0.12175
0.074	0.12925
0.075	0.136786
0.076	0.144429
0.077	0.151929
0.078	0.159071
0.079	0.166143
0.08	0.17325
0.081	0.18025
0.082	0.187107
0.083	0.193929
0.084	0.200536
0.085	0.206893
0.086	0.213607
0.087	0.220179
0.088	0.226357
0.089	0.23275
0.09	0.239179
0.091	0.245
0.092	0.251071
0.093	0.256893
0.094	0.262857
0.095	0.26875
0.096	0.2745
0.097	0.280321
0.098	0.285714
0.099	0.291214
0.1	0.296643
0.101	0.301821
0.102	0.307393
0.103	0.31275
0.104	0.317571
0.105	0.322714
0.106	0.327679
0.107	0.3325
0.108	0.337321
0.109	0.34225
0.11	0.346821
0.111	0.351464
0.112	0.356071
0.113	0.360714
0.114	0.365357
0.115	0.37
0.116	0.374643
0.117	0.378571
0.118	0.382857
0.119	0.387143
0.12	0.391071
0.121	0.395357
0.122	0.399643
0.123	0.403571
0.124	0.4075
0.125	0.411429
0.126	0.415357
0.127	0.419286
0.128	0.423214
0.129	0.427143
0.13	0.430714
0.131	0.434286
0.132	0.437857
0.133	0.441429
0.134	0.445
0.135	0.448571
0.136	0.451786
0.137	0.455357
0.138	0.458929
0.139	0.462143
0.14	0.465357
0.141	0.468929
0.142	0.471786
0.143	0.475
0.144	0.478214
0.145	0.481071
0.146	0.484286
0.147	0.4875
0.148	0.490357
0.149	0.493214
0.15	0.496429
0.151	0.499286
0.152	0.501786
0.153	0.505
0.154	0.508214
0.155	0.510714
0.156	0.513214
0.157	0.515714
0.158	0.518571
0.159	0.521071
0.16	0.523929
0.161	0.526429
0.162	0.528929
0.163	0.531429
0.164	0.533929
0.165	0.536429
0.166	0.539286
0.167	0.541786
0.168	0.543929
0.169	0.546429
0.17	0.548571
0.171	0.551071
0.172	0.553214
0.173	0.555714
0.174	0.557857
0.175	0.56
0.176	0.562143
0.177	0.564643
0.178	0.566429
0.179	0.568929
0.18	0.571071
0.181	0.572857
0.182	0.575
0.183	0.577143
0.184	0.578929
0.185	0.581071
0.186	0.583214
0.187	0.585
0.188	0.586786
0.189	0.588571
0.19	0.590714
0.191	0.5925
0.192	0.594643
0.193	0.596429
0.194	0.598214
0.195	0.599643
0.196	0.601786
0.197	0.603214
0.198	0.605
0.199	0.606786
0.2	0.608571
0.201	0.610357
0.202	0.611786
0.203	0.613571
0.204	0.615357
0.205	0.617143
0.206	0.618214
0.207	0.619643
0.208	0.621429
0.209	0.622857
0.21	0.624286
0.211	0.626071
0.212	0.6275
0.213	0.628929
0.214	0.630357
0.215	0.631786
0.216	0.633214
0.217	0.634643
0.218	0.636429
0.219	0.6375
0.22	0.638929
0.221	0.640357
0.222	0.641429
0.223	0.642857
0.224	0.644286
0.225	0.645714
0.226	0.646786
0.227	0.648214
0.228	0.649643
0.229	0.650714
0.23	0.652143
0.231	0.653571
0.232	0.654286
0.233	0.655714
0.234	0.656786
0.235	0.657857
0.236	0.659286
0.237	0.660357
0.238	0.661429
0.239	0.6625
0.24	0.663929
0.241	0.665
0.242	0.666071
0.243	0.667143
0.244	0.668571
0.245	0.669286
0.246	0.670357
0.247	0.671429
0.248	0.672143
0.249	0.673214
0.25	0.674643
0.251	0.675357
0.252	0.676429
0.253	0.6775
0.254	0.678571
0.255	0.679286
0.256	0.680714
0.257	0.681429
0.258	0.682143
0.259	0.683214
0.26	0.683929
0.261	0.684643
0.262	0.685714
0.263	0.686786
0.264	0.6875
0.265	0.688214
0.266	0.689286
0.267	0.69
0.268	0.691071
0.269	0.692143
0.27	0.6925
0.271	0.693214
0.272	0.693929
0.273	0.695
0.274	0.695714
0.275	0.696786
0.276	0.6975
0.277	0.698214
0.278	0.698929
0.279	0.699643
0.28	0.700357
0.281	0.701429
0.282	0.702143
0.283	0.702857
0.284	0.703571
0.285	0.704286
0.286	0.704643
0.287	0.705357
0.288	0.706071
0.289	0.706786
0.29	0.7075
0.291	0.708214
0.292	0.708929
0.293	0.709286
0.294	0.710357
0.295	0.711071
0.296	0.711429
0.297	0.712143
0.298	0.712857
0.299	0.713571
0.3	0.713929
0.301	0.715
0.302	0.715357
0.303	0.715714
0.304	0.716429
0.305	0.716786
0.306	0.7175
0.307	0.718214
0.308	0.718929
0.309	0.719286
0.31	0.719643
0.311	0.720357
0.312	0.720714
0.313	0.721429
0.314	0.722143
0.315	0.7225
0.316	0.722857
0.317	0.723571
0.318	0.723929
0.319	0.724643
0.32	0.725357
0.321	0.725714
0.322	0.725714
0.323	0.726429
0.324	0.726786
0.325	0.727143
0.326	0.727857
0.327	0.728571
0.328	0.728571
0.329	0.729286
0.33	0.73
0.331	0.73
0.332	0.730714
0.333	0.731071
0.334	0.731429
0.335	0.731786
0.336	0.7325
0.337	0.732857
0.338	0.732857
0.339	0.733571
0.34	0.733929
0.341	0.734286
0.342	0.734643
0.343	0.735
0.344	0.735357
0.345	0.736071
0.346	0.736786
0.347	0.736786
0.348	0.737143
0.349	0.7375
0.35	0.7375
0.351	0.738214
0.352	0.738571
0.353	0.738929
0.354	0.739286
0.355	0.739643
0.356	0.74
0.357	0.740357
0.358	0.740714
0.359	0.741071
0.36	0.741071
0.361	0.741429
0.362	0.741786
0.363	0.742143
0.364	0.7425
0.365	0.742857
0.366	0.743214
0.367	0.743214
0.368	0.743571
0.369	0.743929
0.37	0.744286
0.371	0.744643
0.372	0.745357
0.373	0.745
0.374	0.745357
0.375	0.745714
0.376	0.746071
0.377	0.746429
0.378	0.746786
0.379	0.746786
0.38	0.747143
0.381	0.7475
0.382	0.747857
0.383	0.747857
0.384	0.748571
0.385	0.748571
0.386	0.748571
0.387	0.748929
0.388	0.749286
0.389	0.749286
0.39	0.749643
0.391	0.75
0.392	0.75
0.393	0.750357
0.394	0.750714
0.395	0.750714
0.396	0.751071
0.397	0.751429
0.398	0.751429
0.399	0.751786
0.4	0.752143
0.401	0.752143
0.402	0.7525
0.403	0.752857
0.404	0.752857
0.405	0.752857
0.406	0.753214
0.407	0.753571
0.408	0.753571
0.409	0.754286
0.41	0.755
0.411	0.754643
0.412	0.755
0.413	0.755
0.414	0.755
0.415	0.755
0.416	0.755357
0.417	0.755357
0.418	0.755714
0.419	0.755714
0.42	0.756071
0.421	0.756071
0.422	0.756429
0.423	0.756786
0.424	0.756429
0.425	0.756786
0.426	0.756786
0.427	0.757143
0.428	0.757143
0.429	0.7575
0.43	0.7575
0.431	0.757857
0.432	0.757857
0.433	0.758214
0.434	0.758214
0.435	0.758571
0.436	0.758571
0.437	0.758571
0.438	0.758571
0.439	0.758929
0.44	0.758929
0.441	0.759286
0.442	0.759286
0.443	0.759643
0.444	0.759643
0.445	0.759643
0.446	0.76
0.447	0.76
0.448	0.760357
0.449	0.760357
0.45	0.760357
0.451	0.760357
0.452	0.760714
0.453	0.760714
0.454	0.760714
0.455	0.761071
0.456	0.761071
0.457	0.761071
0.458	0.761429
0.459	0.761429
0.46	0.761429
0.461	0.761786
0.462	0.761786
0.463	0.761786
0.464	0.762143
0.465	0.762143
0.466	0.762143
0.467	0.7625
0.468	0.7625
0.469	0.7625
0.47	0.7625
0.471	0.762857
0.472	0.762857
0.473	0.762857
0.474	0.763214
0.475	0.763214
0.476	0.763214
0.477	0.763571
0.478	0.763571
0.479	0.763571
0.48	0.763571
0.481	0.763929
0.482	0.763929
0.483	0.763929
0.484	0.764286
0.485	0.763929
0.486	0.764286
0.487	0.764643
0.488	0.764286
0.489	0.764643
0.49	0.764643
0.491	0.764643
0.492	0.764643
0.493	0.764643
0.494	0.765
0.495	0.765
0.496	0.765
0.497	0.765
0.498	0.765
0.499	0.765357
0.5	0.765714
0.501	0.765357
0.502	0.765357
0.503	0.765714
0.504	0.765714
0.505	0.765714
0.506	0.766071
0.507	0.765714
0.508	0.766071
0.509	0.766071
0.51	0.766071
0.511	0.766071
0.512	0.766429
0.513	0.766429
0.514	0.766429
0.515	0.766429
0.516	0.766429
0.517	0.766429
0.518	0.766786
0.519	0.766786
0.52	0.766786
0.521	0.766786
0.522	0.767143
0.523	0.766786
0.524	0.766786
0.525	0.7675
0.526	0.767143
0.527	0.767143
0.528	0.767143
0.529	0.767143
0.53	0.767143
0.531	0.7675
0.532	0.7675
0.533	0.7675
0.534	0.7675
0.535	0.767857
0.536	0.7675
0.537	0.767857
0.538	0.768214
0.539	0.767857
0.54	0.767857
0.541	0.767857
0.542	0.767857
0.543	0.768214
0.544	0.768214
0.545	0.768214
0.546	0.768214
0.547	0.768214
0.548	0.768571
0.549	0.768214
0.55	0.768571
0.551	0.768929
0.552	0.768571
0.553	0.768571
0.554	0.768571
0.555	0.768571
0.556	0.768571
0.557	0.768929
0.558	0.768929
0.559	0.768929
0.56	0.768929
0.561	0.768929
0.562	0.768929
0.563	0.769286
0.564	0.769286
0.565	0.768929
0.566	0.768929
0.567	0.769286
0.568	0.768929
0.569	0.769286
0.57	0.769286
0.571	0.769286
0.572	0.769286
0.573	0.769286
0.574	0.769286
0.575	0.769286
0.576	0.769643
0.577	0.769643
0.578	0.769643
0.579	0.769643
0.58	0.769643
0.581	0.769643
0.582	0.769643
0.583	0.77
0.584	0.769643
0.585	0.77
0.586	0.77
0.587	0.77
0.588	0.77
0.589	0.770357
0.59	0.77
0.591	0.77
0.592	0.77
0.593	0.77
0.594	0.77
0.595	0.77
0.596	0.77
0.597	0.77
0.598	0.77
0.599	0.77
0.6	0.77
0.601	0.770357
0.602	0.770357
0.603	0.770357
0.604	0.770357
0.605	0.770357
0.606	0.770357
0.607	0.770357
0.608	0.770357
0.609	0.770357
0.61	0.770357
0.611	0.770357
0.612	0.770714
0.613	0.770357
0.614	0.770714
0.615	0.771071
0.616	0.770714
0.617	0.770714
0.618	0.770714
0.619	0.770714
0.62	0.770714
0.621	0.770714
0.622	0.770714
0.623	0.770714
0.624	0.770714
0.625	0.770714
0.626	0.770714
0.627	0.771071
0.628	0.771071
0.629	0.770714
0.63	0.771071
0.631	0.771071
0.632	0.770714
0.633	0.771071
0.634	0.771071
0.635	0.771071
0.636	0.771071
0.637	0.771071
0.638	0.771071
0.639	0.771071
0.64	0.771429
0.641	0.771429
0.642	0.771071
0.643	0.771071
0.644	0.771429
0.645	0.771071
0.646	0.771429
0.647	0.771429
0.648	0.771071
0.649	0.771429
0.65	0.771429
0.651	0.771071
0.652	0.771429
0.653	0.771786
0.654	0.771429
0.655	0.771429
0.656	0.771429
0.657	0.771429
0.658	0.771429
0.659	0.771786
0.66	0.771786
0.661	0.771429
0.662	0.771786
0.663	0.771786
0.664	0.771786
0.665	0.771786
0.666	0.772143
0.667	0.771786
0.668	0.771786
0.669	0.772143
0.67	0.772143
0.671	0.772143
0.672	0.772143
0.673	0.772143
0.674	0.771786
0.675	0.772143
0.676	0.772143
0.677	0.772143
0.678	0.7725
0.679	0.772143
0.68	0.772143
0.681	0.772143
0.682	0.772143
0.683	0.772143
0.684	0.772143
0.685	0.7725
0.686	0.7725
0.687	0.7725
0.688	0.7725
0.689	0.7725
0.69	0.7725
0.691	0.772857
0.692	0.772857
0.693	0.7725
0.694	0.772857
0.695	0.772857
0.696	0.772857
0.697	0.772857
0.698	0.772857
0.699	0.772857
0.7	0.773214
0.701	0.773214
0.702	0.773214
0.703	0.773214
0.704	0.773571
0.705	0.773571
0.706	0.773571
0.707	0.773214
0.708	0.773571
0.709	0.773214
0.71	0.773571
0.711	0.773929
0.712	0.773571
0.713	0.773571
0.714	0.773929
0.715	0.773929
0.716	0.773929
0.717	0.774286
0.718	0.774286
0.719	0.774286
0.72	0.774286
0.721	0.774286
0.722	0.774286
0.723	0.774286
0.724	0.774643
0.725	0.774286
0.726	0.774643
0.727	0.774643
0.728	0.774643
0.729	0.774643
0.73	0.775
0.731	0.775
0.732	0.775
0.733	0.775
0.734	0.775
0.735	0.775
0.736	0.775357
0.737	0.775357
0.738	0.775357
0.739	0.775357
0.74	0.775714
0.741	0.775714
0.742	0.775714
0.743	0.776071
0.744	0.775714
0.745	0.776071
0.746	0.776071
0.747	0.776071
0.748	0.776071
0.749	0.776429
0.75	0.776429
0.751	0.776429
0.752	0.776429
0.753	0.776429
0.754	0.776786
0.755	0.776786
0.756	0.776786
0.757	0.776786
0.758	0.777143
0.759	0.777143
0.76	0.777143
0.761	0.777143
0.762	0.7775
0.763	0.7775
0.764	0.7775
0.765	0.7775
0.766	0.777857
0.767	0.777857
0.768	0.778214
0.769	0.778214
0.77	0.778214
0.771	0.778214
0.772	0.778214
0.773	0.778214
0.774	0.778571
0.775	0.778571
0.776	0.778571
0.777	0.778929
0.778	0.778929
0.779	0.778929
0.78	0.779286
0.781	0.779643
0.782	0.779643
0.783	0.779643
0.784	0.779643
0.785	0.779643
0.786	0.779643
0.787	0.78
0.788	0.78
0.789	0.78
0.79	0.780357
0.791	0.780357
0.792	0.780357
0.793	0.780714
0.794	0.781071
0.795	0.780714
0.796	0.781071
0.797	0.781071
0.798	0.781071
0.799	0.781429
0.8	0.781786
0.801	0.781786
0.802	0.781786
0.803	0.781786
0.804	0.782143
0.805	0.782143
0.806	0.7825
0.807	0.782857
0.808	0.7825
0.809	0.782857
0.81	0.782857
0.811	0.782857
0.812	0.783214
0.813	0.783571
0.814	0.783571
0.815	0.783571
0.816	0.783929
0.817	0.783929
0.818	0.783929
0.819	0.785357
0.82	0.785357
0.821	0.785
0.822	0.785357
0.823	0.785357
0.824	0.785357
0.825	0.785357
0.826	0.785714
0.827	0.785714
0.828	0.785714
0.829	0.786071
0.83	0.786071
0.831	0.786071
0.832	0.786429
0.833	0.786786
0.834	0.786786
0.835	0.786786
0.836	0.787143
0.837	0.787143
0.838	0.7875
0.839	0.7875
0.84	0.7875
0.841	0.787857
0.842	0.788214
0.843	0.788214
0.844	0.788571
0.845	0.788929
0.846	0.788929
0.847	0.788929
0.848	0.789286
0.849	0.789286
0.85	0.789643
0.851	0.789643
0.852	0.79
0.853	0.79
0.854	0.790357
0.855	0.790357
0.856	0.790714
0.857	0.790714
0.858	0.791429
0.859	0.791429
0.86	0.791429
0.861	0.791429
0.862	0.791786
0.863	0.792143
0.864	0.792143
0.865	0.7925
0.866	0.7925
0.867	0.792857
0.868	0.793214
0.869	0.793214
0.87	0.793571
0.871	0.793571
0.872	0.793929
0.873	0.793929
0.874	0.793929
0.875	0.794286
0.876	0.794643
0.877	0.795
0.878	0.795
0.879	0.795
0.88	0.795357
0.881	0.795714
0.882	0.795714
0.883	0.796071
0.884	0.796429
0.885	0.796429
0.886	0.796786
0.887	0.796786
0.888	0.797143
0.889	0.7975
0.89	0.797857
0.891	0.797857
0.892	0.797857
0.893	0.798214
0.894	0.798571
0.895	0.798929
0.896	0.799286
0.897	0.799286
0.898	0.799286
0.899	0.799643
0.9	0.8
0.901	0.8
0.902	0.800357
0.903	0.800714
0.904	0.800714
0.905	0.801071
0.906	0.801429
0.907	0.801786
0.908	0.801786
0.909	0.8025
0.91	0.8025
0.911	0.8025
0.912	0.802857
0.913	0.803214
0.914	0.803214
0.915	0.803571
0.916	0.803929
0.917	0.803929
0.918	0.804286
0.919	0.804643
0.92	0.804643
0.921	0.805357
0.922	0.805714
0.923	0.805714
0.924	0.806071
0.925	0.806071
0.926	0.806429
0.927	0.806786
0.928	0.807143
0.929	0.807143
0.93	0.8075
0.931	0.807857
0.932	0.808214
0.933	0.808214
0.934	0.808929
0.935	0.809286
0.936	0.809286
0.937	0.809643
0.938	0.81
0.939	0.81
0.94	0.810357
0.941	0.810714
0.942	0.811071
0.943	0.811071
0.944	0.811429
0.945	0.811786
0.946	0.812143
0.947	0.8125
0.948	0.812857
0.949	0.812857
0.95	0.813214
0.951	0.813571
0.952	0.813929
0.953	0.814286
0.954	0.814643
0.955	0.814643
0.956	0.815
0.957	0.815357
0.958	0.815714
0.959	0.816071
0.96	0.816786
0.961	0.816786
0.962	0.816786
0.963	0.817143
0.964	0.817857
0.965	0.817857
0.966	0.818571
0.967	0.818929
0.968	0.818929
0.969	0.819286
0.97	0.819643
0.971	0.82
0.972	0.820357
0.973	0.821071
0.974	0.821071
0.975	0.821429
0.976	0.821786
0.977	0.821786
0.978	0.822143
0.979	0.822857
0.98	0.822857
0.981	0.823214
0.982	0.823571
0.983	0.823929
0.984	0.824286
0.985	0.825
0.986	0.825357
0.987	0.825357
0.988	0.825714
0.989	0.826071
0.99	0.826429
0.991	0.826786
0.992	0.8275
0.993	0.827857
0.994	0.827857
0.995	0.828571
0.996	0.828929
0.997	0.828929
0.998	0.829643
0.999	0.83
1	0.83
1.001	0.830714
1.002	0.831071
1.003	0.831071
1.004	0.831786
1.005	0.832143
1.006	0.8325
1.007	0.832857
1.008	0.833214
1.009	0.833571
1.01	0.833929
1.011	0.834286
1.012	0.834643
1.013	0.835
1.014	0.835357
1.015	0.835714
1.016	0.836071
1.017	0.836429
1.018	0.837143
1.019	0.837143
1.02	0.837857
1.021	0.837857
1.022	0.838571
1.023	0.838929
1.024	0.839643
1.025	0.84
1.026	0.84
1.027	0.840357
1.028	0.841071
1.029	0.841071
1.03	0.841786
1.031	0.842143
1.032	0.842143
1.033	0.842857
1.034	0.843214
1.035	0.843571
1.036	0.844286
1.037	0.844643
1.038	0.845
1.039	0.845357
1.04	0.845714
1.041	0.846071
1.042	0.846429
1.043	0.847143
1.044	0.8475
1.045	0.847857
1.046	0.848214
1.047	0.848571
1.048	0.848929
1.049	0.849286
1.05	0.85
1.051	0.85
1.052	0.850714
1.053	0.851071
1.054	0.851429
1.055	0.851786
1.056	0.8525
1.057	0.852857
1.058	0.853214
1.059	0.853571
1.06	0.854286
1.061	0.854643
1.062	0.855
1.063	0.855714
1.064	0.855714
1.065	0.856429
1.066	0.856786
1.067	0.857143
1.068	0.857857
1.069	0.858214
1.07	0.858571
1.071	0.859286
1.072	0.859643
1.073	0.86
1.074	0.860357
1.075	0.861429
1.076	0.861786
1.077	0.861786
1.078	0.8625
1.079	0.862857
1.08	0.863214
1.081	0.863929
1.082	0.864286
1.083	0.864643
1.084	0.865357
1.085	0.865714
1.086	0.866071
1.087	0.866786
1.088	0.8675
1.089	0.867857
1.09	0.867857
1.091	0.868571
1.092	0.868929
1.093	0.869286
1.094	0.87
1.095	0.870357
1.096	0.870714
1.097	0.871429
1.098	0.871786
1.099	0.8725
1.1	0.873214
1.101	0.873571
1.102	0.873929
1.103	0.874643
1.104	0.875
1.105	0.875714
1.106	0.876071
1.107	0.876786
1.108	0.877143
1.109	0.8775
1.11	0.877857
1.111	0.878571
1.112	0.878929
1.113	0.879643
1.114	0.880357
1.115	0.880714
1.116	0.881071
1.117	0.881786
1.118	0.882143
1.119	0.882857
1.12	0.883214
1.121	0.883929
1.122	0.884286
1.123	0.884643
1.124	0.885357
1.125	0.885714
1.126	0.886429
1.127	0.887143
1.128	0.8875
1.129	0.888214
1.13	0.888571
1.131	0.888929
1.132	0.889643
1.133	0.890357
1.134	0.890714
1.135	0.891429
1.136	0.891786
1.137	0.892143
1.138	0.892857
1.139	0.893571
1.14	0.894286
1.141	0.894286
1.142	0.895
1.143	0.895714
1.144	0.896071
1.145	0.896786
1.146	0.8975
1.147	0.897857
1.148	0.898214
1.149	0.898929
1.15	0.899643
1.151	0.9
1.152	0.901071
1.153	0.901429
1.154	0.901786
1.155	0.9025
1.156	0.903214
1.157	0.903571
1.158	0.904286
1.159	0.905
1.16	0.905357
1.161	0.906071
1.162	0.906786
1.163	0.907143
1.164	0.907857
1.165	0.908571
1.166	0.909286
1.167	0.909643
1.168	0.910357
1.169	0.911071
1.17	0.911429
1.171	0.912143
1.172	0.912857
1.173	0.913214
1.174	0.913929
1.175	0.914643
1.176	0.915357
1.177	0.916071
1.178	0.916786
1.179	0.917143
1.18	0.917857
1.181	0.918571
1.182	0.918929
1.183	0.919643
1.184	0.920357
1.185	0.921071
1.186	0.921429
1.187	0.9225
1.188	0.922857
1.189	0.923571
1.19	0.924286
1.191	0.925357
1.192	0.925357
1.193	0.926429
1.194	0.926786
1.195	0.9275
1.196	0.928214
1.197	0.929286
1.198	0.929643
1.199	0.930357
1.2	0.931071
1.201	0.931786
1.202	0.932143
1.203	0.933214
1.204	0.933929
1.205	0.934286
1.206	0.935
1.207	0.935714
1.208	0.936429
1.209	0.937143
1.21	0.937857
1.211	0.938571
1.212	0.939286
1.213	0.94
1.214	0.940714
1.215	0.941429
1.216	0.9425
1.217	0.943214
1.218	0.943571
1.219	0.944286
1.22	0.945357
1.221	0.945714
1.222	0.946786
1.223	0.9475
1.224	0.947857
1.225	0.948929
1.226	0.949643
1.227	0.950357
1.228	0.951071
1.229	0.952857
1.23	0.953214
1.231	0.953929
1.232	0.954643
1.233	0.955357
1.234	0.956071
1.235	0.956786
1.236	0.9575
1.237	0.957857
1.238	0.958929
1.239	0.959643
1.24	0.960357
1.241	0.961429
1.242	0.962143
1.243	0.962857
1.244	0.963571
1.245	0.964286
1.246	0.965357
1.247	0.966071
1.248	0.966786
1.249	0.9675
1.25	0.968214
1.251	0.969286
1.252	0.97
1.253	0.970714
1.254	0.971786
1.255	0.9725
1.256	0.973214
1.257	0.973929
1.258	0.975
1.259	0.975714
1.26	0.976429
1.261	0.9775
1.262	0.978214
1.263	0.979286
1.264	0.98
1.265	0.980714
1.266	0.981786
1.267	0.9825
1.268	0.983571
1.269	0.984286
1.27	0.985
1.271	0.986071
1.272	0.986786
1.273	0.987857
1.274	0.988929
1.275	0.989643
1.276	0.990357
1.277	0.991429
1.278	0.992143
1.279	0.993214
1.28	0.994286
1.281	0.995357
1.282	0.996071
1.283	0.996786
1.284	0.997857
1.285	0.998571
1.286	1
1.287	1.00071
1.288	1.00143
1.289	1.0025
1.29	1.00357
1.291	1.00464
1.292	1.00536
1.293	1.00679
1.294	1.0075
1.295	1.00857
1.296	1.00929
1.297	1.01036
1.298	1.01143
1.299	1.0125
1.3	1.01357
1.301	1.01429
1.302	1.01536
1.303	1.01643
1.304	1.0175
1.305	1.01857
1.306	1.01964
1.307	1.02036
1.308	1.02143
1.309	1.0225
1.31	1.02357
1.311	1.02464
1.312	1.02571
1.313	1.02679
1.314	1.0275
1.315	1.02893
1.316	1.03
1.317	1.03071
1.318	1.03214
1.319	1.03321
1.32	1.03393
1.321	1.03536
1.322	1.03643
1.323	1.0375
1.324	1.03857
1.325	1.03964
1.326	1.04071
1.327	1.04179
1.328	1.04286
1.329	1.04393
1.33	1.04536
1.331	1.04679
1.332	1.04786
1.333	1.04857
1.334	1.05
1.335	1.05107
1.336	1.05214
1.337	1.05357
1.338	1.05464
1.339	1.05571
1.34	1.05714
1.341	1.05821
1.342	1.05929
1.343	1.06071
1.344	1.06214
1.345	1.06321
1.346	1.06429
1.347	1.06536
1.348	1.06679
1.349	1.06786
1.35	1.06929
1.351	1.07071
1.352	1.07179
1.353	1.07321
1.354	1.07464
1.355	1.07571
1.356	1.07714
1.357	1.07857
1.358	1.07964
1.359	1.08071
1.36	1.08214
1.361	1.08357
1.362	1.085
1.363	1.08643
1.364	1.08786
1.365	1.08893
1.366	1.09036
1.367	1.09179
1.368	1.09321
1.369	1.09464
1.37	1.09607
1.371	1.09714
1.372	1.09893
1.373	1.1
1.374	1.10143
1.375	1.10321
1.376	1.10464
1.377	1.10607
1.378	1.1075
1.379	1.10893
1.38	1.11071
1.381	1.11179
1.382	1.11357
1.383	1.115
1.384	1.11643
1.385	1.11786
1.386	1.11929
1.387	1.12107
1.388	1.1225
1.389	1.12429
1.39	1.12571
1.391	1.12714
1.392	1.12857
1.393	1.13036
1.394	1.13179
1.395	1.13393
1.396	1.13536
1.397	1.13679
1.398	1.13821
1.399	1.14
1.4	1.14179
1.401	1.14357
1.402	1.14536
1.403	1.14679
1.404	1.14857
1.405	1.15036
1.406	1.15214
1.407	1.15393
1.408	1.15571
1.409	1.1575
1.41	1.15929
1.411	1.16071
1.412	1.1625
1.413	1.16429
1.414	1.16607
1.415	1.16821
1.416	1.17
1.417	1.17179
1.418	1.17357
1.419	1.17536
1.42	1.1775
1.421	1.17964
1.422	1.18107
1.423	1.18321
1.424	1.185
1.425	1.18679
1.426	1.18857
1.427	1.19107
1.428	1.19321
1.429	1.195
1.43	1.19714
1.431	1.19893
1.432	1.20107
1.433	1.20321
1.434	1.20536
1.435	1.20714
1.436	1.20929
1.437	1.21143
1.438	1.21321
1.439	1.21536
1.44	1.2175
1.441	1.22
1.442	1.22179
1.443	1.22393
1.444	1.22607
1.445	1.22821
1.446	1.23071
1.447	1.23286
1.448	1.23464
1.449	1.23714
1.45	1.23929
1.451	1.24143
1.452	1.24357
1.453	1.24607
1.454	1.24821
1.455	1.25036
1.456	1.2525
1.457	1.25464
1.458	1.25714
1.459	1.25929
1.46	1.26179
1.461	1.26393
1.462	1.26643
1.463	1.26893
1.464	1.27107
1.465	1.27321
1.466	1.27571
1.467	1.27821
1.468	1.28071
1.469	1.28321
1.47	1.28536
1.471	1.28786
1.472	1.29036
1.473	1.29286
1.474	1.295
1.475	1.29786
1.476	1.30036
1.477	1.3025
1.478	1.30536
1.479	1.30786
1.48	1.31036
1.481	1.31286
1.482	1.31536
1.483	1.31786
1.484	1.32036
1.485	1.32321
1.486	1.32571
1.487	1.32821
1.488	1.33071
1.489	1.33357
1.49	1.33607
1.491	1.33893
1.492	1.34143
1.493	1.34429
1.494	1.34714
1.495	1.35
1.496	1.3525
1.497	1.35536
1.498	1.35821
1.499	1.36071
1.5	1.36357
1.501	1.36643
1.502	1.36929
1.503	1.37214
1.504	1.375
1.505	1.37786
1.506	1.38071
1.507	1.38357
1.508	1.38679
1.509	1.38964
1.51	1.39286
1.511	1.39571
1.512	1.39857
1.513	1.40179
1.514	1.40464
1.515	1.4075
1.516	1.41071
1.517	1.41393
1.518	1.41679
1.519	1.42
1.52	1.42321
1.521	1.42607
1.522	1.42929
1.523	1.43286
1.524	1.43607
1.525	1.43893
1.526	1.44214
1.527	1.44536
1.528	1.44857
1.529	1.45179
1.53	1.455
1.531	1.45821
1.532	1.46143
1.533	1.46464
1.534	1.46821
1.535	1.47143
1.536	1.475
1.537	1.47821
1.538	1.48143
1.539	1.485
1.54	1.48821
1.541	1.49179
1.542	1.49536
1.543	1.49857
1.544	1.50214
1.545	1.50571
1.546	1.50929
1.547	1.51286
1.548	1.51643
1.549	1.52
1.55	1.52357
1.551	1.52714
1.552	1.53071
1.553	1.53429
1.554	1.53786
1.555	1.54179
1.556	1.54536
1.557	1.54893
1.558	1.55286
1.559	1.55679
1.56	1.56036
1.561	1.56429
1.562	1.56821
1.563	1.57179
1.564	1.57571
1.565	1.57929
1.566	1.58321
1.567	1.58714
1.568	1.59107
1.569	1.595
1.57	1.59893
1.571	1.6025
1.572	1.60679
1.573	1.61071
1.574	1.615
1.575	1.61893
1.576	1.62286
1.577	1.62679
1.578	1.63071
1.579	1.635
1.58	1.63929
1.581	1.64357
1.582	1.6475
1.583	1.65179
1.584	1.65607
1.585	1.66
1.586	1.66429
1.587	1.66893
1.588	1.67321
1.589	1.6775
1.59	1.68179
1.591	1.68607
1.592	1.69036
1.593	1.69464
1.594	1.69929
1.595	1.70357
1.596	1.70821
1.597	1.7125
1.598	1.71679
1.599	1.72143
1.6	1.69964
1.599	1.64607
1.598	1.60964
1.597	1.58036
1.596	1.55464
1.595	1.53179
1.594	1.51
1.593	1.49
1.592	1.47143
1.591	1.45357
1.59	1.43643
1.589	1.42
1.588	1.40393
1.587	1.38821
1.586	1.37321
1.585	1.35857
1.584	1.34429
1.583	1.33
1.582	1.31679
1.581	1.30321
1.58	1.29
1.579	1.2775
1.578	1.26464
1.577	1.25214
1.576	1.24036
1.575	1.22821
1.574	1.21607
1.573	1.20464
1.572	1.19286
1.571	1.18179
1.57	1.17071
1.569	1.15964
1.568	1.14857
1.567	1.13786
1.566	1.12714
1.565	1.11643
1.564	1.10607
1.563	1.09607
1.562	1.08536
1.561	1.07536
1.56	1.06536
1.559	1.055
1.558	1.04536
1.557	1.03571
1.556	1.02643
1.555	1.01679
1.554	1.00714
1.553	0.997857
1.552	0.988571
1.551	0.979286
1.55	0.970357
1.549	0.961071
1.548	0.951786
1.547	0.943214
1.546	0.934286
1.545	0.925357
1.544	0.916786
1.543	0.908214
1.542	0.899643
1.541	0.891429
1.54	0.882857
1.539	0.874643
1.538	0.866071
1.537	0.857857
1.536	0.849643
1.535	0.841429
1.534	0.833571
1.533	0.825357
1.532	0.817143
1.531	0.809643
1.53	0.801429
1.529	0.793571
1.528	0.786071
1.527	0.778214
1.526	0.770357
1.525	0.763214
1.524	0.755714
1.523	0.747857
1.522	0.740714
1.521	0.733214
1.52	0.725714
1.519	0.718571
1.518	0.711429
1.517	0.703929
1.516	0.696786
1.515	0.689643
1.514	0.682857
1.513	0.675714
1.512	0.668929
1.511	0.661786
1.51	0.654643
1.509	0.647857
1.508	0.641071
1.507	0.634286
1.506	0.6275
1.505	0.620714
1.504	0.614286
1.503	0.607857
1.502	0.601071
1.501	0.594643
1.5	0.588214
1.499	0.581786
1.498	0.575
1.497	0.568571
1.496	0.5625
1.495	0.556071
1.494	0.549643
1.493	0.543571
1.492	0.537143
1.491	0.531071
1.49	0.525
1.489	0.518571
1.488	0.512857
1.487	0.506786
1.486	0.500714
1.485	0.494286
1.484	0.488214
1.483	0.4825
1.482	0.476786
1.481	0.470714
1.48	0.465
1.479	0.459286
1.478	0.453571
1.477	0.447857
1.476	0.442143
1.475	0.436429
1.474	0.430714
1.473	0.425
1.472	0.419286
1.471	0.413571
1.47	0.408214
1.469	0.402857
1.468	0.397143
1.467	0.392143
1.466	0.386429
1.465	0.381071
1.464	0.375714
1.463	0.370357
1.462	0.365
1.461	0.36
1.46	0.354786
1.459	0.349214
1.458	0.344143
1.457	0.338964
1.456	0.333821
1.455	0.328821
1.454	0.323964
1.453	0.318643
1.452	0.313571
1.451	0.308714
1.45	0.303679
1.449	0.298607
1.448	0.293929
1.447	0.288893
1.446	0.283857
1.445	0.279
1.444	0.27425
1.443	0.269536
1.442	0.264679
1.441	0.259821
1.44	0.254821
1.439	0.250179
1.438	0.245679
1.437	0.240929
1.436	0.236214
1.435	0.231857
1.434	0.22675
1.433	0.222036
1.432	0.217679
1.431	0.213036
1.43	0.2085
1.429	0.204107
1.428	0.199643
1.427	0.195071
1.426	0.19075
1.425	0.186357
1.424	0.182
1.423	0.177607
1.422	0.173393
1.421	0.168821
1.42	0.164429
1.419	0.160179
1.418	0.155821
1.417	0.1515
1.416	0.147464
1.415	0.143107
1.414	0.138893
1.413	0.134714
1.412	0.130536
1.411	0.126679
1.41	0.122643
1.409	0.1185
1.408	0.114357
1.407	0.11025
1.406	0.106357
1.405	0.102179
1.404	0.0981071
1.403	0.0943571
1.402	0.0900714
1.401	0.0860714
1.4	0.0821786
1.399	0.0781786
1.398	0.0743571
1.397	0.0705357
1.396	0.0665714
1.395	0.0625
1.394	0.05875
1.393	0.0548929
1.392	0.0511786
1.391	0.0473929
1.39	0.0437143
1.389	0.0398929
1.388	0.0360714
1.387	0.0325214
1.386	0.0286821
1.385	0.0249607
1.384	0.0214964
1.383	0.017575
1.382	0.0136893
1.381	0.0101821
1.38	0.00653214
1.379	0.00295643
1.378	-0.000671071
1.377	-0.0041
1.376	-0.00791786
1.375	-0.0114964
1.374	-0.0148071
1.373	-0.018375
1.372	-0.0219571
1.371	-0.0252679
1.37	-0.0289393
1.369	-0.0324714
1.368	-0.0358929
1.367	-0.03925
1.366	-0.0428214
1.365	-0.0461786
1.364	-0.0493929
1.363	-0.0529643
1.362	-0.05625
1.361	-0.0595357
1.36	-0.0627857
1.359	-0.0661071
1.358	-0.0692143
1.357	-0.07275
1.356	-0.0761786
1.355	-0.0792857
1.354	-0.0824643
1.353	-0.0857143
1.352	-0.0886429
1.351	-0.0919286
1.35	-0.0952143
1.349	-0.0983214
1.348	-0.1015
1.347	-0.104464
1.346	-0.107464
1.345	-0.110536
1.344	-0.113893
1.343	-0.116929
1.342	-0.119821
1.341	-0.122929
1.34	-0.126107
1.339	-0.128893
1.338	-0.132
1.337	-0.135143
1.336	-0.137964
1.335	-0.141
1.334	-0.143821
1.333	-0.146679
1.332	-0.149607
1.331	-0.152821
1.33	-0.155536
1.329	-0.158429
1.328	-0.161321
1.327	-0.164143
1.326	-0.166893
1.325	-0.169857
1.324	-0.172679
1.323	-0.175357
1.322	-0.17825
1.321	-0.180929
1.32	-0.183571
1.319	-0.186393
1.318	-0.189321
1.317	-0.191893
1.316	-0.194679
1.315	-0.197321
1.314	-0.199929
1.313	-0.202607
1.312	-0.205393
1.311	-0.207964
1.31	-0.2105
1.309	-0.213107
1.308	-0.215786
1.307	-0.218143
1.306	-0.220893
1.305	-0.223607
1.304	-0.226
1.303	-0.228536
1.302	-0.230857
1.301	-0.233357
1.3	-0.235929
1.299	-0.238464
1.298	-0.240714
1.297	-0.243179
1.296	-0.245679
1.295	-0.24825
1.294	-0.250393
1.293	-0.253
1.292	-0.255429
1.291	-0.257821
1.29	-0.260143
1.289	-0.262536
1.288	-0.264786
1.287	-0.26725
1.286	-0.2695
1.285	-0.271786
1.284	-0.274179
1.283	-0.276286
1.282	-0.278357
1.281	-0.280607
1.28	-0.283179
1.279	-0.285607
1.278	-0.287571
1.277	-0.289821
1.276	-0.292071
1.275	-0.294107
1.274	-0.2965
1.273	-0.298786
1.272	-0.300893
1.271	-0.303071
1.27	-0.305143
1.269	-0.307071
1.268	-0.309321
1.267	-0.311714
1.266	-0.313679
1.265	-0.315643
1.264	-0.31775
1.263	-0.319929
1.262	-0.321679
1.261	-0.323929
1.26	-0.325893
1.259	-0.327643
1.258	-0.329786
1.257	-0.331821
1.256	-0.333571
1.255	-0.335786
1.254	-0.337857
1.253	-0.33975
1.252	-0.34175
1.251	-0.34375
1.25	-0.345536
1.249	-0.34725
1.248	-0.349286
1.247	-0.35125
1.246	-0.353071
1.245	-0.354964
1.244	-0.356893
1.243	-0.358571
1.242	-0.360714
1.241	-0.3625
1.24	-0.364286
1.239	-0.366071
1.238	-0.367857
1.237	-0.369286
1.236	-0.371071
1.235	-0.372857
1.234	-0.374643
1.233	-0.376429
1.232	-0.377857
1.231	-0.379643
1.23	-0.381429
1.229	-0.383929
1.228	-0.385714
1.227	-0.387143
1.226	-0.388929
1.225	-0.390714
1.224	-0.392143
1.223	-0.393929
1.222	-0.395357
1.221	-0.397143
1.22	-0.398571
1.219	-0.400357
1.218	-0.401786
1.217	-0.403214
1.216	-0.405
1.215	-0.406429
1.214	-0.408214
1.213	-0.409643
1.212	-0.411429
1.211	-0.412857
1.21	-0.414286
1.209	-0.415714
1.208	-0.4175
1.207	-0.418929
1.206	-0.420357
1.205	-0.421786
1.204	-0.423214
1.203	-0.425
1.202	-0.426429
[truncated: 1,201 more rows]

## Sheet: sr_0.12
U	I
0	-7.77143
0.001	-7.65714
0.002	-7.55357
0.003	-7.45357
0.004	-7.36071
0.005	-7.275
0.006	-7.18929
0.007	-7.11071
0.008	-7.03214
0.009	-6.95714
0.01	-6.88214
0.011	-6.81071
0.012	-6.74286
0.013	-6.675
0.014	-6.60714
0.015	-6.54286
0.016	-6.48214
0.017	-6.42143
0.018	-6.36071
0.019	-6.3
0.02	-6.24286
0.021	-6.18571
0.022	-6.13214
0.023	-6.075
0.024	-6.02143
0.025	-5.97143
0.026	-5.91786
0.027	-5.86786
0.028	-5.81429
0.029	-5.76786
0.03	-5.71786
0.031	-5.66786
0.032	-5.62143
0.033	-5.575
0.034	-5.52857
0.035	-5.48214
0.036	-5.43571
0.037	-5.39286
0.038	-5.34643
0.039	-5.30357
0.04	-5.26071
0.041	-5.21786
0.042	-5.175
0.043	-5.13571
0.044	-5.09286
0.045	-5.05357
0.046	-5.01071
0.047	-4.97143
0.048	-4.93214
0.049	-4.89286
0.05	-4.85357
0.051	-4.81429
0.052	-4.77857
0.053	-4.73929
0.054	-4.70357
0.055	-4.66429
0.056	-4.62857
0.057	-4.59286
0.058	-4.55714
0.059	-4.52143
0.06	-4.48571
0.061	-4.45
0.062	-4.41429
0.063	-4.38214
0.064	-4.34643
0.065	-4.31071
0.066	-4.27857
0.067	-4.24643
0.068	-4.21071
0.069	-4.17857
0.07	-4.14643
0.071	-4.11429
0.072	-4.08214
0.073	-4.04643
0.074	-4.01786
0.075	-3.98571
0.076	-3.95357
0.077	-3.92143
0.078	-3.88929
0.079	-3.86071
0.08	-3.82857
0.081	-3.8
0.082	-3.76786
0.083	-3.73929
0.084	-3.70714
0.085	-3.67857
0.086	-3.65
0.087	-3.62143
0.088	-3.59286
0.089	-3.56214
0.09	-3.53321
0.091	-3.50464
0.092	-3.47607
0.093	-3.44821
0.094	-3.42036
0.095	-3.39214
0.096	-3.36393
0.097	-3.33643
0.098	-3.30929
0.099	-3.28179
0.1	-3.25429
0.101	-3.22786
0.102	-3.20071
0.103	-3.17357
0.104	-3.1475
0.105	-3.12107
0.106	-3.09429
0.107	-3.06821
0.108	-3.04214
0.109	-3.01643
0.11	-2.99071
0.111	-2.965
0.112	-2.93929
0.113	-2.91393
0.114	-2.88893
0.115	-2.86357
0.116	-2.83821
0.117	-2.81357
0.118	-2.78857
0.119	-2.76393
0.12	-2.73964
0.121	-2.715
0.122	-2.69036
0.123	-2.66679
0.124	-2.6425
0.125	-2.61821
0.126	-2.59429
0.127	-2.57036
0.128	-2.54643
0.129	-2.5225
0.13	-2.49929
0.131	-2.47607
0.132	-2.45286
0.133	-2.43
0.134	-2.40643
0.135	-2.38357
0.136	-2.36071
0.137	-2.33786
0.138	-2.31536
0.139	-2.2925
0.14	-2.27
0.141	-2.24714
0.142	-2.22464
0.143	-2.2025
0.144	-2.18071
0.145	-2.15857
0.146	-2.13643
0.147	-2.11429
0.148	-2.0925
0.149	-2.07107
0.15	-2.04929
0.151	-2.02786
0.152	-2.00607
0.153	-1.98464
0.154	-1.9625
0.155	-1.94143
0.156	-1.92036
0.157	-1.89964
0.158	-1.87857
0.159	-1.8575
0.16	-1.83643
0.161	-1.81571
0.162	-1.795
0.163	-1.77429
0.164	-1.75393
0.165	-1.73357
0.166	-1.71286
0.167	-1.69179
0.168	-1.67179
0.169	-1.65179
0.17	-1.63179
0.171	-1.61179
0.172	-1.59179
0.173	-1.57143
0.174	-1.55179
0.175	-1.53179
0.176	-1.51214
0.177	-1.4925
0.178	-1.47286
0.179	-1.45321
0.18	-1.43357
0.181	-1.41429
0.182	-1.395
0.183	-1.37536
0.184	-1.35643
0.185	-1.33714
0.186	-1.31786
0.187	-1.29893
0.188	-1.28
0.189	-1.26107
0.19	-1.24214
0.191	-1.22321
0.192	-1.20393
0.193	-1.18536
0.194	-1.16714
0.195	-1.14857
0.196	-1.12964
0.197	-1.11143
0.198	-1.0925
0.199	-1.07429
0.2	-1.05643
0.201	-1.03786
0.202	-1.01964
0.203	-1.00143
0.204	-0.983214
0.205	-0.964643
0.206	-0.946786
0.207	-0.929286
0.208	-0.911429
0.209	-0.893571
0.21	-0.875714
0.211	-0.857857
0.212	-0.84
0.213	-0.822857
0.214	-0.805
0.215	-0.787857
0.216	-0.770357
0.217	-0.752857
0.218	-0.735
0.219	-0.718214
0.22	-0.700714
0.221	-0.683571
0.222	-0.666429
0.223	-0.649286
0.224	-0.632143
0.225	-0.615
0.226	-0.598214
0.227	-0.581071
0.228	-0.563929
0.229	-0.547143
0.23	-0.530357
0.231	-0.513214
0.232	-0.496786
0.233	-0.480357
0.234	-0.463571
0.235	-0.447143
0.236	-0.430714
0.237	-0.413929
0.238	-0.3975
0.239	-0.381429
0.24	-0.365
0.241	-0.348679
0.242	-0.332357
0.243	-0.315893
0.244	-0.299393
0.245	-0.283429
0.246	-0.267286
0.247	-0.251071
0.248	-0.235429
0.249	-0.219464
0.25	-0.20325
0.251	-0.1875
0.252	-0.1715
0.253	-0.155536
0.254	-0.139821
0.255	-0.123964
0.256	-0.108
0.257	-0.0922857
0.258	-0.0768929
0.259	-0.0616429
0.26	-0.046
0.261	-0.0307393
0.262	-0.0150536
0.263	0.000574643
0.264	0.0156357
0.265	0.031225
0.266	0.0465357
0.267	0.0614643
0.268	0.07675
0.269	0.0924643
0.27	0.107607
0.271	0.122464
0.272	0.13725
0.273	0.152286
0.274	0.167107
0.275	0.182393
0.276	0.197393
0.277	0.211893
0.278	0.226821
0.279	0.24175
0.28	0.2565
0.281	0.27175
0.282	0.286571
0.283	0.301036
0.284	0.315571
0.285	0.330107
0.286	0.344429
0.287	0.358929
0.288	0.373929
0.289	0.388214
0.29	0.4025
0.291	0.416786
0.292	0.431429
0.293	0.445714
0.294	0.46
0.295	0.474643
0.296	0.488214
0.297	0.502857
0.298	0.516786
0.299	0.530714
0.3	0.545
0.301	0.559286
0.302	0.573214
0.303	0.5875
0.304	0.601429
0.305	0.615357
0.306	0.629286
0.307	0.643214
0.308	0.657143
0.309	0.670714
0.31	0.684286
0.311	0.697857
0.312	0.711429
0.313	0.725357
0.314	0.738929
0.315	0.7525
0.316	0.766071
0.317	0.779643
0.318	0.792857
0.319	0.806429
0.32	0.820357
0.321	0.833929
0.322	0.846786
0.323	0.860357
0.324	0.873571
0.325	0.886786
0.326	0.9
0.327	0.913571
0.328	0.926071
0.329	0.939643
0.33	0.952857
0.331	0.966071
0.332	0.979286
0.333	0.9925
0.334	1.00536
0.335	1.01821
0.336	1.03107
0.337	1.04393
0.338	1.05679
0.339	1.06964
0.34	1.0825
0.341	1.095
0.342	1.10821
0.343	1.12107
0.344	1.13357
0.345	1.14643
0.346	1.15964
0.347	1.17179
0.348	1.18429
0.349	1.19679
0.35	1.20964
0.351	1.22214
0.352	1.23464
0.353	1.24714
0.354	1.25893
0.355	1.27179
0.356	1.28429
0.357	1.29643
0.358	1.30929
0.359	1.32143
0.36	1.33357
0.361	1.34571
0.362	1.35786
0.363	1.36964
0.364	1.38214
0.365	1.39464
0.366	1.40643
0.367	1.41857
0.368	1.43071
0.369	1.4425
0.37	1.45464
0.371	1.46679
0.372	1.47893
0.373	1.49036
0.374	1.50214
0.375	1.51429
0.376	1.52571
0.377	1.53786
0.378	1.55
0.379	1.56143
0.38	1.57321
0.381	1.58464
0.382	1.59643
0.383	1.60821
0.384	1.62
0.385	1.63179
0.386	1.64286
0.387	1.65464
0.388	1.66643
0.389	1.6775
0.39	1.68929
0.391	1.70107
0.392	1.71214
0.393	1.72357
0.394	1.73464
0.395	1.74607
0.396	1.7575
0.397	1.76893
0.398	1.78036
0.399	1.79143
0.4	1.8025
0.401	1.81393
0.402	1.82464
0.403	1.83607
0.404	1.8475
0.405	1.85821
0.406	1.86929
0.407	1.88036
0.408	1.89143
0.409	1.90286
0.41	1.915
0.411	1.92536
0.412	1.93643
0.413	1.94714
0.414	1.95821
0.415	1.96893
0.416	1.98
0.417	1.99071
0.418	2.00107
0.419	2.01214
0.42	2.02286
0.421	2.03321
0.422	2.04429
0.423	2.055
0.424	2.065
0.425	2.07571
0.426	2.08643
0.427	2.09679
0.428	2.10714
0.429	2.11786
0.43	2.12821
0.431	2.13893
0.432	2.14929
0.433	2.15964
0.434	2.17
0.435	2.18071
0.436	2.19107
0.437	2.20107
0.438	2.21143
0.439	2.22214
0.44	2.23179
0.441	2.24214
0.442	2.2525
0.443	2.26286
0.444	2.27286
0.445	2.28321
0.446	2.29321
0.447	2.30321
0.448	2.31357
0.449	2.32393
0.45	2.33357
0.451	2.34357
0.452	2.35393
0.453	2.36357
0.454	2.37357
0.455	2.38357
0.456	2.39321
0.457	2.40321
0.458	2.41321
0.459	2.42286
0.46	2.43286
0.461	2.44321
0.462	2.4525
0.463	2.46214
0.464	2.47179
0.465	2.48143
0.466	2.49107
0.467	2.50071
0.468	2.51071
0.469	2.52
0.47	2.53
0.471	2.53964
0.472	2.54893
0.473	2.55857
0.474	2.56857
0.475	2.57786
0.476	2.58714
0.477	2.59643
0.478	2.60571
0.479	2.615
0.48	2.625
0.481	2.63429
0.482	2.64321
0.483	2.65286
0.484	2.66214
0.485	2.67143
0.486	2.68107
0.487	2.69036
0.488	2.69929
0.489	2.70857
0.49	2.71786
0.491	2.72643
0.492	2.73571
0.493	2.745
0.494	2.75393
0.495	2.76321
0.496	2.7725
0.497	2.78143
0.498	2.79036
0.499	2.79964
0.5	2.80893
0.501	2.8175
0.502	2.82643
0.503	2.83536
0.504	2.84429
0.505	2.85321
0.506	2.8625
0.507	2.87107
0.508	2.88
0.509	2.88893
0.51	2.8975
0.511	2.90643
0.512	2.91571
0.513	2.92429
0.514	2.9325
0.515	2.94107
0.516	2.95
0.517	2.95821
0.518	2.96714
0.519	2.97571
0.52	2.98429
0.521	2.99286
0.522	3.00143
0.523	3.00964
0.524	3.01857
0.525	3.02714
0.526	3.03571
0.527	3.04393
0.528	3.05214
0.529	3.06071
0.53	3.06893
0.531	3.07786
0.532	3.08607
0.533	3.09429
0.534	3.10286
0.535	3.11107
0.536	3.11929
0.537	3.12786
0.538	3.13607
0.539	3.14393
0.54	3.1525
0.541	3.16036
0.542	3.16857
0.543	3.17679
0.544	3.185
0.545	3.19321
0.546	3.20107
0.547	3.20929
0.548	3.21714
0.549	3.22536
0.55	3.23357
0.551	3.24214
0.552	3.24964
0.553	3.2575
0.554	3.26571
0.555	3.27321
0.556	3.28143
0.557	3.28964
0.558	3.29714
0.559	3.305
0.56	3.31286
0.561	3.32071
0.562	3.32857
0.563	3.33679
0.564	3.34464
0.565	3.35214
0.566	3.36
0.567	3.36786
0.568	3.37536
0.569	3.38357
0.57	3.39143
0.571	3.39857
0.572	3.40643
0.573	3.41357
0.574	3.42107
0.575	3.42857
0.576	3.43679
0.577	3.44429
0.578	3.45179
0.579	3.45929
0.58	3.46679
0.581	3.47429
0.582	3.48179
0.583	3.48964
0.584	3.49643
0.585	3.50393
0.586	3.51143
0.587	3.51857
0.588	3.52607
0.589	3.53393
0.59	3.54107
0.591	3.54821
0.592	3.55536
0.593	3.56286
0.594	3.56964
0.595	3.57857
0.596	3.58571
0.597	3.59286
0.598	3.6
0.599	3.60714
0.6	3.61429
0.601	3.62143
0.602	3.62857
0.603	3.63571
0.604	3.64286
0.605	3.65
0.606	3.65714
0.607	3.66429
0.608	3.67143
0.609	3.67857
0.61	3.68571
0.611	3.69286
0.612	3.69643
0.613	3.70357
0.614	3.71071
0.615	3.71786
0.616	3.725
0.617	3.73214
0.618	3.73929
0.619	3.74643
0.62	3.75357
0.621	3.76071
0.622	3.76786
0.623	3.775
0.624	3.77857
0.625	3.78571
0.626	3.79286
0.627	3.8
0.628	3.80714
0.629	3.81429
0.63	3.82143
0.631	3.82857
0.632	3.83214
0.633	3.83929
0.634	3.84643
0.635	3.85357
0.636	3.86071
0.637	3.86786
0.638	3.87143
0.639	3.87857
0.64	3.88571
0.641	3.89286
0.642	3.9
0.643	3.90357
0.644	3.91071
0.645	3.91786
0.646	3.925
0.647	3.93214
0.648	3.93571
0.649	3.94286
0.65	3.95
0.651	3.95714
0.652	3.96429
0.653	3.96786
0.654	3.975
0.655	3.98214
0.656	3.98929
0.657	3.99286
0.658	4
0.659	4.00714
0.66	4.01429
0.661	4.01786
0.662	4.025
0.663	4.03214
0.664	4.03571
0.665	4.04286
0.666	4.05
0.667	4.05714
0.668	4.06071
0.669	4.06786
0.67	4.07143
0.671	4.07857
0.672	4.08571
0.673	4.08929
0.674	4.09643
0.675	4.10357
0.676	4.10714
0.677	4.11429
0.678	4.12143
0.679	4.125
0.68	4.13214
0.681	4.13929
0.682	4.14286
0.683	4.15
0.684	4.15357
0.685	4.16071
0.686	4.16786
0.687	4.17143
0.688	4.17857
0.689	4.18571
0.69	4.18929
0.691	4.19643
0.692	4.2
0.693	4.20714
0.694	4.21071
0.695	4.21786
0.696	4.225
0.697	4.22857
0.698	4.23571
0.699	4.23929
0.7	4.24643
0.701	4.25
0.702	4.25714
0.703	4.26071
0.704	4.26786
0.705	4.275
0.706	4.27857
0.707	4.28571
0.708	4.28929
0.709	4.29643
0.71	4.3
0.711	4.30714
0.712	4.31071
0.713	4.31786
0.714	4.32143
0.715	4.325
0.716	4.33214
0.717	4.33929
0.718	4.34286
0.719	4.34643
0.72	4.35357
0.721	4.35714
0.722	4.36429
0.723	4.36786
0.724	4.375
0.725	4.37857
0.726	4.38214
0.727	4.38929
0.728	4.39286
0.729	4.4
0.73	4.40357
0.731	4.40714
0.732	4.41429
0.733	4.41786
0.734	4.425
0.735	4.42857
0.736	4.43214
0.737	4.43929
0.738	4.44286
0.739	4.45
0.74	4.45357
0.741	4.45714
0.742	4.46429
0.743	4.46786
0.744	4.47143
0.745	4.47857
0.746	4.48214
0.747	4.48571
0.748	4.49286
0.749	4.49643
0.75	4.5
0.751	4.50714
0.752	4.51071
0.753	4.51429
0.754	4.51786
0.755	4.525
0.756	4.52857
0.757	4.53214
0.758	4.53929
0.759	4.54286
0.76	4.54643
0.761	4.55357
0.762	4.55714
0.763	4.56071
0.764	4.56429
0.765	4.57143
0.766	4.575
0.767	4.57857
0.768	4.58571
0.769	4.58929
0.77	4.59286
0.771	4.59643
0.772	4.6
0.773	4.60714
0.774	4.61071
0.775	4.61429
0.776	4.61786
0.777	4.62143
0.778	4.62857
0.779	4.63214
0.78	4.63571
0.781	4.63929
0.782	4.64286
0.783	4.65
0.784	4.65357
0.785	4.65714
0.786	4.66071
0.787	4.66429
0.788	4.66786
0.789	4.675
0.79	4.67857
0.791	4.68214
0.792	4.68571
0.793	4.68929
0.794	4.69286
0.795	4.69643
0.796	4.70357
0.797	4.70714
0.798	4.71071
0.799	4.71429
0.8	4.71786
0.801	4.72143
0.802	4.725
0.803	4.72857
0.804	4.73571
0.805	4.73929
0.806	4.74286
0.807	4.74643
0.808	4.75
0.809	4.75357
0.81	4.75714
0.811	4.76071
0.812	4.76429
0.813	4.76786
0.814	4.77143
0.815	4.775
0.816	4.77857
0.817	4.78214
0.818	4.78929
0.819	4.79286
0.82	4.79643
0.821	4.8
0.822	4.80357
0.823	4.80714
0.824	4.81071
0.825	4.81429
0.826	4.81786
0.827	4.82143
0.828	4.825
0.829	4.82857
0.83	4.83214
0.831	4.83571
0.832	4.83929
0.833	4.84286
0.834	4.84643
0.835	4.85
0.836	4.85357
0.837	4.85714
0.838	4.86071
0.839	4.86429
0.84	4.86786
0.841	4.87143
0.842	4.875
0.843	4.87857
0.844	4.88214
0.845	4.88571
0.846	4.88571
0.847	4.88929
0.848	4.89286
0.849	4.89643
0.85	4.9
0.851	4.90357
0.852	4.90714
0.853	4.91071
0.854	4.91429
0.855	4.91786
0.856	4.92143
0.857	4.92143
0.858	4.92857
0.859	4.92857
0.86	4.93214
0.861	4.93571
0.862	4.93929
0.863	4.94286
0.864	4.94643
0.865	4.95
0.866	4.95
0.867	4.95357
0.868	4.95714
0.869	4.96071
0.87	4.96429
0.871	4.96786
0.872	4.96786
0.873	4.97143
0.874	4.975
0.875	4.97857
0.876	4.98214
0.877	4.98571
0.878	4.98929
0.879	4.98929
0.88	4.99286
0.881	4.99643
0.882	5
0.883	5.00357
0.884	5.00714
0.885	5.00714
0.886	5.01071
0.887	5.01429
0.888	5.01786
0.889	5.01786
0.89	5.02143
0.891	5.025
0.892	5.02857
0.893	5.03214
0.894	5.03214
0.895	5.03571
0.896	5.03929
0.897	5.04286
0.898	5.04286
0.899	5.04643
0.9	5.05
0.901	5.05357
0.902	5.05357
0.903	5.05714
0.904	5.06071
0.905	5.06429
0.906	5.06429
0.907	5.06786
0.908	5.07143
0.909	5.075
0.91	5.075
0.911	5.07857
0.912	5.08214
0.913	5.08214
0.914	5.08571
0.915	5.08929
0.916	5.09286
0.917	5.09286
0.918	5.09643
0.919	5.1
0.92	5.1
0.921	5.10357
0.922	5.10714
0.923	5.10714
0.924	5.11071
0.925	5.11429
0.926	5.11429
0.927	5.11786
0.928	5.12143
0.929	5.12143
0.93	5.125
0.931	5.12857
0.932	5.12857
0.933	5.13214
0.934	5.13571
0.935	5.13571
0.936	5.13929
0.937	5.14286
0.938	5.14286
0.939	5.14643
0.94	5.14643
0.941	5.15
0.942	5.15357
0.943	5.15357
0.944	5.15714
0.945	5.16071
0.946	5.16071
0.947	5.16429
0.948	5.16429
0.949	5.16786
0.95	5.17143
0.951	5.17143
0.952	5.175
0.953	5.175
0.954	5.17857
0.955	5.17857
0.956	5.18214
0.957	5.18571
0.958	5.18571
0.959	5.18929
0.96	5.19286
0.961	5.19286
0.962	5.19643
0.963	5.19643
0.964	5.2
0.965	5.2
0.966	5.20357
0.967	5.20357
0.968	5.20714
0.969	5.20714
0.97	5.21071
0.971	5.21429
0.972	5.21429
0.973	5.21786
0.974	5.21786
0.975	5.22143
0.976	5.22143
0.977	5.225
0.978	5.225
0.979	5.22857
0.98	5.22857
0.981	5.23214
0.982	5.23214
0.983	5.23571
0.984	5.23571
0.985	5.23929
0.986	5.23929
0.987	5.24286
0.988	5.24286
0.989	5.24643
0.99	5.24643
0.991	5.25
0.992	5.25
0.993	5.25357
0.994	5.25357
0.995	5.25714
0.996	5.25714
0.997	5.26071
0.998	5.26071
0.999	5.26429
1	5.26429
1.001	5.26786
1.002	5.26786
1.003	5.27143
1.004	5.27143
1.005	5.27143
1.006	5.275
1.007	5.275
1.008	5.27857
1.009	5.27857
1.01	5.28214
1.011	5.28214
1.012	5.28571
1.013	5.28571
1.014	5.28571
1.015	5.28929
1.016	5.28929
1.017	5.29286
1.018	5.29286
1.019	5.29643
1.02	5.29643
1.021	5.3
1.022	5.3
1.023	5.3
1.024	5.30357
1.025	5.30357
1.026	5.30714
1.027	5.30714
1.028	5.30714
1.029	5.31071
1.03	5.31071
1.031	5.31429
1.032	5.31429
1.033	5.31429
1.034	5.31786
1.035	5.31786
1.036	5.32143
1.037	5.32143
1.038	5.32143
1.039	5.325
1.04	5.325
1.041	5.325
1.042	5.32857
1.043	5.32857
1.044	5.33214
1.045	5.33214
1.046	5.33214
1.047	5.33571
1.048	5.33571
1.049	5.33571
1.05	5.33929
1.051	5.33929
1.052	5.33929
1.053	5.34286
1.054	5.34286
1.055	5.34286
1.056	5.34643
1.057	5.34643
1.058	5.34643
1.059	5.35
1.06	5.35
1.061	5.35
1.062	5.35357
1.063	5.35357
1.064	5.35357
1.065	5.35714
1.066	5.35714
1.067	5.35714
1.068	5.36071
1.069	5.36071
1.07	5.36071
1.071	5.36429
1.072	5.36429
1.073	5.36429
1.074	5.36429
1.075	5.36786
1.076	5.36786
1.077	5.36786
1.078	5.37143
1.079	5.37143
1.08	5.37143
1.081	5.375
1.082	5.375
1.083	5.375
1.084	5.375
1.085	5.37857
1.086	5.37857
1.087	5.37857
1.088	5.38214
1.089	5.38214
1.09	5.38214
1.091	5.38214
1.092	5.38571
1.093	5.38571
1.094	5.38571
1.095	5.38571
1.096	5.38929
1.097	5.38929
1.098	5.38929
1.099	5.38929
1.1	5.39286
1.101	5.39286
1.102	5.39286
1.103	5.39286
1.104	5.39643
1.105	5.39643
1.106	5.39643
1.107	5.39643
1.108	5.4
1.109	5.4
1.11	5.4
1.111	5.4
1.112	5.40357
1.113	5.40357
1.114	5.40357
1.115	5.40357
1.116	5.40357
1.117	5.40714
1.118	5.40714
1.119	5.40714
1.12	5.40714
1.121	5.41071
1.122	5.41071
1.123	5.41071
1.124	5.41071
1.125	5.41071
1.126	5.41429
1.127	5.41429
1.128	5.41429
1.129	5.41429
1.13	5.41429
1.131	5.41786
1.132	5.41786
1.133	5.41786
1.134	5.41786
1.135	5.41786
1.136	5.42143
1.137	5.42143
1.138	5.42143
1.139	5.42143
1.14	5.425
1.141	5.425
1.142	5.425
1.143	5.425
1.144	5.425
1.145	5.425
1.146	5.42857
1.147	5.42857
1.148	5.42857
1.149	5.42857
1.15	5.42857
1.151	5.42857
1.152	5.43214
1.153	5.43214
1.154	5.43214
1.155	5.43214
1.156	5.43214
1.157	5.43214
1.158	5.43571
1.159	5.43571
1.16	5.43571
1.161	5.43571
1.162	5.43571
1.163	5.43571
1.164	5.43571
1.165	5.43929
1.166	5.43929
1.167	5.43929
1.168	5.43929
1.169	5.43929
1.17	5.43929
1.171	5.43929
1.172	5.44286
1.173	5.44286
1.174	5.44286
1.175	5.44286
1.176	5.44286
1.177	5.44286
1.178	5.44643
1.179	5.44286
1.18	5.44643
1.181	5.44643
1.182	5.44643
1.183	5.44643
1.184	5.44643
1.185	5.44643
1.186	5.44643
1.187	5.44643
1.188	5.45
1.189	5.45
1.19	5.45
1.191	5.45
1.192	5.45
1.193	5.45
1.194	5.45
1.195	5.45
1.196	5.45357
1.197	5.45357
1.198	5.45357
1.199	5.45357
1.2	5.45357
1.201	5.45357
1.202	5.45357
1.203	5.45357
1.204	5.45357
1.205	5.45357
1.206	5.45714
1.207	5.45714
1.208	5.45714
1.209	5.45714
1.21	5.45714
1.211	5.45714
1.212	5.45714
1.213	5.45714
1.214	5.45714
1.215	5.45714
1.216	5.45714
1.217	5.45714
1.218	5.46071
1.219	5.46071
1.22	5.46071
1.221	5.46071
1.222	5.46071
1.223	5.46071
1.224	5.46071
1.225	5.46071
1.226	5.46071
1.227	5.46071
1.228	5.46071
1.229	5.46429
1.23	5.46429
1.231	5.46429
1.232	5.46429
1.233	5.46429
1.234	5.46429
1.235	5.46429
1.236	5.46429
1.237	5.46429
1.238	5.46429
1.239	5.46429
1.24	5.46429
1.241	5.46429
1.242	5.46429
1.243	5.46429
1.244	5.46429
1.245	5.46429
1.246	5.46786
1.247	5.46786
1.248	5.46786
1.249	5.46786
1.25	5.46786
1.251	5.46786
1.252	5.46786
1.253	5.46786
1.254	5.46786
1.255	5.46786
1.256	5.46786
1.257	5.46786
1.258	5.46786
1.259	5.46786
1.26	5.46786
1.261	5.46786
1.262	5.46786
1.263	5.46786
1.264	5.46786
1.265	5.46786
1.266	5.46786
1.267	5.46786
1.268	5.46786
1.269	5.46786
1.27	5.46786
1.271	5.46786
1.272	5.46786
1.273	5.46786
1.274	5.47143
1.275	5.46786
1.276	5.47143
1.277	5.47143
1.278	5.47143
1.279	5.47143
1.28	5.47143
1.281	5.47143
1.282	5.47143
1.283	5.47143
1.284	5.47143
1.285	5.47143
1.286	5.47143
1.287	5.47143
1.288	5.47143
1.289	5.47143
1.29	5.47143
1.291	5.47143
1.292	5.47143
1.293	5.47143
1.294	5.47143
1.295	5.47143
1.296	5.47143
1.297	5.47143
1.298	5.47143
1.299	5.47143
1.3	5.47143
1.301	5.47143
1.302	5.47143
1.303	5.47143
1.304	5.47143
1.305	5.47143
1.306	5.47143
1.307	5.47143
1.308	5.47143
1.309	5.47143
1.31	5.47143
1.311	5.47143
1.312	5.47143
1.313	5.47143
1.314	5.47143
1.315	5.47143
1.316	5.47143
1.317	5.47143
1.318	5.47143
1.319	5.47143
1.32	5.47143
1.321	5.47143
1.322	5.47143
1.323	5.47143
1.324	5.47143
1.325	5.47143
1.326	5.47143
1.327	5.47143
1.328	5.47143
1.329	5.47143
1.33	5.46786
1.331	5.47143
1.332	5.47143
1.333	5.46786
1.334	5.46786
1.335	5.46786
1.336	5.46786
1.337	5.46786
1.338	5.46786
1.339	5.46786
1.34	5.46786
1.341	5.46786
1.342	5.46786
1.343	5.46786
1.344	5.46786
1.345	5.46786
1.346	5.46786
1.347	5.46786
1.348	5.46786
1.349	5.46786
1.35	5.46786
1.351	5.46786
1.352	5.46786
1.353	5.46786
1.354	5.46786
1.355	5.46786
1.356	5.46786
1.357	5.46786
1.358	5.46786
1.359	5.46786
1.36	5.46786
1.361	5.46786
1.362	5.46786
1.363	5.46786
1.364	5.46786
1.365	5.46786
1.366	5.46786
1.367	5.46786
1.368	5.46429
1.369	5.46786
1.37	5.46786
1.371	5.46429
1.372	5.46786
1.373	5.46429
1.374	5.46429
1.375	5.46429
1.376	5.46429
1.377	5.46429
1.378	5.46429
1.379	5.46429
1.38	5.46429
1.381	5.46429
1.382	5.46429
1.383	5.46429
1.384	5.46429
1.385	5.46429
1.386	5.46429
1.387	5.46429
1.388	5.46429
1.389	5.46429
1.39	5.46429
1.391	5.46429
1.392	5.46429
1.393	5.46429
1.394	5.46429
1.395	5.46429
1.396	5.46429
1.397	5.46429
1.398	5.46429
1.399	5.46429
1.4	5.46071
1.401	5.46071
1.402	5.46071
1.403	5.46071
1.404	5.46071
1.405	5.46071
1.406	5.46071
1.407	5.46071
1.408	5.46071
1.409	5.46071
1.41	5.46071
1.411	5.46071
1.412	5.46071
1.413	5.46071
1.414	5.46071
1.415	5.46071
1.416	5.46071
1.417	5.46071
1.418	5.46071
1.419	5.46071
1.42	5.46071
1.421	5.46071
1.422	5.46071
1.423	5.46071
1.424	5.46071
1.425	5.46071
1.426	5.46071
1.427	5.46071
1.428	5.46071
1.429	5.46071
1.43	5.46071
1.431	5.46071
1.432	5.46071
1.433	5.46071
1.434	5.46071
1.435	5.46071
1.436	5.46071
1.437	5.46071
1.438	5.46071
1.439	5.46071
1.44	5.46071
1.441	5.46071
1.442	5.46071
1.443	5.46071
1.444	5.46071
1.445	5.46071
1.446	5.46071
1.447	5.46071
1.448	5.46071
1.449	5.46071
1.45	5.46071
1.451	5.46071
1.452	5.46071
1.453	5.46071
1.454	5.46071
1.455	5.46071
1.456	5.46071
1.457	5.46071
1.458	5.46071
1.459	5.46071
1.46	5.46071
1.461	5.46071
1.462	5.46071
1.463	5.46071
1.464	5.46071
1.465	5.46071
1.466	5.46071
1.467	5.46071
1.468	5.46071
1.469	5.46071
1.47	5.46071
1.471	5.46071
1.472	5.46071
1.473	5.46071
1.474	5.46071
1.475	5.46071
1.476	5.46429
1.477	5.46429
1.478	5.46429
1.479	5.46429
1.48	5.46429
1.481	5.46429
1.482	5.46429
1.483	5.46429
1.484	5.46429
1.485	5.46429
1.486	5.46429
1.487	5.46429
1.488	5.46429
1.489	5.46786
1.49	5.46786
1.491	5.46786
1.492	5.46786
1.493	5.46786
1.494	5.46786
1.495	5.46786
1.496	5.46786
1.497	5.46786
1.498	5.46786
1.499	5.46786
1.5	5.47143
1.501	5.47143
1.502	5.47143
1.503	5.47143
1.504	5.47143
1.505	5.47143
1.506	5.47143
1.507	5.47143
1.508	5.475
1.509	5.475
1.51	5.475
1.511	5.475
1.512	5.475
1.513	5.475
1.514	5.47857
1.515	5.47857
1.516	5.47857
1.517	5.47857
1.518	5.47857
1.519	5.48214
1.52	5.48214
1.521	5.48214
1.522	5.48214
1.523	5.48571
1.524	5.48571
1.525	5.48571
1.526	5.48571
1.527	5.48571
1.528	5.48929
1.529	5.48929
1.53	5.48929
1.531	5.48929
1.532	5.49286
1.533	5.49286
1.534	5.49286
1.535	5.49643
1.536	5.49643
1.537	5.49643
1.538	5.49643
1.539	5.5
1.54	5.5
1.541	5.5
1.542	5.50357
1.543	5.50357
1.544	5.50357
1.545	5.50714
1.546	5.50714
1.547	5.50714
1.548	5.51071
1.549	5.51071
1.55	5.51071
1.551	5.51429
1.552	5.51429
1.553	5.51786
1.554	5.51786
1.555	5.52143
1.556	5.52143
1.557	5.52143
1.558	5.525
1.559	5.525
1.56	5.52857
1.561	5.52857
1.562	5.53214
1.563	5.53214
1.564	5.53571
1.565	5.53571
1.566	5.53929
1.567	5.53929
1.568	5.54286
1.569	5.54286
1.57	5.54643
1.571	5.54643
1.572	5.55
1.573	5.55
1.574	5.55357
1.575	5.55714
1.576	5.55714
1.577	5.56071
1.578	5.56071
1.579	5.56429
1.58	5.56786
1.581	5.56786
1.582	5.57143
1.583	5.575
1.584	5.575
1.585	5.57857
1.586	5.58214
1.587	5.58571
1.588	5.58571
1.589	5.58929
1.59	5.59286
1.591	5.59643
1.592	5.59643
1.593	5.6
1.594	5.60357
1.595	5.60714
1.596	5.60714
1.597	5.61071
1.598	5.61429
1.599	5.61786
1.6	5.575
1.599	5.47143
1.598	5.38214
1.597	5.30357
1.596	5.23214
1.595	5.16786
1.594	5.10357
1.593	5.04286
1.592	4.98929
1.591	4.93571
1.59	4.88571
1.589	4.83571
1.588	4.78929
1.587	4.74286
1.586	4.7
1.585	4.65714
1.584	4.61429
1.583	4.575
1.582	4.53571
1.581	4.5
1.58	4.46071
1.579	4.425
1.578	4.38929
1.577	4.35357
1.576	4.32143
1.575	4.28571
1.574	4.25357
1.573	4.22143
1.572	4.18929
1.571	4.15714
1.57	4.12857
1.569	4.09643
1.568	4.06786
1.567	4.03929
1.566	4.01071
1.565	3.98214
1.564	3.95357
1.563	3.925
1.562	3.9
1.561	3.87143
1.56	3.84643
1.559	3.81786
1.558	3.79286
1.557	3.76786
1.556	3.74286
1.555	3.71786
1.554	3.69286
1.553	3.67143
1.552	3.64643
1.551	3.62143
1.55	3.6
1.549	3.575
1.548	3.55214
1.547	3.52964
1.546	3.50679
1.545	3.48464
1.544	3.46286
1.543	3.44107
1.542	3.41929
1.541	3.39786
1.54	3.37679
1.539	3.35571
1.538	3.335
1.537	3.31429
1.536	3.29357
1.535	3.27321
1.534	3.25321
1.533	3.23321
1.532	3.21321
1.531	3.19393
1.53	3.17464
1.529	3.155
1.528	3.13607
1.527	3.11714
1.526	3.09786
1.525	3.07964
1.524	3.06071
1.523	3.04179
1.522	3.02357
1.521	3.00536
1.52	2.9875
1.519	2.96964
1.518	2.9525
1.517	2.93429
1.516	2.91679
1.515	2.89964
1.514	2.88214
1.513	2.865
1.512	2.84857
1.511	2.83107
1.51	2.81429
1.509	2.7975
1.508	2.78071
1.507	2.76429
1.506	2.74821
1.505	2.73179
1.504	2.71571
1.503	2.69964
1.502	2.68357
1.501	2.66786
1.5	2.65214
1.499	2.63643
1.498	2.62071
1.497	2.605
1.496	2.58964
1.495	2.57464
1.494	2.55893
1.493	2.54393
1.492	2.52893
1.491	2.51357
1.49	2.49857
1.489	2.48393
1.488	2.46929
1.487	2.45464
1.486	2.44036
1.485	2.42571
1.484	2.41071
1.483	2.39643
1.482	2.38214
1.481	2.36786
1.48	2.35429
1.479	2.34
1.478	2.32571
1.477	2.31179
1.476	2.29821
1.475	2.28429
1.474	2.27071
1.473	2.25714
1.472	2.24321
1.471	2.22929
1.47	2.21607
1.469	2.2025
1.468	2.18893
1.467	2.17643
1.466	2.16286
1.465	2.14964
1.464	2.13679
1.463	2.12357
1.462	2.11036
1.461	2.09786
1.46	2.085
1.459	2.07179
1.458	2.05893
1.457	2.04607
1.456	2.03321
1.455	2.02071
1.454	2.00857
1.453	1.99607
1.452	1.98357
1.451	1.97107
1.45	1.95857
1.449	1.94643
1.448	1.93429
1.447	1.92179
1.446	1.90964
1.445	1.8975
1.444	1.88536
1.443	1.87321
1.442	1.86143
1.441	1.84964
1.44	1.8375
1.439	1.82571
1.438	1.81393
1.437	1.8025
1.436	1.79071
1.435	1.77929
1.434	1.76714
1.433	1.75536
1.432	1.74393
1.431	1.73214
1.43	1.72071
1.429	1.70929
1.428	1.69786
1.427	1.68643
1.426	1.67536
1.425	1.66393
1.424	1.65286
1.423	1.64143
1.422	1.63071
1.421	1.61893
1.42	1.6075
1.419	1.59714
1.418	1.58607
1.417	1.575
1.416	1.56429
1.415	1.55321
1.414	1.54214
1.413	1.53143
1.412	1.52071
1.411	1.50964
1.41	1.49929
1.409	1.48857
1.408	1.4775
1.407	1.46679
1.406	1.45643
1.405	1.44571
1.404	1.435
1.403	1.42464
1.402	1.41393
1.401	1.40321
1.4	1.39321
1.399	1.3825
1.398	1.37214
1.397	1.36179
1.396	1.35143
1.395	1.34107
1.394	1.33036
1.393	1.32036
1.392	1.31
1.391	1.3
1.39	1.29036
1.389	1.28
1.388	1.26964
1.387	1.25964
1.386	1.24964
1.385	1.23964
1.384	1.23
1.383	1.21964
1.382	1.20964
1.381	1.19929
1.38	1.18929
1.379	1.17964
1.378	1.17
1.377	1.16
1.376	1.15
1.375	1.14
1.374	1.13036
1.373	1.12036
1.372	1.11071
1.371	1.10143
1.37	1.09143
1.369	1.08143
1.368	1.07179
1.367	1.06214
1.366	1.0525
1.365	1.04286
1.364	1.03357
1.363	1.02357
1.362	1.01429
1.361	1.00464
1.36	0.995357
1.359	0.985714
1.358	0.976786
1.357	0.966786
1.356	0.957143
1.355	0.947857
1.354	0.938214
1.353	0.928929
1.352	0.92
1.351	0.910357
1.35	0.900714
1.349	0.891786
1.348	0.8825
1.347	0.873214
1.346	0.863929
1.345	0.855
1.344	0.845357
1.343	0.836071
1.342	0.826786
1.341	0.8175
1.34	0.808214
1.339	0.799286
1.338	0.79
1.337	0.780714
1.336	0.771786
1.335	0.762857
1.334	0.753929
1.333	0.745
1.332	0.736071
1.331	0.726429
1.33	0.7175
1.329	0.708571
1.328	0.699286
1.327	0.690357
1.326	0.681786
1.325	0.6725
1.324	0.663571
1.323	0.655
1.322	0.645714
1.321	0.636786
1.32	0.628214
1.319	0.619286
1.318	0.610357
1.317	0.601429
1.316	0.5925
1.315	0.583929
1.314	0.575
1.313	0.566071
1.312	0.5575
1.311	0.548571
1.31	0.54
1.309	0.531071
1.308	0.522143
1.307	0.513929
1.306	0.505
1.305	0.496071
1.304	0.4875
1.303	0.478929
1.302	0.47
1.301	0.461786
1.3	0.453214
1.299	0.444286
1.298	0.435714
1.297	0.427143
1.296	0.418571
1.295	0.41
1.294	0.401786
1.293	0.392857
1.292	0.383929
1.291	0.375357
1.29	0.367143
1.289	0.358214
1.288	0.350214
1.287	0.341429
1.286	0.333
1.285	0.324607
1.284	0.316107
1.283	0.307786
1.282	0.299393
1.281	0.290964
1.28	0.282286
1.279	0.273679
1.278	0.2655
1.277	0.256571
1.276	0.248286
1.275	0.240321
1.274	0.231714
1.273	0.223214
1.272	0.215107
1.271	0.206571
1.27	0.198321
1.269	0.190321
1.268	0.181964
1.267	0.173179
1.266	0.164893
1.265	0.156643
1.264	0.148393
1.263	0.140214
1.262	0.132071
1.261	0.124071
1.26	0.115536
1.259	0.107714
1.258	0.0995
1.257	0.09125
1.256	0.0831429
1.255	0.0749643
1.254	0.0663571
1.253	0.0581429
1.252	0.0501071
1.251	0.042
1.25	0.0338857
1.249	0.02575
1.248	0.0174464
1.247	0.00929643
1.246	0.00135929
1.245	-0.00681429
1.244	-0.0151464
1.243	-0.0227893
1.242	-0.0313214
1.241	-0.0396429
1.24	-0.0475714
1.239	-0.0557857
1.238	-0.0638571
1.237	-0.07175
1.236	-0.0798929
1.235	-0.0878571
1.234	-0.0958571
1.233	-0.10375
1.232	-0.111643
1.231	-0.119821
1.23	-0.127536
1.229	-0.136893
1.228	-0.145464
1.227	-0.153
1.226	-0.161071
1.225	-0.169
1.224	-0.176714
1.223	-0.184786
1.222	-0.192893
1.221	-0.200643
1.22	-0.208714
1.219	-0.216464
1.218	-0.224429
1.217	-0.232071
1.216	-0.240286
1.215	-0.24825
1.214	-0.255857
1.213	-0.263857
1.212	-0.27175
1.211	-0.279321
1.21	-0.287357
1.209	-0.295286
1.208	-0.303214
1.207	-0.311036
1.206	-0.318929
1.205	-0.326429
1.204	-0.334286
1.203	-0.342643
1.202	-0.350321
[truncated: 1,201 more rows]

## Sheet: sr_0.16
U	I
0	-8.83571
0.001	-8.72143
0.002	-8.61429
0.003	-8.51429
0.004	-8.42143
0.005	-8.32857
0.006	-8.24286
0.007	-8.15714
0.008	-8.075
0.009	-7.99643
0.01	-7.92143
0.011	-7.84643
0.012	-7.77143
0.013	-7.7
0.014	-7.63214
0.015	-7.56429
0.016	-7.49643
0.017	-7.43214
0.018	-7.36786
0.019	-7.30714
0.02	-7.24643
0.021	-7.18571
0.022	-7.125
0.023	-7.06786
0.024	-7.01071
0.025	-6.95357
0.026	-6.89643
0.027	-6.84286
0.028	-6.78929
0.029	-6.73571
0.03	-6.68214
0.031	-6.63214
0.032	-6.57857
0.033	-6.52857
0.034	-6.47857
0.035	-6.42857
0.036	-6.38214
0.037	-6.33214
0.038	-6.28571
0.039	-6.23929
0.04	-6.19286
0.041	-6.14643
0.042	-6.1
0.043	-6.05357
0.044	-6.01071
0.045	-5.96429
0.046	-5.92143
0.047	-5.87857
0.048	-5.83571
0.049	-5.79286
0.05	-5.75
0.051	-5.70714
0.052	-5.66786
0.053	-5.625
0.054	-5.58571
0.055	-5.54643
0.056	-5.50714
0.057	-5.46429
0.058	-5.425
0.059	-5.38929
0.06	-5.35
0.061	-5.31071
0.062	-5.27143
0.063	-5.23571
0.064	-5.19643
0.065	-5.16071
0.066	-5.125
0.067	-5.08571
0.068	-5.05
0.069	-5.01429
0.07	-4.97857
0.071	-4.94286
0.072	-4.90714
0.073	-4.87143
0.074	-4.83929
0.075	-4.80357
0.076	-4.76786
0.077	-4.73571
0.078	-4.7
0.079	-4.66786
0.08	-4.63571
0.081	-4.6
0.082	-4.56786
0.083	-4.53571
0.084	-4.50357
0.085	-4.47143
0.086	-4.43929
0.087	-4.40714
0.088	-4.375
0.089	-4.34286
0.09	-4.31071
0.091	-4.27857
0.092	-4.25
0.093	-4.21786
0.094	-4.18571
0.095	-4.15714
0.096	-4.125
0.097	-4.09643
0.098	-4.06786
0.099	-4.03571
0.1	-4.00714
0.101	-3.97857
0.102	-3.94643
0.103	-3.91786
0.104	-3.88929
0.105	-3.86071
0.106	-3.83214
0.107	-3.80357
0.108	-3.775
0.109	-3.74643
0.11	-3.71786
0.111	-3.68929
0.112	-3.66071
0.113	-3.63214
0.114	-3.60714
0.115	-3.57857
0.116	-3.55071
0.117	-3.52393
0.118	-3.49679
0.119	-3.46964
0.12	-3.44321
0.121	-3.41643
0.122	-3.38929
0.123	-3.36321
0.124	-3.33643
0.125	-3.31071
0.126	-3.28393
0.127	-3.25821
0.128	-3.23214
0.129	-3.20643
0.13	-3.18107
0.131	-3.15536
0.132	-3.13
0.133	-3.10464
0.134	-3.07929
0.135	-3.05393
0.136	-3.02929
0.137	-3.00393
0.138	-2.97929
0.139	-2.95464
0.14	-2.92964
0.141	-2.90464
0.142	-2.88071
0.143	-2.85643
0.144	-2.83179
0.145	-2.80786
0.146	-2.78357
0.147	-2.75964
0.148	-2.73571
0.149	-2.71214
0.15	-2.68821
0.151	-2.66464
0.152	-2.64143
0.153	-2.6175
0.154	-2.59393
0.155	-2.57107
0.156	-2.54786
0.157	-2.52464
0.158	-2.50179
0.159	-2.47893
0.16	-2.45607
0.161	-2.43357
0.162	-2.41107
0.163	-2.38857
0.164	-2.36536
0.165	-2.34357
0.166	-2.32071
0.167	-2.29821
0.168	-2.27643
0.169	-2.25429
0.17	-2.23214
0.171	-2.21
0.172	-2.18857
0.173	-2.16643
0.174	-2.145
0.175	-2.12321
0.176	-2.10179
0.177	-2.08
0.178	-2.05857
0.179	-2.03714
0.18	-2.01536
0.181	-1.995
0.182	-1.97357
0.183	-1.95214
0.184	-1.93143
0.185	-1.91071
0.186	-1.88964
0.187	-1.86893
0.188	-1.84786
0.189	-1.82714
0.19	-1.80679
0.191	-1.78607
0.192	-1.76536
0.193	-1.74464
0.194	-1.72464
0.195	-1.70429
0.196	-1.68393
0.197	-1.66393
0.198	-1.64357
0.199	-1.62357
0.2	-1.60357
0.201	-1.58357
0.202	-1.56357
0.203	-1.54393
0.204	-1.52393
0.205	-1.50357
0.206	-1.48393
0.207	-1.46464
0.208	-1.44536
0.209	-1.42571
0.21	-1.40643
0.211	-1.38679
0.212	-1.36714
0.213	-1.34857
0.214	-1.32929
0.215	-1.31
0.216	-1.29071
0.217	-1.27179
0.218	-1.2525
0.219	-1.23393
0.22	-1.21464
0.221	-1.19643
0.222	-1.1775
0.223	-1.15893
0.224	-1.13964
0.225	-1.12107
0.226	-1.1025
0.227	-1.08393
0.228	-1.06571
0.229	-1.04714
0.23	-1.02857
0.231	-1.01
0.232	-0.9925
0.233	-0.973929
0.234	-0.955714
0.235	-0.937857
0.236	-0.919643
0.237	-0.901429
0.238	-0.883571
0.239	-0.865714
0.24	-0.847857
0.241	-0.83
0.242	-0.812143
0.243	-0.794286
0.244	-0.776429
0.245	-0.758929
0.246	-0.741071
0.247	-0.723571
0.248	-0.706429
0.249	-0.688571
0.25	-0.670714
0.251	-0.653571
0.252	-0.636429
0.253	-0.618929
0.254	-0.601786
0.255	-0.584643
0.256	-0.566786
0.257	-0.549643
0.258	-0.5325
0.259	-0.515714
0.26	-0.498571
0.261	-0.481786
0.262	-0.465
0.263	-0.4475
0.264	-0.431071
0.265	-0.414286
0.266	-0.3975
0.267	-0.380714
0.268	-0.364286
0.269	-0.347036
0.27	-0.330571
0.271	-0.314071
0.272	-0.297607
0.273	-0.281143
0.274	-0.264571
0.275	-0.248071
0.276	-0.231429
0.277	-0.215607
0.278	-0.199
0.279	-0.182821
0.28	-0.166536
0.281	-0.150107
0.282	-0.13375
0.283	-0.117893
0.284	-0.101786
0.285	-0.0857857
0.286	-0.07
0.287	-0.0540357
0.288	-0.0378571
0.289	-0.0219071
0.29	-0.00611786
0.291	0.00976786
0.292	0.0257893
0.293	0.0413929
0.294	0.0573214
0.295	0.0731429
0.296	0.0884643
0.297	0.104107
0.298	0.119679
0.299	0.134857
0.3	0.150357
0.301	0.165964
0.302	0.181536
0.303	0.196821
0.304	0.212107
0.305	0.227607
0.306	0.24275
0.307	0.258357
0.308	0.273893
0.309	0.288821
0.31	0.304036
0.311	0.319179
0.312	0.333893
0.313	0.349036
0.314	0.364286
0.315	0.379286
0.316	0.393929
0.317	0.408929
0.318	0.423929
0.319	0.438929
0.32	0.454286
0.321	0.468929
0.322	0.483214
0.323	0.498214
0.324	0.512857
0.325	0.527143
0.326	0.542143
0.327	0.557143
0.328	0.571429
0.329	0.586071
0.33	0.600714
0.331	0.615
0.332	0.629643
0.333	0.644286
0.334	0.658929
0.335	0.673214
0.336	0.687143
0.337	0.701429
0.338	0.715714
0.339	0.730357
0.34	0.744643
0.341	0.758214
0.342	0.7725
0.343	0.786786
0.344	0.800714
0.345	0.815
0.346	0.829286
0.347	0.843214
0.348	0.8575
0.349	0.871429
0.35	0.885357
0.351	0.898929
0.352	0.913214
0.353	0.927143
0.354	0.940714
0.355	0.954643
0.356	0.968571
0.357	0.982143
0.358	0.996071
0.359	1.01036
0.36	1.02321
0.361	1.03679
0.362	1.05036
0.363	1.06357
0.364	1.0775
0.365	1.09107
0.366	1.10464
0.367	1.11786
0.368	1.13143
0.369	1.145
0.37	1.15821
0.371	1.17179
0.372	1.18536
0.373	1.19821
0.374	1.21179
0.375	1.225
0.376	1.23786
0.377	1.25107
0.378	1.26464
0.379	1.2775
0.38	1.29036
0.381	1.30357
0.382	1.31679
0.383	1.32964
0.384	1.34321
0.385	1.35607
0.386	1.36893
0.387	1.38179
0.388	1.395
0.389	1.4075
0.39	1.42036
0.391	1.43357
0.392	1.44607
0.393	1.45893
0.394	1.47143
0.395	1.48429
0.396	1.49714
0.397	1.51036
0.398	1.5225
0.399	1.53536
0.4	1.54786
0.401	1.56036
0.402	1.57286
0.403	1.58571
0.404	1.59821
0.405	1.61036
0.406	1.62286
0.407	1.63571
0.408	1.64786
0.409	1.66071
0.41	1.67464
0.411	1.68643
0.412	1.69857
0.413	1.71071
0.414	1.72321
0.415	1.73536
0.416	1.74714
0.417	1.75964
0.418	1.77143
0.419	1.78357
0.42	1.79571
0.421	1.8075
0.422	1.82
0.423	1.83214
0.424	1.84393
0.425	1.85607
0.426	1.86786
0.427	1.87964
0.428	1.89179
0.429	1.90393
0.43	1.91571
0.431	1.9275
0.432	1.93929
0.433	1.95143
0.434	1.96321
0.435	1.97536
0.436	1.98714
0.437	1.99821
0.438	2.01
0.439	2.02179
0.44	2.03321
0.441	2.04464
0.442	2.05643
0.443	2.06786
0.444	2.07964
0.445	2.09107
0.446	2.1025
0.447	2.11393
0.448	2.12607
0.449	2.1375
0.45	2.14893
0.451	2.16
0.452	2.17143
0.453	2.18286
0.454	2.19429
0.455	2.20571
0.456	2.21679
0.457	2.22821
0.458	2.23964
0.459	2.25071
0.46	2.26214
0.461	2.27393
0.462	2.285
0.463	2.29607
0.464	2.30714
0.465	2.31786
0.466	2.32893
0.467	2.34036
0.468	2.35143
0.469	2.36214
0.47	2.37321
0.471	2.38429
0.472	2.395
0.473	2.40643
0.474	2.4175
0.475	2.42821
0.476	2.43893
0.477	2.44964
0.478	2.46036
0.479	2.47107
0.48	2.48214
0.481	2.49321
0.482	2.50357
0.483	2.51464
0.484	2.52571
0.485	2.53607
0.486	2.54714
0.487	2.55821
0.488	2.56821
0.489	2.57893
0.49	2.58964
0.491	2.6
0.492	2.61071
0.493	2.62143
0.494	2.63179
0.495	2.64214
0.496	2.6525
0.497	2.66321
0.498	2.67357
0.499	2.68429
0.5	2.695
0.501	2.705
0.502	2.71536
0.503	2.72571
0.504	2.73607
0.505	2.74643
0.506	2.75679
0.507	2.76679
0.508	2.77714
0.509	2.7875
0.51	2.79786
0.511	2.80821
0.512	2.81857
0.513	2.82893
0.514	2.83893
0.515	2.84893
0.516	2.85893
0.517	2.86857
0.518	2.87893
0.519	2.88929
0.52	2.89893
0.521	2.90893
0.522	2.91893
0.523	2.92857
0.524	2.93893
0.525	2.94893
0.526	2.95893
0.527	2.96857
0.528	2.97857
0.529	2.98857
0.53	2.99821
0.531	3.00821
0.532	3.01821
0.533	3.0275
0.534	3.0375
0.535	3.04714
0.536	3.05679
0.537	3.06714
0.538	3.07714
0.539	3.08643
0.54	3.09607
0.541	3.10571
0.542	3.11536
0.543	3.125
0.544	3.13464
0.545	3.14393
0.546	3.15321
0.547	3.16286
0.548	3.1725
0.549	3.18214
0.55	3.19179
0.551	3.20143
0.552	3.21071
0.553	3.22036
0.554	3.22964
0.555	3.23929
0.556	3.24821
0.557	3.25786
0.558	3.26714
0.559	3.27643
0.56	3.28571
0.561	3.29536
0.562	3.30429
0.563	3.31357
0.564	3.32321
0.565	3.33214
0.566	3.34143
0.567	3.35071
0.568	3.35964
0.569	3.36893
0.57	3.37821
0.571	3.38714
0.572	3.39607
0.573	3.40536
0.574	3.41429
0.575	3.42321
0.576	3.4325
0.577	3.44143
0.578	3.45036
0.579	3.45929
0.58	3.46857
0.581	3.47714
0.582	3.48643
0.583	3.49536
0.584	3.50393
0.585	3.51286
0.586	3.52179
0.587	3.53071
0.588	3.53964
0.589	3.54857
0.59	3.5575
0.591	3.56571
0.592	3.575
0.593	3.58214
0.594	3.59286
0.595	3.6
0.596	3.61071
0.597	3.61786
0.598	3.625
0.599	3.63571
0.6	3.64286
0.601	3.65357
0.602	3.66071
0.603	3.67143
0.604	3.67857
0.605	3.68571
0.606	3.69643
0.607	3.70357
0.608	3.71429
0.609	3.72143
0.61	3.72857
0.611	3.73929
0.612	3.74643
0.613	3.75357
0.614	3.76429
0.615	3.77143
0.616	3.78214
0.617	3.78929
0.618	3.79643
0.619	3.80714
0.62	3.81429
0.621	3.82143
0.622	3.82857
0.623	3.83929
0.624	3.84643
0.625	3.85357
0.626	3.86429
0.627	3.87143
0.628	3.87857
0.629	3.88929
0.63	3.89643
0.631	3.90357
0.632	3.91071
0.633	3.92143
0.634	3.92857
0.635	3.93571
0.636	3.94643
0.637	3.95357
0.638	3.96071
0.639	3.96786
0.64	3.97857
0.641	3.98571
0.642	3.99286
0.643	4
0.644	4.00714
0.645	4.01786
0.646	4.025
0.647	4.03214
0.648	4.03929
0.649	4.04643
0.65	4.05714
0.651	4.06429
0.652	4.07143
0.653	4.07857
0.654	4.08571
0.655	4.09286
0.656	4.10357
0.657	4.11071
0.658	4.11786
0.659	4.125
0.66	4.13214
0.661	4.13929
0.662	4.14643
0.663	4.15714
0.664	4.16429
0.665	4.17143
0.666	4.17857
0.667	4.18571
0.668	4.19286
0.669	4.2
0.67	4.20714
0.671	4.21429
0.672	4.225
0.673	4.23214
0.674	4.23929
0.675	4.24643
0.676	4.25357
0.677	4.26071
0.678	4.26786
0.679	4.275
0.68	4.28214
0.681	4.28929
0.682	4.29643
0.683	4.30357
0.684	4.31071
0.685	4.31786
0.686	4.325
0.687	4.33214
0.688	4.33929
0.689	4.34643
0.69	4.35357
0.691	4.36071
0.692	4.36786
0.693	4.375
0.694	4.38214
0.695	4.38929
0.696	4.39643
0.697	4.40357
0.698	4.41071
0.699	4.41786
0.7	4.425
0.701	4.43214
0.702	4.43929
0.703	4.44643
0.704	4.45357
0.705	4.46071
0.706	4.46786
0.707	4.475
0.708	4.48214
0.709	4.48929
0.71	4.49643
0.711	4.50357
0.712	4.50714
0.713	4.51429
0.714	4.52143
0.715	4.52857
0.716	4.53571
0.717	4.54286
0.718	4.55
0.719	4.55714
0.72	4.56429
0.721	4.56786
0.722	4.575
0.723	4.58214
0.724	4.58929
0.725	4.59643
0.726	4.60357
0.727	4.61071
0.728	4.61429
0.729	4.62143
0.73	4.62857
0.731	4.63571
0.732	4.64286
0.733	4.65
0.734	4.65357
0.735	4.66071
0.736	4.66786
0.737	4.675
0.738	4.67857
0.739	4.68571
0.74	4.69286
0.741	4.7
0.742	4.70714
0.743	4.71071
0.744	4.71786
0.745	4.725
0.746	4.73214
0.747	4.73571
0.748	4.74286
0.749	4.75
0.75	4.75714
0.751	4.76071
0.752	4.76786
0.753	4.775
0.754	4.78214
0.755	4.78571
0.756	4.79286
0.757	4.8
0.758	4.80714
0.759	4.81071
0.76	4.81786
0.761	4.825
0.762	4.82857
0.763	4.83571
0.764	4.84286
0.765	4.84643
0.766	4.85357
0.767	4.86071
0.768	4.86429
0.769	4.87143
0.77	4.87857
0.771	4.88214
0.772	4.88929
0.773	4.89643
0.774	4.9
0.775	4.90714
0.776	4.91071
0.777	4.91786
0.778	4.925
0.779	4.92857
0.78	4.93571
0.781	4.94286
0.782	4.94643
0.783	4.95357
0.784	4.95714
0.785	4.96429
0.786	4.97143
0.787	4.975
0.788	4.98214
0.789	4.98571
0.79	4.99286
0.791	4.99643
0.792	5.00357
0.793	5.01071
0.794	5.01429
0.795	5.02143
0.796	5.025
0.797	5.03214
0.798	5.03571
0.799	5.04286
0.8	5.04643
0.801	5.05357
0.802	5.05714
0.803	5.06429
0.804	5.06786
0.805	5.075
0.806	5.08214
0.807	5.08571
0.808	5.09286
0.809	5.09643
0.81	5.10357
0.811	5.10714
0.812	5.11071
0.813	5.11786
0.814	5.12143
0.815	5.12857
0.816	5.13214
0.817	5.13929
0.818	5.14286
0.819	5.15
0.82	5.15714
0.821	5.16071
0.822	5.16786
0.823	5.17143
0.824	5.175
0.825	5.18214
0.826	5.18571
0.827	5.19286
0.828	5.19643
0.829	5.2
0.83	5.20714
0.831	5.21071
0.832	5.21786
0.833	5.22143
0.834	5.225
0.835	5.23214
0.836	5.23571
0.837	5.24286
0.838	5.24643
0.839	5.25
0.84	5.25714
0.841	5.26071
0.842	5.26429
0.843	5.27143
0.844	5.275
0.845	5.27857
0.846	5.28571
0.847	5.28929
0.848	5.29286
0.849	5.3
0.85	5.30357
0.851	5.30714
0.852	5.31429
0.853	5.31786
0.854	5.32143
0.855	5.32857
0.856	5.33214
0.857	5.33571
0.858	5.34286
0.859	5.34643
0.86	5.35
0.861	5.35357
0.862	5.36071
0.863	5.36429
0.864	5.36786
0.865	5.375
0.866	5.37857
0.867	5.38214
0.868	5.38571
0.869	5.39286
0.87	5.39643
0.871	5.4
0.872	5.40357
0.873	5.41071
0.874	5.41429
0.875	5.41786
0.876	5.42143
0.877	5.42857
0.878	5.43214
0.879	5.43571
0.88	5.43929
0.881	5.44286
0.882	5.45
0.883	5.45357
0.884	5.45714
0.885	5.46071
0.886	5.46429
0.887	5.47143
0.888	5.475
0.889	5.47857
0.89	5.48214
0.891	5.48571
0.892	5.48929
0.893	5.49643
0.894	5.5
0.895	5.50357
0.896	5.50714
0.897	5.51071
0.898	5.51429
0.899	5.52143
0.9	5.525
0.901	5.52857
0.902	5.53214
0.903	5.53571
0.904	5.53929
0.905	5.54286
0.906	5.54643
0.907	5.55357
0.908	5.55714
0.909	5.56071
0.91	5.56429
0.911	5.56786
0.912	5.57143
0.913	5.575
0.914	5.57857
0.915	5.58571
0.916	5.58929
0.917	5.59286
0.918	5.59643
0.919	5.6
0.92	5.60357
0.921	5.60714
0.922	5.61071
0.923	5.61429
0.924	5.61786
0.925	5.62143
0.926	5.625
0.927	5.62857
0.928	5.63214
0.929	5.63571
0.93	5.63929
0.931	5.64643
0.932	5.65
0.933	5.65
0.934	5.65714
0.935	5.66071
0.936	5.66429
0.937	5.66786
0.938	5.67143
0.939	5.675
0.94	5.67857
0.941	5.68214
0.942	5.68571
0.943	5.68929
0.944	5.69286
0.945	5.69643
0.946	5.7
0.947	5.70357
0.948	5.70714
0.949	5.70714
0.95	5.71071
0.951	5.71786
0.952	5.71786
0.953	5.72143
0.954	5.725
0.955	5.72857
0.956	5.73214
0.957	5.73571
0.958	5.73929
0.959	5.74286
0.96	5.74643
0.961	5.75
0.962	5.75357
0.963	5.75714
0.964	5.76071
0.965	5.76429
0.966	5.76786
0.967	5.77143
0.968	5.77143
0.969	5.775
0.97	5.77857
0.971	5.78214
0.972	5.78571
0.973	5.78929
0.974	5.79286
0.975	5.79643
0.976	5.8
0.977	5.80357
0.978	5.80357
0.979	5.80714
0.98	5.81071
0.981	5.81429
0.982	5.81786
0.983	5.82143
0.984	5.825
0.985	5.825
0.986	5.82857
0.987	5.83214
0.988	5.83571
0.989	5.83929
0.99	5.84286
0.991	5.84643
0.992	5.84643
0.993	5.85
0.994	5.85357
0.995	5.85714
0.996	5.86071
0.997	5.86429
0.998	5.86429
0.999	5.86786
1	5.87143
1.001	5.875
1.002	5.87857
1.003	5.87857
1.004	5.88214
1.005	5.88571
1.006	5.88929
1.007	5.89286
1.008	5.89643
1.009	5.89643
1.01	5.9
1.011	5.90357
1.012	5.90714
1.013	5.90714
1.014	5.91071
1.015	5.91429
1.016	5.91786
1.017	5.91786
1.018	5.92143
1.019	5.925
1.02	5.92857
1.021	5.92857
1.022	5.93214
1.023	5.93571
1.024	5.93929
1.025	5.94286
1.026	5.94286
1.027	5.94643
1.028	5.95
1.029	5.95
1.03	5.95357
1.031	5.95714
1.032	5.96071
1.033	5.96071
1.034	5.96429
1.035	5.96786
1.036	5.96786
1.037	5.97143
1.038	5.975
1.039	5.975
1.04	5.97857
1.041	5.98214
1.042	5.98571
1.043	5.98571
1.044	5.98929
1.045	5.98929
1.046	5.99286
1.047	5.99643
1.048	6
1.049	6
1.05	6.00357
1.051	6.00714
1.052	6.00714
1.053	6.01071
1.054	6.01429
1.055	6.01429
1.056	6.01786
1.057	6.02143
1.058	6.02143
1.059	6.025
1.06	6.02857
1.061	6.02857
1.062	6.03214
1.063	6.03571
1.064	6.03571
1.065	6.03929
1.066	6.03929
1.067	6.04286
1.068	6.04286
1.069	6.04643
1.07	6.05
1.071	6.05
1.072	6.05357
1.073	6.05714
1.074	6.05714
1.075	6.06071
1.076	6.06429
1.077	6.06429
1.078	6.06786
1.079	6.06786
1.08	6.07143
1.081	6.07143
1.082	6.075
1.083	6.07857
1.084	6.07857
1.085	6.08214
1.086	6.08214
1.087	6.08571
1.088	6.08929
1.089	6.08929
1.09	6.09286
1.091	6.09286
1.092	6.09643
1.093	6.09643
1.094	6.1
1.095	6.1
1.096	6.10357
1.097	6.10357
1.098	6.10714
1.099	6.11071
1.1	6.11071
1.101	6.11429
1.102	6.11429
1.103	6.11786
1.104	6.11786
1.105	6.12143
1.106	6.12143
1.107	6.125
1.108	6.125
1.109	6.12857
1.11	6.12857
1.111	6.13214
1.112	6.13214
1.113	6.13571
1.114	6.13571
1.115	6.13929
1.116	6.13929
1.117	6.14286
1.118	6.14286
1.119	6.14643
1.12	6.14643
1.121	6.15
1.122	6.15
1.123	6.15357
1.124	6.15357
1.125	6.15714
1.126	6.15714
1.127	6.16071
1.128	6.16071
1.129	6.16429
1.13	6.16429
1.131	6.16786
1.132	6.16786
1.133	6.17143
1.134	6.17143
1.135	6.17143
1.136	6.175
1.137	6.175
1.138	6.17857
1.139	6.17857
1.14	6.18214
1.141	6.18214
1.142	6.18571
1.143	6.18571
1.144	6.18929
1.145	6.18929
1.146	6.18929
1.147	6.19286
1.148	6.19286
1.149	6.19643
1.15	6.19643
1.151	6.2
1.152	6.2
1.153	6.2
1.154	6.20357
1.155	6.20357
1.156	6.20714
1.157	6.20714
1.158	6.21071
1.159	6.21071
1.16	6.21071
1.161	6.21429
1.162	6.21429
1.163	6.21429
1.164	6.21786
1.165	6.21786
1.166	6.22143
1.167	6.22143
1.168	6.22143
1.169	6.225
1.17	6.225
1.171	6.22857
1.172	6.22857
1.173	6.22857
1.174	6.23214
1.175	6.23214
1.176	6.23571
1.177	6.23571
1.178	6.23571
1.179	6.23929
1.18	6.23929
1.181	6.23929
1.182	6.24286
1.183	6.24286
1.184	6.24286
1.185	6.24643
1.186	6.24643
1.187	6.24643
1.188	6.25
1.189	6.25
1.19	6.25357
1.191	6.25357
1.192	6.25357
1.193	6.25714
1.194	6.25714
1.195	6.25714
1.196	6.26071
1.197	6.26071
1.198	6.26071
1.199	6.26429
1.2	6.26429
1.201	6.26429
1.202	6.26786
1.203	6.26786
1.204	6.26786
1.205	6.26786
1.206	6.27143
1.207	6.27143
1.208	6.27143
1.209	6.275
1.21	6.275
1.211	6.275
1.212	6.27857
1.213	6.27857
1.214	6.27857
1.215	6.28214
1.216	6.28214
1.217	6.28214
1.218	6.28571
1.219	6.28571
1.22	6.28571
1.221	6.28571
1.222	6.28929
1.223	6.28929
1.224	6.28929
1.225	6.29286
1.226	6.29286
1.227	6.29286
1.228	6.29643
1.229	6.29643
1.23	6.29643
1.231	6.3
1.232	6.3
1.233	6.3
1.234	6.3
1.235	6.30357
1.236	6.30357
1.237	6.30357
1.238	6.30357
1.239	6.30714
1.24	6.30714
1.241	6.30714
1.242	6.30714
1.243	6.31071
1.244	6.31071
1.245	6.31071
1.246	6.31071
1.247	6.31071
1.248	6.31429
1.249	6.31429
1.25	6.31429
1.251	6.31429
1.252	6.31786
1.253	6.31786
1.254	6.31786
1.255	6.32143
1.256	6.32143
1.257	6.32143
1.258	6.32143
1.259	6.32143
1.26	6.325
1.261	6.325
1.262	6.325
1.263	6.325
1.264	6.325
1.265	6.32857
1.266	6.32857
1.267	6.32857
1.268	6.32857
1.269	6.33214
1.27	6.33214
1.271	6.33214
1.272	6.33214
1.273	6.33214
1.274	6.33571
1.275	6.33571
1.276	6.33571
1.277	6.33571
1.278	6.33571
1.279	6.33929
1.28	6.33929
1.281	6.33929
1.282	6.33929
1.283	6.33929
1.284	6.34286
1.285	6.34286
1.286	6.34286
1.287	6.34286
1.288	6.34286
1.289	6.34286
1.29	6.34643
1.291	6.34643
1.292	6.34643
1.293	6.34643
1.294	6.34643
1.295	6.35
1.296	6.35
1.297	6.35
1.298	6.35
1.299	6.35
1.3	6.35357
1.301	6.35
1.302	6.35357
1.303	6.35357
1.304	6.35357
1.305	6.35357
1.306	6.35714
1.307	6.35714
1.308	6.35714
1.309	6.35714
1.31	6.35714
1.311	6.35714
1.312	6.35714
1.313	6.36071
1.314	6.36071
1.315	6.36071
1.316	6.36071
1.317	6.36071
1.318	6.36071
1.319	6.36429
1.32	6.36429
1.321	6.36429
1.322	6.36429
1.323	6.36429
1.324	6.36429
1.325	6.36429
1.326	6.36429
1.327	6.36786
1.328	6.36786
1.329	6.36786
1.33	6.36786
1.331	6.36786
1.332	6.36786
1.333	6.36786
1.334	6.37143
1.335	6.37143
1.336	6.37143
1.337	6.37143
1.338	6.37143
1.339	6.37143
1.34	6.37143
1.341	6.37143
1.342	6.37143
1.343	6.375
1.344	6.375
1.345	6.375
1.346	6.375
1.347	6.375
1.348	6.375
1.349	6.375
1.35	6.375
1.351	6.375
1.352	6.375
1.353	6.37857
1.354	6.37857
1.355	6.37857
1.356	6.37857
1.357	6.37857
1.358	6.37857
1.359	6.37857
1.36	6.37857
1.361	6.37857
1.362	6.38214
1.363	6.38214
1.364	6.38214
1.365	6.38214
1.366	6.38214
1.367	6.38214
1.368	6.38214
1.369	6.38214
1.37	6.38214
1.371	6.38571
1.372	6.38571
1.373	6.38571
1.374	6.38571
1.375	6.38571
1.376	6.38571
1.377	6.38571
1.378	6.38571
1.379	6.38571
1.38	6.38571
1.381	6.38571
1.382	6.38929
1.383	6.38929
1.384	6.38929
1.385	6.38929
1.386	6.38929
1.387	6.38929
1.388	6.38929
1.389	6.38929
1.39	6.38929
1.391	6.38929
1.392	6.38929
1.393	6.38929
1.394	6.38929
1.395	6.39286
1.396	6.39286
1.397	6.39286
1.398	6.39286
1.399	6.39286
1.4	6.39286
1.401	6.39286
1.402	6.39286
1.403	6.39286
1.404	6.39286
1.405	6.39286
1.406	6.39286
1.407	6.39286
1.408	6.39643
1.409	6.39643
1.41	6.39643
1.411	6.39643
1.412	6.39643
1.413	6.39643
1.414	6.39643
1.415	6.39643
1.416	6.39643
1.417	6.39643
1.418	6.39643
1.419	6.39643
1.42	6.39643
1.421	6.4
1.422	6.4
1.423	6.4
1.424	6.4
1.425	6.4
1.426	6.4
1.427	6.4
1.428	6.4
1.429	6.4
1.43	6.4
1.431	6.4
1.432	6.4
1.433	6.40357
1.434	6.40357
1.435	6.40357
1.436	6.40357
1.437	6.40357
1.438	6.40357
1.439	6.40357
1.44	6.40357
1.441	6.40357
1.442	6.40357
1.443	6.40357
1.444	6.40357
1.445	6.40357
1.446	6.40714
1.447	6.40714
1.448	6.40714
1.449	6.40714
1.45	6.40714
1.451	6.40714
1.452	6.40714
1.453	6.40714
1.454	6.40714
1.455	6.40714
1.456	6.40714
1.457	6.40714
1.458	6.40714
1.459	6.41071
1.46	6.41071
1.461	6.41071
1.462	6.41071
1.463	6.41071
1.464	6.41071
1.465	6.41071
1.466	6.41071
1.467	6.41071
1.468	6.41071
1.469	6.41071
1.47	6.41429
1.471	6.41429
1.472	6.41429
1.473	6.41429
1.474	6.41429
1.475	6.41429
1.476	6.41429
1.477	6.41429
1.478	6.41429
1.479	6.41786
1.48	6.41786
1.481	6.41786
1.482	6.41786
1.483	6.41786
1.484	6.41786
1.485	6.41786
1.486	6.41786
1.487	6.41786
1.488	6.42143
1.489	6.42143
1.49	6.42143
1.491	6.42143
1.492	6.42143
1.493	6.42143
1.494	6.42143
1.495	6.425
1.496	6.425
1.497	6.425
1.498	6.425
1.499	6.425
1.5	6.425
1.501	6.425
1.502	6.42857
1.503	6.42857
1.504	6.42857
1.505	6.42857
1.506	6.42857
1.507	6.43214
1.508	6.43214
1.509	6.43214
1.51	6.43214
1.511	6.43214
1.512	6.43214
1.513	6.43571
1.514	6.43571
1.515	6.43571
1.516	6.43571
1.517	6.43571
1.518	6.43929
1.519	6.43929
1.52	6.43929
1.521	6.43929
1.522	6.43929
1.523	6.44286
1.524	6.44286
1.525	6.44286
1.526	6.44286
1.527	6.44643
1.528	6.44643
1.529	6.44643
1.53	6.45
1.531	6.45
1.532	6.45
1.533	6.45
1.534	6.45357
1.535	6.45357
1.536	6.45357
1.537	6.45357
1.538	6.45714
1.539	6.45714
1.54	6.45714
1.541	6.46071
1.542	6.46071
1.543	6.46071
1.544	6.46429
1.545	6.46429
1.546	6.46429
1.547	6.46786
1.548	6.46786
1.549	6.46786
1.55	6.47143
1.551	6.47143
1.552	6.47143
1.553	6.475
1.554	6.475
1.555	6.47857
1.556	6.47857
1.557	6.47857
1.558	6.48214
1.559	6.48214
1.56	6.48571
1.561	6.48571
1.562	6.48929
1.563	6.48929
1.564	6.48929
1.565	6.49286
1.566	6.49286
1.567	6.49643
1.568	6.49643
1.569	6.5
1.57	6.5
1.571	6.50357
1.572	6.50357
1.573	6.50714
1.574	6.51071
1.575	6.51071
1.576	6.51429
1.577	6.51429
1.578	6.51786
1.579	6.51786
1.58	6.52143
1.581	6.525
1.582	6.525
1.583	6.52857
1.584	6.52857
1.585	6.53214
1.586	6.53571
1.587	6.53571
1.588	6.53929
1.589	6.54286
1.59	6.54286
1.591	6.54643
1.592	6.55
1.593	6.55357
1.594	6.55357
1.595	6.55714
1.596	6.56071
1.597	6.56429
1.598	6.56429
1.599	6.56786
1.6	6.52857
1.599	6.42143
1.598	6.32857
1.597	6.24286
1.596	6.16429
1.595	6.08929
1.594	6.02143
1.593	5.95714
1.592	5.89643
1.591	5.83571
1.59	5.77857
1.589	5.725
1.588	5.67143
1.587	5.62143
1.586	5.57143
1.585	5.525
1.584	5.47857
1.583	5.43214
1.582	5.38929
1.581	5.34643
1.58	5.30357
1.579	5.26429
1.578	5.22143
1.577	5.18214
1.576	5.14643
1.575	5.10714
1.574	5.07143
1.573	5.03214
1.572	4.99643
1.571	4.96071
1.57	4.92857
1.569	4.89286
1.568	4.86071
1.567	4.82857
1.566	4.79643
1.565	4.76429
1.564	4.73214
1.563	4.7
1.562	4.67143
1.561	4.63929
1.56	4.61071
1.559	4.58214
1.558	4.55
1.557	4.52143
1.556	4.49286
1.555	4.46429
1.554	4.43929
1.553	4.41071
1.552	4.38214
1.551	4.35714
1.55	4.33214
1.549	4.30357
1.548	4.27857
1.547	4.25357
1.546	4.225
1.545	4.2
1.544	4.17857
1.543	4.15357
1.542	4.12857
1.541	4.10357
1.54	4.07857
1.539	4.05714
1.538	4.03214
1.537	4.00714
1.536	3.98571
1.535	3.96071
1.534	3.93929
1.533	3.91786
1.532	3.89286
1.531	3.87143
1.53	3.85
1.529	3.82857
1.528	3.80714
1.527	3.78571
1.526	3.76429
1.525	3.74286
1.524	3.72143
1.523	3.7
1.522	3.68214
1.521	3.66071
1.52	3.63929
1.519	3.61786
1.518	3.6
1.517	3.57857
1.516	3.55929
1.515	3.54
1.514	3.52
1.513	3.50107
1.512	3.48214
1.511	3.46321
1.51	3.44357
1.509	3.425
1.508	3.40607
1.507	3.38786
1.506	3.36893
1.505	3.35071
1.504	3.3325
1.503	3.31393
1.502	3.29607
1.501	3.27821
1.5	3.26036
1.499	3.24286
1.498	3.225
1.497	3.20714
1.496	3.19
1.495	3.1725
1.494	3.15536
1.493	3.13857
1.492	3.12143
1.491	3.10429
1.49	3.0875
1.489	3.07071
1.488	3.05393
1.487	3.03786
1.486	3.02143
1.485	3.00464
1.484	2.98821
1.483	2.9725
1.482	2.95607
1.481	2.94
1.48	2.92429
1.479	2.90821
1.478	2.89214
1.477	2.87643
1.476	2.86107
1.475	2.84536
1.474	2.83
1.473	2.81464
1.472	2.79893
1.471	2.78357
1.47	2.76821
1.469	2.75321
1.468	2.73821
1.467	2.72357
1.466	2.70821
1.465	2.69357
1.464	2.67893
1.463	2.66429
1.462	2.64964
1.461	2.63536
1.46	2.62071
1.459	2.60571
1.458	2.59143
1.457	2.57714
1.456	2.56286
1.455	2.54857
1.454	2.535
1.453	2.52036
1.452	2.50607
1.451	2.4925
1.45	2.47857
1.449	2.46464
1.448	2.45107
1.447	2.43714
1.446	2.42321
1.445	2.40964
1.444	2.39607
1.443	2.3825
1.442	2.36929
1.441	2.35607
1.44	2.3425
1.439	2.32893
1.438	2.31607
1.437	2.30286
1.436	2.28964
1.435	2.27679
1.434	2.26357
1.433	2.25
1.432	2.23714
1.431	2.22393
1.43	2.21107
1.429	2.19821
1.428	2.18536
1.427	2.1725
1.426	2.16
1.425	2.1475
1.424	2.13464
1.423	2.12214
1.422	2.10964
1.421	2.09679
1.42	2.08429
1.419	2.07214
1.418	2.05964
1.417	2.04714
1.416	2.03536
1.415	2.0225
1.414	2.01071
1.413	1.99857
1.412	1.98643
1.411	1.97429
1.41	1.9625
1.409	1.95036
1.408	1.93821
1.407	1.92607
1.406	1.91393
1.405	1.90214
1.404	1.89036
1.403	1.87893
1.402	1.86679
1.401	1.85464
1.4	1.84321
1.399	1.83179
1.398	1.81964
1.397	1.80893
1.396	1.79714
1.395	1.78536
1.394	1.77393
1.393	1.76214
1.392	1.75071
1.391	1.73929
1.39	1.72821
1.389	1.71643
1.388	1.70536
1.387	1.69393
1.386	1.68286
1.385	1.67143
1.384	1.66036
1.383	1.64929
1.382	1.6375
1.381	1.62643
1.38	1.615
1.379	1.60393
1.378	1.59321
1.377	1.58214
1.376	1.57107
1.375	1.56
1.374	1.54929
1.373	1.53821
1.372	1.5275
1.371	1.51679
1.37	1.50571
1.369	1.49464
1.368	1.48393
1.367	1.47321
1.366	1.4625
1.365	1.45179
1.364	1.44107
1.363	1.43036
1.362	1.41964
1.361	1.40929
1.36	1.39857
1.359	1.38786
1.358	1.37714
1.357	1.36643
1.356	1.35571
1.355	1.34536
1.354	1.33464
1.353	1.32429
1.352	1.31429
1.351	1.30393
1.35	1.29321
1.349	1.28286
1.348	1.27286
1.347	1.26214
1.346	1.25214
1.345	1.24214
1.344	1.23143
1.343	1.22107
1.342	1.21071
1.341	1.20036
1.34	1.19036
1.339	1.18036
1.338	1.17036
1.337	1.16
1.336	1.15
1.335	1.14
1.334	1.12964
1.333	1.11964
1.332	1.10964
1.331	1.09929
1.33	1.08893
1.329	1.07893
1.328	1.06893
1.327	1.05929
1.326	1.04929
1.325	1.03893
1.324	1.02929
1.323	1.01964
1.322	1.00929
1.321	0.999286
1.32	0.99
1.319	0.98
1.318	0.969643
1.317	0.96
1.316	0.95
1.315	0.940357
1.314	0.930714
1.313	0.921071
1.312	0.911071
1.311	0.901071
1.31	0.891786
1.309	0.882143
1.308	0.8725
1.307	0.863214
1.306	0.852857
1.305	0.843214
1.304	0.833571
1.303	0.823929
1.302	0.813929
1.301	0.804643
1.3	0.795
1.299	0.785357
1.298	0.775714
1.297	0.766429
1.296	0.756786
1.295	0.7475
1.294	0.738214
1.293	0.728214
1.292	0.718214
1.291	0.709286
1.29	0.699643
1.289	0.690357
1.288	0.681071
1.287	0.671786
1.286	0.662143
1.285	0.652857
1.284	0.643214
1.283	0.633929
1.282	0.624643
1.281	0.615357
1.28	0.605714
1.279	0.596071
1.278	0.587143
1.277	0.5775
1.276	0.568214
1.275	0.559286
1.274	0.55
1.273	0.540357
1.272	0.531071
1.271	0.521786
1.27	0.5125
1.269	0.503571
1.268	0.494286
1.267	0.484643
1.266	0.475714
1.265	0.466429
1.264	0.457143
1.263	0.448214
1.262	0.438929
1.261	0.43
1.26	0.420357
1.259	0.411429
1.258	0.4025
1.257	0.393214
1.256	0.384643
1.255	0.375357
1.254	0.365714
1.253	0.356714
1.252	0.347643
1.251	0.338536
1.25	0.329643
1.249	0.320679
1.248	0.3115
1.247	0.302357
1.246	0.2935
1.245	0.284607
1.244	0.275464
1.243	0.266821
1.242	0.25725
1.241	0.248036
1.24	0.239321
1.239	0.230464
1.238	0.221393
1.237	0.212714
1.236	0.203643
1.235	0.194679
1.234	0.186036
1.233	0.177
1.232	0.168143
1.231	0.159214
1.23	0.150714
1.229	0.140536
1.228	0.131071
1.227	0.12275
1.226	0.113929
1.225	0.105286
1.224	0.09675
1.223	0.0876429
1.222	0.0786429
1.221	0.0699286
1.22	0.061
1.219	0.0526071
1.218	0.0438571
1.217	0.0353464
1.216	0.0262179
1.215	0.0171857
1.214	0.00873214
1.213	-6.08929e-05
1.212	-0.00890714
1.211	-0.0173214
1.21	-0.026325
1.209	-0.0352
1.208	-0.0436429
1.207	-0.0526429
1.206	-0.0612857
1.205	-0.0697143
1.204	-0.0783214
1.203	-0.0872857
1.202	-0.0959643
[truncated: 1,201 more rows]

## Sheet: sr_0.02
U	I
0	-2.21643
0.001	-2.12429
0.002	-2.04857
0.003	-1.98214
0.004	-1.9225
0.005	-1.86857
0.006	-1.81821
0.007	-1.77107
0.008	-1.72679
0.009	-1.68464
0.01	-1.64429
0.011	-1.60607
0.012	-1.56929
0.013	-1.53357
0.014	-1.49964
0.015	-1.46679
0.016	-1.43464
0.017	-1.40321
0.018	-1.37321
0.019	-1.34321
0.02	-1.31464
0.021	-1.28643
0.022	-1.25893
0.023	-1.23214
0.024	-1.20607
0.025	-1.18
0.026	-1.15429
0.027	-1.13
0.028	-1.10536
0.029	-1.08143
0.03	-1.05821
0.031	-1.035
0.032	-1.01214
0.033	-0.989643
0.034	-0.967857
0.035	-0.946071
0.036	-0.924643
0.037	-0.903929
0.038	-0.882857
0.039	-0.861786
0.04	-0.841786
0.041	-0.821786
0.042	-0.801786
0.043	-0.782857
0.044	-0.763214
0.045	-0.744286
0.046	-0.725357
0.047	-0.706786
0.048	-0.688571
0.049	-0.670357
0.05	-0.6525
0.051	-0.634286
0.052	-0.616786
0.053	-0.599643
0.054	-0.582143
0.055	-0.565357
0.056	-0.548571
0.057	-0.531786
0.058	-0.515
0.059	-0.498929
0.06	-0.482857
0.061	-0.466786
0.062	-0.451071
0.063	-0.435357
0.064	-0.419643
0.065	-0.404286
0.066	-0.389286
0.067	-0.374286
0.068	-0.359286
0.069	-0.344643
0.07	-0.329679
0.071	-0.315036
0.072	-0.300857
0.073	-0.286464
0.074	-0.272393
0.075	-0.258393
0.076	-0.244393
0.077	-0.230464
0.078	-0.217071
0.079	-0.203643
0.08	-0.19025
0.081	-0.176929
0.082	-0.163857
0.083	-0.150714
0.084	-0.137714
0.085	-0.125
0.086	-0.112214
0.087	-0.0996071
0.088	-0.0872857
0.089	-0.0747143
0.09	-0.0621786
0.091	-0.0502857
0.092	-0.0382143
0.093	-0.0262714
0.094	-0.0143357
0.095	-0.00252964
0.096	0.00934286
0.097	0.0209929
0.098	0.0322536
0.099	0.0436786
0.1	0.0549643
0.101	0.0659643
0.102	0.0773929
0.103	0.0885714
0.104	0.0992143
0.105	0.110107
0.106	0.12075
0.107	0.130964
0.108	0.141643
0.109	0.152143
0.11	0.162464
0.111	0.17275
0.112	0.183036
0.113	0.193179
0.114	0.203036
0.115	0.213286
0.116	0.223321
0.117	0.232964
0.118	0.24275
0.119	0.252286
0.12	0.261714
0.121	0.271607
0.122	0.281179
0.123	0.29025
0.124	0.299643
0.125	0.308929
0.126	0.318107
0.127	0.32725
0.128	0.336286
0.129	0.345179
0.13	0.353786
0.131	0.3625
0.132	0.371429
0.133	0.38
0.134	0.388571
0.135	0.397143
0.136	0.405357
0.137	0.413929
0.138	0.4225
0.139	0.430714
0.14	0.438929
0.141	0.447143
0.142	0.455
0.143	0.463214
0.144	0.471071
0.145	0.478929
0.146	0.486429
0.147	0.494286
0.148	0.5025
0.149	0.509643
0.15	0.5175
0.151	0.525
0.152	0.532143
0.153	0.539643
0.154	0.547857
0.155	0.554643
0.156	0.561786
0.157	0.568929
0.158	0.576071
0.159	0.583214
0.16	0.590357
0.161	0.5975
0.162	0.603929
0.163	0.611071
0.164	0.617857
0.165	0.624286
0.166	0.631429
0.167	0.638214
0.168	0.644643
0.169	0.651071
0.17	0.6575
0.171	0.663929
0.172	0.670357
0.173	0.677143
0.174	0.683214
0.175	0.689286
0.176	0.695714
0.177	0.701786
0.178	0.707857
0.179	0.714286
0.18	0.720357
0.181	0.726071
0.182	0.732143
0.183	0.738214
0.184	0.743929
0.185	0.749643
0.186	0.755714
0.187	0.761071
0.188	0.766786
0.189	0.7725
0.19	0.777857
0.191	0.783571
0.192	0.789286
0.193	0.794643
0.194	0.8
0.195	0.805357
0.196	0.810714
0.197	0.816071
0.198	0.821429
0.199	0.827143
0.2	0.831786
0.201	0.837143
0.202	0.842143
0.203	0.8475
0.204	0.8525
0.205	0.858214
0.206	0.862857
0.207	0.8675
0.208	0.8725
0.209	0.877143
0.21	0.882143
0.211	0.886786
0.212	0.891786
0.213	0.896071
0.214	0.900714
0.215	0.905357
0.216	0.91
0.217	0.914643
0.218	0.919286
0.219	0.923571
0.22	0.928214
0.221	0.9325
0.222	0.937143
0.223	0.941429
0.224	0.946071
0.225	0.950357
0.226	0.954643
0.227	0.958571
0.228	0.963214
0.229	0.967143
0.23	0.971429
0.231	0.975714
0.232	0.979643
0.233	0.983571
0.234	0.987857
0.235	0.991429
0.236	0.995714
0.237	0.999643
0.238	1.00357
0.239	1.0075
0.24	1.01143
0.241	1.015
0.242	1.01893
0.243	1.02286
0.244	1.02679
0.245	1.03
0.246	1.03393
0.247	1.0375
0.248	1.04107
0.249	1.04464
0.25	1.04857
0.251	1.05179
0.252	1.05536
0.253	1.05893
0.254	1.0625
0.255	1.06607
0.256	1.07
0.257	1.07321
0.258	1.07643
0.259	1.07964
0.26	1.08321
0.261	1.08607
0.262	1.08964
0.263	1.09321
0.264	1.09607
0.265	1.09929
0.266	1.1025
0.267	1.10571
0.268	1.10893
0.269	1.1125
0.27	1.11536
0.271	1.11821
0.272	1.12143
0.273	1.12429
0.274	1.12714
0.275	1.13036
0.276	1.13357
0.277	1.13607
0.278	1.13929
0.279	1.14214
0.28	1.145
0.281	1.14786
0.282	1.15107
0.283	1.15357
0.284	1.15643
0.285	1.15929
0.286	1.16179
0.287	1.16464
0.288	1.1675
0.289	1.17
0.29	1.1725
0.291	1.17536
0.292	1.17786
0.293	1.18036
0.294	1.18286
0.295	1.18571
0.296	1.18821
0.297	1.19071
0.298	1.19321
0.299	1.19571
0.3	1.19821
0.301	1.20107
0.302	1.20321
0.303	1.20536
0.304	1.20786
0.305	1.21036
0.306	1.21286
0.307	1.21536
0.308	1.21786
0.309	1.21964
0.31	1.22214
0.311	1.22429
0.312	1.22643
0.313	1.22893
0.314	1.23143
0.315	1.23321
0.316	1.23536
0.317	1.23786
0.318	1.24
0.319	1.24214
0.32	1.24429
0.321	1.24643
0.322	1.24821
0.323	1.25036
0.324	1.2525
0.325	1.25429
0.326	1.25643
0.327	1.25857
0.328	1.26036
0.329	1.2625
0.33	1.26429
0.331	1.26643
0.332	1.26821
0.333	1.27071
0.334	1.2725
0.335	1.27393
0.336	1.27571
0.337	1.27786
0.338	1.27964
0.339	1.28179
0.34	1.28357
0.341	1.285
0.342	1.28714
0.343	1.28893
0.344	1.29036
0.345	1.29214
0.346	1.29429
0.347	1.29607
0.348	1.2975
0.349	1.29929
0.35	1.30071
0.351	1.3025
0.352	1.30429
0.353	1.30607
0.354	1.3075
0.355	1.30929
0.356	1.31107
0.357	1.3125
0.358	1.31429
0.359	1.31607
0.36	1.31714
0.361	1.31857
0.362	1.32
0.363	1.32143
0.364	1.32286
0.365	1.32464
0.366	1.32607
0.367	1.3275
0.368	1.32893
0.369	1.33071
0.37	1.33179
0.371	1.33357
0.372	1.33536
0.373	1.33643
0.374	1.3375
0.375	1.33929
0.376	1.34036
0.377	1.34179
0.378	1.34321
0.379	1.34429
0.38	1.34571
0.381	1.34714
0.382	1.34857
0.383	1.35
0.384	1.35143
0.385	1.3525
0.386	1.35357
0.387	1.355
0.388	1.35607
0.389	1.35714
0.39	1.35857
0.391	1.35964
0.392	1.36071
0.393	1.36214
0.394	1.36321
0.395	1.36429
0.396	1.36536
0.397	1.36714
0.398	1.36786
0.399	1.36893
0.4	1.37
0.401	1.37107
0.402	1.37214
0.403	1.37357
0.404	1.37464
0.405	1.37536
0.406	1.37643
0.407	1.37786
0.408	1.37857
0.409	1.38036
0.41	1.38214
0.411	1.38286
0.412	1.38357
0.413	1.38464
0.414	1.38536
0.415	1.38643
0.416	1.3875
0.417	1.38857
0.418	1.38929
0.419	1.39
0.42	1.39107
0.421	1.39179
0.422	1.39286
0.423	1.39393
0.424	1.39464
0.425	1.39536
0.426	1.39643
0.427	1.39714
0.428	1.39786
0.429	1.39893
0.43	1.39964
0.431	1.40036
0.432	1.40143
0.433	1.4025
0.434	1.40321
0.435	1.40429
0.436	1.405
0.437	1.40571
0.438	1.40643
0.439	1.40714
0.44	1.40786
0.441	1.40857
0.442	1.40964
0.443	1.41
0.444	1.41071
0.445	1.41179
0.446	1.41214
0.447	1.41286
0.448	1.41393
0.449	1.41464
0.45	1.415
0.451	1.41607
0.452	1.41643
0.453	1.41714
0.454	1.41786
0.455	1.41857
0.456	1.41929
0.457	1.42
0.458	1.42071
0.459	1.42107
0.46	1.42214
0.461	1.42286
0.462	1.42357
0.463	1.42393
0.464	1.42464
0.465	1.425
0.466	1.42571
0.467	1.42643
0.468	1.42714
0.469	1.4275
0.47	1.42786
0.471	1.42857
0.472	1.42893
0.473	1.42964
0.474	1.43036
0.475	1.43071
0.476	1.43143
0.477	1.43214
0.478	1.4325
0.479	1.43286
0.48	1.43357
0.481	1.43429
0.482	1.43464
0.483	1.435
0.484	1.43571
0.485	1.43607
0.486	1.43679
0.487	1.4375
0.488	1.43786
0.489	1.43786
0.49	1.43857
0.491	1.43893
0.492	1.43964
0.493	1.44
0.494	1.44036
0.495	1.44071
0.496	1.44107
0.497	1.44179
0.498	1.44214
0.499	1.44286
0.5	1.44321
0.501	1.44321
0.502	1.44393
0.503	1.44429
0.504	1.44464
0.505	1.445
0.506	1.44571
0.507	1.44571
0.508	1.44607
0.509	1.44643
0.51	1.44679
0.511	1.4475
0.512	1.44786
0.513	1.44821
0.514	1.44857
0.515	1.44857
0.516	1.44893
0.517	1.44929
0.518	1.44964
0.519	1.45036
0.52	1.45036
0.521	1.45071
0.522	1.45107
0.523	1.45107
0.524	1.45179
0.525	1.45214
0.526	1.4525
0.527	1.4525
0.528	1.45286
0.529	1.45321
0.53	1.45357
0.531	1.45393
0.532	1.45429
0.533	1.45429
0.534	1.45464
0.535	1.455
0.536	1.45536
0.537	1.45571
0.538	1.45607
0.539	1.45607
0.54	1.45607
0.541	1.45643
0.542	1.45679
0.543	1.45679
0.544	1.45714
0.545	1.4575
0.546	1.4575
0.547	1.45786
0.548	1.45821
0.549	1.45821
0.55	1.45857
0.551	1.45893
0.552	1.45893
0.553	1.45929
0.554	1.45929
0.555	1.45964
0.556	1.46
0.557	1.46036
0.558	1.46036
0.559	1.46036
0.56	1.46071
0.561	1.46071
0.562	1.46107
0.563	1.46143
0.564	1.46179
0.565	1.46179
0.566	1.46179
0.567	1.46179
0.568	1.46214
0.569	1.46214
0.57	1.4625
0.571	1.4625
0.572	1.4625
0.573	1.46286
0.574	1.46286
0.575	1.46321
0.576	1.46357
0.577	1.46357
0.578	1.46357
0.579	1.46357
0.58	1.46357
0.581	1.46357
0.582	1.46393
0.583	1.46429
0.584	1.46393
0.585	1.46429
0.586	1.46464
0.587	1.46464
0.588	1.46464
0.589	1.465
0.59	1.465
0.591	1.465
0.592	1.465
0.593	1.46536
0.594	1.465
0.595	1.46536
0.596	1.46536
0.597	1.46536
0.598	1.46571
0.599	1.46571
0.6	1.46571
0.601	1.46607
0.602	1.46643
0.603	1.46607
0.604	1.46607
0.605	1.46643
0.606	1.46607
0.607	1.46607
0.608	1.46643
0.609	1.46679
0.61	1.46643
0.611	1.46643
0.612	1.46679
0.613	1.46679
0.614	1.46714
0.615	1.4675
0.616	1.46714
0.617	1.46714
0.618	1.46714
0.619	1.46679
0.62	1.46679
0.621	1.46714
0.622	1.46679
0.623	1.46714
0.624	1.46714
0.625	1.46714
0.626	1.46714
0.627	1.46714
0.628	1.4675
0.629	1.46714
0.63	1.46714
0.631	1.46714
0.632	1.46714
0.633	1.46714
0.634	1.4675
0.635	1.46714
0.636	1.4675
0.637	1.46714
0.638	1.46714
0.639	1.4675
0.64	1.4675
0.641	1.4675
0.642	1.46714
0.643	1.46714
0.644	1.46714
0.645	1.46714
0.646	1.46714
0.647	1.4675
0.648	1.46714
0.649	1.46714
0.65	1.46714
0.651	1.46714
0.652	1.46714
0.653	1.4675
0.654	1.46714
0.655	1.46714
0.656	1.46714
0.657	1.46679
0.658	1.46679
0.659	1.46714
0.66	1.46714
0.661	1.46679
0.662	1.46714
0.663	1.46714
0.664	1.46679
0.665	1.46679
0.666	1.46714
0.667	1.46679
0.668	1.46679
0.669	1.46679
0.67	1.46679
0.671	1.46643
0.672	1.46679
0.673	1.46643
0.674	1.46643
0.675	1.46607
0.676	1.46607
0.677	1.46607
0.678	1.46643
0.679	1.46643
0.68	1.46607
0.681	1.46607
0.682	1.46607
0.683	1.46571
0.684	1.46571
0.685	1.46607
0.686	1.46571
0.687	1.46571
0.688	1.46571
0.689	1.46571
0.69	1.46536
0.691	1.46571
0.692	1.46571
0.693	1.46536
0.694	1.46536
0.695	1.46536
0.696	1.465
0.697	1.465
0.698	1.465
0.699	1.465
0.7	1.46464
0.701	1.46464
0.702	1.46464
0.703	1.46464
0.704	1.465
0.705	1.465
0.706	1.46429
0.707	1.46429
0.708	1.46429
0.709	1.46429
0.71	1.46429
0.711	1.46429
0.712	1.46393
0.713	1.46393
0.714	1.46393
0.715	1.46393
0.716	1.46393
0.717	1.46393
0.718	1.46393
0.719	1.46357
0.72	1.46357
0.721	1.46357
0.722	1.46321
0.723	1.46321
0.724	1.46321
0.725	1.46286
0.726	1.46286
0.727	1.46286
0.728	1.4625
0.729	1.46286
0.73	1.46286
0.731	1.4625
0.732	1.4625
0.733	1.46214
0.734	1.46214
0.735	1.46214
0.736	1.4625
0.737	1.46214
0.738	1.46179
0.739	1.46179
0.74	1.46179
0.741	1.46179
0.742	1.46179
0.743	1.46179
0.744	1.46143
0.745	1.46143
0.746	1.46143
0.747	1.46107
0.748	1.46107
0.749	1.46143
0.75	1.46107
0.751	1.46071
0.752	1.46107
0.753	1.46071
0.754	1.46071
0.755	1.46071
0.756	1.46071
0.757	1.46036
0.758	1.46036
0.759	1.46036
0.76	1.46036
0.761	1.46036
0.762	1.46036
0.763	1.46
0.764	1.46
0.765	1.46
0.766	1.46
0.767	1.45964
0.768	1.46
0.769	1.46
0.77	1.45964
0.771	1.45929
0.772	1.45929
0.773	1.45893
0.774	1.45929
0.775	1.45929
0.776	1.45893
0.777	1.45893
0.778	1.45893
0.779	1.45893
0.78	1.45893
0.781	1.45893
0.782	1.45857
0.783	1.45857
0.784	1.45857
0.785	1.45857
0.786	1.45821
0.787	1.45857
0.788	1.45857
0.789	1.45821
0.79	1.45821
0.791	1.45821
0.792	1.45786
0.793	1.45821
0.794	1.45821
0.795	1.45786
0.796	1.45786
0.797	1.45786
0.798	1.4575
0.799	1.4575
0.8	1.4575
0.801	1.4575
0.802	1.4575
0.803	1.4575
0.804	1.4575
0.805	1.45714
0.806	1.45714
0.807	1.4575
0.808	1.45714
0.809	1.45714
0.81	1.45714
0.811	1.45714
0.812	1.45714
0.813	1.45714
0.814	1.45679
0.815	1.45679
0.816	1.45679
0.817	1.45679
0.818	1.45679
0.819	1.45786
0.82	1.45786
0.821	1.4575
0.822	1.4575
0.823	1.45714
0.824	1.45714
0.825	1.45714
0.826	1.45714
0.827	1.45679
0.828	1.45679
0.829	1.45679
0.83	1.45679
0.831	1.45643
0.832	1.45679
0.833	1.45679
0.834	1.45643
0.835	1.45643
0.836	1.45643
0.837	1.45643
0.838	1.45643
0.839	1.45643
0.84	1.45643
0.841	1.45643
0.842	1.45643
0.843	1.45643
0.844	1.45643
0.845	1.45643
0.846	1.45643
0.847	1.45607
0.848	1.45643
0.849	1.45643
0.85	1.45607
0.851	1.45643
0.852	1.45643
0.853	1.45607
0.854	1.45607
0.855	1.45607
0.856	1.45607
0.857	1.45607
0.858	1.45643
0.859	1.45607
0.86	1.45607
0.861	1.45607
0.862	1.45607
0.863	1.45607
0.864	1.45607
0.865	1.45607
0.866	1.45607
0.867	1.45607
0.868	1.45607
0.869	1.45607
0.87	1.45643
0.871	1.45643
0.872	1.45607
0.873	1.45607
0.874	1.45607
0.875	1.45607
0.876	1.45607
0.877	1.45607
0.878	1.45607
0.879	1.45607
0.88	1.45607
0.881	1.45607
0.882	1.45607
0.883	1.45643
0.884	1.45643
0.885	1.45607
0.886	1.45643
0.887	1.45643
0.888	1.45643
0.889	1.45643
0.89	1.45643
0.891	1.45643
0.892	1.45643
0.893	1.45643
0.894	1.45643
0.895	1.45643
0.896	1.45679
0.897	1.45679
0.898	1.45679
0.899	1.45679
0.9	1.45679
0.901	1.45679
0.902	1.45679
0.903	1.45679
0.904	1.45679
0.905	1.45679
0.906	1.45714
0.907	1.45679
0.908	1.45714
0.909	1.45714
0.91	1.45714
0.911	1.45714
0.912	1.45714
0.913	1.45714
0.914	1.45714
0.915	1.4575
0.916	1.4575
0.917	1.4575
0.918	1.4575
0.919	1.4575
0.92	1.4575
0.921	1.45786
0.922	1.45821
0.923	1.45786
0.924	1.45821
0.925	1.45786
0.926	1.45821
0.927	1.45821
0.928	1.45821
0.929	1.45857
0.93	1.45821
0.931	1.45857
0.932	1.45857
0.933	1.45857
0.934	1.45893
0.935	1.45893
0.936	1.45857
0.937	1.45893
0.938	1.45893
0.939	1.45893
0.94	1.45929
0.941	1.45929
0.942	1.45929
0.943	1.45929
0.944	1.45929
0.945	1.45964
0.946	1.45964
0.947	1.46
0.948	1.46
0.949	1.45964
0.95	1.46
0.951	1.46
0.952	1.46
0.953	1.46036
0.954	1.46036
0.955	1.46036
0.956	1.46071
0.957	1.46071
0.958	1.46071
0.959	1.46071
0.96	1.46143
0.961	1.46143
0.962	1.46143
0.963	1.46143
0.964	1.46143
0.965	1.46143
0.966	1.46179
0.967	1.46179
0.968	1.46179
0.969	1.46214
0.97	1.46214
0.971	1.46214
0.972	1.4625
0.973	1.46286
0.974	1.46286
0.975	1.46286
0.976	1.46286
0.977	1.46321
0.978	1.46286
0.979	1.46321
0.98	1.46321
0.981	1.46321
0.982	1.46357
0.983	1.46357
0.984	1.46357
0.985	1.46429
0.986	1.46429
0.987	1.46429
0.988	1.46464
0.989	1.46464
0.99	1.46464
0.991	1.465
0.992	1.465
0.993	1.46536
0.994	1.46536
0.995	1.46536
0.996	1.46571
0.997	1.46571
0.998	1.46607
0.999	1.46643
1	1.46607
1.001	1.46643
1.002	1.46679
1.003	1.46679
1.004	1.46679
1.005	1.46714
1.006	1.46714
1.007	1.4675
1.008	1.4675
1.009	1.46786
1.01	1.46786
1.011	1.46857
1.012	1.46857
1.013	1.46857
1.014	1.46857
1.015	1.46893
1.016	1.46893
1.017	1.46929
1.018	1.46964
1.019	1.46964
1.02	1.47
1.021	1.47
1.022	1.47036
1.023	1.47036
1.024	1.47071
1.025	1.47107
1.026	1.47107
1.027	1.47107
1.028	1.47143
1.029	1.47143
1.03	1.47179
1.031	1.47214
1.032	1.47214
1.033	1.4725
1.034	1.4725
1.035	1.4725
1.036	1.47286
1.037	1.47321
1.038	1.47357
1.039	1.47357
1.04	1.47357
1.041	1.47393
1.042	1.47393
1.043	1.47429
1.044	1.47464
1.045	1.47429
1.046	1.47464
1.047	1.475
1.048	1.475
1.049	1.47571
1.05	1.47607
1.051	1.47607
1.052	1.47643
1.053	1.47643
1.054	1.47679
1.055	1.47679
1.056	1.47714
1.057	1.47714
1.058	1.4775
1.059	1.47786
1.06	1.47821
1.061	1.47821
1.062	1.47857
1.063	1.47893
1.064	1.47893
1.065	1.47929
1.066	1.47929
1.067	1.47964
1.068	1.48
1.069	1.48036
1.07	1.48036
1.071	1.48071
1.072	1.48107
1.073	1.48143
1.074	1.48143
1.075	1.48214
1.076	1.48214
1.077	1.48214
1.078	1.4825
1.079	1.48286
1.08	1.48286
1.081	1.48321
1.082	1.48357
1.083	1.48393
1.084	1.48429
1.085	1.48429
1.086	1.48464
1.087	1.485
1.088	1.48536
1.089	1.48571
1.09	1.48571
1.091	1.48607
1.092	1.48607
1.093	1.48643
1.094	1.48679
1.095	1.4875
1.096	1.48714
1.097	1.4875
1.098	1.48786
1.099	1.48821
1.1	1.48857
1.101	1.48893
1.102	1.48929
1.103	1.48929
1.104	1.48964
1.105	1.49
1.106	1.49036
1.107	1.49071
1.108	1.49107
1.109	1.49107
1.11	1.49143
1.111	1.49179
1.112	1.49179
1.113	1.4925
1.114	1.49286
1.115	1.49286
1.116	1.49321
1.117	1.49357
1.118	1.49393
1.119	1.49429
1.12	1.49464
1.121	1.495
1.122	1.495
1.123	1.49536
1.124	1.49571
1.125	1.49607
1.126	1.49643
1.127	1.49679
1.128	1.49714
1.129	1.4975
1.13	1.49786
1.131	1.49786
1.132	1.49821
1.133	1.49893
1.134	1.49929
1.135	1.49929
1.136	1.49964
1.137	1.5
1.138	1.50036
1.139	1.50107
1.14	1.50143
1.141	1.50143
1.142	1.50179
1.143	1.5025
1.144	1.5025
1.145	1.50286
1.146	1.50321
1.147	1.50357
1.148	1.50393
1.149	1.50429
1.15	1.50464
1.151	1.50464
1.152	1.50536
1.153	1.50571
1.154	1.50607
1.155	1.50643
1.156	1.50679
1.157	1.50714
1.158	1.5075
1.159	1.50821
1.16	1.50821
1.161	1.50857
1.162	1.50929
1.163	1.50964
1.164	1.51
1.165	1.51071
1.166	1.51071
1.167	1.51107
1.168	1.51143
1.169	1.51179
1.17	1.51214
1.171	1.51286
1.172	1.51321
1.173	1.51321
1.174	1.51393
1.175	1.51429
1.176	1.51464
1.177	1.515
1.178	1.51571
1.179	1.51607
1.18	1.51643
1.181	1.51679
1.182	1.51714
1.183	1.5175
1.184	1.51786
1.185	1.51821
1.186	1.51857
1.187	1.51893
1.188	1.51964
1.189	1.52
1.19	1.52036
1.191	1.52107
1.192	1.52107
1.193	1.52179
1.194	1.52214
1.195	1.5225
1.196	1.52286
1.197	1.52357
1.198	1.52393
1.199	1.52429
1.2	1.52464
1.201	1.52536
1.202	1.52571
1.203	1.52643
1.204	1.52714
1.205	1.52714
1.206	1.5275
1.207	1.52786
1.208	1.52821
1.209	1.52893
1.21	1.52964
1.211	1.52964
1.212	1.53036
1.213	1.53071
1.214	1.53107
1.215	1.53179
1.216	1.5325
1.217	1.53286
1.218	1.53321
1.219	1.53357
1.22	1.53429
1.221	1.53464
1.222	1.535
1.223	1.53571
1.224	1.53607
1.225	1.53679
1.226	1.53714
1.227	1.5375
1.228	1.53857
1.229	1.54
1.23	1.54
1.231	1.54
1.232	1.54036
1.233	1.54107
1.234	1.54143
1.235	1.54179
1.236	1.5425
1.237	1.54286
1.238	1.54357
1.239	1.54429
1.24	1.54464
1.241	1.545
1.242	1.54571
1.243	1.54607
1.244	1.54679
1.245	1.54714
1.246	1.54786
1.247	1.54821
1.248	1.54893
1.249	1.54929
1.25	1.54964
1.251	1.55036
1.252	1.55107
1.253	1.55143
1.254	1.55214
1.255	1.55286
1.256	1.55321
1.257	1.55393
1.258	1.55429
1.259	1.555
1.26	1.55571
1.261	1.55607
1.262	1.55643
1.263	1.55714
1.264	1.5575
1.265	1.55821
1.266	1.55893
1.267	1.55964
1.268	1.56036
1.269	1.56071
1.27	1.56143
1.271	1.56214
1.272	1.5625
1.273	1.56321
1.274	1.56393
1.275	1.56429
1.276	1.565
1.277	1.56571
1.278	1.56643
1.279	1.56714
1.28	1.56786
1.281	1.56857
1.282	1.56893
1.283	1.56964
1.284	1.57
1.285	1.57071
1.286	1.57143
1.287	1.57214
1.288	1.5725
1.289	1.57321
1.29	1.57393
1.291	1.57464
1.292	1.57536
1.293	1.57643
1.294	1.57679
1.295	1.5775
1.296	1.57786
1.297	1.57857
1.298	1.57929
1.299	1.58036
1.3	1.58071
1.301	1.58143
1.302	1.58214
1.303	1.58286
1.304	1.58357
1.305	1.58429
1.306	1.585
1.307	1.58571
1.308	1.58643
1.309	1.58714
1.31	1.58786
1.311	1.58857
1.312	1.58929
1.313	1.59
1.314	1.59071
1.315	1.59179
1.316	1.5925
1.317	1.59286
1.318	1.59393
1.319	1.595
1.32	1.59536
1.321	1.59607
1.322	1.59679
1.323	1.5975
1.324	1.59821
1.325	1.59929
1.326	1.6
1.327	1.60071
1.328	1.60179
1.329	1.60214
1.33	1.60321
1.331	1.60429
1.332	1.605
1.333	1.60536
1.334	1.60643
1.335	1.60714
1.336	1.60786
1.337	1.60893
1.338	1.60964
1.339	1.61036
1.34	1.61143
1.341	1.61214
1.342	1.61286
1.343	1.61393
1.344	1.615
1.345	1.61571
1.346	1.61643
1.347	1.6175
1.348	1.61821
1.349	1.61893
1.35	1.62036
1.351	1.62143
1.352	1.62179
1.353	1.62286
1.354	1.62393
1.355	1.62464
1.356	1.62571
1.357	1.62679
1.358	1.6275
1.359	1.62821
1.36	1.62929
1.361	1.63036
1.362	1.63107
1.363	1.63214
1.364	1.63321
1.365	1.63393
1.366	1.635
1.367	1.63607
1.368	1.63714
1.369	1.63821
1.37	1.63929
1.371	1.64036
1.372	1.64107
1.373	1.64214
1.374	1.64321
1.375	1.64429
1.376	1.64536
1.377	1.64643
1.378	1.6475
1.379	1.64857
1.38	1.64964
1.381	1.65071
1.382	1.65214
1.383	1.65321
1.384	1.65393
1.385	1.655
1.386	1.65607
1.387	1.65714
1.388	1.65857
1.389	1.65964
1.39	1.66107
1.391	1.66179
1.392	1.66286
1.393	1.66429
1.394	1.66536
1.395	1.66679
1.396	1.66786
1.397	1.66893
1.398	1.67036
1.399	1.67143
1.4	1.6725
1.401	1.67357
1.402	1.675
1.403	1.67607
1.404	1.6775
1.405	1.67857
1.406	1.68
1.407	1.68107
1.408	1.6825
1.409	1.68393
1.41	1.685
1.411	1.68643
1.412	1.68786
1.413	1.68893
1.414	1.69036
1.415	1.69179
1.416	1.69286
1.417	1.69429
1.418	1.69571
1.419	1.69679
1.42	1.69821
1.421	1.7
1.422	1.70107
1.423	1.7025
1.424	1.70393
1.425	1.70536
1.426	1.70679
1.427	1.70857
1.428	1.71
1.429	1.71107
1.43	1.71286
1.431	1.71429
1.432	1.71571
1.433	1.7175
1.434	1.71929
1.435	1.72071
1.436	1.72214
1.437	1.72357
1.438	1.725
1.439	1.72643
1.44	1.72821
1.441	1.73
1.442	1.73107
1.443	1.73286
1.444	1.73464
1.445	1.73607
1.446	1.73786
1.447	1.73964
1.448	1.74107
1.449	1.74286
1.45	1.74429
1.451	1.74607
1.452	1.74786
1.453	1.74964
1.454	1.75143
1.455	1.75286
1.456	1.75464
1.457	1.75679
1.458	1.75857
1.459	1.76036
1.46	1.76214
1.461	1.76393
1.462	1.76571
1.463	1.7675
1.464	1.76929
1.465	1.77143
1.466	1.77321
1.467	1.77536
1.468	1.77714
1.469	1.77893
1.47	1.78107
1.471	1.78286
1.472	1.78536
1.473	1.78714
1.474	1.78893
1.475	1.79107
1.476	1.79321
1.477	1.795
1.478	1.79714
1.479	1.79929
1.48	1.80143
1.481	1.80357
1.482	1.80571
1.483	1.8075
1.484	1.81
1.485	1.81214
1.486	1.81429
1.487	1.81643
1.488	1.81857
1.489	1.82071
1.49	1.82321
1.491	1.82571
1.492	1.82786
1.493	1.83
1.494	1.83214
1.495	1.83464
1.496	1.83679
1.497	1.83929
1.498	1.84179
1.499	1.84393
1.5	1.84643
1.501	1.84893
1.502	1.85143
1.503	1.85393
1.504	1.85643
1.505	1.85893
1.506	1.86143
1.507	1.86393
1.508	1.86643
1.509	1.86893
1.51	1.87179
1.511	1.87429
1.512	1.87643
1.513	1.87929
1.514	1.88179
1.515	1.88429
1.516	1.88714
1.517	1.89
1.518	1.8925
1.519	1.89536
1.52	1.89786
1.521	1.90071
1.522	1.90357
1.523	1.90679
1.524	1.90964
1.525	1.91214
1.526	1.91536
1.527	1.91786
1.528	1.92071
1.529	1.92393
1.53	1.92679
1.531	1.92964
1.532	1.9325
1.533	1.93571
1.534	1.93857
1.535	1.94179
1.536	1.945
1.537	1.94821
1.538	1.95107
1.539	1.95393
1.54	1.9575
1.541	1.96036
1.542	1.96357
1.543	1.96679
1.544	1.97
1.545	1.97321
1.546	1.97643
1.547	1.97964
1.548	1.98321
1.549	1.98679
1.55	1.99
1.551	1.99321
1.552	1.99643
1.553	2
1.554	2.00321
1.555	2.00679
1.556	2.01036
1.557	2.01357
1.558	2.01714
1.559	2.02071
1.56	2.02393
1.561	2.02786
1.562	2.03179
1.563	2.035
1.564	2.03857
1.565	2.04214
1.566	2.04607
1.567	2.04964
1.568	2.05357
1.569	2.05714
1.57	2.06071
1.571	2.06464
1.572	2.06857
1.573	2.07214
1.574	2.07643
1.575	2.08036
1.576	2.08393
1.577	2.08821
1.578	2.09214
1.579	2.09607
1.58	2.1
1.581	2.10429
1.582	2.10857
1.583	2.1125
1.584	2.11679
1.585	2.12071
1.586	2.125
1.587	2.12964
1.588	2.13393
1.589	2.13786
1.59	2.14214
1.591	2.14643
1.592	2.15036
1.593	2.155
1.594	2.15929
1.595	2.16321
1.596	2.16786
1.597	2.1725
1.598	2.17679
1.599	2.18107
1.6	2.15607
1.599	2.08821
1.598	2.03821
1.597	1.99714
1.596	1.96179
1.595	1.92964
1.594	1.9
1.593	1.87286
1.592	1.84714
1.591	1.8225
1.59	1.79929
1.589	1.77714
1.588	1.75571
1.587	1.73464
1.586	1.71464
1.585	1.69536
1.584	1.67607
1.583	1.6575
1.582	1.64
1.581	1.62214
1.58	1.605
1.579	1.58893
1.578	1.5725
1.577	1.55607
1.576	1.54071
1.575	1.525
1.574	1.50964
1.573	1.49464
1.572	1.48036
1.571	1.46571
1.57	1.45179
1.569	1.43821
1.568	1.42429
1.567	1.41071
1.566	1.3975
1.565	1.38429
1.564	1.37107
1.563	1.35857
1.562	1.34607
1.561	1.33321
1.56	1.32107
1.559	1.30893
1.558	1.29714
1.557	1.28536
1.556	1.27357
1.555	1.26214
1.554	1.25036
1.553	1.23929
1.552	1.22821
1.551	1.21714
1.55	1.20607
1.549	1.195
1.548	1.18393
1.547	1.17393
1.546	1.16321
1.545	1.1525
1.544	1.1425
1.543	1.13214
1.542	1.12143
1.541	1.11143
1.54	1.10143
1.539	1.09143
1.538	1.08143
1.537	1.07143
1.536	1.06143
1.535	1.05179
1.534	1.04214
1.533	1.0325
1.532	1.02321
1.531	1.01393
1.53	1.00429
1.529	0.994643
1.528	0.985714
1.527	0.976071
1.526	0.967143
1.525	0.958214
1.524	0.948929
1.523	0.939286
1.522	0.930714
1.521	0.921786
1.52	0.912857
1.519	0.903929
1.518	0.895357
1.517	0.886786
1.516	0.877857
1.515	0.869286
1.514	0.860714
1.513	0.851786
1.512	0.843571
1.511	0.835
1.51	0.826071
1.509	0.817857
1.508	0.809286
1.507	0.801071
1.506	0.792857
1.505	0.784643
1.504	0.776071
1.503	0.767857
1.502	0.76
1.501	0.751786
1.5	0.743571
1.499	0.736071
1.498	0.7275
1.497	0.719643
1.496	0.711786
1.495	0.703571
1.494	0.695714
1.493	0.688214
1.492	0.680357
1.491	0.672143
1.49	0.664286
1.489	0.656786
1.488	0.649286
1.487	0.641429
1.486	0.633929
1.485	0.626071
1.484	0.618214
1.483	0.611071
1.482	0.603214
1.481	0.596071
1.48	0.588571
1.479	0.581071
1.478	0.573571
1.477	0.566429
1.476	0.558929
1.475	0.551786
1.474	0.544643
1.473	0.537143
1.472	0.529643
1.471	0.5225
1.47	0.515357
1.469	0.508214
1.468	0.501071
1.467	0.494286
1.466	0.487143
1.465	0.48
1.464	0.473571
1.463	0.466429
1.462	0.459643
1.461	0.452857
1.46	0.445714
1.459	0.438929
1.458	0.431786
1.457	0.425
1.456	0.418571
1.455	0.411786
1.454	0.405357
1.453	0.398571
1.452	0.391786
1.451	0.385357
1.45	0.378571
1.449	0.372143
1.448	0.365714
1.447	0.358929
1.446	0.352429
1.445	0.346
1.444	0.3395
1.443	0.33325
1.442	0.327071
1.441	0.32075
1.44	0.31425
1.439	0.308
1.438	0.301857
1.437	0.2955
1.436	0.289214
1.435	0.283393
1.434	0.276857
1.433	0.270393
1.432	0.2645
1.431	0.258071
1.43	0.252071
1.429	0.246179
1.428	0.240179
1.427	0.234
1.426	0.228071
1.425	0.222179
1.424	0.216071
1.423	0.21025
1.422	0.204607
1.421	0.198429
1.42	0.192571
1.419	0.186964
1.418	0.181
1.417	0.17525
1.416	0.169607
1.415	0.163786
1.414	0.158
1.413	0.152214
1.412	0.146464
1.411	0.140964
1.41	0.135286
1.409	0.129821
1.408	0.124286
1.407	0.118607
1.406	0.113214
1.405	0.107571
1.404	0.101929
1.403	0.0967143
1.402	0.0909643
1.401	0.0853571
1.4	0.0799643
1.399	0.0746429
1.398	0.0691786
1.397	0.0637857
1.396	0.0584286
1.395	0.0528214
1.394	0.0475714
1.393	0.0422143
1.392	0.0369643
1.391	0.0316393
1.39	0.0265357
1.389	0.0211464
1.388	0.0157286
1.387	0.0106393
1.386	0.00543214
1.385	0.000165643
1.384	-0.00493929
1.383	-0.010325
1.382	-0.0156571
1.381	-0.0208071
1.38	-0.0260429
1.379	-0.0311929
1.378	-0.03625
1.377	-0.04125
1.376	-0.0465
1.375	-0.0515714
1.374	-0.0565
1.373	-0.0614643
1.372	-0.0666071
1.371	-0.0712857
1.37	-0.0766429
1.369	-0.08175
1.368	-0.0865357
1.367	-0.0915714
1.366	-0.0964286
1.365	-0.10125
1.364	-0.106179
1.363	-0.111286
1.362	-0.116036
1.361	-0.120893
1.36	-0.125643
1.359	-0.130607
1.358	-0.135214
1.357	-0.140393
1.356	-0.145357
1.355	-0.149857
1.354	-0.15475
1.353	-0.159714
1.352	-0.164143
1.351	-0.169071
1.35	-0.173893
1.349	-0.178464
1.348	-0.183286
1.347	-0.187893
1.346	-0.192536
1.345	-0.197214
1.344	-0.202107
1.343	-0.206786
1.342	-0.211286
1.341	-0.215964
1.34	-0.220714
1.339	-0.224929
1.338	-0.229571
1.337	-0.234321
1.336	-0.238643
1.335	-0.243214
1.334	-0.247714
1.333	-0.252214
1.332	-0.25675
1.331	-0.261536
1.33	-0.266071
1.329	-0.2705
1.328	-0.275036
1.327	-0.279393
1.326	-0.283643
1.325	-0.288286
1.324	-0.29275
1.323	-0.297071
1.322	-0.301536
1.321	-0.306036
1.32	-0.310179
1.319	-0.314679
1.318	-0.319286
1.317	-0.323607
1.316	-0.327679
1.315	-0.332
1.314	-0.336393
1.313	-0.340643
1.312	-0.345
1.311	-0.349286
1.31	-0.353429
1.309	-0.357857
1.308	-0.362143
1.307	-0.366071
1.306	-0.370357
1.305	-0.374643
1.304	-0.378571
1.303	-0.382857
1.302	-0.386786
1.301	-0.391071
1.3	-0.395357
1.299	-0.399643
1.298	-0.403571
1.297	-0.4075
1.296	-0.411786
1.295	-0.415714
1.294	-0.419643
1.293	-0.423929
1.292	-0.428214
1.291	-0.432143
1.29	-0.436071
1.289	-0.44
1.288	-0.443929
1.287	-0.447857
1.286	-0.451786
1.285	-0.455714
1.284	-0.459643
1.283	-0.463571
1.282	-0.4675
1.281	-0.471429
1.28	-0.475714
1.279	-0.479643
1.278	-0.483214
1.277	-0.487143
1.276	-0.491071
1.275	-0.494643
1.274	-0.498571
1.273	-0.5025
1.272	-0.506071
1.271	-0.509643
1.27	-0.513571
1.269	-0.517143
1.268	-0.520714
1.267	-0.525
1.266	-0.528929
1.265	-0.532143
1.264	-0.536071
1.263	-0.539643
1.262	-0.543214
1.261	-0.547143
1.26	-0.550714
1.259	-0.554286
1.258	-0.557857
1.257	-0.561429
1.256	-0.565
1.255	-0.568571
1.254	-0.5725
1.253	-0.575714
1.252	-0.579643
1.251	-0.583214
1.25	-0.586429
1.249	-0.59
1.248	-0.593571
1.247	-0.597143
1.246	-0.600357
1.245	-0.603929
1.244	-0.6075
1.243	-0.610357
1.242	-0.614286
1.241	-0.617857
1.24	-0.621071
1.239	-0.624643
1.238	-0.627857
1.237	-0.631429
1.236	-0.634643
1.235	-0.637857
1.234	-0.641429
1.233	-0.644286
1.232	-0.647857
1.231	-0.651071
1.23	-0.653929
1.229	-0.658214
1.228	-0.661786
1.227	-0.664643
1.226	-0.667857
1.225	-0.671071
1.224	-0.673929
1.223	-0.677143
1.222	-0.680714
1.221	-0.683571
1.22	-0.686786
1.219	-0.69
1.218	-0.692857
1.217	-0.695714
1.216	-0.699286
1.215	-0.702143
1.214	-0.705357
1.213	-0.708571
1.212	-0.711429
1.211	-0.714286
1.21	-0.7175
1.209	-0.720357
1.208	-0.723214
1.207	-0.726429
1.206	-0.729286
1.205	-0.732143
1.204	-0.735
1.203	-0.738214
1.202	-0.741071
[truncated: 1,201 more rows]

## Sheet: sr_0.04
U	I
0	-3.84286
0.001	-3.74643
0.002	-3.65
0.003	-3.5675
0.004	-3.49107
0.005	-3.42071
0.006	-3.35393
0.007	-3.29143
0.008	-3.23214
0.009	-3.17536
0.01	-3.12107
0.011	-3.06857
0.012	-3.01821
0.013	-2.96964
0.014	-2.9225
0.015	-2.87714
0.016	-2.83286
0.017	-2.78964
0.018	-2.74786
0.019	-2.70679
0.02	-2.66679
0.021	-2.62786
0.022	-2.58964
0.023	-2.5525
0.024	-2.51571
0.025	-2.48
0.026	-2.44464
0.027	-2.41036
0.028	-2.37643
0.029	-2.34321
0.03	-2.31036
0.031	-2.27821
0.032	-2.24643
0.033	-2.215
0.034	-2.18464
0.035	-2.15429
0.036	-2.12429
0.037	-2.095
0.038	-2.06571
0.039	-2.03714
0.04	-2.00893
0.041	-1.98071
0.042	-1.95321
0.043	-1.92607
0.044	-1.89929
0.045	-1.8725
0.046	-1.84607
0.047	-1.82036
0.048	-1.79429
0.049	-1.76893
0.05	-1.74393
0.051	-1.71857
0.052	-1.69357
0.053	-1.66964
0.054	-1.64536
0.055	-1.62143
0.056	-1.59786
0.057	-1.57429
0.058	-1.55107
0.059	-1.52786
0.06	-1.505
0.061	-1.4825
0.062	-1.46
0.063	-1.43786
0.064	-1.41536
0.065	-1.39321
0.066	-1.37179
0.067	-1.35
0.068	-1.32857
0.069	-1.3075
0.07	-1.28607
0.071	-1.265
0.072	-1.24464
0.073	-1.22393
0.074	-1.20357
0.075	-1.18357
0.076	-1.16321
0.077	-1.14286
0.078	-1.12321
0.079	-1.10357
0.08	-1.08393
0.081	-1.06464
0.082	-1.04536
0.083	-1.02607
0.084	-1.00679
0.085	-0.988214
0.086	-0.969286
0.087	-0.950714
0.088	-0.932143
0.089	-0.913929
0.09	-0.895
0.091	-0.877143
0.092	-0.858929
0.093	-0.841071
0.094	-0.822857
0.095	-0.805357
0.096	-0.7875
0.097	-0.77
0.098	-0.752857
0.099	-0.735357
0.1	-0.717857
0.101	-0.701071
0.102	-0.683571
0.103	-0.666429
0.104	-0.649643
0.105	-0.632857
0.106	-0.616429
0.107	-0.6
0.108	-0.583571
0.109	-0.566786
0.11	-0.550714
0.111	-0.534643
0.112	-0.518571
0.113	-0.5025
0.114	-0.486786
0.115	-0.470357
0.116	-0.454286
0.117	-0.439286
0.118	-0.423571
0.119	-0.407857
0.12	-0.392857
0.121	-0.377143
0.122	-0.362143
0.123	-0.346929
0.124	-0.331821
0.125	-0.316857
0.126	-0.301821
0.127	-0.286893
0.128	-0.271929
0.129	-0.257
0.13	-0.242714
0.131	-0.228143
0.132	-0.21375
0.133	-0.199571
0.134	-0.185
0.135	-0.170536
0.136	-0.156536
0.137	-0.142464
0.138	-0.128393
0.139	-0.114393
0.14	-0.100393
0.141	-0.0863214
0.142	-0.0725357
0.143	-0.0590714
0.144	-0.0453571
0.145	-0.0317714
0.146	-0.0184679
0.147	-0.00482143
0.148	0.00894643
0.149	0.0220143
0.15	0.0353
0.151	0.0485
0.152	0.0614286
0.153	0.0745714
0.154	0.0880357
0.155	0.100821
0.156	0.113536
0.157	0.126107
0.158	0.13875
0.159	0.151286
0.16	0.16425
0.161	0.176929
0.162	0.189036
0.163	0.201321
0.164	0.213786
0.165	0.226071
0.166	0.238607
0.167	0.250964
0.168	0.262964
0.169	0.275071
0.17	0.287036
0.171	0.299071
0.172	0.311036
0.173	0.323
0.174	0.33475
0.175	0.346286
0.176	0.358214
0.177	0.37
0.178	0.381429
0.179	0.393214
0.18	0.405
0.181	0.416071
0.182	0.4275
0.183	0.438929
0.184	0.45
0.185	0.461429
0.186	0.4725
0.187	0.483571
0.188	0.494643
0.189	0.505714
0.19	0.516429
0.191	0.5275
0.192	0.538571
0.193	0.549643
0.194	0.56
0.195	0.571071
0.196	0.581786
0.197	0.592143
0.198	0.602857
0.199	0.613571
0.2	0.623929
0.201	0.634286
0.202	0.644643
0.203	0.655
0.204	0.665357
0.205	0.676071
0.206	0.686429
0.207	0.696071
0.208	0.706429
0.209	0.716429
0.21	0.726071
0.211	0.736071
0.212	0.746429
0.213	0.756071
0.214	0.765714
0.215	0.775357
0.216	0.785
0.217	0.795
0.218	0.804643
0.219	0.814286
0.22	0.823929
0.221	0.833571
0.222	0.843214
0.223	0.852143
0.224	0.862143
0.225	0.871429
0.226	0.880357
0.227	0.89
0.228	0.899286
0.229	0.907857
0.23	0.9175
0.231	0.926786
0.232	0.935714
0.233	0.944643
0.234	0.953571
0.235	0.9625
0.236	0.971429
0.237	0.980357
0.238	0.989286
0.239	0.997857
0.24	1.00679
0.241	1.01536
0.242	1.02393
0.243	1.03286
0.244	1.04143
0.245	1.04964
0.246	1.05857
0.247	1.06679
0.248	1.075
0.249	1.08357
0.25	1.09214
0.251	1.10036
0.252	1.10893
0.253	1.11714
0.254	1.12536
0.255	1.13357
0.256	1.14179
0.257	1.15036
0.258	1.15786
0.259	1.16607
0.26	1.17393
0.261	1.18143
0.262	1.18964
0.263	1.19786
0.264	1.20536
0.265	1.21321
0.266	1.22107
0.267	1.22893
0.268	1.23679
0.269	1.24464
0.27	1.25179
0.271	1.25929
0.272	1.26714
0.273	1.27464
0.274	1.28214
0.275	1.28964
0.276	1.29714
0.277	1.30429
0.278	1.31179
0.279	1.31893
0.28	1.32643
0.281	1.33357
0.282	1.34107
0.283	1.34821
0.284	1.35536
0.285	1.3625
0.286	1.36929
0.287	1.37643
0.288	1.38393
0.289	1.39107
0.29	1.39786
0.291	1.40464
0.292	1.41179
0.293	1.41857
0.294	1.42571
0.295	1.43286
0.296	1.43929
0.297	1.44607
0.298	1.45286
0.299	1.45929
0.3	1.46607
0.301	1.47286
0.302	1.47929
0.303	1.48571
0.304	1.4925
0.305	1.49929
0.306	1.50571
0.307	1.51214
0.308	1.51929
0.309	1.525
0.31	1.53143
0.311	1.53786
0.312	1.54393
0.313	1.55036
0.314	1.55679
0.315	1.56286
0.316	1.56893
0.317	1.57536
0.318	1.58143
0.319	1.5875
0.32	1.59393
0.321	1.6
0.322	1.60536
0.323	1.61143
0.324	1.6175
0.325	1.62357
0.326	1.62929
0.327	1.63571
0.328	1.64143
0.329	1.64714
0.33	1.65321
0.331	1.65893
0.332	1.66429
0.333	1.67036
0.334	1.67607
0.335	1.68179
0.336	1.6875
0.337	1.69321
0.338	1.69857
0.339	1.70429
0.34	1.71
0.341	1.71536
0.342	1.72071
0.343	1.72643
0.344	1.73179
0.345	1.73714
0.346	1.74286
0.347	1.74786
0.348	1.75321
0.349	1.75857
0.35	1.76393
0.351	1.76893
0.352	1.77464
0.353	1.78
0.354	1.785
0.355	1.79036
0.356	1.79536
0.357	1.80036
0.358	1.80571
0.359	1.81107
0.36	1.81571
0.361	1.82071
0.362	1.82571
0.363	1.83071
0.364	1.83536
0.365	1.84071
0.366	1.84571
0.367	1.85036
0.368	1.85536
0.369	1.86036
0.37	1.865
0.371	1.87
0.372	1.875
0.373	1.87929
0.374	1.88393
0.375	1.88857
0.376	1.89321
0.377	1.89786
0.378	1.90286
0.379	1.9075
0.38	1.91179
0.381	1.91643
0.382	1.92107
0.383	1.92536
0.384	1.93036
0.385	1.935
0.386	1.93893
0.387	1.94357
0.388	1.94821
0.389	1.9525
0.39	1.95679
0.391	1.96143
0.392	1.96571
0.393	1.97
0.394	1.97429
0.395	1.97857
0.396	1.9825
0.397	1.98714
0.398	1.99143
0.399	1.99536
0.4	1.99964
0.401	2.00393
0.402	2.00786
0.403	2.01214
0.404	2.01643
0.405	2.02
0.406	2.02393
0.407	2.02821
0.408	2.03214
0.409	2.03643
0.41	2.04143
0.411	2.045
0.412	2.04893
0.413	2.0525
0.414	2.05643
0.415	2.06036
0.416	2.06429
0.417	2.06786
0.418	2.07143
0.419	2.07536
0.42	2.07929
0.421	2.08286
0.422	2.08679
0.423	2.09071
0.424	2.09393
0.425	2.0975
0.426	2.10143
0.427	2.105
0.428	2.10821
0.429	2.11214
0.43	2.11571
0.431	2.11893
0.432	2.12286
0.433	2.12643
0.434	2.12964
0.435	2.13357
0.436	2.13714
0.437	2.14036
0.438	2.14393
0.439	2.14714
0.44	2.15071
0.441	2.15393
0.442	2.1575
0.443	2.16071
0.444	2.16393
0.445	2.16714
0.446	2.17036
0.447	2.17357
0.448	2.17714
0.449	2.18071
0.45	2.18357
0.451	2.18679
0.452	2.19
0.453	2.19286
0.454	2.19643
0.455	2.19964
0.456	2.2025
0.457	2.20571
0.458	2.20857
0.459	2.21179
0.46	2.215
0.461	2.21821
0.462	2.22143
0.463	2.22429
0.464	2.22714
0.465	2.23036
0.466	2.23321
0.467	2.23607
0.468	2.23929
0.469	2.24179
0.47	2.245
0.471	2.24786
0.472	2.25071
0.473	2.25357
0.474	2.25679
0.475	2.25929
0.476	2.26214
0.477	2.265
0.478	2.2675
0.479	2.27036
0.48	2.27286
0.481	2.27571
0.482	2.27857
0.483	2.28143
0.484	2.28393
0.485	2.28643
0.486	2.28929
0.487	2.29214
0.488	2.29464
0.489	2.29714
0.49	2.29964
0.491	2.30214
0.492	2.30464
0.493	2.30714
0.494	2.31
0.495	2.3125
0.496	2.315
0.497	2.3175
0.498	2.32
0.499	2.3225
0.5	2.32536
0.501	2.3275
0.502	2.33
0.503	2.33214
0.504	2.33464
0.505	2.33679
0.506	2.33964
0.507	2.34179
0.508	2.34429
0.509	2.34643
0.51	2.34893
0.511	2.35107
0.512	2.35393
0.513	2.35643
0.514	2.35821
0.515	2.36036
0.516	2.3625
0.517	2.36464
0.518	2.36714
0.519	2.36929
0.52	2.37143
0.521	2.37357
0.522	2.37571
0.523	2.37786
0.524	2.38
0.525	2.3825
0.526	2.38464
0.527	2.38679
0.528	2.38857
0.529	2.39071
0.53	2.39286
0.531	2.395
0.532	2.39714
0.533	2.39893
0.534	2.40107
0.535	2.40286
0.536	2.40464
0.537	2.40679
0.538	2.40929
0.539	2.41107
0.54	2.41286
0.541	2.41464
0.542	2.41679
0.543	2.41857
0.544	2.42071
0.545	2.42286
0.546	2.42429
0.547	2.42607
0.548	2.42821
0.549	2.43
0.55	2.43214
0.551	2.43393
0.552	2.43571
0.553	2.4375
0.554	2.43929
0.555	2.44107
0.556	2.4425
0.557	2.44429
0.558	2.44607
0.559	2.44786
0.56	2.44964
0.561	2.45143
0.562	2.45286
0.563	2.455
0.564	2.45679
0.565	2.45821
0.566	2.46
0.567	2.46143
0.568	2.46286
0.569	2.46464
0.57	2.46643
0.571	2.46786
0.572	2.46929
0.573	2.47107
0.574	2.47286
0.575	2.47429
0.576	2.47607
0.577	2.4775
0.578	2.47893
0.579	2.48036
0.58	2.48179
0.581	2.48321
0.582	2.485
0.583	2.48643
0.584	2.48786
0.585	2.48929
0.586	2.49071
0.587	2.4925
0.588	2.49393
0.589	2.49571
0.59	2.49714
0.591	2.49821
0.592	2.49964
0.593	2.50107
0.594	2.50214
0.595	2.50357
0.596	2.50536
0.597	2.50607
0.598	2.50786
0.599	2.50893
0.6	2.51036
0.601	2.51179
0.602	2.51357
0.603	2.51464
0.604	2.51571
0.605	2.51714
0.606	2.51821
0.607	2.51964
0.608	2.52107
0.609	2.52214
0.61	2.52321
0.611	2.52429
0.612	2.52536
0.613	2.52679
0.614	2.52821
0.615	2.53
0.616	2.53071
0.617	2.53179
0.618	2.53286
0.619	2.53393
0.62	2.535
0.621	2.53607
0.622	2.5375
0.623	2.53821
0.624	2.53964
0.625	2.54071
0.626	2.54179
0.627	2.54286
0.628	2.54429
0.629	2.545
0.63	2.54607
0.631	2.54714
0.632	2.54821
0.633	2.54929
0.634	2.55036
0.635	2.55143
0.636	2.55214
0.637	2.55321
0.638	2.55429
0.639	2.555
0.64	2.55643
0.641	2.55714
0.642	2.55786
0.643	2.55893
0.644	2.55964
0.645	2.56036
0.646	2.56143
0.647	2.56286
0.648	2.56357
0.649	2.56429
0.65	2.56536
0.651	2.56607
0.652	2.56679
0.653	2.56786
0.654	2.56857
0.655	2.56929
0.656	2.57036
0.657	2.57107
0.658	2.57179
0.659	2.57286
0.66	2.57393
0.661	2.57429
0.662	2.57536
0.663	2.57607
0.664	2.57643
0.665	2.5775
0.666	2.57857
0.667	2.57929
0.668	2.58
0.669	2.58071
0.67	2.58143
0.671	2.58179
0.672	2.58286
0.673	2.58321
0.674	2.58393
0.675	2.58464
0.676	2.58536
0.677	2.58607
0.678	2.58714
0.679	2.58786
0.68	2.58821
0.681	2.58857
0.682	2.58929
0.683	2.58964
0.684	2.59036
0.685	2.59143
0.686	2.59179
0.687	2.59214
0.688	2.59286
0.689	2.59357
0.69	2.59393
0.691	2.595
0.692	2.59571
0.693	2.59571
0.694	2.59679
0.695	2.59714
0.696	2.59786
0.697	2.59821
0.698	2.59893
0.699	2.59929
0.7	2.59964
0.701	2.60036
0.702	2.60107
0.703	2.60143
0.704	2.60214
0.705	2.60286
0.706	2.60286
0.707	2.60357
0.708	2.60393
0.709	2.60429
0.71	2.60464
0.711	2.60536
0.712	2.60571
0.713	2.60607
0.714	2.60643
0.715	2.60679
0.716	2.6075
0.717	2.60821
0.718	2.60857
0.719	2.60857
0.72	2.60893
0.721	2.60929
0.722	2.60964
0.723	2.61
0.724	2.61036
0.725	2.61071
0.726	2.61107
0.727	2.61143
0.728	2.61143
0.729	2.61179
0.73	2.61286
0.731	2.61286
0.732	2.61321
0.733	2.61357
0.734	2.61393
0.735	2.61429
0.736	2.61464
0.737	2.615
0.738	2.615
0.739	2.61536
0.74	2.61536
0.741	2.61571
0.742	2.61607
0.743	2.61679
0.744	2.61643
0.745	2.61679
0.746	2.61714
0.747	2.6175
0.748	2.6175
0.749	2.61786
0.75	2.61821
0.751	2.61821
0.752	2.61857
0.753	2.61857
0.754	2.61893
0.755	2.61929
0.756	2.61964
0.757	2.61929
0.758	2.61964
0.759	2.62
0.76	2.62
0.761	2.62
0.762	2.62071
0.763	2.62071
0.764	2.62107
0.765	2.62107
0.766	2.62107
0.767	2.62107
0.768	2.62179
0.769	2.62179
0.77	2.62179
0.771	2.62179
0.772	2.62179
0.773	2.62214
0.774	2.62214
0.775	2.6225
0.776	2.6225
0.777	2.6225
0.778	2.6225
0.779	2.62286
0.78	2.62286
0.781	2.62321
0.782	2.62321
0.783	2.62321
0.784	2.62321
0.785	2.62321
0.786	2.62321
0.787	2.62321
0.788	2.62357
0.789	2.62357
0.79	2.62357
0.791	2.62357
0.792	2.62357
0.793	2.62393
0.794	2.62393
0.795	2.62357
0.796	2.62357
0.797	2.62357
0.798	2.62357
0.799	2.62357
0.8	2.62357
0.801	2.62393
0.802	2.62357
0.803	2.62357
0.804	2.62357
0.805	2.62357
0.806	2.62357
0.807	2.62393
0.808	2.62393
0.809	2.62357
0.81	2.62357
0.811	2.62393
0.812	2.62393
0.813	2.62393
0.814	2.62393
0.815	2.62393
0.816	2.62357
0.817	2.62393
0.818	2.62357
0.819	2.62464
0.82	2.62536
0.821	2.62464
0.822	2.62464
0.823	2.62429
0.824	2.62429
0.825	2.62429
0.826	2.62429
0.827	2.62393
0.828	2.62357
0.829	2.62357
0.83	2.62357
0.831	2.62357
0.832	2.62357
0.833	2.62357
0.834	2.62321
0.835	2.62286
0.836	2.62286
0.837	2.62286
0.838	2.62286
0.839	2.62286
0.84	2.6225
0.841	2.6225
0.842	2.6225
0.843	2.62214
0.844	2.62214
0.845	2.62214
0.846	2.62214
0.847	2.62179
0.848	2.62179
0.849	2.62179
0.85	2.62143
0.851	2.62143
0.852	2.62143
0.853	2.62107
0.854	2.62107
0.855	2.62107
0.856	2.62071
0.857	2.62071
0.858	2.62107
0.859	2.62071
0.86	2.62036
0.861	2.62
0.862	2.62
0.863	2.62
0.864	2.62
0.865	2.62
0.866	2.61929
0.867	2.61929
0.868	2.61929
0.869	2.61893
0.87	2.61929
0.871	2.61929
0.872	2.61893
0.873	2.61857
0.874	2.61821
0.875	2.61821
0.876	2.61786
0.877	2.61786
0.878	2.6175
0.879	2.6175
0.88	2.6175
0.881	2.61714
0.882	2.61679
0.883	2.61714
0.884	2.61714
0.885	2.61679
0.886	2.61643
0.887	2.61643
0.888	2.61607
0.889	2.61571
0.89	2.61571
0.891	2.61571
0.892	2.61536
0.893	2.61536
0.894	2.615
0.895	2.615
0.896	2.615
0.897	2.615
0.898	2.61464
0.899	2.61429
0.9	2.61393
0.901	2.61393
0.902	2.61357
0.903	2.61393
0.904	2.61357
0.905	2.61321
0.906	2.61321
0.907	2.61286
0.908	2.6125
0.909	2.61286
0.91	2.6125
0.911	2.61214
0.912	2.61214
0.913	2.61179
0.914	2.61143
0.915	2.61143
0.916	2.61143
0.917	2.61107
0.918	2.61071
0.919	2.61071
0.92	2.61036
0.921	2.61036
0.922	2.61036
0.923	2.61
0.924	2.61
0.925	2.60964
0.926	2.60964
0.927	2.60929
0.928	2.60893
0.929	2.60929
0.93	2.60857
0.931	2.60821
0.932	2.60821
0.933	2.60786
0.934	2.60786
0.935	2.60786
0.936	2.6075
0.937	2.6075
0.938	2.60714
0.939	2.60679
0.94	2.60679
0.941	2.60643
0.942	2.60643
0.943	2.60607
0.944	2.60571
0.945	2.60571
0.946	2.60536
0.947	2.60536
0.948	2.60536
0.949	2.605
0.95	2.60464
0.951	2.60464
0.952	2.60429
0.953	2.60429
0.954	2.60429
0.955	2.60357
0.956	2.60357
0.957	2.60321
0.958	2.60286
0.959	2.60286
0.96	2.60286
0.961	2.60286
0.962	2.60214
0.963	2.60214
0.964	2.60179
0.965	2.60179
0.966	2.60143
0.967	2.60143
0.968	2.60107
0.969	2.60107
0.97	2.60071
0.971	2.60071
0.972	2.60036
0.973	2.60071
0.974	2.60036
0.975	2.6
0.976	2.59964
0.977	2.59929
0.978	2.59893
0.979	2.59893
0.98	2.59893
0.981	2.59857
0.982	2.59821
0.983	2.59821
0.984	2.59786
0.985	2.59786
0.986	2.59786
0.987	2.5975
0.988	2.59714
0.989	2.59714
0.99	2.59679
0.991	2.59643
0.992	2.59643
0.993	2.59643
0.994	2.59607
0.995	2.59571
0.996	2.59571
0.997	2.59536
0.998	2.59536
0.999	2.59536
1	2.595
1.001	2.59464
1.002	2.59429
1.003	2.59393
1.004	2.59393
1.005	2.59393
1.006	2.59393
1.007	2.59321
1.008	2.59321
1.009	2.59321
1.01	2.59286
1.011	2.59286
1.012	2.59286
1.013	2.5925
1.014	2.59214
1.015	2.59179
1.016	2.59179
1.017	2.59179
1.018	2.59179
1.019	2.59143
1.02	2.59107
1.021	2.59071
1.022	2.59071
1.023	2.59071
1.024	2.59107
1.025	2.59107
1.026	2.59036
1.027	2.59
1.028	2.59
1.029	2.58964
1.03	2.58929
1.031	2.58929
1.032	2.58893
1.033	2.58893
1.034	2.58893
1.035	2.58893
1.036	2.58857
1.037	2.58857
1.038	2.58821
1.039	2.58786
1.04	2.5875
1.041	2.5875
1.042	2.58714
1.043	2.58714
1.044	2.58714
1.045	2.58679
1.046	2.58643
1.047	2.58643
1.048	2.58607
1.049	2.58607
1.05	2.58643
1.051	2.58607
1.052	2.58571
1.053	2.58536
1.054	2.58536
1.055	2.58536
1.056	2.585
1.057	2.585
1.058	2.58464
1.059	2.58429
1.06	2.58429
1.061	2.58393
1.062	2.58393
1.063	2.58429
1.064	2.58357
1.065	2.58357
1.066	2.58321
1.067	2.58321
1.068	2.58321
1.069	2.58321
1.07	2.58286
1.071	2.5825
1.072	2.5825
1.073	2.5825
1.074	2.58214
1.075	2.5825
1.076	2.5825
1.077	2.58179
1.078	2.58179
1.079	2.58179
1.08	2.58143
1.081	2.58107
1.082	2.58107
1.083	2.58107
1.084	2.58071
1.085	2.58071
1.086	2.58071
1.087	2.58036
1.088	2.58071
1.089	2.58071
1.09	2.58036
1.091	2.58
1.092	2.58
1.093	2.57964
1.094	2.57964
1.095	2.57964
1.096	2.57929
1.097	2.57929
1.098	2.57929
1.099	2.57929
1.1	2.57893
1.101	2.57929
1.102	2.57893
1.103	2.57857
1.104	2.57857
1.105	2.57857
1.106	2.57821
1.107	2.57821
1.108	2.57821
1.109	2.57786
1.11	2.57786
1.111	2.5775
1.112	2.5775
1.113	2.5775
1.114	2.57786
1.115	2.5775
1.116	2.57714
1.117	2.57714
1.118	2.57714
1.119	2.57679
1.12	2.57714
1.121	2.57679
1.122	2.57643
1.123	2.57643
1.124	2.57643
1.125	2.57643
1.126	2.57643
1.127	2.57679
1.128	2.57643
1.129	2.57607
1.13	2.57571
1.131	2.57571
1.132	2.57571
1.133	2.57571
1.134	2.57571
1.135	2.57536
1.136	2.57536
1.137	2.575
1.138	2.575
1.139	2.57536
1.14	2.57536
1.141	2.575
1.142	2.575
1.143	2.575
1.144	2.57464
1.145	2.57464
1.146	2.57464
1.147	2.57429
1.148	2.57429
1.149	2.57429
1.15	2.57429
1.151	2.57393
1.152	2.57429
1.153	2.57429
1.154	2.57429
1.155	2.57393
1.156	2.57393
1.157	2.57357
1.158	2.57393
1.159	2.57393
1.16	2.57357
1.161	2.57357
1.162	2.57357
1.163	2.57357
1.164	2.57393
1.165	2.57393
1.166	2.57357
1.167	2.57321
1.168	2.57321
1.169	2.57321
1.17	2.57321
1.171	2.57321
1.172	2.57321
1.173	2.57286
1.174	2.57321
1.175	2.57321
1.176	2.57321
1.177	2.57321
1.178	2.57321
1.179	2.57321
1.18	2.57321
1.181	2.57286
1.182	2.57286
1.183	2.57286
1.184	2.57321
1.185	2.57321
1.186	2.57286
1.187	2.57286
1.188	2.57286
1.189	2.57286
1.19	2.57286
1.191	2.57321
1.192	2.57286
1.193	2.57286
1.194	2.57286
1.195	2.57286
1.196	2.57286
1.197	2.57286
1.198	2.57321
1.199	2.57286
1.2	2.57321
1.201	2.57286
1.202	2.57286
1.203	2.57321
1.204	2.57321
1.205	2.57321
1.206	2.57321
1.207	2.57286
1.208	2.57286
1.209	2.57286
1.21	2.57321
1.211	2.57321
1.212	2.57286
1.213	2.57286
1.214	2.57286
1.215	2.57286
1.216	2.57321
1.217	2.57357
1.218	2.57321
1.219	2.57321
1.22	2.57321
1.221	2.57321
1.222	2.57321
1.223	2.57357
1.224	2.57357
1.225	2.57357
1.226	2.57357
1.227	2.57357
1.228	2.57393
1.229	2.57536
1.23	2.575
1.231	2.57464
1.232	2.57464
1.233	2.57464
1.234	2.57464
1.235	2.57464
1.236	2.57464
1.237	2.57429
1.238	2.57464
1.239	2.57464
1.24	2.57464
1.241	2.575
1.242	2.575
1.243	2.575
1.244	2.575
1.245	2.57536
1.246	2.57536
1.247	2.575
1.248	2.57536
1.249	2.57571
1.25	2.57536
1.251	2.57571
1.252	2.57571
1.253	2.57571
1.254	2.57607
1.255	2.57643
1.256	2.57607
1.257	2.57607
1.258	2.57607
1.259	2.57643
1.26	2.57643
1.261	2.57679
1.262	2.57679
1.263	2.57679
1.264	2.57679
1.265	2.57714
1.266	2.57714
1.267	2.5775
1.268	2.57786
1.269	2.5775
1.27	2.57786
1.271	2.57786
1.272	2.57786
1.273	2.57821
1.274	2.57857
1.275	2.57857
1.276	2.57857
1.277	2.57857
1.278	2.57893
1.279	2.57893
1.28	2.57929
1.281	2.57964
1.282	2.57964
1.283	2.57964
1.284	2.57964
1.285	2.58
1.286	2.58036
1.287	2.58036
1.288	2.58071
1.289	2.58071
1.29	2.58107
1.291	2.58107
1.292	2.58107
1.293	2.58143
1.294	2.58143
1.295	2.58143
1.296	2.58179
1.297	2.58214
1.298	2.58214
1.299	2.5825
1.3	2.58286
1.301	2.58286
1.302	2.58286
1.303	2.58321
1.304	2.58357
1.305	2.58393
1.306	2.58429
1.307	2.58429
1.308	2.58464
1.309	2.58464
1.31	2.585
1.311	2.585
1.312	2.58536
1.313	2.58571
1.314	2.58571
1.315	2.58607
1.316	2.58643
1.317	2.58643
1.318	2.58714
1.319	2.5875
1.32	2.5875
1.321	2.5875
1.322	2.58786
1.323	2.58821
1.324	2.58857
1.325	2.58893
1.326	2.58929
1.327	2.58929
1.328	2.58964
1.329	2.59
1.33	2.59036
1.331	2.59071
1.332	2.59107
1.333	2.59107
1.334	2.59143
1.335	2.59179
1.336	2.59214
1.337	2.5925
1.338	2.59286
1.339	2.59286
1.34	2.59321
1.341	2.59357
1.342	2.59393
1.343	2.59429
1.344	2.595
1.345	2.59536
1.346	2.59536
1.347	2.59607
1.348	2.59643
1.349	2.59643
1.35	2.59679
1.351	2.5975
1.352	2.5975
1.353	2.59821
1.354	2.59857
1.355	2.59893
1.356	2.59929
1.357	2.6
1.358	2.60036
1.359	2.60036
1.36	2.60071
1.361	2.60143
1.362	2.60143
1.363	2.60214
1.364	2.60286
1.365	2.60286
1.366	2.60357
1.367	2.60393
1.368	2.60429
1.369	2.605
1.37	2.60571
1.371	2.60607
1.372	2.60643
1.373	2.60679
1.374	2.6075
1.375	2.60786
1.376	2.60857
1.377	2.60893
1.378	2.60929
1.379	2.60964
1.38	2.61036
1.381	2.61107
1.382	2.61143
1.383	2.6125
1.384	2.6125
1.385	2.61286
1.386	2.61357
1.387	2.61429
1.388	2.61464
1.389	2.61536
1.39	2.61571
1.391	2.61643
1.392	2.61714
1.393	2.6175
1.394	2.61821
1.395	2.61929
1.396	2.61964
1.397	2.62
1.398	2.62107
1.399	2.62143
1.4	2.62214
1.401	2.62286
1.402	2.62357
1.403	2.62393
1.404	2.62464
1.405	2.62536
1.406	2.62607
1.407	2.62679
1.408	2.6275
1.409	2.62821
1.41	2.62857
1.411	2.62929
1.412	2.63
1.413	2.63071
1.414	2.63143
1.415	2.6325
1.416	2.63286
1.417	2.63393
1.418	2.63464
1.419	2.63536
1.42	2.63607
1.421	2.63714
1.422	2.63786
1.423	2.63857
1.424	2.63964
1.425	2.64036
1.426	2.64107
1.427	2.64214
1.428	2.64321
1.429	2.64357
1.43	2.64464
1.431	2.64571
1.432	2.64643
1.433	2.6475
1.434	2.64893
1.435	2.64964
1.436	2.65036
1.437	2.65143
1.438	2.65214
1.439	2.65286
1.44	2.65393
1.441	2.655
1.442	2.65571
1.443	2.65679
1.444	2.65786
1.445	2.65857
1.446	2.66
1.447	2.66107
1.448	2.66179
1.449	2.66286
1.45	2.66393
1.451	2.665
1.452	2.66643
1.453	2.66786
1.454	2.66893
1.455	2.66964
1.456	2.67107
1.457	2.67214
1.458	2.67286
1.459	2.67464
1.46	2.67571
1.461	2.67679
1.462	2.67786
1.463	2.67929
1.464	2.68036
1.465	2.68179
1.466	2.68321
1.467	2.68429
1.468	2.68536
1.469	2.68679
1.47	2.68821
1.471	2.68964
1.472	2.69107
1.473	2.6925
1.474	2.69393
1.475	2.69536
1.476	2.69679
1.477	2.69821
1.478	2.69964
1.479	2.70107
1.48	2.7025
1.481	2.70393
1.482	2.70536
1.483	2.70679
1.484	2.70857
1.485	2.71036
1.486	2.71179
1.487	2.71321
1.488	2.715
1.489	2.71643
1.49	2.71786
1.491	2.71964
1.492	2.72143
1.493	2.72286
1.494	2.72464
1.495	2.72643
1.496	2.72821
1.497	2.72964
1.498	2.73214
1.499	2.73357
1.5	2.73536
1.501	2.73714
1.502	2.73893
1.503	2.74071
1.504	2.74286
1.505	2.745
1.506	2.74643
1.507	2.74857
1.508	2.75036
1.509	2.7525
1.51	2.75464
1.511	2.75679
1.512	2.75857
1.513	2.76071
1.514	2.7625
1.515	2.76464
1.516	2.76679
1.517	2.76893
1.518	2.77107
1.519	2.77321
1.52	2.77536
1.521	2.7775
1.522	2.78
1.523	2.78214
1.524	2.785
1.525	2.78679
1.526	2.78893
1.527	2.79143
1.528	2.79393
1.529	2.79643
1.53	2.79893
1.531	2.80143
1.532	2.80393
1.533	2.80643
1.534	2.80929
1.535	2.81179
1.536	2.81429
1.537	2.81714
1.538	2.81929
1.539	2.82214
1.54	2.82464
1.541	2.82714
1.542	2.83
1.543	2.83286
1.544	2.83536
1.545	2.83821
1.546	2.84107
1.547	2.84393
1.548	2.84679
1.549	2.85
1.55	2.85286
1.551	2.85571
1.552	2.85857
1.553	2.86143
1.554	2.86429
1.555	2.8675
1.556	2.87071
1.557	2.87357
1.558	2.87679
1.559	2.88036
1.56	2.88321
1.561	2.88643
1.562	2.89
1.563	2.89321
1.564	2.89643
1.565	2.89964
1.566	2.90321
1.567	2.90643
1.568	2.91
1.569	2.91357
1.57	2.91679
1.571	2.92036
1.572	2.92393
1.573	2.9275
1.574	2.93107
1.575	2.935
1.576	2.93857
1.577	2.94214
1.578	2.94571
1.579	2.94964
1.58	2.95357
1.581	2.9575
1.582	2.96107
1.583	2.965
1.584	2.96929
1.585	2.97321
1.586	2.97714
1.587	2.98143
1.588	2.98571
1.589	2.98964
1.59	2.99357
1.591	2.99786
1.592	3.00179
1.593	3.00607
1.594	3.01036
1.595	3.01464
1.596	3.01893
1.597	3.02321
1.598	3.02786
1.599	3.03214
1.6	3.01607
1.599	2.93607
1.598	2.86786
1.597	2.81107
1.596	2.76107
1.595	2.71679
1.594	2.67571
1.593	2.63714
1.592	2.60143
1.591	2.56786
1.59	2.53536
1.589	2.50464
1.588	2.475
1.587	2.44643
1.586	2.41893
1.585	2.3925
1.584	2.36643
1.583	2.34143
1.582	2.31714
1.581	2.29321
1.58	2.27
1.579	2.2475
1.578	2.225
1.577	2.20321
1.576	2.18214
1.575	2.16107
1.574	2.14036
1.573	2.12
1.572	2.10036
1.571	2.08107
1.57	2.06179
1.569	2.04321
1.568	2.02429
1.567	2.00643
1.566	1.98857
1.565	1.97071
1.564	1.95321
1.563	1.93607
1.562	1.91857
1.561	1.90179
1.56	1.88536
1.559	1.86893
1.558	1.85286
1.557	1.83679
1.556	1.82107
1.555	1.80536
1.554	1.79
1.553	1.77464
1.552	1.75964
1.551	1.74464
1.55	1.73036
1.549	1.71536
1.548	1.70071
1.547	1.68643
1.546	1.67214
1.545	1.65821
1.544	1.64429
1.543	1.63071
1.542	1.61714
1.541	1.60357
1.54	1.59036
1.539	1.57714
1.538	1.56393
1.537	1.55107
1.536	1.53786
1.535	1.525
1.534	1.5125
1.533	1.5
1.532	1.48714
1.531	1.475
1.53	1.46286
1.529	1.45071
1.528	1.43857
1.527	1.42679
1.526	1.41464
1.525	1.40321
1.524	1.39143
1.523	1.37929
1.522	1.36786
1.521	1.35679
1.52	1.34536
1.519	1.33393
1.518	1.32286
1.517	1.31179
1.516	1.30071
1.515	1.29
1.514	1.27893
1.513	1.26821
1.512	1.25786
1.511	1.24714
1.51	1.23643
1.509	1.22607
1.508	1.21536
1.507	1.205
1.506	1.19464
1.505	1.18464
1.504	1.17429
1.503	1.16429
1.502	1.15429
1.501	1.14429
1.5	1.13464
1.499	1.12464
1.498	1.11464
1.497	1.10464
1.496	1.095
1.495	1.08536
1.494	1.07571
1.493	1.06607
1.492	1.05679
1.491	1.04714
1.49	1.0375
1.489	1.02857
1.488	1.01929
1.487	1.00964
1.486	1.00071
1.485	0.991429
1.484	0.982143
1.483	0.972857
1.482	0.963929
1.481	0.955
1.48	0.946071
1.479	0.937143
1.478	0.928214
1.477	0.918929
1.476	0.910357
1.475	0.901429
1.474	0.892857
1.473	0.884286
1.472	0.875357
1.471	0.866429
1.47	0.858214
1.469	0.849286
1.468	0.841071
1.467	0.8325
1.466	0.823929
1.465	0.815
1.464	0.806786
1.463	0.798571
1.462	0.790357
1.461	0.781786
1.46	0.773571
1.459	0.765
1.458	0.756786
1.457	0.748929
1.456	0.740714
1.455	0.732143
1.454	0.724286
1.453	0.716071
1.452	0.707857
1.451	0.7
1.45	0.691786
1.449	0.683929
1.448	0.676071
1.447	0.668214
1.446	0.659643
1.445	0.651786
1.444	0.644286
1.443	0.636071
1.442	0.628214
1.441	0.620357
1.44	0.612857
1.439	0.605
1.438	0.597143
1.437	0.589286
1.436	0.581786
1.435	0.574286
1.434	0.566429
1.433	0.558214
1.432	0.550714
1.431	0.543214
1.43	0.535357
1.429	0.527857
1.428	0.520357
1.427	0.5125
1.426	0.505357
1.425	0.497857
1.424	0.490357
1.423	0.482857
1.422	0.475714
1.421	0.468214
1.42	0.460714
1.419	0.453571
1.418	0.446071
1.417	0.438571
1.416	0.431429
1.415	0.423929
1.414	0.416429
1.413	0.409286
1.412	0.402143
1.411	0.395
1.41	0.387857
1.409	0.380714
1.408	0.373571
1.407	0.366071
1.406	0.359286
1.405	0.351893
1.404	0.344821
1.403	0.337964
1.402	0.330964
1.401	0.323643
1.4	0.316821
1.399	0.309714
1.398	0.302857
1.397	0.295893
1.396	0.289071
1.395	0.281929
1.394	0.274929
1.393	0.268143
1.392	0.261036
1.391	0.254107
1.39	0.247536
1.389	0.240679
1.388	0.233821
1.387	0.22725
1.386	0.220464
1.385	0.213607
1.384	0.206893
1.383	0.200179
1.382	0.193286
1.381	0.186643
1.38	0.180107
1.379	0.173357
1.378	0.166714
1.377	0.160286
1.376	0.153536
1.375	0.14675
1.374	0.140464
1.373	0.13375
1.372	0.127429
1.371	0.121214
1.37	0.114571
1.369	0.107821
1.368	0.101536
1.367	0.0949643
1.366	0.0885357
1.365	0.0819643
1.364	0.0757857
1.363	0.0691429
1.362	0.0628571
1.361	0.0566071
1.36	0.0503214
1.359	0.0438214
1.358	0.0378571
1.357	0.0311036
1.356	0.0245429
1.355	0.0183536
1.354	0.0119964
1.353	0.00563929
1.352	-0.000513929
1.351	-0.00684643
1.35	-0.0131786
1.349	-0.0193643
1.348	-0.0256107
1.347	-0.031875
1.346	-0.0380714
1.345	-0.044
1.344	-0.0505
1.343	-0.0569643
1.342	-0.0628571
1.341	-0.0690714
1.34	-0.0751786
1.339	-0.0811786
1.338	-0.0871429
1.337	-0.0934286
1.336	-0.0994286
1.335	-0.105357
1.334	-0.111429
1.333	-0.117464
1.332	-0.123464
1.331	-0.129964
1.33	-0.136
1.329	-0.141893
1.328	-0.147857
1.327	-0.154071
1.326	-0.159786
1.325	-0.165893
1.324	-0.172036
1.323	-0.177786
1.322	-0.183857
1.321	-0.18975
1.32	-0.195643
1.319	-0.2015
1.318	-0.207643
1.317	-0.213643
1.316	-0.219464
1.315	-0.225357
1.314	-0.231143
1.313	-0.236821
1.312	-0.242714
1.311	-0.248786
1.31	-0.254429
1.309	-0.260357
1.308	-0.266357
1.307	-0.271893
1.306	-0.277857
1.305	-0.283857
1.304	-0.2895
1.303	-0.29525
1.302	-0.301179
1.301	-0.307
1.3	-0.312607
1.299	-0.3185
1.298	-0.324321
1.297	-0.329821
1.296	-0.33575
1.295	-0.341464
1.294	-0.347
1.293	-0.352893
1.292	-0.358929
1.291	-0.364286
1.29	-0.37
1.289	-0.375714
1.288	-0.381071
1.287	-0.386786
1.286	-0.3925
1.285	-0.398214
1.284	-0.403929
1.283	-0.409286
1.282	-0.415
1.281	-0.420357
1.28	-0.426429
1.279	-0.432143
1.278	-0.4375
1.277	-0.443214
1.276	-0.448929
1.275	-0.454286
1.274	-0.46
1.273	-0.465714
1.272	-0.471071
1.271	-0.476786
1.27	-0.482143
1.269	-0.4875
1.268	-0.493214
1.267	-0.498929
1.266	-0.504643
1.265	-0.509643
1.264	-0.515
1.263	-0.520714
1.262	-0.526071
1.261	-0.531786
1.26	-0.537143
1.259	-0.5425
1.258	-0.547857
1.257	-0.553571
1.256	-0.558571
1.255	-0.564286
1.254	-0.57
1.253	-0.575357
1.252	-0.580714
1.251	-0.586071
1.25	-0.591786
1.249	-0.597143
1.248	-0.6025
1.247	-0.608214
1.246	-0.613214
1.245	-0.618571
1.244	-0.623929
1.243	-0.629286
1.242	-0.634643
1.241	-0.640357
1.24	-0.645357
1.239	-0.650714
1.238	-0.656071
1.237	-0.661429
1.236	-0.666429
1.235	-0.672143
1.234	-0.6775
1.233	-0.6825
1.232	-0.687857
1.231	-0.693214
1.23	-0.698214
1.229	-0.704286
1.228	-0.710357
1.227	-0.715
1.226	-0.720357
1.225	-0.725714
1.224	-0.730714
1.223	-0.735714
1.222	-0.741071
1.221	-0.746429
1.22	-0.751429
1.219	-0.756786
1.218	-0.762143
1.217	-0.766786
1.216	-0.772143
1.215	-0.777857
1.214	-0.782857
1.213	-0.787857
1.212	-0.792857
1.211	-0.797857
1.21	-0.803214
1.209	-0.808214
1.208	-0.813571
1.207	-0.818571
1.206	-0.823571
1.205	-0.828929
1.204	-0.833929
1.203	-0.838929
1.202	-0.844286
[truncated: 1,201 more rows]

## Sheet: sr_0.06
U	I
0	-5.10714
0.001	-4.99643
0.002	-4.9
0.003	-4.81071
0.004	-4.72857
0.005	-4.65
0.006	-4.57857
0.007	-4.50714
0.008	-4.44286
0.009	-4.37857
0.01	-4.31429
0.011	-4.25714
0.012	-4.2
0.013	-4.14286
0.014	-4.08929
0.015	-4.03571
0.016	-3.98571
0.017	-3.93571
0.018	-3.88571
0.019	-3.83929
0.02	-3.78929
0.021	-3.74643
0.022	-3.7
0.023	-3.65714
0.024	-3.61429
0.025	-3.57143
0.026	-3.52964
0.027	-3.48929
0.028	-3.44929
0.029	-3.41
0.03	-3.37143
0.031	-3.33321
0.032	-3.29571
0.033	-3.25857
0.034	-3.2225
0.035	-3.18643
0.036	-3.15107
0.037	-3.11607
0.038	-3.08143
0.039	-3.04679
0.04	-3.01393
0.041	-2.98036
0.042	-2.9475
0.043	-2.915
0.044	-2.88321
0.045	-2.85143
0.046	-2.82
0.047	-2.78893
0.048	-2.75821
0.049	-2.72821
0.05	-2.69786
0.051	-2.66786
0.052	-2.63821
0.053	-2.60964
0.054	-2.58071
0.055	-2.55214
0.056	-2.52393
0.057	-2.49571
0.058	-2.46786
0.059	-2.44036
0.06	-2.41321
0.061	-2.38607
0.062	-2.35929
0.063	-2.33286
0.064	-2.30607
0.065	-2.28
0.066	-2.25393
0.067	-2.22821
0.068	-2.2025
0.069	-2.1775
0.07	-2.15214
0.071	-2.12679
0.072	-2.1025
0.073	-2.07786
0.074	-2.05321
0.075	-2.02929
0.076	-2.005
0.077	-1.98071
0.078	-1.95714
0.079	-1.93357
0.08	-1.91036
0.081	-1.88714
0.082	-1.86393
0.083	-1.84071
0.084	-1.81786
0.085	-1.79536
0.086	-1.77286
0.087	-1.75036
0.088	-1.72821
0.089	-1.70571
0.09	-1.68357
0.091	-1.66214
0.092	-1.64036
0.093	-1.61893
0.094	-1.5975
0.095	-1.57571
0.096	-1.55464
0.097	-1.53357
0.098	-1.5125
0.099	-1.49179
0.1	-1.47107
0.101	-1.45036
0.102	-1.42964
0.103	-1.40857
0.104	-1.38893
0.105	-1.36857
0.106	-1.34893
0.107	-1.32893
0.108	-1.30857
0.109	-1.28893
0.11	-1.26929
0.111	-1.25
0.112	-1.23036
0.113	-1.21107
0.114	-1.19214
0.115	-1.1725
0.116	-1.15321
0.117	-1.13429
0.118	-1.11536
0.119	-1.09679
0.12	-1.07821
0.121	-1.05929
0.122	-1.04071
0.123	-1.0225
0.124	-1.00393
0.125	-0.985714
0.126	-0.9675
0.127	-0.949286
0.128	-0.931071
0.129	-0.913214
0.13	-0.895714
0.131	-0.877857
0.132	-0.86
0.133	-0.8425
0.134	-0.824643
0.135	-0.807143
0.136	-0.79
0.137	-0.772857
0.138	-0.755357
0.139	-0.738214
0.14	-0.721071
0.141	-0.703571
0.142	-0.686786
0.143	-0.67
0.144	-0.653214
0.145	-0.636429
0.146	-0.62
0.147	-0.603214
0.148	-0.586429
0.149	-0.570357
0.15	-0.553929
0.151	-0.537143
0.152	-0.521071
0.153	-0.504643
0.154	-0.488214
0.155	-0.4725
0.156	-0.456429
0.157	-0.440714
0.158	-0.425
0.159	-0.408929
0.16	-0.393214
0.161	-0.3775
0.162	-0.362143
0.163	-0.346643
0.164	-0.330893
0.165	-0.315679
0.166	-0.300036
0.167	-0.284214
0.168	-0.269321
0.169	-0.254107
0.17	-0.238929
0.171	-0.224036
0.172	-0.208929
0.173	-0.19375
0.174	-0.179
0.175	-0.164071
0.176	-0.149286
0.177	-0.134464
0.178	-0.11975
0.179	-0.104893
0.18	-0.0903214
0.181	-0.0761786
0.182	-0.0616071
0.183	-0.0471429
0.184	-0.0330357
0.185	-0.0184321
0.186	-0.00397143
0.187	0.0100714
0.188	0.0243
0.189	0.0383214
0.19	0.0523571
0.191	0.0662143
0.192	0.0805357
0.193	0.0945
0.194	0.108214
0.195	0.121857
0.196	0.135357
0.197	0.148821
0.198	0.16275
0.199	0.1765
0.2	0.18975
0.201	0.203286
0.202	0.216786
0.203	0.230143
0.204	0.243679
0.205	0.257464
0.206	0.270679
0.207	0.283714
0.208	0.296679
0.209	0.309929
0.21	0.322929
0.211	0.335964
0.212	0.349071
0.213	0.361786
0.214	0.374643
0.215	0.3875
0.216	0.400357
0.217	0.413214
0.218	0.426429
0.219	0.438571
0.22	0.451071
0.221	0.463929
0.222	0.476429
0.223	0.488571
0.224	0.501071
0.225	0.513571
0.226	0.525714
0.227	0.538214
0.228	0.550714
0.229	0.5625
0.23	0.575
0.231	0.5875
0.232	0.599286
0.233	0.611429
0.234	0.623214
0.235	0.635
0.236	0.647143
0.237	0.659286
0.238	0.671071
0.239	0.682857
0.24	0.694286
0.241	0.706071
0.242	0.717857
0.243	0.729643
0.244	0.741429
0.245	0.752857
0.246	0.764286
0.247	0.775714
0.248	0.787143
0.249	0.798571
0.25	0.810357
0.251	0.821429
0.252	0.8325
0.253	0.843929
0.254	0.855357
0.255	0.866429
0.256	0.878214
0.257	0.889286
0.258	0.9
0.259	0.910714
0.26	0.921786
0.261	0.9325
0.262	0.943571
0.263	0.955
0.264	0.965357
0.265	0.976071
0.266	0.987143
0.267	0.9975
0.268	1.00857
0.269	1.01964
0.27	1.03
0.271	1.04036
0.272	1.05071
0.273	1.06143
0.274	1.07179
0.275	1.0825
0.276	1.09286
0.277	1.10286
0.278	1.11357
0.279	1.12393
0.28	1.13429
0.281	1.14464
0.282	1.15536
0.283	1.165
0.284	1.175
0.285	1.185
0.286	1.19536
0.287	1.205
0.288	1.21536
0.289	1.22536
0.29	1.235
0.291	1.245
0.292	1.25464
0.293	1.26429
0.294	1.27429
0.295	1.28464
0.296	1.29393
0.297	1.30393
0.298	1.31321
0.299	1.3225
0.3	1.3325
0.301	1.34214
0.302	1.35179
0.303	1.36107
0.304	1.37071
0.305	1.38
0.306	1.38964
0.307	1.39929
0.308	1.40857
0.309	1.4175
0.31	1.42714
0.311	1.43643
0.312	1.44536
0.313	1.45464
0.314	1.46357
0.315	1.4725
0.316	1.48179
0.317	1.49107
0.318	1.5
0.319	1.50893
0.32	1.51821
0.321	1.52714
0.322	1.53571
0.323	1.54464
0.324	1.55357
0.325	1.56214
0.326	1.57143
0.327	1.58036
0.328	1.58857
0.329	1.5975
0.33	1.60607
0.331	1.61464
0.332	1.62357
0.333	1.63214
0.334	1.64036
0.335	1.64893
0.336	1.6575
0.337	1.66571
0.338	1.67429
0.339	1.68321
0.34	1.69143
0.341	1.69964
0.342	1.70786
0.343	1.71643
0.344	1.72464
0.345	1.73286
0.346	1.74143
0.347	1.74929
0.348	1.7575
0.349	1.76536
0.35	1.77357
0.351	1.78179
0.352	1.79
0.353	1.79786
0.354	1.80571
0.355	1.81357
0.356	1.82179
0.357	1.82964
0.358	1.83786
0.359	1.84607
0.36	1.85357
0.361	1.86143
0.362	1.86893
0.363	1.87679
0.364	1.88429
0.365	1.89214
0.366	1.89964
0.367	1.90714
0.368	1.915
0.369	1.9225
0.37	1.93
0.371	1.93786
0.372	1.94571
0.373	1.95286
0.374	1.96036
0.375	1.96786
0.376	1.975
0.377	1.98286
0.378	1.99036
0.379	1.99714
0.38	2.00464
0.381	2.01214
0.382	2.01893
0.383	2.02643
0.384	2.03393
0.385	2.04107
0.386	2.04786
0.387	2.055
0.388	2.06214
0.389	2.06893
0.39	2.07643
0.391	2.08357
0.392	2.09036
0.393	2.09714
0.394	2.10429
0.395	2.11107
0.396	2.11821
0.397	2.12536
0.398	2.13214
0.399	2.13893
0.4	2.14571
0.401	2.1525
0.402	2.15893
0.403	2.16607
0.404	2.17286
0.405	2.17929
0.406	2.18607
0.407	2.19286
0.408	2.19929
0.409	2.20643
0.41	2.21393
0.411	2.22
0.412	2.22643
0.413	2.23286
0.414	2.23929
0.415	2.24571
0.416	2.2525
0.417	2.25893
0.418	2.265
0.419	2.27107
0.42	2.27786
0.421	2.28393
0.422	2.29036
0.423	2.29679
0.424	2.3025
0.425	2.30893
0.426	2.315
0.427	2.32107
0.428	2.3275
0.429	2.33357
0.43	2.33964
0.431	2.34571
0.432	2.35179
0.433	2.35786
0.434	2.36393
0.435	2.37036
0.436	2.37607
0.437	2.38179
0.438	2.3875
0.439	2.39357
0.44	2.39929
0.441	2.40536
0.442	2.41143
0.443	2.41714
0.444	2.42286
0.445	2.42857
0.446	2.43429
0.447	2.44
0.448	2.44607
0.449	2.45143
0.45	2.45714
0.451	2.46286
0.452	2.46857
0.453	2.47393
0.454	2.47964
0.455	2.48536
0.456	2.49107
0.457	2.49643
0.458	2.50179
0.459	2.5075
0.46	2.51321
0.461	2.51893
0.462	2.52429
0.463	2.52964
0.464	2.53464
0.465	2.54036
0.466	2.54536
0.467	2.55107
0.468	2.55643
0.469	2.56143
0.47	2.56679
0.471	2.57214
0.472	2.57714
0.473	2.5825
0.474	2.58786
0.475	2.5925
0.476	2.59786
0.477	2.60321
0.478	2.60821
0.479	2.61321
0.48	2.61857
0.481	2.62357
0.482	2.62857
0.483	2.63357
0.484	2.63857
0.485	2.64357
0.486	2.64857
0.487	2.65393
0.488	2.65821
0.489	2.66321
0.49	2.66786
0.491	2.67286
0.492	2.67786
0.493	2.6825
0.494	2.6875
0.495	2.69214
0.496	2.69714
0.497	2.70179
0.498	2.70643
0.499	2.71143
0.5	2.71607
0.501	2.72036
0.502	2.725
0.503	2.72964
0.504	2.73429
0.505	2.73893
0.506	2.74393
0.507	2.74786
0.508	2.7525
0.509	2.7575
0.51	2.76179
0.511	2.76643
0.512	2.77143
0.513	2.77571
0.514	2.78
0.515	2.78429
0.516	2.78857
0.517	2.79286
0.518	2.7975
0.519	2.80179
0.52	2.80607
0.521	2.81036
0.522	2.81464
0.523	2.81893
0.524	2.82321
0.525	2.82786
0.526	2.83214
0.527	2.83607
0.528	2.84036
0.529	2.84464
0.53	2.84857
0.531	2.85286
0.532	2.85714
0.533	2.86107
0.534	2.865
0.535	2.86929
0.536	2.87321
0.537	2.8775
0.538	2.88143
0.539	2.88536
0.54	2.88964
0.541	2.89357
0.542	2.8975
0.543	2.90143
0.544	2.90536
0.545	2.90964
0.546	2.91321
0.547	2.91714
0.548	2.92107
0.549	2.925
0.55	2.92893
0.551	2.93286
0.552	2.93643
0.553	2.94
0.554	2.94393
0.555	2.94786
0.556	2.95143
0.557	2.95536
0.558	2.95893
0.559	2.9625
0.56	2.96643
0.561	2.97
0.562	2.97393
0.563	2.9775
0.564	2.98143
0.565	2.985
0.566	2.98857
0.567	2.99214
0.568	2.99536
0.569	2.99929
0.57	3.00286
0.571	3.00607
0.572	3.00929
0.573	3.01286
0.574	3.01643
0.575	3.01964
0.576	3.02357
0.577	3.02679
0.578	3.03
0.579	3.03357
0.58	3.03714
0.581	3.04036
0.582	3.04357
0.583	3.04714
0.584	3.05036
0.585	3.05393
0.586	3.05714
0.587	3.06036
0.588	3.06357
0.589	3.06714
0.59	3.07036
0.591	3.07357
0.592	3.07679
0.593	3.08
0.594	3.08321
0.595	3.08643
0.596	3.08964
0.597	3.0925
0.598	3.09536
0.599	3.09857
0.6	3.10179
0.601	3.105
0.602	3.10857
0.603	3.11143
0.604	3.11429
0.605	3.1175
0.606	3.12036
0.607	3.12357
0.608	3.12679
0.609	3.12964
0.61	3.13214
0.611	3.13536
0.612	3.13857
0.613	3.14107
0.614	3.14429
0.615	3.1475
0.616	3.14964
0.617	3.15286
0.618	3.15571
0.619	3.15857
0.62	3.16107
0.621	3.16429
0.622	3.16679
0.623	3.16964
0.624	3.17214
0.625	3.175
0.626	3.17786
0.627	3.18071
0.628	3.18357
0.629	3.18571
0.63	3.18893
0.631	3.19143
0.632	3.19393
0.633	3.19679
0.634	3.19964
0.635	3.20214
0.636	3.20464
0.637	3.2075
0.638	3.21
0.639	3.21286
0.64	3.21571
0.641	3.21786
0.642	3.22036
0.643	3.22286
0.644	3.22536
0.645	3.2275
0.646	3.23
0.647	3.23286
0.648	3.235
0.649	3.2375
0.65	3.24
0.651	3.24214
0.652	3.24464
0.653	3.2475
0.654	3.24964
0.655	3.25214
0.656	3.25429
0.657	3.25679
0.658	3.25893
0.659	3.26143
0.66	3.26393
0.661	3.26571
0.662	3.26821
0.663	3.27071
0.664	3.27286
0.665	3.27536
0.666	3.27786
0.667	3.27964
0.668	3.28179
0.669	3.28393
0.67	3.28607
0.671	3.28821
0.672	3.29036
0.673	3.29286
0.674	3.29464
0.675	3.29679
0.676	3.29893
0.677	3.30107
0.678	3.30321
0.679	3.30536
0.68	3.30714
0.681	3.30893
0.682	3.31107
0.683	3.31286
0.684	3.315
0.685	3.3175
0.686	3.31929
0.687	3.32143
0.688	3.32321
0.689	3.32536
0.69	3.32714
0.691	3.32964
0.692	3.33179
0.693	3.33321
0.694	3.335
0.695	3.33714
0.696	3.33857
0.697	3.34071
0.698	3.34286
0.699	3.34429
0.7	3.34607
0.701	3.34821
0.702	3.35
0.703	3.35143
0.704	3.35393
0.705	3.35571
0.706	3.35714
0.707	3.35893
0.708	3.36071
0.709	3.36214
0.71	3.36429
0.711	3.36607
0.712	3.3675
0.713	3.36929
0.714	3.37107
0.715	3.3725
0.716	3.37429
0.717	3.37607
0.718	3.37786
0.719	3.37929
0.72	3.38071
0.721	3.3825
0.722	3.38393
0.723	3.38571
0.724	3.38714
0.725	3.38857
0.726	3.39
0.727	3.39179
0.728	3.39321
0.729	3.395
0.73	3.39679
0.731	3.39821
0.732	3.39929
0.733	3.40071
0.734	3.40214
0.735	3.40357
0.736	3.40536
0.737	3.40679
0.738	3.40786
0.739	3.40929
0.74	3.41071
0.741	3.41214
0.742	3.41357
0.743	3.41536
0.744	3.41643
0.745	3.4175
0.746	3.41893
0.747	3.42
0.748	3.42143
0.749	3.42286
0.75	3.42393
0.751	3.42536
0.752	3.42679
0.753	3.42786
0.754	3.42893
0.755	3.43071
0.756	3.43214
0.757	3.43321
0.758	3.43429
0.759	3.43571
0.76	3.43643
0.761	3.43786
0.762	3.43929
0.763	3.44036
0.764	3.44143
0.765	3.4425
0.766	3.44393
0.767	3.445
0.768	3.44643
0.769	3.4475
0.77	3.44821
0.771	3.44929
0.772	3.45071
0.773	3.45143
0.774	3.45286
0.775	3.45393
0.776	3.45464
0.777	3.45607
0.778	3.45679
0.779	3.45786
0.78	3.45893
0.781	3.46
0.782	3.46107
0.783	3.46214
0.784	3.46286
0.785	3.46393
0.786	3.46464
0.787	3.46607
0.788	3.46714
0.789	3.4675
0.79	3.46857
0.791	3.46964
0.792	3.47036
0.793	3.47143
0.794	3.4725
0.795	3.47321
0.796	3.47429
0.797	3.475
0.798	3.47571
0.799	3.47643
0.8	3.4775
0.801	3.47821
0.802	3.47893
0.803	3.48
0.804	3.48071
0.805	3.48143
0.806	3.4825
0.807	3.48357
0.808	3.48429
0.809	3.485
0.81	3.48571
0.811	3.48643
0.812	3.48714
0.813	3.48821
0.814	3.48893
0.815	3.48964
0.816	3.49036
0.817	3.49107
0.818	3.49143
0.819	3.49393
0.82	3.495
0.821	3.495
0.822	3.49536
0.823	3.49607
0.824	3.49643
0.825	3.49714
0.826	3.49786
0.827	3.49821
0.828	3.49857
0.829	3.49964
0.83	3.5
0.831	3.50036
0.832	3.50143
0.833	3.50214
0.834	3.50214
0.835	3.50321
0.836	3.50357
0.837	3.50393
0.838	3.50464
0.839	3.50536
0.84	3.50536
0.841	3.50607
0.842	3.50679
0.843	3.50714
0.844	3.50786
0.845	3.50857
0.846	3.50893
0.847	3.50929
0.848	3.50964
0.849	3.51036
0.85	3.51071
0.851	3.51107
0.852	3.51179
0.853	3.51214
0.854	3.5125
0.855	3.51286
0.856	3.51321
0.857	3.51393
0.858	3.51464
0.859	3.515
0.86	3.51536
0.861	3.51571
0.862	3.51571
0.863	3.51643
0.864	3.51679
0.865	3.51714
0.866	3.5175
0.867	3.51786
0.868	3.51821
0.869	3.51857
0.87	3.51929
0.871	3.51964
0.872	3.51964
0.873	3.52
0.874	3.52071
0.875	3.52071
0.876	3.52107
0.877	3.52179
0.878	3.52179
0.879	3.52214
0.88	3.5225
0.881	3.52286
0.882	3.52321
0.883	3.52357
0.884	3.52429
0.885	3.52393
0.886	3.52429
0.887	3.52464
0.888	3.52464
0.889	3.525
0.89	3.52536
0.891	3.52571
0.892	3.52571
0.893	3.52607
0.894	3.52607
0.895	3.52643
0.896	3.52714
0.897	3.52714
0.898	3.5275
0.899	3.5275
0.9	3.52786
0.901	3.52786
0.902	3.52821
0.903	3.52857
0.904	3.52857
0.905	3.52893
0.906	3.52929
0.907	3.52929
0.908	3.52964
0.909	3.53
0.91	3.53
0.911	3.53036
0.912	3.53036
0.913	3.53036
0.914	3.53036
0.915	3.53036
0.916	3.53107
0.917	3.53071
0.918	3.53107
0.919	3.53107
0.92	3.53107
0.921	3.53143
0.922	3.53179
0.923	3.53179
0.924	3.53179
0.925	3.53179
0.926	3.53179
0.927	3.53214
0.928	3.53214
0.929	3.53214
0.93	3.53214
0.931	3.5325
0.932	3.5325
0.933	3.53214
0.934	3.5325
0.935	3.53286
0.936	3.5325
0.937	3.53286
0.938	3.53286
0.939	3.53286
0.94	3.53321
0.941	3.53321
0.942	3.53321
0.943	3.53321
0.944	3.53321
0.945	3.53357
0.946	3.53357
0.947	3.53357
0.948	3.53357
0.949	3.53357
0.95	3.53357
0.951	3.53393
0.952	3.53357
0.953	3.53357
0.954	3.53393
0.955	3.53357
0.956	3.53357
0.957	3.53357
0.958	3.53393
0.959	3.53357
0.96	3.53393
0.961	3.53393
0.962	3.53357
0.963	3.53321
0.964	3.53357
0.965	3.53357
0.966	3.53357
0.967	3.53393
0.968	3.53357
0.969	3.53357
0.97	3.53357
0.971	3.53357
0.972	3.53357
0.973	3.53393
0.974	3.53357
0.975	3.53321
0.976	3.53321
0.977	3.53286
0.978	3.53286
0.979	3.53286
0.98	3.53286
0.981	3.5325
0.982	3.5325
0.983	3.5325
0.984	3.5325
0.985	3.53286
0.986	3.53286
0.987	3.5325
0.988	3.5325
0.989	3.5325
0.99	3.53214
0.991	3.53214
0.992	3.53214
0.993	3.53214
0.994	3.53179
0.995	3.53179
0.996	3.53179
0.997	3.53143
0.998	3.53179
0.999	3.53179
1	3.53143
1.001	3.53143
1.002	3.53107
1.003	3.53107
1.004	3.53071
1.005	3.53071
1.006	3.53036
1.007	3.53036
1.008	3.53036
1.009	3.53
1.01	3.53
1.011	3.53
1.012	3.53
1.013	3.52929
1.014	3.52964
1.015	3.52929
1.016	3.52893
1.017	3.52893
1.018	3.52893
1.019	3.52857
1.02	3.52857
1.021	3.52857
1.022	3.52821
1.023	3.52821
1.024	3.52857
1.025	3.52857
1.026	3.52786
1.027	3.52786
1.028	3.52786
1.029	3.52714
1.03	3.52714
1.031	3.52714
1.032	3.52643
1.033	3.52679
1.034	3.52643
1.035	3.52607
1.036	3.52607
1.037	3.52607
1.038	3.52571
1.039	3.52536
1.04	3.52536
1.041	3.52536
1.042	3.525
1.043	3.52464
1.044	3.52464
1.045	3.52393
1.046	3.52393
1.047	3.52393
1.048	3.52357
1.049	3.52357
1.05	3.52357
1.051	3.52321
1.052	3.52286
1.053	3.5225
1.054	3.52214
1.055	3.52214
1.056	3.52214
1.057	3.52179
1.058	3.52143
1.059	3.52107
1.06	3.52107
1.061	3.52036
1.062	3.52071
1.063	3.52071
1.064	3.52036
1.065	3.52
1.066	3.51964
1.067	3.51964
1.068	3.51929
1.069	3.51929
1.07	3.51893
1.071	3.51857
1.072	3.51857
1.073	3.51821
1.074	3.51786
1.075	3.51821
1.076	3.51786
1.077	3.51714
1.078	3.51714
1.079	3.51714
1.08	3.51643
1.081	3.51643
1.082	3.51607
1.083	3.51571
1.084	3.51536
1.085	3.51536
1.086	3.51536
1.087	3.515
1.088	3.515
1.089	3.51464
1.09	3.51429
1.091	3.51393
1.092	3.51357
1.093	3.51321
1.094	3.51321
1.095	3.51321
1.096	3.51286
1.097	3.5125
1.098	3.51214
1.099	3.51179
1.1	3.51179
1.101	3.51179
1.102	3.51107
1.103	3.51107
1.104	3.51071
1.105	3.51036
1.106	3.51
1.107	3.51
1.108	3.50964
1.109	3.50929
1.11	3.50893
1.111	3.50893
1.112	3.50857
1.113	3.50821
1.114	3.50857
1.115	3.50786
1.116	3.5075
1.117	3.5075
1.118	3.50714
1.119	3.50679
1.12	3.50679
1.121	3.50643
1.122	3.50607
1.123	3.50571
1.124	3.50571
1.125	3.50536
1.126	3.50536
1.127	3.50536
1.128	3.50429
1.129	3.50429
1.13	3.50393
1.131	3.50357
1.132	3.50357
1.133	3.50321
1.134	3.50321
1.135	3.5025
1.136	3.5025
1.137	3.50214
1.138	3.50179
1.139	3.50179
1.14	3.50143
1.141	3.50107
1.142	3.50071
1.143	3.50071
1.144	3.5
1.145	3.5
1.146	3.5
1.147	3.49964
1.148	3.49929
1.149	3.49893
1.15	3.49857
1.151	3.49821
1.152	3.49821
1.153	3.49786
1.154	3.4975
1.155	3.49714
1.156	3.49714
1.157	3.49643
1.158	3.49643
1.159	3.49643
1.16	3.49607
1.161	3.49571
1.162	3.49536
1.163	3.495
1.164	3.495
1.165	3.495
1.166	3.49464
1.167	3.49393
1.168	3.49393
1.169	3.49357
1.17	3.49357
1.171	3.49321
1.172	3.49321
1.173	3.4925
1.174	3.49214
1.175	3.49214
1.176	3.49143
1.177	3.49179
1.178	3.49179
1.179	3.49107
1.18	3.49071
1.181	3.49036
1.182	3.49
1.183	3.48964
1.184	3.48964
1.185	3.48929
1.186	3.48893
1.187	3.48857
1.188	3.48857
1.189	3.48821
1.19	3.48786
1.191	3.48786
1.192	3.4875
1.193	3.48714
1.194	3.48679
1.195	3.48643
1.196	3.48607
1.197	3.48607
1.198	3.48571
1.199	3.48571
1.2	3.48536
1.201	3.485
1.202	3.48464
1.203	3.48464
1.204	3.48464
1.205	3.48393
1.206	3.48357
1.207	3.48357
1.208	3.48321
1.209	3.48286
1.21	3.48286
1.211	3.4825
1.212	3.48214
1.213	3.48214
1.214	3.48179
1.215	3.48143
1.216	3.48179
1.217	3.48107
1.218	3.48071
1.219	3.48071
1.22	3.48036
1.221	3.48
1.222	3.48
1.223	3.47964
1.224	3.47929
1.225	3.47929
1.226	3.47893
1.227	3.47857
1.228	3.47893
1.229	3.47964
1.23	3.47893
1.231	3.47857
1.232	3.47821
1.233	3.47786
1.234	3.4775
1.235	3.4775
1.236	3.47714
1.237	3.47679
1.238	3.47643
1.239	3.47643
1.24	3.47571
1.241	3.47571
1.242	3.47571
1.243	3.475
1.244	3.475
1.245	3.47464
1.246	3.47429
1.247	3.47429
1.248	3.47393
1.249	3.47393
1.25	3.47357
1.251	3.47321
1.252	3.47321
1.253	3.47286
1.254	3.47286
1.255	3.47286
1.256	3.47214
1.257	3.47179
1.258	3.47179
1.259	3.47143
1.26	3.47143
1.261	3.47107
1.262	3.47071
1.263	3.47036
1.264	3.47036
1.265	3.47
1.266	3.46964
1.267	3.46964
1.268	3.46964
1.269	3.46929
1.27	3.46893
1.271	3.46893
1.272	3.46821
1.273	3.46821
1.274	3.46857
1.275	3.46786
1.276	3.46786
1.277	3.4675
1.278	3.4675
1.279	3.46714
1.28	3.46714
1.281	3.46714
1.282	3.46679
1.283	3.46643
1.284	3.46643
1.285	3.46607
1.286	3.46607
1.287	3.46571
1.288	3.46536
1.289	3.46536
1.29	3.46536
1.291	3.465
1.292	3.465
1.293	3.465
1.294	3.46429
1.295	3.46429
1.296	3.46393
1.297	3.46393
1.298	3.46357
1.299	3.46357
1.3	3.46357
1.301	3.46321
1.302	3.46321
1.303	3.46321
1.304	3.46286
1.305	3.46286
1.306	3.46286
1.307	3.4625
1.308	3.4625
1.309	3.46214
1.31	3.46214
1.311	3.46179
1.312	3.46179
1.313	3.46179
1.314	3.46143
1.315	3.46143
1.316	3.46107
1.317	3.46107
1.318	3.46107
1.319	3.46107
1.32	3.46071
1.321	3.46071
1.322	3.46071
1.323	3.46036
1.324	3.46036
1.325	3.46036
1.326	3.46036
1.327	3.46
1.328	3.46
1.329	3.46
1.33	3.46
1.331	3.46
1.332	3.45964
1.333	3.45929
1.334	3.45929
1.335	3.45929
1.336	3.45893
1.337	3.45893
1.338	3.45929
1.339	3.45857
1.34	3.45857
1.341	3.45857
1.342	3.45857
1.343	3.45857
1.344	3.45857
1.345	3.45821
1.346	3.45821
1.347	3.45821
1.348	3.45821
1.349	3.45821
1.35	3.45821
1.351	3.45857
1.352	3.45821
1.353	3.45821
1.354	3.45821
1.355	3.45786
1.356	3.45821
1.357	3.45857
1.358	3.45821
1.359	3.45821
1.36	3.45786
1.361	3.45786
1.362	3.45786
1.363	3.45786
1.364	3.45786
1.365	3.45786
1.366	3.45786
1.367	3.45786
1.368	3.45786
1.369	3.45786
1.37	3.45821
1.371	3.45786
1.372	3.45821
1.373	3.45786
1.374	3.45786
1.375	3.45821
1.376	3.45821
1.377	3.45857
1.378	3.45821
1.379	3.45857
1.38	3.45857
1.381	3.45857
1.382	3.45893
1.383	3.45893
1.384	3.45857
1.385	3.45893
1.386	3.45893
1.387	3.45893
1.388	3.45893
1.389	3.45929
1.39	3.45929
1.391	3.45929
1.392	3.45964
1.393	3.45964
1.394	3.45964
1.395	3.46036
1.396	3.46036
1.397	3.46036
1.398	3.46036
1.399	3.46071
1.4	3.46071
1.401	3.46107
1.402	3.46143
1.403	3.46107
1.404	3.46143
1.405	3.46179
1.406	3.46179
1.407	3.46214
1.408	3.4625
1.409	3.46286
1.41	3.46286
1.411	3.46286
1.412	3.46321
1.413	3.46321
1.414	3.46393
1.415	3.46429
1.416	3.46429
1.417	3.46464
1.418	3.46464
1.419	3.465
1.42	3.46536
1.421	3.46571
1.422	3.46571
1.423	3.46607
1.424	3.46643
1.425	3.46679
1.426	3.46714
1.427	3.46786
1.428	3.46821
1.429	3.46821
1.43	3.46857
1.431	3.46893
1.432	3.46929
1.433	3.47
1.434	3.47071
1.435	3.47107
1.436	3.47107
1.437	3.47143
1.438	3.47179
1.439	3.4725
1.44	3.47286
1.441	3.47321
1.442	3.47393
1.443	3.47429
1.444	3.47464
1.445	3.475
1.446	3.47607
1.447	3.47643
1.448	3.47679
1.449	3.4775
1.45	3.47786
1.451	3.47821
1.452	3.47857
1.453	3.47964
1.454	3.47964
1.455	3.48036
1.456	3.48107
1.457	3.48179
1.458	3.4825
1.459	3.48321
1.46	3.48393
1.461	3.48429
1.462	3.485
1.463	3.48571
1.464	3.48643
1.465	3.48714
1.466	3.48786
1.467	3.48857
1.468	3.48929
1.469	3.49036
1.47	3.49107
1.471	3.49179
1.472	3.49286
1.473	3.49357
1.474	3.49429
1.475	3.495
1.476	3.49571
1.477	3.49643
1.478	3.4975
1.479	3.49821
1.48	3.49893
1.481	3.5
1.482	3.50107
1.483	3.50179
1.484	3.50286
1.485	3.50429
1.486	3.505
1.487	3.50571
1.488	3.50714
1.489	3.50786
1.49	3.50893
1.491	3.51
1.492	3.51143
1.493	3.51214
1.494	3.51321
1.495	3.51429
1.496	3.51536
1.497	3.51714
1.498	3.51821
1.499	3.51929
1.5	3.52036
1.501	3.52179
1.502	3.52321
1.503	3.52464
1.504	3.52571
1.505	3.52714
1.506	3.52821
1.507	3.52964
1.508	3.53107
1.509	3.5325
1.51	3.53429
1.511	3.53571
1.512	3.53679
1.513	3.53821
1.514	3.54
1.515	3.54143
1.516	3.54321
1.517	3.54464
1.518	3.54607
1.519	3.54786
1.52	3.54929
1.521	3.55107
1.522	3.5525
1.523	3.55464
1.524	3.55643
1.525	3.55786
1.526	3.55964
1.527	3.56143
1.528	3.56321
1.529	3.56536
1.53	3.56714
1.531	3.56893
1.532	3.57071
1.533	3.57143
1.534	3.575
1.535	3.575
1.536	3.57857
1.537	3.58214
1.538	3.58214
1.539	3.58571
1.54	3.58571
1.541	3.58929
1.542	3.59286
1.543	3.59286
1.544	3.59643
1.545	3.59643
1.546	3.6
1.547	3.60357
1.548	3.60357
1.549	3.60714
1.55	3.61071
1.551	3.61071
1.552	3.61429
1.553	3.61786
1.554	3.61786
1.555	3.62143
1.556	3.625
1.557	3.62857
1.558	3.62857
1.559	3.63214
1.56	3.63571
1.561	3.63929
1.562	3.64286
1.563	3.64286
1.564	3.64643
1.565	3.65
1.566	3.65357
1.567	3.65357
1.568	3.65714
1.569	3.66071
1.57	3.66429
1.571	3.66786
1.572	3.67143
1.573	3.675
1.574	3.67857
1.575	3.67857
1.576	3.68214
1.577	3.68571
1.578	3.68929
1.579	3.69286
1.58	3.69643
1.581	3.7
1.582	3.70357
1.583	3.70714
1.584	3.71071
1.585	3.71429
1.586	3.71786
1.587	3.72143
1.588	3.725
1.589	3.72857
1.59	3.73214
1.591	3.73571
1.592	3.73929
1.593	3.74286
1.594	3.74643
1.595	3.75
1.596	3.75714
1.597	3.76071
1.598	3.76429
1.599	3.76786
1.6	3.73214
1.599	3.63929
1.598	3.56643
1.597	3.50321
1.596	3.44679
1.595	3.39571
1.594	3.3475
1.593	3.30286
1.592	3.26143
1.591	3.22143
1.59	3.18357
1.589	3.14714
1.588	3.1125
1.587	3.07821
1.586	3.04571
1.585	3.01429
1.584	2.98357
1.583	2.95393
1.582	2.92536
1.581	2.89643
1.58	2.86929
1.579	2.8425
1.578	2.81607
1.577	2.79036
1.576	2.76536
1.575	2.74036
1.574	2.71607
1.573	2.6925
1.572	2.66893
1.571	2.64607
1.57	2.62357
1.569	2.60107
1.568	2.57929
1.567	2.5575
1.566	2.53643
1.565	2.51571
1.564	2.49464
1.563	2.475
1.562	2.45464
1.561	2.43464
1.56	2.41536
1.559	2.39571
1.558	2.37679
1.557	2.35821
1.556	2.33964
1.555	2.32107
1.554	2.30286
1.553	2.285
1.552	2.2675
1.551	2.24964
1.55	2.2325
1.549	2.21464
1.548	2.1975
1.547	2.18107
1.546	2.16429
1.545	2.1475
1.544	2.13179
1.543	2.11536
1.542	2.09893
1.541	2.08321
1.54	2.0675
1.539	2.05179
1.538	2.03643
1.537	2.02107
1.536	2.00571
1.535	1.99071
1.534	1.97536
1.533	1.96071
1.532	1.94607
1.531	1.93143
1.53	1.91679
1.529	1.9025
1.528	1.88857
1.527	1.87429
1.526	1.86036
1.525	1.84643
1.524	1.8325
1.523	1.81857
1.522	1.805
1.521	1.79179
1.52	1.77821
1.519	1.76464
1.518	1.75179
1.517	1.73857
1.516	1.72571
1.515	1.71286
1.514	1.7
1.513	1.68714
1.512	1.67464
1.511	1.66179
1.51	1.64893
1.509	1.63643
1.508	1.62429
1.507	1.61179
1.506	1.59964
1.505	1.58786
1.504	1.57571
1.503	1.56357
1.502	1.55179
1.501	1.53964
1.5	1.52786
1.499	1.51679
1.498	1.505
1.497	1.49286
1.496	1.48179
1.495	1.47
1.494	1.45893
1.493	1.44786
1.492	1.43643
1.491	1.42536
1.49	1.41393
1.489	1.40321
1.488	1.39214
1.487	1.38107
1.486	1.37036
1.485	1.35929
1.484	1.34821
1.483	1.33786
1.482	1.32679
1.481	1.31643
1.48	1.30607
1.479	1.29536
1.478	1.285
1.477	1.27464
1.476	1.26429
1.475	1.25393
1.474	1.24393
1.473	1.23393
1.472	1.22321
1.471	1.21321
1.47	1.20321
1.469	1.19321
1.468	1.18321
1.467	1.17357
1.466	1.16357
1.465	1.15357
1.464	1.14393
1.463	1.13393
1.462	1.12429
1.461	1.115
1.46	1.10536
1.459	1.095
1.458	1.08571
1.457	1.07607
1.456	1.06643
1.455	1.05714
1.454	1.04786
1.453	1.03821
1.452	1.02893
1.451	1.02
1.45	1.01036
1.449	1.00107
1.448	0.992143
1.447	0.982857
1.446	0.973571
1.445	0.964643
1.444	0.955714
1.443	0.946429
1.442	0.9375
1.441	0.928929
1.44	0.919286
1.439	0.910714
1.438	0.901786
1.437	0.893214
1.436	0.884286
1.435	0.875714
1.434	0.866429
1.433	0.8575
1.432	0.848929
1.431	0.84
1.43	0.831429
1.429	0.822857
1.428	0.814286
1.427	0.805357
1.426	0.797143
1.425	0.788571
1.424	0.78
1.423	0.771429
1.422	0.763214
1.421	0.754643
1.42	0.746071
1.419	0.737857
1.418	0.729286
1.417	0.721071
1.416	0.712857
1.415	0.704643
1.414	0.696429
1.413	0.688214
1.412	0.68
1.411	0.671786
1.41	0.663571
1.409	0.655714
1.408	0.647143
1.407	0.638929
1.406	0.631071
1.405	0.622857
1.404	0.614643
1.403	0.607143
1.402	0.598929
1.401	0.591071
1.4	0.583214
1.399	0.575
1.398	0.567143
1.397	0.559286
1.396	0.551429
1.395	0.543214
1.394	0.535357
1.393	0.5275
1.392	0.519643
1.391	0.511786
1.39	0.504286
1.389	0.496429
1.388	0.488571
1.387	0.481071
1.386	0.473214
1.385	0.465714
1.384	0.458214
1.383	0.450357
1.382	0.4425
1.381	0.435
1.38	0.427143
1.379	0.419643
1.378	0.412143
1.377	0.404643
1.376	0.396786
1.375	0.389286
1.374	0.381786
1.373	0.374286
1.372	0.367143
1.371	0.359643
1.37	0.352
1.369	0.34425
1.368	0.337107
1.367	0.329679
1.366	0.322286
1.365	0.315036
1.364	0.307571
1.363	0.300107
1.362	0.292857
1.361	0.285536
1.36	0.27825
1.359	0.271107
1.358	0.263964
1.357	0.256179
1.356	0.248786
1.355	0.241821
1.354	0.234429
1.353	0.227
1.352	0.220143
1.351	0.21275
1.35	0.205321
1.349	0.198321
1.348	0.191286
1.347	0.184357
1.346	0.17725
1.345	0.170214
1.344	0.162714
1.343	0.1555
1.342	0.1485
1.341	0.141571
1.34	0.134393
1.339	0.127893
1.338	0.120714
1.337	0.113679
1.336	0.106857
1.335	0.0997857
1.334	0.0929286
1.333	0.0859643
1.332	0.0789643
1.331	0.0716786
1.33	0.0646786
1.329	0.0576786
1.328	0.0509286
1.327	0.0440357
1.326	0.0374286
1.325	0.0302679
1.324	0.0231679
1.323	0.0165214
1.322	0.009625
1.321	0.00276643
1.32	-0.003825
1.319	-0.0107964
1.318	-0.017975
1.317	-0.0249643
1.316	-0.0315893
1.315	-0.0383214
1.314	-0.0451071
1.313	-0.0518571
1.312	-0.05875
1.311	-0.0655357
1.31	-0.0720714
1.309	-0.0789643
1.308	-0.0856071
1.307	-0.0919286
1.306	-0.0989286
1.305	-0.105786
1.304	-0.112429
1.303	-0.119179
1.302	-0.125821
1.301	-0.13225
1.3	-0.139107
1.299	-0.145821
1.298	-0.152464
1.297	-0.159
1.296	-0.165571
1.295	-0.172214
1.294	-0.178536
1.293	-0.185571
1.292	-0.192286
1.291	-0.19875
1.29	-0.205286
1.289	-0.211964
1.288	-0.21825
1.287	-0.224929
1.286	-0.231357
1.285	-0.237786
1.284	-0.244321
1.283	-0.250714
1.282	-0.257321
1.281	-0.26375
1.28	-0.270536
1.279	-0.277107
1.278	-0.283429
1.277	-0.290036
1.276	-0.296714
1.275	-0.302786
1.274	-0.309536
1.273	-0.31625
1.272	-0.322429
1.271	-0.328714
1.27	-0.335179
1.269	-0.3415
1.268	-0.347893
1.267	-0.354714
1.266	-0.361071
1.265	-0.367143
1.264	-0.373571
1.263	-0.38
1.262	-0.386071
1.261	-0.392857
1.26	-0.398929
1.259	-0.405357
1.258	-0.411786
1.257	-0.417857
1.256	-0.423929
1.255	-0.430714
1.254	-0.437143
1.253	-0.443214
1.252	-0.449643
1.251	-0.455714
1.25	-0.462143
1.249	-0.468214
1.248	-0.474643
1.247	-0.481071
1.246	-0.487143
1.245	-0.493214
1.244	-0.499643
1.243	-0.505714
1.242	-0.511786
1.241	-0.518214
1.24	-0.524286
1.239	-0.530714
1.238	-0.536786
1.237	-0.542857
1.236	-0.548929
1.235	-0.555357
1.234	-0.561786
1.233	-0.567857
1.232	-0.573929
1.231	-0.58
1.23	-0.586071
1.229	-0.593571
1.228	-0.6
1.227	-0.605714
1.226	-0.611786
1.225	-0.618214
1.224	-0.623929
1.223	-0.63
1.222	-0.636429
1.221	-0.6425
1.22	-0.648214
1.219	-0.654286
1.218	-0.660357
1.217	-0.666071
1.216	-0.6725
1.215	-0.678571
1.214	-0.684643
1.213	-0.690714
1.212	-0.696786
1.211	-0.7025
1.21	-0.708929
1.209	-0.715
1.208	-0.720714
1.207	-0.727143
1.206	-0.732857
1.205	-0.738929
1.204	-0.744643
1.203	-0.751071
1.202	-0.757143
[truncated: 1,201 more rows]

## Sheet: sr_0.08
U	I
0	-6.19286
0.001	-6.08214
0.002	-5.97857
0.003	-5.88571
0.004	-5.79643
0.005	-5.71429
0.006	-5.63214
0.007	-5.55714
0.008	-5.48571
0.009	-5.41429
0.01	-5.34643
0.011	-5.28214
0.012	-5.21786
0.013	-5.15714
0.014	-5.09643
0.015	-5.03929
0.016	-4.98214
0.017	-4.92857
0.018	-4.875
0.019	-4.82143
0.02	-4.76786
0.021	-4.71786
0.022	-4.66786
0.023	-4.61786
0.024	-4.57143
0.025	-4.525
0.026	-4.47857
0.027	-4.43214
0.028	-4.38571
0.029	-4.34286
0.03	-4.3
0.031	-4.25714
0.032	-4.21429
0.033	-4.17143
0.034	-4.13214
0.035	-4.09286
0.036	-4.05
0.037	-4.01071
0.038	-3.975
0.039	-3.93571
0.04	-3.89643
0.041	-3.86071
0.042	-3.82143
0.043	-3.78571
0.044	-3.75
0.045	-3.71429
0.046	-3.67857
0.047	-3.64286
0.048	-3.61071
0.049	-3.575
0.05	-3.54143
0.051	-3.5075
0.052	-3.47429
0.053	-3.44179
0.054	-3.40893
0.055	-3.37643
0.056	-3.345
0.057	-3.31286
0.058	-3.28143
0.059	-3.25071
0.06	-3.22
0.061	-3.18929
0.062	-3.15893
0.063	-3.12929
0.064	-3.09857
0.065	-3.06893
0.066	-3.03964
0.067	-3.01071
0.068	-2.98179
0.069	-2.95321
0.07	-2.92464
0.071	-2.89643
0.072	-2.86857
0.073	-2.84036
0.074	-2.81286
0.075	-2.78536
0.076	-2.75821
0.077	-2.73071
0.078	-2.70393
0.079	-2.6775
0.08	-2.65107
0.081	-2.62464
0.082	-2.59893
0.083	-2.5725
0.084	-2.54679
0.085	-2.52143
0.086	-2.49571
0.087	-2.47036
0.088	-2.445
0.089	-2.42
0.09	-2.39464
0.091	-2.37036
0.092	-2.34571
0.093	-2.32143
0.094	-2.29714
0.095	-2.27286
0.096	-2.24857
0.097	-2.22464
0.098	-2.20107
0.099	-2.1775
0.1	-2.15393
0.101	-2.13071
0.102	-2.10714
0.103	-2.08393
0.104	-2.06143
0.105	-2.03857
0.106	-2.01571
0.107	-1.99357
0.108	-1.97107
0.109	-1.94857
0.11	-1.92607
0.111	-1.90429
0.112	-1.88179
0.113	-1.86
0.114	-1.83821
0.115	-1.81607
0.116	-1.79429
0.117	-1.77321
0.118	-1.75179
0.119	-1.73036
0.12	-1.70929
0.121	-1.68786
0.122	-1.66679
0.123	-1.64571
0.124	-1.62536
0.125	-1.60429
0.126	-1.58357
0.127	-1.56286
0.128	-1.5425
0.129	-1.52214
0.13	-1.50179
0.131	-1.48179
0.132	-1.46143
0.133	-1.44179
0.134	-1.42179
0.135	-1.40179
0.136	-1.38214
0.137	-1.36214
0.138	-1.34286
0.139	-1.32321
0.14	-1.30357
0.141	-1.28393
0.142	-1.26464
0.143	-1.24571
0.144	-1.22643
0.145	-1.2075
0.146	-1.18893
0.147	-1.16964
0.148	-1.15071
0.149	-1.13214
0.15	-1.11321
0.151	-1.09464
0.152	-1.07607
0.153	-1.0575
0.154	-1.03893
0.155	-1.02071
0.156	-1.0025
0.157	-0.984643
0.158	-0.966429
0.159	-0.948214
0.16	-0.930357
0.161	-0.9125
0.162	-0.895
0.163	-0.877143
0.164	-0.858929
0.165	-0.841429
0.166	-0.823929
0.167	-0.806071
0.168	-0.788929
0.169	-0.771429
0.17	-0.753929
0.171	-0.736786
0.172	-0.719643
0.173	-0.702143
0.174	-0.685357
0.175	-0.668214
0.176	-0.651429
0.177	-0.634286
0.178	-0.6175
0.179	-0.600357
0.18	-0.583571
0.181	-0.567143
0.182	-0.550714
0.183	-0.533929
0.184	-0.5175
0.185	-0.501071
0.186	-0.484643
0.187	-0.468214
0.188	-0.451786
0.189	-0.435714
0.19	-0.419643
0.191	-0.403571
0.192	-0.387143
0.193	-0.371071
0.194	-0.355429
0.195	-0.339429
0.196	-0.323357
0.197	-0.307893
0.198	-0.291786
0.199	-0.275893
0.2	-0.260536
0.201	-0.24475
0.202	-0.229107
0.203	-0.213821
0.204	-0.198107
0.205	-0.182214
0.206	-0.167036
0.207	-0.15175
0.208	-0.136679
0.209	-0.121357
0.21	-0.106357
0.211	-0.0911071
0.212	-0.0760714
0.213	-0.0613929
0.214	-0.04625
0.215	-0.0313714
0.216	-0.0163893
0.217	-0.00146571
0.218	0.0135321
0.219	0.0281714
0.22	0.0428571
0.221	0.0573929
0.222	0.0718929
0.223	0.0864643
0.224	0.101286
0.225	0.11575
0.226	0.12975
0.227	0.144179
0.228	0.158571
0.229	0.172786
0.23	0.187214
0.231	0.2015
0.232	0.215393
0.233	0.229571
0.234	0.243571
0.235	0.2575
0.236	0.271857
0.237	0.285857
0.238	0.299643
0.239	0.3135
0.24	0.327357
0.241	0.340964
0.242	0.354571
0.243	0.368571
0.244	0.3825
0.245	0.395714
0.246	0.409286
0.247	0.423214
0.248	0.436429
0.249	0.45
0.25	0.463571
0.251	0.476429
0.252	0.49
0.253	0.503571
0.254	0.516786
0.255	0.53
0.256	0.543571
0.257	0.556786
0.258	0.569643
0.259	0.582857
0.26	0.595714
0.261	0.608571
0.262	0.621429
0.263	0.634643
0.264	0.647143
0.265	0.660357
0.266	0.672857
0.267	0.685714
0.268	0.698571
0.269	0.711429
0.27	0.723929
0.271	0.736429
0.272	0.749286
0.273	0.761429
0.274	0.773929
0.275	0.786429
0.276	0.799286
0.277	0.811071
0.278	0.823571
0.279	0.836429
0.28	0.848571
0.281	0.861071
0.282	0.873571
0.283	0.885357
0.284	0.8975
0.285	0.909286
0.286	0.921429
0.287	0.933571
0.288	0.945714
0.289	0.957857
0.29	0.969286
0.291	0.981429
0.292	0.993571
0.293	1.005
0.294	1.0175
0.295	1.02929
0.296	1.04071
0.297	1.0525
0.298	1.06429
0.299	1.07571
0.3	1.0875
0.301	1.09929
0.302	1.11071
0.303	1.12214
0.304	1.13393
0.305	1.14536
0.306	1.15679
0.307	1.16857
0.308	1.18
0.309	1.19071
0.31	1.20214
0.311	1.21321
0.312	1.22429
0.313	1.23571
0.314	1.24679
0.315	1.2575
0.316	1.26893
0.317	1.28
0.318	1.29107
0.319	1.30214
0.32	1.31321
0.321	1.32393
0.322	1.33464
0.323	1.34571
0.324	1.35643
0.325	1.36714
0.326	1.37821
0.327	1.38929
0.328	1.39964
0.329	1.41036
0.33	1.42107
0.331	1.43143
0.332	1.44214
0.333	1.45321
0.334	1.46321
0.335	1.47393
0.336	1.48429
0.337	1.495
0.338	1.505
0.339	1.51571
0.34	1.52643
0.341	1.53643
0.342	1.54643
0.343	1.55679
0.344	1.56714
0.345	1.57786
0.346	1.58821
0.347	1.59821
0.348	1.60821
0.349	1.61821
0.35	1.62821
0.351	1.63821
0.352	1.64857
0.353	1.65857
0.354	1.66821
0.355	1.67821
0.356	1.68857
0.357	1.69821
0.358	1.70857
0.359	1.71857
0.36	1.72786
0.361	1.7375
0.362	1.74714
0.363	1.75679
0.364	1.76679
0.365	1.77643
0.366	1.78571
0.367	1.79571
0.368	1.805
0.369	1.81464
0.37	1.82429
0.371	1.83393
0.372	1.84393
0.373	1.85286
0.374	1.86214
0.375	1.87143
0.376	1.88071
0.377	1.89036
0.378	1.89964
0.379	1.90857
0.38	1.91821
0.381	1.9275
0.382	1.93643
0.383	1.94571
0.384	1.95536
0.385	1.96464
0.386	1.97321
0.387	1.9825
0.388	1.99143
0.389	2.00036
0.39	2.00964
0.391	2.01857
0.392	2.02714
0.393	2.03607
0.394	2.045
0.395	2.05393
0.396	2.06286
0.397	2.07214
0.398	2.08071
0.399	2.08929
0.4	2.09786
0.401	2.10679
0.402	2.11536
0.403	2.12429
0.404	2.13321
0.405	2.14143
0.406	2.15036
0.407	2.15893
0.408	2.16714
0.409	2.17643
0.41	2.18571
0.411	2.19393
0.412	2.20214
0.413	2.21036
0.414	2.21857
0.415	2.22714
0.416	2.23571
0.417	2.24393
0.418	2.25214
0.419	2.26036
0.42	2.26857
0.421	2.27679
0.422	2.28536
0.423	2.29357
0.424	2.30143
0.425	2.30964
0.426	2.3175
0.427	2.32536
0.428	2.33357
0.429	2.34179
0.43	2.35
0.431	2.35786
0.432	2.36571
0.433	2.37393
0.434	2.38179
0.435	2.38964
0.436	2.39786
0.437	2.40536
0.438	2.41321
0.439	2.42107
0.44	2.42857
0.441	2.43643
0.442	2.44429
0.443	2.45179
0.444	2.45964
0.445	2.46714
0.446	2.47464
0.447	2.48214
0.448	2.49036
0.449	2.49786
0.45	2.50536
0.451	2.51286
0.452	2.52071
0.453	2.52821
0.454	2.53571
0.455	2.54321
0.456	2.55036
0.457	2.55786
0.458	2.56536
0.459	2.5725
0.46	2.58
0.461	2.5875
0.462	2.59464
0.463	2.60214
0.464	2.60893
0.465	2.61643
0.466	2.62321
0.467	2.63071
0.468	2.63821
0.469	2.645
0.47	2.6525
0.471	2.65929
0.472	2.66643
0.473	2.67357
0.474	2.68107
0.475	2.68786
0.476	2.69464
0.477	2.70179
0.478	2.70857
0.479	2.71571
0.48	2.7225
0.481	2.72964
0.482	2.73607
0.483	2.74321
0.484	2.75
0.485	2.75679
0.486	2.76393
0.487	2.77071
0.488	2.77714
0.489	2.78393
0.49	2.79071
0.491	2.79714
0.492	2.80393
0.493	2.81071
0.494	2.8175
0.495	2.82357
0.496	2.83036
0.497	2.83714
0.498	2.84393
0.499	2.85036
0.5	2.85714
0.501	2.86286
0.502	2.86964
0.503	2.87607
0.504	2.8825
0.505	2.88929
0.506	2.89571
0.507	2.90179
0.508	2.90821
0.509	2.91464
0.51	2.92107
0.511	2.92714
0.512	2.93393
0.513	2.94
0.514	2.94607
0.515	2.95214
0.516	2.95857
0.517	2.96429
0.518	2.97107
0.519	2.97714
0.52	2.98321
0.521	2.98929
0.522	2.995
0.523	3.00107
0.524	3.00714
0.525	3.01357
0.526	3.01929
0.527	3.025
0.528	3.03107
0.529	3.03714
0.53	3.04321
0.531	3.04929
0.532	3.05536
0.533	3.06071
0.534	3.06679
0.535	3.0725
0.536	3.07857
0.537	3.08429
0.538	3.09071
0.539	3.09607
0.54	3.10179
0.541	3.1075
0.542	3.11321
0.543	3.11893
0.544	3.12464
0.545	3.13036
0.546	3.13571
0.547	3.14107
0.548	3.14714
0.549	3.15214
0.55	3.15821
0.551	3.16429
0.552	3.16929
0.553	3.17464
0.554	3.18036
0.555	3.18536
0.556	3.19107
0.557	3.19679
0.558	3.20214
0.559	3.2075
0.56	3.21321
0.561	3.21857
0.562	3.22357
0.563	3.22964
0.564	3.23536
0.565	3.24
0.566	3.24536
0.567	3.25071
0.568	3.25571
0.569	3.26107
0.57	3.26643
0.571	3.27107
0.572	3.27643
0.573	3.28143
0.574	3.28643
0.575	3.29179
0.576	3.2975
0.577	3.3025
0.578	3.30714
0.579	3.31214
0.58	3.31714
0.581	3.3225
0.582	3.3275
0.583	3.3325
0.584	3.3375
0.585	3.3425
0.586	3.3475
0.587	3.3525
0.588	3.3575
0.589	3.3625
0.59	3.3675
0.591	3.37214
0.592	3.37679
0.593	3.38179
0.594	3.38643
0.595	3.39143
0.596	3.39643
0.597	3.40107
0.598	3.40571
0.599	3.41071
0.6	3.41536
0.601	3.42
0.602	3.425
0.603	3.42929
0.604	3.43429
0.605	3.43857
0.606	3.44321
0.607	3.4475
0.608	3.4525
0.609	3.45714
0.61	3.46143
0.611	3.46643
0.612	3.47071
0.613	3.47536
0.614	3.48
0.615	3.48464
0.616	3.48893
0.617	3.49357
0.618	3.49786
0.619	3.50179
0.62	3.50643
0.621	3.51107
0.622	3.515
0.623	3.51929
0.624	3.52393
0.625	3.52821
0.626	3.5325
0.627	3.53714
0.628	3.54143
0.629	3.54536
0.63	3.54964
0.631	3.55393
0.632	3.55786
0.633	3.56214
0.634	3.56643
0.635	3.57036
0.636	3.575
0.637	3.57857
0.638	3.58214
0.639	3.58571
0.64	3.59286
0.641	3.59643
0.642	3.6
0.643	3.60357
0.644	3.60714
0.645	3.61071
0.646	3.61429
0.647	3.61786
0.648	3.62143
0.649	3.62857
0.65	3.63214
0.651	3.63571
0.652	3.63929
0.653	3.64286
0.654	3.64643
0.655	3.65
0.656	3.65357
0.657	3.65714
0.658	3.66071
0.659	3.66786
0.66	3.67143
0.661	3.675
0.662	3.67857
0.663	3.68214
0.664	3.68571
0.665	3.68929
0.666	3.69286
0.667	3.69643
0.668	3.7
0.669	3.70357
0.67	3.70714
0.671	3.71071
0.672	3.71429
0.673	3.71786
0.674	3.72143
0.675	3.725
0.676	3.72857
0.677	3.73214
0.678	3.73571
0.679	3.73929
0.68	3.74286
0.681	3.74643
0.682	3.75
0.683	3.75357
0.684	3.75714
0.685	3.76071
0.686	3.76429
0.687	3.76786
0.688	3.77143
0.689	3.775
0.69	3.77857
0.691	3.78214
0.692	3.78214
0.693	3.78571
0.694	3.78929
0.695	3.79286
0.696	3.79643
0.697	3.8
0.698	3.80357
0.699	3.80714
0.7	3.81071
0.701	3.81429
0.702	3.81429
0.703	3.81786
0.704	3.82143
0.705	3.825
0.706	3.82857
0.707	3.83214
0.708	3.83571
0.709	3.83929
0.71	3.83929
0.711	3.84286
0.712	3.84643
0.713	3.85
0.714	3.85357
0.715	3.85714
0.716	3.86071
0.717	3.86071
0.718	3.86429
0.719	3.86786
0.72	3.87143
0.721	3.875
0.722	3.875
0.723	3.87857
0.724	3.88214
0.725	3.88571
0.726	3.88929
0.727	3.88929
0.728	3.89286
0.729	3.89643
0.73	3.9
0.731	3.90357
0.732	3.90357
0.733	3.90714
0.734	3.91071
0.735	3.91429
0.736	3.91429
0.737	3.91786
0.738	3.92143
0.739	3.925
0.74	3.925
0.741	3.92857
0.742	3.93214
0.743	3.93571
0.744	3.93571
0.745	3.93929
0.746	3.94286
0.747	3.94643
0.748	3.94643
0.749	3.95
0.75	3.95357
0.751	3.95357
0.752	3.95714
0.753	3.96071
0.754	3.96071
0.755	3.96429
0.756	3.96786
0.757	3.96786
0.758	3.97143
0.759	3.975
0.76	3.97857
0.761	3.97857
0.762	3.98214
0.763	3.98571
0.764	3.98571
0.765	3.98929
0.766	3.99286
0.767	3.99286
0.768	3.99643
0.769	4
0.77	4
0.771	4.00357
0.772	4.00357
0.773	4.00714
0.774	4.01071
0.775	4.01071
0.776	4.01429
0.777	4.01429
0.778	4.01786
0.779	4.02143
0.78	4.02143
0.781	4.025
0.782	4.02857
0.783	4.02857
0.784	4.03214
0.785	4.03214
0.786	4.03571
0.787	4.03929
0.788	4.03929
0.789	4.04286
0.79	4.04286
0.791	4.04643
0.792	4.04643
0.793	4.05
0.794	4.05357
0.795	4.05357
0.796	4.05714
0.797	4.05714
0.798	4.06071
0.799	4.06071
0.8	4.06429
0.801	4.06429
0.802	4.06786
0.803	4.06786
0.804	4.07143
0.805	4.07143
0.806	4.075
0.807	4.07857
0.808	4.07857
0.809	4.07857
0.81	4.08214
0.811	4.08214
0.812	4.08571
0.813	4.08929
0.814	4.08929
0.815	4.08929
0.816	4.09286
0.817	4.09643
0.818	4.09643
0.819	4.1
0.82	4.1
0.821	4.10357
0.822	4.10357
0.823	4.10714
0.824	4.10714
0.825	4.11071
0.826	4.11071
0.827	4.11071
0.828	4.11429
0.829	4.11429
0.83	4.11786
0.831	4.11786
0.832	4.12143
0.833	4.12143
0.834	4.125
0.835	4.125
0.836	4.125
0.837	4.12857
0.838	4.12857
0.839	4.13214
0.84	4.13214
0.841	4.13214
0.842	4.13571
0.843	4.13571
0.844	4.13929
0.845	4.13929
0.846	4.14286
0.847	4.14286
0.848	4.14286
0.849	4.14643
0.85	4.14643
0.851	4.14643
0.852	4.15
0.853	4.15
0.854	4.15357
0.855	4.15357
0.856	4.15357
0.857	4.15714
0.858	4.15714
0.859	4.15714
0.86	4.16071
0.861	4.16071
0.862	4.16429
0.863	4.16429
0.864	4.16429
0.865	4.16786
0.866	4.16786
0.867	4.16786
0.868	4.17143
0.869	4.17143
0.87	4.17143
0.871	4.175
0.872	4.175
0.873	4.175
0.874	4.17857
0.875	4.17857
0.876	4.17857
0.877	4.18214
0.878	4.18214
0.879	4.18214
0.88	4.18214
0.881	4.18571
0.882	4.18571
0.883	4.18571
0.884	4.18929
0.885	4.18929
0.886	4.18929
0.887	4.19286
0.888	4.19286
0.889	4.19286
0.89	4.19643
0.891	4.19643
0.892	4.19643
0.893	4.19643
0.894	4.2
0.895	4.2
0.896	4.2
0.897	4.20357
0.898	4.20357
0.899	4.20357
0.9	4.20357
0.901	4.20357
0.902	4.20714
0.903	4.20714
0.904	4.20714
0.905	4.21071
0.906	4.21071
0.907	4.21071
0.908	4.21071
0.909	4.21429
0.91	4.21429
0.911	4.21429
0.912	4.21429
0.913	4.21786
0.914	4.21786
0.915	4.21786
0.916	4.21786
0.917	4.22143
0.918	4.22143
0.919	4.22143
0.92	4.22143
0.921	4.225
0.922	4.225
0.923	4.225
0.924	4.225
0.925	4.225
0.926	4.22857
0.927	4.22857
0.928	4.22857
0.929	4.22857
0.93	4.23214
0.931	4.23214
0.932	4.23214
0.933	4.23214
0.934	4.23214
0.935	4.23571
0.936	4.23571
0.937	4.23571
0.938	4.23571
0.939	4.23571
0.94	4.23571
0.941	4.23929
0.942	4.23929
0.943	4.23929
0.944	4.23929
0.945	4.23929
0.946	4.24286
0.947	4.24286
0.948	4.24286
0.949	4.24286
0.95	4.24286
0.951	4.24286
0.952	4.24643
0.953	4.24643
0.954	4.24643
0.955	4.24643
0.956	4.24643
0.957	4.24643
0.958	4.25
0.959	4.25
0.96	4.25
0.961	4.25
0.962	4.25
0.963	4.25
0.964	4.25357
0.965	4.25357
0.966	4.25357
0.967	4.25357
0.968	4.25357
0.969	4.25357
0.97	4.25357
0.971	4.25714
0.972	4.25714
0.973	4.25714
0.974	4.25714
0.975	4.25714
0.976	4.25714
0.977	4.25714
0.978	4.25714
0.979	4.26071
0.98	4.26071
0.981	4.26071
0.982	4.26071
0.983	4.26071
0.984	4.26071
0.985	4.26071
0.986	4.26429
0.987	4.26429
0.988	4.26429
0.989	4.26429
0.99	4.26429
0.991	4.26429
0.992	4.26429
0.993	4.26429
0.994	4.26429
0.995	4.26429
0.996	4.26429
0.997	4.26429
0.998	4.26786
0.999	4.26786
1	4.26786
1.001	4.26786
1.002	4.26786
1.003	4.26786
1.004	4.26786
1.005	4.26786
1.006	4.26786
1.007	4.26786
1.008	4.26786
1.009	4.27143
1.01	4.27143
1.011	4.27143
1.012	4.27143
1.013	4.27143
1.014	4.27143
1.015	4.27143
1.016	4.27143
1.017	4.27143
1.018	4.27143
1.019	4.27143
1.02	4.27143
1.021	4.27143
1.022	4.27143
1.023	4.275
1.024	4.275
1.025	4.275
1.026	4.275
1.027	4.275
1.028	4.275
1.029	4.275
1.03	4.275
1.031	4.275
1.032	4.275
1.033	4.275
1.034	4.275
1.035	4.275
1.036	4.275
1.037	4.275
1.038	4.275
1.039	4.275
1.04	4.275
1.041	4.27857
1.042	4.27857
1.043	4.27857
1.044	4.27857
1.045	4.27857
1.046	4.27857
1.047	4.27857
1.048	4.27857
1.049	4.27857
1.05	4.27857
1.051	4.27857
1.052	4.27857
1.053	4.27857
1.054	4.27857
1.055	4.27857
1.056	4.27857
1.057	4.27857
1.058	4.27857
1.059	4.27857
1.06	4.27857
1.061	4.27857
1.062	4.27857
1.063	4.27857
1.064	4.27857
1.065	4.27857
1.066	4.27857
1.067	4.27857
1.068	4.27857
1.069	4.27857
1.07	4.27857
1.071	4.27857
1.072	4.27857
1.073	4.27857
1.074	4.27857
1.075	4.27857
1.076	4.27857
1.077	4.27857
1.078	4.27857
1.079	4.27857
1.08	4.27857
1.081	4.27857
1.082	4.27857
1.083	4.27857
1.084	4.27857
1.085	4.27857
1.086	4.27857
1.087	4.27857
1.088	4.28214
1.089	4.27857
1.09	4.27857
1.091	4.27857
1.092	4.27857
1.093	4.27857
1.094	4.27857
1.095	4.27857
1.096	4.27857
1.097	4.27857
1.098	4.27857
1.099	4.27857
1.1	4.27857
1.101	4.27857
1.102	4.27857
1.103	4.27857
1.104	4.27857
1.105	4.27857
1.106	4.27857
1.107	4.27857
1.108	4.27857
1.109	4.27857
1.11	4.27857
1.111	4.27857
1.112	4.27857
1.113	4.27857
1.114	4.27857
1.115	4.27857
1.116	4.27857
1.117	4.27857
1.118	4.27857
1.119	4.27857
1.12	4.27857
1.121	4.27857
1.122	4.27857
1.123	4.27857
1.124	4.27857
1.125	4.27857
1.126	4.27857
1.127	4.27857
1.128	4.27857
1.129	4.27857
1.13	4.275
1.131	4.275
1.132	4.275
1.133	4.275
1.134	4.275
1.135	4.275
1.136	4.275
1.137	4.275
1.138	4.275
1.139	4.275
1.14	4.275
1.141	4.275
1.142	4.275
1.143	4.275
1.144	4.275
1.145	4.275
1.146	4.275
1.147	4.275
1.148	4.275
1.149	4.275
1.15	4.275
1.151	4.275
1.152	4.275
1.153	4.275
1.154	4.27143
1.155	4.27143
1.156	4.27143
1.157	4.27143
1.158	4.27143
1.159	4.27143
1.16	4.27143
1.161	4.27143
1.162	4.27143
1.163	4.27143
1.164	4.27143
1.165	4.27143
1.166	4.27143
1.167	4.27143
1.168	4.27143
1.169	4.27143
1.17	4.27143
1.171	4.26786
1.172	4.26786
1.173	4.26786
1.174	4.26786
1.175	4.26786
1.176	4.26786
1.177	4.26786
1.178	4.26786
1.179	4.26786
1.18	4.26786
1.181	4.26786
1.182	4.26786
1.183	4.26786
1.184	4.26786
1.185	4.26786
1.186	4.26786
1.187	4.26429
1.188	4.26429
1.189	4.26429
1.19	4.26429
1.191	4.26429
1.192	4.26429
1.193	4.26429
1.194	4.26429
1.195	4.26429
1.196	4.26429
1.197	4.26429
1.198	4.26429
1.199	4.26429
1.2	4.26429
1.201	4.26429
1.202	4.26071
1.203	4.26429
1.204	4.26071
1.205	4.26071
1.206	4.26071
1.207	4.26071
1.208	4.26071
1.209	4.26071
1.21	4.26071
1.211	4.26071
1.212	4.26071
1.213	4.26071
1.214	4.26071
1.215	4.26071
1.216	4.26071
1.217	4.25714
1.218	4.25714
1.219	4.25714
1.22	4.25714
1.221	4.25714
1.222	4.25714
1.223	4.25714
1.224	4.25714
1.225	4.25714
1.226	4.25714
1.227	4.25714
1.228	4.25714
1.229	4.25714
1.23	4.25714
1.231	4.25714
1.232	4.25357
1.233	4.25357
1.234	4.25357
1.235	4.25357
1.236	4.25357
1.237	4.25357
1.238	4.25357
1.239	4.25357
1.24	4.25357
1.241	4.25357
1.242	4.25357
1.243	4.25
1.244	4.25
1.245	4.25
1.246	4.25
1.247	4.25
1.248	4.25
1.249	4.25
1.25	4.25
1.251	4.25
1.252	4.25
1.253	4.25
1.254	4.25
1.255	4.25
1.256	4.24643
1.257	4.24643
1.258	4.24643
1.259	4.24643
1.26	4.24643
1.261	4.24643
1.262	4.24643
1.263	4.24643
1.264	4.24643
1.265	4.24643
1.266	4.24286
1.267	4.24286
1.268	4.24286
1.269	4.24286
1.27	4.24286
1.271	4.24286
1.272	4.24286
1.273	4.24286
1.274	4.24286
1.275	4.24286
1.276	4.24286
1.277	4.24286
1.278	4.23929
1.279	4.23929
1.28	4.23929
1.281	4.23929
1.282	4.23929
1.283	4.23929
1.284	4.23929
1.285	4.23929
1.286	4.23929
1.287	4.23929
1.288	4.23571
1.289	4.23571
1.29	4.23571
1.291	4.23571
1.292	4.23571
1.293	4.23571
1.294	4.23571
1.295	4.23571
1.296	4.23571
1.297	4.23571
1.298	4.23571
1.299	4.23571
1.3	4.23214
1.301	4.23214
1.302	4.23214
1.303	4.23214
1.304	4.23214
1.305	4.23214
1.306	4.23214
1.307	4.23214
1.308	4.23214
1.309	4.23214
1.31	4.23214
1.311	4.23214
1.312	4.22857
1.313	4.22857
1.314	4.22857
1.315	4.22857
1.316	4.22857
1.317	4.22857
1.318	4.22857
1.319	4.22857
1.32	4.22857
1.321	4.22857
1.322	4.22857
1.323	4.22857
1.324	4.225
1.325	4.225
1.326	4.225
1.327	4.225
1.328	4.225
1.329	4.225
1.33	4.225
1.331	4.225
1.332	4.225
1.333	4.225
1.334	4.225
1.335	4.22143
1.336	4.22143
1.337	4.22143
1.338	4.22143
1.339	4.22143
1.34	4.22143
1.341	4.22143
1.342	4.22143
1.343	4.22143
1.344	4.22143
1.345	4.22143
1.346	4.22143
1.347	4.22143
1.348	4.21786
1.349	4.21786
1.35	4.21786
1.351	4.21786
1.352	4.21786
1.353	4.21786
1.354	4.21786
1.355	4.21786
1.356	4.21786
1.357	4.21786
1.358	4.21786
1.359	4.21786
1.36	4.21786
1.361	4.21786
1.362	4.21429
1.363	4.21429
1.364	4.21429
1.365	4.21429
1.366	4.21429
1.367	4.21429
1.368	4.21429
1.369	4.21429
1.37	4.21429
1.371	4.21429
1.372	4.21429
1.373	4.21429
1.374	4.21429
1.375	4.21429
1.376	4.21429
1.377	4.21429
1.378	4.21071
1.379	4.21071
1.38	4.21071
1.381	4.21071
1.382	4.21071
1.383	4.21071
1.384	4.21071
1.385	4.21071
1.386	4.21071
1.387	4.21071
1.388	4.21071
1.389	4.21071
1.39	4.21071
1.391	4.21071
1.392	4.21071
1.393	4.21071
1.394	4.21071
1.395	4.21071
1.396	4.21071
1.397	4.21071
1.398	4.21071
1.399	4.21071
1.4	4.20714
1.401	4.20714
1.402	4.21071
1.403	4.20714
1.404	4.20714
1.405	4.20714
1.406	4.20714
1.407	4.20714
1.408	4.20714
1.409	4.20714
1.41	4.20714
1.411	4.20714
1.412	4.20714
1.413	4.20714
1.414	4.20714
1.415	4.20714
1.416	4.20714
1.417	4.20714
1.418	4.20714
1.419	4.20714
1.42	4.20714
1.421	4.20714
1.422	4.20714
1.423	4.20714
1.424	4.20714
1.425	4.20714
1.426	4.20714
1.427	4.20714
1.428	4.20714
1.429	4.20714
1.43	4.20714
1.431	4.20714
1.432	4.20714
1.433	4.20714
1.434	4.20714
1.435	4.20714
1.436	4.20714
1.437	4.20714
1.438	4.20714
1.439	4.20714
1.44	4.20714
1.441	4.20714
1.442	4.20714
1.443	4.20714
1.444	4.20714
1.445	4.20714
1.446	4.21071
1.447	4.21071
1.448	4.21071
1.449	4.21071
1.45	4.21071
1.451	4.21071
1.452	4.21071
1.453	4.21071
1.454	4.21071
1.455	4.21071
1.456	4.21071
1.457	4.21071
1.458	4.21071
1.459	4.21071
1.46	4.21071
1.461	4.21071
1.462	4.21429
1.463	4.21429
1.464	4.21429
1.465	4.21429
1.466	4.21429
1.467	4.21429
1.468	4.21429
1.469	4.21429
1.47	4.21429
1.471	4.21429
1.472	4.21786
1.473	4.21786
1.474	4.21786
1.475	4.21786
1.476	4.21786
1.477	4.21786
1.478	4.21786
1.479	4.21786
1.48	4.21786
1.481	4.22143
1.482	4.22143
1.483	4.22143
1.484	4.22143
1.485	4.22143
1.486	4.22143
1.487	4.225
1.488	4.225
1.489	4.225
1.49	4.225
1.491	4.225
1.492	4.225
1.493	4.22857
1.494	4.22857
1.495	4.22857
1.496	4.22857
1.497	4.22857
1.498	4.23214
1.499	4.23214
1.5	4.23214
1.501	4.23214
1.502	4.23214
1.503	4.23571
1.504	4.23571
1.505	4.23571
1.506	4.23571
1.507	4.23929
1.508	4.23929
1.509	4.23929
1.51	4.24286
1.511	4.24286
1.512	4.24286
1.513	4.24286
1.514	4.24643
1.515	4.24643
1.516	4.24643
1.517	4.25
1.518	4.25
1.519	4.25
1.52	4.25357
1.521	4.25357
1.522	4.25357
1.523	4.25714
1.524	4.25714
1.525	4.25714
1.526	4.26071
1.527	4.26071
1.528	4.26071
1.529	4.26429
1.53	4.26429
1.531	4.26786
1.532	4.26786
1.533	4.26786
1.534	4.27143
1.535	4.27143
1.536	4.275
1.537	4.275
1.538	4.27857
1.539	4.27857
1.54	4.27857
1.541	4.28214
1.542	4.28214
1.543	4.28571
1.544	4.28571
1.545	4.28929
1.546	4.28929
1.547	4.29286
1.548	4.29286
1.549	4.29643
1.55	4.29643
1.551	4.3
1.552	4.30357
1.553	4.30357
1.554	4.30714
1.555	4.30714
1.556	4.31071
1.557	4.31071
1.558	4.31429
1.559	4.31786
1.56	4.31786
1.561	4.32143
1.562	4.325
1.563	4.325
1.564	4.32857
1.565	4.33214
1.566	4.33214
1.567	4.33571
1.568	4.33929
1.569	4.33929
1.57	4.34286
1.571	4.34643
1.572	4.35
1.573	4.35
1.574	4.35357
1.575	4.35714
1.576	4.36071
1.577	4.36071
1.578	4.36429
1.579	4.36786
1.58	4.37143
1.581	4.375
1.582	4.375
1.583	4.37857
1.584	4.38214
1.585	4.38571
1.586	4.38929
1.587	4.39286
1.588	4.39643
1.589	4.4
1.59	4.40357
1.591	4.40714
1.592	4.41071
1.593	4.41429
1.594	4.41786
1.595	4.42143
1.596	4.42143
1.597	4.425
1.598	4.42857
1.599	4.43214
1.6	4.4
1.599	4.30357
1.598	4.22143
1.597	4.15
1.596	4.08571
1.595	4.02857
1.594	3.975
1.593	3.925
1.592	3.87857
1.591	3.83214
1.59	3.78929
1.589	3.74643
1.588	3.70714
1.587	3.66786
1.586	3.63214
1.585	3.59643
1.584	3.56143
1.583	3.5275
1.582	3.495
1.581	3.46286
1.58	3.43143
1.579	3.40107
1.578	3.37107
1.577	3.34179
1.576	3.31321
1.575	3.285
1.574	3.25714
1.573	3.23036
1.572	3.20393
1.571	3.17786
1.57	3.1525
1.569	3.12714
1.568	3.10214
1.567	3.07786
1.566	3.05393
1.565	3.03
1.564	3.00643
1.563	2.98393
1.562	2.96071
1.561	2.93821
1.56	2.91643
1.559	2.89429
1.558	2.8725
1.557	2.85179
1.556	2.83071
1.555	2.80964
1.554	2.78893
1.553	2.76857
1.552	2.74857
1.551	2.72857
1.55	2.70929
1.549	2.68964
1.548	2.67036
1.547	2.65143
1.546	2.63214
1.545	2.61357
1.544	2.59536
1.543	2.57679
1.542	2.55857
1.541	2.54071
1.54	2.52286
1.539	2.505
1.538	2.48786
1.537	2.47071
1.536	2.45286
1.535	2.43607
1.534	2.41929
1.533	2.40214
1.532	2.38571
1.531	2.36964
1.53	2.35321
1.529	2.33679
1.528	2.32107
1.527	2.30464
1.526	2.28893
1.525	2.27357
1.524	2.25786
1.523	2.24214
1.522	2.22679
1.521	2.21179
1.52	2.19643
1.519	2.18143
1.518	2.16679
1.517	2.15179
1.516	2.13679
1.515	2.1225
1.514	2.10786
1.513	2.09357
1.512	2.07964
1.511	2.06536
1.51	2.05071
1.509	2.03679
1.508	2.02286
1.507	2.00893
1.506	1.99536
1.505	1.98179
1.504	1.96786
1.503	1.95429
1.502	1.94107
1.501	1.92786
1.5	1.91429
1.499	1.90143
1.498	1.88786
1.497	1.87464
1.496	1.86214
1.495	1.84893
1.494	1.83607
1.493	1.82357
1.492	1.81107
1.491	1.79821
1.49	1.78571
1.489	1.77357
1.488	1.76107
1.487	1.74857
1.486	1.73679
1.485	1.72429
1.484	1.71179
1.483	1.7
1.482	1.68786
1.481	1.67571
1.48	1.66393
1.479	1.65214
1.478	1.64
1.477	1.62821
1.476	1.61643
1.475	1.605
1.474	1.59357
1.473	1.5825
1.472	1.57071
1.471	1.55893
1.47	1.54786
1.469	1.53643
1.468	1.52536
1.467	1.51429
1.466	1.50286
1.465	1.49179
1.464	1.48107
1.463	1.46964
1.462	1.45893
1.461	1.44821
1.46	1.4375
1.459	1.42643
1.458	1.41536
1.457	1.405
1.456	1.39429
1.455	1.38321
1.454	1.37321
1.453	1.36214
1.452	1.35179
1.451	1.34143
1.45	1.33071
1.449	1.32036
1.448	1.31071
1.447	1.30036
1.446	1.28929
1.445	1.27929
1.444	1.26929
1.443	1.25929
1.442	1.24929
1.441	1.23929
1.44	1.22893
1.439	1.21893
1.438	1.20929
1.437	1.19929
1.436	1.18929
1.435	1.17964
1.434	1.16964
1.433	1.15929
1.432	1.15
1.431	1.14
1.43	1.13036
1.429	1.12071
1.428	1.11107
1.427	1.10107
1.426	1.09179
1.425	1.08214
1.424	1.0725
1.423	1.06321
1.422	1.05393
1.421	1.04429
1.42	1.03464
1.419	1.02536
1.418	1.01607
1.417	1.00679
1.416	0.997857
1.415	0.988571
1.414	0.978929
1.413	0.97
1.412	0.960714
1.411	0.951429
1.41	0.9425
1.409	0.933571
1.408	0.924286
1.407	0.915
1.406	0.906071
1.405	0.897143
1.404	0.888214
1.403	0.879286
1.402	0.870357
1.401	0.861071
1.4	0.8525
1.399	0.843571
1.398	0.834643
1.397	0.826071
1.396	0.817143
1.395	0.808214
1.394	0.799286
1.393	0.790714
1.392	0.782143
1.391	0.773214
1.39	0.764643
1.389	0.756071
1.388	0.7475
1.387	0.738929
1.386	0.730357
1.385	0.721786
1.384	0.713571
1.383	0.705
1.382	0.696071
1.381	0.687857
1.38	0.679286
1.379	0.670714
1.378	0.662143
1.377	0.653929
1.376	0.645357
1.375	0.636786
1.374	0.628571
1.373	0.620357
1.372	0.612143
1.371	0.603929
1.37	0.595714
1.369	0.587143
1.368	0.578929
1.367	0.570714
1.366	0.5625
1.365	0.554286
1.364	0.546429
1.363	0.537857
1.362	0.53
1.361	0.521786
1.36	0.513571
1.359	0.505357
1.358	0.4975
1.357	0.489286
1.356	0.480714
1.355	0.473214
1.354	0.465
1.353	0.457143
1.352	0.449286
1.351	0.441071
1.35	0.432857
1.349	0.425
1.348	0.417143
1.347	0.409286
1.346	0.401429
1.345	0.393571
1.344	0.385357
1.343	0.3775
1.342	0.369643
1.341	0.361786
1.34	0.353929
1.339	0.346429
1.338	0.338393
1.337	0.330607
1.336	0.323
1.335	0.315214
1.334	0.307429
1.333	0.299714
1.332	0.292036
1.331	0.283964
1.33	0.276214
1.329	0.268643
1.328	0.260786
1.327	0.252929
1.326	0.245429
1.325	0.23775
1.324	0.229964
1.323	0.2225
1.322	0.21475
1.321	0.207071
1.32	0.199821
1.319	0.19225
1.318	0.184321
1.317	0.176964
1.316	0.169393
1.315	0.161714
1.314	0.154286
1.313	0.146821
1.312	0.139179
1.311	0.131536
1.31	0.124571
1.309	0.116929
1.308	0.109536
1.307	0.102393
1.306	0.0945357
1.305	0.0870357
1.304	0.0797143
1.303	0.0722143
1.302	0.0648214
1.301	0.0574643
1.3	0.0502857
1.299	0.0427143
1.298	0.0352607
1.297	0.0280107
1.296	0.0206357
1.295	0.0131286
1.294	0.00615714
1.293	-0.00137857
1.292	-0.00903929
1.291	-0.0161964
1.29	-0.0236
1.289	-0.0309643
1.288	-0.0379286
1.287	-0.0453929
1.286	-0.0528929
1.285	-0.0598214
1.284	-0.0671429
1.283	-0.0743929
1.282	-0.0816786
1.281	-0.0886429
1.28	-0.0963214
1.279	-0.103464
1.278	-0.110679
1.277	-0.117964
1.276	-0.125179
1.275	-0.132179
1.274	-0.139643
1.273	-0.146929
1.272	-0.153821
1.271	-0.160964
1.27	-0.168107
1.269	-0.175071
1.268	-0.182214
1.267	-0.18975
1.266	-0.196857
1.265	-0.203821
1.264	-0.210964
1.263	-0.218179
1.262	-0.224964
1.261	-0.232
1.26	-0.239179
1.259	-0.246
1.258	-0.253179
1.257	-0.260143
1.256	-0.267071
1.255	-0.274179
1.254	-0.281464
1.253	-0.2885
1.252	-0.295393
1.251	-0.302786
1.25	-0.309643
1.249	-0.316536
1.248	-0.323536
1.247	-0.330571
1.246	-0.337357
1.245	-0.344393
1.244	-0.351607
1.243	-0.358214
1.242	-0.365357
1.241	-0.372143
1.24	-0.378929
1.239	-0.386071
1.238	-0.392857
1.237	-0.399643
1.236	-0.406786
1.235	-0.413571
1.234	-0.420357
1.233	-0.427143
1.232	-0.433929
1.231	-0.440714
1.23	-0.4475
1.229	-0.455357
1.228	-0.462857
1.227	-0.469643
1.226	-0.476429
1.225	-0.483214
1.224	-0.489643
1.223	-0.496429
1.222	-0.503571
1.221	-0.51
1.22	-0.516786
1.219	-0.523571
1.218	-0.53
1.217	-0.536786
1.216	-0.543929
1.215	-0.550714
1.214	-0.5575
1.213	-0.564286
1.212	-0.571071
1.211	-0.5775
1.21	-0.584286
1.209	-0.591071
1.208	-0.597857
1.207	-0.604643
1.206	-0.611429
1.205	-0.617857
1.204	-0.624643
1.203	-0.631786
1.202	-0.638214
[truncated: 1,201 more rows]

## Sheet: sr_0.005
U	I
0	-0.57
0.001	-0.512857
0.002	-0.466786
0.003	-0.430714
0.004	-0.400357
0.005	-0.373214
0.006	-0.3485
0.007	-0.3255
0.008	-0.304143
0.009	-0.284071
0.01	-0.265571
0.011	-0.247643
0.012	-0.231393
0.013	-0.215357
0.014	-0.199714
0.015	-0.185643
0.016	-0.171679
0.017	-0.157893
0.018	-0.145286
0.019	-0.132929
0.02	-0.121536
0.021	-0.110071
0.022	-0.0987857
0.023	-0.0883929
0.024	-0.0776071
0.025	-0.068
0.026	-0.0581429
0.027	-0.0496071
0.028	-0.0401429
0.029	-0.0313214
0.03	-0.0228786
0.031	-0.0151071
0.032	-0.00712143
0.033	0.000659643
0.034	0.00747143
0.035	0.0150786
0.036	0.0216357
0.037	0.0283464
0.038	0.03575
0.039	0.0422857
0.04	0.0478214
0.041	0.0533929
0.042	0.0588929
0.043	0.0645714
0.044	0.0701786
0.045	0.0756429
0.046	0.0806429
0.047	0.08575
0.048	0.0913571
0.049	0.0955714
0.05	0.10025
0.051	0.105571
0.052	0.110107
0.053	0.114607
0.054	0.117929
0.055	0.122357
0.056	0.125857
0.057	0.129714
0.058	0.13325
0.059	0.136821
0.06	0.140857
0.061	0.144429
0.062	0.147821
0.063	0.151321
0.064	0.15475
0.065	0.158036
0.066	0.161321
0.067	0.164321
0.068	0.167107
0.069	0.169893
0.07	0.173
0.071	0.175786
0.072	0.179179
0.073	0.181321
0.074	0.184393
0.075	0.186821
0.076	0.18925
0.077	0.191286
0.078	0.194321
0.079	0.196536
0.08	0.198893
0.081	0.200929
0.082	0.203107
0.083	0.205321
0.084	0.207821
0.085	0.209679
0.086	0.212071
0.087	0.213464
0.088	0.215929
0.089	0.217893
0.09	0.220429
0.091	0.222464
0.092	0.223571
0.093	0.225857
0.094	0.227607
0.095	0.229214
0.096	0.2315
0.097	0.232571
0.098	0.234286
0.099	0.236
0.1	0.237679
0.101	0.239321
0.102	0.241
0.103	0.242643
0.104	0.244286
0.105	0.245357
0.106	0.247107
0.107	0.248429
0.108	0.250071
0.109	0.251679
0.11	0.253036
0.111	0.253679
0.112	0.255214
0.113	0.2565
0.114	0.258036
0.115	0.259571
0.116	0.260571
0.117	0.261857
0.118	0.263179
0.119	0.264036
0.12	0.265571
0.121	0.266714
0.122	0.267821
0.123	0.269143
0.124	0.269893
0.125	0.271393
0.126	0.271786
0.127	0.2725
0.128	0.274429
0.129	0.275929
0.13	0.27725
0.131	0.277893
0.132	0.278714
0.133	0.279571
0.134	0.280571
0.135	0.281607
0.136	0.282071
0.137	0.283571
0.138	0.284536
0.139	0.285893
0.14	0.286143
0.141	0.287
0.142	0.287786
0.143	0.289071
0.144	0.289536
0.145	0.2905
0.146	0.291214
0.147	0.291964
0.148	0.293179
0.149	0.293643
0.15	0.294036
0.151	0.294857
0.152	0.295536
0.153	0.29675
0.154	0.297714
0.155	0.298393
0.156	0.2985
0.157	0.299786
0.158	0.30025
0.159	0.301143
0.16	0.301607
0.161	0.3025
0.162	0.303
0.163	0.303714
0.164	0.304786
0.165	0.305321
0.166	0.305714
0.167	0.306857
0.168	0.30775
0.169	0.308143
0.17	0.308964
0.171	0.309071
0.172	0.309429
0.173	0.310107
0.174	0.311036
0.175	0.311571
0.176	0.31175
0.177	0.312143
0.178	0.312393
0.179	0.312786
0.18	0.314036
0.181	0.3145
0.182	0.315464
0.183	0.316214
0.184	0.315786
0.185	0.316893
0.186	0.317571
0.187	0.318071
0.188	0.318214
0.189	0.318714
0.19	0.319143
0.191	0.3195
0.192	0.320179
0.193	0.320857
0.194	0.320786
0.195	0.321536
0.196	0.321643
0.197	0.322571
0.198	0.324036
0.199	0.323893
0.2	0.323786
0.201	0.324393
0.202	0.324607
0.203	0.325536
0.204	0.32575
0.205	0.326036
0.206	0.326286
0.207	0.326571
0.208	0.327107
0.209	0.327786
0.21	0.328036
0.211	0.328607
0.212	0.329107
0.213	0.329036
0.214	0.329607
0.215	0.329929
0.216	0.330393
0.217	0.331
0.218	0.331964
0.219	0.331464
0.22	0.332321
0.221	0.332679
0.222	0.332786
0.223	0.33325
0.224	0.3335
0.225	0.333643
0.226	0.333679
0.227	0.33375
0.228	0.334143
0.229	0.334679
0.23	0.335036
0.231	0.335929
0.232	0.336429
0.233	0.337
0.234	0.336857
0.235	0.336607
0.236	0.337
0.237	0.33725
0.238	0.337679
0.239	0.338143
0.24	0.338571
0.241	0.339107
0.242	0.33875
0.243	0.339607
0.244	0.340071
0.245	0.339571
0.246	0.339714
0.247	0.34025
0.248	0.340357
0.249	0.34075
0.25	0.341571
0.251	0.341821
0.252	0.3415
0.253	0.341857
0.254	0.342536
0.255	0.342857
0.256	0.343107
0.257	0.34325
0.258	0.343036
0.259	0.343179
0.26	0.343607
0.261	0.344143
0.262	0.344214
0.263	0.344893
0.264	0.345357
0.265	0.345179
0.266	0.345393
0.267	0.345679
0.268	0.345893
0.269	0.34625
0.27	0.346393
0.271	0.3465
0.272	0.346143
0.273	0.346357
0.274	0.3475
0.275	0.347536
0.276	0.34725
0.277	0.347429
0.278	0.347393
0.279	0.348179
0.28	0.348214
0.281	0.348607
0.282	0.349179
0.283	0.349036
0.284	0.349179
0.285	0.348607
0.286	0.349893
0.287	0.349214
0.288	0.349571
0.289	0.350071
0.29	0.350143
0.291	0.350107
0.292	0.350536
0.293	0.351
0.294	0.351321
0.295	0.351929
0.296	0.351571
0.297	0.352036
0.298	0.351964
0.299	0.352107
0.3	0.352607
0.301	0.35275
0.302	0.353071
0.303	0.35325
0.304	0.353143
0.305	0.353714
0.306	0.3535
0.307	0.353929
0.308	0.354571
0.309	0.353929
0.31	0.3545
0.311	0.354607
0.312	0.354571
0.313	0.354607
0.314	0.354857
0.315	0.355179
0.316	0.355571
0.317	0.355714
0.318	0.355643
0.319	0.355857
0.32	0.355964
0.321	0.356
0.322	0.355893
0.323	0.356357
0.324	0.356964
0.325	0.356607
0.326	0.35675
0.327	0.357143
0.328	0.357
0.329	0.357143
0.33	0.357143
0.331	0.3575
0.332	0.358214
0.333	0.3575
0.334	0.358214
0.335	0.358214
0.336	0.358214
0.337	0.358929
0.338	0.358571
0.339	0.358929
0.34	0.359286
0.341	0.359643
0.342	0.359286
0.343	0.358929
0.344	0.359286
0.345	0.359643
0.346	0.36
0.347	0.360714
0.348	0.36
0.349	0.359643
0.35	0.360357
0.351	0.360357
0.352	0.360357
0.353	0.360714
0.354	0.361071
0.355	0.360714
0.356	0.360714
0.357	0.361071
0.358	0.361429
0.359	0.361786
0.36	0.362143
0.361	0.362143
0.362	0.362143
0.363	0.3625
0.364	0.362857
0.365	0.3625
0.366	0.3625
0.367	0.362143
0.368	0.3625
0.369	0.363214
0.37	0.363214
0.371	0.363571
0.372	0.363571
0.373	0.363214
0.374	0.363571
0.375	0.363571
0.376	0.363929
0.377	0.363571
0.378	0.363571
0.379	0.363929
0.38	0.363929
0.381	0.363929
0.382	0.363571
0.383	0.364286
0.384	0.365357
0.385	0.365
0.386	0.364643
0.387	0.364643
0.388	0.365
0.389	0.364643
0.39	0.365357
0.391	0.366071
0.392	0.365714
0.393	0.365714
0.394	0.365714
0.395	0.365357
0.396	0.365714
0.397	0.365714
0.398	0.366071
0.399	0.366071
0.4	0.366786
0.401	0.366786
0.402	0.366071
0.403	0.366429
0.404	0.366786
0.405	0.3675
0.406	0.367143
0.407	0.367143
0.408	0.3675
0.409	0.367857
0.41	0.368214
0.411	0.3675
0.412	0.367857
0.413	0.367857
0.414	0.368214
0.415	0.368214
0.416	0.367857
0.417	0.368214
0.418	0.367857
0.419	0.368214
0.42	0.368214
0.421	0.368571
0.422	0.368571
0.423	0.369286
0.424	0.368214
0.425	0.368571
0.426	0.368214
0.427	0.368571
0.428	0.368571
0.429	0.368571
0.43	0.368929
0.431	0.369286
0.432	0.368929
0.433	0.369286
0.434	0.369286
0.435	0.369643
0.436	0.37
0.437	0.37
0.438	0.37
0.439	0.369643
0.44	0.370357
0.441	0.37
0.442	0.370357
0.443	0.370714
0.444	0.370357
0.445	0.370357
0.446	0.37
0.447	0.370714
0.448	0.370714
0.449	0.371429
0.45	0.370714
0.451	0.371071
0.452	0.370357
0.453	0.371071
0.454	0.370714
0.455	0.370714
0.456	0.371071
0.457	0.371429
0.458	0.371429
0.459	0.372143
0.46	0.371786
0.461	0.3725
0.462	0.371429
0.463	0.371786
0.464	0.371786
0.465	0.372143
0.466	0.371786
0.467	0.371786
0.468	0.372143
0.469	0.3725
0.47	0.372143
0.471	0.372143
0.472	0.372857
0.473	0.372857
0.474	0.372857
0.475	0.3725
0.476	0.372857
0.477	0.372857
0.478	0.372857
0.479	0.372857
0.48	0.373571
0.481	0.372857
0.482	0.3725
0.483	0.373214
0.484	0.373571
0.485	0.373214
0.486	0.373929
0.487	0.373929
0.488	0.373929
0.489	0.374286
0.49	0.373929
0.491	0.373571
0.492	0.374286
0.493	0.373929
0.494	0.374286
0.495	0.374286
0.496	0.374286
0.497	0.374643
0.498	0.374643
0.499	0.374286
0.5	0.374286
0.501	0.374643
0.502	0.374643
0.503	0.375357
0.504	0.375
0.505	0.375357
0.506	0.375
0.507	0.375357
0.508	0.375
0.509	0.375357
0.51	0.375
0.511	0.375
0.512	0.375714
0.513	0.375714
0.514	0.375357
0.515	0.375714
0.516	0.376071
0.517	0.376071
0.518	0.376071
0.519	0.376071
0.52	0.376071
0.521	0.376071
0.522	0.376429
0.523	0.376429
0.524	0.376071
0.525	0.376429
0.526	0.376786
0.527	0.376429
0.528	0.376786
0.529	0.377143
0.53	0.377143
0.531	0.377143
0.532	0.377857
0.533	0.3775
0.534	0.377143
0.535	0.3775
0.536	0.3775
0.537	0.3775
0.538	0.377143
0.539	0.377143
0.54	0.3775
0.541	0.377857
0.542	0.377857
0.543	0.377857
0.544	0.378214
0.545	0.378214
0.546	0.377857
0.547	0.377857
0.548	0.378571
0.549	0.378929
0.55	0.378929
0.551	0.378929
0.552	0.378929
0.553	0.378929
0.554	0.378929
0.555	0.379643
0.556	0.378929
0.557	0.379643
0.558	0.378929
0.559	0.379286
0.56	0.379286
0.561	0.38
0.562	0.38
0.563	0.379286
0.564	0.379643
0.565	0.38
0.566	0.38
0.567	0.380357
0.568	0.38
0.569	0.380714
0.57	0.380714
0.571	0.38
0.572	0.381071
0.573	0.380714
0.574	0.381071
0.575	0.381071
0.576	0.381429
0.577	0.381429
0.578	0.381071
0.579	0.381071
0.58	0.381429
0.581	0.381429
0.582	0.382143
0.583	0.381786
0.584	0.381429
0.585	0.382143
0.586	0.3825
0.587	0.382143
0.588	0.382143
0.589	0.382857
0.59	0.3825
0.591	0.382143
0.592	0.382857
0.593	0.382857
0.594	0.383214
0.595	0.382857
0.596	0.383214
0.597	0.383571
0.598	0.383571
0.599	0.383929
0.6	0.383929
0.601	0.384286
0.602	0.384643
0.603	0.384643
0.604	0.384286
0.605	0.384286
0.606	0.384286
0.607	0.385
0.608	0.385
0.609	0.385357
0.61	0.385357
0.611	0.385357
0.612	0.385
0.613	0.385
0.614	0.385714
0.615	0.385714
0.616	0.386071
0.617	0.386071
0.618	0.385714
0.619	0.386071
0.62	0.386071
0.621	0.385714
0.622	0.386429
0.623	0.386071
0.624	0.386786
0.625	0.387143
0.626	0.387143
0.627	0.3875
0.628	0.387857
0.629	0.3875
0.63	0.387857
0.631	0.387857
0.632	0.387857
0.633	0.387857
0.634	0.388214
0.635	0.388214
0.636	0.388929
0.637	0.388929
0.638	0.388214
0.639	0.388929
0.64	0.388571
0.641	0.388929
0.642	0.388929
0.643	0.389286
0.644	0.389643
0.645	0.389643
0.646	0.389643
0.647	0.39
0.648	0.390357
0.649	0.390357
0.65	0.390357
0.651	0.390357
0.652	0.390714
0.653	0.391071
0.654	0.391071
0.655	0.391071
0.656	0.391429
0.657	0.391429
0.658	0.391429
0.659	0.391786
0.66	0.392143
0.661	0.392143
0.662	0.3925
0.663	0.392143
0.664	0.3925
0.665	0.393214
0.666	0.393571
0.667	0.392857
0.668	0.393214
0.669	0.393929
0.67	0.393571
0.671	0.393571
0.672	0.393929
0.673	0.393929
0.674	0.394286
0.675	0.394643
0.676	0.394286
0.677	0.394643
0.678	0.395
0.679	0.395714
0.68	0.395714
0.681	0.395
0.682	0.396071
0.683	0.396071
0.684	0.396786
0.685	0.396429
0.686	0.396429
0.687	0.396786
0.688	0.397143
0.689	0.3975
0.69	0.397857
0.691	0.3975
0.692	0.397857
0.693	0.397857
0.694	0.398214
0.695	0.398571
0.696	0.398214
0.697	0.398214
0.698	0.399286
0.699	0.398571
0.7	0.398571
0.701	0.399286
0.702	0.399643
0.703	0.399643
0.704	0.4
0.705	0.400357
0.706	0.4
0.707	0.400357
0.708	0.400714
0.709	0.401071
0.71	0.401429
0.711	0.401429
0.712	0.401786
0.713	0.401786
0.714	0.4025
0.715	0.401786
0.716	0.4025
0.717	0.403214
0.718	0.402857
0.719	0.403214
0.72	0.403214
0.721	0.403214
0.722	0.403929
0.723	0.403571
0.724	0.403929
0.725	0.403929
0.726	0.404643
0.727	0.404643
0.728	0.405
0.729	0.405357
0.73	0.406071
0.731	0.406071
0.732	0.406071
0.733	0.406071
0.734	0.406429
0.735	0.406429
0.736	0.406786
0.737	0.406786
0.738	0.4075
0.739	0.407143
0.74	0.4075
0.741	0.407857
0.742	0.408214
0.743	0.408571
0.744	0.408571
0.745	0.408929
0.746	0.408929
0.747	0.409286
0.748	0.41
0.749	0.409643
0.75	0.41
0.751	0.410357
0.752	0.41
0.753	0.411071
0.754	0.410714
0.755	0.411071
0.756	0.411786
0.757	0.411429
0.758	0.412143
0.759	0.412143
0.76	0.4125
0.761	0.4125
0.762	0.413214
0.763	0.413571
0.764	0.413571
0.765	0.413571
0.766	0.413929
0.767	0.414643
0.768	0.414643
0.769	0.415357
0.77	0.415
0.771	0.415357
0.772	0.415714
0.773	0.415357
0.774	0.415714
0.775	0.415714
0.776	0.416429
0.777	0.416429
0.778	0.417143
0.779	0.4175
0.78	0.4175
0.781	0.418214
0.782	0.418571
0.783	0.418571
0.784	0.418929
0.785	0.418571
0.786	0.418929
0.787	0.419286
0.788	0.420357
0.789	0.420357
0.79	0.420357
0.791	0.42
0.792	0.420714
0.793	0.421786
0.794	0.422143
0.795	0.422143
0.796	0.421786
0.797	0.4225
0.798	0.4225
0.799	0.423214
0.8	0.423571
0.801	0.423571
0.802	0.423214
0.803	0.423929
0.804	0.424643
0.805	0.424643
0.806	0.425
0.807	0.425357
0.808	0.425357
0.809	0.425357
0.81	0.426071
0.811	0.426429
0.812	0.426786
0.813	0.427143
0.814	0.4275
0.815	0.4275
0.816	0.427857
0.817	0.428214
0.818	0.428571
0.819	0.428929
0.82	0.43
0.821	0.429643
0.822	0.43
0.823	0.430357
0.824	0.430714
0.825	0.430714
0.826	0.431429
0.827	0.431429
0.828	0.4325
0.829	0.4325
0.83	0.433214
0.831	0.4325
0.832	0.433571
0.833	0.433571
0.834	0.434286
0.835	0.434286
0.836	0.434286
0.837	0.435
0.838	0.435357
0.839	0.435357
0.84	0.436071
0.841	0.436429
0.842	0.436429
0.843	0.436786
0.844	0.4375
0.845	0.437857
0.846	0.438214
0.847	0.438571
0.848	0.4375
0.849	0.438214
0.85	0.438929
0.851	0.439643
0.852	0.44
0.853	0.44
0.854	0.440714
0.855	0.440714
0.856	0.441071
0.857	0.441429
0.858	0.441786
0.859	0.4425
0.86	0.4425
0.861	0.442857
0.862	0.443214
0.863	0.443571
0.864	0.444286
0.865	0.444286
0.866	0.444286
0.867	0.445
0.868	0.445
0.869	0.445357
0.87	0.446071
0.871	0.446429
0.872	0.447143
0.873	0.447143
0.874	0.446786
0.875	0.4475
0.876	0.448214
0.877	0.448214
0.878	0.448929
0.879	0.449286
0.88	0.45
0.881	0.450357
0.882	0.450357
0.883	0.451429
0.884	0.451429
0.885	0.452143
0.886	0.4525
0.887	0.452857
0.888	0.452143
0.889	0.452857
0.89	0.453571
0.891	0.453929
0.892	0.454286
0.893	0.455357
0.894	0.455714
0.895	0.455357
0.896	0.456071
0.897	0.456786
0.898	0.456429
0.899	0.4575
0.9	0.4575
0.901	0.4575
0.902	0.458571
0.903	0.458929
0.904	0.459286
0.905	0.459643
0.906	0.46
0.907	0.461071
0.908	0.461071
0.909	0.461786
0.91	0.461786
0.911	0.461786
0.912	0.462857
0.913	0.462857
0.914	0.462857
0.915	0.463214
0.916	0.464286
0.917	0.464286
0.918	0.464643
0.919	0.465357
0.92	0.465357
0.921	0.466071
0.922	0.466429
0.923	0.4675
0.924	0.467857
0.925	0.468214
0.926	0.468571
0.927	0.468929
0.928	0.468929
0.929	0.469286
0.93	0.47
0.931	0.470357
0.932	0.470357
0.933	0.471071
0.934	0.471786
0.935	0.472143
0.936	0.472857
0.937	0.472857
0.938	0.473571
0.939	0.473571
0.94	0.474286
0.941	0.475357
0.942	0.475714
0.943	0.476071
0.944	0.476071
0.945	0.476786
0.946	0.476786
0.947	0.477857
0.948	0.477857
0.949	0.478214
0.95	0.478929
0.951	0.479643
0.952	0.48
0.953	0.480357
0.954	0.480714
0.955	0.481429
0.956	0.481429
0.957	0.482143
0.958	0.482857
0.959	0.4825
0.96	0.483571
0.961	0.484643
0.962	0.483929
0.963	0.485
0.964	0.485
0.965	0.485714
0.966	0.486786
0.967	0.486786
0.968	0.487143
0.969	0.487857
0.97	0.488571
0.971	0.488929
0.972	0.489286
0.973	0.49
0.974	0.490714
0.975	0.491429
0.976	0.491071
0.977	0.492143
0.978	0.4925
0.979	0.492143
0.98	0.493571
0.981	0.493571
0.982	0.494286
0.983	0.495
0.984	0.495714
0.985	0.495357
0.986	0.496429
0.987	0.496786
0.988	0.4975
0.989	0.498214
0.99	0.498929
0.991	0.498929
0.992	0.499643
0.993	0.5
0.994	0.500357
0.995	0.501071
0.996	0.501429
0.997	0.502143
0.998	0.502857
0.999	0.503571
1	0.503929
1.001	0.504286
1.002	0.505
1.003	0.505
1.004	0.505357
1.005	0.506429
1.006	0.507143
1.007	0.5075
1.008	0.507857
1.009	0.508214
1.01	0.509286
1.011	0.51
1.012	0.510714
1.013	0.510714
1.014	0.511786
1.015	0.512143
1.016	0.512857
1.017	0.513571
1.018	0.513929
1.019	0.514286
1.02	0.515
1.021	0.515357
1.022	0.515357
1.023	0.516429
1.024	0.517143
1.025	0.5175
1.026	0.518571
1.027	0.519286
1.028	0.519643
1.029	0.520357
1.03	0.520357
1.031	0.521429
1.032	0.521786
1.033	0.5225
1.034	0.522857
1.035	0.523571
1.036	0.524286
1.037	0.525357
1.038	0.525357
1.039	0.526429
1.04	0.526786
1.041	0.527143
1.042	0.528214
1.043	0.528571
1.044	0.529286
1.045	0.529286
1.046	0.53
1.047	0.530714
1.048	0.531429
1.049	0.532143
1.05	0.532857
1.051	0.532857
1.052	0.533571
1.053	0.534643
1.054	0.535357
1.055	0.536071
1.056	0.536786
1.057	0.5375
1.058	0.5375
1.059	0.537857
1.06	0.538929
1.061	0.539643
1.062	0.540357
1.063	0.541429
1.064	0.541429
1.065	0.541786
1.066	0.5425
1.067	0.543214
1.068	0.544643
1.069	0.545357
1.07	0.546071
1.071	0.546429
1.072	0.547143
1.073	0.5475
1.074	0.547857
1.075	0.549286
1.076	0.55
1.077	0.55
1.078	0.550714
1.079	0.551429
1.08	0.551786
1.081	0.553214
1.082	0.553571
1.083	0.553929
1.084	0.554643
1.085	0.555357
1.086	0.556429
1.087	0.557143
1.088	0.558214
1.089	0.558929
1.09	0.559286
1.091	0.56
1.092	0.561071
1.093	0.561429
1.094	0.562143
1.095	0.5625
1.096	0.563214
1.097	0.564286
1.098	0.565
1.099	0.566071
1.1	0.566429
1.101	0.567857
1.102	0.567857
1.103	0.568214
1.104	0.569286
1.105	0.57
1.106	0.571071
1.107	0.571429
1.108	0.5725
1.109	0.573214
1.11	0.573571
1.111	0.574643
1.112	0.575
1.113	0.576429
1.114	0.5775
1.115	0.577857
1.116	0.578571
1.117	0.579643
1.118	0.58
1.119	0.581071
1.12	0.582143
1.121	0.5825
1.122	0.582857
1.123	0.583571
1.124	0.584286
1.125	0.585714
1.126	0.586429
1.127	0.587143
1.128	0.588214
1.129	0.589286
1.13	0.589643
1.131	0.59
1.132	0.591071
1.133	0.591786
1.134	0.592857
1.135	0.593571
1.136	0.594286
1.137	0.594643
1.138	0.596071
1.139	0.596786
1.14	0.597857
1.141	0.598214
1.142	0.598571
1.143	0.6
1.144	0.600714
1.145	0.601786
1.146	0.602857
1.147	0.603214
1.148	0.604286
1.149	0.605
1.15	0.606071
1.151	0.607143
1.152	0.608214
1.153	0.608571
1.154	0.609286
1.155	0.610357
1.156	0.611071
1.157	0.611429
1.158	0.612857
1.159	0.613571
1.16	0.615
1.161	0.616071
1.162	0.616786
1.163	0.6175
1.164	0.618571
1.165	0.619643
1.166	0.62
1.167	0.621071
1.168	0.621786
1.169	0.623214
1.17	0.623929
1.171	0.625
1.172	0.625714
1.173	0.626786
1.174	0.627857
1.175	0.628929
1.176	0.629643
1.177	0.630714
1.178	0.632143
1.179	0.632857
1.18	0.633571
1.181	0.634286
1.182	0.635357
1.183	0.636071
1.184	0.6375
1.185	0.638571
1.186	0.639286
1.187	0.640357
1.188	0.641786
1.189	0.642143
1.19	0.643214
1.191	0.644286
1.192	0.645
1.193	0.645714
1.194	0.647857
1.195	0.648214
1.196	0.648929
1.197	0.650357
1.198	0.651429
1.199	0.653214
1.2	0.653929
1.201	0.654286
1.202	0.655714
1.203	0.656786
1.204	0.658214
1.205	0.659286
1.206	0.660357
1.207	0.661429
1.208	0.6625
1.209	0.663571
1.21	0.664286
1.211	0.665
1.212	0.666429
1.213	0.6675
1.214	0.668571
1.215	0.669286
1.216	0.670714
1.217	0.672143
1.218	0.672857
1.219	0.674643
1.22	0.675357
1.221	0.675714
1.222	0.6775
1.223	0.678929
1.224	0.679643
1.225	0.680714
1.226	0.682143
1.227	0.683214
1.228	0.684286
1.229	0.686071
1.23	0.6875
1.231	0.688929
1.232	0.689643
1.233	0.691071
1.234	0.692143
1.235	0.693214
1.236	0.694643
1.237	0.695357
1.238	0.696786
1.239	0.697857
1.24	0.698929
1.241	0.700714
1.242	0.702143
1.243	0.703214
1.244	0.704643
1.245	0.705357
1.246	0.706786
1.247	0.708214
1.248	0.709643
1.249	0.710357
1.25	0.711429
1.251	0.713214
1.252	0.714643
1.253	0.715714
1.254	0.7175
1.255	0.718929
1.256	0.72
1.257	0.720714
1.258	0.722143
1.259	0.723929
1.26	0.725357
1.261	0.726429
1.262	0.727857
1.263	0.729286
1.264	0.730714
1.265	0.731786
1.266	0.733214
1.267	0.734286
1.268	0.736071
1.269	0.737143
1.27	0.738929
1.271	0.740357
1.272	0.741786
1.273	0.742857
1.274	0.744643
1.275	0.745714
1.276	0.7475
1.277	0.748571
1.278	0.750357
1.279	0.751786
1.28	0.753214
1.281	0.755
1.282	0.756071
1.283	0.757857
1.284	0.759643
1.285	0.76
1.286	0.762143
1.287	0.763929
1.288	0.764643
1.289	0.766429
1.29	0.768214
1.291	0.769643
1.292	0.771071
1.293	0.7725
1.294	0.774643
1.295	0.776429
1.296	0.777857
1.297	0.779643
1.298	0.780714
1.299	0.7825
1.3	0.784643
1.301	0.785714
1.302	0.7875
1.303	0.789286
1.304	0.791071
1.305	0.792857
1.306	0.794286
1.307	0.795714
1.308	0.7975
1.309	0.799643
1.31	0.801429
1.311	0.802857
1.312	0.805
1.313	0.806429
1.314	0.808214
1.315	0.809643
1.316	0.811429
1.317	0.813214
1.318	0.815357
1.319	0.817143
1.32	0.819286
1.321	0.821071
1.322	0.8225
1.323	0.824643
1.324	0.826071
1.325	0.828214
1.326	0.83
1.327	0.832143
1.328	0.833571
1.329	0.836071
1.33	0.837857
1.331	0.839643
1.332	0.841786
1.333	0.843929
1.334	0.845357
1.335	0.847143
1.336	0.848929
1.337	0.851071
1.338	0.852857
1.339	0.854643
1.34	0.856786
1.341	0.859286
1.342	0.860714
1.343	0.8625
1.344	0.864643
1.345	0.866429
1.346	0.868214
1.347	0.870714
1.348	0.8725
1.349	0.874643
1.35	0.877143
1.351	0.879286
1.352	0.880714
1.353	0.8825
1.354	0.884286
1.355	0.886429
1.356	0.888571
1.357	0.890714
1.358	0.893214
1.359	0.894643
1.36	0.896786
1.361	0.898929
1.362	0.901071
1.363	0.903214
1.364	0.905357
1.365	0.907143
1.366	0.909643
1.367	0.912143
1.368	0.914286
1.369	0.915714
1.37	0.918214
1.371	0.920357
1.372	0.9225
1.373	0.924286
1.374	0.926071
1.375	0.928929
1.376	0.931071
1.377	0.933214
1.378	0.935357
1.379	0.937143
1.38	0.940357
1.381	0.941786
1.382	0.944286
1.383	0.947143
1.384	0.948929
1.385	0.951071
1.386	0.953214
1.387	0.955714
1.388	0.958214
1.389	0.960357
1.39	0.9625
1.391	0.964643
1.392	0.967143
1.393	0.969286
1.394	0.971429
1.395	0.974643
1.396	0.976786
1.397	0.978571
1.398	0.981071
1.399	0.983571
1.4	0.985357
1.401	0.988214
1.402	0.990714
1.403	0.992143
1.404	0.995357
1.405	0.997857
1.406	0.999643
1.407	1.0025
1.408	1.00464
1.409	1.00714
1.41	1.00964
1.411	1.0125
1.412	1.01429
1.413	1.01679
1.414	1.01964
1.415	1.02179
1.416	1.02429
1.417	1.0275
1.418	1.02964
1.419	1.03214
1.42	1.035
1.421	1.0375
1.422	1.04
1.423	1.04214
1.424	1.045
1.425	1.0475
1.426	1.05
1.427	1.05286
1.428	1.055
1.429	1.0575
1.43	1.06071
1.431	1.06286
1.432	1.06571
1.433	1.06821
1.434	1.07107
1.435	1.07357
1.436	1.07607
1.437	1.07964
1.438	1.08143
1.439	1.08393
1.44	1.08714
1.441	1.08929
1.442	1.09214
1.443	1.095
1.444	1.09786
1.445	1.10036
1.446	1.10393
1.447	1.10643
1.448	1.10964
1.449	1.1125
1.45	1.115
1.451	1.11786
1.452	1.12071
1.453	1.12357
1.454	1.12643
1.455	1.12929
1.456	1.13214
1.457	1.135
1.458	1.13786
1.459	1.14036
1.46	1.14393
1.461	1.14714
1.462	1.14964
1.463	1.1525
1.464	1.155
1.465	1.15821
1.466	1.16107
1.467	1.16464
1.468	1.16714
1.469	1.17036
1.47	1.17321
1.471	1.17607
1.472	1.17964
1.473	1.18286
1.474	1.18536
1.475	1.18786
1.476	1.19107
1.477	1.19429
1.478	1.19786
1.479	1.20071
1.48	1.20357
1.481	1.20679
1.482	1.21
1.483	1.21321
1.484	1.21643
1.485	1.22
1.486	1.22286
1.487	1.22607
1.488	1.22929
1.489	1.23286
1.49	1.23571
1.491	1.23929
1.492	1.24286
1.493	1.24607
1.494	1.24929
1.495	1.25179
1.496	1.255
1.497	1.25857
1.498	1.26214
1.499	1.26536
1.5	1.26893
1.501	1.27214
1.502	1.27536
1.503	1.27929
1.504	1.28214
1.505	1.28607
1.506	1.28857
1.507	1.29321
1.508	1.29679
1.509	1.3
1.51	1.30321
1.511	1.30714
1.512	1.31071
1.513	1.31429
1.514	1.31714
1.515	1.32107
1.516	1.32464
1.517	1.32786
1.518	1.33179
1.519	1.33536
1.52	1.33857
1.521	1.3425
1.522	1.34643
1.523	1.35
1.524	1.35393
1.525	1.35786
1.526	1.36179
1.527	1.36536
1.528	1.36857
1.529	1.37214
1.53	1.37607
1.531	1.38036
1.532	1.38357
1.533	1.38786
1.534	1.39107
1.535	1.39536
1.536	1.39929
1.537	1.40321
1.538	1.40643
1.539	1.41036
1.54	1.41464
1.541	1.41786
1.542	1.42286
1.543	1.42643
1.544	1.43
1.545	1.43393
1.546	1.43857
1.547	1.44214
1.548	1.44607
1.549	1.44964
1.55	1.45429
1.551	1.45786
1.552	1.46143
1.553	1.46571
1.554	1.46964
1.555	1.47321
1.556	1.47786
1.557	1.48179
1.558	1.48571
1.559	1.48964
1.56	1.49429
1.561	1.49857
1.562	1.5025
1.563	1.50643
1.564	1.51036
1.565	1.51393
1.566	1.51857
1.567	1.52321
1.568	1.52679
1.569	1.53107
1.57	1.53536
1.571	1.53893
1.572	1.54321
1.573	1.54821
1.574	1.5525
1.575	1.55643
1.576	1.56071
1.577	1.56536
1.578	1.57
1.579	1.57429
1.58	1.57786
1.581	1.58214
1.582	1.58607
1.583	1.59071
1.584	1.595
1.585	1.59929
1.586	1.60357
1.587	1.60821
1.588	1.6125
1.589	1.61714
1.59	1.62143
1.591	1.62607
1.592	1.63036
1.593	1.635
1.594	1.64
1.595	1.64393
1.596	1.64786
1.597	1.65286
1.598	1.6575
1.599	1.66214
1.6	1.655
1.599	1.61607
1.598	1.5875
1.597	1.565
1.596	1.54536
1.595	1.52786
1.594	1.51107
1.593	1.49536
1.592	1.48
1.591	1.46571
1.59	1.45179
1.589	1.43821
1.588	1.42536
1.587	1.41214
1.586	1.39964
1.585	1.38714
1.584	1.37536
1.583	1.36321
1.582	1.35179
1.581	1.34071
1.58	1.32929
1.579	1.31786
1.578	1.30714
1.577	1.29643
1.576	1.28571
1.575	1.27607
1.574	1.265
1.573	1.255
1.572	1.24571
1.571	1.23536
1.57	1.22607
1.569	1.21643
1.568	1.20607
1.567	1.19679
1.566	1.18786
1.565	1.17857
1.564	1.16929
1.563	1.16036
1.562	1.15143
1.561	1.1425
1.56	1.13357
1.559	1.12536
1.558	1.11679
1.557	1.10786
1.556	1.1
1.555	1.09107
1.554	1.08286
1.553	1.07464
1.552	1.06714
1.551	1.05893
1.55	1.05071
1.549	1.04286
1.548	1.035
1.547	1.0275
1.546	1.02
1.545	1.01179
1.544	1.00393
1.543	0.996786
1.542	0.988929
1.541	0.981071
1.54	0.974643
1.539	0.967857
1.538	0.960714
1.537	0.953929
1.536	0.946429
1.535	0.938929
1.534	0.932143
1.533	0.925
1.532	0.9175
1.531	0.910714
1.53	0.903571
1.529	0.8975
1.528	0.890714
1.527	0.883929
1.526	0.877143
1.525	0.870357
1.524	0.863571
1.523	0.857143
1.522	0.850714
1.521	0.844643
1.52	0.837857
1.519	0.832143
1.518	0.825357
1.517	0.818571
1.516	0.8125
1.515	0.806786
1.514	0.800357
1.513	0.794643
1.512	0.787857
1.511	0.782143
1.51	0.775714
1.509	0.769643
1.508	0.763571
1.507	0.758214
1.506	0.7525
1.505	0.746786
1.504	0.740714
1.503	0.735
1.502	0.729286
1.501	0.723214
1.5	0.7175
1.499	0.711786
1.498	0.706429
1.497	0.701071
1.496	0.695357
1.495	0.69
1.494	0.683929
1.493	0.678929
1.492	0.673929
1.491	0.668571
1.49	0.6625
1.489	0.6575
1.488	0.651786
1.487	0.646786
1.486	0.641071
1.485	0.636071
1.484	0.631071
1.483	0.625714
1.482	0.620357
1.481	0.615
1.48	0.61
1.479	0.605
1.478	0.6
1.477	0.595
1.476	0.590357
1.475	0.585357
1.474	0.58
1.473	0.575714
1.472	0.570714
1.471	0.565
1.47	0.560714
1.469	0.556071
1.468	0.551071
1.467	0.546429
1.466	0.541429
1.465	0.536786
1.464	0.532143
1.463	0.5275
1.462	0.523214
1.461	0.518571
1.46	0.513929
1.459	0.509643
1.458	0.504286
1.457	0.500714
1.456	0.496071
1.455	0.491071
1.454	0.486071
1.453	0.482143
1.452	0.477857
1.451	0.473571
1.45	0.468929
1.449	0.465
1.448	0.461071
1.447	0.456429
1.446	0.451429
1.445	0.447143
1.444	0.443214
1.443	0.439643
1.442	0.435
1.441	0.431429
1.44	0.426786
1.439	0.422857
1.438	0.418929
1.437	0.413929
1.436	0.410357
1.435	0.406429
1.434	0.402143
1.433	0.397857
1.432	0.393929
1.431	0.389643
1.43	0.386071
1.429	0.3825
1.428	0.378571
1.427	0.374286
1.426	0.370714
1.425	0.3675
1.424	0.363214
1.423	0.358571
1.422	0.355357
1.421	0.351536
1.42	0.347857
1.419	0.344143
1.418	0.339929
1.417	0.336286
1.416	0.333357
1.415	0.329464
1.414	0.32575
1.413	0.322286
1.412	0.318143
1.411	0.314464
1.41	0.310964
1.409	0.307571
1.408	0.303929
1.407	0.300214
1.406	0.296679
1.405	0.293857
1.404	0.290071
1.403	0.286786
1.402	0.283786
1.401	0.279786
1.4	0.276214
1.399	0.272679
1.398	0.269393
1.397	0.265607
1.396	0.262571
1.395	0.259357
1.394	0.255607
1.393	0.252143
1.392	0.24925
1.391	0.245893
1.39	0.242929
1.389	0.239429
1.388	0.236214
1.387	0.232964
1.386	0.229714
1.385	0.226714
1.384	0.223321
1.383	0.220571
1.382	0.217214
1.381	0.21375
1.38	0.210536
1.379	0.207464
1.378	0.204607
1.377	0.202107
1.376	0.198536
1.375	0.195357
1.374	0.19275
1.373	0.189821
1.372	0.186821
1.371	0.184143
1.37	0.180357
1.369	0.177357
1.368	0.174714
1.367	0.171786
1.366	0.16875
1.365	0.165893
1.364	0.163393
1.363	0.1595
1.362	0.157
1.361	0.154714
1.36	0.151536
1.359	0.148321
1.358	0.14575
1.357	0.142964
1.356	0.140571
1.355	0.137929
1.354	0.1345
1.353	0.132179
1.352	0.129536
1.351	0.126964
1.35	0.124357
1.349	0.122143
1.348	0.119071
1.347	0.116
1.346	0.113536
1.345	0.111464
1.344	0.108464
1.343	0.105643
1.342	0.102821
1.341	0.10075
1.34	0.0979643
1.339	0.09525
1.338	0.093
1.337	0.0905357
1.336	0.0875357
1.335	0.0851429
1.334	0.0826429
1.333	0.08
1.332	0.0780357
1.331	0.0752143
1.33	0.0729643
1.329	0.0706786
1.328	0.0681429
1.327	0.0658214
1.326	0.0636786
1.325	0.0610357
1.324	0.0585
1.323	0.0561429
1.322	0.05425
1.321	0.0519286
1.32	0.0495357
1.319	0.0474286
1.318	0.0446429
1.317	0.0423571
1.316	0.0398571
1.315	0.0379643
1.314	0.0353893
1.313	0.0332679
1.312	0.0320714
1.311	0.0293536
1.31	0.0267786
1.309	0.024525
1.308	0.0221893
1.307	0.0202214
1.306	0.0178286
1.305	0.0158821
1.304	0.0135714
1.303	0.0115571
1.302	0.00940714
1.301	0.00699286
1.3	0.00543929
1.299	0.0034
1.298	0.00153857
1.297	-0.000468929
1.296	-0.00283857
1.295	-0.00452143
1.294	-0.007225
1.293	-0.009375
1.292	-0.011225
1.291	-0.0128
1.29	-0.0151179
1.289	-0.0173893
1.288	-0.0190857
1.287	-0.0207393
1.286	-0.0229786
1.285	-0.0248607
1.284	-0.0267
1.283	-0.0287786
1.282	-0.0306964
1.281	-0.0321214
1.28	-0.0340714
1.279	-0.0363571
1.278	-0.0380714
1.277	-0.04
1.276	-0.04175
1.275	-0.0436429
1.274	-0.0454643
1.273	-0.0473929
1.272	-0.0489643
1.271	-0.0511071
1.27	-0.0525714
1.269	-0.0537143
1.268	-0.0559643
1.267	-0.0581429
1.266	-0.0592857
1.265	-0.0614286
1.264	-0.0636429
1.263	-0.0648214
1.262	-0.0658571
1.261	-0.0677857
1.26	-0.0702857
1.259	-0.0717143
1.258	-0.0729643
1.257	-0.0748214
1.256	-0.0767143
1.255	-0.0779286
1.254	-0.07975
1.253	-0.0811429
1.252	-0.083
1.251	-0.0849643
1.25	-0.0863571
1.249	-0.0879643
1.248	-0.0896429
1.247	-0.0913214
1.246	-0.0926786
1.245	-0.0935357
1.244	-0.0951071
1.243	-0.0968214
1.242	-0.0981786
1.241	-0.1005
1.24	-0.102107
1.239	-0.103107
1.238	-0.105036
1.237	-0.106786
1.236	-0.107714
1.235	-0.109286
1.234	-0.110679
1.233	-0.112321
1.232	-0.113571
1.231	-0.115107
1.23	-0.116643
1.229	-0.118286
1.228	-0.12025
1.227	-0.12125
1.226	-0.122286
1.225	-0.12375
1.224	-0.125286
1.223	-0.126357
1.222	-0.12825
1.221	-0.129321
1.22	-0.131107
1.219	-0.13225
1.218	-0.133321
1.217	-0.134464
1.216	-0.136036
1.215	-0.137107
1.214	-0.138786
1.213	-0.139429
1.212	-0.140929
1.211	-0.142179
1.21	-0.144107
1.209	-0.144857
1.208	-0.145893
1.207	-0.147679
1.206	-0.14925
1.205	-0.149929
1.204	-0.151107
1.203	-0.152643
1.202	-0.153536
[truncated: 1,201 more rows]
