# Supplementary material for: All-water supercapacitor enabled by 1-nm clay channels
Source: Nat Commun. 2026 Jun 5;17:5014. doi: 10.1038/s41467-026-73924-1 (PMC13241519; doi:10.1038/s41467-026-73924-1)
Supplement: Supplementary file 3 — Source Data [file 41467_2026_73924_MOESM3_ESM.zip › Source data/FigS25_MEA10.xlsx]

## Sheet: CH_I=0.002142857142857143
t	U
0	0.0002103
0.107143	0.07085
0.214286	0.09333
0.321429	0.108
0.428571	0.1197
0.535714	0.1298
0.642857	0.1386
0.75	0.1466
0.857143	0.154
0.964286	0.1608
1.07143	0.1671
1.17857	0.1731
1.28571	0.1787
1.39286	0.184
1.5	0.1891
1.60714	0.194
1.71429	0.1986
1.82143	0.203
1.92857	0.2073
2.03571	0.2114
2.14286	0.2154
2.25	0.2193
2.35714	0.2229
2.46429	0.2265
2.57143	0.23
2.67857	0.2334
2.78571	0.2367
2.89286	0.2399
3	0.2431
3.10714	0.2461
3.21429	0.249
3.32143	0.252
3.42857	0.2548
3.53571	0.2576
3.75	0.2602
3.75	0.2628
3.96429	0.2654
3.96429	0.268
4.17857	0.2705
4.17857	0.2729
4.17857	0.2753
4.39286	0.2777
4.60714	0.2799
4.60714	0.2822
4.82143	0.2844
4.82143	0.2866
5.03571	0.2888
5.03571	0.2909
5.25	0.293
5.25	0.2951
5.25	0.2971
5.46429	0.2991
5.67857	0.3011
5.67857	0.303
5.89286	0.3049
5.89286	0.3069
6.10714	0.3087
6.10714	0.3106
6.32143	0.3124
6.32143	0.3143
6.32143	0.3161
6.53571	0.3178
6.75	0.3196
6.75	0.3213
6.96429	0.3231
6.96429	0.3248
7.17857	0.3265
7.17857	0.3281
7.39286	0.3298
7.39286	0.3314
7.39286	0.333
7.60714	0.3346
7.82143	0.3362
7.82143	0.3378
8.03571	0.3393
8.03571	0.3408
8.25	0.3423
8.25	0.3439
8.46429	0.3454
8.46429	0.3469
8.46429	0.3484
8.67857	0.3498
8.89286	0.3513
8.89286	0.3527
9.10714	0.3542
9.10714	0.3556
9.32143	0.357
9.32143	0.3584
9.53571	0.3599
9.53571	0.3612
9.53571	0.3626
9.75	0.364
9.96429	0.3654
9.96429	0.3667
10.1786	0.3681
10.1786	0.3694
10.3929	0.3708
10.3929	0.3721
10.6071	0.3734
10.6071	0.3747
10.6071	0.376
10.8214	0.3773
11.0357	0.3786
11.0357	0.3799
11.25	0.3811
11.25	0.3824
11.4643	0.3837
11.4643	0.3849
11.6786	0.3862
11.6786	0.3875
11.6786	0.3887
11.8929	0.3899
12.1071	0.3911
12.1071	0.3924
12.3214	0.3936
12.3214	0.3948
12.5357	0.396
12.5357	0.3972
12.75	0.3985
12.75	0.3997
12.75	0.4009
12.9643	0.402
13.1786	0.4032
13.1786	0.4044
13.3929	0.4056
13.3929	0.4067
13.6071	0.4079
13.6071	0.4091
13.8214	0.4102
13.8214	0.4114
13.8214	0.4125
14.0357	0.4137
14.25	0.4148
14.25	0.4159
14.4643	0.4171
14.4643	0.4182
14.6786	0.4193
14.6786	0.4204
14.8929	0.4215
14.8929	0.4226
14.8929	0.4238
15.1071	0.4249
15.3214	0.426
15.3214	0.4271
15.5357	0.4282
15.5357	0.4293
15.75	0.4304
15.75	0.4315
15.9643	0.4326
15.9643	0.4336
15.9643	0.4347
16.1786	0.4358
16.3929	0.4369
16.3929	0.4379
16.6071	0.439
16.6071	0.4401
16.8214	0.4411
16.8214	0.4422
17.0357	0.4432
17.0357	0.4443
17.0357	0.4454
17.25	0.4464
17.4643	0.4474
17.4643	0.4485
17.6786	0.4495
17.6786	0.4506
17.8929	0.4516
17.8929	0.4527
18.1071	0.4537
18.1071	0.4547
18.1071	0.4557
18.3214	0.4567
18.5357	0.4577
18.5357	0.4587
18.75	0.4598
18.75	0.4608
18.9643	0.4618
18.9643	0.4628
19.1786	0.4638
19.1786	0.4648
19.1786	0.4658
19.3929	0.4668
19.6071	0.4678
19.6071	0.4688
19.8214	0.4698
19.8214	0.4708
20.0357	0.4718
20.0357	0.4728
20.25	0.4738
20.25	0.4747
20.25	0.4757
20.4643	0.4767
20.6786	0.4777
20.6786	0.4787
20.8929	0.4797
20.8929	0.4806
21.1071	0.4816
21.1071	0.4826
21.3214	0.4835
21.3214	0.4845
21.3214	0.4855
21.5357	0.4864
21.75	0.4874
21.75	0.4883
21.9643	0.4893
21.9643	0.4902
22.1786	0.4912
22.1786	0.4921
22.3929	0.4931
22.3929	0.494
22.3929	0.495
22.6071	0.4959
22.8214	0.4968
22.8214	0.4978
23.0357	0.4987
23.0357	0.4996
23.25	0.5005
23.25	0.5015
23.4643	0.5024
23.4643	0.5033
23.4643	0.5042
23.6786	0.5052
23.8929	0.5061
23.8929	0.507
24.1071	0.5079
24.1071	0.5089
24.3214	0.5098
24.3214	0.5107
24.5357	0.5116
24.5357	0.5125
24.5357	0.5134
24.75	0.5143
24.9643	0.5152
24.9643	0.5161
25.1786	0.517
25.1786	0.5179
25.3929	0.5188
25.3929	0.5197
25.6071	0.5206
25.6071	0.5215
25.6071	0.5224
25.8214	0.5233
26.0357	0.5242
26.0357	0.525
26.25	0.5259
26.25	0.5268
26.4643	0.5277
26.4643	0.5286
26.6786	0.5295
26.6786	0.5303
26.6786	0.5312
26.8929	0.5321
27.1071	0.533
27.1071	0.5338
27.3214	0.5347
27.3214	0.5355
27.5357	0.5364
27.5357	0.5373
27.75	0.5381
27.75	0.539
27.75	0.5399
27.9643	0.5407
28.1786	0.5416
28.1786	0.5425
28.3929	0.5433
28.3929	0.5442
28.6071	0.545
28.6071	0.5459
28.8214	0.5467
28.8214	0.5476
28.8214	0.5484
29.0357	0.5493
29.25	0.5501
29.25	0.551
29.4643	0.5518
29.4643	0.5526
29.6786	0.5535
29.6786	0.5543
29.8929	0.5552
29.8929	0.556
29.8929	0.5569
30.1071	0.5577
30.3214	0.5585
30.3214	0.5594
30.5357	0.5602
30.5357	0.561
30.75	0.5618
30.75	0.5626
30.9643	0.5634
30.9643	0.5643
30.9643	0.5651
31.1786	0.5659
31.3929	0.5667
31.3929	0.5676
31.6071	0.5684
31.6071	0.5692
31.8214	0.57
31.8214	0.5708
32.0357	0.5716
32.0357	0.5724
32.0357	0.5732
32.25	0.574
32.4643	0.5748
32.4643	0.5756
32.6786	0.5764
32.6786	0.5772
32.8929	0.578
32.8929	0.5788
33.1071	0.5796
33.1071	0.5804
33.1071	0.5812
33.3214	0.582
33.5357	0.5828
33.5357	0.5835
33.75	0.5843
33.75	0.5851
33.9643	0.5859
33.9643	0.5867
34.1786	0.5875
34.1786	0.5883
34.1786	0.589
34.3929	0.5898
34.6071	0.5906
34.6071	0.5914
34.8214	0.5922
34.8214	0.5929
35.0357	0.5936
35.0357	0.5944
35.25	0.5952
35.25	0.596
35.25	0.5967
35.4643	0.5975
35.6786	0.5983
35.6786	0.599
35.8929	0.5998
35.8929	0.6006
36.1071	0.6013
36.1071	0.6021
36.3214	0.6029
36.3214	0.6036
36.3214	0.6044
36.5357	0.6051
36.75	0.6059
36.75	0.6066
36.9643	0.6074
36.9643	0.6081
37.1786	0.6089
37.1786	0.6096
37.3929	0.6104
37.3929	0.6112
37.3929	0.6119
37.6071	0.6126
37.8214	0.6134
37.8214	0.6141
38.0357	0.6148
38.0357	0.6156
38.25	0.6163
38.25	0.617
38.4643	0.6178
38.4643	0.6185
38.4643	0.6193
38.6786	0.62
38.8929	0.6207
38.8929	0.6215
39.1071	0.6222
39.1071	0.6229
39.3214	0.6236
39.3214	0.6244
39.5357	0.6251
39.5357	0.6258
39.5357	0.6266
39.75	0.6273
39.9643	0.628
39.9643	0.6287
40.1786	0.6294
40.1786	0.6302
40.3929	0.6309
40.3929	0.6316
40.6071	0.6323
40.6071	0.633
40.6071	0.6337
40.8214	0.6345
41.0357	0.6352
41.0357	0.6359
41.25	0.6366
41.25	0.6373
41.4643	0.638
41.4643	0.6387
41.6786	0.6395
41.6786	0.6402
41.6786	0.6409
41.8929	0.6416
42.1071	0.6423
42.1071	0.643
42.3214	0.6437
42.3214	0.6444
42.5357	0.6451
42.5357	0.6458
42.75	0.6465
42.75	0.6471
42.75	0.6478
42.9643	0.6485
43.1786	0.6492
43.1786	0.6499
43.3929	0.6506
43.3929	0.6513
43.6071	0.652
43.6071	0.6527
43.8214	0.6533
43.8214	0.654
43.8214	0.6547
44.0357	0.6554
44.25	0.6561
44.25	0.6567
44.4643	0.6574
44.4643	0.6581
44.6786	0.6588
44.6786	0.6594
44.8929	0.6601
44.8929	0.6608
44.8929	0.6615
45.1071	0.6621
45.3214	0.6628
45.3214	0.6635
45.5357	0.6642
45.5357	0.6648
45.75	0.6655
45.75	0.6662
45.9643	0.6668
45.9643	0.6675
45.9643	0.6682
46.1786	0.6688
46.3929	0.6695
46.3929	0.6702
46.6071	0.6708
46.6071	0.6715
46.8214	0.6721
46.8214	0.6728
47.0357	0.6734
47.0357	0.6741
47.0357	0.6747
47.25	0.6754
47.4643	0.676
47.4643	0.6767
47.6786	0.6774
47.6786	0.678
47.8929	0.6786
47.8929	0.6793
48.1071	0.68
48.1071	0.6806
48.1071	0.6813
48.3214	0.6819
48.5357	0.6825
48.5357	0.6832
48.75	0.6838
48.75	0.6845
48.9643	0.6851
48.9643	0.6858
49.1786	0.6864
49.1786	0.687
49.1786	0.6877
49.3929	0.6883
49.6071	0.689
49.6071	0.6896
49.8214	0.6902
49.8214	0.6909
50.0357	0.6915
50.0357	0.6921
50.25	0.6927
50.25	0.6933
50.25	0.694
50.4643	0.6946
50.6786	0.6952
50.6786	0.6958
50.8929	0.6964
50.8929	0.6971
51.1071	0.6977
51.1071	0.6983
51.3214	0.699
51.3214	0.6996
51.3214	0.7002
51.5357	0.7008
51.75	0.7014
51.75	0.7021
51.9643	0.7027
51.9643	0.7033
52.1786	0.7039
52.1786	0.7045
52.3929	0.7051
52.3929	0.7057
52.3929	0.7063
52.6071	0.7069
52.8214	0.7075
52.8214	0.7082
53.0357	0.7088
53.0357	0.7094
53.25	0.71
53.25	0.7106
53.4643	0.7112
53.4643	0.7118
53.4643	0.7124
53.6786	0.713
53.8929	0.7136
53.8929	0.7143
54.1071	0.7149
54.1071	0.7155
54.3214	0.7161
54.3214	0.7166
54.5357	0.7172
54.5357	0.7178
54.5357	0.7184
54.75	0.719
54.9643	0.7196
54.9643	0.7202
55.1786	0.7208
55.1786	0.7214
55.3929	0.722
55.3929	0.7226
55.6071	0.7232
55.6071	0.7238
55.6071	0.7243
55.8214	0.7249
56.0357	0.7255
56.0357	0.7261
56.25	0.7267
56.25	0.7272
56.4643	0.7279
56.4643	0.7284
56.6786	0.729
56.6786	0.7296
56.6786	0.7301
56.8929	0.7307
57.1071	0.7313
57.1071	0.7318
57.3214	0.7324
57.3214	0.733
57.5357	0.7336
57.5357	0.7341
57.75	0.7347
57.75	0.7353
57.75	0.7358
57.9643	0.7364
58.1786	0.737
58.1786	0.7376
58.3929	0.7381
58.3929	0.7387
58.6071	0.7393
58.6071	0.7398
58.8214	0.7404
58.8214	0.7409
58.8214	0.7415
59.0357	0.7421
59.25	0.7427
59.25	0.7432
59.4643	0.7438
59.4643	0.7443
59.6786	0.7449
59.6786	0.7454
59.8929	0.746
59.8929	0.7466
59.8929	0.7471
60.1071	0.7477
60.3214	0.7482
60.3214	0.7488
60.5357	0.7493
60.5357	0.7499
60.75	0.7504
60.75	0.751
60.9643	0.7515
60.9643	0.752
60.9643	0.7526
61.1786	0.7531
61.3929	0.7537
61.3929	0.7542
61.6071	0.7548
61.6071	0.7553
61.8214	0.7559
61.8214	0.7564
62.0357	0.757
62.0357	0.7575
62.0357	0.758
62.25	0.7586
62.4643	0.7591
62.4643	0.7597
62.6786	0.7602
62.6786	0.7607
62.8929	0.7612
62.8929	0.7618
63.1071	0.7623
63.1071	0.7629
63.1071	0.7634
63.3214	0.7639
63.5357	0.7645
63.5357	0.765
63.75	0.7655
63.75	0.766
63.9643	0.7666
63.9643	0.7671
64.1786	0.7676
64.1786	0.7682
64.3929	0.7687
64.3929	0.7692
64.3929	0.7697
64.6071	0.7702
64.8214	0.7708
64.8214	0.7713
65.0357	0.7718
65.0357	0.7723
65.25	0.7728
65.25	0.7733
65.4643	0.7738
65.4643	0.7744
65.4643	0.7749
65.6786	0.7754
65.8929	0.7759
65.8929	0.7764
66.1071	0.7769
66.1071	0.7775
66.3214	0.778
66.3214	0.7785
66.5357	0.779
66.5357	0.7795
66.5357	0.78
66.75	0.7805
66.9643	0.781
66.9643	0.7815
67.1786	0.7821
67.1786	0.7826
67.3929	0.7831
67.3929	0.7836
67.6071	0.7841
67.6071	0.7846
67.6071	0.7851
67.8214	0.7856
68.0357	0.7861
68.0357	0.7866
68.25	0.7871
68.25	0.7875
68.4643	0.788
68.4643	0.7885
68.6786	0.789
68.6786	0.7895
68.6786	0.79
68.8929	0.7905
69.1071	0.791
69.1071	0.7916
69.3214	0.792
69.3214	0.7925
69.5357	0.793
69.5357	0.7935
69.75	0.794
69.75	0.7945
69.75	0.795
69.9643	0.7955
70.1786	0.796
70.1786	0.7965
70.3929	0.797
70.3929	0.7974
70.6071	0.7979
70.6071	0.7984
70.8214	0.7989
70.8214	0.7994
70.8214	0.7998
71.0357	0.8003
71.25	0.8008
71.25	0.8013
71.4643	0.8018
71.4643	0.8022
71.6786	0.8027
71.6786	0.8032
71.8929	0.8037
71.8929	0.8041
71.8929	0.8046
72.1071	0.8051
72.3214	0.8056
72.3214	0.806
72.5357	0.8065
72.5357	0.807
72.75	0.8074
72.75	0.8079
72.9643	0.8084
72.9643	0.8089
72.9643	0.8093
73.1786	0.8098
73.3929	0.8102
73.3929	0.8107
73.6071	0.8111
73.6071	0.8116
73.8214	0.8121
73.8214	0.8125
74.0357	0.813
74.0357	0.8134
74.0357	0.8139
74.25	0.8144
74.4643	0.8148
74.4643	0.8153
74.6786	0.8157
74.6786	0.8162
74.8929	0.8166
74.8929	0.8171
75.1071	0.8176
75.1071	0.818
75.1071	0.8185
75.3214	0.8189
75.5357	0.8194
75.5357	0.8198
75.75	0.8203
75.75	0.8207
75.9643	0.8212
75.9643	0.8216
76.1786	0.8221
76.1786	0.8226
76.1786	0.823
76.3929	0.8234
76.6071	0.8239
76.6071	0.8243
76.8214	0.8248
76.8214	0.8252
77.0357	0.8257
77.0357	0.8261
77.25	0.8266
77.25	0.827
77.25	0.8274
77.4643	0.8279
77.6786	0.8283
77.6786	0.8288
77.8929	0.8292
77.8929	0.8296
78.1071	0.8301
78.1071	0.8305
78.3214	0.8309
78.3214	0.8314
78.3214	0.8318
78.5357	0.8322
78.75	0.8327
78.75	0.8331
78.9643	0.8336
78.9643	0.834
79.1786	0.8344
79.1786	0.8348
79.3929	0.8353
79.3929	0.8357
79.3929	0.8361
79.6071	0.8366
79.8214	0.837
79.8214	0.8374
80.0357	0.8378
80.0357	0.8383
80.25	0.8387
80.25	0.8391
80.4643	0.8395
80.4643	0.84
80.4643	0.8404
80.6786	0.8408
80.8929	0.8412
80.8929	0.8416
81.1071	0.8421
81.1071	0.8425
81.3214	0.8429
81.3214	0.8433
81.5357	0.8437
81.5357	0.8441
81.5357	0.8446
81.75	0.845
81.9643	0.8454
81.9643	0.8458
82.1786	0.8462
82.1786	0.8466
82.3929	0.847
82.3929	0.8475
82.6071	0.8479
82.6071	0.8483
82.6071	0.8487
82.8214	0.8491
83.0357	0.8495
83.0357	0.8499
83.25	0.8503
83.25	0.8507
83.4643	0.8511
83.4643	0.8515
83.6786	0.8519
83.6786	0.8523
83.6786	0.8527
83.8929	0.8531
84.1071	0.8535
84.1071	0.8539
84.3214	0.8543
84.3214	0.8547
84.5357	0.8551
84.5357	0.8555
84.75	0.8559
84.75	0.8563
84.75	0.8567
84.9643	0.8571
85.1786	0.8575
85.1786	0.8579
85.3929	0.8583
85.3929	0.8587
85.6071	0.8591
85.6071	0.8595
85.8214	0.8599
85.8214	0.8603
85.8214	0.8607
86.0357	0.8611
86.25	0.8615
86.25	0.8618
86.4643	0.8622
86.4643	0.8626
86.6786	0.863
86.6786	0.8634
86.8929	0.8638
86.8929	0.8641
86.8929	0.8645
87.1071	0.8649
87.3214	0.8653
87.3214	0.8657
87.5357	0.8661
87.5357	0.8665
87.75	0.8668
87.75	0.8672
87.9643	0.8676
87.9643	0.868
87.9643	0.8683
88.1786	0.8687
88.3929	0.8691
88.3929	0.8695
88.6071	0.8699
88.6071	0.8703
88.8214	0.8707
88.8214	0.8711
89.0357	0.8714
89.0357	0.8718
89.0357	0.8722
89.25	0.8725
89.4643	0.8729
89.4643	0.8733
89.6786	0.8737
89.6786	0.8741
89.8929	0.8744
89.8929	0.8748
90.1071	0.8751
90.1071	0.8755
90.1071	0.8759
90.3214	0.8763
90.5357	0.8766
90.5357	0.877
90.75	0.8774
90.75	0.8777
90.9643	0.8781
90.9643	0.8784
91.1786	0.8788
91.1786	0.8792
91.1786	0.8796
91.3929	0.8799
91.6071	0.8803
91.6071	0.8806
91.8214	0.881
91.8214	0.8814
92.0357	0.8817
92.0357	0.8821
92.25	0.8824
92.25	0.8828
92.25	0.8832
92.4643	0.8835
92.6786	0.8839
92.6786	0.8842
92.8929	0.8846
92.8929	0.885
93.1071	0.8853
93.1071	0.8857
93.3214	0.886
93.3214	0.8864
93.3214	0.8867
93.5357	0.8871
93.75	0.8874
93.75	0.8878
93.9643	0.8881
93.9643	0.8885
94.1786	0.8888
94.1786	0.8891
94.3929	0.8895
94.3929	0.8898
94.3929	0.8902
94.6071	0.8905
94.8214	0.8909
94.8214	0.8912
95.0357	0.8915
95.0357	0.8919
95.25	0.8923
95.25	0.8926
95.4643	0.8929
95.4643	0.8933
95.4643	0.8936
95.6786	0.894
95.8929	0.8943
95.8929	0.8947
96.1071	0.895
96.1071	0.8953
96.3214	0.8957
96.3214	0.896
96.5357	0.8964
96.5357	0.8967
96.5357	0.897
96.75	0.8974
96.9643	0.8977
96.9643	0.898
97.1786	0.8984
97.1786	0.8987
97.3929	0.899
97.3929	0.8994
97.6071	0.8997
97.6071	0.9
97.6071	0.9004
97.8214	0.9007
98.0357	0.901
98.0357	0.9014
98.25	0.9017
98.25	0.902
98.4643	0.9024
98.4643	0.9027
98.6786	0.903
98.6786	0.9033
98.6786	0.9037
98.8929	0.904
99.1071	0.9043
99.1071	0.9047
99.3214	0.905
99.3214	0.9053
99.5357	0.9056
99.5357	0.906
99.75	0.9063
99.75	0.9066
99.75	0.9069
99.9643	0.9073
100.179	0.9076
100.179	0.9079
100.393	0.9082
100.393	0.9085
100.607	0.9088
100.607	0.9091
100.821	0.9094
100.821	0.9097
100.821	0.91
101.036	0.9104
101.25	0.9107
101.25	0.911
101.464	0.9113
101.464	0.9116
101.679	0.9119
101.679	0.9123
101.893	0.9126
101.893	0.9129
101.893	0.9132
102.107	0.9135
102.321	0.9138
102.321	0.9141
102.536	0.9145
102.536	0.9148
102.75	0.9151
102.75	0.9154
102.964	0.9157
102.964	0.916
102.964	0.9163
103.179	0.9166
103.393	0.9169
103.393	0.9172
103.607	0.9175
103.607	0.9178
103.821	0.9181
103.821	0.9184
104.036	0.9187
104.036	0.919
104.036	0.9193
104.25	0.9196
104.464	0.9199
104.464	0.9202
104.679	0.9205
104.679	0.9208
104.893	0.9211
104.893	0.9215
105.107	0.9217
105.107	0.922
105.107	0.9223
105.321	0.9226
105.536	0.9229
105.536	0.9232
105.75	0.9235
105.75	0.9238
105.964	0.9241
105.964	0.9244
106.179	0.9247
106.179	0.925
106.179	0.9253
106.393	0.9256
106.607	0.9259
106.607	0.9262
106.821	0.9265
106.821	0.9268
107.036	0.9271
107.036	0.9273
107.25	0.9276
107.25	0.9279
107.25	0.9282
107.464	0.9285
107.679	0.9287
107.679	0.929
107.893	0.9293
107.893	0.9296
108.107	0.9299
108.107	0.9302
108.321	0.9304
108.321	0.9307
108.321	0.931
108.536	0.9313
108.75	0.9316
108.75	0.9319
108.964	0.9321
108.964	0.9324
109.179	0.9327
109.179	0.933
109.393	0.9332
109.393	0.9335
109.393	0.9338
109.607	0.9341
109.821	0.9344
109.821	0.9347
110.036	0.9349
110.036	0.9352
110.25	0.9355
110.25	0.9358
110.464	0.936
110.464	0.9363
110.464	0.9366
110.679	0.9369
110.893	0.9371
110.893	0.9374
111.107	0.9377
111.107	0.938
111.321	0.9382
111.321	0.9385
111.536	0.9388
111.536	0.939
111.536	0.9393
111.75	0.9396
111.964	0.9399
111.964	0.9401
112.179	0.9404
112.179	0.9407
112.393	0.9409
112.393	0.9412
112.607	0.9415
112.607	0.9417
112.607	0.942
112.821	0.9423
113.036	0.9426
113.036	0.9428
113.25	0.9431
113.25	0.9433
113.464	0.9436
113.464	0.9439
113.679	0.9441
113.679	0.9444
113.679	0.9446
113.893	0.9449
114.107	0.9452
114.107	0.9454
114.321	0.9457
114.321	0.946
114.536	0.9462
114.536	0.9465
114.75	0.9467
114.75	0.947
114.75	0.9472
114.964	0.9475
115.179	0.9478
115.179	0.948
115.393	0.9483
115.393	0.9486
115.607	0.9488
115.607	0.9491
115.821	0.9493
115.821	0.9496
115.821	0.9498
116.036	0.9501
116.25	0.9503
116.25	0.9506
116.464	0.9508
116.464	0.9511
116.679	0.9514
116.679	0.9516
116.893	0.9519
116.893	0.9521
116.893	0.9524
117.107	0.9526
117.321	0.9529
117.321	0.9531
117.536	0.9534
117.536	0.9536
117.75	0.9539
117.75	0.9541
117.964	0.9544
117.964	0.9546
117.964	0.9549
118.179	0.9551
118.393	0.9554
118.393	0.9556
118.607	0.9559
118.607	0.9561
118.821	0.9563
118.821	0.9566
119.036	0.9568
119.036	0.957
119.036	0.9573
119.25	0.9575
119.464	0.9578
119.464	0.958
119.679	0.9582
119.679	0.9585
119.893	0.9587
119.893	0.959
120.107	0.9592
120.107	0.9595
120.107	0.9597
120.321	0.9599
120.536	0.9602
120.536	0.9604
120.75	0.9607
120.75	0.9609
120.964	0.9611
120.964	0.9614
121.179	0.9616
121.179	0.9618
121.179	0.9621
121.393	0.9623
121.607	0.9625
121.607	0.9627
121.821	0.963
121.821	0.9632
122.036	0.9635
122.036	0.9637
122.25	0.9639
122.25	0.9642
122.25	0.9644
122.464	0.9646
122.679	0.9649
122.679	0.9651
122.893	0.9653
122.893	0.9656
123.107	0.9658
123.107	0.966
123.321	0.9662
123.321	0.9665
123.321	0.9667
123.536	0.9669
123.75	0.9671
123.75	0.9674
123.964	0.9676
123.964	0.9678
124.179	0.968
124.179	0.9682
124.393	0.9684
124.393	0.9687
124.393	0.9689
124.607	0.9691
124.821	0.9693
124.821	0.9695
125.036	0.9698
125.036	0.97
125.25	0.9702
125.25	0.9704
125.464	0.9707
125.464	0.9709
125.464	0.9711
125.679	0.9713
125.893	0.9715
125.893	0.9718
126.107	0.972
126.107	0.9722
126.321	0.9724
126.321	0.9726
126.536	0.9728
126.536	0.973
126.536	0.9733
126.75	0.9735
126.964	0.9737
126.964	0.9739
127.179	0.9742
127.179	0.9744
127.393	0.9746
127.393	0.9748
127.607	0.975
127.607	0.9752
127.607	0.9754
127.821	0.9756
128.036	0.9759
128.036	0.9761
128.25	0.9763
128.25	0.9765
128.464	0.9767
128.464	0.9769
128.679	0.9771
128.679	0.9773
128.679	0.9776
128.893	0.9778
129.107	0.978
129.107	0.9782
129.321	0.9784
129.321	0.9786
129.536	0.9788
129.536	0.979
129.75	0.9792
129.75	0.9794
129.75	0.9796
129.964	0.9798
130.179	0.98
130.179	0.9802
130.393	0.9805
130.393	0.9807
130.607	0.9809
130.607	0.9811
130.821	0.9812
130.821	0.9814
130.821	0.9817
131.036	0.9818
131.25	0.9821
131.25	0.9823
131.464	0.9825
131.464	0.9827
131.679	0.9829
131.679	0.9831
131.893	0.9833
131.893	0.9835
131.893	0.9837
132.107	0.9839
132.321	0.9841
132.321	0.9843
132.536	0.9845
132.536	0.9847
132.75	0.9849
132.75	0.9851
132.964	0.9853
132.964	0.9855
132.964	0.9857
133.179	0.9858
133.393	0.9861
133.393	0.9862
133.607	0.9864
133.607	0.9866
133.821	0.9868
133.821	0.987
134.036	0.9872
134.036	0.9874
134.036	0.9876
134.25	0.9878
134.464	0.988
134.464	0.9882
134.679	0.9884
134.679	0.9886
134.893	0.9887
134.893	0.9889
135.107	0.9891
135.107	0.9893
135.107	0.9895
135.321	0.9897
135.536	0.9899
135.536	0.9901
135.75	0.9903
135.75	0.9905
135.964	0.9907
135.964	0.9908
136.179	0.991
136.179	0.9912
136.179	0.9914
136.393	0.9916
136.607	0.9918
136.607	0.9919
136.821	0.9921
136.821	0.9923
137.036	0.9925
137.036	0.9927
137.25	0.9929
137.25	0.9931
137.25	0.9933
137.464	0.9935
137.679	0.9936
137.679	0.9938
137.893	0.994
137.893	0.9942
138.107	0.9943
138.107	0.9945
138.321	0.9947
138.321	0.9949
138.321	0.9951
138.536	0.9953
138.75	0.9954
138.75	0.9956
138.964	0.9958
138.964	0.996
139.179	0.9962
139.179	0.9963
139.393	0.9965
139.393	0.9967
139.393	0.9969
139.607	0.9971
139.821	0.9972
139.821	0.9974
140.036	0.9976
140.036	0.9978
140.25	0.998
140.25	0.9981
140.464	0.9983
140.464	0.9985
140.464	0.9987
140.679	0.9989
140.893	0.999
140.893	0.9992
141.107	0.9994
141.107	0.9995
141.321	0.9997

## Sheet: DC_I=0.002142857142857143
t	U
0	0.9999
0.214286	0.9031
0.214286	0.8695
0.214286	0.8479
0.428571	0.8306
0.642857	0.816
0.642857	0.8031
0.857143	0.7915
0.857143	0.7808
1.07143	0.7711
1.07143	0.7619
1.28571	0.7534
1.28571	0.7453
1.28571	0.7377
1.5	0.7305
1.71429	0.7236
1.71429	0.717
1.92857	0.7106
1.92857	0.7046
2.14286	0.6987
2.14286	0.6931
2.35714	0.6877
2.35714	0.6825
2.35714	0.6774
2.57143	0.6725
2.78571	0.6678
2.78571	0.6632
3	0.6587
3	0.6544
3.21429	0.6502
3.21429	0.6461
3.42857	0.6421
3.42857	0.6382
3.42857	0.6344
3.64286	0.6306
3.85714	0.627
3.85714	0.6235
4.07143	0.62
4.07143	0.6166
4.28571	0.6133
4.28571	0.6101
4.5	0.6069
4.5	0.6038
4.5	0.6008
4.71429	0.5978
4.92857	0.5948
4.92857	0.592
5.14286	0.5892
5.14286	0.5864
5.35714	0.5837
5.35714	0.581
5.57143	0.5783
5.57143	0.5757
5.57143	0.5732
5.78571	0.5707
6	0.5682
6	0.5658
6.21429	0.5634
6.21429	0.561
6.42857	0.5587
6.42857	0.5564
6.64286	0.5541
6.64286	0.5519
6.64286	0.5497
6.85714	0.5475
7.07143	0.5454
7.07143	0.5433
7.28571	0.5412
7.28571	0.5391
7.5	0.5371
7.5	0.5351
7.71429	0.5332
7.71429	0.5312
7.71429	0.5293
7.92857	0.5274
8.14286	0.5255
8.14286	0.5236
8.35714	0.5217
8.35714	0.5199
8.57143	0.5181
8.57143	0.5163
8.78571	0.5146
8.78571	0.5128
8.78571	0.5111
9	0.5094
9.21429	0.5077
9.21429	0.506
9.42857	0.5043
9.42857	0.5027
9.64286	0.501
9.64286	0.4994
9.85714	0.4978
9.85714	0.4963
9.85714	0.4947
10.0714	0.4932
10.2857	0.4916
10.2857	0.4901
10.5	0.4886
10.5	0.4871
10.7143	0.4856
10.7143	0.4841
10.9286	0.4826
10.9286	0.4812
10.9286	0.4797
11.1429	0.4783
11.3571	0.4769
11.3571	0.4754
11.5714	0.474
11.5714	0.4726
11.7857	0.4713
11.7857	0.4699
12	0.4685
12	0.4672
12	0.4658
12.2143	0.4645
12.4286	0.4632
12.4286	0.4619
12.6429	0.4606
12.6429	0.4593
12.8571	0.458
12.8571	0.4567
13.0714	0.4555
13.0714	0.4542
13.0714	0.453
13.2857	0.4517
13.5	0.4505
13.5	0.4492
13.7143	0.448
13.7143	0.4468
13.9286	0.4456
13.9286	0.4443
14.1429	0.4431
14.1429	0.4419
14.1429	0.4407
14.3571	0.4396
14.5714	0.4384
14.5714	0.4372
14.7857	0.4361
14.7857	0.4349
15	0.4338
15	0.4326
15.2143	0.4315
15.2143	0.4303
15.2143	0.4292
15.4286	0.4281
15.6429	0.4269
15.6429	0.4258
15.8571	0.4247
15.8571	0.4236
16.0714	0.4225
16.0714	0.4214
16.2857	0.4203
16.2857	0.4192
16.2857	0.4181
16.5	0.4171
16.7143	0.416
16.7143	0.4149
16.9286	0.4139
16.9286	0.4128
17.1429	0.4117
17.1429	0.4107
17.3571	0.4096
17.3571	0.4086
17.3571	0.4075
17.5714	0.4064
17.7857	0.4054
17.7857	0.4044
18	0.4034
18	0.4023
18.2143	0.4013
18.2143	0.4003
18.4286	0.3992
18.4286	0.3982
18.4286	0.3972
18.6429	0.3962
18.8571	0.3951
18.8571	0.3941
19.0714	0.3931
19.0714	0.3921
19.2857	0.3911
19.2857	0.3902
19.5	0.3892
19.5	0.3881
19.5	0.3872
19.7143	0.3862
19.9286	0.3852
19.9286	0.3842
20.1429	0.3832
20.1429	0.3822
20.3571	0.3813
20.3571	0.3803
20.5714	0.3793
20.5714	0.3784
20.5714	0.3774
20.7857	0.3765
21	0.3755
21	0.3746
21.2143	0.3736
21.2143	0.3726
21.4286	0.3717
21.4286	0.3707
21.6429	0.3698
21.6429	0.3688
21.6429	0.3679
21.8571	0.3669
22.0714	0.366
22.0714	0.365
22.2857	0.3641
22.2857	0.3631
22.5	0.3622
22.5	0.3613
22.7143	0.3603
22.7143	0.3594
22.7143	0.3584
22.9286	0.3575
23.1429	0.3566
23.1429	0.3557
23.3571	0.3547
23.3571	0.3538
23.5714	0.3529
23.5714	0.352
23.7857	0.351
23.7857	0.3501
23.7857	0.3492
24	0.3483
24.2143	0.3474
24.2143	0.3464
24.4286	0.3455
24.4286	0.3446
24.6429	0.3437
24.6429	0.3428
24.8571	0.3419
24.8571	0.341
24.8571	0.34
25.0714	0.3391
25.2857	0.3382
25.2857	0.3374
25.5	0.3365
25.5	0.3355
25.7143	0.3346
25.7143	0.3337
25.9286	0.3328
25.9286	0.3319
25.9286	0.331
26.1429	0.3301
26.3571	0.3292
26.3571	0.3283
26.5714	0.3274
26.5714	0.3265
26.7857	0.3256
26.7857	0.3247
27	0.3238
27	0.3229
27	0.322
27.2143	0.3211
27.4286	0.3202
27.4286	0.3193
27.6429	0.3184
27.6429	0.3175
27.8571	0.3166
27.8571	0.3157
28.0714	0.3149
28.0714	0.314
28.0714	0.3131
28.2857	0.3122
28.5	0.3113
28.5	0.3104
28.7143	0.3095
28.7143	0.3086
28.9286	0.3077
28.9286	0.3068
29.1429	0.306
29.1429	0.3051
29.1429	0.3042
29.3571	0.3033
29.5714	0.3024
29.5714	0.3015
29.7857	0.3006
29.7857	0.2998
30	0.2989
30	0.2981
30.2143	0.2972
30.2143	0.2963
30.2143	0.2954
30.4286	0.2945
30.6429	0.2936
30.6429	0.2928
30.8571	0.2919
30.8571	0.291
31.0714	0.2901
31.0714	0.2892
31.2857	0.2884
31.2857	0.2875
31.2857	0.2866
31.5	0.2857
31.7143	0.2849
31.7143	0.284
31.9286	0.2831
31.9286	0.2822
32.1429	0.2813
32.1429	0.2805
32.3571	0.2796
32.3571	0.2788
32.3571	0.2779
32.5714	0.2771
32.7857	0.2762
32.7857	0.2753
33	0.2744
33	0.2736
33.2143	0.2727
33.2143	0.2718
33.4286	0.271
33.4286	0.2701
33.4286	0.2692
33.6429	0.2683
33.8571	0.2675
33.8571	0.2666
34.0714	0.2657
34.0714	0.2648
34.2857	0.264
34.2857	0.2631
34.5	0.2622
34.5	0.2613
34.5	0.2605
34.7143	0.2596
34.9286	0.2588
34.9286	0.258
35.1429	0.2571
35.1429	0.2562
35.3571	0.2553
35.3571	0.2545
35.5714	0.2536
35.5714	0.2527
35.5714	0.2519
35.7857	0.251
36	0.2501
36	0.2493
36.2143	0.2484
36.2143	0.2475
36.4286	0.2467
36.4286	0.2458
36.6429	0.2449
36.6429	0.2441
36.6429	0.2432
36.8571	0.2423
37.0714	0.2415
37.0714	0.2406
37.2857	0.2397
37.2857	0.2389
37.5	0.238
37.5	0.2371
37.7143	0.2363
37.7143	0.2354
37.7143	0.2345
37.9286	0.2337
38.1429	0.2328
38.1429	0.232
38.3571	0.2311
38.3571	0.2302
38.5714	0.2294
38.5714	0.2285
38.7857	0.2277
38.7857	0.2268
38.7857	0.2259
39	0.2251
39.2143	0.2242
39.2143	0.2233
39.4286	0.2225
39.4286	0.2216
39.6429	0.2208
39.6429	0.22
39.8571	0.2191
39.8571	0.2182
39.8571	0.2174
40.0714	0.2165
40.2857	0.2156
40.2857	0.2148
40.5	0.2139
40.5	0.2131
40.7143	0.2122
40.7143	0.2113
40.9286	0.2105
40.9286	0.2096
40.9286	0.2088
41.1429	0.2079
41.3571	0.2071
41.3571	0.2062
41.5714	0.2053
41.5714	0.2045
41.7857	0.2036
41.7857	0.2028
42	0.2019
42	0.2011
42	0.2002
42.2143	0.1994
42.4286	0.1985
42.4286	0.1977
42.6429	0.1968
42.6429	0.1959
42.8571	0.1951
42.8571	0.1942
43.0714	0.1934
43.0714	0.1925
43.0714	0.1917
43.2857	0.1908
43.5	0.1899
43.5	0.1891
43.7143	0.1882
43.7143	0.1874
43.9286	0.1865
43.9286	0.1857
44.1429	0.1848
44.1429	0.184
44.1429	0.1831
44.3571	0.1823
44.5714	0.1815
44.5714	0.1806
44.7857	0.1798
44.7857	0.1789
45	0.1781
45	0.1772
45.2143	0.1763
45.2143	0.1755
45.2143	0.1747
45.4286	0.1738
45.6429	0.1729
45.6429	0.1721
45.8571	0.1712
45.8571	0.1704
46.0714	0.1696
46.0714	0.1687
46.2857	0.1679
46.2857	0.167
46.2857	0.1662
46.5	0.1653
46.7143	0.1644
46.7143	0.1636
46.9286	0.1628
46.9286	0.1619
47.1429	0.161
47.1429	0.1602
47.3571	0.1593
47.3571	0.1585
47.3571	0.1576
47.5714	0.1568
47.7857	0.1559
47.7857	0.1551
48	0.1542
48	0.1534
48.2143	0.1525
48.2143	0.1517
48.4286	0.1509
48.4286	0.15
48.4286	0.1492
48.6429	0.1483
48.8571	0.1475
48.8571	0.1466
49.0714	0.1458
49.0714	0.145
49.2857	0.1441
49.2857	0.1433
49.5	0.1424
49.5	0.1416
49.5	0.1408
49.7143	0.14
49.9286	0.1391
49.9286	0.1383
50.1429	0.1374
50.1429	0.1366
50.3571	0.1357
50.3571	0.1349
50.5714	0.1341
50.5714	0.1332
50.5714	0.1324
50.7857	0.1315
51	0.1307
51	0.1298
51.2143	0.129
51.2143	0.1282
51.4286	0.1273
51.4286	0.1265
51.6429	0.1256
51.6429	0.1248
51.6429	0.124
51.8571	0.1232
52.0714	0.1223
52.0714	0.1215
52.2857	0.1207
52.2857	0.1198
52.5	0.119
52.5	0.1181
52.7143	0.1173
52.7143	0.1165
52.7143	0.1156
52.9286	0.1148
53.1429	0.114
53.1429	0.1131
53.3571	0.1123
53.3571	0.1115
53.5714	0.1106
53.5714	0.1098
53.7857	0.109
53.7857	0.1081
53.7857	0.1073
54	0.1065
54.2143	0.1056
54.2143	0.1048
54.4286	0.104
54.4286	0.1032
54.6429	0.1024
54.6429	0.1016
54.8571	0.1007
54.8571	0.09989
54.8571	0.09908
55.0714	0.09824
55.2857	0.0974
55.2857	0.09659
55.5	0.09575
55.5	0.09492
55.7143	0.09409
55.7143	0.09326
55.9286	0.09241
55.9286	0.0916
55.9286	0.09082
56.1429	0.09
56.3571	0.08917
56.3571	0.08833
56.5714	0.08751
56.5714	0.08668
56.7857	0.08585
56.7857	0.08505
57	0.08422
57	0.08338
57	0.08253
57.2143	0.0817
57.4286	0.08089
57.4286	0.08007
57.6429	0.07925
57.6429	0.07844
57.8571	0.07764
57.8571	0.07684
58.0714	0.076
58.0714	0.0752
58.0714	0.07439
58.2857	0.07354
58.5	0.07272
58.5	0.07194
58.7143	0.07111
58.7143	0.0703
58.9286	0.06949
58.9286	0.06867
59.1429	0.06785
59.1429	0.06704
59.1429	0.06626
59.3571	0.06544
59.5714	0.06463
59.5714	0.06383
59.7857	0.06305
59.7857	0.06226
60	0.06145
60	0.06064
60.2143	0.05984
60.2143	0.05904
60.2143	0.05821
60.4286	0.05743
60.6429	0.05662
60.6429	0.05582
60.8571	0.05501
60.8571	0.0542
61.0714	0.05341
61.0714	0.05262
61.2857	0.05182
61.2857	0.05101
61.2857	0.05021
61.5	0.0494
61.7143	0.0486
61.7143	0.04783
61.9286	0.04702
61.9286	0.04623
62.1429	0.04543
62.1429	0.04465
62.3571	0.04384
62.3571	0.04307
62.3571	0.04228
62.5714	0.04148
62.7857	0.04071
62.7857	0.03992
63	0.03913
63	0.03835
63.2143	0.03756
63.2143	0.03677
63.4286	0.03599
63.4286	0.03521
63.4286	0.03443
63.6429	0.03364
63.8571	0.03285
63.8571	0.03209
64.0714	0.0313
64.0714	0.03052
64.2857	0.02976
64.2857	0.02899
64.5	0.02821
64.5	0.02744
64.5	0.02667
64.7143	0.02592
64.9286	0.02514
64.9286	0.02438
65.1429	0.02364
65.1429	0.02287
65.3571	0.02212
65.3571	0.02136
65.5714	0.02058
65.5714	0.01982
65.5714	0.01906
65.7857	0.0183
66	0.01755
66	0.01679
66.2143	0.01606
66.2143	0.0153
66.4286	0.01454
66.4286	0.01379
66.6429	0.01305
66.6429	0.0123
66.6429	0.01154
66.8571	0.0108
67.0714	0.01006
67.0714	0.009313
67.2857	0.008572
67.2857	0.007821
67.5	0.007072
67.5	0.00634
67.7143	0.005596
67.7143	0.004853
67.7143	0.004097
67.9286	0.003391
68.1429	0.002682
68.1429	0.00194
68.3571	0.001202

## Sheet: CH_I=0.0028571428571428576
t	U
0	2.364e-05
0.142857	0.09278
0.285714	0.1269
0.428571	0.149
0.571429	0.1666
0.714286	0.1816
0.857143	0.1948
1	0.2068
1.14286	0.2178
1.28571	0.2279
1.42857	0.2374
1.57143	0.2463
1.71429	0.2547
1.85714	0.2627
2	0.2704
2.14286	0.2777
2.28571	0.2846
2.42857	0.2914
2.57143	0.2979
2.71429	0.3041
2.85714	0.3102
3	0.316
3.14286	0.3218
3.28571	0.3273
3.42857	0.3327
3.57143	0.3379
3.71429	0.3429
3.85714	0.3479
4	0.3527
4.14286	0.3574
4.28571	0.362
4.42857	0.3665
4.57143	0.3709
4.71429	0.3753
4.85714	0.3794
5	0.3836
5.14286	0.3877
5.28571	0.3916
5.42857	0.3955
5.57143	0.3994
5.71429	0.4032
5.85714	0.4069
6	0.4105
6.14286	0.4141
6.28571	0.4176
6.42857	0.4211
6.57143	0.4245
6.71429	0.4279
6.85714	0.4313
7	0.4346
7.14286	0.4378
7.28571	0.441
7.42857	0.4442
7.57143	0.4474
7.71429	0.4505
7.85714	0.4535
8	0.4565
8.14286	0.4595
8.28571	0.4624
8.42857	0.4654
8.57143	0.4683
8.71429	0.4711
8.85714	0.4739
9	0.4768
9.14286	0.4795
9.28571	0.4823
9.42857	0.485
9.57143	0.4877
9.71429	0.4904
9.85714	0.493
10	0.4956
10.1429	0.4982
10.2857	0.5008
10.4286	0.5033
10.5714	0.5059
10.7143	0.5084
10.8571	0.5109
11	0.5133
11.1429	0.5158
11.2857	0.5182
11.4286	0.5206
11.5714	0.523
11.7143	0.5254
11.8571	0.5278
12	0.5301
12.1429	0.5325
12.2857	0.5348
12.4286	0.537
12.5714	0.5393
12.7143	0.5416
12.8571	0.5438
13	0.5461
13.1429	0.5483
13.2857	0.5505
13.4286	0.5527
13.5714	0.5549
13.7143	0.5571
13.8571	0.5593
14	0.5614
14.1429	0.5635
14.2857	0.5657
14.4286	0.5678
14.5714	0.5699
14.7143	0.572
14.8571	0.574
15	0.5761
15.1429	0.5781
15.2857	0.5802
15.4286	0.5822
15.5714	0.5842
15.7143	0.5862
15.8571	0.5882
16	0.5902
16.1429	0.5922
16.2857	0.5941
16.4286	0.596
16.5714	0.598
16.7143	0.6
16.8571	0.6019
17	0.6038
17.1429	0.6058
17.2857	0.6077
17.4286	0.6096
17.5714	0.6115
17.7143	0.6134
17.8571	0.6152
18	0.6171
18.1429	0.619
18.2857	0.6208
18.4286	0.6227
18.5714	0.6245
18.7143	0.6264
18.8571	0.6282
19	0.63
19.1429	0.6318
19.2857	0.6336
19.4286	0.6354
19.5714	0.6372
19.7143	0.639
19.8571	0.6408
20	0.6426
20.1429	0.6443
20.2857	0.6461
20.4286	0.6478
20.5714	0.6496
20.7143	0.6513
20.8571	0.6531
21	0.6548
21.1429	0.6565
21.2857	0.6582
21.4286	0.6599
21.5714	0.6616
21.7143	0.6633
21.8571	0.665
22	0.6667
22.1429	0.6683
22.2857	0.67
22.4286	0.6717
22.5714	0.6733
22.7143	0.675
22.8571	0.6766
23	0.6783
23.1429	0.6799
23.2857	0.6815
23.4286	0.6832
23.5714	0.6848
23.7143	0.6864
23.8571	0.688
24	0.6896
24.1429	0.6912
24.2857	0.6928
24.4286	0.6943
24.5714	0.6959
24.7143	0.6975
24.8571	0.699
25	0.7006
25.1429	0.7022
25.2857	0.7037
25.4286	0.7052
25.5714	0.7068
25.7143	0.7083
25.8571	0.7098
26	0.7114
26.1429	0.7129
26.2857	0.7145
26.4286	0.716
26.5714	0.7175
26.7143	0.719
26.8571	0.7205
27	0.7219
27.1429	0.7234
27.2857	0.7249
27.4286	0.7264
27.5714	0.7279
27.7143	0.7293
27.8571	0.7308
28	0.7322
28.1429	0.7336
28.2857	0.7351
28.4286	0.7365
28.5714	0.738
28.7143	0.7394
28.8571	0.7408
29	0.7422
29.1429	0.7436
29.2857	0.7451
29.4286	0.7465
29.5714	0.7479
29.7143	0.7493
29.8571	0.7507
30	0.752
30.1429	0.7534
30.2857	0.7548
30.4286	0.7562
30.5714	0.7576
30.7143	0.759
30.8571	0.7604
31	0.7618
31.1429	0.7631
31.2857	0.7645
31.4286	0.7659
31.5714	0.7672
31.7143	0.7686
31.8571	0.7699
32	0.7712
32.1429	0.7725
32.2857	0.7739
32.4286	0.7752
32.5714	0.7765
32.7143	0.7778
32.8571	0.7791
33	0.7804
33.1429	0.7818
33.2857	0.7831
33.4286	0.7843
33.5714	0.7856
33.7143	0.7869
33.8571	0.7882
34	0.7895
34.1429	0.7907
34.2857	0.792
34.4286	0.7933
34.5714	0.7945
34.7143	0.7958
34.8571	0.7971
35	0.7983
35.1429	0.7996
35.2857	0.8008
35.4286	0.802
35.5714	0.8033
35.7143	0.8045
35.8571	0.8057
36	0.8069
36.1429	0.8082
36.2857	0.8093
36.4286	0.8105
36.5714	0.8117
36.7143	0.8129
36.8571	0.814
37	0.8152
37.1429	0.8164
37.2857	0.8176
37.4286	0.8188
37.5714	0.82
37.7143	0.8212
37.8571	0.8223
38	0.8235
38.1429	0.8246
38.2857	0.8258
38.4286	0.8269
38.5714	0.8281
38.7143	0.8292
38.8571	0.8303
39	0.8314
39.1429	0.8326
39.2857	0.8337
39.4286	0.8348
39.5714	0.8359
39.7143	0.837
39.8571	0.8381
40	0.8392
40.1429	0.8403
40.2857	0.8414
40.4286	0.8425
40.5714	0.8436
40.7143	0.8447
40.8571	0.8458
41	0.8468
41.1429	0.8479
41.2857	0.849
41.4286	0.85
41.5714	0.8511
41.7143	0.8521
41.8571	0.8532
42	0.8543
42.1429	0.8553
42.2857	0.8563
42.4286	0.8574
42.5714	0.8584
42.7143	0.8594
42.8571	0.8605
43	0.8615
43.1429	0.8625
43.2857	0.8635
43.4286	0.8645
43.5714	0.8655
43.7143	0.8665
43.8571	0.8675
44	0.8685
44.1429	0.8695
44.2857	0.8705
44.4286	0.8715
44.5714	0.8725
44.7143	0.8735
44.8571	0.8745
45	0.8754
45.1429	0.8764
45.2857	0.8774
45.4286	0.8783
45.5714	0.8793
45.7143	0.8803
45.8571	0.8812
46	0.8822
46.1429	0.8831
46.2857	0.8841
46.4286	0.885
46.5714	0.886
46.7143	0.8869
46.8571	0.8878
47	0.8888
47.1429	0.8896
47.2857	0.8906
47.4286	0.8915
47.5714	0.8924
47.7143	0.8933
47.8571	0.8942
48	0.8952
48.1429	0.8961
48.2857	0.897
48.4286	0.8979
48.5714	0.8987
48.7143	0.8996
48.8571	0.9005
49	0.9014
49.1429	0.9023
49.2857	0.9032
49.4286	0.9041
49.5714	0.905
49.7143	0.9058
49.8571	0.9067
50	0.9075
50.1429	0.9084
50.2857	0.9092
50.4286	0.91
50.5714	0.9109
50.7143	0.9117
50.8571	0.9126
51	0.9134
51.1429	0.9143
51.2857	0.9151
51.4286	0.9159
51.5714	0.9168
51.7143	0.9176
51.8571	0.9184
52	0.9192
52.1429	0.9201
52.2857	0.9209
52.4286	0.9217
52.5714	0.9225
52.7143	0.9233
52.8571	0.9241
53	0.9249
53.1429	0.9257
53.2857	0.9265
53.4286	0.9273
53.5714	0.9281
53.7143	0.9289
53.8571	0.9296
54	0.9304
54.1429	0.9312
54.2857	0.932
54.4286	0.9327
54.5714	0.9335
54.7143	0.9343
54.8571	0.9351
55	0.9358
55.1429	0.9366
55.2857	0.9373
55.4286	0.9381
55.5714	0.9389
55.7143	0.9396
55.8571	0.9404
56	0.9411
56.1429	0.9419
56.2857	0.9426
56.4286	0.9433
56.5714	0.9441
56.7143	0.9448
56.8571	0.9455
57	0.9462
57.1429	0.947
57.2857	0.9477
57.4286	0.9484
57.5714	0.9492
57.7143	0.9499
57.8571	0.9506
58	0.9513
58.1429	0.952
58.2857	0.9527
58.4286	0.9534
58.5714	0.9541
58.7143	0.9548
58.8571	0.9555
59	0.9562
59.1429	0.9568
59.2857	0.9575
59.4286	0.9582
59.5714	0.9589
59.7143	0.9596
59.8571	0.9603
60	0.9609
60.1429	0.9616
60.2857	0.9622
60.4286	0.9629
60.5714	0.9636
60.7143	0.9643
60.8571	0.9649
61	0.9655
61.1429	0.9662
61.2857	0.9668
61.4286	0.9675
61.5714	0.9681
61.7143	0.9688
61.8571	0.9694
62	0.97
62.1429	0.9707
62.2857	0.9713
62.4286	0.972
62.5714	0.9726
62.7143	0.9732
62.8571	0.9739
63	0.9745
63.1429	0.9751
63.2857	0.9757
63.4286	0.9764
63.5714	0.977
63.7143	0.9776
63.8571	0.9782
64	0.9788
64.1429	0.9794
64.2857	0.98
64.4286	0.9806
64.5714	0.9811
64.7143	0.9817
64.8571	0.9823
65	0.983
65.1429	0.9836
65.2857	0.9841
65.4286	0.9847
65.5714	0.9853
65.7143	0.9859
65.8571	0.9864
66	0.987
66.1429	0.9876
66.2857	0.9882
66.4286	0.9887
66.5714	0.9893
66.7143	0.9899
66.8571	0.9904
67	0.991
67.1429	0.9916
67.2857	0.9921
67.4286	0.9927
67.5714	0.9933
67.7143	0.9939
67.8571	0.9944
68	0.995
68.1429	0.9955
68.2857	0.9961
68.4286	0.9966
68.5714	0.9972
68.7143	0.9977
68.8571	0.9983
69	0.9988
69.1429	0.9994

## Sheet: DC_I=0.0028571428571428576
t	U
0	0.9999
0.142857	0.8817
0.285714	0.8359
0.428571	0.8058
0.571429	0.7815
0.714286	0.7608
0.857143	0.7424
1	0.7258
1.14286	0.7105
1.28571	0.6962
1.42857	0.683
1.57143	0.6705
1.71429	0.6587
1.85714	0.6476
2	0.637
2.14286	0.6269
2.28571	0.6172
2.42857	0.6079
2.57143	0.599
2.71429	0.5905
2.85714	0.5822
3	0.5743
3.14286	0.5667
3.28571	0.5592
3.42857	0.552
3.57143	0.5451
3.71429	0.5383
3.85714	0.5318
4	0.5255
4.14286	0.5193
4.28571	0.5132
4.42857	0.5074
4.57143	0.5016
4.71429	0.4961
4.85714	0.4906
5	0.4853
5.14286	0.4801
5.28571	0.475
5.42857	0.47
5.57143	0.4651
5.71429	0.4603
5.85714	0.4557
6	0.4511
6.14286	0.4466
6.28571	0.4422
6.42857	0.4378
6.57143	0.4336
6.71429	0.4294
6.85714	0.4253
7	0.4212
7.14286	0.4172
7.28571	0.4133
7.42857	0.4094
7.57143	0.4056
7.71429	0.4019
7.85714	0.3982
8	0.3945
8.14286	0.3909
8.28571	0.3874
8.42857	0.3839
8.57143	0.3804
8.71429	0.3771
8.85714	0.3738
9	0.3705
9.14286	0.3672
9.28571	0.364
9.42857	0.3608
9.57143	0.3576
9.71429	0.3545
9.85714	0.3515
10	0.3484
10.1429	0.3454
10.2857	0.3424
10.4286	0.3395
10.5714	0.3366
10.7143	0.3338
10.8571	0.3309
11	0.3281
11.1429	0.3253
11.2857	0.3226
11.4286	0.3198
11.5714	0.3171
11.7143	0.3144
11.8571	0.3117
12	0.3091
12.1429	0.3065
12.2857	0.3039
12.4286	0.3013
12.5714	0.2988
12.7143	0.2963
12.8571	0.2938
13	0.2913
13.1429	0.2889
13.2857	0.2864
13.4286	0.284
13.5714	0.2816
13.7143	0.2793
13.8571	0.2769
14	0.2746
14.1429	0.2723
14.2857	0.2699
14.4286	0.2677
14.5714	0.2654
14.7143	0.2631
14.8571	0.2609
15	0.2587
15.1429	0.2565
15.2857	0.2542
15.4286	0.2521
15.5714	0.2499
15.7143	0.2477
15.8571	0.2456
16	0.2434
16.1429	0.2413
16.2857	0.2392
16.4286	0.2371
16.5714	0.235
16.7143	0.2329
16.8571	0.2309
17	0.2288
17.1429	0.2268
17.2857	0.2247
17.4286	0.2227
17.5714	0.2208
17.7143	0.2188
17.8571	0.2168
18	0.2148
18.1429	0.2129
18.2857	0.2109
18.4286	0.209
18.5714	0.2071
18.7143	0.2051
18.8571	0.2032
19	0.2013
19.1429	0.1995
19.2857	0.1976
19.4286	0.1957
19.5714	0.1939
19.7143	0.192
19.8571	0.1902
20	0.1883
20.1429	0.1865
20.2857	0.1847
20.4286	0.1829
20.5714	0.1811
20.7143	0.1794
20.8571	0.1776
21	0.1758
21.1429	0.174
21.2857	0.1723
21.4286	0.1705
21.5714	0.1688
21.7143	0.1671
21.8571	0.1654
22	0.1636
22.1429	0.1619
22.2857	0.1602
22.4286	0.1585
22.5714	0.1569
22.7143	0.1552
22.8571	0.1535
23	0.1519
23.1429	0.1502
23.2857	0.1486
23.4286	0.1469
23.5714	0.1453
23.7143	0.1437
23.8571	0.1421
24	0.1405
24.1429	0.1389
24.2857	0.1373
24.4286	0.1357
24.5714	0.1342
24.7143	0.1326
24.8571	0.131
25	0.1295
25.1429	0.1279
25.2857	0.1263
25.4286	0.1248
25.5714	0.1233
25.7143	0.1218
25.8571	0.1203
26	0.1187
26.1429	0.1172
26.2857	0.1157
26.4286	0.1142
26.5714	0.1127
26.7143	0.1112
26.8571	0.1097
27	0.1083
27.1429	0.1068
27.2857	0.1053
27.4286	0.1039
27.5714	0.1025
27.7143	0.101
27.8571	0.09955
28	0.09811
28.1429	0.09668
28.2857	0.09523
28.4286	0.09381
28.5714	0.09237
28.7143	0.09097
28.8571	0.08956
29	0.08814
29.1429	0.08674
29.2857	0.08533
29.4286	0.08393
29.5714	0.08249
29.7143	0.08111
29.8571	0.07972
30	0.07835
30.1429	0.07698
30.2857	0.07561
30.4286	0.07425
30.5714	0.07286
30.7143	0.07151
30.8571	0.07015
31	0.06879
31.1429	0.06743
31.2857	0.06611
31.4286	0.06475
31.5714	0.06345
31.7143	0.06213
31.8571	0.0608
32	0.05947
32.1429	0.05814
32.2857	0.05682
32.4286	0.05551
32.5714	0.05417
32.7143	0.05288
32.8571	0.05157
33	0.05025
33.1429	0.04894
33.2857	0.04763
33.4286	0.04633
33.5714	0.04502
33.7143	0.04373
33.8571	0.04246
34	0.04117
34.1429	0.03989
34.2857	0.03861
34.4286	0.03733
34.5714	0.03605
34.7143	0.03479
34.8571	0.03349
35	0.03222
35.1429	0.03097
35.2857	0.0297
35.4286	0.02844
35.5714	0.02718
35.7143	0.02594
35.8571	0.02468
36	0.02346
36.1429	0.02221
36.2857	0.02097
36.4286	0.01971
36.5714	0.01847
36.7143	0.01722
36.8571	0.016
37	0.01476
37.1429	0.01352
37.2857	0.01228
37.4286	0.01104
37.5714	0.009816
37.7143	0.008574
37.8571	0.007353
38	0.00611
38.1429	0.004879
38.2857	0.003651
38.4286	0.002455
38.5714	0.001225

## Sheet: CH_I=0.0035714285714285718
t	U
0	7.319e-05
0.178571	0.1066
0.357143	0.144
0.535714	0.1684
0.714286	0.1879
0.892857	0.2046
1.07143	0.2193
1.25	0.2326
1.42857	0.2448
1.60714	0.2561
1.78571	0.2667
1.96429	0.2766
2.14286	0.286
2.32143	0.295
2.5	0.3035
2.67857	0.3117
2.85714	0.3195
3.03571	0.3271
3.21429	0.3344
3.39286	0.3414
3.57143	0.3482
3.75	0.3548
3.92857	0.3612
4.10714	0.3674
4.28571	0.3734
4.46429	0.3793
4.64286	0.385
4.82143	0.3906
5	0.396
5.17857	0.4014
5.35714	0.4065
5.53571	0.4116
5.71429	0.4166
5.89286	0.4214
6.07143	0.4262
6.25	0.4309
6.42857	0.4355
6.60714	0.44
6.78571	0.4444
6.96429	0.4487
7.14286	0.453
7.32143	0.4572
7.5	0.4613
7.67857	0.4653
7.85714	0.4693
8.03571	0.4733
8.21429	0.4772
8.39286	0.481
8.57143	0.4848
8.75	0.4885
8.92857	0.4922
9.10714	0.4959
9.28571	0.4994
9.46429	0.503
9.64286	0.5065
9.82143	0.5099
10	0.5133
10.1786	0.5167
10.3571	0.52
10.5357	0.5233
10.7143	0.5266
10.8929	0.5298
11.0714	0.533
11.25	0.5361
11.4286	0.5392
11.6071	0.5423
11.7857	0.5454
11.9643	0.5484
12.1429	0.5514
12.3214	0.5544
12.5	0.5573
12.6786	0.5602
12.8571	0.5631
13.0357	0.566
13.2143	0.5688
13.3929	0.5716
13.5714	0.5744
13.75	0.5771
13.9286	0.5798
14.1071	0.5826
14.2857	0.5853
14.4643	0.5879
14.6429	0.5906
14.8214	0.5932
15	0.5958
15.1786	0.5984
15.3571	0.601
15.5357	0.6035
15.7143	0.606
15.8929	0.6086
16.0714	0.6111
16.25	0.6135
16.4286	0.616
16.6071	0.6184
16.7857	0.6209
16.9643	0.6233
17.1429	0.6257
17.3214	0.6281
17.5	0.6305
17.6786	0.6328
17.8571	0.6352
18.0357	0.6376
18.2143	0.6399
18.3929	0.6422
18.5714	0.6445
18.75	0.6468
18.9286	0.649
19.1071	0.6513
19.2857	0.6535
19.4643	0.6558
19.6429	0.658
19.8214	0.6602
20	0.6624
20.1786	0.6646
20.3571	0.6668
20.5357	0.6689
20.7143	0.6711
20.8929	0.6732
21.0714	0.6754
21.25	0.6775
21.4286	0.6797
21.6071	0.6818
21.7857	0.6839
21.9643	0.686
22.1429	0.6881
22.3214	0.6902
22.5	0.6922
22.6786	0.6942
22.8571	0.6963
23.0357	0.6983
23.2143	0.7004
23.3929	0.7024
23.5714	0.7044
23.75	0.7064
23.9286	0.7084
24.1071	0.7104
24.2857	0.7124
24.4643	0.7145
24.6429	0.7164
24.8214	0.7184
25	0.7203
25.1786	0.7223
25.3571	0.7243
25.5357	0.7262
25.7143	0.7281
25.8929	0.7301
26.0714	0.7319
26.25	0.7338
26.4286	0.7358
26.6071	0.7377
26.7857	0.7396
26.9643	0.7415
27.1429	0.7434
27.3214	0.7452
27.5	0.7471
27.6786	0.749
27.8571	0.7508
28.0357	0.7527
28.2143	0.7545
28.3929	0.7564
28.5714	0.7582
28.75	0.7601
28.9286	0.7619
29.1071	0.7637
29.2857	0.7655
29.4643	0.7673
29.6429	0.7691
29.8214	0.7709
30	0.7727
30.1786	0.7745
30.3571	0.7762
30.5357	0.778
30.7143	0.7798
30.8929	0.7816
31.0714	0.7834
31.25	0.7851
31.4286	0.7869
31.6071	0.7886
31.7857	0.7904
31.9643	0.7921
32.1429	0.7939
32.3214	0.7956
32.5	0.7973
32.6786	0.7991
32.8571	0.8008
33.0357	0.8025
33.2143	0.8042
33.3929	0.8059
33.5714	0.8076
33.75	0.8093
33.9286	0.8109
34.1071	0.8126
34.2857	0.8143
34.4643	0.816
34.6429	0.8176
34.8214	0.8193
35	0.821
35.1786	0.8226
35.3571	0.8243
35.5357	0.8259
35.7143	0.8276
35.8929	0.8292
36.0714	0.8308
36.25	0.8324
36.4286	0.8341
36.6071	0.8357
36.7857	0.8373
36.9643	0.8389
37.1429	0.8405
37.3214	0.8421
37.5	0.8437
37.6786	0.8453
37.8571	0.8469
38.0357	0.8485
38.2143	0.85
38.3929	0.8516
38.5714	0.8532
38.75	0.8547
38.9286	0.8563
39.1071	0.8579
39.2857	0.8594
39.4643	0.861
39.6429	0.8625
39.8214	0.864
40	0.8656
40.1786	0.8671
40.3571	0.8686
40.5357	0.8702
40.7143	0.8717
40.8929	0.8733
41.0714	0.8748
41.25	0.8762
41.4286	0.8777
41.6071	0.8792
41.7857	0.8807
41.9643	0.8822
42.1429	0.8837
42.3214	0.8852
42.5	0.8867
42.6786	0.8881
42.8571	0.8896
43.0357	0.891
43.2143	0.8925
43.3929	0.8939
43.5714	0.8954
43.75	0.8968
43.9286	0.8983
44.1071	0.8997
44.2857	0.9011
44.4643	0.9025
44.6429	0.904
44.8214	0.9054
45	0.9068
45.1786	0.9082
45.3571	0.9096
45.5357	0.911
45.7143	0.9124
45.8929	0.9138
46.0714	0.9152
46.25	0.9166
46.4286	0.9179
46.6071	0.9193
46.7857	0.9207
46.9643	0.922
47.1429	0.9234
47.3214	0.9248
47.5	0.9261
47.6786	0.9275
47.8571	0.9288
48.0357	0.9301
48.2143	0.9315
48.3929	0.9328
48.5714	0.9341
48.75	0.9354
48.9286	0.9368
49.1071	0.9381
49.2857	0.9394
49.4643	0.9407
49.6429	0.942
49.8214	0.9433
50	0.9446
50.1786	0.9459
50.3571	0.9472
50.5357	0.9485
50.7143	0.9498
50.8929	0.951
51.0714	0.9523
51.25	0.9536
51.4286	0.9549
51.6071	0.9561
51.7857	0.9574
51.9643	0.9586
52.1429	0.9599
52.3214	0.9611
52.5	0.9623
52.6786	0.9636
52.8571	0.9648
53.0357	0.966
53.2143	0.9673
53.3929	0.9685
53.5714	0.9697
53.75	0.9709
53.9286	0.9721
54.1071	0.9733
54.2857	0.9745
54.4643	0.9757
54.6429	0.9768
54.8214	0.978
55	0.9792
55.1786	0.9804
55.3571	0.9816
55.5357	0.9828
55.7143	0.9839
55.8929	0.9851
56.0714	0.9863
56.25	0.9874
56.4286	0.9886
56.6071	0.9897
56.7857	0.9909
56.9643	0.992
57.1429	0.9932
57.3214	0.9943
57.5	0.9954
57.6786	0.9965
57.8571	0.9977
58.0357	0.9988

## Sheet: DC_I=0.0035714285714285718
t	U
0	0.9999
0.178571	0.8565
0.357143	0.8018
0.535714	0.7665
0.714286	0.7385
0.892857	0.7147
1.07143	0.6937
1.25	0.6749
1.42857	0.6577
1.60714	0.6419
1.78571	0.6271
1.96429	0.6134
2.14286	0.6005
2.32143	0.5883
2.5	0.5768
2.67857	0.5658
2.85714	0.5553
3.03571	0.5454
3.21429	0.5359
3.39286	0.5268
3.57143	0.518
3.75	0.5096
3.92857	0.5015
4.10714	0.4937
4.28571	0.4862
4.46429	0.4789
4.64286	0.4719
4.82143	0.4651
5	0.4585
5.17857	0.4521
5.35714	0.4459
5.53571	0.4398
5.71429	0.434
5.89286	0.4283
6.07143	0.4227
6.25	0.4173
6.42857	0.412
6.60714	0.4068
6.78571	0.4017
6.96429	0.3968
7.14286	0.3919
7.32143	0.3872
7.5	0.3826
7.67857	0.3781
7.85714	0.3736
8.03571	0.3693
8.21429	0.365
8.39286	0.3608
8.57143	0.3567
8.75	0.3526
8.92857	0.3486
9.10714	0.3447
9.28571	0.3408
9.46429	0.3371
9.64286	0.3333
9.82143	0.3297
10	0.3261
10.1786	0.3225
10.3571	0.319
10.5357	0.3155
10.7143	0.3121
10.8929	0.3087
11.0714	0.3054
11.25	0.3022
11.4286	0.299
11.6071	0.2959
11.7857	0.2927
11.9643	0.2896
12.1429	0.2866
12.3214	0.2836
12.5	0.2806
12.6786	0.2777
12.8571	0.2748
13.0357	0.2719
13.2143	0.2691
13.3929	0.2663
13.5714	0.2635
13.75	0.2608
13.9286	0.2581
14.1071	0.2554
14.2857	0.2527
14.4643	0.2501
14.6429	0.2475
14.8214	0.2449
15	0.2423
15.1786	0.2398
15.3571	0.2372
15.5357	0.2348
15.7143	0.2323
15.8929	0.2298
16.0714	0.2274
16.25	0.225
16.4286	0.2226
16.6071	0.2203
16.7857	0.2179
16.9643	0.2156
17.1429	0.2133
17.3214	0.2109
17.5	0.2087
17.6786	0.2064
17.8571	0.2041
18.0357	0.2019
18.2143	0.1997
18.3929	0.1975
18.5714	0.1953
18.75	0.1931
18.9286	0.1909
19.1071	0.1888
19.2857	0.1866
19.4643	0.1845
19.6429	0.1824
19.8214	0.1803
20	0.1782
20.1786	0.1762
20.3571	0.1741
20.5357	0.1721
20.7143	0.17
20.8929	0.168
21.0714	0.1659
21.25	0.1639
21.4286	0.1619
21.6071	0.1599
21.7857	0.158
21.9643	0.156
22.1429	0.154
22.3214	0.1521
22.5	0.1501
22.6786	0.1482
22.8571	0.1463
23.0357	0.1443
23.2143	0.1425
23.3929	0.1406
23.5714	0.1387
23.75	0.1368
23.9286	0.1349
24.1071	0.1331
24.2857	0.1312
24.4643	0.1294
24.6429	0.1275
24.8214	0.1257
25	0.1239
25.1786	0.122
25.3571	0.1203
25.5357	0.1185
25.7143	0.1167
25.8929	0.1149
26.0714	0.1131
26.25	0.1113
26.4286	0.1095
26.6071	0.1078
26.7857	0.106
26.9643	0.1042
27.1429	0.1025
27.3214	0.1008
27.5	0.09909
27.6786	0.09734
27.8571	0.09563
28.0357	0.0939
28.2143	0.09217
28.3929	0.0905
28.5714	0.08879
28.75	0.08709
28.9286	0.08538
29.1071	0.08368
29.2857	0.08196
29.4643	0.08028
29.6429	0.07862
29.8214	0.07695
30	0.07529
30.1786	0.07361
30.3571	0.07195
30.5357	0.0703
30.7143	0.06863
30.8929	0.06697
31.0714	0.06534
31.25	0.06371
31.4286	0.0621
31.6071	0.06047
31.7857	0.05881
31.9643	0.05718
32.1429	0.05556
32.3214	0.05391
32.5	0.05229
32.6786	0.05068
32.8571	0.04905
33.0357	0.04743
33.2143	0.04581
33.3929	0.04419
33.5714	0.0426
33.75	0.041
33.9286	0.0394
34.1071	0.0378
34.2857	0.03619
34.4643	0.03459
34.6429	0.03299
34.8214	0.0314
35	0.02981
35.1786	0.02821
35.3571	0.02664
35.5357	0.02505
35.7143	0.0235
35.8929	0.02193
36.0714	0.02034
36.25	0.01876
36.4286	0.01718
36.6071	0.01563
36.7857	0.01405
36.9643	0.01248
37.1429	0.0109
37.3214	0.009344
37.5	0.007771
37.6786	0.006184
37.8571	0.004614
38.0357	0.003068

## Sheet: CH_I=0.005357142857142857
t	U
0	0.00281
0.267857	0.1586
0.535714	0.2127
0.803571	0.2481
1.07143	0.2762
1.33929	0.3003
1.60714	0.3215
1.875	0.3408
2.14286	0.3584
2.41071	0.3748
2.67857	0.3901
2.94643	0.4045
3.21429	0.4182
3.48214	0.4312
3.75	0.4436
4.01786	0.4555
4.28571	0.4669
4.55357	0.4779
4.82143	0.4885
5.08929	0.4987
5.35714	0.5086
5.625	0.5182
5.89286	0.5276
6.16071	0.5366
6.42857	0.5455
6.69643	0.5541
6.96429	0.5625
7.23214	0.5707
7.5	0.5787
7.76786	0.5865
8.03571	0.5942
8.30357	0.6017
8.57143	0.609
8.83929	0.6162
9.10714	0.6232
9.375	0.6302
9.64286	0.637
9.91071	0.6437
10.1786	0.6502
10.4464	0.6566
10.7143	0.6629
10.9821	0.6692
11.25	0.6753
11.5179	0.6814
11.7857	0.6873
12.0536	0.6931
12.3214	0.6989
12.5893	0.7046
12.8571	0.7102
13.125	0.7158
13.3929	0.7213
13.6607	0.7268
13.9286	0.7321
14.1964	0.7374
14.4643	0.7426
14.7321	0.7478
15	0.7529
15.2679	0.7579
15.5357	0.7629
15.8036	0.7679
16.0714	0.7728
16.3393	0.7776
16.6071	0.7824
16.875	0.7871
17.1429	0.7919
17.4107	0.7966
17.6786	0.8012
17.9464	0.8058
18.2143	0.8103
18.4821	0.8148
18.75	0.8192
19.0179	0.8237
19.2857	0.8281
19.5536	0.8324
19.8214	0.8368
20.0893	0.8411
20.3571	0.8453
20.625	0.8496
20.8929	0.8537
21.1607	0.8579
21.4286	0.8621
21.6964	0.8662
21.9643	0.8703
22.2321	0.8744
22.5	0.8785
22.7679	0.8825
23.0357	0.8865
23.3036	0.8904
23.5714	0.8944
23.8393	0.8983
24.1071	0.9022
24.375	0.9061
24.6429	0.9099
24.9107	0.9138
25.1786	0.9176
25.4464	0.9214
25.7143	0.9252
25.9821	0.9289
26.25	0.9326
26.5179	0.9363
26.7857	0.94
27.0536	0.9437
27.3214	0.9473
27.5893	0.951
27.8571	0.9546
28.125	0.9582
28.3929	0.9618
28.6607	0.9654
28.9286	0.9689
29.1964	0.9724
29.4643	0.9759
29.7321	0.9793
30	0.9828
30.2679	0.9862
30.5357	0.9897
30.8036	0.9931
31.0714	0.9965

## Sheet: DC_I=0.005357142857142857
t	U
0	0.9999
0.267857	0.7959
0.535714	0.7198
0.803571	0.6716
1.07143	0.6337
1.33929	0.6018
1.60714	0.574
1.875	0.5492
2.14286	0.5267
2.41071	0.5061
2.67857	0.4871
2.94643	0.4693
3.21429	0.4528
3.48214	0.4373
3.75	0.4228
4.01786	0.409
4.28571	0.3959
4.55357	0.3835
4.82143	0.3717
5.08929	0.3604
5.35714	0.3496
5.625	0.3393
5.89286	0.3293
6.16071	0.3197
6.42857	0.3105
6.69643	0.3016
6.96429	0.293
7.23214	0.2847
7.5	0.2767
7.76786	0.269
8.03571	0.2614
8.30357	0.2542
8.57143	0.247
8.83929	0.2401
9.10714	0.2334
9.375	0.2269
9.64286	0.2205
9.91071	0.2143
10.1786	0.2083
10.4464	0.2023
10.7143	0.1966
10.9821	0.1909
11.25	0.1854
11.5179	0.18
11.7857	0.1747
12.0536	0.1695
12.3214	0.1644
12.5893	0.1593
12.8571	0.1544
13.125	0.1495
13.3929	0.1447
13.6607	0.1401
13.9286	0.1354
14.1964	0.1309
14.4643	0.1264
14.7321	0.122
15	0.1177
15.2679	0.1134
15.5357	0.1091
15.8036	0.1049
16.0714	0.1008
16.3393	0.09677
16.6071	0.09273
16.875	0.08877
17.1429	0.08481
17.4107	0.08088
17.6786	0.07705
17.9464	0.07324
18.2143	0.06946
18.4821	0.06573
18.75	0.06209
19.0179	0.05842
19.2857	0.05479
19.5536	0.0512
19.8214	0.04762
20.0893	0.0441
20.3571	0.04059
20.625	0.03713
20.8929	0.03367
21.1607	0.03026
21.4286	0.02687
21.6964	0.02353
21.9643	0.0202
22.2321	0.01688
22.5	0.0136
22.7679	0.01032
23.0357	0.007054
23.3036	0.003812

## Sheet: CH_I=0.0071428571428571435
t	U
0	0.001506
0.357143	0.1966
0.714286	0.2647
1.07143	0.3091
1.42857	0.3447
1.78571	0.3752
2.14286	0.4022
2.5	0.4266
2.85714	0.4492
3.21429	0.4701
3.57143	0.4898
3.92857	0.5083
4.28571	0.526
4.64286	0.5428
5	0.5589
5.35714	0.5744
5.71429	0.5892
6.07143	0.6036
6.42857	0.6175
6.78571	0.6309
7.14286	0.644
7.5	0.6567
7.85714	0.669
8.21429	0.681
8.57143	0.6927
8.92857	0.7041
9.28571	0.7153
9.64286	0.7262
10	0.7368
10.3571	0.7473
10.7143	0.7575
11.0714	0.7675
11.4286	0.7773
11.7857	0.787
12.1429	0.7965
12.5	0.8059
12.8571	0.815
13.2143	0.8241
13.5714	0.833
13.9286	0.8418
14.2857	0.8504
14.6429	0.8589
15	0.8673
15.3571	0.8756
15.7143	0.8838
16.0714	0.8918
16.4286	0.8998
16.7857	0.9076
17.1429	0.9154
17.5	0.9231
17.8571	0.9306
18.2143	0.9382
18.5714	0.9456
18.9286	0.9531
19.2857	0.9604
19.6429	0.9676
20	0.9747
20.3571	0.9818
20.7143	0.9888

## Sheet: DC_I=0.0071428571428571435
t	U
0	0.9957
0.357143	0.741
0.714286	0.6448
1.07143	0.5846
1.42857	0.5378
1.78571	0.4986
2.14286	0.4646
2.5	0.4345
2.85714	0.4074
3.21429	0.3826
3.57143	0.36
3.92857	0.339
4.28571	0.3194
4.64286	0.3012
5	0.2841
5.35714	0.268
5.71429	0.2527
6.07143	0.2382
6.42857	0.2245
6.78571	0.2114
7.14286	0.1988
7.5	0.1869
7.85714	0.1754
8.21429	0.1644
8.57143	0.1537
8.92857	0.1435
9.28571	0.1336
9.64286	0.1241
10	0.1148
10.3571	0.1059
10.7143	0.0972
11.0714	0.08871
11.4286	0.08042
11.7857	0.07241
12.1429	0.0646
12.5	0.05699
12.8571	0.0495
13.2143	0.04219
13.5714	0.03504
13.9286	0.02802
14.2857	0.02119
14.6429	0.01445
15	0.007815

[truncated: 8 more sheets: CH_I=0.00892857142857143, DC_I=0.00892857142857143, CH_I=0.010714285714285714, DC_I=0.010714285714285714, CH_I=0.014285714285714287, DC_I=0.014285714285714287, CH_I=0.01785714285714286, DC_I=0.01785714285714286]
