# Supplementary material for: All-water supercapacitor enabled by 1-nm clay channels
Source: Nat Commun. 2026 Jun 5;17:5014. doi: 10.1038/s41467-026-73924-1 (PMC13241519; doi:10.1038/s41467-026-73924-1)
Supplement: Supplementary file 3 — Source Data [file 41467_2026_73924_MOESM3_ESM.zip › Source data/FigS25_MEA12.xlsx]

## Sheet: CH_I=0.0035714285714285718
t	U
0	0.002251
0.178571	0.09044
0.357143	0.1257
0.535714	0.1495
0.714286	0.1689
0.892857	0.1856
1.07143	0.2005
1.25	0.214
1.42857	0.2264
1.60714	0.238
1.78571	0.2489
1.96429	0.2591
2.14286	0.2688
2.32143	0.278
2.5	0.2868
2.67857	0.2952
2.85714	0.3033
3.03571	0.3111
3.21429	0.3187
3.39286	0.326
3.57143	0.3331
3.75	0.3399
3.92857	0.3465
4.10714	0.353
4.28571	0.3593
4.46429	0.3654
4.64286	0.3715
4.82143	0.3773
5	0.383
5.17857	0.3886
5.35714	0.394
5.53571	0.3994
5.71429	0.4047
5.89286	0.4099
6.07143	0.4149
6.25	0.4199
6.42857	0.4248
6.60714	0.4296
6.78571	0.4344
6.96429	0.439
7.14286	0.4436
7.32143	0.4481
7.5	0.4526
7.67857	0.457
7.85714	0.4614
8.03571	0.4657
8.21429	0.47
8.39286	0.4742
8.57143	0.4784
8.75	0.4826
8.92857	0.4866
9.10714	0.4907
9.28571	0.4947
9.46429	0.4987
9.64286	0.5027
9.82143	0.5066
10	0.5105
10.1786	0.5143
10.3571	0.5181
10.5357	0.5219
10.7143	0.5257
10.8929	0.5295
11.0714	0.5332
11.25	0.5368
11.4286	0.5405
11.6071	0.5441
11.7857	0.5477
11.9643	0.5513
12.1429	0.5549
12.3214	0.5585
12.5	0.5621
12.6786	0.5656
12.8571	0.5691
13.0357	0.5726
13.2143	0.576
13.3929	0.5795
13.5714	0.583
13.75	0.5864
13.9286	0.5898
14.1071	0.5932
14.2857	0.5966
14.4643	0.6
14.6429	0.6034
14.8214	0.6067
15	0.6101
15.1786	0.6134
15.3571	0.6167
15.5357	0.62
15.7143	0.6233
15.8929	0.6266
16.0714	0.6299
16.25	0.6332
16.4286	0.6365
16.6071	0.6398
16.7857	0.643
16.9643	0.6463
17.1429	0.6495
17.3214	0.6528
17.5	0.656
17.6786	0.6592
17.8571	0.6624
18.0357	0.6656
18.2143	0.6688
18.3929	0.672
18.5714	0.6752
18.75	0.6783
18.9286	0.6815
19.1071	0.6847
19.2857	0.6879
19.4643	0.691
19.6429	0.6941
19.8214	0.6973
20	0.7004
20.1786	0.7036
20.3571	0.7067
20.5357	0.7098
20.7143	0.7129
20.8929	0.7161
21.0714	0.7192
21.25	0.7223
21.4286	0.7254
21.6071	0.7285
21.7857	0.7315
21.9643	0.7346
22.1429	0.7377
22.3214	0.7407
22.5	0.7438
22.6786	0.7469
22.8571	0.7499
23.0357	0.7529
23.2143	0.756
23.3929	0.7591
23.5714	0.7621
23.75	0.7651
23.9286	0.7681
24.1071	0.7711
24.2857	0.7741
24.4643	0.7771
24.6429	0.7801
24.8214	0.7831
25	0.7861
25.1786	0.7891
25.3571	0.7921
25.5357	0.7951
25.7143	0.7981
25.8929	0.801
26.0714	0.804
26.25	0.8069
26.4286	0.8098
26.6071	0.8127
26.7857	0.8157
26.9643	0.8186
27.1429	0.8215
27.3214	0.8244
27.5	0.8274
27.6786	0.8302
27.8571	0.8331
28.0357	0.836
28.2143	0.8389
28.3929	0.8417
28.5714	0.8446
28.75	0.8474
28.9286	0.8502
29.1071	0.8531
29.2857	0.8559
29.4643	0.8587
29.6429	0.8615
29.8214	0.8643
30	0.8671
30.1786	0.8699
30.3571	0.8727
30.5357	0.8754
30.7143	0.8782
30.8929	0.8809
31.0714	0.8837
31.25	0.8864
31.4286	0.8891
31.6071	0.8918
31.7857	0.8945
31.9643	0.8972
32.1429	0.8999
32.3214	0.9026
32.5	0.9053
32.6786	0.9079
32.8571	0.9105
33.0357	0.9131
33.2143	0.9158
33.3929	0.9184
33.5714	0.921
33.75	0.9235
33.9286	0.9261
34.1071	0.9286
34.2857	0.9312
34.4643	0.9337
34.6429	0.9362
34.8214	0.9387
35	0.9412
35.1786	0.9437
35.3571	0.9462
35.5357	0.9487
35.7143	0.9512
35.8929	0.9536
36.0714	0.9561
36.25	0.9584
36.4286	0.9609
36.6071	0.9633
36.7857	0.9657
36.9643	0.968
37.1429	0.9703
37.3214	0.9727
37.5	0.975
37.6786	0.9773
37.8571	0.9797
38.0357	0.982
38.2143	0.9842
38.3929	0.9865
38.5714	0.9887
38.75	0.991
38.9286	0.9932
39.1071	0.9954
39.2857	0.9976

## Sheet: DC_I=0.0035714285714285718
t	U
0	0.9998
0.178571	0.8542
0.357143	0.7888
0.535714	0.7459
0.714286	0.7122
0.892857	0.684
1.07143	0.6595
1.25	0.6377
1.42857	0.618
1.60714	0.6001
1.78571	0.5836
1.96429	0.5682
2.14286	0.5538
2.32143	0.5403
2.5	0.5276
2.67857	0.5155
2.85714	0.504
3.03571	0.4931
3.21429	0.4827
3.39286	0.4726
3.57143	0.463
3.75	0.4537
3.92857	0.4448
4.10714	0.4362
4.28571	0.4279
4.46429	0.4199
4.64286	0.4121
4.82143	0.4046
5	0.3972
5.17857	0.3901
5.35714	0.3831
5.53571	0.3764
5.71429	0.3698
5.89286	0.3633
6.07143	0.3571
6.25	0.3509
6.42857	0.3449
6.60714	0.3391
6.78571	0.3334
6.96429	0.3277
7.14286	0.3222
7.32143	0.3168
7.5	0.3115
7.67857	0.3063
7.85714	0.3012
8.03571	0.2962
8.21429	0.2912
8.39286	0.2864
8.57143	0.2816
8.75	0.2769
8.92857	0.2722
9.10714	0.2676
9.28571	0.2631
9.46429	0.2587
9.64286	0.2543
9.82143	0.2499
10	0.2457
10.1786	0.2414
10.3571	0.2372
10.5357	0.2331
10.7143	0.229
10.8929	0.225
11.0714	0.221
11.25	0.2171
11.4286	0.2132
11.6071	0.2094
11.7857	0.2056
11.9643	0.2018
12.1429	0.1981
12.3214	0.1944
12.5	0.1907
12.6786	0.1871
12.8571	0.1835
13.0357	0.1799
13.2143	0.1764
13.3929	0.1729
13.5714	0.1695
13.75	0.166
13.9286	0.1626
14.1071	0.1592
14.2857	0.1558
14.4643	0.1525
14.6429	0.1492
14.8214	0.1459
15	0.1427
15.1786	0.1395
15.3571	0.1362
15.5357	0.133
15.7143	0.1299
15.8929	0.1267
16.0714	0.1236
16.25	0.1205
16.4286	0.1174
16.6071	0.1144
16.7857	0.1113
16.9643	0.1083
17.1429	0.1052
17.3214	0.1023
17.5	0.09934
17.6786	0.09637
17.8571	0.09342
18.0357	0.0905
18.2143	0.08758
18.3929	0.08467
18.5714	0.08175
18.75	0.07888
18.9286	0.07604
19.1071	0.07319
19.2857	0.07037
19.4643	0.06755
19.6429	0.06477
19.8214	0.06203
20	0.05926
20.1786	0.05649
20.3571	0.05375
20.5357	0.05103
20.7143	0.04831
20.8929	0.04559
21.0714	0.04291
21.25	0.04024
21.4286	0.03758
21.6071	0.03494
21.7857	0.0323
21.9643	0.02968
22.1429	0.02709
22.3214	0.0245
22.5	0.02194
22.6786	0.01936
22.8571	0.01681
23.0357	0.01427
23.2143	0.01174
23.3929	0.009214
23.5714	0.006684
23.75	0.004158

## Sheet: CH_I=0.005357142857142857
t	U
0	0.001119
0.267857	0.1302
0.535714	0.1804
0.803571	0.2143
1.07143	0.2418
1.33929	0.2656
1.60714	0.2867
1.875	0.306
2.14286	0.3239
2.41071	0.3405
2.67857	0.3562
2.94643	0.371
3.21429	0.385
3.48214	0.3984
3.75	0.4112
4.01786	0.4235
4.28571	0.4354
4.55357	0.4468
4.82143	0.4578
5.08929	0.4685
5.35714	0.4789
5.625	0.489
5.89286	0.4988
6.16071	0.5083
6.42857	0.5176
6.69643	0.5267
6.96429	0.5356
7.23214	0.5443
7.5	0.5528
7.76786	0.5612
8.03571	0.5694
8.30357	0.5774
8.57143	0.5853
8.83929	0.5931
9.10714	0.6007
9.375	0.6083
9.64286	0.6157
9.91071	0.623
10.1786	0.6303
10.4464	0.6375
10.7143	0.6445
10.9821	0.6515
11.25	0.6584
11.5179	0.6652
11.7857	0.6719
12.0536	0.6786
12.3214	0.6852
12.5893	0.6918
12.8571	0.6982
13.125	0.7047
13.3929	0.7112
13.6607	0.7176
13.9286	0.7239
14.1964	0.7302
14.4643	0.7364
14.7321	0.7426
15	0.7487
15.2679	0.7548
15.5357	0.761
15.8036	0.767
16.0714	0.7729
16.3393	0.7789
16.6071	0.7848
16.875	0.7907
17.1429	0.7966
17.4107	0.8024
17.6786	0.8082
17.9464	0.8139
18.2143	0.8197
18.4821	0.8254
18.75	0.831
19.0179	0.8367
19.2857	0.8423
19.5536	0.8479
19.8214	0.8534
20.0893	0.8588
20.3571	0.8643
20.625	0.8698
20.8929	0.8752
21.1607	0.8806
21.4286	0.886
21.6964	0.8912
21.9643	0.8965
22.2321	0.9018
22.5	0.907
22.7679	0.9122
23.0357	0.9173
23.3036	0.9225
23.5714	0.9275
23.8393	0.9326
24.1071	0.9376
24.375	0.9426
24.6429	0.9476
24.9107	0.9525
25.1786	0.9574
25.4464	0.9622
25.7143	0.967
25.9821	0.9717
26.25	0.9765
26.5179	0.9812
26.7857	0.9859
27.0536	0.9905
27.3214	0.9951

## Sheet: DC_I=0.005357142857142857
t	U
0	0.9997
0.267857	0.7919
0.535714	0.702
0.803571	0.644
1.07143	0.5988
1.33929	0.5612
1.60714	0.5286
1.875	0.4999
2.14286	0.474
2.41071	0.4505
2.67857	0.4288
2.94643	0.4088
3.21429	0.3902
3.48214	0.3727
3.75	0.3563
4.01786	0.3408
4.28571	0.3261
4.55357	0.3121
4.82143	0.2988
5.08929	0.2861
5.35714	0.274
5.625	0.2624
5.89286	0.2512
6.16071	0.2404
6.42857	0.2301
6.69643	0.2201
6.96429	0.2104
7.23214	0.2011
7.5	0.192
7.76786	0.1832
8.03571	0.1747
8.30357	0.1665
8.57143	0.1584
8.83929	0.1505
9.10714	0.143
9.375	0.1355
9.64286	0.1283
9.91071	0.1213
10.1786	0.1144
10.4464	0.1076
10.7143	0.1011
10.9821	0.09462
11.25	0.08832
11.5179	0.0821
11.7857	0.07604
12.0536	0.07008
12.3214	0.06429
12.5893	0.05861
12.8571	0.05297
13.125	0.04742
13.3929	0.04199
13.6607	0.03664
13.9286	0.03138
14.1964	0.02624
14.4643	0.02119
14.7321	0.0162
15	0.01128
15.2679	0.006421

## Sheet: CH_I=0.0071428571428571435
t	U
0	0.00477
0.357143	0.1741
0.714286	0.2391
1.07143	0.2825
1.42857	0.3175
1.78571	0.3477
2.14286	0.3745
2.5	0.3987
2.85714	0.421
3.21429	0.4417
3.57143	0.4611
3.92857	0.4793
4.28571	0.4966
4.64286	0.513
5	0.5287
5.35714	0.5436
5.71429	0.5579
6.07143	0.5716
6.42857	0.5848
6.78571	0.5975
7.14286	0.6098
7.5	0.6216
7.85714	0.6331
8.21429	0.6442
8.57143	0.655
8.92857	0.6655
9.28571	0.6758
9.64286	0.6858
10	0.6955
10.3571	0.7051
10.7143	0.7145
11.0714	0.7237
11.4286	0.7328
11.7857	0.7417
12.1429	0.7505
12.5	0.7592
12.8571	0.7678
13.2143	0.7762
13.5714	0.7846
13.9286	0.7929
14.2857	0.8011
14.6429	0.8092
15	0.8171
15.3571	0.825
15.7143	0.8328
16.0714	0.8406
16.4286	0.8482
16.7857	0.8557
17.1429	0.8632
17.5	0.8706
17.8571	0.878
18.2143	0.8853
18.5714	0.8924
18.9286	0.8995
19.2857	0.9066
19.6429	0.9135
20	0.9204
20.3571	0.9272
20.7143	0.9339
21.0714	0.9407
21.4286	0.9473
21.7857	0.9539
22.1429	0.9604
22.5	0.9668
22.8571	0.973
23.2143	0.9793
23.5714	0.9854
23.9286	0.9915

## Sheet: DC_I=0.0071428571428571435
t	U
0	0.9975
0.357143	0.7314
0.714286	0.6228
1.07143	0.5544
1.42857	0.5017
1.78571	0.4582
2.14286	0.421
2.5	0.3883
2.85714	0.3591
3.21429	0.3327
3.57143	0.3086
3.92857	0.2864
4.28571	0.2659
4.64286	0.2468
5	0.2289
5.35714	0.2121
5.71429	0.1962
6.07143	0.1812
6.42857	0.1669
6.78571	0.1534
7.14286	0.1405
7.5	0.1281
7.85714	0.1163
8.21429	0.105
8.57143	0.09414
8.92857	0.08365
9.28571	0.07356
9.64286	0.06386
10	0.0545
10.3571	0.0454
10.7143	0.03661
11.0714	0.02811
11.4286	0.0199
11.7857	0.0119

## Sheet: CH_I=0.00892857142857143
t	U
0	0.0004407
0.446429	0.1867
0.892857	0.2622
1.33929	0.3128
1.78571	0.3541
2.23214	0.3898
2.67857	0.4217
3.125	0.4507
3.57143	0.4776
4.01786	0.5026
4.46429	0.5261
4.91071	0.5484
5.35714	0.5695
5.80357	0.5896
6.25	0.6089
6.69643	0.6274
7.14286	0.6454
7.58929	0.6626
8.03571	0.6793
8.48214	0.6955
8.92857	0.7113
9.375	0.7266
9.82143	0.7415
10.2679	0.756
10.7143	0.7702
11.1607	0.7841
11.6071	0.7977
12.0536	0.811
12.5	0.824
12.9464	0.8368
13.3929	0.8493
13.8393	0.8616
14.2857	0.8736
14.7321	0.8854
15.1786	0.897
15.625	0.9083
16.0714	0.9194
16.5179	0.9304
16.9643	0.9412
17.4107	0.9517
17.8571	0.962
18.3036	0.9721
18.75	0.982

## Sheet: DC_I=0.00892857142857143
t	U
0	0.9918
0.446429	0.682
0.892857	0.5511
1.33929	0.4694
1.78571	0.4069
2.23214	0.3556
2.67857	0.3118
3.125	0.2735
3.57143	0.2395
4.01786	0.2088
4.46429	0.1809
4.91071	0.1553
5.35714	0.1318
5.80357	0.1099
6.25	0.08959
6.69643	0.07052
7.14286	0.05268
7.58929	0.03589
8.03571	0.02008

## Sheet: CH_I=0.010714285714285714
t	U
0	0.008349
0.535714	0.2089
1.07143	0.2965
1.60714	0.3556
2.14286	0.404
2.67857	0.4461
3.21429	0.4841
3.75	0.5189
4.28571	0.5512
4.82143	0.5816
5.35714	0.6102
5.89286	0.6375
6.42857	0.6635
6.96429	0.6886
7.5	0.7127
8.03571	0.7359
8.57143	0.7585
9.10714	0.7803
9.64286	0.8017
10.1786	0.8224
10.7143	0.8426
11.25	0.8623
11.7857	0.8815
12.3214	0.9003
12.8571	0.9185
13.3929	0.9363
13.9286	0.9537
14.4643	0.9706

## Sheet: DC_I=0.010714285714285714
t	U
0	0.9871
0.535714	0.6425
1.07143	0.494
1.60714	0.4022
2.14286	0.3321
2.67857	0.2748
3.21429	0.2261
3.75	0.1836
4.28571	0.1459
4.82143	0.1121
5.35714	0.08158
5.89286	0.05378
6.42857	0.02828

[truncated: 4 more sheets: CH_I=0.014285714285714287, DC_I=0.014285714285714287, CH_I=0.01785714285714286, DC_I=0.01785714285714286]
