# Supplementary material for: All-water supercapacitor enabled by 1-nm clay channels
Source: Nat Commun. 2026 Jun 5;17:5014. doi: 10.1038/s41467-026-73924-1 (PMC13241519; doi:10.1038/s41467-026-73924-1)
Supplement: Supplementary file 3 — Source Data [file 41467_2026_73924_MOESM3_ESM.zip › Source data/FigS25_MEA13.xlsx]

## Sheet: CH_I=0.0017857142857142859
t	U
0	0.0003292
0.0892857	0.04627
0.178571	0.06476
0.267857	0.07721
0.357143	0.08738
0.446429	0.09613
0.535714	0.1039
0.625	0.111
0.714286	0.1175
0.803571	0.1236
0.892857	0.1293
0.982143	0.1347
1.07143	0.1399
1.16071	0.1447
1.25	0.1494
1.33929	0.1539
1.42857	0.1582
1.51786	0.1624
1.60714	0.1665
1.69643	0.1704
1.78571	0.1742
1.875	0.1779
1.96429	0.1815
2.05357	0.1849
2.14286	0.1883
2.23214	0.1917
2.32143	0.1949
2.41071	0.1981
2.5	0.2012
2.58929	0.2043
2.67857	0.2073
2.76786	0.2102
2.85714	0.2131
2.94643	0.2159
3.03571	0.2187
3.125	0.2215
3.21429	0.2241
3.30357	0.2268
3.39286	0.2294
3.48214	0.232
3.57143	0.2346
3.66071	0.2371
3.75	0.2396
3.83929	0.242
3.92857	0.2445
4.01786	0.2469
4.10714	0.2492
4.19643	0.2516
4.28571	0.2539
4.375	0.2562
4.46429	0.2585
4.55357	0.2607
4.64286	0.263
4.73214	0.2652
4.82143	0.2674
4.91071	0.2696
5	0.2717
5.08929	0.2739
5.17857	0.276
5.26786	0.2781
5.35714	0.2801
5.44643	0.2822
5.53571	0.2843
5.625	0.2864
5.71429	0.2884
5.80357	0.2904
5.89286	0.2924
5.98214	0.2944
6.07143	0.2964
6.16071	0.2984
6.25	0.3003
6.33929	0.3023
6.42857	0.3042
6.51786	0.3061
6.60714	0.3081
6.69643	0.31
6.78571	0.3119
6.875	0.3138
6.96429	0.3157
7.05357	0.3175
7.14286	0.3194
7.23214	0.3213
7.32143	0.3232
7.41071	0.325
7.5	0.3269
7.58929	0.3287
7.67857	0.3305
7.76786	0.3323
7.85714	0.3341
7.94643	0.3359
8.03571	0.3377
8.125	0.3395
8.21429	0.3413
8.30357	0.343
8.39286	0.3448
8.48214	0.3466
8.57143	0.3483
8.66071	0.3501
8.75	0.3519
8.83929	0.3536
8.92857	0.3554
9.01786	0.3571
9.10714	0.3588
9.19643	0.3605
9.28571	0.3623
9.375	0.364
9.46429	0.3657
9.55357	0.3674
9.64286	0.3691
9.73214	0.3709
9.82143	0.3726
9.91071	0.3743
10	0.3759
10.0893	0.3776
10.1786	0.3793
10.2679	0.381
10.3571	0.3826
10.4464	0.3843
10.5357	0.386
10.625	0.3877
10.7143	0.3894
10.8036	0.391
10.8929	0.3926
10.9821	0.3943
11.0714	0.396
11.1607	0.3976
11.25	0.3993
11.3393	0.401
11.4286	0.4026
11.5179	0.4042
11.6071	0.4059
11.6964	0.4075
11.7857	0.4092
11.875	0.4108
11.9643	0.4124
12.0536	0.4141
12.1429	0.4157
12.2321	0.4173
12.3214	0.4189
12.4107	0.4205
12.5	0.4221
12.5893	0.4238
12.6786	0.4254
12.7679	0.427
12.8571	0.4286
12.9464	0.4302
13.0357	0.4318
13.125	0.4334
13.2143	0.435
13.3036	0.4366
13.3929	0.4382
13.4821	0.4398
13.5714	0.4414
13.6607	0.443
13.75	0.4446
13.8393	0.4462
13.9286	0.4478
14.0179	0.4494
14.1071	0.4509
14.1964	0.4525
14.2857	0.4541
14.375	0.4557
14.4643	0.4573
14.5536	0.4588
14.6429	0.4604
14.7321	0.462
14.8214	0.4636
14.9107	0.4651
15	0.4667
15.0893	0.4683
15.1786	0.4699
15.2679	0.4714
15.3571	0.473
15.4464	0.4746
15.5357	0.4761
15.625	0.4777
15.7143	0.4793
15.8036	0.4809
15.8929	0.4824
15.9821	0.484
16.0714	0.4855
16.1607	0.4871
16.25	0.4887
16.3393	0.4902
16.4286	0.4918
16.5179	0.4933
16.6071	0.4949
16.6964	0.4964
16.7857	0.498
16.875	0.4995
16.9643	0.501
17.0536	0.5026
17.1429	0.5042
17.2321	0.5057
17.3214	0.5073
17.4107	0.5088
17.5	0.5104
17.5893	0.5119
17.6786	0.5134
17.7679	0.515
17.8571	0.5165
17.9464	0.5181
18.0357	0.5196
18.125	0.5211
18.2143	0.5227
18.3036	0.5242
18.3929	0.5258
18.4821	0.5273
18.5714	0.5289
18.6607	0.5304
18.75	0.5319
18.8393	0.5335
18.9286	0.535
19.0179	0.5365
19.1071	0.538
19.1964	0.5395
19.2857	0.5411
19.375	0.5426
19.4643	0.5441
19.5536	0.5457
19.6429	0.5472
19.7321	0.5487
19.8214	0.5502
19.9107	0.5518
20	0.5533
20.0893	0.5548
20.1786	0.5564
20.2679	0.5579
20.3571	0.5594
20.4464	0.5609
20.5357	0.5625
20.625	0.564
20.7143	0.5655
20.8036	0.567
20.8929	0.5685
20.9821	0.5701
21.0714	0.5716
21.1607	0.5731
21.25	0.5746
21.3393	0.5761
21.4286	0.5776
21.5179	0.5791
21.6071	0.5806
21.6964	0.5821
21.7857	0.5837
21.875	0.5852
21.9643	0.5867
22.0536	0.5882
22.1429	0.5897
22.2321	0.5912
22.3214	0.5927
22.4107	0.5942
22.5	0.5957
22.5893	0.5972
22.6786	0.5987
22.7679	0.6002
22.8571	0.6017
22.9464	0.6032
23.0357	0.6048
23.125	0.6063
23.2143	0.6078
23.3036	0.6093
23.3929	0.6108
23.4821	0.6123
23.5714	0.6138
23.6607	0.6152
23.75	0.6167
23.8393	0.6182
23.9286	0.6197
24.0179	0.6212
24.1071	0.6227
24.1964	0.6242
24.2857	0.6257
24.375	0.6273
24.4643	0.6287
24.5536	0.6303
24.6429	0.6317
24.7321	0.6332
24.8214	0.6347
24.9107	0.6363
25	0.6378
25.0893	0.6392
25.1786	0.6408
25.2679	0.6422
25.3571	0.6437
25.4464	0.6452
25.5357	0.6467
25.625	0.6482
25.7143	0.6497
25.8036	0.6512
25.8929	0.6527
25.9821	0.6541
26.0714	0.6556
26.1607	0.6571
26.25	0.6586
26.3393	0.6601
26.4286	0.6616
26.5179	0.6631
26.6071	0.6645
26.6964	0.666
26.7857	0.6675
26.875	0.669
26.9643	0.6705
27.0536	0.6719
27.1429	0.6734
27.2321	0.6749
27.3214	0.6764
27.4107	0.6779
27.5	0.6794
27.5893	0.6809
27.6786	0.6823
27.7679	0.6838
27.8571	0.6853
27.9464	0.6868
28.0357	0.6882
28.125	0.6897
28.2143	0.6912
28.3036	0.6927
28.3929	0.6941
28.4821	0.6956
28.5714	0.697
28.6607	0.6985
28.75	0.7
28.8393	0.7015
28.9286	0.7029
29.0179	0.7044
29.1071	0.7059
29.1964	0.7073
29.2857	0.7088
29.375	0.7103
29.4643	0.7117
29.5536	0.7132
29.6429	0.7147
29.7321	0.7162
29.8214	0.7177
29.9107	0.7191
30	0.7206
30.0893	0.722
30.1786	0.7235
30.2679	0.725
30.3571	0.7264
30.4464	0.7279
30.5357	0.7294
30.625	0.7308
30.7143	0.7322
30.8036	0.7337
30.8929	0.7352
30.9821	0.7366
31.0714	0.7381
31.1607	0.7395
31.25	0.741
31.3393	0.7425
31.4286	0.7439
31.5179	0.7454
31.6071	0.7468
31.6964	0.7483
31.7857	0.7497
31.875	0.7511
31.9643	0.7526
32.0536	0.754
32.1429	0.7555
32.2321	0.757
32.3214	0.7584
32.4107	0.7599
32.5	0.7613
32.5893	0.7628
32.6786	0.7642
32.7679	0.7657
32.8571	0.7671
32.9464	0.7686
33.0357	0.77
33.125	0.7714
33.2143	0.7728
33.3036	0.7743
33.3929	0.7757
33.4821	0.7772
33.5714	0.7786
33.6607	0.78
33.75	0.7815
33.8393	0.7829
33.9286	0.7844
34.0179	0.7858
34.1071	0.7872
34.1964	0.7887
34.2857	0.7901
34.375	0.7916
34.4643	0.793
34.5536	0.7944
34.6429	0.7958
34.7321	0.7973
34.8214	0.7987
34.9107	0.8001
35	0.8016
35.0893	0.803
35.1786	0.8044
35.2679	0.8059
35.3571	0.8073
35.4464	0.8087
35.5357	0.8101
35.625	0.8115
35.7143	0.8129
35.8036	0.8143
35.8929	0.8158
35.9821	0.8172
36.0714	0.8186
36.1607	0.82
36.25	0.8214
36.3393	0.8229
36.4286	0.8243
36.5179	0.8257
36.6071	0.8271
36.6964	0.8285
36.7857	0.8299
36.875	0.8313
36.9643	0.8327
37.0536	0.8342
37.1429	0.8356
37.2321	0.837
37.3214	0.8384
37.4107	0.8398
37.5	0.8412
37.5893	0.8426
37.6786	0.844
37.7679	0.8454
37.8571	0.8468
37.9464	0.8482
38.0357	0.8496
38.125	0.8509
38.2143	0.8523
38.3036	0.8537
38.3929	0.8551
38.4821	0.8565
38.5714	0.8579
38.6607	0.8593
38.75	0.8607
38.8393	0.8621
38.9286	0.8635
39.0179	0.8648
39.1071	0.8662
39.1964	0.8676
39.2857	0.869
39.375	0.8704
39.4643	0.8718
39.5536	0.8732
39.6429	0.8746
39.7321	0.8759
39.8214	0.8773
39.9107	0.8787
40	0.8801
40.0893	0.8814
40.1786	0.8828
40.2679	0.8842
40.3571	0.8855
40.4464	0.8869
40.5357	0.8883
40.625	0.8896
40.7143	0.8909
40.8036	0.8923
40.8929	0.8937
40.9821	0.895
41.0714	0.8964
41.1607	0.8977
41.25	0.8991
41.3393	0.9004
41.4286	0.9018
41.5179	0.9031
41.6071	0.9045
41.6964	0.9058
41.7857	0.9072
41.875	0.9085
41.9643	0.9098
42.0536	0.9111
42.1429	0.9125
42.2321	0.9138
42.3214	0.9152
42.4107	0.9165
42.5	0.9178
42.5893	0.9192
42.6786	0.9205
42.7679	0.9218
42.8571	0.9231
42.9464	0.9245
43.0357	0.9258
43.125	0.9271
43.2143	0.9284
43.3036	0.9297
43.3929	0.931
43.4821	0.9323
43.5714	0.9336
43.6607	0.935
43.75	0.9363
43.8393	0.9376
43.9286	0.9389
44.0179	0.9402
44.1071	0.9415
44.1964	0.9428
44.2857	0.9441
44.375	0.9454
44.4643	0.9467
44.5536	0.948
44.6429	0.9493
44.7321	0.9505
44.8214	0.9518
44.9107	0.9531
45	0.9544
45.0893	0.9557
45.1786	0.9569
45.2679	0.9582
45.3571	0.9595
45.4464	0.9608
45.5357	0.962
45.625	0.9633
45.7143	0.9646
45.8036	0.9658
45.8929	0.9671
45.9821	0.9683
46.0714	0.9695
46.1607	0.9708
46.25	0.972
46.3393	0.9733
46.4286	0.9745
46.5179	0.9757
46.6071	0.977
46.6964	0.9782
46.7857	0.9795
46.875	0.9807
46.9643	0.9819
47.0536	0.9831
47.1429	0.9844
47.2321	0.9856
47.3214	0.9868
47.4107	0.988
47.5	0.9892
47.5893	0.9904
47.6786	0.9916
47.7679	0.9928
47.8571	0.994
47.9464	0.9952
48.0357	0.9964
48.125	0.9976
48.2143	0.9988

## Sheet: DC_I=0.0017857142857142859
t	U
0	1
0.0892857	0.9392
0.178571	0.9108
0.267857	0.8912
0.357143	0.8753
0.446429	0.8616
0.535714	0.8496
0.625	0.8386
0.714286	0.8286
0.803571	0.8193
0.892857	0.8106
0.982143	0.8025
1.07143	0.7948
1.16071	0.7875
1.25	0.7805
1.33929	0.7739
1.42857	0.7676
1.51786	0.7615
1.60714	0.7557
1.69643	0.7501
1.78571	0.7446
1.875	0.7394
1.96429	0.7343
2.05357	0.7294
2.14286	0.7246
2.23214	0.7199
2.32143	0.7154
2.41071	0.711
2.5	0.7067
2.58929	0.7025
2.67857	0.6984
2.76786	0.6944
2.85714	0.6906
2.94643	0.6868
3.03571	0.683
3.125	0.6794
3.21429	0.6758
3.30357	0.6723
3.39286	0.6689
3.48214	0.6655
3.57143	0.6622
3.66071	0.6589
3.75	0.6557
3.83929	0.6526
3.92857	0.6495
4.01786	0.6464
4.10714	0.6434
4.19643	0.6405
4.28571	0.6376
4.375	0.6347
4.46429	0.6318
4.55357	0.629
4.64286	0.6262
4.73214	0.6234
4.82143	0.6207
4.91071	0.6181
5	0.6154
5.08929	0.6129
5.17857	0.6103
5.26786	0.6077
5.35714	0.6052
5.44643	0.6027
5.53571	0.6003
5.625	0.5978
5.71429	0.5954
5.80357	0.593
5.89286	0.5907
5.98214	0.5883
6.07143	0.586
6.16071	0.5837
6.25	0.5814
6.33929	0.5791
6.42857	0.5769
6.51786	0.5747
6.60714	0.5725
6.69643	0.5703
6.78571	0.5681
6.875	0.566
6.96429	0.5638
7.05357	0.5617
7.14286	0.5596
7.23214	0.5575
7.32143	0.5554
7.41071	0.5533
7.5	0.5512
7.58929	0.5492
7.67857	0.5471
7.76786	0.5451
7.85714	0.5431
7.94643	0.5411
8.03571	0.5391
8.125	0.5371
8.21429	0.5351
8.30357	0.5332
8.39286	0.5313
8.48214	0.5293
8.57143	0.5274
8.66071	0.5254
8.75	0.5235
8.83929	0.5216
8.92857	0.5197
9.01786	0.5178
9.10714	0.5159
9.19643	0.5141
9.28571	0.5122
9.375	0.5103
9.46429	0.5085
9.55357	0.5066
9.64286	0.5048
9.73214	0.5029
9.82143	0.5011
9.91071	0.4993
10	0.4975
10.0893	0.4957
10.1786	0.4939
10.2679	0.4921
10.3571	0.4903
10.4464	0.4885
10.5357	0.4867
10.625	0.4849
10.7143	0.4832
10.8036	0.4814
10.8929	0.4796
10.9821	0.4779
11.0714	0.4761
11.1607	0.4743
11.25	0.4726
11.3393	0.4708
11.4286	0.4691
11.5179	0.4673
11.6071	0.4656
11.6964	0.4639
11.7857	0.4621
11.875	0.4604
11.9643	0.4587
12.0536	0.457
12.1429	0.4554
12.2321	0.4536
12.3214	0.4519
12.4107	0.4502
12.5	0.4485
12.5893	0.4468
12.6786	0.4452
12.7679	0.4435
12.8571	0.4418
12.9464	0.4401
13.0357	0.4384
13.125	0.4367
13.2143	0.4351
13.3036	0.4334
13.3929	0.4317
13.4821	0.4301
13.5714	0.4284
13.6607	0.4268
13.75	0.4251
13.8393	0.4234
13.9286	0.4218
14.0179	0.4201
14.1071	0.4185
14.1964	0.4169
14.2857	0.4153
14.375	0.4136
14.4643	0.412
14.5536	0.4103
14.6429	0.4087
14.7321	0.407
14.8214	0.4054
14.9107	0.4038
15	0.4022
15.0893	0.4006
15.1786	0.3989
15.2679	0.3973
15.3571	0.3957
15.4464	0.394
15.5357	0.3924
15.625	0.3908
15.7143	0.3892
15.8036	0.3876
15.8929	0.386
15.9821	0.3844
16.0714	0.3828
16.1607	0.3812
16.25	0.3796
16.3393	0.378
16.4286	0.3765
16.5179	0.3749
16.6071	0.3732
16.6964	0.3717
16.7857	0.3701
16.875	0.3685
16.9643	0.3669
17.0536	0.3653
17.1429	0.3637
17.2321	0.3621
17.3214	0.3605
17.4107	0.359
17.5	0.3574
17.5893	0.3558
17.6786	0.3542
17.7679	0.3527
17.8571	0.3511
17.9464	0.3495
18.0357	0.348
18.125	0.3464
18.2143	0.3448
18.3036	0.3433
18.3929	0.3417
18.4821	0.3401
18.5714	0.3386
18.6607	0.3371
18.75	0.3355
18.8393	0.334
18.9286	0.3324
19.0179	0.3309
19.1071	0.3293
19.1964	0.3278
19.2857	0.3262
19.375	0.3247
19.4643	0.3231
19.5536	0.3216
19.6429	0.32
19.7321	0.3185
19.8214	0.3169
19.9107	0.3154
20	0.3138
20.0893	0.3123
20.1786	0.3108
20.2679	0.3092
20.3571	0.3077
20.4464	0.3062
20.5357	0.3046
20.625	0.3031
20.7143	0.3016
20.8036	0.3001
20.8929	0.2986
20.9821	0.2971
21.0714	0.2955
21.1607	0.294
21.25	0.2925
21.3393	0.291
21.4286	0.2895
21.5179	0.288
21.6071	0.2865
21.6964	0.2849
21.7857	0.2834
21.875	0.2819
21.9643	0.2804
22.0536	0.2789
22.1429	0.2775
22.2321	0.276
22.3214	0.2745
22.4107	0.273
22.5	0.2715
22.5893	0.27
22.6786	0.2685
22.7679	0.267
22.8571	0.2655
22.9464	0.264
23.0357	0.2625
23.125	0.261
23.2143	0.2596
23.3036	0.2581
23.3929	0.2566
23.4821	0.2551
23.5714	0.2536
23.6607	0.2522
23.75	0.2507
23.8393	0.2492
23.9286	0.2477
24.0179	0.2463
24.1071	0.2448
24.1964	0.2433
24.2857	0.2418
24.375	0.2403
24.4643	0.2389
24.5536	0.2374
24.6429	0.2359
24.7321	0.2345
24.8214	0.233
24.9107	0.2315
25	0.2301
25.0893	0.2286
25.1786	0.2272
25.2679	0.2257
25.3571	0.2242
25.4464	0.2228
25.5357	0.2214
25.625	0.2199
25.7143	0.2185
25.8036	0.217
25.8929	0.2156
25.9821	0.2141
26.0714	0.2127
26.1607	0.2112
26.25	0.2098
26.3393	0.2084
26.4286	0.2069
26.5179	0.2055
26.6071	0.2041
26.6964	0.2026
26.7857	0.2012
26.875	0.1998
26.9643	0.1983
27.0536	0.1969
27.1429	0.1955
27.2321	0.1941
27.3214	0.1926
27.4107	0.1912
27.5	0.1898
27.5893	0.1884
27.6786	0.187
27.7679	0.1855
27.8571	0.1841
27.9464	0.1827
28.0357	0.1813
28.125	0.1799
28.2143	0.1785
28.3036	0.1771
28.3929	0.1757
28.4821	0.1743
28.5714	0.1729
28.6607	0.1715
28.75	0.1701
28.8393	0.1687
28.9286	0.1673
29.0179	0.1659
29.1071	0.1645
29.1964	0.1631
29.2857	0.1617
29.375	0.1603
29.4643	0.1589
29.5536	0.1575
29.6429	0.1561
29.7321	0.1548
29.8214	0.1534
29.9107	0.152
30	0.1506
30.0893	0.1492
30.1786	0.1479
30.2679	0.1465
30.3571	0.1451
30.4464	0.1438
30.5357	0.1424
30.625	0.1411
30.7143	0.1397
30.8036	0.1383
30.8929	0.137
30.9821	0.1356
31.0714	0.1343
31.1607	0.1329
31.25	0.1315
31.3393	0.1302
31.4286	0.1288
31.5179	0.1275
31.6071	0.1261
31.6964	0.1248
31.7857	0.1234
31.875	0.1221
31.9643	0.1208
32.0536	0.1194
32.1429	0.1181
32.2321	0.1167
32.3214	0.1154
32.4107	0.1141
32.5	0.1127
32.5893	0.1114
32.6786	0.1101
32.7679	0.1087
32.8571	0.1074
32.9464	0.1061
33.0357	0.1048
33.125	0.1035
33.2143	0.1022
33.3036	0.1009
33.3929	0.09957
33.4821	0.09825
33.5714	0.09694
33.6607	0.09563
33.75	0.09432
33.8393	0.093
33.9286	0.09169
34.0179	0.09042
34.1071	0.08912
34.1964	0.08782
34.2857	0.08652
34.375	0.08523
34.4643	0.08392
34.5536	0.0826
34.6429	0.0813
34.7321	0.08002
34.8214	0.07875
34.9107	0.07748
35	0.0762
35.0893	0.07494
35.1786	0.07364
35.2679	0.07236
35.3571	0.0711
35.4464	0.06983
35.5357	0.06855
35.625	0.06728
35.7143	0.06604
35.8036	0.06477
35.8929	0.06354
35.9821	0.0623
36.0714	0.06105
36.1607	0.0598
36.25	0.05855
36.3393	0.05729
36.4286	0.05606
36.5179	0.05481
36.6071	0.05357
36.6964	0.05234
36.7857	0.05109
36.875	0.04984
36.9643	0.04861
37.0536	0.04739
37.1429	0.04614
37.2321	0.04493
37.3214	0.04371
37.4107	0.04251
37.5	0.04127
37.5893	0.04008
37.6786	0.03885
37.7679	0.03765
37.8571	0.03643
37.9464	0.03523
38.0357	0.03403
38.125	0.03282
38.2143	0.03162
38.3036	0.03043
38.3929	0.02924
38.4821	0.02806
38.5714	0.02688
38.6607	0.0257
38.75	0.02451
38.8393	0.02337
38.9286	0.0222
39.0179	0.02103
39.1071	0.01983
39.1964	0.01868
39.2857	0.01751
39.375	0.01637
39.4643	0.01521
39.5536	0.01404
39.6429	0.0129
39.7321	0.01172
39.8214	0.01059
39.9107	0.009434
40	0.008294
40.0893	0.007142
40.1786	0.005999
40.2679	0.004853
40.3571	0.003712
40.4464	0.002611
40.5357	0.001458

## Sheet: CH_I=0.0028571428571428576
t	U
0	0.0004184
0.142857	0.07023
0.285714	0.09946
0.428571	0.1192
0.571429	0.1352
0.714286	0.1491
0.857143	0.1615
1	0.1728
1.14286	0.1832
1.28571	0.1929
1.42857	0.202
1.57143	0.2106
1.71429	0.2188
1.85714	0.2266
2	0.2341
2.14286	0.2413
2.28571	0.2483
2.42857	0.255
2.57143	0.2614
2.71429	0.2677
2.85714	0.2738
3	0.2797
3.14286	0.2854
3.28571	0.2911
3.42857	0.2965
3.57143	0.3018
3.71429	0.3071
3.85714	0.3122
4	0.3172
4.14286	0.3221
4.28571	0.327
4.42857	0.3317
4.57143	0.3364
4.71429	0.3409
4.85714	0.3454
5	0.3498
5.14286	0.3542
5.28571	0.3584
5.42857	0.3627
5.57143	0.3668
5.71429	0.3709
5.85714	0.375
6	0.379
6.14286	0.3829
6.28571	0.3868
6.42857	0.3907
6.57143	0.3945
6.71429	0.3983
6.85714	0.4021
7	0.4058
7.14286	0.4095
7.28571	0.4132
7.42857	0.4168
7.57143	0.4204
7.71429	0.4239
7.85714	0.4275
8	0.431
8.14286	0.4345
8.28571	0.4379
8.42857	0.4413
8.57143	0.4448
8.71429	0.4481
8.85714	0.4515
9	0.4549
9.14286	0.4581
9.28571	0.4614
9.42857	0.4647
9.57143	0.468
9.71429	0.4712
9.85714	0.4745
10	0.4777
10.1429	0.4809
10.2857	0.4841
10.4286	0.4873
10.5714	0.4905
10.7143	0.4936
10.8571	0.4967
11	0.4998
11.1429	0.5029
11.2857	0.506
11.4286	0.5091
11.5714	0.5122
11.7143	0.5153
11.8571	0.5183
12	0.5214
12.1429	0.5244
12.2857	0.5274
12.4286	0.5305
12.5714	0.5335
12.7143	0.5364
12.8571	0.5394
13	0.5424
13.1429	0.5454
13.2857	0.5484
13.4286	0.5513
13.5714	0.5543
13.7143	0.5573
13.8571	0.5603
14	0.5632
14.1429	0.5661
14.2857	0.5691
14.4286	0.572
14.5714	0.5749
14.7143	0.5778
14.8571	0.5807
15	0.5836
15.1429	0.5865
15.2857	0.5894
15.4286	0.5923
15.5714	0.5952
15.7143	0.5981
15.8571	0.601
16	0.6039
16.1429	0.6068
16.2857	0.6096
16.4286	0.6125
16.5714	0.6153
16.7143	0.6182
16.8571	0.6211
17	0.6239
17.1429	0.6268
17.2857	0.6297
17.4286	0.6325
17.5714	0.6354
17.7143	0.6383
17.8571	0.6411
18	0.644
18.1429	0.6468
18.2857	0.6497
18.4286	0.6525
18.5714	0.6553
18.7143	0.6581
18.8571	0.661
19	0.6638
19.1429	0.6667
19.2857	0.6695
19.4286	0.6723
19.5714	0.6751
19.7143	0.678
19.8571	0.6808
20	0.6836
20.1429	0.6865
20.2857	0.6893
20.4286	0.6921
20.5714	0.6949
20.7143	0.6977
20.8571	0.7005
21	0.7033
21.1429	0.7062
21.2857	0.709
21.4286	0.7118
21.5714	0.7146
21.7143	0.7175
21.8571	0.7203
22	0.7231
22.1429	0.7259
22.2857	0.7287
22.4286	0.7315
22.5714	0.7343
22.7143	0.7371
22.8571	0.7399
23	0.7427
23.1429	0.7455
23.2857	0.7483
23.4286	0.7511
23.5714	0.7539
23.7143	0.7567
23.8571	0.7595
24	0.7623
24.1429	0.7651
24.2857	0.7679
24.4286	0.7707
24.5714	0.7735
24.7143	0.7763
24.8571	0.779
25	0.7819
25.1429	0.7847
25.2857	0.7875
25.4286	0.7902
25.5714	0.7931
25.7143	0.7959
25.8571	0.7987
26	0.8015
26.1429	0.8043
26.2857	0.807
26.4286	0.8098
26.5714	0.8126
26.7143	0.8154
26.8571	0.8182
27	0.8209
27.1429	0.8237
27.2857	0.8265
27.4286	0.8293
27.5714	0.8321
27.7143	0.8349
27.8571	0.8376
28	0.8404
28.1429	0.8432
28.2857	0.846
28.4286	0.8488
28.5714	0.8515
28.7143	0.8543
28.8571	0.8571
29	0.8598
29.1429	0.8626
29.2857	0.8654
29.4286	0.8681
29.5714	0.8709
29.7143	0.8737
29.8571	0.8765
30	0.8792
30.1429	0.882
30.2857	0.8847
30.4286	0.8875
30.5714	0.8902
30.7143	0.8929
30.8571	0.8957
31	0.8985
31.1429	0.9012
31.2857	0.9039
31.4286	0.9067
31.5714	0.9094
31.7143	0.9121
31.8571	0.9148
32	0.9176
32.1429	0.9203
32.2857	0.923
32.4286	0.9258
32.5714	0.9284
32.7143	0.9311
32.8571	0.9338
33	0.9366
33.1429	0.9393
33.2857	0.942
33.4286	0.9446
33.5714	0.9474
33.7143	0.9501
33.8571	0.9528
34	0.9555
34.1429	0.9581
34.2857	0.9608
34.4286	0.9635
34.5714	0.9661
34.7143	0.9687
34.8571	0.9714
35	0.974
35.1429	0.9767
35.2857	0.9793
35.4286	0.9819
35.5714	0.9846
35.7143	0.9872
35.8571	0.9898
36	0.9924
36.1429	0.995

## Sheet: DC_I=0.0028571428571428576
t	U
0	0.9976
0.142857	0.9099
0.285714	0.8663
0.428571	0.8367
0.571429	0.8128
0.714286	0.7924
0.857143	0.7744
1	0.7582
1.14286	0.7434
1.28571	0.7298
1.42857	0.7171
1.57143	0.7052
1.71429	0.694
1.85714	0.6835
2	0.6734
2.14286	0.6638
2.28571	0.6547
2.42857	0.646
2.57143	0.6376
2.71429	0.6295
2.85714	0.6217
3	0.6143
3.14286	0.6071
3.28571	0.6
3.42857	0.5933
3.57143	0.5867
3.71429	0.5803
3.85714	0.5741
4	0.5681
4.14286	0.5622
4.28571	0.5564
4.42857	0.5508
4.57143	0.5453
4.71429	0.54
4.85714	0.5348
5	0.5297
5.14286	0.5247
5.28571	0.5197
5.42857	0.5149
5.57143	0.5102
5.71429	0.5056
5.85714	0.501
6	0.4966
6.14286	0.4922
6.28571	0.4878
6.42857	0.4836
6.57143	0.4794
6.71429	0.4752
6.85714	0.4711
7	0.4671
7.14286	0.4631
7.28571	0.4592
7.42857	0.4554
7.57143	0.4515
7.71429	0.4477
7.85714	0.444
8	0.4403
8.14286	0.4367
8.28571	0.4331
8.42857	0.4295
8.57143	0.426
8.71429	0.4225
8.85714	0.419
9	0.4156
9.14286	0.4122
9.28571	0.4089
9.42857	0.4055
9.57143	0.4022
9.71429	0.3989
9.85714	0.3956
10	0.3924
10.1429	0.3892
10.2857	0.386
10.4286	0.3828
10.5714	0.3797
10.7143	0.3767
10.8571	0.3735
11	0.3705
11.1429	0.3674
11.2857	0.3644
11.4286	0.3613
11.5714	0.3583
11.7143	0.3554
11.8571	0.3524
12	0.3494
12.1429	0.3465
12.2857	0.3436
12.4286	0.3407
12.5714	0.3378
12.7143	0.3349
12.8571	0.3321
13	0.3292
13.1429	0.3264
13.2857	0.3235
13.4286	0.3207
13.5714	0.3179
13.7143	0.3151
13.8571	0.3123
14	0.3095
14.1429	0.3067
14.2857	0.304
14.4286	0.3012
14.5714	0.2985
14.7143	0.2958
14.8571	0.2931
15	0.2904
15.1429	0.2877
15.2857	0.285
15.4286	0.2823
15.5714	0.2797
15.7143	0.2771
15.8571	0.2744
16	0.2717
16.1429	0.2691
16.2857	0.2665
16.4286	0.2638
16.5714	0.2612
16.7143	0.2586
16.8571	0.256
17	0.2534
17.1429	0.2508
17.2857	0.2482
17.4286	0.2456
17.5714	0.2431
17.7143	0.2405
17.8571	0.2379
18	0.2353
18.1429	0.2328
18.2857	0.2302
18.4286	0.2277
18.5714	0.2252
18.7143	0.2226
18.8571	0.2201
19	0.2176
19.1429	0.2151
19.2857	0.2126
19.4286	0.2101
19.5714	0.2076
19.7143	0.2051
19.8571	0.2026
20	0.2001
20.1429	0.1977
20.2857	0.1952
20.4286	0.1927
20.5714	0.1903
20.7143	0.1878
20.8571	0.1854
21	0.1829
21.1429	0.1805
21.2857	0.1781
21.4286	0.1756
21.5714	0.1732
21.7143	0.1708
21.8571	0.1684
22	0.1659
22.1429	0.1635
22.2857	0.1611
22.4286	0.1587
22.5714	0.1563
22.7143	0.1539
22.8571	0.1515
23	0.1492
23.1429	0.1468
23.2857	0.1444
23.4286	0.1421
23.5714	0.1397
23.7143	0.1374
23.8571	0.135
24	0.1327
24.1429	0.1303
24.2857	0.128
24.4286	0.1256
24.5714	0.1233
24.7143	0.121
24.8571	0.1187
25	0.1164
25.1429	0.1141
25.2857	0.1118
25.4286	0.1095
25.5714	0.1072
25.7143	0.1049
25.8571	0.1026
26	0.1004
26.1429	0.09807
26.2857	0.0958
26.4286	0.09353
26.5714	0.09126
26.7143	0.08903
26.8571	0.08675
27	0.0845
27.1429	0.08222
27.2857	0.07998
27.4286	0.07774
27.5714	0.07552
27.7143	0.07329
27.8571	0.07108
28	0.06885
28.1429	0.06664
28.2857	0.06444
28.4286	0.06229
28.5714	0.0601
28.7143	0.0579
28.8571	0.05571
29	0.05353
29.1429	0.05135
29.2857	0.04917
29.4286	0.04701
29.5714	0.04484
29.7143	0.04269
29.8571	0.04055
30	0.0384
30.1429	0.03626
30.2857	0.03413
30.4286	0.03199
30.5714	0.02987
30.7143	0.02776
30.8571	0.02566
31	0.02358
31.1429	0.02149
31.2857	0.01939
31.4286	0.0173
31.5714	0.01524
31.7143	0.01316
31.8571	0.01108
32	0.009014
32.1429	0.006946
32.2857	0.004865
32.4286	0.002837

## Sheet: CH_I=0.0035714285714285718
t	U
0	0.002382
0.178571	0.08765
0.357143	0.124
0.535714	0.1486
0.714286	0.1687
0.892857	0.186
1.07143	0.2015
1.25	0.2157
1.42857	0.2287
1.60714	0.2409
1.78571	0.2524
1.96429	0.2632
2.14286	0.2736
2.32143	0.2834
2.5	0.2929
2.67857	0.3019
2.85714	0.3107
3.03571	0.3192
3.21429	0.3274
3.39286	0.3354
3.57143	0.343
3.75	0.3505
3.92857	0.3578
4.10714	0.365
4.28571	0.3719
4.46429	0.3787
4.64286	0.3853
4.82143	0.3918
5	0.3982
5.17857	0.4044
5.35714	0.4106
5.53571	0.4165
5.71429	0.4224
5.89286	0.4282
6.07143	0.434
6.25	0.4395
6.42857	0.4451
6.60714	0.4506
6.78571	0.4559
6.96429	0.4612
7.14286	0.4664
7.32143	0.4716
7.5	0.4768
7.67857	0.4818
7.85714	0.4868
8.03571	0.4918
8.21429	0.4967
8.39286	0.5015
8.57143	0.5063
8.75	0.5111
8.92857	0.5159
9.10714	0.5206
9.28571	0.5252
9.46429	0.5299
9.64286	0.5344
9.82143	0.539
10	0.5435
10.1786	0.548
10.3571	0.5525
10.5357	0.5569
10.7143	0.5613
10.8929	0.5657
11.0714	0.5701
11.25	0.5744
11.4286	0.5787
11.6071	0.583
11.7857	0.5873
11.9643	0.5915
12.1429	0.5957
12.3214	0.5999
12.5	0.6042
12.6786	0.6083
12.8571	0.6125
13.0357	0.6166
13.2143	0.6208
13.3929	0.6249
13.5714	0.629
13.75	0.6331
13.9286	0.6372
14.1071	0.6413
14.2857	0.6454
14.4643	0.6494
14.6429	0.6535
14.8214	0.6575
15	0.6615
15.1786	0.6655
15.3571	0.6695
15.5357	0.6735
15.7143	0.6775
15.8929	0.6815
16.0714	0.6855
16.25	0.6895
16.4286	0.6934
16.6071	0.6974
16.7857	0.7013
16.9643	0.7053
17.1429	0.7092
17.3214	0.7132
17.5	0.7172
17.6786	0.7211
17.8571	0.725
18.0357	0.7289
18.2143	0.7328
18.3929	0.7367
18.5714	0.7407
18.75	0.7446
18.9286	0.7485
19.1071	0.7524
19.2857	0.7563
19.4643	0.7602
19.6429	0.7641
19.8214	0.768
20	0.7719
20.1786	0.7757
20.3571	0.7796
20.5357	0.7835
20.7143	0.7874
20.8929	0.7913
21.0714	0.7952
21.25	0.7991
21.4286	0.803
21.6071	0.8069
21.7857	0.8108
21.9643	0.8146
22.1429	0.8185
22.3214	0.8224
22.5	0.8263
22.6786	0.8301
22.8571	0.834
23.0357	0.8379
23.2143	0.8418
23.3929	0.8457
23.5714	0.8495
23.75	0.8533
23.9286	0.8572
24.1071	0.8611
24.2857	0.8649
24.4643	0.8688
24.6429	0.8727
24.8214	0.8766
25	0.8805
25.1786	0.8843
25.3571	0.8882
25.5357	0.892
25.7143	0.8959
25.8929	0.8997
26.0714	0.9036
26.25	0.9074
26.4286	0.9112
26.6071	0.9151
26.7857	0.9189
26.9643	0.9228
27.1429	0.9266
27.3214	0.9304
27.5	0.9343
27.6786	0.9381
27.8571	0.9419
28.0357	0.9457
28.2143	0.9496
28.3929	0.9534
28.5714	0.9572
28.75	0.961
28.9286	0.9649
29.1071	0.9686
29.2857	0.9724
29.4643	0.9762
29.6429	0.98
29.8214	0.9837
30	0.9875
30.1786	0.9913
30.3571	0.995

## Sheet: DC_I=0.0035714285714285718
t	U
0	0.9988
0.178571	0.8891
0.357143	0.8353
0.535714	0.7989
0.714286	0.7696
0.892857	0.7448
1.07143	0.7229
1.25	0.7032
1.42857	0.6853
1.60714	0.6688
1.78571	0.6535
1.96429	0.6392
2.14286	0.6258
2.32143	0.6131
2.5	0.6011
2.67857	0.5897
2.85714	0.5788
3.03571	0.5684
3.21429	0.5584
3.39286	0.5487
3.57143	0.5395
3.75	0.5306
3.92857	0.522
4.10714	0.5137
4.28571	0.5057
4.46429	0.4979
4.64286	0.4903
4.82143	0.483
5	0.4758
5.17857	0.4688
5.35714	0.462
5.53571	0.4554
5.71429	0.449
5.89286	0.4426
6.07143	0.4365
6.25	0.4304
6.42857	0.4245
6.60714	0.4187
6.78571	0.4131
6.96429	0.4075
7.14286	0.402
7.32143	0.3966
7.5	0.3913
7.67857	0.3861
7.85714	0.381
8.03571	0.376
8.21429	0.3711
8.39286	0.3662
8.57143	0.3613
8.75	0.3565
8.92857	0.3518
9.10714	0.3471
9.28571	0.3426
9.46429	0.3381
9.64286	0.3336
9.82143	0.3292
10	0.3248
10.1786	0.3204
10.3571	0.3161
10.5357	0.3119
10.7143	0.3077
10.8929	0.3035
11.0714	0.2994
11.25	0.2954
11.4286	0.2913
11.6071	0.2873
11.7857	0.2833
11.9643	0.2794
12.1429	0.2755
12.3214	0.2717
12.5	0.2678
12.6786	0.264
12.8571	0.2602
13.0357	0.2565
13.2143	0.2527
13.3929	0.249
13.5714	0.2453
13.75	0.2416
13.9286	0.238
14.1071	0.2344
14.2857	0.2307
14.4643	0.2272
14.6429	0.2236
14.8214	0.2201
15	0.2166
15.1786	0.2131
15.3571	0.2096
15.5357	0.2061
15.7143	0.2027
15.8929	0.1992
16.0714	0.1958
16.25	0.1924
16.4286	0.189
16.6071	0.1857
16.7857	0.1823
16.9643	0.179
17.1429	0.1757
17.3214	0.1724
17.5	0.1691
17.6786	0.1658
17.8571	0.1625
18.0357	0.1592
18.2143	0.1559
18.3929	0.1527
18.5714	0.1495
18.75	0.1462
18.9286	0.1431
19.1071	0.1399
19.2857	0.1367
19.4643	0.1336
19.6429	0.1304
19.8214	0.1272
20	0.1241
20.1786	0.121
20.3571	0.1179
20.5357	0.1148
20.7143	0.1117
20.8929	0.1086
21.0714	0.1056
21.25	0.1026
21.4286	0.09951
21.6071	0.09646
21.7857	0.09341
21.9643	0.09042
22.1429	0.0874
22.3214	0.0844
22.5	0.08136
22.6786	0.07839
22.8571	0.07544
23.0357	0.07246
23.2143	0.06951
23.3929	0.06657
23.5714	0.06367
23.75	0.06078
23.9286	0.05786
24.1071	0.05495
24.2857	0.05207
24.4643	0.04917
24.6429	0.04629
24.8214	0.04343
25	0.0406
25.1786	0.03774
25.3571	0.03491
25.5357	0.03209
25.7143	0.02928
25.8929	0.02648
26.0714	0.02372
26.25	0.02096
26.4286	0.01818
26.6071	0.01543
26.7857	0.01269
26.9643	0.009945
27.1429	0.007206
27.3214	0.00446

## Sheet: CH_I=0.004285714285714286
t	U
0	0.002748
0.214286	0.09429
0.428571	0.1373
0.642857	0.1664
0.857143	0.1901
1.07143	0.2107
1.28571	0.2291
1.5	0.246
1.71429	0.2616
1.92857	0.2762
2.14286	0.2899
2.35714	0.303
2.57143	0.3155
2.78571	0.3276
3	0.3391
3.21429	0.3501
3.42857	0.3609
3.64286	0.3713
3.85714	0.3813
4.07143	0.3911
4.28571	0.4006
4.5	0.4099
4.71429	0.4189
4.92857	0.4277
5.14286	0.4363
5.35714	0.4448
5.57143	0.453
5.78571	0.4611
6	0.469
6.21429	0.4768
6.42857	0.4845
6.64286	0.492
6.85714	0.4993
7.07143	0.5066
7.28571	0.5138
7.5	0.5208
7.71429	0.5278
7.92857	0.5346
8.14286	0.5414
8.35714	0.5481
8.57143	0.5547
8.78571	0.5612
9	0.5677
9.21429	0.5741
9.42857	0.5804
9.64286	0.5866
9.85714	0.5928
10.0714	0.599
10.2857	0.6051
10.5	0.6112
10.7143	0.6172
10.9286	0.6232
11.1429	0.6291
11.3571	0.635
11.5714	0.6409
11.7857	0.6467
12	0.6525
12.2143	0.6582
12.4286	0.664
12.6429	0.6697
12.8571	0.6753
13.0714	0.681
13.2857	0.6866
13.5	0.6922
13.7143	0.6977
13.9286	0.7033
14.1429	0.7088
14.3571	0.7143
14.5714	0.7198
14.7857	0.7253
15	0.7307
15.2143	0.7361
15.4286	0.7415
15.6429	0.7469
15.8571	0.7523
16.0714	0.7576
16.2857	0.763
16.5	0.7684
16.7143	0.7737
16.9286	0.779
17.1429	0.7843
17.3571	0.7896
17.5714	0.795
17.7857	0.8003
18	0.8056
18.2143	0.8108
18.4286	0.8161
18.6429	0.8214
18.8571	0.8266
19.0714	0.8319
19.2857	0.8371
19.5	0.8424
19.7143	0.8476
19.9286	0.8528
20.1429	0.8581
20.3571	0.8633
20.5714	0.8685
20.7857	0.8738
21	0.879
21.2143	0.8842
21.4286	0.8894
21.6429	0.8946
21.8571	0.8998
22.0714	0.905
22.2857	0.9101
22.5	0.9153
22.7143	0.9205
22.9286	0.9257
23.1429	0.9308
23.3571	0.9359
23.5714	0.9411
23.7857	0.9462
24	0.9514
24.2143	0.9565
24.4286	0.9617
24.6429	0.9668
24.8571	0.9718
25.0714	0.9769
25.2857	0.982
25.5	0.9871
25.7143	0.9921

## Sheet: DC_I=0.004285714285714286
t	U
0	0.9972
0.214286	0.8805
0.428571	0.8178
0.642857	0.7756
0.857143	0.7419
1.07143	0.7133
1.28571	0.6882
1.5	0.6656
1.71429	0.6452
1.92857	0.6263
2.14286	0.6089
2.35714	0.5926
2.57143	0.5773
2.78571	0.5629
3	0.5492
3.21429	0.5362
3.42857	0.5238
3.64286	0.512
3.85714	0.5006
4.07143	0.4897
4.28571	0.4792
4.5	0.469
4.71429	0.4592
4.92857	0.4498
5.14286	0.4406
5.35714	0.4317
5.57143	0.423
5.78571	0.4147
6	0.4065
6.21429	0.3985
6.42857	0.3907
6.64286	0.3831
6.85714	0.3757
7.07143	0.3684
7.28571	0.3613
7.5	0.3544
7.71429	0.3476
7.92857	0.3409
8.14286	0.3344
8.35714	0.328
8.57143	0.3216
8.78571	0.3154
9	0.3093
9.21429	0.3032
9.42857	0.2974
9.64286	0.2916
9.85714	0.2858
10.0714	0.2802
10.2857	0.2746
10.5	0.2691
10.7143	0.2636
10.9286	0.2582
11.1429	0.2529
11.3571	0.2477
11.5714	0.2424
11.7857	0.2373
12	0.2322
12.2143	0.2272
12.4286	0.2222
12.6429	0.2173
12.8571	0.2124
13.0714	0.2076
13.2857	0.2028
13.5	0.1981
13.7143	0.1934
13.9286	0.1887
14.1429	0.1841
14.3571	0.1796
14.5714	0.175
14.7857	0.1706
15	0.1661
15.2143	0.1616
15.4286	0.1572
15.6429	0.1528
15.8571	0.1485
16.0714	0.1442
16.2857	0.14
16.5	0.1357
16.7143	0.1315
16.9286	0.1273
17.1429	0.1232
17.3571	0.1191
17.5714	0.115
17.7857	0.1109
18	0.1068
18.2143	0.1028
18.4286	0.09883
18.6429	0.09484
18.8571	0.09088
19.0714	0.08695
19.2857	0.083
19.5	0.07911
19.7143	0.07526
19.9286	0.0714
20.1429	0.06758
20.3571	0.06381
20.5714	0.06007
20.7857	0.05631
21	0.05258
21.2143	0.04886
21.4286	0.04516
21.6429	0.0415
21.8571	0.03787
22.0714	0.03424
22.2857	0.03065
22.5	0.02709
22.7143	0.02357
22.9286	0.02004
23.1429	0.01654
23.3571	0.01306
23.5714	0.009598
23.7857	0.006147

## Sheet: CH_I=0.005357142857142857
t	U
0	0.002647
0.267857	0.1262
0.535714	0.1796
0.803571	0.2158
1.07143	0.2454
1.33929	0.2711
1.60714	0.2941
1.875	0.3151
2.14286	0.3347
2.41071	0.353
2.67857	0.3703
2.94643	0.3866
3.21429	0.4023
3.48214	0.4172
3.75	0.4315
4.01786	0.4453
4.28571	0.4587
4.55357	0.4715
4.82143	0.4841
5.08929	0.4962
5.35714	0.508
5.625	0.5195
5.89286	0.5308
6.16071	0.5417
6.42857	0.5524
6.69643	0.563
6.96429	0.5733
7.23214	0.5834
7.5	0.5933
7.76786	0.603
8.03571	0.6126
8.30357	0.622
8.57143	0.6314
8.83929	0.6406
9.10714	0.6497
9.375	0.6586
9.64286	0.6674
9.91071	0.6762
10.1786	0.6848
10.4464	0.6934
10.7143	0.7018
10.9821	0.7102
11.25	0.7186
11.5179	0.7268
11.7857	0.735
12.0536	0.7431
12.3214	0.7512
12.5893	0.7592
12.8571	0.7672
13.125	0.7752
13.3929	0.7831
13.6607	0.791
13.9286	0.7989
14.1964	0.8067
14.4643	0.8144
14.7321	0.8222
15	0.8299
15.2679	0.8376
15.5357	0.8452
15.8036	0.8528
16.0714	0.8604
16.3393	0.868
16.6071	0.8756
16.875	0.8832
17.1429	0.8906
17.4107	0.8981
17.6786	0.9056
17.9464	0.913
18.2143	0.9205
18.4821	0.9279
18.75	0.9353
19.0179	0.9427
19.2857	0.9501
19.5536	0.9575
19.8214	0.9649
20.0893	0.9722
20.3571	0.9795
20.625	0.9868

## Sheet: DC_I=0.005357142857142857
t	U
0	0.9941
0.267857	0.8434
0.535714	0.7673
0.803571	0.7165
1.07143	0.6761
1.33929	0.6419
1.60714	0.612
1.875	0.5853
2.14286	0.5611
2.41071	0.5389
2.67857	0.5184
2.94643	0.4992
3.21429	0.4813
3.48214	0.4644
3.75	0.4484
4.01786	0.4333
4.28571	0.4188
4.55357	0.4051
4.82143	0.3918
5.08929	0.3791
5.35714	0.3669
5.625	0.3551
5.89286	0.3437
6.16071	0.3327
6.42857	0.322
6.69643	0.3116
6.96429	0.3016
7.23214	0.2918
7.5	0.2823
7.76786	0.2731
8.03571	0.264
8.30357	0.2552
8.57143	0.2466
8.83929	0.2381
9.10714	0.2299
9.375	0.2218
9.64286	0.2139
9.91071	0.2062
10.1786	0.1986
10.4464	0.1911
10.7143	0.1837
10.9821	0.1766
11.25	0.1695
11.5179	0.1625
11.7857	0.1556
12.0536	0.1488
12.3214	0.1422
12.5893	0.1356
12.8571	0.1291
13.125	0.1227
13.3929	0.1164
13.6607	0.1101
13.9286	0.104
14.1964	0.09794
14.4643	0.09192
14.7321	0.08597
15	0.08006
15.2679	0.07428
15.5357	0.06854
15.8036	0.0629
16.0714	0.05732
16.3393	0.05176
16.6071	0.04625
16.875	0.04084
17.1429	0.03546
17.4107	0.03015
17.6786	0.02491
17.9464	0.01972
18.2143	0.01458
18.4821	0.009458

[truncated: 6 more sheets: CH_I=0.0071428571428571435, DC_I=0.0071428571428571435, CH_I=0.010714285714285714, DC_I=0.010714285714285714, CH_I=0.014285714285714287, DC_I=0.014285714285714287]
