# Supplementary material for: All-water supercapacitor enabled by 1-nm clay channels
Source: Nat Commun. 2026 Jun 5;17:5014. doi: 10.1038/s41467-026-73924-1 (PMC13241519; doi:10.1038/s41467-026-73924-1)
Supplement: Supplementary file 3 — Source Data [file 41467_2026_73924_MOESM3_ESM.zip › Source data/FigS25_MEA16.xlsx]

## Sheet: CH_I=0.0007142857142857144
t	U
0	1.373e-05
0.0357143	0.1676
0.0714286	0.1865
0.107143	0.1983
0.142857	0.2074
0.178571	0.2152
0.214286	0.2219
0.25	0.228
0.285714	0.2336
0.321429	0.2387
0.357143	0.2435
0.392857	0.2481
0.428571	0.2524
0.464286	0.2564
0.5	0.2603
0.535714	0.264
0.571429	0.2675
0.607143	0.271
0.642857	0.2744
0.678571	0.2776
0.714286	0.2806
0.75	0.2836
0.785714	0.2866
0.821429	0.2895
0.857143	0.2923
0.892857	0.295
0.928571	0.2977
0.964286	0.3002
1	0.3028
1.03571	0.3053
1.07143	0.3077
1.10714	0.3101
1.14286	0.3125
1.17857	0.3148
1.21429	0.317
1.25	0.3193
1.28571	0.3215
1.32143	0.3237
1.35714	0.3258
1.39286	0.3279
1.42857	0.3299
1.46429	0.332
1.5	0.334
1.53571	0.336
1.57143	0.3379
1.60714	0.3398
1.64286	0.3417
1.67857	0.3436
1.71429	0.3455
1.75	0.3473
1.78571	0.3492
1.82143	0.351
1.85714	0.3528
1.89286	0.3545
1.92857	0.3563
1.96429	0.358
2	0.3598
2.03571	0.3615
2.07143	0.3631
2.10714	0.3648
2.14286	0.3665
2.17857	0.3681
2.21429	0.3697
2.25	0.3714
2.28571	0.373
2.32143	0.3746
2.35714	0.3762
2.39286	0.3777
2.42857	0.3792
2.46429	0.3808
2.5	0.3823
2.53571	0.3838
2.57143	0.3854
2.60714	0.3868
2.64286	0.3883
2.67857	0.3898
2.71429	0.3913
2.75	0.3927
2.78571	0.3942
2.82143	0.3957
2.85714	0.3971
2.89286	0.3985
2.92857	0.4
2.96429	0.4014
3	0.4028
3.03571	0.4042
3.07143	0.4056
3.10714	0.407
3.14286	0.4084
3.17857	0.4098
3.21429	0.4111
3.25	0.4125
3.28571	0.4138
3.32143	0.4152
3.35714	0.4165
3.39286	0.4178
3.42857	0.4191
3.46429	0.4204
3.5	0.4217
3.53571	0.4231
3.57143	0.4244
3.60714	0.4257
3.64286	0.427
3.67857	0.4283
3.71429	0.4296
3.75	0.4308
3.78571	0.4321
3.82143	0.4334
3.85714	0.4346
3.89286	0.4359
3.92857	0.4371
3.96429	0.4384
4	0.4396
4.03571	0.4409
4.07143	0.4421
4.10714	0.4433
4.14286	0.4446
4.17857	0.4458
4.21429	0.4471
4.25	0.4483
4.28571	0.4495
4.32143	0.4507
4.35714	0.4519
4.39286	0.4531
4.42857	0.4543
4.46429	0.4555
4.5	0.4567
4.53571	0.4579
4.57143	0.4591
4.60714	0.4602
4.64286	0.4614
4.67857	0.4626
4.71429	0.4638
4.75	0.465
4.78571	0.4661
4.82143	0.4673
4.85714	0.4685
4.89286	0.4697
4.92857	0.4708
4.96429	0.472
5	0.4731
5.03571	0.4743
5.07143	0.4754
5.10714	0.4766
5.14286	0.4778
5.17857	0.4789
5.21429	0.48
5.25	0.4812
5.28571	0.4823
5.32143	0.4834
5.35714	0.4846
5.39286	0.4857
5.42857	0.4868
5.46429	0.4879
5.5	0.4891
5.53571	0.4902
5.57143	0.4913
5.60714	0.4925
5.64286	0.4936
5.67857	0.4947
5.71429	0.4958
5.75	0.4969
5.78571	0.498
5.82143	0.4991
5.85714	0.5002
5.89286	0.5013
5.92857	0.5024
5.96429	0.5035
6	0.5046
6.03571	0.5057
6.07143	0.5068
6.10714	0.5079
6.14286	0.509
6.17857	0.51
6.21429	0.5111
6.25	0.5122
6.28571	0.5133
6.32143	0.5144
6.35714	0.5155
6.39286	0.5166
6.42857	0.5176
6.46429	0.5187
6.5	0.5198
6.53571	0.5209
6.57143	0.5219
6.60714	0.523
6.64286	0.5241
6.67857	0.5251
6.71429	0.5262
6.75	0.5272
6.78571	0.5283
6.82143	0.5294
6.85714	0.5305
6.89286	0.5315
6.92857	0.5326
6.96429	0.5336
7	0.5346
7.03571	0.5357
7.07143	0.5367
7.10714	0.5378
7.14286	0.5388
7.17857	0.5399
7.21429	0.5409
7.25	0.542
7.28571	0.543
7.32143	0.5441
7.35714	0.5451
7.39286	0.5462
7.42857	0.5472
7.46429	0.5482
7.5	0.5493
7.53571	0.5503
7.57143	0.5514
7.60714	0.5524
7.64286	0.5534
7.67857	0.5545
7.71429	0.5556
7.75	0.5566
7.78571	0.5576
7.82143	0.5587
7.85714	0.5597
7.89286	0.5607
7.92857	0.5617
7.96429	0.5628
8	0.5638
8.03571	0.5648
8.07143	0.5658
8.10714	0.5669
8.14286	0.5679
8.17857	0.5689
8.21429	0.5699
8.25	0.571
8.28571	0.572
8.32143	0.573
8.35714	0.574
8.39286	0.575
8.42857	0.576
8.46429	0.577
8.5	0.578
8.53571	0.579
8.57143	0.5801
8.60714	0.5811
8.64286	0.5821
8.67857	0.5831
8.71429	0.5841
8.75	0.5851
8.78571	0.5861
8.82143	0.5871
8.85714	0.5881
8.89286	0.5891
8.92857	0.5902
8.96429	0.5912
9	0.5922
9.03571	0.5931
9.07143	0.5941
9.10714	0.5951
9.14286	0.5961
9.17857	0.5971
9.21429	0.5981
9.25	0.5992
9.28571	0.6002
9.32143	0.6011
9.35714	0.6021
9.39286	0.6031
9.42857	0.6041
9.46429	0.6051
9.5	0.6061
9.53571	0.6071
9.57143	0.6081
9.60714	0.6091
9.64286	0.6101
9.67857	0.6111
9.71429	0.6121
9.75	0.6131
9.78571	0.614
9.82143	0.615
9.85714	0.616
9.89286	0.617
9.92857	0.618
9.96429	0.619
10	0.62
10.0357	0.621
10.0714	0.622
10.1071	0.6229
10.1429	0.6239
10.1786	0.6249
10.2143	0.6259
10.25	0.6269
10.2857	0.6279
10.3214	0.6289
10.3571	0.6299
10.3929	0.6308
10.4286	0.6318
10.4643	0.6328
10.5	0.6338
10.5357	0.6348
10.5714	0.6358
10.6071	0.6368
10.6429	0.6378
10.6786	0.6387
10.7143	0.6397
10.75	0.6407
10.7857	0.6417
10.8214	0.6427
10.8571	0.6436
10.8929	0.6446
10.9286	0.6456
10.9643	0.6466
11	0.6475
11.0357	0.6485
11.0714	0.6495
11.1071	0.6505
11.1429	0.6514
11.1786	0.6524
11.2143	0.6534
11.25	0.6543
11.2857	0.6553
11.3214	0.6563
11.3571	0.6572
11.3929	0.6582
11.4286	0.6592
11.4643	0.6602
11.5	0.6612
11.5357	0.6621
11.5714	0.6631
11.6071	0.6641
11.6429	0.6651
11.6786	0.666
11.7143	0.667
11.75	0.668
11.7857	0.6689
11.8214	0.6699
11.8571	0.6709
11.8929	0.6719
11.9286	0.6728
11.9643	0.6738
12	0.6747
12.0357	0.6757
12.0714	0.6767
12.1071	0.6777
12.1429	0.6786
12.1786	0.6796
12.2143	0.6806
12.25	0.6815
12.2857	0.6825
12.3214	0.6835
12.3571	0.6844
12.3929	0.6854
12.4286	0.6864
12.4643	0.6873
12.5	0.6883
12.5357	0.6893
12.5714	0.6902
12.6071	0.6912
12.6429	0.6921
12.6786	0.6931
12.7143	0.694
12.75	0.695
12.7857	0.6959
12.8214	0.6969
12.8571	0.6979
12.8929	0.6989
12.9286	0.6998
12.9643	0.7008
13	0.7018
13.0357	0.7027
13.0714	0.7037
13.1071	0.7047
13.1429	0.7056
13.1786	0.7065
13.2143	0.7075
13.25	0.7085
13.2857	0.7094
13.3214	0.7104
13.3571	0.7113
13.3929	0.7123
13.4286	0.7133
13.4643	0.7143
13.5	0.7152
13.5357	0.7162
13.5714	0.7171
13.6071	0.7181
13.6429	0.7191
13.6786	0.72
13.7143	0.721
13.75	0.7219
13.7857	0.7229
13.8214	0.7239
13.8571	0.7248
13.8929	0.7258
13.9286	0.7267
13.9643	0.7277
14	0.7287
14.0357	0.7296
14.0714	0.7305
14.1071	0.7315
14.1429	0.7324
14.1786	0.7334
14.2143	0.7343
14.25	0.7353
14.2857	0.7362
14.3214	0.7372
14.3571	0.7382
14.3929	0.7391
14.4286	0.7401
14.4643	0.741
14.5	0.742
14.5357	0.743
14.5714	0.7439
14.6071	0.7448
14.6429	0.7458
14.6786	0.7468
14.7143	0.7477
14.75	0.7487
14.7857	0.7497
14.8214	0.7506
14.8571	0.7515
14.8929	0.7525
14.9286	0.7534
14.9643	0.7544
15	0.7553
15.0357	0.7563
15.0714	0.7572
15.1071	0.7582
15.1429	0.7591
15.1786	0.7601
15.2143	0.761
15.25	0.762
15.2857	0.7629
15.3214	0.7639
15.3571	0.7649
15.3929	0.7658
15.4286	0.7667
15.4643	0.7677
15.5	0.7686
15.5357	0.7696
15.5714	0.7705
15.6071	0.7714
15.6429	0.7723
15.6786	0.7733
15.7143	0.7743
15.75	0.7752
15.7857	0.7761
15.8214	0.7771
15.8571	0.778
15.8929	0.779
15.9286	0.7799
15.9643	0.7809
16	0.7818
16.0357	0.7828
16.0714	0.7837
16.1071	0.7847
16.1429	0.7856
16.1786	0.7866
16.2143	0.7875
16.25	0.7884
16.2857	0.7894
16.3214	0.7903
16.3571	0.7913
16.3929	0.7922
16.4286	0.7932
16.4643	0.7941
16.5	0.795
16.5357	0.796
16.5714	0.7969
16.6071	0.7979
16.6429	0.7988
16.6786	0.7997
16.7143	0.8007
16.75	0.8016
16.7857	0.8026
16.8214	0.8035
16.8571	0.8044
16.8929	0.8054
16.9286	0.8063
16.9643	0.8072
17	0.8082
17.0357	0.8091
17.0714	0.81
17.1071	0.8109
17.1429	0.8119
17.1786	0.8128
17.2143	0.8137
17.25	0.8146
17.2857	0.8156
17.3214	0.8165
17.3571	0.8174
17.3929	0.8184
17.4286	0.8193
17.4643	0.8202
17.5	0.8212
17.5357	0.8221
17.5714	0.823
17.6071	0.8239
17.6429	0.8248
17.6786	0.8258
17.7143	0.8267
17.75	0.8276
17.7857	0.8285
17.8214	0.8294
17.8571	0.8303
17.8929	0.8313
17.9286	0.8322
17.9643	0.8331
18	0.834
18.0357	0.835
18.0714	0.8359
18.1071	0.8368
18.1429	0.8377
18.1786	0.8386
18.2143	0.8395
18.25	0.8404
18.2857	0.8413
18.3214	0.8423
18.3571	0.8432
18.3929	0.8441
18.4286	0.845
18.4643	0.8459
18.5	0.8468
18.5357	0.8477
18.5714	0.8486
18.6071	0.8495
18.6429	0.8503
18.6786	0.8512
18.7143	0.8522
18.75	0.8531
18.7857	0.8539
18.8214	0.8549
18.8571	0.8558
18.8929	0.8567
18.9286	0.8576
18.9643	0.8585
19	0.8593
19.0357	0.8602
19.0714	0.8612
19.1071	0.862
19.1429	0.8629
19.1786	0.8638
19.2143	0.8647
19.25	0.8656
19.2857	0.8665
19.3214	0.8673
19.3571	0.8682
19.3929	0.8691
19.4286	0.87
19.4643	0.8709
19.5	0.8718
19.5357	0.8727
19.5714	0.8735
19.6071	0.8744
19.6429	0.8753
19.6786	0.8761
19.7143	0.877
19.75	0.8779
19.7857	0.8787
19.8214	0.8796
19.8571	0.8805
19.8929	0.8813
19.9286	0.8822
19.9643	0.8831
20	0.884
20.0357	0.8848
20.0714	0.8857
20.1071	0.8865
20.1429	0.8874
20.1786	0.8883
20.2143	0.8891
20.25	0.8899
20.2857	0.8908
20.3214	0.8916
20.3571	0.8925
20.3929	0.8933
20.4286	0.8942
20.4643	0.895
20.5	0.8959
20.5357	0.8967
20.5714	0.8976
20.6071	0.8984
20.6429	0.8992
20.6786	0.9001
20.7143	0.901
20.75	0.9018
20.7857	0.9026
20.8214	0.9034
20.8571	0.9043
20.8929	0.9051
20.9286	0.9059
20.9643	0.9068
21	0.9076
21.0357	0.9084
21.0714	0.9092
21.1071	0.91
21.1429	0.9108
21.1786	0.9116
21.2143	0.9125
21.25	0.9133
21.2857	0.9141
21.3214	0.9149
21.3571	0.9157
21.3929	0.9166
21.4286	0.9174
21.4643	0.9182
21.5	0.919
21.5357	0.9198
21.5714	0.9206
21.6071	0.9214
21.6429	0.9222
21.6786	0.923
21.7143	0.9238
21.75	0.9246
21.7857	0.9254
21.8214	0.9262
21.8571	0.927
21.8929	0.9278
21.9286	0.9286
21.9643	0.9293
22	0.9301
22.0357	0.9309
22.0714	0.9317
22.1071	0.9325
22.1429	0.9332
22.1786	0.934
22.2143	0.9348
22.25	0.9356
22.2857	0.9364
22.3214	0.9371
22.3571	0.9379
22.3929	0.9387
22.4286	0.9394
22.4643	0.9402
22.5	0.941
22.5357	0.9417
22.5714	0.9425
22.6071	0.9432
22.6429	0.944
22.6786	0.9448
22.7143	0.9455
22.75	0.9463
22.7857	0.947
22.8214	0.9478
22.8571	0.9486
22.8929	0.9493
22.9286	0.9501
22.9643	0.9508
23	0.9515
23.0357	0.9523
23.0714	0.953
23.1071	0.9538
23.1429	0.9545
23.1786	0.9552
23.2143	0.956
23.25	0.9567
23.2857	0.9574
23.3214	0.9581
23.3571	0.9588
23.3929	0.9596
23.4286	0.9603
23.4643	0.961
23.5	0.9617
23.5357	0.9624
23.5714	0.9632
23.6071	0.9639
23.6429	0.9646
23.6786	0.9653
23.7143	0.966
23.75	0.9667
23.7857	0.9674
23.8214	0.9681
23.8571	0.9688
23.8929	0.9695
23.9286	0.9701
23.9643	0.9708
24	0.9715
24.0357	0.9722
24.0714	0.9729
24.1071	0.9736
24.1429	0.9743
24.1786	0.975
24.2143	0.9756
24.25	0.9763
24.2857	0.977
24.3214	0.9777
24.3571	0.9784
24.3929	0.9791
24.4286	0.9797
24.4643	0.9804
24.5	0.981
24.5357	0.9817
24.5714	0.9823
24.6071	0.983
24.6429	0.9837
24.6786	0.9843
24.7143	0.985
24.75	0.9856
24.7857	0.9863
24.8214	0.9869
24.8571	0.9876
24.8929	0.9882
24.9286	0.9889
24.9643	0.9895
25	0.9901
25.0357	0.9908
25.0714	0.9914
25.1071	0.992
25.1429	0.9927
25.1786	0.9933
25.2143	0.9939
25.25	0.9945
25.2857	0.9952
25.3214	0.9958
25.3571	0.9964
25.3929	0.997
25.4286	0.9976
25.4643	0.9983
25.5	0.9989

## Sheet: DC_I=0.0007142857142857144
t	U
0	0.9995
0.0357143	0.8302
0.0714286	0.8098
0.107143	0.797
0.142857	0.787
0.178571	0.7787
0.214286	0.7713
0.25	0.7648
0.285714	0.7587
0.321429	0.7531
0.357143	0.7479
0.392857	0.7429
0.428571	0.7382
0.464286	0.7337
0.5	0.7294
0.535714	0.7252
0.571429	0.7212
0.607143	0.7173
0.642857	0.7134
0.678571	0.7097
0.714286	0.7061
0.75	0.7026
0.785714	0.6991
0.821429	0.6957
0.857143	0.6925
0.892857	0.6893
0.928571	0.686
0.964286	0.6829
1	0.6798
1.03571	0.6768
1.07143	0.6738
1.10714	0.6708
1.14286	0.6679
1.17857	0.6651
1.21429	0.6622
1.25	0.6594
1.28571	0.6566
1.32143	0.6539
1.35714	0.6512
1.39286	0.6486
1.42857	0.6459
1.46429	0.6434
1.5	0.6408
1.53571	0.6382
1.57143	0.6357
1.60714	0.6332
1.64286	0.6307
1.67857	0.6282
1.71429	0.6258
1.75	0.6233
1.78571	0.6209
1.82143	0.6186
1.85714	0.6162
1.89286	0.6139
1.92857	0.6116
1.96429	0.6093
2	0.607
2.03571	0.6047
2.07143	0.6025
2.10714	0.6002
2.14286	0.598
2.17857	0.5958
2.21429	0.5937
2.25	0.5915
2.28571	0.5893
2.32143	0.5872
2.35714	0.5851
2.39286	0.583
2.42857	0.5809
2.46429	0.5788
2.5	0.5767
2.53571	0.5747
2.57143	0.5727
2.60714	0.5707
2.64286	0.5686
2.67857	0.5666
2.71429	0.5646
2.75	0.5626
2.78571	0.5607
2.82143	0.5587
2.85714	0.5568
2.89286	0.5548
2.92857	0.5529
2.96429	0.5509
3	0.549
3.03571	0.5471
3.07143	0.5453
3.10714	0.5434
3.14286	0.5415
3.17857	0.5396
3.21429	0.5378
3.25	0.536
3.28571	0.5342
3.32143	0.5324
3.35714	0.5306
3.39286	0.5288
3.42857	0.527
3.46429	0.5252
3.5	0.5234
3.53571	0.5217
3.57143	0.5199
3.60714	0.5181
3.64286	0.5164
3.67857	0.5147
3.71429	0.513
3.75	0.5112
3.78571	0.5095
3.82143	0.5078
3.85714	0.5061
3.89286	0.5044
3.92857	0.5027
3.96429	0.5011
4	0.4994
4.03571	0.4978
4.07143	0.4961
4.10714	0.4945
4.14286	0.4929
4.17857	0.4912
4.21429	0.4896
4.25	0.488
4.28571	0.4864
4.32143	0.4848
4.35714	0.4832
4.39286	0.4816
4.42857	0.4801
4.46429	0.4785
4.5	0.4769
4.53571	0.4753
4.57143	0.4737
4.60714	0.4722
4.64286	0.4706
4.67857	0.4691
4.71429	0.4676
4.75	0.466
4.78571	0.4645
4.82143	0.463
4.85714	0.4615
4.89286	0.46
4.92857	0.4585
4.96429	0.457
5	0.4556
5.03571	0.4541
5.07143	0.4526
5.10714	0.4511
5.14286	0.4497
5.17857	0.4482
5.21429	0.4468
5.25	0.4453
5.28571	0.4439
5.32143	0.4424
5.35714	0.441
5.39286	0.4396
5.42857	0.4382
5.46429	0.4368
5.5	0.4354
5.53571	0.434
5.57143	0.4326
5.60714	0.4312
5.64286	0.4298
5.67857	0.4284
5.71429	0.427
5.75	0.4256
5.78571	0.4243
5.82143	0.4229
5.85714	0.4215
5.89286	0.4202
5.92857	0.4188
5.96429	0.4175
6	0.4162
6.03571	0.4149
6.07143	0.4135
6.10714	0.4122
6.14286	0.4109
6.17857	0.4095
6.21429	0.4082
6.25	0.4069
6.28571	0.4056
6.32143	0.4043
6.35714	0.403
6.39286	0.4017
6.42857	0.4004
6.46429	0.3992
6.5	0.3978
6.53571	0.3966
6.57143	0.3953
6.60714	0.394
6.64286	0.3927
6.67857	0.3915
6.71429	0.3903
6.75	0.389
6.78571	0.3877
6.82143	0.3865
6.85714	0.3853
6.89286	0.384
6.92857	0.3828
6.96429	0.3815
7	0.3803
7.03571	0.3791
7.10714	0.3779
7.10714	0.3767
7.17857	0.3755
7.17857	0.3743
7.25	0.3731
7.25	0.3719
7.25	0.3707
7.32143	0.3695
7.39286	0.3683
7.39286	0.3671
7.46429	0.3659
7.46429	0.3647
7.53571	0.3636
7.53571	0.3624
7.60714	0.3612
7.60714	0.3601
7.60714	0.3589
7.67857	0.3577
7.75	0.3566
7.75	0.3554
7.82143	0.3543
7.82143	0.3532
7.89286	0.352
7.89286	0.3508
7.96429	0.3497
7.96429	0.3485
7.96429	0.3475
8.03571	0.3463
8.10714	0.3452
8.10714	0.3441
8.17857	0.3429
8.17857	0.3418
8.25	0.3407
8.25	0.3396
8.32143	0.3385
8.32143	0.3374
8.32143	0.3363
8.39286	0.3352
8.46429	0.3341
8.46429	0.333
8.53571	0.3319
8.53571	0.3309
8.60714	0.3298
8.60714	0.3287
8.67857	0.3276
8.67857	0.3265
8.67857	0.3254
8.75	0.3243
8.82143	0.3233
8.82143	0.3222
8.89286	0.3211
8.89286	0.32
8.96429	0.319
8.96429	0.3179
9.03571	0.3168
9.03571	0.3158
9.03571	0.3147
9.10714	0.3136
9.17857	0.3126
9.17857	0.3116
9.25	0.3105
9.25	0.3095
9.32143	0.3084
9.32143	0.3074
9.39286	0.3063
9.39286	0.3053
9.39286	0.3043
9.46429	0.3032
9.53571	0.3022
9.53571	0.3012
9.60714	0.3002
9.60714	0.2992
9.67857	0.2981
9.67857	0.2971
9.75	0.2961
9.75	0.2951
9.75	0.2941
9.82143	0.2931
9.89286	0.2921
9.89286	0.2911
9.96429	0.29
9.96429	0.289
10.0357	0.288
10.0357	0.287
10.1071	0.286
10.1071	0.285
10.1071	0.284
10.1786	0.283
10.25	0.282
10.25	0.281
10.3214	0.28
10.3214	0.2791
10.3929	0.2781
10.3929	0.2771
10.4643	0.2761
10.4643	0.2752
10.4643	0.2742
10.5357	0.2732
10.6071	0.2722
10.6071	0.2712
10.6786	0.2703
10.6786	0.2693
10.75	0.2683
10.75	0.2673
10.8214	0.2663
10.8214	0.2654
10.8214	0.2644
10.8929	0.2634
10.9643	0.2625
10.9643	0.2615
11.0357	0.2605
11.0357	0.2596
11.1071	0.2587
11.1071	0.2577
11.1786	0.2567
11.1786	0.2558
11.1786	0.2548
11.25	0.2539
11.3214	0.2529
11.3214	0.252
11.3929	0.251
11.3929	0.25
11.4643	0.2491
11.4643	0.2481
11.5357	0.2472
11.5357	0.2463
11.5357	0.2453
11.6071	0.2444
11.6786	0.2434
11.6786	0.2425
11.75	0.2415
11.75	0.2406
11.8214	0.2396
11.8214	0.2387
11.8929	0.2377
11.8929	0.2368
11.8929	0.2359
11.9643	0.2349
12.0357	0.234
12.0357	0.2331
12.1071	0.2322
12.1071	0.2312
12.1786	0.2303
12.1786	0.2294
12.25	0.2284
12.25	0.2275
12.25	0.2266
12.3214	0.2256
12.3929	0.2247
12.3929	0.2238
12.4643	0.2229
12.4643	0.222
12.5357	0.2211
12.5357	0.2202
12.6071	0.2192
12.6071	0.2183
12.6071	0.2174
12.6786	0.2165
12.75	0.2156
12.75	0.2146
12.8214	0.2137
12.8214	0.2128
12.8929	0.2119
12.8929	0.211
12.9643	0.21
12.9643	0.2091
12.9643	0.2082
13.0357	0.2073
13.1071	0.2064
13.1071	0.2055
13.1786	0.2046
13.1786	0.2037
13.25	0.2027
13.25	0.2018
13.3214	0.2009
13.3214	0.2
13.3214	0.1991
13.3929	0.1982
13.4643	0.1973
13.4643	0.1964
13.5357	0.1955
13.5357	0.1946
13.6071	0.1937
13.6071	0.1928
13.6786	0.1919
13.6786	0.191
13.6786	0.1901
13.75	0.1892
13.8214	0.1883
13.8214	0.1874
13.8929	0.1865
13.8929	0.1855
13.9643	0.1847
13.9643	0.1838
14.0357	0.1829
14.0357	0.182
14.0357	0.1811
14.1071	0.1802
14.1786	0.1793
14.1786	0.1784
14.25	0.1776
14.25	0.1766
14.3214	0.1757
14.3214	0.1748
14.3929	0.1739
14.3929	0.173
14.3929	0.1722
14.4643	0.1713
14.5357	0.1704
14.5357	0.1695
14.6071	0.1686
14.6071	0.1677
14.6786	0.1668
14.6786	0.1659
14.75	0.165
14.75	0.1641
14.75	0.1633
14.8214	0.1624
14.8929	0.1614
14.8929	0.1605
14.9643	0.1597
14.9643	0.1588
15.0357	0.1579
15.0357	0.157
15.1071	0.1561
15.1071	0.1552
15.1071	0.1543
15.1786	0.1534
15.25	0.1526
15.25	0.1517
15.3214	0.1508
15.3214	0.1499
15.3929	0.149
15.3929	0.1482
15.4643	0.1473
15.4643	0.1464
15.4643	0.1455
15.5357	0.1446
15.6071	0.1437
15.6071	0.1428
15.6786	0.142
15.6786	0.1411
15.75	0.1403
15.75	0.1393
15.8214	0.1384
15.8214	0.1376
15.8214	0.1367
15.8929	0.1358
15.9643	0.135
15.9643	0.1341
16.0357	0.1332
16.0357	0.1323
16.1071	0.1314
16.1071	0.1306
16.1786	0.1297
16.1786	0.1288
16.1786	0.1279
16.25	0.127
16.3214	0.1262
16.3214	0.1253
16.3929	0.1244
16.3929	0.1236
16.4643	0.1227
16.4643	0.1218
16.5357	0.121
16.5357	0.1201
16.5357	0.1192
16.6071	0.1183
16.6786	0.1174
16.6786	0.1166
16.75	0.1157
16.75	0.1148
16.8214	0.1139
16.8214	0.1131
16.8929	0.1122
16.8929	0.1113
16.8929	0.1104
16.9643	0.1096
17.0357	0.1087
17.0357	0.1078
17.1071	0.1069
17.1071	0.1061
17.1786	0.1052
17.1786	0.1043
17.25	0.1035
17.25	0.1026
17.25	0.1018
17.3214	0.1009
17.3929	0.1
17.3929	0.09916
17.4643	0.0983
17.4643	0.09741
17.5357	0.09655
17.5357	0.09568
17.6071	0.09478
17.6071	0.0939
17.6071	0.09305
17.6786	0.09217
17.75	0.09131
17.75	0.09048
17.8214	0.08961
17.8214	0.08872
17.8929	0.08784
17.8929	0.08699
17.9643	0.08611
17.9643	0.08523
17.9643	0.08435
18.0357	0.08347
18.1071	0.08258
18.1071	0.08171
18.1786	0.08084
18.1786	0.07998
18.25	0.07911
18.25	0.07824
18.3214	0.07739
18.3214	0.07654
18.3214	0.07565
18.3929	0.07482
18.4643	0.07392
18.4643	0.07305
18.5357	0.0722
18.5357	0.07133
18.6071	0.07046
18.6071	0.06958
18.6786	0.06871
18.6786	0.06787
18.6786	0.06701
18.75	0.06616
18.8214	0.0653
18.8214	0.06442
18.8929	0.06358
18.8929	0.06274
18.9643	0.06191
18.9643	0.06102
19.0357	0.06017
19.0357	0.0593
19.0357	0.05843
19.1071	0.05755
19.1786	0.0567
19.1786	0.05584
19.25	0.05497
19.25	0.05409
19.3214	0.05326
19.3214	0.0524
19.3929	0.05155
19.3929	0.05069
19.3929	0.0498
19.4643	0.04895
19.5357	0.04808
19.5357	0.04722
19.6071	0.04637
19.6071	0.04551
19.6786	0.04465
19.6786	0.04379
19.75	0.04295
19.75	0.04207
19.75	0.04118
19.8214	0.04036
19.8929	0.03949
19.8929	0.03863
19.9643	0.03777
19.9643	0.03693
20.0357	0.03607
20.0357	0.03521
20.1071	0.03434
20.1071	0.03346
20.1071	0.03261
20.1786	0.03177
20.25	0.03091
20.25	0.03005
20.3214	0.02921
20.3214	0.02834
20.3929	0.02751
20.3929	0.02666
20.4643	0.02581
20.4643	0.02495
20.4643	0.02411
20.5357	0.02326
20.6071	0.02241
20.6071	0.02158
20.6786	0.02072
20.6786	0.01984
20.75	0.01901
20.75	0.01815
20.8214	0.01729
20.8214	0.01642
20.8214	0.0156
20.8929	0.01473
20.9643	0.01387
20.9643	0.01305
21.0357	0.0122
21.0357	0.01133
21.1071	0.01045
21.1071	0.009598
21.1786	0.008742
21.1786	0.007889
21.1786	0.007027
21.25	0.006173
21.3214	0.005314
21.3214	0.004455
21.3929	0.003587
21.3929	0.002758
21.4643	0.001884
21.4643	0.001012

## Sheet: CH_I=0.0010714285714285715
t	U
0	0.0008833
0.0535714	0.2493
0.107143	0.2772
0.160714	0.2946
0.214286	0.3081
0.267857	0.3195
0.321429	0.3295
0.375	0.3384
0.428571	0.3466
0.482143	0.3541
0.535714	0.3612
0.589286	0.3678
0.642857	0.3741
0.696429	0.3801
0.75	0.3858
0.803571	0.3913
0.857143	0.3965
0.910714	0.4017
0.964286	0.4065
1.01786	0.4113
1.07143	0.4159
1.125	0.4203
1.17857	0.4247
1.23214	0.4289
1.28571	0.433
1.33929	0.437
1.39286	0.441
1.44643	0.4448
1.5	0.4486
1.55357	0.4523
1.60714	0.4559
1.66071	0.4594
1.71429	0.4629
1.76786	0.4663
1.82143	0.4697
1.875	0.473
1.92857	0.4762
1.98214	0.4795
2.03571	0.4826
2.08929	0.4857
2.14286	0.4888
2.19643	0.4918
2.25	0.4948
2.30357	0.4977
2.35714	0.5006
2.41071	0.5035
2.46429	0.5063
2.51786	0.5091
2.57143	0.5119
2.625	0.5147
2.67857	0.5174
2.73214	0.5201
2.78571	0.5228
2.83929	0.5255
2.89286	0.5281
2.94643	0.5307
3	0.5333
3.05357	0.5358
3.10714	0.5383
3.16071	0.5408
3.21429	0.5433
3.26786	0.5458
3.32143	0.5483
3.375	0.5507
3.42857	0.5531
3.48214	0.5556
3.53571	0.558
3.58929	0.5603
3.64286	0.5627
3.69643	0.565
3.75	0.5673
3.80357	0.5696
3.85714	0.5719
3.91071	0.5742
3.96429	0.5764
4.01786	0.5786
4.07143	0.5809
4.125	0.5831
4.17857	0.5853
4.23214	0.5875
4.28571	0.5897
4.33929	0.5919
4.39286	0.594
4.44643	0.5961
4.5	0.5983
4.55357	0.6004
4.60714	0.6025
4.66071	0.6046
4.71429	0.6067
4.76786	0.6088
4.82143	0.6109
4.875	0.613
4.92857	0.615
4.98214	0.617
5.03571	0.6191
5.08929	0.6211
5.14286	0.6232
5.19643	0.6252
5.25	0.6272
5.30357	0.6292
5.35714	0.6312
5.41071	0.6332
5.46429	0.6352
5.51786	0.6372
5.57143	0.6392
5.625	0.6412
5.67857	0.6431
5.73214	0.645
5.78571	0.647
5.83929	0.6489
5.89286	0.6508
5.94643	0.6527
6	0.6546
6.05357	0.6565
6.10714	0.6584
6.16071	0.6603
6.21429	0.6622
6.26786	0.6641
6.32143	0.666
6.375	0.6679
6.42857	0.6698
6.48214	0.6716
6.53571	0.6735
6.58929	0.6754
6.64286	0.6772
6.69643	0.6791
6.75	0.681
6.80357	0.6828
6.85714	0.6847
6.91071	0.6865
6.96429	0.6883
7.01786	0.6902
7.07143	0.692
7.125	0.6938
7.17857	0.6955
7.23214	0.6974
7.28571	0.6992
7.33929	0.701
7.39286	0.7028
7.44643	0.7047
7.5	0.7064
7.55357	0.7082
7.60714	0.71
7.66071	0.7118
7.71429	0.7136
7.76786	0.7154
7.82143	0.7172
7.875	0.7189
7.92857	0.7207
7.98214	0.7225
8.03571	0.7242
8.08929	0.726
8.14286	0.7278
8.19643	0.7295
8.25	0.7313
8.30357	0.733
8.35714	0.7347
8.41071	0.7365
8.46429	0.7383
8.51786	0.74
8.57143	0.7417
8.625	0.7435
8.67857	0.7452
8.73214	0.7469
8.78571	0.7487
8.83929	0.7504
8.89286	0.7521
8.94643	0.7539
9	0.7556
9.05357	0.7573
9.10714	0.7591
9.16071	0.7608
9.21429	0.7625
9.26786	0.7643
9.32143	0.766
9.375	0.7677
9.42857	0.7694
9.48214	0.7711
9.53571	0.7728
9.58929	0.7745
9.64286	0.7762
9.69643	0.7779
9.75	0.7796
9.80357	0.7813
9.85714	0.783
9.91071	0.7847
9.96429	0.7864
10.0179	0.7881
10.0714	0.7898
10.125	0.7915
10.1786	0.7932
10.2321	0.7949
10.2857	0.7966
10.3393	0.7983
10.3929	0.8
10.4464	0.8017
10.5	0.8033
10.5536	0.805
10.6071	0.8067
10.6607	0.8084
10.7143	0.8101
10.7679	0.8117
10.8214	0.8134
10.875	0.8151
10.9286	0.8167
10.9821	0.8184
11.0357	0.8201
11.0893	0.8218
11.1429	0.8235
11.1964	0.8251
11.25	0.8268
11.3036	0.8284
11.3571	0.8301
11.4107	0.8317
11.4643	0.8334
11.5179	0.8351
11.5714	0.8367
11.625	0.8384
11.6786	0.8401
11.7321	0.8417
11.7857	0.8434
11.8393	0.8451
11.8929	0.8467
11.9464	0.8483
12	0.85
12.0536	0.8516
12.1071	0.8532
12.1607	0.8549
12.2143	0.8566
12.2679	0.8582
12.3214	0.8599
12.375	0.8615
12.4286	0.8631
12.4821	0.8648
12.5357	0.8664
12.5893	0.868
12.6429	0.8697
12.6964	0.8714
12.75	0.873
12.8036	0.8746
12.8571	0.8762
12.9107	0.8779
12.9643	0.8795
13.0179	0.8811
13.0714	0.8828
13.125	0.8844
13.1786	0.886
13.2321	0.8877
13.2857	0.8893
13.3393	0.8908
13.3929	0.8925
13.4464	0.8941
13.5	0.8957
13.5536	0.8973
13.6071	0.8989
13.6607	0.9005
13.7143	0.9021
13.7679	0.9037
13.8214	0.9054
13.875	0.907
13.9286	0.9085
13.9821	0.9101
14.0357	0.9117
14.0893	0.9133
14.1429	0.9149
14.1964	0.9165
14.25	0.9181
14.3036	0.9197
14.3571	0.9212
14.4107	0.9228
14.4643	0.9244
14.5179	0.926
14.5714	0.9275
14.625	0.9291
14.6786	0.9306
14.7321	0.9322
14.7857	0.9338
14.8393	0.9353
14.8929	0.9369
14.9464	0.9385
15	0.94
15.0536	0.9416
15.1071	0.9431
15.1607	0.9447
15.2143	0.9462
15.2679	0.9477
15.3214	0.9493
15.375	0.9509
15.4286	0.9524
15.4821	0.954
15.5357	0.9555
15.5893	0.957
15.6429	0.9585
15.6964	0.9601
15.75	0.9616
15.8036	0.9631
15.8571	0.9646
15.9107	0.9661
15.9643	0.9676
16.0179	0.9691
16.0714	0.9705
16.125	0.9721
16.1786	0.9735
16.2321	0.975
16.2857	0.9765
16.3393	0.978
16.3929	0.9795
16.4464	0.9809
16.5	0.9824
16.5536	0.9839
16.6071	0.9853
16.6607	0.9868
16.7143	0.9882
16.7679	0.9897
16.8214	0.9911
16.875	0.9926
16.9286	0.994
16.9821	0.9955
17.0357	0.9969
17.0893	0.9983

## Sheet: DC_I=0.0010714285714285715
t	U
0	0.9997
0.0535714	0.7504
0.107143	0.7205
0.160714	0.7018
0.214286	0.6874
0.267857	0.6752
0.321429	0.6645
0.375	0.6549
0.428571	0.6462
0.482143	0.6381
0.535714	0.6304
0.589286	0.6232
0.642857	0.6164
0.696429	0.6099
0.75	0.6037
0.803571	0.5976
0.857143	0.5918
0.910714	0.5862
0.964286	0.5807
1.01786	0.5754
1.07143	0.5703
1.125	0.5652
1.17857	0.5602
1.23214	0.5554
1.28571	0.5506
1.33929	0.546
1.39286	0.5414
1.44643	0.537
1.5	0.5327
1.55357	0.5284
1.60714	0.5241
1.66071	0.5199
1.71429	0.5158
1.76786	0.5118
1.82143	0.5078
1.875	0.5039
1.92857	0.5
1.98214	0.4962
2.03571	0.4925
2.08929	0.4888
2.14286	0.4851
2.19643	0.4815
2.25	0.4779
2.30357	0.4743
2.35714	0.4708
2.41071	0.4674
2.46429	0.4639
2.51786	0.4606
2.57143	0.4572
2.625	0.4539
2.67857	0.4506
2.73214	0.4473
2.78571	0.4441
2.83929	0.4408
2.89286	0.4377
2.94643	0.4346
3	0.4315
3.05357	0.4284
3.10714	0.4253
3.16071	0.4222
3.21429	0.4192
3.26786	0.4163
3.32143	0.4133
3.375	0.4103
3.42857	0.4074
3.48214	0.4045
3.53571	0.4016
3.58929	0.3987
3.64286	0.3959
3.69643	0.3931
3.75	0.3903
3.80357	0.3875
3.85714	0.3848
3.91071	0.382
3.96429	0.3793
4.01786	0.3767
4.07143	0.374
4.125	0.3714
4.17857	0.3687
4.23214	0.3661
4.28571	0.3635
4.33929	0.3609
4.39286	0.3584
4.44643	0.3558
4.5	0.3532
4.55357	0.3507
4.60714	0.3482
4.66071	0.3457
4.71429	0.3432
4.76786	0.3408
4.82143	0.3384
4.875	0.336
4.92857	0.3335
4.98214	0.3311
5.03571	0.3287
5.08929	0.3264
5.14286	0.324
5.19643	0.3217
5.25	0.3193
5.30357	0.3169
5.35714	0.3146
5.41071	0.3123
5.46429	0.31
5.51786	0.3078
5.57143	0.3055
5.625	0.3032
5.67857	0.301
5.73214	0.2988
5.78571	0.2965
5.83929	0.2943
5.89286	0.2922
5.94643	0.29
6	0.2879
6.05357	0.2857
6.10714	0.2835
6.16071	0.2813
6.21429	0.2792
6.26786	0.2772
6.32143	0.2751
6.375	0.273
6.42857	0.2709
6.48214	0.2688
6.53571	0.2667
6.58929	0.2647
6.64286	0.2626
6.69643	0.2606
6.75	0.2586
6.80357	0.2566
6.85714	0.2545
6.91071	0.2525
6.96429	0.2505
7.01786	0.2485
7.07143	0.2466
7.125	0.2446
7.17857	0.2426
7.23214	0.2407
7.28571	0.2387
7.33929	0.2368
7.39286	0.2348
7.44643	0.2329
7.5	0.231
7.55357	0.229
7.60714	0.2271
7.66071	0.2252
7.71429	0.2234
7.76786	0.2215
7.82143	0.2197
7.875	0.2178
7.92857	0.2159
7.98214	0.2141
8.03571	0.2122
8.08929	0.2104
8.14286	0.2086
8.19643	0.2067
8.25	0.2049
8.30357	0.2031
8.35714	0.2013
8.41071	0.1995
8.46429	0.1977
8.51786	0.196
8.57143	0.1942
8.625	0.1924
8.67857	0.1907
8.73214	0.1889
8.78571	0.1871
8.83929	0.1854
8.89286	0.1837
8.94643	0.1819
9	0.1802
9.05357	0.1785
9.10714	0.1767
9.16071	0.175
9.21429	0.1733
9.26786	0.1716
9.32143	0.1699
9.375	0.1682
9.42857	0.1665
9.48214	0.1648
9.53571	0.1631
9.58929	0.1614
9.64286	0.1598
9.69643	0.1581
9.75	0.1564
9.80357	0.1548
9.85714	0.1531
9.91071	0.1515
9.96429	0.1499
10.0179	0.1482
10.0714	0.1466
10.125	0.1449
10.1786	0.1433
10.2321	0.1417
10.2857	0.1401
10.3393	0.1385
10.3929	0.1369
10.4464	0.1353
10.5	0.1337
10.5536	0.1321
10.6071	0.1305
10.6607	0.1289
10.7143	0.1273
10.7679	0.1258
10.8214	0.1242
10.875	0.1226
10.9286	0.121
10.9821	0.1194
11.0357	0.1179
11.0893	0.1163
11.1429	0.1148
11.1964	0.1132
11.25	0.1117
11.3036	0.1101
11.3571	0.1086
11.4107	0.1071
11.4643	0.1055
11.5179	0.104
11.5714	0.1024
11.625	0.1009
11.6786	0.09939
11.7321	0.09784
11.7857	0.09633
11.8393	0.09478
11.8929	0.09326
11.9464	0.09174
12	0.09025
12.0536	0.08875
12.1071	0.08723
12.1607	0.08572
12.2143	0.08425
12.2679	0.08268
12.3214	0.08118
12.375	0.07969
12.4286	0.07821
12.4821	0.07676
12.5357	0.07526
12.5893	0.07375
12.6429	0.07226
12.6964	0.0708
12.75	0.0693
12.8036	0.06786
12.8571	0.06638
12.9107	0.06491
12.9643	0.06349
13.0179	0.06205
13.0714	0.06055
13.125	0.05912
13.1786	0.05763
13.2321	0.05619
13.2857	0.05474
13.3393	0.05328
13.3929	0.05182
13.4464	0.05038
13.5	0.04891
13.5536	0.04749
13.6071	0.04601
13.6607	0.04456
13.7143	0.0431
13.7679	0.04166
13.8214	0.04027
13.875	0.03884
13.9286	0.03741
13.9821	0.03597
14.0357	0.03455
14.0893	0.03308
14.1429	0.03166
14.1964	0.03022
14.25	0.02879
14.3036	0.02738
14.3571	0.02597
14.4107	0.02457
14.4643	0.0232
14.5179	0.02178
14.5714	0.02032
14.625	0.0189
14.6786	0.01749
14.7321	0.01606
14.7857	0.01466
14.8393	0.01327
14.8929	0.01185
14.9464	0.01046
15	0.00906
15.0536	0.007669
15.1071	0.006239
15.1607	0.004824
15.2143	0.003411
15.2679	0.001996

## Sheet: CH_I=0.0014285714285714288
t	U
0	0.0012
0.0714286	0.3241
0.142857	0.3605
0.214286	0.3831
0.285714	0.4007
0.357143	0.4154
0.428571	0.4283
0.5	0.4399
0.571429	0.4504
0.642857	0.4602
0.714286	0.4693
0.785714	0.478
0.857143	0.4861
0.928571	0.4939
1	0.5013
1.07143	0.5083
1.14286	0.5152
1.21429	0.5218
1.28571	0.5282
1.35714	0.5343
1.42857	0.5402
1.5	0.5461
1.57143	0.5517
1.64286	0.5573
1.71429	0.5626
1.78571	0.5679
1.85714	0.573
1.92857	0.578
2	0.583
2.07143	0.5878
2.14286	0.5925
2.21429	0.5971
2.28571	0.6017
2.35714	0.6062
2.42857	0.6106
2.5	0.6149
2.57143	0.6191
2.64286	0.6234
2.71429	0.6276
2.78571	0.6317
2.85714	0.6357
2.92857	0.6398
3	0.6437
3.07143	0.6476
3.14286	0.6514
3.21429	0.6552
3.28571	0.659
3.35714	0.6627
3.42857	0.6664
3.5	0.6701
3.57143	0.6736
3.64286	0.6772
3.71429	0.6808
3.78571	0.6843
3.85714	0.6878
3.92857	0.6913
4	0.6947
4.07143	0.6981
4.14286	0.7015
4.21429	0.7048
4.28571	0.7081
4.35714	0.7114
4.42857	0.7147
4.5	0.718
4.57143	0.7212
4.64286	0.7244
4.71429	0.7277
4.78571	0.7308
4.85714	0.7339
4.92857	0.737
5	0.7401
5.07143	0.7432
5.14286	0.7463
5.21429	0.7494
5.28571	0.7524
5.35714	0.7554
5.42857	0.7584
5.5	0.7614
5.57143	0.7644
5.64286	0.7673
5.71429	0.7703
5.78571	0.7731
5.85714	0.7761
5.92857	0.779
6	0.7819
6.07143	0.7848
6.14286	0.7877
6.21429	0.7905
6.28571	0.7934
6.35714	0.7962
6.42857	0.7991
6.5	0.8019
6.57143	0.8047
6.64286	0.8075
6.71429	0.8103
6.78571	0.8131
6.85714	0.8159
6.92857	0.8186
7	0.8214
7.07143	0.8241
7.14286	0.8268
7.21429	0.8295
7.28571	0.8322
7.35714	0.835
7.42857	0.8377
7.5	0.8404
7.57143	0.8431
7.64286	0.8458
7.71429	0.8484
7.78571	0.8511
7.85714	0.8537
7.92857	0.8564
8	0.8591
8.07143	0.8617
8.14286	0.8643
8.21429	0.867
8.28571	0.8696
8.35714	0.8722
8.42857	0.8748
8.5	0.8774
8.57143	0.88
8.64286	0.8827
8.71429	0.8853
8.78571	0.8879
8.85714	0.8904
8.92857	0.893
9	0.8955
9.07143	0.8981
9.14286	0.9007
9.21429	0.9032
9.28571	0.9058
9.35714	0.9083
9.42857	0.9108
9.5	0.9133
9.57143	0.9159
9.64286	0.9184
9.71429	0.9209
9.78571	0.9234
9.85714	0.9259
9.92857	0.9284
10	0.9309
10.0714	0.9334
10.1429	0.9359
10.2143	0.9383
10.2857	0.9408
10.3571	0.9433
10.4286	0.9458
10.5	0.9483
10.5714	0.9507
10.6429	0.9532
10.7143	0.9557
10.7857	0.9581
10.8571	0.9605
10.9286	0.9629
11	0.9654
11.0714	0.9678
11.1429	0.9702
11.2143	0.9726
11.2857	0.9751
11.3571	0.9775
11.4286	0.9798
11.5	0.9822
11.5714	0.9846
11.6429	0.9869
11.7143	0.9893
11.7857	0.9917
11.8571	0.994
11.9286	0.9964

## Sheet: DC_I=0.0014285714285714288
t	U
0	0.9988
0.0714286	0.6724
0.142857	0.633
0.214286	0.6088
0.285714	0.5899
0.357143	0.5741
0.428571	0.5603
0.5	0.5479
0.571429	0.5366
0.642857	0.5261
0.714286	0.5163
0.785714	0.5071
0.857143	0.4983
0.928571	0.4899
1	0.4819
1.07143	0.4741
1.14286	0.4666
1.21429	0.4594
1.28571	0.4524
1.35714	0.4456
1.42857	0.439
1.5	0.4327
1.57143	0.4263
1.64286	0.4202
1.71429	0.4143
1.78571	0.4084
1.85714	0.4027
1.92857	0.397
2	0.3914
2.07143	0.3859
2.14286	0.3806
2.21429	0.3755
2.28571	0.3703
2.35714	0.3652
2.42857	0.3602
2.5	0.3553
2.57143	0.3505
2.64286	0.3457
2.71429	0.341
2.78571	0.3364
2.85714	0.3318
2.92857	0.3272
3	0.3228
3.07143	0.3184
3.14286	0.314
3.21429	0.3097
3.28571	0.3055
3.35714	0.3012
3.42857	0.2971
3.5	0.293
3.57143	0.2889
3.64286	0.2848
3.71429	0.2808
3.78571	0.2769
3.85714	0.273
3.92857	0.2691
4	0.2653
4.07143	0.2614
4.14286	0.2577
4.21429	0.254
4.28571	0.2503
4.35714	0.2466
4.42857	0.2429
4.5	0.2393
4.57143	0.2358
4.64286	0.2322
4.71429	0.2287
4.78571	0.2252
4.85714	0.2218
4.92857	0.2184
5	0.215
5.07143	0.2116
5.14286	0.2083
5.21429	0.205
5.28571	0.2017
5.35714	0.1984
5.42857	0.1952
5.5	0.192
5.57143	0.1888
5.64286	0.1857
5.71429	0.1825
5.78571	0.1794
5.85714	0.1763
5.92857	0.1732
6	0.1702
6.07143	0.1672
6.14286	0.1642
6.21429	0.1612
6.28571	0.1582
6.35714	0.1552
6.42857	0.1523
6.5	0.1493
6.57143	0.1464
6.64286	0.1435
6.71429	0.1407
6.78571	0.1379
6.85714	0.1351
6.92857	0.1322
7	0.1294
7.07143	0.1266
7.14286	0.1239
7.21429	0.1211
7.28571	0.1184
7.35714	0.1157
7.42857	0.1129
7.5	0.1102
7.57143	0.1075
7.64286	0.1048
7.71429	0.1023
7.78571	0.09961
7.85714	0.097
7.92857	0.09437
8	0.09174
8.07143	0.08917
8.14286	0.08656
8.21429	0.08403
8.28571	0.08145
8.35714	0.0789
8.42857	0.07643
8.5	0.07392
8.57143	0.0714
8.64286	0.06886
8.71429	0.06636
8.78571	0.06391
8.85714	0.06148
8.92857	0.05897
9	0.05657
9.07143	0.05413
9.14286	0.05172
9.21429	0.04928
9.28571	0.0469
9.35714	0.04449
9.42857	0.04209
9.5	0.03971
9.57143	0.03732
9.64286	0.03494
9.71429	0.03263
9.78571	0.03031
9.85714	0.02796
9.92857	0.02564
10	0.02337
10.0714	0.02106
10.1429	0.01875
10.2143	0.01642
10.2857	0.01416
10.3571	0.01186
10.4286	0.009631
10.5	0.007356
10.5714	0.005067
10.6429	0.002807

## Sheet: CH_I=0.002142857142857143
t	U
0	0.002999
0.107143	0.4552
0.214286	0.5065
0.321429	0.5381
0.428571	0.5627
0.535714	0.5832
0.642857	0.6012
0.75	0.6173
0.857143	0.632
0.964286	0.6457
1.07143	0.6584
1.17857	0.6703
1.28571	0.6817
1.39286	0.6926
1.5	0.7029
1.60714	0.7128
1.71429	0.7224
1.82143	0.7316
1.92857	0.7406
2.03571	0.7492
2.14286	0.7576
2.25	0.7659
2.35714	0.7738
2.46429	0.7816
2.57143	0.7893
2.67857	0.7968
2.78571	0.8041
2.89286	0.8112
3	0.8182
3.10714	0.8252
3.21429	0.8319
3.32143	0.8385
3.42857	0.845
3.53571	0.8514
3.64286	0.8578
3.75	0.8641
3.85714	0.8703
3.96429	0.8764
4.07143	0.8823
4.17857	0.8882
4.28571	0.8941
4.39286	0.9
4.5	0.9057
4.60714	0.9113
4.71429	0.917
4.82143	0.9226
4.92857	0.928
5.03571	0.9334
5.14286	0.9389
5.25	0.9443
5.35714	0.9497
5.46429	0.955
5.57143	0.9603
5.67857	0.9655
5.78571	0.9706
5.89286	0.9757
6	0.9808
6.10714	0.9859
6.21429	0.9909

## Sheet: DC_I=0.002142857142857143
t	U
0	0.996
0.107143	0.5275
0.214286	0.4713
0.321429	0.4371
0.428571	0.4107
0.535714	0.3886
0.642857	0.3694
0.75	0.3523
0.857143	0.3366
0.964286	0.3222
1.07143	0.3086
1.17857	0.2959
1.28571	0.2838
1.39286	0.2723
1.5	0.2612
1.60714	0.2506
1.71429	0.2403
1.82143	0.2303
1.92857	0.2207
2.03571	0.2114
2.14286	0.2024
2.25	0.1936
2.35714	0.1849
2.46429	0.1766
2.57143	0.1683
2.67857	0.1602
2.78571	0.1524
2.89286	0.1447
3	0.1372
3.10714	0.1298
3.21429	0.1226
3.32143	0.1155
3.42857	0.1086
3.53571	0.1018
3.64286	0.09502
3.75	0.08837
3.85714	0.08182
3.96429	0.07538
4.07143	0.06907
4.17857	0.0629
4.28571	0.05674
4.39286	0.05071
4.5	0.04476
4.60714	0.03884
4.71429	0.03301
4.82143	0.0273
4.92857	0.02168
5.03571	0.01615
5.14286	0.01067

## Sheet: CH_I=0.0025
t	U
0	0.003679
0.125	0.5011
0.25	0.5584
0.375	0.5934
0.5	0.6205
0.625	0.6433
0.75	0.663
0.875	0.6808
1	0.6971
1.125	0.712
1.25	0.7261
1.375	0.7393
1.5	0.7519
1.625	0.7638
1.75	0.7753
1.875	0.7863
2	0.7969
2.125	0.807
2.25	0.8169
2.375	0.8265
2.5	0.8358
2.625	0.845
2.75	0.8538
2.875	0.8625
3	0.871
3.125	0.8793
3.25	0.8874
3.375	0.8953
3.5	0.9031
3.625	0.9107
3.75	0.9183
3.875	0.9258
4	0.933
4.125	0.9403
4.25	0.9473
4.375	0.9545
4.5	0.9613
4.625	0.9682
4.75	0.9749
4.875	0.9816
5	0.9881

## Sheet: DC_I=0.0025
t	U
0	0.9945
0.125	0.4583
0.25	0.3939
0.375	0.3546
0.5	0.3244
0.625	0.2993
0.75	0.2774
0.875	0.258
1	0.2401
1.125	0.2236
1.25	0.2081
1.375	0.1936
1.5	0.1798
1.625	0.1666
1.75	0.1539
1.875	0.1418
2	0.1301
2.125	0.1189
2.25	0.1079
2.375	0.09736
2.5	0.08702
2.625	0.07692
2.75	0.06712
2.875	0.0576
3	0.04821
3.125	0.03913
3.25	0.03029
3.375	0.02164
3.5	0.01315

[truncated: 12 more sheets: CH_I=0.0028571428571428576, DC_I=0.0028571428571428576, CH_I=0.0032142857142857142, DC_I=0.0032142857142857142, CH_I=0.0035714285714285718, DC_I=0.0035714285714285718, CH_I=0.003928571428571429, DC_I=0.003928571428571429, CH_I=0.004285714285714286, DC_I=0.004285714285714286, CH_I=0.005357142857142857, DC_I=0.005357142857142857]
