# Supplementary material for: All-water supercapacitor enabled by 1-nm clay channels
Source: Nat Commun. 2026 Jun 5;17:5014. doi: 10.1038/s41467-026-73924-1 (PMC13241519; doi:10.1038/s41467-026-73924-1)
Supplement: Supplementary file 3 — Source Data [file 41467_2026_73924_MOESM3_ESM.zip › Source data/FigS25_MEA17.xlsx]

## Sheet: CH_I=0.0010714285714285715
t	U
0	0.0001252
0.0107143	0.02825
0.0214286	0.03412
0.0321429	0.0383
0.0428571	0.04174
0.0535714	0.04474
0.0642857	0.0475
0.075	0.05002
0.0857143	0.05235
0.0964286	0.05453
0.107143	0.05661
0.117857	0.05857
0.128571	0.06046
0.139286	0.06224
0.15	0.06394
0.160714	0.06558
0.171429	0.06719
0.182143	0.06874
0.192857	0.07026
0.203571	0.07177
0.214286	0.07324
0.225	0.07468
0.235714	0.07607
0.246429	0.07745
0.257143	0.07874
0.267857	0.08006
0.278571	0.08135
0.289286	0.0826
0.3	0.08386
0.310714	0.08507
0.321429	0.08624
0.332143	0.08741
0.342857	0.08856
0.353571	0.08969
0.364286	0.09079
0.375	0.09182
0.385714	0.09291
0.396429	0.09397
0.407143	0.09501
0.417857	0.09607
0.428571	0.09702
0.439286	0.09802
0.45	0.09901
0.460714	0.09997
0.471429	0.1009
0.482143	0.1019
0.492857	0.1028
0.503571	0.1037
0.514286	0.1045
0.525	0.1054
0.535714	0.1064
0.546429	0.1072
0.557143	0.1081
0.567857	0.109
0.578571	0.1098
0.589286	0.1107
0.6	0.1115
0.610714	0.1123
0.621429	0.1131
0.632143	0.1139
0.642857	0.1148
0.653571	0.1155
0.664286	0.1163
0.675	0.1171
0.685714	0.1179
0.696429	0.1186
0.707143	0.1194
0.717857	0.1202
0.728571	0.1209
0.739286	0.1216
0.75	0.1223
0.760714	0.1231
0.771429	0.1238
0.782143	0.1245
0.792857	0.1252
0.803571	0.1259
0.814286	0.1266
0.825	0.1273
0.835714	0.128
0.846429	0.1287
0.857143	0.1294
0.867857	0.1301
0.878571	0.1307
0.889286	0.1314
0.9	0.1321
0.910714	0.1327
0.921429	0.1334
0.932143	0.134
0.942857	0.1347
0.953571	0.1353
0.964286	0.1359
0.975	0.1366
0.985714	0.1372
0.996429	0.1378
1.00714	0.1384
1.01786	0.139
1.02857	0.1397
1.03929	0.1403
1.05	0.1409
1.06071	0.1415
1.07143	0.1421
1.08214	0.1426
1.09286	0.1432
1.10357	0.1438
1.11429	0.1444
1.125	0.145
1.13571	0.1456
1.14643	0.1461
1.15714	0.1467
1.16786	0.1473
1.17857	0.1478
1.18929	0.1484
1.2	0.149
1.21071	0.1495
1.22143	0.1501
1.23214	0.1506
1.24286	0.1512
1.25357	0.1517
1.26429	0.1523
1.275	0.1528
1.28571	0.1534
1.29643	0.1539
1.30714	0.1544
1.31786	0.155
1.32857	0.1555
1.33929	0.156
1.35	0.1566
1.36071	0.157
1.37143	0.1576
1.38214	0.1581
1.39286	0.1586
1.40357	0.1591
1.41429	0.1596
1.425	0.1601
1.43571	0.1607
1.44643	0.1612
1.45714	0.1617
1.46786	0.1622
1.47857	0.1627
1.48929	0.1632
1.5	0.1637
1.51071	0.1642
1.52143	0.1647
1.53214	0.1652
1.54286	0.1657
1.55357	0.1661
1.56429	0.1666
1.575	0.1671
1.58571	0.1676
1.59643	0.1681
1.60714	0.1685
1.61786	0.169
1.62857	0.1695
1.63929	0.17
1.65	0.1704
1.66071	0.1709
1.67143	0.1713
1.68214	0.1718
1.69286	0.1723
1.70357	0.1727
1.71429	0.1732
1.725	0.1737
1.73571	0.1741
1.74643	0.1746
1.75714	0.175
1.76786	0.1755
1.77857	0.1759
1.78929	0.1764
1.8	0.1768
1.81071	0.1773
1.82143	0.1777
1.83214	0.1782
1.84286	0.1786
1.85357	0.179
1.86429	0.1795
1.875	0.1799
1.88571	0.1804
1.89643	0.1808
1.90714	0.1812
1.91786	0.1817
1.92857	0.1821
1.93929	0.1825
1.95	0.1829
1.96071	0.1833
1.97143	0.1838
1.98214	0.1842
1.99286	0.1846
2.00357	0.1851
2.01429	0.1855
2.025	0.1859
2.03571	0.1863
2.04643	0.1867
2.05714	0.1871
2.06786	0.1875
2.07857	0.188
2.08929	0.1884
2.1	0.1888
2.11071	0.1892
2.12143	0.1896
2.13214	0.19
2.14286	0.1904
2.15357	0.1909
2.16429	0.1913
2.175	0.1917
2.18571	0.1921
2.19643	0.1925
2.20714	0.1929
2.21786	0.1933
2.22857	0.1937
2.23929	0.1941
2.25	0.1945
2.26071	0.1949
2.27143	0.1953
2.28214	0.1957
2.29286	0.1961
2.30357	0.1965
2.31429	0.1969
2.325	0.1973
2.33571	0.1977
2.34643	0.198
2.35714	0.1984
2.36786	0.1988
2.37857	0.1992
2.38929	0.1996
2.4	0.2
2.41071	0.2004
2.42143	0.2008
2.43214	0.2011
2.44286	0.2015
2.45357	0.2019
2.46429	0.2023
2.475	0.2027
2.48571	0.2031
2.49643	0.2035
2.50714	0.2039
2.51786	0.2042
2.52857	0.2046
2.53929	0.205
2.55	0.2053
2.56071	0.2057
2.57143	0.2061
2.58214	0.2065
2.59286	0.2068
2.60357	0.2072
2.61429	0.2076
2.625	0.208
2.63571	0.2083
2.64643	0.2087
2.65714	0.2091
2.66786	0.2095
2.67857	0.2098
2.68929	0.2102
2.7	0.2105
2.71071	0.2109
2.72143	0.2113
2.73214	0.2117
2.74286	0.212
2.75357	0.2124
2.76429	0.2128
2.775	0.2131
2.78571	0.2135
2.79643	0.2138
2.80714	0.2142
2.81786	0.2146
2.82857	0.2149
2.83929	0.2153
2.85	0.2157
2.86071	0.216
2.87143	0.2164
2.88214	0.2167
2.89286	0.2171
2.90357	0.2174
2.91429	0.2178
2.925	0.2182
2.93571	0.2185
2.94643	0.2189
2.95714	0.2192
2.96786	0.2196
2.97857	0.2199
2.98929	0.2203
3	0.2206
3.01071	0.2209
3.02143	0.2213
3.03214	0.2216
3.04286	0.222
3.05357	0.2223
3.06429	0.2227
3.075	0.223
3.08571	0.2234
3.09643	0.2237
3.10714	0.2241
3.11786	0.2244
3.12857	0.2248
3.13929	0.2251
3.15	0.2255
3.16071	0.2258
3.17143	0.2261
3.18214	0.2265
3.19286	0.2268
3.20357	0.2272
3.21429	0.2275
3.225	0.2279
3.23571	0.2282
3.24643	0.2286
3.25714	0.2289
3.26786	0.2292
3.27857	0.2296
3.28929	0.2299
3.3	0.2302
3.31071	0.2306
3.32143	0.2309
3.33214	0.2313
3.34286	0.2316
3.35357	0.2319
3.36429	0.2323
3.375	0.2326
3.38571	0.233
3.39643	0.2333
3.40714	0.2337
3.41786	0.234
3.42857	0.2343
3.43929	0.2346
3.45	0.235
3.46071	0.2353
3.47143	0.2356
3.48214	0.2359
3.49286	0.2363
3.50357	0.2366
3.51429	0.237
3.525	0.2373
3.53571	0.2376
3.54643	0.2379
3.55714	0.2383
3.56786	0.2386
3.57857	0.2389
3.58929	0.2393
3.6	0.2396
3.61071	0.2399
3.62143	0.2403
3.63214	0.2406
3.64286	0.2409
3.65357	0.2413
3.66429	0.2416
3.675	0.2419
3.68571	0.2423
3.69643	0.2426
3.70714	0.2429
3.71786	0.2433
3.72857	0.2436
3.73929	0.2439
3.75	0.2442
3.76071	0.2446
3.77143	0.2449
3.78214	0.2452
3.79286	0.2456
3.80357	0.2458
3.81429	0.2462
3.825	0.2465
3.83571	0.2469
3.84643	0.2472
3.85714	0.2475
3.86786	0.2478
3.87857	0.2481
3.88929	0.2484
3.9	0.2487
3.91071	0.249
3.92143	0.2494
3.93214	0.2497
3.94286	0.25
3.95357	0.2503
3.96429	0.2507
3.975	0.251
3.98571	0.2513
3.99643	0.2516
4.00714	0.252
4.01786	0.2523
4.02857	0.2526
4.03929	0.2529
4.05	0.2532
4.06071	0.2535
4.07143	0.2539
4.08214	0.2542
4.09286	0.2545
4.10357	0.2548
4.11429	0.2551
4.125	0.2554
4.13571	0.2558
4.14643	0.2561
4.15714	0.2564
4.16786	0.2567
4.17857	0.257
4.18929	0.2574
4.2	0.2577
4.21071	0.258
4.22143	0.2583
4.23214	0.2586
4.24286	0.2589
4.25357	0.2592
4.26429	0.2595
4.275	0.2598
4.28571	0.2601
4.29643	0.2604
4.30714	0.2607
4.31786	0.261
4.32857	0.2614
4.33929	0.2617
4.35	0.262
4.36071	0.2623
4.37143	0.2626
4.38214	0.2629
4.39286	0.2632
4.40357	0.2635
4.41429	0.2639
4.425	0.2642
4.43571	0.2645
4.44643	0.2648
4.45714	0.2651
4.46786	0.2654
4.47857	0.2657
4.48929	0.2661
4.5	0.2664
4.51071	0.2666
4.52143	0.267
4.53214	0.2673
4.54286	0.2676
4.55357	0.2679
4.56429	0.2682
4.575	0.2685
4.58571	0.2688
4.59643	0.2691
4.60714	0.2694
4.61786	0.2697
4.62857	0.2701
4.63929	0.2704
4.65	0.2707
4.66071	0.271
4.67143	0.2713
4.68214	0.2716
4.69286	0.2719
4.70357	0.2722
4.71429	0.2725
4.725	0.2728
4.73571	0.2731
4.74643	0.2734
4.75714	0.2737
4.76786	0.274
4.77857	0.2743
4.78929	0.2747
4.8	0.275
4.81071	0.2752
4.82143	0.2756
4.83214	0.2759
4.84286	0.2762
4.85357	0.2765
4.86429	0.2768
4.875	0.2771
4.88571	0.2774
4.89643	0.2777
4.90714	0.278
4.91786	0.2783
4.92857	0.2786
4.93929	0.2789
4.95	0.2792
4.96071	0.2794
4.97143	0.2797
4.98214	0.2801
4.99286	0.2804
5.00357	0.2806
5.01429	0.281
5.025	0.2812
5.03571	0.2815
5.04643	0.2819
5.05714	0.2822
5.06786	0.2825
5.07857	0.2828
5.08929	0.2831
5.1	0.2834
5.11071	0.2837
5.12143	0.284
5.13214	0.2843
5.14286	0.2846
5.15357	0.2849
5.16429	0.2852
5.175	0.2855
5.18571	0.2858
5.19643	0.2861
5.20714	0.2864
5.21786	0.2867
5.22857	0.287
5.23929	0.2873
5.25	0.2876
5.26071	0.2879
5.27143	0.2882
5.28214	0.2885
5.29286	0.2888
5.30357	0.2891
5.31429	0.2894
5.325	0.2897
5.33571	0.29
5.34643	0.2903
5.35714	0.2906
5.36786	0.2909
5.37857	0.2912
5.38929	0.2915
5.4	0.2917
5.41071	0.2921
5.42143	0.2923
5.43214	0.2926
5.44286	0.2929
5.45357	0.2932
5.46429	0.2936
5.475	0.2939
5.48571	0.2941
5.49643	0.2944
5.50714	0.2947
5.51786	0.295
5.52857	0.2953
5.53929	0.2956
5.55	0.2959
5.56071	0.2962
5.57143	0.2965
5.58214	0.2968
5.59286	0.2971
5.60357	0.2974
5.61429	0.2977
5.625	0.298
5.63571	0.2983
5.64643	0.2986
5.65714	0.2989
5.66786	0.2992
5.67857	0.2994
5.68929	0.2997
5.7	0.3
5.71071	0.3003
5.72143	0.3006
5.73214	0.3009
5.74286	0.3012
5.75357	0.3015
5.76429	0.3018
5.775	0.3021
5.78571	0.3024
5.79643	0.3026
5.80714	0.3029
5.81786	0.3032
5.82857	0.3035
5.83929	0.3038
5.85	0.3041
5.86071	0.3044
5.87143	0.3047
5.88214	0.305
5.89286	0.3053
5.90357	0.3056
5.91429	0.3059
5.925	0.3062
5.93571	0.3065
5.94643	0.3068
5.95714	0.3071
5.96786	0.3074
5.97857	0.3076
5.98929	0.3079
6	0.3082
6.01071	0.3085
6.02143	0.3088
6.03214	0.3091
6.04286	0.3094
6.05357	0.3097
6.06429	0.31
6.075	0.3103
6.08571	0.3106
6.09643	0.3109
6.10714	0.3112
6.11786	0.3114
6.12857	0.3117
6.13929	0.312
6.15	0.3123
6.16071	0.3126
6.17143	0.3129
6.18214	0.3132
6.19286	0.3135
6.20357	0.3138
6.21429	0.314
6.225	0.3143
6.23571	0.3146
6.24643	0.3149
6.25714	0.3152
6.26786	0.3155
6.27857	0.3158
6.28929	0.3161
6.3	0.3164
6.31071	0.3166
6.32143	0.317
6.33214	0.3173
6.34286	0.3175
6.35357	0.3178
6.36429	0.3181
6.375	0.3184
6.38571	0.3187
6.39643	0.319
6.40714	0.3193
6.41786	0.3196
6.42857	0.3199
6.43929	0.3202
6.45	0.3205
6.46071	0.3208
6.47143	0.321
6.48214	0.3213
6.49286	0.3216
6.50357	0.3219
6.51429	0.3222
6.525	0.3225
6.53571	0.3228
6.54643	0.3231
6.55714	0.3234
6.56786	0.3236
6.57857	0.3239
6.58929	0.3242
6.6	0.3245
6.61071	0.3248
6.62143	0.3251
6.63214	0.3254
6.64286	0.3257
6.65357	0.326
6.66429	0.3263
6.675	0.3265
6.68571	0.3268
6.69643	0.3271
6.70714	0.3274
6.71786	0.3277
6.72857	0.328
6.73929	0.3283
6.75	0.3285
6.76071	0.3288
6.77143	0.3291
6.78214	0.3294
6.79286	0.3297
6.80357	0.33
6.81429	0.3303
6.825	0.3306
6.83571	0.3309
6.84643	0.3311
6.85714	0.3315
6.86786	0.3317
6.87857	0.332
6.88929	0.3323
6.9	0.3326
6.91071	0.3329
6.92143	0.3331
6.93214	0.3334
6.94286	0.3337
6.95357	0.334
6.96429	0.3343
6.975	0.3346
6.98571	0.3349
6.99643	0.3352
7.00714	0.3354
7.01786	0.3357
7.02857	0.336
7.03929	0.3363
7.05	0.3366
7.06071	0.3369
7.07143	0.3372
7.08214	0.3375
7.09286	0.3377
7.10357	0.338
7.11429	0.3383
7.125	0.3386
7.13571	0.3389
7.14643	0.3391
7.15714	0.3394
7.16786	0.3397
7.17857	0.34
7.18929	0.3403
7.2	0.3406
7.21071	0.3408
7.22143	0.3411
7.23214	0.3414
7.24286	0.3417
7.25357	0.342
7.26429	0.3423
7.275	0.3425
7.28571	0.3428
7.29643	0.3431
7.30714	0.3434
7.31786	0.3437
7.32857	0.344
7.33929	0.3443
7.35	0.3445
7.36071	0.3448
7.37143	0.3451
7.38214	0.3454
7.39286	0.3457
7.40357	0.346
7.41429	0.3463
7.425	0.3465
7.43571	0.3468
7.44643	0.3471
7.45714	0.3474
7.46786	0.3477
7.47857	0.3479
7.48929	0.3482
7.5	0.3485
7.51071	0.3488
7.52143	0.3491
7.53214	0.3494
7.54286	0.3497
7.55357	0.35
7.56429	0.3502
7.575	0.3505
7.58571	0.3508
7.59643	0.3511
7.60714	0.3514
7.61786	0.3517
7.62857	0.3519
7.63929	0.3522
7.65	0.3525
7.66071	0.3528
7.67143	0.3531
7.68214	0.3534
7.69286	0.3536
7.70357	0.3539
7.71429	0.3542
7.725	0.3545
7.73571	0.3548
7.74643	0.3551
7.75714	0.3554
7.76786	0.3556
7.77857	0.3559
7.78929	0.3562
7.8	0.3565
7.81071	0.3568
7.82143	0.3571
7.83214	0.3573
7.84286	0.3576
7.85357	0.3579
7.86429	0.3582
7.875	0.3585
7.88571	0.3588
7.89643	0.359
7.90714	0.3593
7.91786	0.3596
7.92857	0.3599
7.93929	0.3602
7.95	0.3604
7.96071	0.3607
7.97143	0.361
7.98214	0.3613
7.99286	0.3616
8.00357	0.3619
8.01429	0.3621
8.025	0.3624
8.03571	0.3627
8.04643	0.363
8.05714	0.3633
8.06786	0.3636
8.07857	0.3639
8.08929	0.3641
8.1	0.3644
8.11071	0.3647
8.12143	0.365
8.13214	0.3653
8.14286	0.3656
8.15357	0.3659
8.16429	0.3661
8.175	0.3664
8.18571	0.3667
8.19643	0.3669
8.20714	0.3672
8.21786	0.3675
8.22857	0.3678
8.23929	0.3681
8.25	0.3684
8.26071	0.3687
8.27143	0.369
8.28214	0.3692
8.29286	0.3695
8.30357	0.3698
8.31429	0.37
8.325	0.3703
8.33571	0.3706
8.34643	0.3709
8.35714	0.3712
8.36786	0.3715
8.37857	0.3718
8.38929	0.372
8.4	0.3723
8.41071	0.3726
8.42143	0.3729
8.43214	0.3732
8.44286	0.3735
8.45357	0.3737
8.46429	0.374
8.475	0.3743
8.48571	0.3746
8.49643	0.3749
8.50714	0.3751
8.51786	0.3754
8.52857	0.3757
8.53929	0.376
8.55	0.3763
8.56071	0.3766
8.57143	0.3768
8.58214	0.3771
8.59286	0.3774
8.60357	0.3777
8.61429	0.3779
8.625	0.3782
8.63571	0.3785
8.64643	0.3788
8.65714	0.379
8.66786	0.3793
8.67857	0.3796
8.68929	0.3799
8.7	0.3801
8.71071	0.3804
8.72143	0.3807
8.73214	0.381
8.74286	0.3813
8.75357	0.3816
8.76429	0.3818
8.775	0.3821
8.78571	0.3824
8.79643	0.3827
8.80714	0.383
8.81786	0.3832
8.82857	0.3835
8.83929	0.3838
8.85	0.3841
8.86071	0.3844
8.87143	0.3846
8.88214	0.3849
8.89286	0.3852
8.90357	0.3855
8.91429	0.3858
8.925	0.3861
8.93571	0.3863
8.94643	0.3866
8.95714	0.3869
8.96786	0.3872
8.97857	0.3875
8.98929	0.3877
9	0.388
9.01071	0.3883
9.02143	0.3886
9.03214	0.3889
9.04286	0.3892
9.05357	0.3894
9.06429	0.3897
9.075	0.39
9.08571	0.3903
9.09643	0.3905
9.10714	0.3908
9.11786	0.3911
9.12857	0.3914
9.13929	0.3917
9.15	0.3919
9.16071	0.3922
9.17143	0.3925
9.18214	0.3928
9.19286	0.3931
9.20357	0.3933
9.21429	0.3936
9.225	0.3939
9.23571	0.3942
9.24643	0.3944
9.25714	0.3947
9.26786	0.395
9.27857	0.3953
9.28929	0.3956
9.3	0.3959
9.31071	0.3961
9.32143	0.3964
9.33214	0.3967
9.34286	0.397
9.35357	0.3972
9.36429	0.3975
9.375	0.3978
9.38571	0.3981
9.39643	0.3984
9.40714	0.3987
9.41786	0.399
9.42857	0.3993
9.43929	0.3995
9.45	0.3998
9.46071	0.4001
9.47143	0.4004
9.48214	0.4007
9.49286	0.4009
9.50357	0.4012
9.51429	0.4015
9.525	0.4018
9.53571	0.4021
9.54643	0.4024
9.55714	0.4026
9.56786	0.4029
9.57857	0.4032
9.58929	0.4035
9.6	0.4037
9.61071	0.404
9.62143	0.4043
9.63214	0.4046
9.64286	0.4048
9.65357	0.4051
9.66429	0.4054
9.675	0.4057
9.68571	0.406
9.69643	0.4063
9.70714	0.4065
9.71786	0.4068
9.72857	0.407
9.73929	0.4073
9.75	0.4076
9.76071	0.4079
9.77143	0.4082
9.78214	0.4085
9.79286	0.4088
9.80357	0.409
9.81429	0.4093
9.825	0.4096
9.83571	0.4099
9.84643	0.4102
9.85714	0.4104
9.86786	0.4107
9.87857	0.411
9.88929	0.4113
9.9	0.4115
9.91071	0.4118
9.92143	0.4121
9.93214	0.4124
9.94286	0.4126
9.95357	0.4129
9.96429	0.4132
9.975	0.4135
9.98571	0.4138
9.99643	0.4141
10.0071	0.4143
10.0179	0.4146
10.0286	0.4149
10.0393	0.4152
10.05	0.4155
10.0607	0.4157
10.0714	0.416
10.0821	0.4163
10.0929	0.4166
10.1036	0.4168
10.1143	0.4171
10.125	0.4174
10.1357	0.4176
10.1464	0.4179
10.1571	0.4182
10.1679	0.4185
10.1786	0.4188
10.1893	0.419
10.2	0.4193
10.2107	0.4196
10.2214	0.4199
10.2321	0.4201
10.2429	0.4204
10.2536	0.4207
10.2643	0.421
10.275	0.4213
10.2857	0.4216
10.2964	0.4218
10.3071	0.4221
10.3179	0.4224
10.3286	0.4227
10.3393	0.4229
10.35	0.4232
10.3607	0.4235
10.3714	0.4238
10.3821	0.4241
10.3929	0.4244
10.4036	0.4246
10.4143	0.4249
10.425	0.4252
10.4357	0.4255
10.4464	0.4257
10.4571	0.426
10.4679	0.4263
10.4786	0.4266
10.4893	0.4269
10.5	0.4271
10.5107	0.4274
10.5214	0.4277
10.5321	0.428
10.5429	0.4282
10.5536	0.4285
10.5643	0.4288
10.575	0.4291
10.5857	0.4294
10.5964	0.4297
10.6071	0.4299
10.6179	0.4302
10.6286	0.4305
10.6393	0.4308
10.65	0.431
10.6607	0.4313
10.6714	0.4316
10.6821	0.4319
10.6929	0.4322
10.7036	0.4324
10.7143	0.4327
10.725	0.433
10.7357	0.4333
10.7464	0.4336
10.7571	0.4338
10.7679	0.4341
10.7786	0.4344
10.7893	0.4347
10.8	0.4349
10.8107	0.4352
10.8214	0.4355
10.8321	0.4358
10.8429	0.4361
10.8536	0.4363
10.8643	0.4366
10.875	0.4369
10.8857	0.4371
10.8964	0.4374
10.9071	0.4377
10.9179	0.438
10.9286	0.4382
10.9393	0.4385
10.95	0.4388
10.9607	0.4391
10.9714	0.4394
10.9821	0.4396
10.9929	0.4399
11.0036	0.4402
11.0143	0.4405
11.025	0.4408
11.0357	0.441
11.0464	0.4413
11.0571	0.4416
11.0679	0.4419
11.0786	0.4421
11.0893	0.4424
11.1	0.4427
11.1107	0.443
11.1214	0.4433
11.1321	0.4436
11.1429	0.4438
11.1536	0.4441
11.1643	0.4444
11.175	0.4447
11.1857	0.445
11.1964	0.4452
11.2071	0.4455
11.2179	0.4458
11.2286	0.4461
11.2393	0.4463
11.25	0.4466
11.2607	0.4469
11.2714	0.4472
11.2821	0.4475
11.2929	0.4477
11.3036	0.448
11.3143	0.4483
11.325	0.4486
11.3357	0.4488
11.3464	0.4491
11.3571	0.4494
11.3679	0.4497
11.3786	0.45
11.3893	0.4503
11.4	0.4505
11.4107	0.4508
11.4214	0.4511
11.4321	0.4513
11.4429	0.4516
11.4536	0.4519
11.4643	0.4522
11.475	0.4525
11.4857	0.4528
11.4964	0.453
11.5071	0.4533
11.5179	0.4536
11.5286	0.4539
11.5393	0.4541
11.55	0.4544
11.5607	0.4547
11.5714	0.455
11.5821	0.4552
11.5929	0.4555
11.6036	0.4558
11.6143	0.4561
11.625	0.4564
11.6357	0.4566
11.6464	0.4569
11.6571	0.4572
11.6679	0.4574
11.6786	0.4577
11.6893	0.458
11.7	0.4583
11.7107	0.4585
11.7214	0.4588
11.7321	0.4591
11.7429	0.4594
11.7536	0.4597
11.7643	0.46
11.775	0.4602
11.7857	0.4605
11.7964	0.4608
11.8071	0.461
11.8179	0.4613
11.8286	0.4616
11.8393	0.4619
11.85	0.4622
11.8607	0.4624
11.8714	0.4627
11.8821	0.463
11.8929	0.4633
11.9036	0.4636
11.9143	0.4638
11.925	0.4641
11.9357	0.4644
11.9464	0.4647
11.9571	0.465
11.9679	0.4652
11.9786	0.4655
11.9893	0.4658
12	0.4661
12.0107	0.4663
12.0214	0.4666
12.0321	0.4669
12.0429	0.4672
12.0536	0.4675
12.0643	0.4677
12.075	0.468
12.0857	0.4683
12.0964	0.4686
12.1071	0.4688
12.1179	0.4691
12.1286	0.4694
12.1393	0.4697
12.15	0.47
12.1607	0.4702
12.1714	0.4705
12.1821	0.4708
12.1929	0.4711
12.2036	0.4714
12.2143	0.4716
12.225	0.4719
12.2357	0.4722
12.2464	0.4725
12.2571	0.4727
12.2679	0.473
12.2786	0.4733
12.2893	0.4736
12.3	0.4739
12.3107	0.4741
12.3214	0.4744
12.3321	0.4747
12.3429	0.475
12.3536	0.4753
12.3643	0.4755
12.375	0.4758
12.3857	0.4761
12.3964	0.4764
12.4071	0.4767
12.4179	0.4769
12.4286	0.4772
12.4393	0.4775
12.45	0.4778
12.4607	0.4781
12.4714	0.4783
12.4821	0.4786
12.4929	0.4789
12.5036	0.4792
12.5143	0.4795
12.525	0.4798
12.5357	0.48
12.5464	0.4803
12.5571	0.4806
12.5679	0.4809
12.5786	0.4811
12.5893	0.4814
12.6	0.4817
12.6107	0.482
12.6214	0.4823
12.6321	0.4825
12.6429	0.4828
12.6536	0.4831
12.6643	0.4834
12.675	0.4836
12.6857	0.4839
12.6964	0.4842
12.7071	0.4845
12.7179	0.4848
12.7286	0.485
12.7393	0.4853
12.75	0.4856
12.7607	0.4859
12.7714	0.4861
12.7821	0.4864
12.7929	0.4867
12.8036	0.487
12.8143	0.4873
12.825	0.4876
12.8357	0.4878
12.8464	0.4881
12.8571	0.4884
12.8679	0.4887
12.8786	0.4889
12.8893	0.4892
12.9	0.4895
12.9107	0.4898
12.9214	0.49
12.9321	0.4903
12.9429	0.4906
12.9536	0.4909
12.9643	0.4912
12.975	0.4914
12.9857	0.4917
12.9964	0.492
13.0071	0.4923
13.0179	0.4926
13.0286	0.4929
13.0393	0.4931
13.05	0.4934
13.0607	0.4937
13.0714	0.4939
13.0821	0.4942
13.0929	0.4945
13.1036	0.4948
13.1143	0.4951
13.125	0.4954
13.1357	0.4956
13.1464	0.4959
13.1571	0.4961
13.1679	0.4964
13.1786	0.4967
13.1893	0.497
13.2	0.4973
13.2107	0.4976
13.2214	0.4978
13.2321	0.4981
13.2429	0.4984
13.2536	0.4986
13.2643	0.4989
13.275	0.4992
13.2857	0.4995
13.2964	0.4997
13.3071	0.5
13.3179	0.5003
13.3286	0.5006
13.3393	0.5009
13.35	0.5011
13.3607	0.5014
13.3714	0.5017
13.3821	0.502
13.3929	0.5023
13.4036	0.5025
13.4143	0.5028
13.425	0.5031
13.4357	0.5034
13.4464	0.5037
13.4571	0.5039
13.4679	0.5042
13.4786	0.5045
13.4893	0.5048
13.5	0.5051
13.5107	0.5053
13.5214	0.5056
13.5321	0.5059
13.5429	0.5062
13.5536	0.5065
13.5643	0.5068
13.575	0.507
13.5857	0.5073
13.5964	0.5076
13.6071	0.5079
13.6179	0.5081
13.6286	0.5084
13.6393	0.5087
13.65	0.509
13.6607	0.5093
13.6714	0.5096
13.6821	0.5098
13.6929	0.5101
13.7036	0.5104
13.7143	0.5107
13.725	0.5109
13.7357	0.5112
13.7464	0.5115
13.7571	0.5118
13.7679	0.512
13.7786	0.5123
13.7893	0.5126
13.8	0.5129
13.8107	0.5131
13.8214	0.5134
13.8321	0.5137
13.8429	0.514
13.8536	0.5143
13.8643	0.5146
13.875	0.5148
13.8857	0.5151
13.8964	0.5154
13.9071	0.5157
13.9179	0.5159
13.9286	0.5162
13.9393	0.5165
13.95	0.5168
13.9607	0.5171
13.9714	0.5173
13.9821	0.5176
13.9929	0.5179
14.0036	0.5182
14.0143	0.5185
14.025	0.5187
14.0357	0.519
14.0464	0.5193
14.0571	0.5196
14.0679	0.5199
14.0786	0.5201
14.0893	0.5204
14.1	0.5207
14.1107	0.521
14.1214	0.5213
14.1321	0.5215
14.1429	0.5218
14.1536	0.5221
14.1643	0.5224
14.175	0.5227
14.1857	0.5229
14.1964	0.5232
14.2071	0.5235
14.2179	0.5238
14.2286	0.524
14.2393	0.5243
14.25	0.5246
14.2607	0.5249
14.2714	0.5252
14.2821	0.5255
14.2929	0.5257
14.3036	0.526
14.3143	0.5263
14.325	0.5266
14.3357	0.5269
14.3464	0.5271
14.3571	0.5274
14.3679	0.5277
14.3786	0.528
14.3893	0.5282
14.4	0.5285
14.4107	0.5288
14.4214	0.5291
14.4321	0.5294
14.4429	0.5296
14.4536	0.5299
14.4643	0.5302
14.475	0.5305
14.4857	0.5308
14.4964	0.5311
14.5071	0.5313
14.5179	0.5316
14.5286	0.5319
14.5393	0.5322
14.55	0.5324
14.5607	0.5327
14.5714	0.533
14.5821	0.5333
14.5929	0.5336
14.6036	0.5339
14.6143	0.5341
14.625	0.5344
14.6357	0.5346
14.6464	0.5349
14.6571	0.5352
14.6679	0.5355
14.6786	0.5357
14.6893	0.536
14.7	0.5363
14.7107	0.5366
14.7214	0.5369
14.7321	0.5372
14.7429	0.5374
14.7536	0.5377
14.7643	0.538
14.775	0.5383
14.7857	0.5385
14.7964	0.5388
14.8071	0.5391
14.8179	0.5394
14.8286	0.5397
14.8393	0.5399
14.85	0.5402
14.8607	0.5405
14.8714	0.5408
14.8821	0.5411
14.8929	0.5413
14.9036	0.5416
14.9143	0.5419
14.925	0.5422
14.9357	0.5425
14.9464	0.5427
14.9571	0.543
14.9679	0.5433
14.9786	0.5436
14.9893	0.5439
15	0.5441
15.0107	0.5444
15.0214	0.5447
15.0321	0.545
15.0429	0.5453
15.0536	0.5455
15.0643	0.5458
15.075	0.5461
15.0857	0.5464
15.0964	0.5467
15.1071	0.5469
15.1179	0.5472
15.1286	0.5475
15.1393	0.5478
15.15	0.548
15.1607	0.5483
15.1714	0.5486
15.1821	0.5489
15.1929	0.5492
15.2036	0.5494
15.2143	0.5497
15.225	0.55
15.2357	0.5503
15.2464	0.5506
15.2571	0.5509
15.2679	0.5511
15.2786	0.5514
15.2893	0.5517
15.3	0.552
15.3107	0.5523
15.3214	0.5525
15.3321	0.5528
15.3429	0.5531
15.3536	0.5534
15.3643	0.5536
15.375	0.5539
15.3857	0.5542
15.3964	0.5545
15.4071	0.5548
15.4179	0.5551
15.4286	0.5554
15.4393	0.5557
15.45	0.556
15.4607	0.5562
15.4714	0.5565
15.4821	0.5568
15.4929	0.5571
15.5036	0.5573
15.5143	0.5576
15.525	0.5579
15.5357	0.5582
15.5464	0.5585
15.5571	0.5587
15.5679	0.559
15.5786	0.5593
15.5893	0.5596
15.6	0.5599
15.6107	0.5601
15.6214	0.5604
15.6321	0.5607
15.6429	0.561
15.6536	0.5613
15.6643	0.5615
15.675	0.5618
15.6857	0.5621
15.6964	0.5624
15.7071	0.5627
15.7179	0.563
15.7286	0.5632
15.7393	0.5635
15.75	0.5638
15.7607	0.5641
15.7714	0.5643
15.7821	0.5646
15.7929	0.5649
15.8036	0.5652
15.8143	0.5655
15.825	0.5658
15.8357	0.566
15.8464	0.5663
15.8571	0.5666
15.8679	0.5669
15.8786	0.5672
15.8893	0.5675
15.9	0.5677
15.9107	0.568
15.9214	0.5683
15.9321	0.5686
15.9429	0.5688
15.9536	0.5691
15.9643	0.5694
15.975	0.5697
15.9857	0.57
15.9964	0.5703
16.0071	0.5706
16.0179	0.5708
16.0286	0.5711
16.0393	0.5714
16.05	0.5717
16.0607	0.5719
16.0714	0.5722
16.0821	0.5725
16.0929	0.5728
16.1036	0.5731
16.1143	0.5734
16.125	0.5736
16.1357	0.5739
16.1464	0.5742
16.1571	0.5745
16.1679	0.5747
16.1786	0.575
16.1893	0.5753
16.2	0.5756
16.2107	0.5758
16.2214	0.5761
16.2321	0.5764
16.2429	0.5766
16.2536	0.577
16.2643	0.5772
16.275	0.5775
16.2857	0.5778
16.2964	0.5781
16.3071	0.5784
16.3179	0.5786
16.3286	0.5789
16.3393	0.5792
16.35	0.5795
16.3607	0.5798
16.3714	0.58
16.3821	0.5803
16.3929	0.5806
16.4036	0.5809
16.4143	0.5812
16.425	0.5815
16.4357	0.5817
16.4464	0.582
16.4571	0.5823
16.4679	0.5826
16.4786	0.5829
16.4893	0.5831
16.5	0.5834
16.5107	0.5837
16.5214	0.584
16.5321	0.5843
16.5429	0.5845
16.5536	0.5848
16.5643	0.5851
16.575	0.5854
16.5857	0.5857
16.5964	0.586
16.6071	0.5862
16.6179	0.5865
16.6286	0.5868
16.6393	0.5871
16.65	0.5874
16.6607	0.5877
16.6714	0.5879
16.6821	0.5882
16.6929	0.5885
16.7036	0.5888
16.7143	0.589
16.725	0.5893
16.7357	0.5896
16.7464	0.5899
16.7571	0.5902
16.7679	0.5905
16.7786	0.5907
16.7893	0.591
16.8	0.5913
16.8107	0.5916
16.8214	0.5919
16.8321	0.5922
16.8429	0.5924
16.8536	0.5927
16.8643	0.593
16.875	0.5932
16.8857	0.5935
16.8964	0.5938
16.9071	0.5941
16.9179	0.5943
16.9286	0.5946
16.9393	0.5949
16.95	0.5952
16.9607	0.5955
16.9714	0.5958
16.9821	0.596
16.9929	0.5963
17.0036	0.5966
17.0143	0.5969
17.025	0.5972
17.0357	0.5975
17.0464	0.5977
17.0571	0.598
17.0679	0.5983
17.0786	0.5986
17.0893	0.5989
17.1	0.5992
17.1107	0.5994
17.1214	0.5997
17.1321	0.6
17.1429	0.6003
17.1536	0.6006
17.1643	0.6008
17.175	0.6011
17.1857	0.6014
17.1964	0.6017
17.2071	0.602
17.2179	0.6023
17.2286	0.6025
17.2393	0.6028
17.25	0.6031
17.2607	0.6034
17.2714	0.6037
17.2821	0.6039
17.2929	0.6042
17.3036	0.6045
17.3143	0.6048
17.325	0.6051
17.3357	0.6054
17.3464	0.6056
17.3571	0.6059
17.3679	0.6062
17.3786	0.6065
17.3893	0.6068
17.4	0.607
17.4107	0.6073
17.4214	0.6076
17.4321	0.6079
17.4429	0.6082
17.4536	0.6085
17.4643	0.6087
17.475	0.609
17.4857	0.6093
17.4964	0.6096
17.5071	0.6099
17.5179	0.6101
17.5286	0.6104
17.5393	0.6107
17.55	0.611
17.5607	0.6113
17.5714	0.6116
17.5821	0.6119
17.5929	0.6121
17.6036	0.6124
17.6143	0.6127
17.625	0.613
17.6357	0.6132
17.6464	0.6135
17.6571	0.6138
17.6679	0.6141
17.6786	0.6144
17.6893	0.6146
17.7	0.6149
17.7107	0.6152
17.7214	0.6155
17.7321	0.6157
17.7429	0.6161
17.7536	0.6163
17.7643	0.6166
17.775	0.6169
17.7857	0.6172
17.7964	0.6175
17.8071	0.6177
17.8179	0.618
17.8286	0.6183
17.8393	0.6186
17.85	0.6189
17.8607	0.6191
17.8714	0.6194
17.8821	0.6197
17.8929	0.62
17.9036	0.6203
17.9143	0.6205
17.925	0.6208
17.9357	0.6211
17.9464	0.6214
17.9571	0.6217
17.9679	0.622
17.9786	0.6222
17.9893	0.6225
18	0.6228
18.0107	0.6231
18.0214	0.6234
18.0321	0.6237
18.0429	0.6239
18.0536	0.6242
18.0643	0.6245
18.075	0.6248
18.0857	0.6251
18.0964	0.6253
18.1071	0.6256
18.1179	0.6259
18.1286	0.6262
18.1393	0.6265
18.15	0.6268
18.1607	0.6271
18.1714	0.6273
18.1821	0.6276
18.1929	0.6279
18.2036	0.6282
18.2143	0.6285
18.225	0.6287
18.2357	0.629
18.2464	0.6293
18.2571	0.6296
18.2679	0.6299
18.2786	0.6302
18.2893	0.6305
18.3	0.6307
18.3107	0.631
18.3214	0.6313
18.3321	0.6316
18.3429	0.6319
18.3536	0.6321
18.3643	0.6324
18.375	0.6327
18.3857	0.633
18.3964	0.6333
18.4071	0.6336
18.4179	0.6338
18.4286	0.6341
18.4393	0.6344
18.45	0.6347
18.4607	0.635
18.4714	0.6353
18.4821	0.6355
18.4929	0.6358
18.5036	0.6361
18.5143	0.6364
18.525	0.6367
18.5357	0.637
18.5464	0.6373
18.5571	0.6376
18.5679	0.6378
18.5786	0.6381
18.5893	0.6384
18.6	0.6387
18.6107	0.639
18.6214	0.6392
18.6321	0.6395
18.6429	0.6398
18.6536	0.6401
18.6643	0.6404
18.675	0.6407
18.6857	0.6409
18.6964	0.6412
18.7071	0.6415
18.7179	0.6418
18.7286	0.6421
18.7393	0.6424
18.75	0.6426
18.7607	0.6429
18.7714	0.6432
18.7821	0.6435
18.7929	0.6438
18.8036	0.644
18.8143	0.6443
18.825	0.6446
18.8357	0.6449
18.8464	0.6452
18.8571	0.6455
18.8679	0.6457
18.8786	0.646
18.8893	0.6463
18.9	0.6466
18.9107	0.6469
18.9214	0.6471
18.9321	0.6474
18.9429	0.6477
18.9536	0.648
18.9643	0.6483
18.975	0.6486
18.9857	0.6489
18.9964	0.6492
19.0071	0.6494
19.0179	0.6497
19.0286	0.65
19.0393	0.6503
19.05	0.6506
19.0607	0.6509
19.0714	0.6511
19.0821	0.6514
19.0929	0.6517
19.1036	0.652
19.1143	0.6522
19.125	0.6525
19.1357	0.6528
19.1464	0.6531
19.1571	0.6534
19.1679	0.6536
19.1786	0.6539
19.1893	0.6542
19.2	0.6545
19.2107	0.6548
19.2214	0.655
19.2321	0.6553
19.2429	0.6556
19.2536	0.6559
19.2643	0.6562
19.275	0.6565
19.2857	0.6567
19.2964	0.657
19.3071	0.6573
19.3179	0.6575
19.3286	0.6578
19.3393	0.6581
19.35	0.6584
19.3607	0.6587
19.3714	0.659
19.3821	0.6593
19.3929	0.6596
19.4036	0.6598
19.4143	0.6601
19.425	0.6604
19.4357	0.6607
19.4464	0.661
19.4571	0.6613
19.4679	0.6615
19.4786	0.6618
19.4893	0.6621
19.5	0.6624
19.5107	0.6627
19.5214	0.6629
19.5321	0.6632
19.5429	0.6635
19.5536	0.6638
19.5643	0.6641
19.575	0.6644
19.5857	0.6647
19.5964	0.6649
19.6071	0.6652
19.6179	0.6655
19.6286	0.6658
19.6393	0.6661
19.65	0.6664
19.6607	0.6666
19.6714	0.6669
19.6821	0.6672
19.6929	0.6675
19.7036	0.6678
19.7143	0.6681
19.725	0.6683
19.7357	0.6686
19.7464	0.6689
19.7571	0.6692
19.7679	0.6695
19.7786	0.6698
19.7893	0.67
19.8	0.6703
19.8107	0.6706
19.8214	0.6709
19.8321	0.6712
19.8429	0.6714
19.8536	0.6717
19.8643	0.672
19.875	0.6723
19.8857	0.6726
19.8964	0.6728
19.9071	0.6731
19.9179	0.6734
19.9286	0.6737
19.9393	0.674
19.95	0.6743
19.9607	0.6746
19.9714	0.6748
19.9821	0.6751
19.9929	0.6754
20.0036	0.6757
20.0143	0.676
20.025	0.6763
20.0357	0.6765
20.0464	0.6768
20.0571	0.6771
20.0679	0.6774
20.0786	0.6777
20.0893	0.678
20.1	0.6782
20.1107	0.6785
20.1214	0.6788
20.1321	0.6791
20.1429	0.6794
20.1536	0.6796
20.1643	0.6799
20.175	0.6802
20.1857	0.6805
20.1964	0.6808
20.2071	0.6811
20.2179	0.6813
20.2286	0.6816
20.2393	0.6819
20.25	0.6822
20.2607	0.6825
20.2714	0.6828
20.2821	0.683
20.2929	0.6833
20.3036	0.6836
20.3143	0.6839
20.325	0.6842
20.3357	0.6845
20.3464	0.6847
20.3571	0.685
20.3679	0.6853
20.3786	0.6856
20.3893	0.6859
20.4	0.6862
20.4107	0.6865
20.4214	0.6867
20.4321	0.687
20.4429	0.6873
20.4536	0.6876
20.4643	0.6878
20.475	0.6881
20.4857	0.6884
20.4964	0.6887
20.5071	0.689
20.5179	0.6893
20.5286	0.6896
20.5393	0.6898
20.55	0.6901
20.5607	0.6904
20.5714	0.6907
20.5821	0.691
20.5929	0.6913
20.6036	0.6915
20.6143	0.6918
20.625	0.6921
20.6357	0.6924
20.6464	0.6926
20.6571	0.6929
20.6679	0.6932
20.6786	0.6935
20.6893	0.6937
20.7	0.694
20.7107	0.6943
20.7214	0.6946
20.7321	0.6948
20.7429	0.6952
20.7536	0.6954
20.7643	0.6957
20.775	0.696
20.7857	0.6963
20.7964	0.6966
20.8071	0.6968
20.8179	0.6971
20.8286	0.6974
20.8393	0.6977
20.85	0.698
20.8607	0.6983
20.8714	0.6985
20.8821	0.6988
20.8929	0.6991
20.9036	0.6994
20.9143	0.6997
20.925	0.6999
20.9357	0.7002
20.9464	0.7005
20.9571	0.7008
20.9679	0.7011
20.9786	0.7014
20.9893	0.7016
21	0.7019
21.0107	0.7022
21.0214	0.7025
21.0321	0.7028
21.0429	0.703
21.0536	0.7033
21.0643	0.7036
21.075	0.7039
21.0857	0.7042
21.0964	0.7045
21.1071	0.7048
21.1179	0.705
21.1286	0.7053
21.1393	0.7056
21.15	0.7059
21.1607	0.7061
21.1714	0.7064
21.1821	0.7067
21.1929	0.707
21.2036	0.7073
21.2143	0.7076
21.225	0.7078
21.2357	0.7081
21.2464	0.7084
21.2571	0.7087
21.2679	0.7089
21.2786	0.7092
21.2893	0.7095
21.3	0.7098
21.3107	0.7101
21.3214	0.7104
21.3321	0.7107
21.3429	0.711
21.3536	0.7112
21.3643	0.7115
21.375	0.7118
21.3857	0.7121
21.3964	0.7124
21.4071	0.7127
[truncated: 1,126 more rows]

## Sheet: DC_I=0.0010714285714285715
t	U
0	0.9998
0.0107143	0.9623
0.0214286	0.9533
0.0321429	0.9467
0.0428571	0.9413
0.0535714	0.9364
0.0642857	0.932
0.075	0.928
0.0857143	0.9243
0.0964286	0.9207
0.107143	0.9174
0.117857	0.9142
0.128571	0.9112
0.139286	0.9083
0.15	0.9056
0.160714	0.9029
0.171429	0.9002
0.182143	0.8977
0.192857	0.8953
0.203571	0.8929
0.214286	0.8905
0.225	0.8882
0.235714	0.886
0.246429	0.8838
0.257143	0.8816
0.267857	0.8795
0.278571	0.8775
0.289286	0.8755
0.3	0.8735
0.310714	0.8716
0.321429	0.8697
0.332143	0.8678
0.342857	0.866
0.353571	0.8642
0.364286	0.8624
0.375	0.8607
0.385714	0.859
0.396429	0.8573
0.407143	0.8557
0.417857	0.854
0.428571	0.8524
0.439286	0.8509
0.45	0.8493
0.460714	0.8478
0.471429	0.8463
0.482143	0.8448
0.492857	0.8433
0.503571	0.8419
0.514286	0.8404
0.525	0.839
0.535714	0.8376
0.546429	0.8362
0.557143	0.8348
0.567857	0.8335
0.578571	0.8321
0.589286	0.8308
0.6	0.8295
0.610714	0.8282
0.621429	0.8269
0.632143	0.8257
0.642857	0.8244
0.653571	0.8232
0.664286	0.8219
0.675	0.8207
0.685714	0.8195
0.696429	0.8183
0.707143	0.8171
0.717857	0.8159
0.728571	0.8148
0.739286	0.8136
0.75	0.8125
0.760714	0.8114
0.771429	0.8103
0.782143	0.8092
0.792857	0.8081
0.803571	0.807
0.814286	0.8059
0.825	0.8048
0.835714	0.8038
0.846429	0.8027
0.857143	0.8016
0.867857	0.8006
0.878571	0.7996
0.889286	0.7986
0.9	0.7975
0.910714	0.7965
0.921429	0.7955
0.932143	0.7945
0.942857	0.7935
0.953571	0.7925
0.964286	0.7916
0.975	0.7906
0.985714	0.7896
0.996429	0.7887
1.00714	0.7877
1.01786	0.7868
1.02857	0.7859
1.03929	0.7849
1.05	0.784
1.06071	0.7831
1.07143	0.7822
1.08214	0.7813
1.09286	0.7803
1.10357	0.7795
1.11429	0.7786
1.125	0.7777
1.13571	0.7768
1.14643	0.7759
1.15714	0.7751
1.16786	0.7742
1.17857	0.7734
1.18929	0.7725
1.2	0.7717
1.21071	0.7709
1.22143	0.77
1.23214	0.7692
1.24286	0.7684
1.25357	0.7676
1.26429	0.7668
1.275	0.7659
1.28571	0.7651
1.29643	0.7643
1.30714	0.7635
1.31786	0.7627
1.32857	0.7619
1.33929	0.7611
1.35	0.7604
1.36071	0.7596
1.37143	0.7588
1.38214	0.7581
1.39286	0.7573
1.40357	0.7565
1.41429	0.7558
1.425	0.755
1.43571	0.7542
1.44643	0.7535
1.45714	0.7527
1.46786	0.752
1.47857	0.7513
1.48929	0.7506
1.5	0.7499
1.51071	0.7491
1.52143	0.7484
1.53214	0.7477
1.54286	0.7469
1.55357	0.7462
1.56429	0.7455
1.575	0.7448
1.58571	0.7441
1.59643	0.7434
1.60714	0.7427
1.61786	0.742
1.62857	0.7413
1.63929	0.7406
1.65	0.74
1.66071	0.7393
1.67143	0.7386
1.68214	0.7379
1.69286	0.7373
1.70357	0.7366
1.71429	0.7359
1.725	0.7353
1.73571	0.7346
1.74643	0.7339
1.75714	0.7333
1.76786	0.7326
1.77857	0.732
1.78929	0.7314
1.8	0.7307
1.81071	0.7301
1.82143	0.7295
1.83214	0.7288
1.84286	0.7282
1.85357	0.7275
1.86429	0.7269
1.875	0.7263
1.88571	0.7256
1.89643	0.725
1.90714	0.7244
1.91786	0.7238
1.92857	0.7232
1.93929	0.7225
1.95	0.7219
1.96071	0.7213
1.97143	0.7207
1.98214	0.7201
1.99286	0.7195
2.00357	0.7189
2.01429	0.7183
2.025	0.7177
2.03571	0.7171
2.04643	0.7165
2.05714	0.7159
2.06786	0.7154
2.07857	0.7148
2.08929	0.7142
2.1	0.7136
2.11071	0.713
2.12143	0.7124
2.13214	0.7118
2.14286	0.7112
2.15357	0.7107
2.16429	0.7101
2.175	0.7095
2.18571	0.7089
2.19643	0.7084
2.20714	0.7078
2.21786	0.7072
2.22857	0.7067
2.23929	0.7061
2.25	0.7056
2.26071	0.705
2.27143	0.7045
2.28214	0.7039
2.29286	0.7034
2.30357	0.7028
2.31429	0.7023
2.325	0.7017
2.33571	0.7012
2.34643	0.7007
2.35714	0.7001
2.36786	0.6996
2.37857	0.6991
2.38929	0.6985
2.4	0.698
2.41071	0.6975
2.42143	0.6969
2.43214	0.6964
2.44286	0.6958
2.45357	0.6953
2.46429	0.6948
2.475	0.6943
2.48571	0.6938
2.49643	0.6933
2.50714	0.6928
2.51786	0.6923
2.52857	0.6917
2.53929	0.6913
2.55	0.6907
2.56071	0.6902
2.57143	0.6897
2.58214	0.6892
2.59286	0.6887
2.60357	0.6882
2.61429	0.6876
2.625	0.6872
2.63571	0.6867
2.64643	0.6862
2.65714	0.6857
2.66786	0.6852
2.67857	0.6847
2.68929	0.6842
2.7	0.6837
2.71071	0.6832
2.72143	0.6827
2.73214	0.6822
2.74286	0.6817
2.75357	0.6812
2.76429	0.6808
2.775	0.6803
2.78571	0.6798
2.79643	0.6793
2.80714	0.6788
2.81786	0.6783
2.82857	0.6779
2.83929	0.6774
2.85	0.6769
2.86071	0.6764
2.87143	0.676
2.88214	0.6755
2.89286	0.675
2.90357	0.6745
2.91429	0.6741
2.925	0.6736
2.93571	0.6731
2.94643	0.6727
2.95714	0.6722
2.96786	0.6717
2.97857	0.6713
2.98929	0.6708
3	0.6704
3.01071	0.6699
3.02143	0.6694
3.03214	0.669
3.04286	0.6685
3.05357	0.6681
3.06429	0.6676
3.075	0.6672
3.08571	0.6667
3.09643	0.6663
3.10714	0.6658
3.11786	0.6654
3.12857	0.6649
3.13929	0.6645
3.15	0.664
3.16071	0.6636
3.17143	0.6631
3.18214	0.6627
3.19286	0.6622
3.20357	0.6618
3.21429	0.6613
3.225	0.6609
3.23571	0.6605
3.24643	0.66
3.25714	0.6596
3.26786	0.6592
3.27857	0.6587
3.28929	0.6583
3.3	0.6578
3.31071	0.6574
3.32143	0.657
3.33214	0.6566
3.34286	0.6561
3.35357	0.6557
3.36429	0.6553
3.375	0.6549
3.38571	0.6544
3.39643	0.654
3.40714	0.6536
3.41786	0.6532
3.42857	0.6528
3.43929	0.6524
3.45	0.6519
3.46071	0.6515
3.47143	0.6511
3.48214	0.6507
3.49286	0.6503
3.50357	0.6498
3.51429	0.6495
3.525	0.6491
3.53571	0.6486
3.54643	0.6482
3.55714	0.6478
3.56786	0.6474
3.57857	0.647
3.58929	0.6466
3.6	0.6461
3.61071	0.6458
3.62143	0.6453
3.63214	0.6449
3.64286	0.6445
3.65357	0.6441
3.66429	0.6437
3.675	0.6433
3.68571	0.6429
3.69643	0.6425
3.70714	0.6421
3.71786	0.6417
3.72857	0.6413
3.73929	0.6409
3.75	0.6405
3.76071	0.6401
3.77143	0.6397
3.78214	0.6393
3.79286	0.6389
3.80357	0.6385
3.81429	0.6381
3.825	0.6377
3.83571	0.6373
3.84643	0.6369
3.85714	0.6365
3.86786	0.6361
3.87857	0.6358
3.88929	0.6354
3.9	0.635
3.91071	0.6346
3.92143	0.6342
3.93214	0.6338
3.94286	0.6334
3.95357	0.633
3.96429	0.6326
3.975	0.6323
3.98571	0.6319
3.99643	0.6315
4.00714	0.6311
4.01786	0.6307
4.02857	0.6303
4.03929	0.63
4.05	0.6296
4.06071	0.6292
4.07143	0.6288
4.08214	0.6284
4.09286	0.6281
4.10357	0.6277
4.11429	0.6273
4.125	0.6269
4.13571	0.6266
4.14643	0.6262
4.15714	0.6258
4.16786	0.6254
4.17857	0.6251
4.18929	0.6247
4.2	0.6243
4.21071	0.624
4.22143	0.6236
4.23214	0.6232
4.24286	0.6228
4.25357	0.6225
4.26429	0.6221
4.275	0.6218
4.28571	0.6214
4.29643	0.621
4.30714	0.6206
4.31786	0.6203
4.32857	0.6199
4.33929	0.6196
4.35	0.6192
4.36071	0.6188
4.37143	0.6185
4.38214	0.6181
4.39286	0.6177
4.40357	0.6174
4.41429	0.617
4.425	0.6167
4.43571	0.6163
4.44643	0.616
4.45714	0.6156
4.46786	0.6152
4.47857	0.6149
4.48929	0.6145
4.5	0.6142
4.51071	0.6139
4.52143	0.6135
4.53214	0.6132
4.54286	0.6128
4.55357	0.6125
4.56429	0.6121
4.575	0.6118
4.58571	0.6114
4.59643	0.6111
4.60714	0.6107
4.61786	0.6104
4.62857	0.61
4.63929	0.6097
4.65	0.6093
4.66071	0.609
4.67143	0.6086
4.68214	0.6083
4.69286	0.6079
4.70357	0.6076
4.71429	0.6072
4.725	0.6069
4.73571	0.6065
4.74643	0.6062
4.75714	0.6059
4.76786	0.6055
4.77857	0.6052
4.78929	0.6048
4.8	0.6045
4.81071	0.6042
4.82143	0.6038
4.83214	0.6035
4.84286	0.6031
4.85357	0.6028
4.86429	0.6025
4.875	0.6021
4.88571	0.6018
4.89643	0.6015
4.90714	0.6011
4.91786	0.6008
4.92857	0.6005
4.93929	0.6001
4.95	0.5998
4.96071	0.5994
4.97143	0.5991
4.98214	0.5988
4.99286	0.5984
5.00357	0.5981
5.01429	0.5978
5.025	0.5974
5.03571	0.5971
5.04643	0.5968
5.05714	0.5964
5.06786	0.5961
5.07857	0.5958
5.08929	0.5955
5.1	0.5951
5.11071	0.5948
5.12143	0.5945
5.13214	0.5941
5.14286	0.5938
5.15357	0.5935
5.16429	0.5932
5.175	0.5929
5.18571	0.5926
5.19643	0.5923
5.20714	0.5919
5.21786	0.5916
5.22857	0.5913
5.23929	0.591
5.25	0.5906
5.26071	0.5903
5.27143	0.59
5.28214	0.5897
5.29286	0.5893
5.30357	0.589
5.31429	0.5887
5.325	0.5884
5.33571	0.5881
5.34643	0.5877
5.35714	0.5874
5.36786	0.5871
5.37857	0.5868
5.38929	0.5865
5.4	0.5861
5.41071	0.5858
5.42143	0.5855
5.43214	0.5852
5.44286	0.5849
5.45357	0.5846
5.46429	0.5843
5.475	0.5839
5.48571	0.5836
5.49643	0.5833
5.50714	0.583
5.51786	0.5827
5.52857	0.5824
5.53929	0.5821
5.55	0.5818
5.56071	0.5814
5.57143	0.5811
5.58214	0.5808
5.59286	0.5805
5.60357	0.5802
5.61429	0.5799
5.625	0.5796
5.63571	0.5793
5.64643	0.579
5.65714	0.5786
5.66786	0.5784
5.67857	0.5781
5.68929	0.5777
5.7	0.5774
5.71071	0.5771
5.72143	0.5768
5.73214	0.5765
5.74286	0.5762
5.75357	0.5759
5.76429	0.5756
5.775	0.5753
5.78571	0.575
5.79643	0.5747
5.80714	0.5744
5.81786	0.5741
5.82857	0.5738
5.83929	0.5735
5.85	0.5732
5.86071	0.5729
5.87143	0.5726
5.88214	0.5723
5.89286	0.572
5.90357	0.5717
5.91429	0.5714
5.925	0.5711
5.93571	0.5708
5.94643	0.5705
5.95714	0.5702
5.96786	0.5699
5.97857	0.5696
5.98929	0.5693
6	0.569
6.01071	0.5688
6.02143	0.5684
6.03214	0.5682
6.04286	0.5679
6.05357	0.5676
6.06429	0.5673
6.075	0.567
6.08571	0.5667
6.09643	0.5664
6.10714	0.5661
6.11786	0.5658
6.12857	0.5655
6.13929	0.5652
6.15	0.5649
6.16071	0.5646
6.17143	0.5643
6.18214	0.564
6.19286	0.5637
6.20357	0.5634
6.21429	0.5631
6.225	0.5629
6.23571	0.5626
6.24643	0.5623
6.25714	0.562
6.26786	0.5617
6.27857	0.5614
6.28929	0.5611
6.3	0.5608
6.31071	0.5605
6.32143	0.5602
6.33214	0.56
6.34286	0.5597
6.35357	0.5594
6.36429	0.5591
6.375	0.5589
6.38571	0.5585
6.39643	0.5583
6.40714	0.558
6.41786	0.5577
6.42857	0.5574
6.43929	0.5571
6.45	0.5568
6.46071	0.5566
6.47143	0.5563
6.48214	0.556
6.49286	0.5557
6.50357	0.5554
6.51429	0.5551
6.525	0.5548
6.53571	0.5545
6.54643	0.5542
6.55714	0.5539
6.56786	0.5537
6.57857	0.5534
6.58929	0.5531
6.6	0.5528
6.61071	0.5525
6.62143	0.5523
6.63214	0.552
6.64286	0.5517
6.65357	0.5514
6.66429	0.5511
6.675	0.5509
6.68571	0.5506
6.69643	0.5503
6.70714	0.55
6.71786	0.5497
6.72857	0.5494
6.73929	0.5492
6.75	0.5489
6.76071	0.5486
6.77143	0.5484
6.78214	0.5481
6.79286	0.5478
6.80357	0.5475
6.81429	0.5472
6.825	0.547
6.83571	0.5467
6.84643	0.5465
6.85714	0.5462
6.86786	0.5459
6.87857	0.5456
6.88929	0.5453
6.9	0.5451
6.91071	0.5448
6.92143	0.5445
6.93214	0.5442
6.94286	0.544
6.95357	0.5437
6.96429	0.5434
6.975	0.5432
6.98571	0.5429
6.99643	0.5426
7.00714	0.5423
7.01786	0.5421
7.02857	0.5418
7.03929	0.5415
7.05	0.5413
7.06071	0.541
7.07143	0.5407
7.08214	0.5404
7.09286	0.5402
7.10357	0.5399
7.11429	0.5396
7.125	0.5394
7.13571	0.5391
7.14643	0.5388
7.15714	0.5385
7.16786	0.5383
7.17857	0.538
7.18929	0.5377
7.2	0.5375
7.21071	0.5372
7.22143	0.5369
7.23214	0.5367
7.24286	0.5364
7.25357	0.5361
7.26429	0.5358
7.275	0.5356
7.28571	0.5353
7.29643	0.5351
7.30714	0.5348
7.31786	0.5345
7.32857	0.5343
7.33929	0.534
7.35	0.5338
7.36071	0.5335
7.37143	0.5333
7.38214	0.533
7.39286	0.5327
7.40357	0.5325
7.41429	0.5322
7.425	0.5319
7.43571	0.5317
7.44643	0.5314
7.45714	0.5311
7.46786	0.5309
7.47857	0.5306
7.48929	0.5303
7.5	0.5301
7.51071	0.5298
7.52143	0.5296
7.53214	0.5293
7.54286	0.529
7.55357	0.5288
7.56429	0.5285
7.575	0.5283
7.58571	0.528
7.59643	0.5277
7.60714	0.5275
7.61786	0.5272
7.62857	0.527
7.63929	0.5267
7.65	0.5264
7.66071	0.5261
7.67143	0.5259
7.68214	0.5256
7.69286	0.5254
7.70357	0.5251
7.71429	0.5249
7.725	0.5246
7.73571	0.5244
7.74643	0.5241
7.75714	0.5238
7.76786	0.5236
7.77857	0.5233
7.78929	0.523
7.8	0.5228
7.81071	0.5226
7.82143	0.5223
7.83214	0.522
7.84286	0.5218
7.85357	0.5215
7.86429	0.5213
7.875	0.521
7.88571	0.5208
7.89643	0.5205
7.90714	0.5202
7.91786	0.52
7.92857	0.5197
7.93929	0.5195
7.95	0.5192
7.96071	0.519
7.97143	0.5187
7.98214	0.5184
7.99286	0.5182
8.00357	0.5179
8.01429	0.5177
8.025	0.5174
8.03571	0.5172
8.04643	0.5169
8.05714	0.5167
8.06786	0.5164
8.07857	0.5162
8.08929	0.5159
8.1	0.5156
8.11071	0.5154
8.12143	0.5152
8.13214	0.5149
8.14286	0.5146
8.15357	0.5144
8.16429	0.5142
8.175	0.5139
8.18571	0.5136
8.19643	0.5134
8.20714	0.5131
8.21786	0.5129
8.22857	0.5126
8.23929	0.5124
8.25	0.5121
8.26071	0.5119
8.27143	0.5116
8.28214	0.5114
8.29286	0.5111
8.30357	0.5109
8.31429	0.5106
8.325	0.5104
8.33571	0.5101
8.34643	0.5099
8.35714	0.5096
8.36786	0.5094
8.37857	0.5091
8.38929	0.5089
8.4	0.5086
8.41071	0.5084
8.42143	0.5081
8.43214	0.5079
8.44286	0.5076
8.45357	0.5074
8.46429	0.5072
8.475	0.5069
8.48571	0.5066
8.49643	0.5064
8.50714	0.5062
8.51786	0.5059
8.52857	0.5057
8.53929	0.5054
8.55	0.5051
8.56071	0.5049
8.57143	0.5046
8.58214	0.5044
8.59286	0.5042
8.60357	0.5039
8.61429	0.5037
8.625	0.5035
8.63571	0.5032
8.64643	0.5029
8.65714	0.5027
8.66786	0.5024
8.67857	0.5022
8.68929	0.5019
8.7	0.5017
8.71071	0.5014
8.72143	0.5012
8.73214	0.501
8.74286	0.5007
8.75357	0.5005
8.76429	0.5002
8.775	0.5
8.78571	0.4997
8.79643	0.4995
8.80714	0.4993
8.81786	0.499
8.82857	0.4988
8.83929	0.4985
8.85	0.4983
8.86071	0.498
8.87143	0.4978
8.88214	0.4976
8.89286	0.4973
8.90357	0.4971
8.91429	0.4968
8.925	0.4966
8.93571	0.4964
8.94643	0.4961
8.95714	0.4959
8.96786	0.4957
8.97857	0.4954
8.98929	0.4952
9	0.4949
9.01071	0.4947
9.02143	0.4945
9.03214	0.4942
9.04286	0.494
9.05357	0.4937
9.06429	0.4935
9.075	0.4932
9.08571	0.493
9.09643	0.4928
9.10714	0.4925
9.11786	0.4923
9.12857	0.492
9.13929	0.4918
9.15	0.4915
9.16071	0.4913
9.17143	0.491
9.18214	0.4908
9.19286	0.4906
9.20357	0.4903
9.21429	0.4901
9.225	0.4899
9.23571	0.4896
9.24643	0.4894
9.25714	0.4891
9.26786	0.4889
9.27857	0.4886
9.28929	0.4884
9.3	0.4882
9.31071	0.4879
9.32143	0.4877
9.33214	0.4875
9.34286	0.4872
9.35357	0.487
9.36429	0.4867
9.375	0.4865
9.38571	0.4862
9.39643	0.486
9.40714	0.4858
9.41786	0.4855
9.42857	0.4853
9.43929	0.4851
9.45	0.4848
9.46071	0.4846
9.47143	0.4844
9.48214	0.4841
9.49286	0.4839
9.50357	0.4837
9.51429	0.4834
9.525	0.4832
9.53571	0.4829
9.54643	0.4827
9.55714	0.4825
9.56786	0.4822
9.57857	0.482
9.58929	0.4818
9.6	0.4815
9.61071	0.4813
9.62143	0.481
9.63214	0.4808
9.64286	0.4806
9.65357	0.4803
9.66429	0.4801
9.675	0.4799
9.68571	0.4796
9.69643	0.4794
9.70714	0.4791
9.71786	0.4789
9.72857	0.4787
9.73929	0.4784
9.75	0.4782
9.76071	0.478
9.77143	0.4777
9.78214	0.4775
9.79286	0.4772
9.80357	0.477
9.81429	0.4768
9.825	0.4765
9.83571	0.4763
9.84643	0.4761
9.85714	0.4758
9.86786	0.4756
9.87857	0.4753
9.88929	0.4751
9.9	0.4749
9.91071	0.4747
9.92143	0.4744
9.93214	0.4742
9.94286	0.4739
9.95357	0.4737
9.96429	0.4735
9.975	0.4732
9.98571	0.473
9.99643	0.4727
10.0071	0.4725
10.0179	0.4723
10.0286	0.4721
10.0393	0.4718
10.05	0.4716
10.0607	0.4714
10.0714	0.4711
10.0821	0.4709
10.0929	0.4707
10.1036	0.4704
10.1143	0.4702
10.125	0.47
10.1357	0.4697
10.1464	0.4695
10.1571	0.4693
10.1679	0.469
10.1786	0.4688
10.1893	0.4686
10.2	0.4683
10.2107	0.4681
10.2214	0.4679
10.2321	0.4676
10.2429	0.4674
10.2536	0.4672
10.2643	0.4669
10.275	0.4667
10.2857	0.4665
10.2964	0.4662
10.3071	0.466
10.3179	0.4658
10.3286	0.4655
10.3393	0.4653
10.35	0.4651
10.3607	0.4648
10.3714	0.4646
10.3821	0.4644
10.3929	0.4641
10.4036	0.4639
10.4143	0.4637
10.425	0.4634
10.4357	0.4632
10.4464	0.463
10.4571	0.4627
10.4679	0.4625
10.4786	0.4622
10.4893	0.462
10.5	0.4618
10.5107	0.4616
10.5214	0.4613
10.5321	0.4611
10.5429	0.4609
10.5536	0.4607
10.5643	0.4604
10.575	0.4602
10.5857	0.46
10.5964	0.4597
10.6071	0.4595
10.6179	0.4593
10.6286	0.459
10.6393	0.4588
10.65	0.4586
10.6607	0.4584
10.6714	0.4581
10.6821	0.4579
10.6929	0.4577
10.7036	0.4574
10.7143	0.4572
10.725	0.457
10.7357	0.4568
10.7464	0.4565
10.7571	0.4563
10.7679	0.4561
10.7786	0.4559
10.7893	0.4556
10.8	0.4554
10.8107	0.4552
10.8214	0.455
10.8321	0.4547
10.8429	0.4545
10.8536	0.4543
10.8643	0.454
10.875	0.4538
10.8857	0.4536
10.8964	0.4533
10.9071	0.4531
10.9179	0.4529
10.9286	0.4527
10.9393	0.4524
10.95	0.4522
10.9607	0.4519
10.9714	0.4517
10.9821	0.4515
10.9929	0.4512
11.0036	0.451
11.0143	0.4508
11.025	0.4506
11.0357	0.4503
11.0464	0.4501
11.0571	0.4499
11.0679	0.4497
11.0786	0.4494
11.0893	0.4492
11.1	0.449
11.1107	0.4487
11.1214	0.4485
11.1321	0.4483
11.1429	0.4481
11.1536	0.4478
11.1643	0.4476
11.175	0.4474
11.1857	0.4471
11.1964	0.4469
11.2071	0.4467
11.2179	0.4465
11.2286	0.4462
11.2393	0.446
11.25	0.4458
11.2607	0.4456
11.2714	0.4453
11.2821	0.4451
11.2929	0.4449
11.3036	0.4446
11.3143	0.4444
11.325	0.4442
11.3357	0.4439
11.3464	0.4437
11.3571	0.4435
11.3679	0.4433
11.3786	0.443
11.3893	0.4428
11.4	0.4426
11.4107	0.4423
11.4214	0.4421
11.4321	0.4419
11.4429	0.4417
11.4536	0.4415
11.4643	0.4412
11.475	0.441
11.4857	0.4408
11.4964	0.4405
11.5071	0.4403
11.5179	0.4401
11.5286	0.4398
11.5393	0.4396
11.55	0.4394
11.5607	0.4391
11.5714	0.4389
11.5821	0.4387
11.5929	0.4385
11.6036	0.4382
11.6143	0.438
11.625	0.4378
11.6357	0.4375
11.6464	0.4373
11.6571	0.4371
11.6679	0.4369
11.6786	0.4367
11.6893	0.4364
11.7	0.4362
11.7107	0.436
11.7214	0.4358
11.7321	0.4356
11.7429	0.4353
11.7536	0.4351
11.7643	0.4349
11.775	0.4346
11.7857	0.4344
11.7964	0.4342
11.8071	0.4339
11.8179	0.4337
11.8286	0.4335
11.8393	0.4333
11.85	0.4331
11.8607	0.4328
11.8714	0.4326
11.8821	0.4324
11.8929	0.4321
11.9036	0.4319
11.9143	0.4317
11.925	0.4315
11.9357	0.4312
11.9464	0.431
11.9571	0.4308
11.9679	0.4306
11.9786	0.4303
11.9893	0.4301
12	0.4299
12.0107	0.4296
12.0214	0.4294
12.0321	0.4292
12.0429	0.429
12.0536	0.4287
12.0643	0.4285
12.075	0.4283
12.0857	0.428
12.0964	0.4278
12.1071	0.4276
12.1179	0.4274
12.1286	0.4272
12.1393	0.4269
12.15	0.4267
12.1607	0.4265
12.1714	0.4262
12.1821	0.426
12.1929	0.4258
12.2036	0.4256
12.2143	0.4253
12.225	0.4251
12.2357	0.4249
12.2464	0.4247
12.2571	0.4245
12.2679	0.4242
12.2786	0.424
12.2893	0.4238
12.3	0.4235
12.3107	0.4233
12.3214	0.4231
12.3321	0.4228
12.3429	0.4226
12.3536	0.4224
12.3643	0.4222
12.375	0.4219
12.3857	0.4217
12.3964	0.4215
12.4071	0.4213
12.4179	0.421
12.4286	0.4208
12.4393	0.4206
12.45	0.4204
12.4607	0.4201
12.4714	0.4199
12.4821	0.4197
12.4929	0.4195
12.5036	0.4192
12.5143	0.419
12.525	0.4188
12.5357	0.4186
12.5464	0.4183
12.5571	0.4181
12.5679	0.4179
12.5786	0.4176
12.5893	0.4175
12.6	0.4172
12.6107	0.417
12.6214	0.4168
12.6321	0.4166
12.6429	0.4163
12.6536	0.4161
12.6643	0.4159
12.675	0.4157
12.6857	0.4154
12.6964	0.4152
12.7071	0.415
12.7179	0.4148
12.7286	0.4146
12.7393	0.4143
12.75	0.4141
12.7607	0.4139
12.7714	0.4136
12.7821	0.4134
12.7929	0.4132
12.8036	0.413
12.8143	0.4128
12.825	0.4125
12.8357	0.4123
12.8464	0.4121
12.8571	0.4118
12.8679	0.4116
12.8786	0.4114
12.8893	0.4112
12.9	0.4109
12.9107	0.4107
12.9214	0.4105
12.9321	0.4103
12.9429	0.41
12.9536	0.4098
12.9643	0.4096
12.975	0.4094
12.9857	0.4091
12.9964	0.4089
13.0071	0.4087
13.0179	0.4085
13.0286	0.4082
13.0393	0.408
13.05	0.4078
13.0607	0.4075
13.0714	0.4073
13.0821	0.4071
13.0929	0.4069
13.1036	0.4066
13.1143	0.4064
13.125	0.4062
13.1357	0.406
13.1464	0.4058
13.1571	0.4055
13.1679	0.4053
13.1786	0.4051
13.1893	0.4048
13.2	0.4046
13.2107	0.4044
13.2214	0.4042
13.2321	0.404
13.2429	0.4037
13.2536	0.4035
13.2643	0.4033
13.275	0.4031
13.2857	0.4028
13.2964	0.4026
13.3071	0.4024
13.3179	0.4022
13.3286	0.402
13.3393	0.4017
13.35	0.4015
13.3607	0.4013
13.3714	0.401
13.3821	0.4008
13.3929	0.4006
13.4036	0.4004
13.4143	0.4001
13.425	0.3999
13.4357	0.3997
13.4464	0.3995
13.4571	0.3992
13.4679	0.399
13.4786	0.3988
13.4893	0.3985
13.5	0.3983
13.5107	0.3981
13.5214	0.3978
13.5321	0.3976
13.5429	0.3974
13.5536	0.3971
13.5643	0.3969
13.575	0.3967
13.5857	0.3965
13.5964	0.3963
13.6071	0.3961
13.6179	0.3958
13.6286	0.3956
13.6393	0.3954
13.65	0.3951
13.6607	0.3949
13.6714	0.3947
13.6821	0.3945
13.6929	0.3942
13.7036	0.394
13.7143	0.3938
13.725	0.3936
13.7357	0.3933
13.7464	0.3931
13.7571	0.3929
13.7679	0.3927
13.7786	0.3924
13.7893	0.3922
13.8	0.392
13.8107	0.3918
13.8214	0.3915
13.8321	0.3913
13.8429	0.3911
13.8536	0.3909
13.8643	0.3907
13.875	0.3904
13.8857	0.3902
13.8964	0.39
13.9071	0.3898
13.9179	0.3895
13.9286	0.3893
13.9393	0.3891
13.95	0.3888
13.9607	0.3886
13.9714	0.3884
13.9821	0.3882
13.9929	0.3879
14.0036	0.3877
14.0143	0.3875
14.025	0.3873
14.0357	0.3871
14.0464	0.3868
14.0571	0.3866
14.0679	0.3864
14.0786	0.3862
14.0893	0.3859
14.1	0.3857
14.1107	0.3855
14.1214	0.3852
14.1321	0.385
14.1429	0.3848
14.1536	0.3846
14.1643	0.3843
14.175	0.3841
14.1857	0.3839
14.1964	0.3837
14.2071	0.3834
14.2179	0.3832
14.2286	0.383
14.2393	0.3828
14.25	0.3825
14.2607	0.3823
14.2714	0.3821
14.2821	0.3819
14.2929	0.3816
14.3036	0.3814
14.3143	0.3812
14.325	0.381
14.3357	0.3807
14.3464	0.3805
14.3571	0.3803
14.3679	0.38
14.3786	0.3798
14.3893	0.3796
14.4	0.3794
14.4107	0.3792
14.4214	0.3789
14.4321	0.3787
14.4429	0.3785
14.4536	0.3783
14.4643	0.3781
14.475	0.3779
14.4857	0.3776
14.4964	0.3774
14.5071	0.3772
14.5179	0.377
14.5286	0.3768
14.5393	0.3765
14.55	0.3763
14.5607	0.3761
14.5714	0.3758
14.5821	0.3756
14.5929	0.3754
14.6036	0.3752
14.6143	0.3749
14.625	0.3747
14.6357	0.3745
14.6464	0.3743
14.6571	0.374
14.6679	0.3738
14.6786	0.3736
14.6893	0.3734
14.7	0.3731
14.7107	0.3729
14.7214	0.3727
14.7321	0.3725
14.7429	0.3722
14.7536	0.372
14.7643	0.3718
14.775	0.3716
14.7857	0.3713
14.7964	0.3711
14.8071	0.3709
14.8179	0.3707
14.8286	0.3704
14.8393	0.3702
14.85	0.37
14.8607	0.3697
14.8714	0.3695
14.8821	0.3693
14.8929	0.3691
14.9036	0.3689
14.9143	0.3686
14.925	0.3684
14.9357	0.3682
14.9464	0.3679
14.9571	0.3677
14.9679	0.3675
14.9786	0.3673
14.9893	0.367
15	0.3668
15.0107	0.3666
15.0214	0.3664
15.0321	0.3662
15.0429	0.3659
15.0536	0.3657
15.0643	0.3655
15.075	0.3653
15.0857	0.365
15.0964	0.3648
15.1071	0.3646
15.1179	0.3644
15.1286	0.3641
15.1393	0.3639
15.15	0.3637
15.1607	0.3635
15.1714	0.3632
15.1821	0.363
15.1929	0.3628
15.2036	0.3625
15.2143	0.3623
15.225	0.3621
15.2357	0.3619
15.2464	0.3616
15.2571	0.3614
15.2679	0.3612
15.2786	0.361
15.2893	0.3607
15.3	0.3605
15.3107	0.3603
15.3214	0.3601
15.3321	0.3598
15.3429	0.3596
15.3536	0.3594
15.3643	0.3592
15.375	0.3589
15.3857	0.3587
15.3964	0.3585
15.4071	0.3582
15.4179	0.358
15.4286	0.3578
15.4393	0.3576
15.45	0.3574
15.4607	0.3571
15.4714	0.3569
15.4821	0.3567
15.4929	0.3565
15.5036	0.3562
15.5143	0.356
15.525	0.3558
15.5357	0.3556
15.5464	0.3553
15.5571	0.3551
15.5679	0.3549
15.5786	0.3547
15.5893	0.3544
15.6	0.3542
15.6107	0.354
15.6214	0.3538
15.6321	0.3535
15.6429	0.3533
15.6536	0.3531
15.6643	0.3529
15.675	0.3526
15.6857	0.3524
15.6964	0.3522
15.7071	0.352
15.7179	0.3517
15.7286	0.3515
15.7393	0.3513
15.75	0.3511
15.7607	0.3508
15.7714	0.3506
15.7821	0.3504
15.7929	0.3502
15.8036	0.3499
15.8143	0.3497
15.825	0.3495
15.8357	0.3493
15.8464	0.349
15.8571	0.3488
15.8679	0.3486
15.8786	0.3483
15.8893	0.3481
15.9	0.3479
15.9107	0.3477
15.9214	0.3474
15.9321	0.3472
15.9429	0.347
15.9536	0.3468
15.9643	0.3465
15.975	0.3463
15.9857	0.3461
15.9964	0.3458
16.0071	0.3456
16.0179	0.3454
16.0286	0.3452
16.0393	0.345
16.05	0.3447
16.0607	0.3445
16.0714	0.3443
16.0821	0.3441
16.0929	0.3438
16.1036	0.3436
16.1143	0.3434
16.125	0.3432
16.1357	0.3429
16.1464	0.3427
16.1571	0.3425
16.1679	0.3422
16.1786	0.342
16.1893	0.3418
16.2	0.3416
16.2107	0.3414
16.2214	0.3411
16.2321	0.3409
16.2429	0.3407
16.2536	0.3405
16.2643	0.3402
16.275	0.34
16.2857	0.3398
16.2964	0.3395
16.3071	0.3393
16.3179	0.3391
16.3286	0.3389
16.3393	0.3387
16.35	0.3384
16.3607	0.3382
16.3714	0.338
16.3821	0.3378
16.3929	0.3375
16.4036	0.3374
16.4143	0.3371
16.425	0.3369
16.4357	0.3367
16.4464	0.3364
16.4571	0.3362
16.4679	0.336
16.4786	0.3357
16.4893	0.3355
16.5	0.3353
16.5107	0.3351
16.5214	0.3348
16.5321	0.3346
16.5429	0.3344
16.5536	0.3342
16.5643	0.3339
16.575	0.3337
16.5857	0.3335
16.5964	0.3333
16.6071	0.333
16.6179	0.3328
16.6286	0.3326
16.6393	0.3324
16.65	0.3321
16.6607	0.3319
16.6714	0.3317
16.6821	0.3315
16.6929	0.3312
16.7036	0.331
16.7143	0.3308
16.725	0.3305
16.7357	0.3303
16.7464	0.3301
16.7571	0.3299
16.7679	0.3296
16.7786	0.3294
16.7893	0.3292
16.8	0.329
16.8107	0.3288
16.8214	0.3285
16.8321	0.3283
16.8429	0.3281
16.8536	0.3278
16.8643	0.3276
16.875	0.3274
16.8857	0.3272
16.8964	0.3269
16.9071	0.3267
16.9179	0.3265
16.9286	0.3263
16.9393	0.326
16.95	0.3258
16.9607	0.3256
16.9714	0.3254
16.9821	0.3251
16.9929	0.3249
17.0036	0.3247
17.0143	0.3244
17.025	0.3242
17.0357	0.324
17.0464	0.3238
17.0571	0.3235
17.0679	0.3233
17.0786	0.3231
17.0893	0.3229
17.1	0.3227
17.1107	0.3224
17.1214	0.3222
17.1321	0.322
17.1429	0.3217
17.1536	0.3215
17.1643	0.3213
17.175	0.321
17.1857	0.3208
17.1964	0.3206
17.2071	0.3204
17.2179	0.3201
17.2286	0.3199
17.2393	0.3197
17.25	0.3194
17.2607	0.3192
17.2714	0.319
17.2821	0.3187
17.2929	0.3185
17.3036	0.3183
17.3143	0.3181
17.325	0.3178
17.3357	0.3176
17.3464	0.3174
17.3571	0.3172
17.3679	0.3169
17.3786	0.3167
17.3893	0.3165
17.4	0.3163
17.4107	0.3161
17.4214	0.3158
17.4321	0.3156
17.4429	0.3154
17.4536	0.3152
17.4643	0.3149
17.475	0.3147
17.4857	0.3145
17.4964	0.3142
17.5071	0.314
17.5179	0.3138
17.5286	0.3135
17.5393	0.3133
17.55	0.3131
17.5607	0.3129
17.5714	0.3127
17.5821	0.3124
17.5929	0.3122
17.6036	0.312
17.6143	0.3118
17.625	0.3115
17.6357	0.3113
17.6464	0.3111
17.6571	0.3108
17.6679	0.3106
17.6786	0.3104
17.6893	0.3102
17.7	0.3099
17.7107	0.3097
17.7214	0.3095
17.7321	0.3093
17.7429	0.309
17.7536	0.3088
17.7643	0.3086
17.775	0.3083
17.7857	0.3081
17.7964	0.3079
17.8071	0.3077
17.8179	0.3075
17.8286	0.3072
17.8393	0.307
17.85	0.3068
17.8607	0.3066
17.8714	0.3063
17.8821	0.3061
17.8929	0.3059
17.9036	0.3056
17.9143	0.3054
17.925	0.3052
17.9357	0.305
17.9464	0.3047
17.9571	0.3045
17.9679	0.3043
17.9786	0.3041
17.9893	0.3038
18	0.3036
18.0107	0.3034
18.0214	0.3031
18.0321	0.3029
18.0429	0.3027
18.0536	0.3025
18.0643	0.3023
18.075	0.302
18.0857	0.3018
18.0964	0.3016
18.1071	0.3013
18.1179	0.3011
18.1286	0.3009
18.1393	0.3007
18.15	0.3004
18.1607	0.3002
18.1714	0.3
18.1821	0.2998
18.1929	0.2996
18.2036	0.2993
18.2143	0.2991
18.225	0.2989
18.2357	0.2987
18.2464	0.2984
18.2571	0.2982
18.2679	0.298
18.2786	0.2978
18.2893	0.2975
18.3	0.2973
18.3107	0.2971
18.3214	0.2969
18.3321	0.2966
18.3429	0.2964
18.3536	0.2962
18.3643	0.296
18.375	0.2957
18.3857	0.2955
18.3964	0.2952
18.4071	0.295
18.4179	0.2948
18.4286	0.2946
18.4393	0.2944
18.45	0.2941
18.4607	0.2939
18.4714	0.2937
18.4821	0.2935
18.4929	0.2932
18.5036	0.293
18.5143	0.2928
18.525	0.2926
18.5357	0.2923
18.5464	0.2921
18.5571	0.2919
18.5679	0.2916
18.5786	0.2914
18.5893	0.2912
18.6	0.291
18.6107	0.2907
18.6214	0.2905
18.6321	0.2903
18.6429	0.2901
18.6536	0.2898
18.6643	0.2896
18.675	0.2894
18.6857	0.2891
18.6964	0.2889
18.7071	0.2887
18.7179	0.2885
18.7286	0.2883
18.7393	0.288
18.75	0.2878
18.7607	0.2876
18.7714	0.2874
18.7821	0.2871
18.7929	0.2869
18.8036	0.2867
18.8143	0.2864
18.825	0.2862
18.8357	0.286
18.8464	0.2858
18.8571	0.2855
18.8679	0.2853
18.8786	0.2851
18.8893	0.2849
18.9	0.2846
18.9107	0.2844
18.9214	0.2841
18.9321	0.2839
18.9429	0.2837
18.9536	0.2835
18.9643	0.2832
18.975	0.283
18.9857	0.2828
18.9964	0.2826
19.0071	0.2823
19.0179	0.2821
19.0286	0.2819
19.0393	0.2817
19.05	0.2814
19.0607	0.2812
19.0714	0.281
19.0821	0.2808
19.0929	0.2805
19.1036	0.2803
19.1143	0.2801
19.125	0.2799
19.1357	0.2796
19.1464	0.2794
19.1571	0.2792
19.1679	0.279
19.1786	0.2788
19.1893	0.2785
19.2	0.2783
19.2107	0.2781
19.2214	0.2779
19.2321	0.2776
19.2429	0.2774
19.2536	0.2772
19.2643	0.277
19.275	0.2768
19.2857	0.2765
19.2964	0.2763
19.3071	0.2761
19.3179	0.2758
19.3286	0.2756
19.3393	0.2754
19.35	0.2752
19.3607	0.2749
19.3714	0.2747
19.3821	0.2745
19.3929	0.2743
19.4036	0.274
19.4143	0.2738
19.425	0.2736
19.4357	0.2734
19.4464	0.2731
19.4571	0.2729
19.4679	0.2727
19.4786	0.2724
19.4893	0.2722
19.5	0.272
19.5107	0.2718
19.5214	0.2716
19.5321	0.2713
19.5429	0.2711
19.5536	0.2709
19.5643	0.2706
19.575	0.2704
19.5857	0.2702
19.5964	0.2699
19.6071	0.2697
19.6179	0.2695
19.6286	0.2693
19.6393	0.269
19.65	0.2688
19.6607	0.2686
19.6714	0.2684
19.6821	0.2681
19.6929	0.2679
19.7036	0.2677
19.7143	0.2675
19.725	0.2672
19.7357	0.267
19.7464	0.2668
19.7571	0.2665
19.7679	0.2663
19.7786	0.2661
19.7893	0.2659
19.8	0.2657
19.8107	0.2654
19.8214	0.2652
19.8321	0.265
19.8429	0.2647
19.8536	0.2645
19.8643	0.2643
19.875	0.264
19.8857	0.2638
19.8964	0.2636
19.9071	0.2634
19.9179	0.2632
19.9286	0.2629
19.9393	0.2627
19.95	0.2625
19.9607	0.2622
19.9714	0.262
19.9821	0.2618
19.9929	0.2615
20.0036	0.2613
20.0143	0.2611
20.025	0.2609
20.0357	0.2607
20.0464	0.2604
20.0571	0.2602
20.0679	0.26
20.0786	0.2598
20.0893	0.2595
20.1	0.2593
20.1107	0.2591
20.1214	0.2589
20.1321	0.2587
20.1429	0.2584
20.1536	0.2582
20.1643	0.258
20.175	0.2578
20.1857	0.2576
20.1964	0.2573
20.2071	0.2571
20.2179	0.2569
20.2286	0.2566
20.2393	0.2564
20.25	0.2562
20.2607	0.256
20.2714	0.2557
20.2821	0.2555
20.2929	0.2552
20.3036	0.255
20.3143	0.2548
20.325	0.2546
20.3357	0.2544
20.3464	0.2541
20.3571	0.2539
20.3679	0.2537
20.3786	0.2534
20.3893	0.2532
20.4	0.253
20.4107	0.2528
20.4214	0.2526
20.4321	0.2523
20.4429	0.2521
20.4536	0.2519
20.4643	0.2516
20.475	0.2514
20.4857	0.2512
20.4964	0.251
20.5071	0.2507
20.5179	0.2505
20.5286	0.2503
20.5393	0.2501
20.55	0.2498
20.5607	0.2496
20.5714	0.2494
20.5821	0.2491
20.5929	0.2489
20.6036	0.2487
20.6143	0.2485
20.625	0.2482
20.6357	0.248
20.6464	0.2478
20.6571	0.2476
20.6679	0.2473
20.6786	0.2471
20.6893	0.2469
20.7	0.2467
20.7107	0.2465
20.7214	0.2462
20.7321	0.246
20.7429	0.2458
20.7536	0.2455
20.7643	0.2453
20.775	0.2451
20.7857	0.2448
20.7964	0.2446
20.8071	0.2444
20.8179	0.2442
20.8286	0.244
20.8393	0.2437
20.85	0.2435
20.8607	0.2433
20.8714	0.243
20.8821	0.2428
20.8929	0.2426
20.9036	0.2423
20.9143	0.2421
20.925	0.2419
20.9357	0.2417
20.9464	0.2415
20.9571	0.2412
20.9679	0.241
20.9786	0.2407
20.9893	0.2405
21	0.2403
21.0107	0.2401
21.0214	0.2398
21.0321	0.2396
21.0429	0.2394
21.0536	0.2392
21.0643	0.2389
21.075	0.2387
21.0857	0.2385
21.0964	0.2382
21.1071	0.238
21.1179	0.2378
21.1286	0.2375
21.1393	0.2373
21.15	0.2371
21.1607	0.2369
21.1714	0.2367
21.1821	0.2364
21.1929	0.2362
21.2036	0.236
21.2143	0.2357
21.225	0.2355
21.2357	0.2353
21.2464	0.235
21.2571	0.2348
21.2679	0.2346
21.2786	0.2344
21.2893	0.2342
21.3	0.234
21.3107	0.2338
21.3214	0.2335
21.3321	0.2333
21.3429	0.2331
21.3536	0.2328
21.3643	0.2326
21.375	0.2324
21.3857	0.2321
21.3964	0.2319
21.4071	0.2317
[truncated: 1,036 more rows]

## Sheet: CH_I=0.0017857142857142859
t	U
0	0.0002513
0.0178571	0.04642
0.0357143	0.05606
0.0535714	0.06291
0.0714286	0.06855
0.0892857	0.07355
0.107143	0.07807
0.125	0.0822
0.142857	0.08608
0.160714	0.08971
0.178571	0.0931
0.196429	0.09636
0.214286	0.09945
0.232143	0.1024
0.25	0.1052
0.267857	0.108
0.285714	0.1106
0.303571	0.1132
0.321429	0.1157
0.339286	0.1182
0.357143	0.1206
0.375	0.123
0.392857	0.1253
0.410714	0.1275
0.428571	0.1298
0.446429	0.1319
0.464286	0.134
0.482143	0.1361
0.5	0.1381
0.517857	0.1402
0.535714	0.1421
0.553571	0.1439
0.571429	0.1458
0.589286	0.1477
0.607143	0.1495
0.625	0.1513
0.642857	0.1531
0.660714	0.1548
0.678571	0.1565
0.696429	0.1582
0.714286	0.1599
0.732143	0.1615
0.75	0.1632
0.767857	0.1648
0.785714	0.1664
0.803571	0.1679
0.821429	0.1695
0.839286	0.171
0.857143	0.1725
0.875	0.174
0.892857	0.1755
0.910714	0.1769
0.928571	0.1783
0.946429	0.1798
0.964286	0.1812
0.982143	0.1825
1	0.1839
1.01786	0.1853
1.03571	0.1866
1.05357	0.188
1.07143	0.1893
1.08929	0.1906
1.10714	0.1919
1.125	0.1932
1.14286	0.1945
1.16071	0.1957
1.17857	0.197
1.19643	0.1983
1.21429	0.1995
1.23214	0.2007
1.25	0.2019
1.26786	0.2031
1.28571	0.2043
1.30357	0.2055
1.32143	0.2067
1.33929	0.2079
1.35714	0.209
1.375	0.2102
1.39286	0.2113
1.41071	0.2125
1.42857	0.2136
1.44643	0.2147
1.46429	0.2158
1.48214	0.217
1.5	0.2181
1.51786	0.2191
1.53571	0.2202
1.55357	0.2213
1.57143	0.2223
1.58929	0.2234
1.60714	0.2244
1.625	0.2255
1.64286	0.2265
1.66071	0.2276
1.67857	0.2286
1.69643	0.2296
1.71429	0.2306
1.73214	0.2317
1.75	0.2327
1.76786	0.2337
1.78571	0.2346
1.80357	0.2356
1.82143	0.2366
1.83929	0.2376
1.85714	0.2385
1.875	0.2395
1.89286	0.2405
1.91071	0.2415
1.92857	0.2424
1.94643	0.2434
1.96429	0.2443
1.98214	0.2453
2	0.2462
2.01786	0.2471
2.03571	0.248
2.05357	0.249
2.07143	0.2499
2.08929	0.2508
2.10714	0.2517
2.125	0.2526
2.14286	0.2535
2.16071	0.2544
2.17857	0.2553
2.19643	0.2562
2.21429	0.2571
2.23214	0.2579
2.25	0.2588
2.26786	0.2597
2.28571	0.2605
2.30357	0.2613
2.32143	0.2622
2.33929	0.2631
2.35714	0.2639
2.375	0.2648
2.39286	0.2656
2.41071	0.2664
2.42857	0.2673
2.44643	0.2681
2.46429	0.269
2.48214	0.2698
2.5	0.2706
2.51786	0.2714
2.53571	0.2722
2.55357	0.2731
2.57143	0.2739
2.58929	0.2747
2.60714	0.2755
2.625	0.2763
2.64286	0.2771
2.66071	0.2779
2.67857	0.2787
2.69643	0.2794
2.71429	0.2802
2.73214	0.281
2.75	0.2818
2.76786	0.2826
2.78571	0.2833
2.80357	0.2841
2.82143	0.2849
2.83929	0.2857
2.85714	0.2864
2.875	0.2872
2.89286	0.288
2.91071	0.2887
2.92857	0.2895
2.94643	0.2902
2.96429	0.291
2.98214	0.2917
3	0.2925
3.01786	0.2932
3.03571	0.294
3.05357	0.2947
3.07143	0.2955
3.08929	0.2962
3.10714	0.297
3.125	0.2977
3.14286	0.2984
3.16071	0.2991
3.17857	0.2998
3.19643	0.3006
3.21429	0.3013
3.23214	0.302
3.25	0.3027
3.26786	0.3034
3.28571	0.3041
3.30357	0.3048
3.32143	0.3056
3.33929	0.3063
3.35714	0.307
3.375	0.3077
3.39286	0.3084
3.41071	0.3091
3.42857	0.3098
3.44643	0.3105
3.46429	0.3112
3.48214	0.3119
3.5	0.3126
3.51786	0.3133
3.53571	0.314
3.55357	0.3147
3.57143	0.3154
3.58929	0.316
3.60714	0.3167
3.625	0.3174
3.64286	0.3181
3.66071	0.3188
3.67857	0.3194
3.69643	0.3201
3.71429	0.3208
3.73214	0.3215
3.75	0.3222
3.76786	0.3228
3.78571	0.3235
3.80357	0.3242
3.82143	0.3248
3.83929	0.3255
3.85714	0.3262
3.875	0.3268
3.89286	0.3275
3.91071	0.3282
3.92857	0.3288
3.94643	0.3295
3.96429	0.3301
3.98214	0.3308
4	0.3314
4.01786	0.3321
4.03571	0.3327
4.05357	0.3334
4.07143	0.3341
4.08929	0.3347
4.10714	0.3353
4.125	0.336
4.14286	0.3366
4.16071	0.3373
4.17857	0.3379
4.19643	0.3385
4.21429	0.3391
4.23214	0.3398
4.25	0.3404
4.26786	0.341
4.28571	0.3417
4.30357	0.3423
4.32143	0.3429
4.33929	0.3435
4.35714	0.3442
4.375	0.3448
4.39286	0.3454
4.41071	0.3461
4.42857	0.3467
4.44643	0.3473
4.46429	0.3479
4.48214	0.3486
4.5	0.3492
4.51786	0.3498
4.53571	0.3504
4.55357	0.3511
4.57143	0.3517
4.58929	0.3523
4.60714	0.3529
4.625	0.3535
4.64286	0.3541
4.66071	0.3548
4.67857	0.3554
4.69643	0.356
4.71429	0.3566
4.73214	0.3572
4.75	0.3578
4.76786	0.3584
4.78571	0.359
4.80357	0.3596
4.82143	0.3602
4.83929	0.3608
4.85714	0.3614
4.875	0.362
4.89286	0.3626
4.91071	0.3632
4.92857	0.3638
4.94643	0.3645
4.96429	0.3651
4.98214	0.3656
5	0.3662
5.01786	0.3668
5.03571	0.3674
5.05357	0.368
5.07143	0.3686
5.08929	0.3692
5.10714	0.3698
5.125	0.3704
5.14286	0.371
5.16071	0.3716
5.17857	0.3722
5.19643	0.3728
5.21429	0.3734
5.23214	0.3739
5.25	0.3746
5.26786	0.3751
5.28571	0.3757
5.30357	0.3763
5.32143	0.3769
5.33929	0.3775
5.35714	0.378
5.375	0.3786
5.39286	0.3792
5.41071	0.3797
5.42857	0.3803
5.44643	0.3809
5.46429	0.3815
5.48214	0.3821
5.5	0.3827
5.51786	0.3832
5.53571	0.3838
5.55357	0.3844
5.57143	0.385
5.58929	0.3856
5.60714	0.3861
5.625	0.3867
5.64286	0.3873
5.66071	0.3878
5.67857	0.3884
5.69643	0.389
5.71429	0.3896
5.73214	0.3902
5.75	0.3907
5.76786	0.3913
5.78571	0.3918
5.80357	0.3924
5.82143	0.393
5.83929	0.3936
5.85714	0.3941
5.875	0.3947
5.89286	0.3953
5.91071	0.3958
5.92857	0.3964
5.94643	0.397
5.96429	0.3975
5.98214	0.3981
6	0.3987
6.01786	0.3993
6.03571	0.3999
6.05357	0.4004
6.07143	0.401
6.08929	0.4016
6.10714	0.4021
6.125	0.4027
6.14286	0.4032
6.16071	0.4038
6.17857	0.4043
6.19643	0.4049
6.21429	0.4055
6.23214	0.406
6.25	0.4066
6.26786	0.4071
6.28571	0.4077
6.30357	0.4083
6.32143	0.4088
6.33929	0.4094
6.35714	0.4099
6.375	0.4105
6.39286	0.4111
6.41071	0.4116
6.42857	0.4122
6.44643	0.4127
6.46429	0.4133
6.48214	0.4139
6.5	0.4144
6.51786	0.415
6.53571	0.4155
6.55357	0.416
6.57143	0.4166
6.58929	0.4171
6.60714	0.4177
6.625	0.4182
6.64286	0.4188
6.66071	0.4193
6.67857	0.4199
6.69643	0.4204
6.71429	0.421
6.73214	0.4215
6.75	0.4221
6.76786	0.4226
6.78571	0.4232
6.80357	0.4237
6.82143	0.4243
6.83929	0.4248
6.85714	0.4254
6.875	0.4259
6.89286	0.4265
6.91071	0.427
6.92857	0.4276
6.94643	0.4281
6.96429	0.4287
6.98214	0.4292
7	0.4298
7.01786	0.4303
7.03571	0.4309
7.05357	0.4314
7.07143	0.432
7.08929	0.4325
7.10714	0.4331
7.125	0.4336
7.14286	0.4341
7.16071	0.4347
7.17857	0.4352
7.19643	0.4358
7.21429	0.4363
7.23214	0.4369
7.25	0.4374
7.26786	0.4379
7.28571	0.4385
7.30357	0.439
7.32143	0.4395
7.33929	0.4401
7.35714	0.4406
7.375	0.4412
7.39286	0.4417
7.41071	0.4423
7.42857	0.4428
7.44643	0.4434
7.46429	0.4439
7.48214	0.4445
7.5	0.445
7.51786	0.4455
7.53571	0.4461
7.55357	0.4466
7.57143	0.4471
7.58929	0.4477
7.60714	0.4482
7.625	0.4488
7.64286	0.4493
7.66071	0.4499
7.67857	0.4504
7.69643	0.4509
7.71429	0.4515
7.73214	0.452
7.75	0.4526
7.76786	0.4531
7.78571	0.4536
7.80357	0.4542
7.82143	0.4547
7.83929	0.4553
7.85714	0.4558
7.875	0.4563
7.89286	0.4568
7.91071	0.4573
7.92857	0.4579
7.94643	0.4584
7.96429	0.459
7.98214	0.4595
8	0.46
8.01786	0.4606
8.03571	0.4611
8.05357	0.4616
8.07143	0.4622
8.08929	0.4627
8.10714	0.4633
8.125	0.4638
8.14286	0.4643
8.16071	0.4649
8.17857	0.4654
8.19643	0.4659
8.21429	0.4665
8.23214	0.467
8.25	0.4675
8.26786	0.4681
8.28571	0.4686
8.30357	0.4692
8.32143	0.4697
8.33929	0.4702
8.35714	0.4708
8.375	0.4713
8.39286	0.4718
8.41071	0.4723
8.42857	0.4729
8.44643	0.4734
8.46429	0.474
8.48214	0.4745
8.5	0.475
8.51786	0.4755
8.53571	0.4761
8.55357	0.4766
8.57143	0.4772
8.58929	0.4777
8.60714	0.4783
8.625	0.4788
8.64286	0.4793
8.66071	0.4799
8.67857	0.4804
8.69643	0.4809
8.71429	0.4815
8.73214	0.482
8.75	0.4825
8.76786	0.4831
8.78571	0.4836
8.80357	0.4841
8.82143	0.4847
8.83929	0.4852
8.85714	0.4857
8.875	0.4863
8.89286	0.4868
8.91071	0.4873
8.92857	0.4879
8.94643	0.4884
8.96429	0.4889
8.98214	0.4895
9	0.49
9.01786	0.4905
9.03571	0.491
9.05357	0.4916
9.07143	0.4921
9.08929	0.4927
9.10714	0.4932
9.125	0.4937
9.14286	0.4943
9.16071	0.4948
9.17857	0.4953
9.19643	0.4958
9.21429	0.4963
9.23214	0.4969
9.25	0.4974
9.26786	0.4979
9.28571	0.4985
9.30357	0.499
9.32143	0.4995
9.33929	0.5
9.35714	0.5006
9.375	0.5011
9.39286	0.5017
9.41071	0.5022
9.42857	0.5027
9.44643	0.5033
9.46429	0.5038
9.48214	0.5043
9.5	0.5048
9.51786	0.5054
9.53571	0.5059
9.55357	0.5065
9.57143	0.507
9.58929	0.5075
9.60714	0.508
9.625	0.5086
9.64286	0.5091
9.66071	0.5096
9.67857	0.5101
9.69643	0.5107
9.71429	0.5112
9.73214	0.5118
9.75	0.5123
9.76786	0.5128
9.78571	0.5133
9.80357	0.5139
9.82143	0.5144
9.83929	0.5149
9.85714	0.5155
9.875	0.516
9.89286	0.5165
9.91071	0.517
9.92857	0.5176
9.94643	0.5181
9.96429	0.5186
9.98214	0.5192
10	0.5197
10.0179	0.5202
10.0357	0.5208
10.0536	0.5213
10.0714	0.5219
10.0893	0.5224
10.1071	0.5229
10.125	0.5235
10.1429	0.524
10.1607	0.5245
10.1786	0.525
10.1964	0.5256
10.2143	0.5261
10.2321	0.5266
10.25	0.5272
10.2679	0.5277
10.2857	0.5283
10.3036	0.5288
10.3214	0.5293
10.3393	0.5298
10.3571	0.5304
10.375	0.5309
10.3929	0.5314
10.4107	0.532
10.4286	0.5325
10.4464	0.533
10.4643	0.5336
10.4821	0.5341
10.5	0.5346
10.5179	0.5351
10.5357	0.5356
10.5536	0.5361
10.5714	0.5367
10.5893	0.5372
10.6071	0.5378
10.625	0.5383
10.6429	0.5388
10.6607	0.5393
10.6786	0.5399
10.6964	0.5404
10.7143	0.541
10.7321	0.5415
10.75	0.542
10.7679	0.5425
10.7857	0.5431
10.8036	0.5436
10.8214	0.5442
10.8393	0.5447
10.8571	0.5452
10.875	0.5458
10.8929	0.5463
10.9107	0.5468
10.9286	0.5473
10.9464	0.5479
10.9643	0.5484
10.9821	0.5489
11	0.5495
11.0179	0.55
11.0357	0.5505
11.0536	0.5511
11.0714	0.5516
11.0893	0.5521
11.1071	0.5527
11.125	0.5532
11.1429	0.5537
11.1607	0.5543
11.1786	0.5548
11.1964	0.5554
11.2143	0.5559
11.2321	0.5565
11.25	0.557
11.2679	0.5575
11.2857	0.5581
11.3036	0.5586
11.3214	0.5591
11.3393	0.5597
11.3571	0.5602
11.375	0.5607
11.3929	0.5612
11.4107	0.5618
11.4286	0.5623
11.4464	0.5628
11.4643	0.5634
11.4821	0.5639
11.5	0.5644
11.5179	0.565
11.5357	0.5655
11.5536	0.5661
11.5714	0.5666
11.5893	0.5671
11.6071	0.5677
11.625	0.5682
11.6429	0.5687
11.6607	0.5693
11.6786	0.5698
11.6964	0.5704
11.7143	0.5709
11.7321	0.5714
11.75	0.572
11.7679	0.5725
11.7857	0.573
11.8036	0.5736
11.8214	0.5741
11.8393	0.5746
11.8571	0.5751
11.875	0.5757
11.8929	0.5762
11.9107	0.5767
11.9286	0.5772
11.9464	0.5778
11.9643	0.5783
11.9821	0.5789
12	0.5794
12.0179	0.5799
12.0357	0.5805
12.0536	0.581
12.0714	0.5815
12.0893	0.5821
12.1071	0.5826
12.125	0.5832
12.1429	0.5837
12.1607	0.5842
12.1786	0.5847
12.1964	0.5853
12.2143	0.5859
12.2321	0.5864
12.25	0.5869
12.2679	0.5875
12.2857	0.588
12.3036	0.5885
12.3214	0.5891
12.3393	0.5896
12.3571	0.5902
12.375	0.5907
12.3929	0.5912
12.4107	0.5918
12.4286	0.5923
12.4464	0.5929
12.4643	0.5934
12.4821	0.5939
12.5	0.5944
12.5179	0.595
12.5357	0.5955
12.5536	0.596
12.5714	0.5966
12.5893	0.5971
12.6071	0.5976
12.625	0.5982
12.6429	0.5987
12.6607	0.5992
12.6786	0.5998
12.6964	0.6004
12.7143	0.6009
12.7321	0.6014
12.75	0.602
12.7679	0.6025
12.7857	0.603
12.8036	0.6036
12.8214	0.6041
12.8393	0.6047
12.8571	0.6052
12.875	0.6058
12.8929	0.6063
12.9107	0.6068
12.9286	0.6074
12.9464	0.6079
12.9643	0.6084
12.9821	0.609
13	0.6095
13.0179	0.6101
13.0357	0.6106
13.0536	0.6111
13.0714	0.6117
13.0893	0.6122
13.1071	0.6128
13.125	0.6133
13.1429	0.6138
13.1607	0.6144
13.1786	0.6149
13.1964	0.6154
13.2143	0.616
13.2321	0.6165
13.25	0.6171
13.2679	0.6176
13.2857	0.6181
13.3036	0.6187
13.3214	0.6192
13.3393	0.6198
13.3571	0.6203
13.375	0.6209
13.3929	0.6214
13.4107	0.622
13.4286	0.6225
13.4464	0.623
13.4643	0.6236
13.4821	0.6241
13.5	0.6247
13.5179	0.6252
13.5357	0.6258
13.5536	0.6263
13.5714	0.6268
13.5893	0.6274
13.6071	0.6279
13.625	0.6284
13.6429	0.629
13.6607	0.6296
13.6786	0.6301
13.6964	0.6306
13.7143	0.6312
13.7321	0.6317
13.75	0.6323
13.7679	0.6328
13.7857	0.6334
13.8036	0.6339
13.8214	0.6345
13.8393	0.635
13.8571	0.6355
13.875	0.6361
13.8929	0.6367
13.9107	0.6372
13.9286	0.6377
13.9464	0.6383
13.9643	0.6388
13.9821	0.6394
14	0.6399
14.0179	0.6405
14.0357	0.641
14.0536	0.6416
14.0714	0.6421
14.0893	0.6427
14.1071	0.6432
14.125	0.6438
14.1429	0.6443
14.1607	0.6448
14.1786	0.6454
14.1964	0.6459
14.2143	0.6465
14.2321	0.647
14.25	0.6476
14.2679	0.6481
14.2857	0.6487
14.3036	0.6492
14.3214	0.6498
14.3393	0.6503
14.3571	0.6509
14.375	0.6514
14.3929	0.6519
14.4107	0.6525
14.4286	0.653
14.4464	0.6535
14.4643	0.6541
14.4821	0.6546
14.5	0.6552
14.5179	0.6557
14.5357	0.6563
14.5536	0.6568
14.5714	0.6573
14.5893	0.6579
14.6071	0.6584
14.625	0.659
14.6429	0.6596
14.6607	0.6601
14.6786	0.6606
14.6964	0.6612
14.7143	0.6617
14.7321	0.6623
14.75	0.6628
14.7679	0.6634
14.7857	0.6639
14.8036	0.6645
14.8214	0.665
14.8393	0.6656
14.8571	0.6661
14.875	0.6667
14.8929	0.6672
14.9107	0.6678
14.9286	0.6683
14.9464	0.6689
14.9643	0.6694
14.9821	0.67
15	0.6705
15.0179	0.6711
15.0357	0.6716
15.0536	0.6722
15.0714	0.6727
15.0893	0.6732
15.1071	0.6738
15.125	0.6744
15.1429	0.6749
15.1607	0.6755
15.1786	0.676
15.1964	0.6766
15.2143	0.6771
15.2321	0.6777
15.25	0.6782
15.2679	0.6788
15.2857	0.6793
15.3036	0.6799
15.3214	0.6804
15.3393	0.681
15.3571	0.6815
15.375	0.6821
15.3929	0.6826
15.4107	0.6832
15.4286	0.6837
15.4464	0.6843
15.4643	0.6848
15.4821	0.6854
15.5	0.6859
15.5179	0.6865
15.5357	0.687
15.5536	0.6875
15.5714	0.6881
15.5893	0.6887
15.6071	0.6892
15.625	0.6898
15.6429	0.6903
15.6607	0.6909
15.6786	0.6914
15.6964	0.692
15.7143	0.6925
15.7321	0.693
15.75	0.6936
15.7679	0.6941
15.7857	0.6947
15.8036	0.6952
15.8214	0.6958
15.8393	0.6963
15.8571	0.6969
15.875	0.6974
15.8929	0.698
15.9107	0.6986
15.9286	0.6991
15.9464	0.6997
15.9643	0.7002
15.9821	0.7008
16	0.7013
16.0179	0.7019
16.0357	0.7024
16.0536	0.703
16.0714	0.7035
16.0893	0.7041
16.1071	0.7046
16.125	0.7052
16.1429	0.7057
16.1607	0.7063
16.1786	0.7068
16.1964	0.7074
16.2143	0.7079
16.2321	0.7085
16.25	0.709
16.2679	0.7096
16.2857	0.7101
16.3036	0.7107
16.3214	0.7112
16.3393	0.7118
16.3571	0.7124
16.375	0.7129
16.3929	0.7135
16.4107	0.7141
16.4286	0.7146
16.4464	0.7152
16.4643	0.7157
16.4821	0.7163
16.5	0.7168
16.5179	0.7174
16.5357	0.7179
16.5536	0.7185
16.5714	0.719
16.5893	0.7196
16.6071	0.7201
16.625	0.7207
16.6429	0.7212
16.6607	0.7218
16.6786	0.7223
16.6964	0.7229
16.7143	0.7235
16.7321	0.724
16.75	0.7245
16.7679	0.7251
16.7857	0.7257
16.8036	0.7262
16.8214	0.7268
16.8393	0.7273
16.8571	0.7279
16.875	0.7284
16.8929	0.729
16.9107	0.7295
16.9286	0.7301
16.9464	0.7306
16.9643	0.7312
16.9821	0.7317
17	0.7323
17.0179	0.7328
17.0357	0.7334
17.0536	0.7339
17.0714	0.7345
17.0893	0.735
17.1071	0.7356
17.125	0.7361
17.1429	0.7367
17.1607	0.7372
17.1786	0.7378
17.1964	0.7384
17.2143	0.7389
17.2321	0.7395
17.25	0.74
17.2679	0.7406
17.2857	0.7411
17.3036	0.7417
17.3214	0.7422
17.3393	0.7428
17.3571	0.7433
17.375	0.7439
17.3929	0.7444
17.4107	0.745
17.4286	0.7456
17.4464	0.7461
17.4643	0.7467
17.4821	0.7472
17.5	0.7478
17.5179	0.7483
17.5357	0.7489
17.5536	0.7495
17.5714	0.75
17.5893	0.7506
17.6071	0.7511
17.625	0.7516
17.6429	0.7522
17.6607	0.7527
17.6786	0.7533
17.6964	0.7538
17.7143	0.7544
17.7321	0.7549
17.75	0.7555
17.7679	0.7561
17.7857	0.7566
17.8036	0.7572
17.8214	0.7577
17.8393	0.7583
17.8571	0.7589
17.875	0.7594
17.8929	0.76
17.9107	0.7605
17.9286	0.7611
17.9464	0.7616
17.9643	0.7622
17.9821	0.7627
18	0.7633
18.0179	0.7638
18.0357	0.7644
18.0536	0.765
18.0714	0.7655
18.0893	0.766
18.1071	0.7666
18.125	0.7672
18.1429	0.7677
18.1607	0.7683
18.1786	0.7688
18.1964	0.7694
18.2143	0.7699
18.2321	0.7705
18.25	0.771
18.2679	0.7716
18.2857	0.7721
18.3036	0.7727
18.3214	0.7732
18.3393	0.7738
18.3571	0.7743
18.375	0.7749
18.3929	0.7754
18.4107	0.776
18.4286	0.7765
18.4464	0.7771
18.4643	0.7777
18.4821	0.7782
18.5	0.7787
18.5179	0.7793
18.5357	0.7799
18.5536	0.7804
18.5714	0.781
18.5893	0.7815
18.6071	0.7821
18.625	0.7826
18.6429	0.7832
18.6607	0.7837
18.6786	0.7843
18.6964	0.7848
18.7143	0.7854
18.7321	0.7859
18.75	0.7865
18.7679	0.7871
18.7857	0.7876
18.8036	0.7881
18.8214	0.7887
18.8393	0.7893
18.8571	0.7898
18.875	0.7904
18.8929	0.791
18.9107	0.7915
18.9286	0.7921
18.9464	0.7926
18.9643	0.7932
18.9821	0.7937
19	0.7943
19.0179	0.7948
19.0357	0.7954
19.0536	0.7959
19.0714	0.7965
19.0893	0.7971
19.1071	0.7976
19.125	0.7982
19.1429	0.7987
19.1607	0.7993
19.1786	0.7998
19.1964	0.8003
19.2143	0.8009
19.2321	0.8015
19.25	0.802
19.2679	0.8026
19.2857	0.8031
19.3036	0.8037
19.3214	0.8042
19.3393	0.8048
19.3571	0.8053
19.375	0.8059
19.3929	0.8064
19.4107	0.807
19.4286	0.8075
19.4464	0.8081
19.4643	0.8087
19.4821	0.8092
19.5	0.8098
19.5179	0.8103
19.5357	0.8108
19.5536	0.8114
19.5714	0.8119
19.5893	0.8125
19.6071	0.813
19.625	0.8136
19.6429	0.8141
19.6607	0.8147
19.6786	0.8152
19.6964	0.8158
19.7143	0.8163
19.7321	0.8169
19.75	0.8174
19.7679	0.818
19.7857	0.8185
19.8036	0.8191
19.8214	0.8196
19.8393	0.8202
19.8571	0.8207
19.875	0.8213
19.8929	0.8218
19.9107	0.8224
19.9286	0.823
19.9464	0.8235
19.9643	0.8241
19.9821	0.8246
20	0.8251
20.0179	0.8257
20.0357	0.8262
20.0536	0.8268
20.0714	0.8273
20.0893	0.8279
20.1071	0.8284
20.125	0.829
20.1429	0.8295
20.1607	0.8301
20.1786	0.8306
20.1964	0.8312
20.2143	0.8317
20.2321	0.8323
20.25	0.8328
20.2679	0.8334
20.2857	0.8339
20.3036	0.8345
20.3214	0.835
20.3393	0.8356
20.3571	0.8361
20.375	0.8367
20.3929	0.8372
20.4107	0.8377
20.4286	0.8383
20.4464	0.8389
20.4643	0.8394
20.4821	0.84
20.5	0.8405
20.5179	0.8411
20.5357	0.8416
20.5536	0.8422
20.5714	0.8427
20.5893	0.8432
20.6071	0.8438
20.625	0.8443
20.6429	0.8449
20.6607	0.8454
20.6786	0.846
20.6964	0.8465
20.7143	0.8471
20.7321	0.8476
20.75	0.8482
20.7679	0.8487
20.7857	0.8492
20.8036	0.8498
20.8214	0.8503
20.8393	0.8508
20.8571	0.8514
20.875	0.8519
20.8929	0.8525
20.9107	0.853
20.9286	0.8536
20.9464	0.8541
20.9643	0.8547
20.9821	0.8552
21	0.8558
21.0179	0.8563
21.0357	0.8569
21.0536	0.8574
21.0714	0.8579
21.0893	0.8585
21.1071	0.859
21.125	0.8596
21.1429	0.8601
21.1607	0.8607
21.1786	0.8612
21.1964	0.8617
21.2143	0.8623
21.2321	0.8628
21.25	0.8633
21.2679	0.8639
21.2857	0.8645
21.3036	0.865
21.3214	0.8655
21.3393	0.8661
21.3571	0.8666
21.375	0.8672
21.3929	0.8677
21.4107	0.8682
21.4286	0.8688
21.4464	0.8693
21.4643	0.8699
21.4821	0.8704
21.5	0.871
21.5179	0.8715
21.5357	0.8721
21.5536	0.8726
21.5714	0.8732
21.5893	0.8737
21.6071	0.8742
21.625	0.8748
21.6429	0.8753
21.6607	0.8758
21.6786	0.8764
21.6964	0.8769
21.7143	0.8775
21.7321	0.878
21.75	0.8785
21.7679	0.8791
21.7857	0.8796
21.8036	0.8802
21.8214	0.8807
21.8393	0.8812
21.8571	0.8818
21.875	0.8823
21.8929	0.8828
21.9107	0.8834
21.9286	0.8839
21.9464	0.8845
21.9643	0.885
21.9821	0.8856
22	0.8861
22.0179	0.8866
22.0357	0.8872
22.0536	0.8877
22.0714	0.8882
22.0893	0.8888
22.1071	0.8892
22.125	0.8898
22.1429	0.8903
22.1607	0.8908
22.1786	0.8914
22.1964	0.8919
22.2143	0.8925
22.2321	0.893
22.25	0.8935
22.2679	0.8941
22.2857	0.8946
22.3036	0.8952
22.3214	0.8957
22.3393	0.8962
22.3571	0.8968
22.375	0.8973
22.3929	0.8978
22.4107	0.8984
22.4286	0.8989
22.4464	0.8994
22.4643	0.8999
22.4821	0.9005
22.5	0.901
22.5179	0.9016
22.5357	0.9021
22.5536	0.9026
22.5714	0.9031
22.5893	0.9037
22.6071	0.9042
22.625	0.9047
22.6429	0.9053
22.6607	0.9058
22.6786	0.9063
22.6964	0.9069
22.7143	0.9074
22.7321	0.9079
22.75	0.9084
22.7679	0.9089
22.7857	0.9094
22.8036	0.91
22.8214	0.9105
22.8393	0.911
22.8571	0.9115
22.875	0.9121
22.8929	0.9126
22.9107	0.9132
22.9286	0.9137
22.9464	0.9142
22.9643	0.9147
22.9821	0.9153
23	0.9158
23.0179	0.9163
23.0357	0.9168
23.0536	0.9174
23.0714	0.9179
23.0893	0.9184
23.1071	0.9189
23.125	0.9194
23.1429	0.92
23.1607	0.9205
23.1786	0.921
23.1964	0.9216
23.2143	0.9221
23.2321	0.9226
23.25	0.9231
23.2679	0.9237
23.2857	0.9242
23.3036	0.9247
23.3214	0.9252
23.3393	0.9258
23.3571	0.9263
23.375	0.9268
23.3929	0.9273
23.4107	0.9278
23.4286	0.9283
23.4464	0.9288
23.4643	0.9293
23.4821	0.9299
23.5	0.9304
23.5179	0.9309
23.5357	0.9314
23.5536	0.932
23.5714	0.9325
23.5893	0.933
23.6071	0.9335
23.625	0.934
23.6429	0.9346
23.6607	0.9351
23.6786	0.9356
23.6964	0.9361
23.7143	0.9366
23.7321	0.9371
23.75	0.9376
23.7679	0.9382
23.7857	0.9387
23.8036	0.9392
23.8214	0.9398
23.8393	0.9403
23.8571	0.9408
23.875	0.9413
23.8929	0.9418
23.9107	0.9423
23.9286	0.9428
23.9464	0.9433
23.9643	0.9438
23.9821	0.9443
24	0.9449
24.0179	0.9454
24.0357	0.9459
24.0536	0.9464
24.0714	0.9469
24.0893	0.9474
24.1071	0.9479
24.125	0.9485
24.1429	0.949
24.1607	0.9495
24.1786	0.95
24.1964	0.9505
24.2143	0.951
24.2321	0.9515
24.25	0.9521
24.2679	0.9526
24.2857	0.9531
24.3036	0.9536
24.3214	0.9541
24.3393	0.9546
24.3571	0.9551
24.375	0.9556
24.3929	0.9561
24.4107	0.9566
24.4286	0.9571
24.4464	0.9576
24.4643	0.9581
24.4821	0.9586
24.5	0.9592
24.5179	0.9597
24.5357	0.9602
24.5536	0.9607
24.5714	0.9612
24.5893	0.9617
24.6071	0.9622
24.625	0.9627
24.6429	0.9632
24.6607	0.9637
24.6786	0.9642
24.6964	0.9647
24.7143	0.9652
24.7321	0.9657
24.75	0.9662
24.7679	0.9667
24.7857	0.9672
24.8036	0.9677
24.8214	0.9682
24.8393	0.9686
24.8571	0.9692
24.875	0.9696
24.8929	0.9701
24.9107	0.9706
24.9286	0.9711
24.9464	0.9716
24.9643	0.9721
24.9821	0.9726
25	0.9731
25.0179	0.9736
25.0357	0.9741
25.0536	0.9746
25.0714	0.9751
25.0893	0.9756
25.1071	0.9761
25.125	0.9766
25.1429	0.9771
25.1607	0.9776
25.1786	0.9781
25.1964	0.9786
25.2143	0.9791
25.2321	0.9796
25.25	0.98
25.2679	0.9806
25.2857	0.981
25.3036	0.9815
25.3214	0.982
25.3393	0.9825
25.3571	0.983
25.375	0.9835
25.3929	0.984
25.4107	0.9844
25.4286	0.985
25.4464	0.9854
25.4643	0.9859
25.4821	0.9864
25.5	0.9869
25.5179	0.9874
25.5357	0.9879
25.5536	0.9883
25.5714	0.9888
25.5893	0.9893
25.6071	0.9898
25.625	0.9903
25.6429	0.9908
25.6607	0.9912
25.6786	0.9917
25.6964	0.9922
25.7143	0.9927
25.7321	0.9932
25.75	0.9937
25.7679	0.9941
25.7857	0.9946
25.8036	0.9951
25.8214	0.9956
25.8393	0.9961
25.8571	0.9965
25.875	0.997
25.8929	0.9975
25.9107	0.998
25.9286	0.9985
25.9464	0.9989
25.9643	0.9994

## Sheet: DC_I=0.0017857142857142859
t	U
0	0.9999
0.0178571	0.94
0.0357143	0.9252
0.0535714	0.9145
0.0714286	0.9056
0.0892857	0.8977
0.107143	0.8905
0.125	0.884
0.142857	0.8779
0.160714	0.8721
0.178571	0.8667
0.196429	0.8615
0.214286	0.8566
0.232143	0.8519
0.25	0.8474
0.267857	0.8431
0.285714	0.8389
0.303571	0.8348
0.321429	0.8309
0.339286	0.827
0.357143	0.8232
0.375	0.8194
0.392857	0.8158
0.410714	0.8123
0.428571	0.8089
0.446429	0.8055
0.464286	0.8022
0.482143	0.799
0.5	0.7959
0.517857	0.7928
0.535714	0.7898
0.553571	0.7868
0.571429	0.7839
0.589286	0.7811
0.607143	0.7783
0.625	0.7755
0.642857	0.7728
0.660714	0.7702
0.678571	0.7677
0.696429	0.7651
0.714286	0.7625
0.732143	0.7601
0.75	0.7576
0.767857	0.7552
0.785714	0.7528
0.803571	0.7505
0.821429	0.7482
0.839286	0.7459
0.857143	0.7437
0.875	0.7414
0.892857	0.7392
0.910714	0.7371
0.928571	0.7349
0.946429	0.7328
0.964286	0.7308
0.982143	0.7287
1	0.7267
1.01786	0.7247
1.03571	0.7227
1.05357	0.7207
1.07143	0.7188
1.08929	0.7169
1.10714	0.715
1.125	0.7131
1.14286	0.7112
1.16071	0.7093
1.17857	0.7075
1.19643	0.7057
1.21429	0.7039
1.23214	0.7021
1.25	0.7004
1.26786	0.6986
1.28571	0.6969
1.30357	0.6952
1.32143	0.6935
1.33929	0.6919
1.35714	0.6902
1.375	0.6886
1.39286	0.687
1.41071	0.6853
1.42857	0.6837
1.44643	0.6821
1.46429	0.6806
1.48214	0.679
1.5	0.6775
1.51786	0.6759
1.53571	0.6744
1.55357	0.6729
1.57143	0.6714
1.58929	0.6699
1.60714	0.6684
1.625	0.667
1.64286	0.6655
1.66071	0.6641
1.67857	0.6626
1.69643	0.6612
1.71429	0.6598
1.73214	0.6583
1.75	0.657
1.76786	0.6556
1.78571	0.6542
1.80357	0.6529
1.82143	0.6516
1.83929	0.6502
1.85714	0.6489
1.875	0.6476
1.89286	0.6462
1.91071	0.6449
1.92857	0.6436
1.94643	0.6424
1.96429	0.6411
1.98214	0.6398
2	0.6385
2.01786	0.6373
2.03571	0.636
2.05357	0.6348
2.07143	0.6335
2.08929	0.6322
2.10714	0.631
2.125	0.6298
2.14286	0.6286
2.16071	0.6274
2.17857	0.6262
2.19643	0.6251
2.21429	0.6239
2.23214	0.6227
2.25	0.6215
2.26786	0.6203
2.28571	0.6192
2.30357	0.6181
2.32143	0.6169
2.33929	0.6158
2.35714	0.6147
2.375	0.6136
2.39286	0.6125
2.41071	0.6114
2.42857	0.6103
2.44643	0.6092
2.46429	0.6081
2.48214	0.607
2.5	0.6059
2.51786	0.6048
2.53571	0.6037
2.55357	0.6027
2.57143	0.6016
2.58929	0.6006
2.60714	0.5995
2.625	0.5985
2.64286	0.5974
2.66071	0.5964
2.67857	0.5954
2.69643	0.5943
2.71429	0.5933
2.73214	0.5924
2.75	0.5914
2.76786	0.5903
2.78571	0.5893
2.80357	0.5883
2.82143	0.5874
2.83929	0.5864
2.85714	0.5854
2.875	0.5844
2.89286	0.5834
2.91071	0.5825
2.92857	0.5815
2.94643	0.5805
2.96429	0.5796
2.98214	0.5786
3	0.5777
3.01786	0.5767
3.03571	0.5758
3.05357	0.5748
3.07143	0.5739
3.08929	0.573
3.10714	0.5721
3.125	0.5712
3.14286	0.5702
3.16071	0.5693
3.17857	0.5684
3.19643	0.5675
3.21429	0.5666
3.23214	0.5657
3.25	0.5648
3.26786	0.5639
3.28571	0.563
3.30357	0.5621
3.32143	0.5612
3.33929	0.5604
3.35714	0.5595
3.375	0.5586
3.39286	0.5577
3.41071	0.5569
3.42857	0.556
3.44643	0.5551
3.46429	0.5543
3.48214	0.5534
3.5	0.5525
3.51786	0.5517
3.53571	0.5508
3.55357	0.55
3.57143	0.5492
3.58929	0.5483
3.60714	0.5475
3.625	0.5467
3.64286	0.5458
3.66071	0.545
3.67857	0.5442
3.69643	0.5434
3.71429	0.5426
3.73214	0.5417
3.75	0.5409
3.76786	0.5401
3.78571	0.5393
3.80357	0.5385
3.82143	0.5377
3.83929	0.5369
3.85714	0.5361
3.875	0.5353
3.89286	0.5345
3.91071	0.5338
3.92857	0.533
3.94643	0.5322
3.96429	0.5314
3.98214	0.5307
4	0.5299
4.01786	0.5291
4.03571	0.5283
4.05357	0.5276
4.07143	0.5268
4.08929	0.526
4.10714	0.5252
4.125	0.5245
4.14286	0.5238
4.16071	0.523
4.17857	0.5223
4.19643	0.5215
4.21429	0.5208
4.23214	0.52
4.25	0.5192
4.26786	0.5185
4.28571	0.5178
4.30357	0.517
4.32143	0.5163
4.33929	0.5156
4.35714	0.5148
4.375	0.5141
4.39286	0.5134
4.41071	0.5126
4.42857	0.512
4.44643	0.5112
4.46429	0.5105
4.48214	0.5098
4.5	0.5091
4.51786	0.5084
4.53571	0.5076
4.55357	0.5069
4.57143	0.5062
4.58929	0.5055
4.60714	0.5048
4.625	0.5041
4.64286	0.5034
4.66071	0.5027
4.67857	0.502
4.69643	0.5013
4.71429	0.5006
4.73214	0.4999
4.75	0.4992
4.76786	0.4986
4.78571	0.4979
4.80357	0.4972
4.82143	0.4965
4.83929	0.4959
4.85714	0.4952
4.875	0.4945
4.89286	0.4939
4.91071	0.4932
4.92857	0.4925
4.94643	0.4918
4.96429	0.4912
4.98214	0.4905
5	0.4898
5.01786	0.4892
5.03571	0.4885
5.05357	0.4879
5.07143	0.4872
5.08929	0.4865
5.10714	0.4859
5.125	0.4852
5.14286	0.4846
5.16071	0.484
5.17857	0.4833
5.19643	0.4826
5.21429	0.482
5.23214	0.4814
5.25	0.4807
5.26786	0.4801
5.28571	0.4794
5.30357	0.4788
5.32143	0.4782
5.33929	0.4775
5.35714	0.4769
5.375	0.4762
5.39286	0.4756
5.41071	0.475
5.42857	0.4743
5.44643	0.4737
5.46429	0.4731
5.48214	0.4725
5.5	0.4719
5.51786	0.4712
5.53571	0.4706
5.55357	0.47
5.57143	0.4694
5.58929	0.4687
5.60714	0.4681
5.625	0.4675
5.64286	0.4669
5.66071	0.4663
5.67857	0.4657
5.69643	0.4651
5.71429	0.4645
5.73214	0.4639
5.75	0.4633
5.76786	0.4627
5.78571	0.462
5.80357	0.4614
5.82143	0.4609
5.83929	0.4603
5.85714	0.4597
5.875	0.4591
5.89286	0.4585
5.91071	0.4579
5.92857	0.4573
5.94643	0.4567
5.96429	0.4562
5.98214	0.4556
6	0.455
6.01786	0.4544
6.03571	0.4538
6.05357	0.4532
6.07143	0.4527
6.08929	0.4521
6.10714	0.4515
6.125	0.4509
6.14286	0.4503
6.16071	0.4497
6.17857	0.4492
6.19643	0.4486
6.21429	0.448
6.23214	0.4475
6.25	0.4469
6.26786	0.4463
6.28571	0.4457
6.30357	0.4452
6.32143	0.4446
6.33929	0.444
6.35714	0.4435
6.375	0.4429
6.39286	0.4423
6.41071	0.4418
6.42857	0.4412
6.44643	0.4407
6.46429	0.4401
6.48214	0.4395
6.5	0.439
6.51786	0.4384
6.53571	0.4379
6.55357	0.4373
6.57143	0.4368
6.58929	0.4362
6.60714	0.4357
6.625	0.4352
6.64286	0.4346
6.66071	0.4341
6.67857	0.4335
6.69643	0.433
6.71429	0.4324
6.73214	0.4319
6.75	0.4313
6.76786	0.4308
6.78571	0.4303
6.80357	0.4297
6.82143	0.4292
6.83929	0.4286
6.85714	0.4281
6.875	0.4276
6.89286	0.427
6.91071	0.4265
6.92857	0.426
6.94643	0.4254
6.96429	0.4249
6.98214	0.4244
7	0.4238
7.01786	0.4233
7.03571	0.4227
7.05357	0.4222
7.07143	0.4217
7.08929	0.4212
7.10714	0.4207
7.125	0.4201
7.14286	0.4196
7.16071	0.4191
7.17857	0.4186
7.19643	0.418
7.21429	0.4175
7.23214	0.417
7.25	0.4165
7.26786	0.416
7.28571	0.4155
7.30357	0.415
7.32143	0.4145
7.33929	0.414
7.35714	0.4134
7.375	0.4129
7.39286	0.4124
7.41071	0.4119
7.42857	0.4114
7.44643	0.4109
7.46429	0.4104
7.48214	0.4098
7.5	0.4094
7.51786	0.4089
7.53571	0.4083
7.55357	0.4078
7.57143	0.4073
7.58929	0.4068
7.60714	0.4063
7.625	0.4058
7.64286	0.4053
7.66071	0.4048
7.67857	0.4043
7.69643	0.4038
7.71429	0.4033
7.73214	0.4028
7.75	0.4023
7.76786	0.4018
7.78571	0.4013
7.80357	0.4008
7.82143	0.4003
7.83929	0.3998
7.85714	0.3993
7.875	0.3989
7.89286	0.3983
7.91071	0.3978
7.92857	0.3973
7.94643	0.3968
7.96429	0.3963
7.98214	0.3959
8	0.3954
8.01786	0.3949
8.03571	0.3944
8.05357	0.3939
8.07143	0.3934
8.08929	0.3929
8.10714	0.3924
8.125	0.392
8.14286	0.3915
8.16071	0.391
8.17857	0.3906
8.19643	0.3901
8.21429	0.3896
8.23214	0.3891
8.25	0.3886
8.26786	0.3881
8.28571	0.3877
8.30357	0.3872
8.32143	0.3867
8.33929	0.3862
8.35714	0.3857
8.375	0.3853
8.39286	0.3848
8.41071	0.3843
8.42857	0.3838
8.44643	0.3834
8.46429	0.3829
8.48214	0.3824
8.5	0.382
8.51786	0.3815
8.53571	0.381
8.55357	0.3805
8.57143	0.3801
8.58929	0.3796
8.60714	0.3791
8.625	0.3787
8.64286	0.3782
8.66071	0.3778
8.67857	0.3773
8.69643	0.3769
8.71429	0.3764
8.73214	0.3759
8.75	0.3754
8.76786	0.375
8.78571	0.3745
8.80357	0.3741
8.82143	0.3736
8.83929	0.3731
8.85714	0.3727
8.875	0.3722
8.89286	0.3718
8.91071	0.3713
8.92857	0.3708
8.94643	0.3704
8.96429	0.3699
8.98214	0.3694
9	0.369
9.01786	0.3685
9.03571	0.3681
9.05357	0.3676
9.07143	0.3671
9.08929	0.3667
9.10714	0.3663
9.125	0.3658
9.14286	0.3654
9.16071	0.3649
9.17857	0.3644
9.19643	0.364
9.21429	0.3635
9.23214	0.3631
9.25	0.3626
9.26786	0.3622
9.28571	0.3617
9.30357	0.3613
9.32143	0.3608
9.33929	0.3604
9.35714	0.3599
9.375	0.3595
9.39286	0.359
9.41071	0.3586
9.42857	0.3581
9.44643	0.3577
9.46429	0.3572
9.48214	0.3568
9.5	0.3564
9.51786	0.3559
9.53571	0.3555
9.55357	0.355
9.57143	0.3546
9.58929	0.3541
9.60714	0.3537
9.625	0.3533
9.64286	0.3528
9.66071	0.3524
9.67857	0.3519
9.69643	0.3515
9.71429	0.351
9.73214	0.3506
9.75	0.3502
9.76786	0.3497
9.78571	0.3493
9.80357	0.3488
9.82143	0.3484
9.83929	0.3479
9.85714	0.3475
9.875	0.3471
9.89286	0.3467
9.91071	0.3462
9.92857	0.3458
9.94643	0.3453
9.96429	0.3449
9.98214	0.3445
10	0.344
10.0179	0.3436
10.0357	0.3432
10.0536	0.3427
10.0714	0.3423
10.0893	0.3419
10.1071	0.3414
10.125	0.341
10.1429	0.3406
10.1607	0.3401
10.1786	0.3397
10.1964	0.3393
10.2143	0.3389
10.2321	0.3384
10.25	0.338
10.2679	0.3376
10.2857	0.3372
10.3036	0.3367
10.3214	0.3363
10.3393	0.3359
10.3571	0.3354
10.375	0.335
10.3929	0.3346
10.4107	0.3342
10.4286	0.3337
10.4464	0.3333
10.4643	0.3329
10.4821	0.3324
10.5	0.332
10.5179	0.3316
10.5357	0.3312
10.5536	0.3307
10.5714	0.3303
10.5893	0.3299
10.6071	0.3295
10.625	0.329
10.6429	0.3286
10.6607	0.3282
10.6786	0.3278
10.6964	0.3274
10.7143	0.3269
10.7321	0.3265
10.75	0.3261
10.7679	0.3257
10.7857	0.3252
10.8036	0.3248
10.8214	0.3244
10.8393	0.324
10.8571	0.3235
10.875	0.3231
10.8929	0.3227
10.9107	0.3223
10.9286	0.3218
10.9464	0.3214
10.9643	0.321
10.9821	0.3206
11	0.3202
11.0179	0.3197
11.0357	0.3193
11.0536	0.3189
11.0714	0.3185
11.0893	0.318
11.1071	0.3176
11.125	0.3172
11.1429	0.3168
11.1607	0.3164
11.1786	0.316
11.1964	0.3156
11.2143	0.3152
11.2321	0.3147
11.25	0.3143
11.2679	0.3139
11.2857	0.3135
11.3036	0.3131
11.3214	0.3126
11.3393	0.3122
11.3571	0.3118
11.375	0.3114
11.3929	0.311
11.4107	0.3106
11.4286	0.3102
11.4464	0.3097
11.4643	0.3093
11.4821	0.3089
11.5	0.3085
11.5179	0.3081
11.5357	0.3077
11.5536	0.3073
11.5714	0.3069
11.5893	0.3064
11.6071	0.306
11.625	0.3056
11.6429	0.3052
11.6607	0.3048
11.6786	0.3044
11.6964	0.304
11.7143	0.3036
11.7321	0.3031
11.75	0.3027
11.7679	0.3023
11.7857	0.3019
11.8036	0.3015
11.8214	0.3011
11.8393	0.3007
11.8571	0.3003
11.875	0.2999
11.8929	0.2995
11.9107	0.2991
11.9286	0.2987
11.9464	0.2983
11.9643	0.2979
11.9821	0.2975
12	0.2971
12.0179	0.2967
12.0357	0.2962
12.0536	0.2958
12.0714	0.2954
12.0893	0.295
12.1071	0.2946
12.125	0.2942
12.1429	0.2938
12.1607	0.2934
12.1786	0.293
12.1964	0.2926
12.2143	0.2922
12.2321	0.2918
12.25	0.2914
12.2679	0.291
12.2857	0.2905
12.3036	0.2901
12.3214	0.2897
12.3393	0.2893
12.3571	0.2889
12.375	0.2885
12.3929	0.2881
12.4107	0.2877
12.4286	0.2873
12.4464	0.2869
12.4643	0.2865
12.4821	0.2861
12.5	0.2857
12.5179	0.2853
12.5357	0.2849
12.5536	0.2845
12.5714	0.2841
12.5893	0.2837
12.6071	0.2833
12.625	0.2829
12.6429	0.2825
12.6607	0.282
12.6786	0.2816
12.6964	0.2812
12.7143	0.2808
12.7321	0.2804
12.75	0.28
12.7679	0.2796
12.7857	0.2792
12.8036	0.2789
12.8214	0.2785
12.8393	0.2781
12.8571	0.2777
12.875	0.2773
12.8929	0.2769
12.9107	0.2765
12.9286	0.2761
12.9464	0.2757
12.9643	0.2753
12.9821	0.2749
13	0.2745
13.0179	0.2741
13.0357	0.2737
13.0536	0.2733
13.0714	0.2729
13.0893	0.2724
13.1071	0.2721
13.125	0.2717
13.1429	0.2713
13.1607	0.2709
13.1786	0.2705
13.1964	0.2701
13.2143	0.2697
13.2321	0.2693
13.25	0.2689
13.2679	0.2685
13.2857	0.2681
13.3036	0.2677
13.3214	0.2673
13.3393	0.2669
13.3571	0.2665
13.375	0.2661
13.3929	0.2657
13.4107	0.2653
13.4286	0.2649
13.4464	0.2645
13.4643	0.2641
13.4821	0.2637
13.5	0.2633
13.5179	0.2629
13.5357	0.2625
13.5536	0.2621
13.5714	0.2617
13.5893	0.2613
13.6071	0.2609
13.625	0.2605
13.6429	0.2601
13.6607	0.2597
13.6786	0.2593
13.6964	0.259
13.7143	0.2586
13.7321	0.2582
13.75	0.2578
13.7679	0.2574
13.7857	0.257
13.8036	0.2566
13.8214	0.2562
13.8393	0.2558
13.8571	0.2554
13.875	0.255
13.8929	0.2546
13.9107	0.2542
13.9286	0.2538
13.9464	0.2534
13.9643	0.253
13.9821	0.2526
14	0.2522
14.0179	0.2518
14.0357	0.2514
14.0536	0.251
14.0714	0.2506
14.0893	0.2502
14.1071	0.2498
14.125	0.2494
14.1429	0.249
14.1607	0.2486
14.1786	0.2482
14.1964	0.2479
14.2143	0.2475
14.2321	0.2471
14.25	0.2467
14.2679	0.2463
14.2857	0.2459
14.3036	0.2455
14.3214	0.2451
14.3393	0.2447
14.3571	0.2443
14.375	0.2439
14.3929	0.2435
14.4107	0.2431
14.4286	0.2427
14.4464	0.2423
14.4643	0.2419
14.4821	0.2415
14.5	0.2411
14.5179	0.2407
14.5357	0.2403
14.5536	0.2399
14.5714	0.2395
14.5893	0.2391
14.6071	0.2387
14.625	0.2383
14.6429	0.2379
14.6607	0.2375
14.6786	0.2372
14.6964	0.2368
14.7143	0.2364
14.7321	0.236
14.75	0.2356
14.7679	0.2352
14.7857	0.2348
14.8036	0.2344
14.8214	0.234
14.8393	0.2337
14.8571	0.2332
14.875	0.2328
14.8929	0.2324
14.9107	0.2321
14.9286	0.2317
14.9464	0.2313
14.9643	0.2309
14.9821	0.2305
15	0.2301
15.0179	0.2297
15.0357	0.2293
15.0536	0.2289
15.0714	0.2285
15.0893	0.2281
15.1071	0.2277
15.125	0.2273
15.1429	0.2269
15.1607	0.2265
15.1786	0.2261
15.1964	0.2257
15.2143	0.2254
15.2321	0.225
15.25	0.2246
15.2679	0.2242
15.2857	0.2238
15.3036	0.2234
15.3214	0.223
15.3393	0.2226
15.3571	0.2222
15.375	0.2218
15.3929	0.2215
15.4107	0.2211
15.4286	0.2207
15.4464	0.2203
15.4643	0.2199
15.4821	0.2195
15.5	0.2191
15.5179	0.2187
15.5357	0.2184
15.5536	0.218
15.5714	0.2176
15.5893	0.2172
15.6071	0.2168
15.625	0.2164
15.6429	0.216
15.6607	0.2156
15.6786	0.2152
15.6964	0.2148
15.7143	0.2144
15.7321	0.214
15.75	0.2136
15.7679	0.2132
15.7857	0.2128
15.8036	0.2125
15.8214	0.2121
15.8393	0.2117
15.8571	0.2113
15.875	0.2109
15.8929	0.2105
15.9107	0.2101
15.9286	0.2097
15.9464	0.2093
15.9643	0.2089
15.9821	0.2085
16	0.2081
16.0179	0.2078
16.0357	0.2074
16.0536	0.207
16.0714	0.2066
16.0893	0.2062
16.1071	0.2058
16.125	0.2054
16.1429	0.205
16.1607	0.2046
16.1786	0.2042
16.1964	0.2038
16.2143	0.2034
16.2321	0.203
16.25	0.2027
16.2679	0.2022
16.2857	0.2018
16.3036	0.2015
16.3214	0.2011
16.3393	0.2007
16.3571	0.2003
16.375	0.1999
16.3929	0.1995
16.4107	0.1991
16.4286	0.1987
16.4464	0.1983
16.4643	0.198
16.4821	0.1976
16.5	0.1972
16.5179	0.1968
16.5357	0.1964
16.5536	0.196
16.5714	0.1956
16.5893	0.1952
16.6071	0.1948
16.625	0.1944
16.6429	0.1941
16.6607	0.1937
16.6786	0.1933
16.6964	0.1929
16.7143	0.1925
16.7321	0.1921
16.75	0.1917
16.7679	0.1913
16.7857	0.1909
16.8036	0.1905
16.8214	0.1901
16.8393	0.1897
16.8571	0.1894
16.875	0.189
16.8929	0.1886
16.9107	0.1882
16.9286	0.1878
16.9464	0.1874
16.9643	0.187
16.9821	0.1866
17	0.1862
17.0179	0.1858
17.0357	0.1854
17.0536	0.1851
17.0714	0.1847
17.0893	0.1843
17.1071	0.1839
17.125	0.1835
17.1429	0.1831
17.1607	0.1827
17.1786	0.1823
17.1964	0.1819
17.2143	0.1816
17.2321	0.1812
17.25	0.1808
17.2679	0.1804
17.2857	0.18
17.3036	0.1796
17.3214	0.1792
17.3393	0.1788
17.3571	0.1784
17.375	0.1781
17.3929	0.1777
17.4107	0.1773
17.4286	0.1769
17.4464	0.1765
17.4643	0.1761
17.4821	0.1757
17.5	0.1753
17.5179	0.1749
17.5357	0.1745
17.5536	0.1741
17.5714	0.1738
17.5893	0.1733
17.6071	0.173
17.625	0.1726
17.6429	0.1722
17.6607	0.1718
17.6786	0.1714
17.6964	0.171
17.7143	0.1706
17.7321	0.1703
17.75	0.1699
17.7679	0.1695
17.7857	0.1691
17.8036	0.1687
17.8214	0.1683
17.8393	0.1679
17.8571	0.1675
17.875	0.1671
17.8929	0.1667
17.9107	0.1663
17.9286	0.1659
17.9464	0.1655
17.9643	0.1652
17.9821	0.1647
18	0.1644
18.0179	0.164
18.0357	0.1636
18.0536	0.1632
18.0714	0.1628
18.0893	0.1624
18.1071	0.162
18.125	0.1616
18.1429	0.1612
18.1607	0.1608
18.1786	0.1604
18.1964	0.16
18.2143	0.1597
18.2321	0.1593
18.25	0.1589
18.2679	0.1585
18.2857	0.1581
18.3036	0.1577
18.3214	0.1573
18.3393	0.1569
18.3571	0.1565
18.375	0.1562
18.3929	0.1558
18.4107	0.1554
18.4286	0.155
18.4464	0.1546
18.4643	0.1542
18.4821	0.1538
18.5	0.1534
18.5179	0.153
18.5357	0.1526
18.5536	0.1522
18.5714	0.1518
18.5893	0.1514
18.6071	0.1511
18.625	0.1507
18.6429	0.1503
18.6607	0.1499
18.6786	0.1495
18.6964	0.1491
18.7143	0.1487
18.7321	0.1483
18.75	0.1479
18.7679	0.1476
18.7857	0.1472
18.8036	0.1468
18.8214	0.1464
18.8393	0.146
18.8571	0.1456
18.875	0.1452
18.8929	0.1448
18.9107	0.1444
18.9286	0.144
18.9464	0.1437
18.9643	0.1433
18.9821	0.1429
19	0.1425
19.0179	0.1421
19.0357	0.1417
19.0536	0.1414
19.0714	0.141
19.0893	0.1406
19.1071	0.1402
19.125	0.1398
19.1429	0.1394
19.1607	0.139
19.1786	0.1386
19.1964	0.1382
19.2143	0.1379
19.2321	0.1375
19.25	0.1371
19.2679	0.1367
19.2857	0.1363
19.3036	0.1359
19.3214	0.1355
19.3393	0.1351
19.3571	0.1347
19.375	0.1343
19.3929	0.134
19.4107	0.1336
19.4286	0.1332
19.4464	0.1328
19.4643	0.1324
19.4821	0.132
19.5	0.1316
19.5179	0.1312
19.5357	0.1308
19.5536	0.1304
19.5714	0.13
19.5893	0.1297
19.6071	0.1293
19.625	0.1289
19.6429	0.1285
19.6607	0.1281
19.6786	0.1277
19.6964	0.1273
19.7143	0.1269
19.7321	0.1265
19.75	0.1261
19.7679	0.1257
19.7857	0.1254
19.8036	0.125
19.8214	0.1246
19.8393	0.1242
19.8571	0.1238
19.875	0.1234
19.8929	0.123
19.9107	0.1226
19.9286	0.1222
19.9464	0.1218
19.9643	0.1215
19.9821	0.1211
20	0.1207
20.0179	0.1203
20.0357	0.1199
20.0536	0.1195
20.0714	0.1191
20.0893	0.1188
20.1071	0.1184
20.125	0.118
20.1429	0.1176
20.1607	0.1172
20.1786	0.1168
20.1964	0.1164
20.2143	0.116
20.2321	0.1156
20.25	0.1153
20.2679	0.1149
20.2857	0.1145
20.3036	0.1141
20.3214	0.1137
20.3393	0.1133
20.3571	0.1129
20.375	0.1125
20.3929	0.1121
20.4107	0.1117
20.4286	0.1113
20.4464	0.1109
20.4643	0.1106
20.4821	0.1102
20.5	0.1098
20.5179	0.1094
20.5357	0.109
20.5536	0.1086
20.5714	0.1082
20.5893	0.1078
20.6071	0.1074
20.625	0.107
20.6429	0.1067
20.6607	0.1063
20.6786	0.1059
20.6964	0.1055
20.7143	0.1051
20.7321	0.1047
20.75	0.1043
20.7679	0.1039
20.7857	0.1036
20.8036	0.1032
20.8214	0.1028
20.8393	0.1024
20.8571	0.1021
20.875	0.1016
20.8929	0.1013
20.9107	0.1009
20.9286	0.1005
20.9464	0.1001
20.9643	0.09969
20.9821	0.09933
21	0.09892
21.0179	0.09853
21.0357	0.09814
21.0536	0.09775
21.0714	0.09735
21.0893	0.09696
21.1071	0.09659
21.125	0.0962
21.1429	0.09581
21.1607	0.09542
21.1786	0.09502
21.1964	0.0946
21.2143	0.09423
21.2321	0.09385
21.25	0.09346
21.2679	0.09307
21.2857	0.09266
21.3036	0.09227
21.3214	0.09189
21.3393	0.0915
21.3571	0.09113
21.375	0.09074
21.3929	0.09036
21.4107	0.08997
21.4286	0.08959
21.4464	0.0892
21.4643	0.0888
21.4821	0.08842
21.5	0.08801
21.5179	0.08764
21.5357	0.08722
21.5536	0.08686
21.5714	0.08646
21.5893	0.08605
21.6071	0.08567
21.625	0.08529
21.6429	0.0849
21.6607	0.08452
21.6786	0.08412
21.6964	0.08373
21.7143	0.08332
21.7321	0.0829
21.75	0.08251
21.7679	0.08211
21.7857	0.08173
21.8036	0.08135
21.8214	0.08097
21.8393	0.08058
21.8571	0.08018
21.875	0.07979
21.8929	0.0794
21.9107	0.07901
21.9286	0.07861
21.9464	0.07825
21.9643	0.07787
21.9821	0.07748
22	0.07709
22.0179	0.0767
22.0357	0.07632
22.0536	0.07592
22.0714	0.07554
22.0893	0.07515
22.1071	0.07479
22.125	0.07438
22.1429	0.07398
22.1607	0.07357
22.1786	0.07318
22.1964	0.07279
22.2143	0.07241
22.2321	0.07204
22.25	0.07166
22.2679	0.07124
22.2857	0.07087
22.3036	0.07048
22.3214	0.07009
22.3393	0.06969
22.3571	0.06931
22.375	0.06891
22.3929	0.06851
22.4107	0.06813
22.4286	0.06774
22.4464	0.06735
22.4643	0.06697
22.4821	0.06658
22.5	0.06622
22.5179	0.0658
22.5357	0.06543
22.5536	0.06503
22.5714	0.06463
22.5893	0.06423
22.6071	0.06388
22.625	0.06351
22.6429	0.06312
22.6607	0.06274
22.6786	0.06236
22.6964	0.06199
22.7143	0.0616
22.7321	0.06119
22.75	0.0608
22.7679	0.06041
22.7857	0.06003
22.8036	0.05965
22.8214	0.05926
22.8393	0.05886
22.8571	0.05848
22.875	0.05806
22.8929	0.0577
22.9107	0.0573
22.9286	0.05691
22.9464	0.05652
22.9643	0.05614
22.9821	0.05576
23	0.05537
23.0179	0.05497
23.0357	0.05457
23.0536	0.05417
23.0714	0.05379
23.0893	0.0534
23.1071	0.05303
23.125	0.05263
23.1429	0.05226
23.1607	0.05187
23.1786	0.05148
23.1964	0.05108
23.2143	0.05069
23.2321	0.05032
23.25	0.04991
23.2679	0.04952
23.2857	0.04914
23.3036	0.04874
23.3214	0.04836
23.3393	0.04797
23.3571	0.04758
23.375	0.04717
23.3929	0.04679
23.4107	0.04641
23.4286	0.04604
23.4464	0.04562
23.4643	0.04525
23.4821	0.04487
23.5	0.04448
23.5179	0.04408
23.5357	0.04369
23.5536	0.04332
23.5714	0.04293
23.5893	0.04255
23.6071	0.04216
23.625	0.04176
23.6429	0.04137
23.6607	0.04099
23.6786	0.04063
23.6964	0.04023
23.7143	0.03985
23.7321	0.03944
23.75	0.03905
23.7679	0.03867
23.7857	0.03828
23.8036	0.0379
23.8214	0.03752
23.8393	0.03712
23.8571	0.03672
23.875	0.03636
23.8929	0.03595
23.9107	0.03556
23.9286	0.03518
23.9464	0.0348
23.9643	0.03442
23.9821	0.03401
24	0.03362
24.0179	0.03323
24.0357	0.03286
24.0536	0.03245
24.0714	0.03207
24.0893	0.03169
24.1071	0.0313
24.125	0.03091
24.1429	0.03051
24.1607	0.03013
24.1786	0.02975
24.1964	0.02935
24.2143	0.02897
24.2321	0.02858
24.25	0.02818
24.2679	0.02781
24.2857	0.02745
24.3036	0.02704
24.3214	0.02665
24.3393	0.02627
24.3571	0.02588
24.375	0.02548
24.3929	0.02511
24.4107	0.02473
24.4286	0.02434
24.4464	0.02397
24.4643	0.02359
24.4821	0.0232
24.5	0.02283
24.5179	0.02243
24.5357	0.02205
24.5536	0.02169
24.5714	0.02129
24.5893	0.0209
24.6071	0.02052
24.625	0.02011
24.6429	0.01972
24.6607	0.01933
24.6786	0.01895
24.6964	0.01856
24.7143	0.01818
24.7321	0.01779
24.75	0.01742
24.7679	0.01701
24.7857	0.01663
24.8036	0.01625
24.8214	0.01589
24.8393	0.01548
24.8571	0.01508
24.875	0.0147
24.8929	0.0143
24.9107	0.01392
24.9286	0.01353
24.9464	0.01316
24.9643	0.01277
24.9821	0.01238
25	0.01197
25.0179	0.01159
25.0357	0.0112
25.0536	0.01083
25.0714	0.01045
25.0893	0.01007
25.1071	0.009672
25.125	0.009265
25.1429	0.008883
25.1607	0.008506
25.1786	0.008116
25.1964	0.007731
25.2143	0.007324
25.2321	0.006941
25.25	0.006556
25.2679	0.006169
25.2857	0.005775
25.3036	0.005374
25.3214	0.004994
25.3393	0.004595
25.3571	0.004197
25.375	0.003816
25.3929	0.003419
25.4107	0.003079
25.4286	0.00268
25.4464	0.002308
25.4643	0.001918
25.4821	0.001513
25.5	0.001112
25.5179	0.0007402

## Sheet: CH_I=0.005357142857142857
t	U
0	0.0006497
0.0535714	0.1245
0.107143	0.1524
0.160714	0.172
0.214286	0.1881
0.267857	0.2023
0.321429	0.2151
0.375	0.2267
0.428571	0.2376
0.482143	0.2479
0.535714	0.2575
0.589286	0.2666
0.642857	0.2754
0.696429	0.2837
0.75	0.2918
0.803571	0.2995
0.857143	0.307
0.910714	0.3143
0.964286	0.3214
1.01786	0.3284
1.07143	0.3353
1.125	0.3421
1.17857	0.3486
1.23214	0.355
1.28571	0.3614
1.33929	0.3675
1.39286	0.3735
1.44643	0.3794
1.5	0.3852
1.55357	0.3909
1.60714	0.3965
1.66071	0.402
1.71429	0.4074
1.76786	0.4128
1.82143	0.418
1.875	0.4232
1.92857	0.4283
1.98214	0.4333
2.03571	0.4383
2.08929	0.4432
2.14286	0.448
2.19643	0.4528
2.25	0.4575
2.30357	0.4622
2.35714	0.4669
2.41071	0.4714
2.46429	0.476
2.51786	0.4805
2.57143	0.485
2.625	0.4893
2.67857	0.4938
2.73214	0.498
2.78571	0.5023
2.83929	0.5066
2.89286	0.5108
2.94643	0.515
3	0.5191
3.05357	0.5233
3.10714	0.5274
3.16071	0.5314
3.21429	0.5354
3.26786	0.5394
3.32143	0.5434
3.375	0.5474
3.42857	0.5513
3.48214	0.5553
3.53571	0.5592
3.58929	0.563
3.64286	0.5669
3.69643	0.5707
3.75	0.5745
3.80357	0.5783
3.85714	0.582
3.91071	0.5858
3.96429	0.5895
4.01786	0.5933
4.07143	0.5969
4.125	0.6006
4.17857	0.6043
4.23214	0.6079
4.28571	0.6116
4.33929	0.6152
4.39286	0.6188
4.44643	0.6224
4.5	0.626
4.55357	0.6296
4.60714	0.6331
4.66071	0.6367
4.71429	0.6403
4.76786	0.6438
4.82143	0.6473
4.875	0.6509
4.92857	0.6543
4.98214	0.6578
5.03571	0.6613
5.08929	0.6648
5.14286	0.6683
5.19643	0.6717
5.25	0.6752
5.30357	0.6786
5.35714	0.6821
5.41071	0.6855
5.46429	0.6889
5.51786	0.6923
5.57143	0.6957
5.625	0.6991
5.67857	0.7026
5.73214	0.7059
5.78571	0.7093
5.83929	0.7127
5.89286	0.7161
5.94643	0.7195
6	0.7228
6.05357	0.7262
6.10714	0.7295
6.16071	0.7329
6.21429	0.7362
6.26786	0.7396
6.32143	0.7429
6.375	0.7462
6.42857	0.7496
6.48214	0.7528
6.53571	0.7562
6.58929	0.7595
6.64286	0.7628
6.69643	0.7661
6.75	0.7694
6.80357	0.7727
6.85714	0.776
6.91071	0.7793
6.96429	0.7826
7.01786	0.7858
7.07143	0.7891
7.125	0.7924
7.17857	0.7957
7.23214	0.799
7.28571	0.8023
7.33929	0.8055
7.39286	0.8088
7.44643	0.812
7.5	0.8153
7.55357	0.8185
7.60714	0.8218
7.66071	0.825
7.71429	0.8282
7.76786	0.8315
7.82143	0.8347
7.875	0.838
7.92857	0.8412
7.98214	0.8444
8.03571	0.8477
8.08929	0.8508
8.14286	0.854
8.19643	0.8573
8.25	0.8605
8.30357	0.8637
8.35714	0.8669
8.41071	0.8701
8.46429	0.8733
8.51786	0.8765
8.57143	0.8797
8.625	0.8829
8.67857	0.8861
8.73214	0.8892
8.78571	0.8924
8.83929	0.8955
8.89286	0.8987
8.94643	0.9019
9	0.905
9.05357	0.9082
9.10714	0.9113
9.16071	0.9144
9.21429	0.9176
9.26786	0.9207
9.32143	0.9238
9.375	0.927
9.42857	0.93
9.48214	0.9332
9.53571	0.9363
9.58929	0.9394
9.64286	0.9425
9.69643	0.9456
9.75	0.9487
9.80357	0.9518
9.85714	0.9549
9.91071	0.958
9.96429	0.961
10.0179	0.9641
10.0714	0.9672
10.125	0.9702
10.1786	0.9732
10.2321	0.9763
10.2857	0.9793
10.3393	0.9823
10.3929	0.9854
10.4464	0.9884
10.5	0.9914
10.5536	0.9944

## Sheet: DC_I=0.005357142857142857
t	U
0	0.9974
0.0535714	0.849
0.107143	0.8087
0.160714	0.7802
0.214286	0.7566
0.267857	0.7362
0.321429	0.7179
0.375	0.7012
0.428571	0.6858
0.482143	0.6715
0.535714	0.6581
0.589286	0.6456
0.642857	0.6336
0.696429	0.6223
0.75	0.6115
0.803571	0.6011
0.857143	0.5912
0.910714	0.5817
0.964286	0.5725
1.01786	0.5635
1.07143	0.5546
1.125	0.546
1.17857	0.5377
1.23214	0.5297
1.28571	0.5218
1.33929	0.5142
1.39286	0.5068
1.44643	0.4995
1.5	0.4925
1.55357	0.4856
1.60714	0.4789
1.66071	0.4723
1.71429	0.4658
1.76786	0.4595
1.82143	0.4534
1.875	0.4473
1.92857	0.4413
1.98214	0.4356
2.03571	0.4298
2.08929	0.4242
2.14286	0.4187
2.19643	0.4133
2.25	0.408
2.30357	0.4027
2.35714	0.3976
2.41071	0.3925
2.46429	0.3875
2.51786	0.3826
2.57143	0.3777
2.625	0.373
2.67857	0.3682
2.73214	0.3636
2.78571	0.359
2.83929	0.3545
2.89286	0.3501
2.94643	0.3457
3	0.3413
3.05357	0.3371
3.10714	0.3329
3.16071	0.3287
3.21429	0.3245
3.26786	0.3204
3.32143	0.3164
3.375	0.3124
3.42857	0.3084
3.48214	0.3045
3.53571	0.3007
3.58929	0.2969
3.64286	0.2931
3.69643	0.2893
3.75	0.2856
3.80357	0.282
3.85714	0.2784
3.91071	0.2748
3.96429	0.2713
4.01786	0.2677
4.07143	0.2642
4.125	0.2607
4.17857	0.2574
4.23214	0.2539
4.28571	0.2506
4.33929	0.2472
4.39286	0.2439
4.44643	0.2406
4.5	0.2373
4.55357	0.2341
4.60714	0.2309
4.66071	0.2277
4.71429	0.2245
4.76786	0.2214
4.82143	0.2183
4.875	0.2152
4.92857	0.2122
4.98214	0.2091
5.03571	0.2061
5.08929	0.2031
5.14286	0.2001
5.19643	0.1972
5.25	0.1943
5.30357	0.1913
5.35714	0.1884
5.41071	0.1856
5.46429	0.1827
5.51786	0.1799
5.57143	0.1771
5.625	0.1743
5.67857	0.1715
5.73214	0.1687
5.78571	0.166
5.83929	0.1632
5.89286	0.1605
5.94643	0.1578
6	0.1551
6.05357	0.1525
6.10714	0.1498
6.16071	0.1472
6.21429	0.1445
6.26786	0.142
6.32143	0.1394
6.375	0.1368
6.42857	0.1343
6.48214	0.1317
6.53571	0.1292
6.58929	0.1266
6.64286	0.1241
6.69643	0.1216
6.75	0.1192
6.80357	0.1167
6.85714	0.1142
6.91071	0.1118
6.96429	0.1093
7.01786	0.1069
7.07143	0.1045
7.125	0.1022
7.17857	0.09979
7.23214	0.09741
7.28571	0.09505
7.33929	0.09266
7.39286	0.09036
7.44643	0.08801
7.5	0.08569
7.55357	0.08336
7.60714	0.08106
7.66071	0.07875
7.71429	0.0765
7.76786	0.07423
7.82143	0.07198
7.875	0.06971
7.92857	0.06747
7.98214	0.06525
8.03571	0.06306
8.08929	0.06087
8.14286	0.05868
8.19643	0.05645
8.25	0.05426
8.30357	0.05212
8.35714	0.04994
8.41071	0.04777
8.46429	0.0456
8.51786	0.04347
8.57143	0.04134
8.625	0.03923
8.67857	0.03712
8.73214	0.03499
8.78571	0.03288
8.83929	0.03078
8.89286	0.02869
8.94643	0.02664
9	0.02457
9.05357	0.02254
9.10714	0.02047
9.16071	0.01843
9.21429	0.01641
9.26786	0.01435
9.32143	0.01232
9.375	0.01032
9.42857	0.008303
9.48214	0.006265
9.53571	0.004254
9.58929	0.002279

## Sheet: CH_I=0.0071428571428571435
t	U
0	0.001855
0.0714286	0.1588
0.142857	0.1947
0.214286	0.2198
0.285714	0.2405
0.357143	0.2587
0.428571	0.275
0.5	0.29
0.571429	0.3039
0.642857	0.317
0.714286	0.3295
0.785714	0.3412
0.857143	0.3525
0.928571	0.3634
1	0.3738
1.07143	0.3838
1.14286	0.3936
1.21429	0.4031
1.28571	0.4123
1.35714	0.4213
1.42857	0.4303
1.5	0.4391
1.57143	0.4477
1.64286	0.4561
1.71429	0.4643
1.78571	0.4724
1.85714	0.4804
1.92857	0.4881
2	0.4958
2.07143	0.5033
2.14286	0.5107
2.21429	0.518
2.28571	0.5252
2.35714	0.5323
2.42857	0.5393
2.5	0.5463
2.57143	0.5531
2.64286	0.5599
2.71429	0.5666
2.78571	0.5732
2.85714	0.5797
2.92857	0.5862
3	0.5926
3.07143	0.599
3.14286	0.6053
3.21429	0.6116
3.28571	0.6177
3.35714	0.6239
3.42857	0.6301
3.5	0.6362
3.57143	0.6423
3.64286	0.6483
3.71429	0.6542
3.78571	0.6601
3.85714	0.6661
3.92857	0.6719
4	0.6778
4.07143	0.6836
4.14286	0.6894
4.21429	0.6951
4.28571	0.7009
4.35714	0.7066
4.42857	0.7124
4.5	0.7181
4.57143	0.7237
4.64286	0.7294
4.71429	0.735
4.78571	0.7406
4.85714	0.7462
4.92857	0.7518
5	0.7574
5.07143	0.7629
5.14286	0.7685
5.21429	0.7739
5.28571	0.7795
5.35714	0.785
5.42857	0.7905
5.5	0.796
5.57143	0.8015
5.64286	0.807
5.71429	0.8124
5.78571	0.8179
5.85714	0.8233
5.92857	0.8288
6	0.8342
6.07143	0.8396
6.14286	0.845
6.21429	0.8504
6.28571	0.8558
6.35714	0.8612
6.42857	0.8666
6.5	0.872
6.57143	0.8774
6.64286	0.8828
6.71429	0.8881
6.78571	0.8935
6.85714	0.8988
6.92857	0.9042
7	0.9094
7.07143	0.9148
7.14286	0.9201
7.21429	0.9254
7.28571	0.9307
7.35714	0.936
7.42857	0.9413
7.5	0.9466
7.57143	0.9519
7.64286	0.9572
7.71429	0.9624
7.78571	0.9677
7.85714	0.9729
7.92857	0.9781
8	0.9833
8.07143	0.9885
8.14286	0.9937

## Sheet: DC_I=0.0071428571428571435
t	U
0	0.9989
0.0714286	0.8161
0.142857	0.7654
0.214286	0.7304
0.285714	0.7018
0.357143	0.6773
0.428571	0.6554
0.5	0.6357
0.571429	0.6176
0.642857	0.6009
0.714286	0.5853
0.785714	0.5706
0.857143	0.5567
0.928571	0.5435
1	0.531
1.07143	0.5189
1.14286	0.5074
1.21429	0.4963
1.28571	0.4856
1.35714	0.475
1.42857	0.4647
1.5	0.4547
1.57143	0.445
1.64286	0.4356
1.71429	0.4265
1.78571	0.4175
1.85714	0.4089
1.92857	0.4005
2	0.3922
2.07143	0.3841
2.14286	0.3763
2.21429	0.3687
2.28571	0.3611
2.35714	0.3538
2.42857	0.3466
2.5	0.3395
2.57143	0.3326
2.64286	0.3258
2.71429	0.3191
2.78571	0.3125
2.85714	0.3061
2.92857	0.2997
3	0.2935
3.07143	0.2874
3.14286	0.2813
3.21429	0.2754
3.28571	0.2696
3.35714	0.2638
3.42857	0.2581
3.5	0.2525
3.57143	0.247
3.64286	0.2415
3.71429	0.236
3.78571	0.2307
3.85714	0.2255
3.92857	0.2203
4	0.2152
4.07143	0.2101
4.14286	0.205
4.21429	0.2001
4.28571	0.1952
4.35714	0.1903
4.42857	0.1855
4.5	0.1808
4.57143	0.1761
4.64286	0.1714
4.71429	0.1668
4.78571	0.1622
4.85714	0.1577
4.92857	0.1532
5	0.1488
5.07143	0.1444
5.14286	0.14
5.21429	0.1357
5.28571	0.1314
5.35714	0.1272
5.42857	0.123
5.5	0.1188
5.57143	0.1147
5.64286	0.1106
5.71429	0.1065
5.78571	0.1025
5.85714	0.09849
5.92857	0.09451
6	0.09055
6.07143	0.08661
6.14286	0.08271
6.21429	0.07884
6.28571	0.07502
6.35714	0.0712
6.42857	0.0674
6.5	0.06366
6.57143	0.05997
6.64286	0.05627
6.71429	0.05259
6.78571	0.04891
6.85714	0.04527
6.92857	0.04168
7	0.03809
7.07143	0.03451
7.14286	0.03097
7.21429	0.02745
7.28571	0.02397
7.35714	0.0205
7.42857	0.01705
7.5	0.01363
7.57143	0.01019
7.64286	0.006767
7.71429	0.003361

## Sheet: CH_I=0.00892857142857143
t	U
0	0.004814
0.0892857	0.1903
0.178571	0.234
0.267857	0.2645
0.357143	0.2896
0.446429	0.3116
0.535714	0.3315
0.625	0.3497
0.714286	0.3667
0.803571	0.3827
0.892857	0.3978
0.982143	0.4123
1.07143	0.426
1.16071	0.4393
1.25	0.4521
1.33929	0.4645
1.42857	0.4766
1.51786	0.4883
1.60714	0.4996
1.69643	0.5109
1.78571	0.5222
1.875	0.5332
1.96429	0.5438
2.05357	0.5544
2.14286	0.5648
2.23214	0.575
2.32143	0.585
2.41071	0.5948
2.5	0.6045
2.58929	0.6141
2.67857	0.6236
2.76786	0.633
2.85714	0.6422
2.94643	0.6515
3.03571	0.6605
3.125	0.6695
3.21429	0.6784
3.30357	0.6873
3.39286	0.696
3.48214	0.7048
3.57143	0.7134
3.66071	0.722
3.75	0.7306
3.83929	0.7391
3.92857	0.7476
4.01786	0.756
4.10714	0.7644
4.19643	0.7728
4.28571	0.7811
4.375	0.7895
4.46429	0.7978
4.55357	0.806
4.64286	0.8142
4.73214	0.8225
4.82143	0.8306
4.91071	0.8388
5	0.847
5.08929	0.8551
5.17857	0.8632
5.26786	0.8714
5.35714	0.8794
5.44643	0.8875
5.53571	0.8955
5.625	0.9036
5.71429	0.9115
5.80357	0.9196
5.89286	0.9275
5.98214	0.9355
6.07143	0.9434
6.16071	0.9514
6.25	0.9594
6.33929	0.9673
6.42857	0.9752
6.51786	0.983
6.60714	0.9909

## Sheet: DC_I=0.00892857142857143
t	U
0	0.9987
0.0892857	0.7846
0.178571	0.7242
0.267857	0.6829
0.357143	0.6496
0.446429	0.6211
0.535714	0.5959
0.625	0.5733
0.714286	0.5525
0.803571	0.5333
0.892857	0.5153
0.982143	0.4983
1.07143	0.4824
1.16071	0.4671
1.25	0.4526
1.33929	0.4387
1.42857	0.4254
1.51786	0.4126
1.60714	0.4002
1.69643	0.388
1.78571	0.3762
1.875	0.3646
1.96429	0.3534
2.05357	0.3425
2.14286	0.332
2.23214	0.3217
2.32143	0.3117
2.41071	0.302
2.5	0.2924
2.58929	0.2831
2.67857	0.2741
2.76786	0.2652
2.85714	0.2566
2.94643	0.2481
3.03571	0.2397
3.125	0.2315
3.21429	0.2235
3.30357	0.2156
3.39286	0.2078
3.48214	0.2002
3.57143	0.1927
3.66071	0.1853
3.75	0.1781
3.83929	0.171
3.92857	0.1639
4.01786	0.1569
4.10714	0.1501
4.19643	0.1433
4.28571	0.1367
4.375	0.1301
4.46429	0.1237
4.55357	0.1173
4.64286	0.1109
4.73214	0.1047
4.82143	0.09854
4.91071	0.09241
5	0.0864
5.08929	0.08037
5.17857	0.07448
5.26786	0.06862
5.35714	0.06285
5.44643	0.05716
5.53571	0.05148
5.625	0.04586
5.71429	0.04029
5.80357	0.0348
5.89286	0.02934
5.98214	0.02394
6.07143	0.0186
6.16071	0.0133
6.25	0.008006

[truncated: 6 more sheets: CH_I=0.010714285714285714, DC_I=0.010714285714285714, CH_I=0.014285714285714287, DC_I=0.014285714285714287, CH_I=0.01785714285714286, DC_I=0.01785714285714286]
