# Supplementary material for: All-water supercapacitor enabled by 1-nm clay channels
Source: Nat Commun. 2026 Jun 5;17:5014. doi: 10.1038/s41467-026-73924-1 (PMC13241519; doi:10.1038/s41467-026-73924-1)
Supplement: Supplementary file 3 — Source Data [file 41467_2026_73924_MOESM3_ESM.zip › Source data/FigS25_MEA18.xlsx]

## Sheet: CH_I=0.0017857142857142859
t	U
0	1.331e-05
0.178571	0.05228
0.178571	0.05704
0.178571	0.06051
0.178571	0.06337
0.178571	0.06589
0.178571	0.06822
0.178571	0.07037
0.178571	0.07239
0.178571	0.07429
0.357143	0.07611
0.357143	0.0778
0.357143	0.07944
0.357143	0.08101
0.357143	0.08255
0.357143	0.08407
0.357143	0.08549
0.357143	0.08689
0.357143	0.08825
0.357143	0.0896
0.357143	0.09091
0.535714	0.09216
0.535714	0.09347
0.535714	0.09469
0.535714	0.09593
0.535714	0.09709
0.535714	0.09827
0.535714	0.09941
0.535714	0.1005
0.535714	0.1016
0.535714	0.1027
0.714286	0.1037
0.714286	0.1048
0.714286	0.1058
0.714286	0.1068
0.714286	0.1078
0.714286	0.1088
0.714286	0.1098
0.714286	0.1108
0.714286	0.1117
0.714286	0.1126
0.892857	0.1136
0.892857	0.1145
0.892857	0.1154
0.892857	0.1163
0.892857	0.1171
0.892857	0.118
0.892857	0.1189
0.892857	0.1198
0.892857	0.1206
0.892857	0.1214
1.07143	0.1222
1.07143	0.1231
1.07143	0.1239
1.07143	0.1247
1.07143	0.1255
1.07143	0.1263
1.07143	0.127
1.07143	0.1278
1.07143	0.1286
1.25	0.1293
1.25	0.1301
1.25	0.1308
1.25	0.1316
1.25	0.1323
1.25	0.133
1.25	0.1338
1.25	0.1345
1.25	0.1352
1.25	0.1359
1.25	0.1366
1.42857	0.1373
1.42857	0.138
1.42857	0.1387
1.42857	0.1394
1.42857	0.14
1.42857	0.1407
1.42857	0.1413
1.42857	0.142
1.42857	0.1427
1.42857	0.1433
1.60714	0.1439
1.60714	0.1446
1.60714	0.1452
1.60714	0.1459
1.60714	0.1465
1.60714	0.1471
1.60714	0.1478
1.60714	0.1484
1.60714	0.149
1.60714	0.1496
1.78571	0.1502
1.78571	0.1508
1.78571	0.1514
1.78571	0.152
1.78571	0.1526
1.78571	0.1532
1.78571	0.1538
1.78571	0.1543
1.78571	0.1549
1.78571	0.1555
1.96429	0.1561
1.96429	0.1567
1.96429	0.1572
1.96429	0.1578
1.96429	0.1584
1.96429	0.1589
1.96429	0.1595
1.96429	0.16
1.96429	0.1606
2.14286	0.1611
2.14286	0.1616
2.14286	0.1622
2.14286	0.1628
2.14286	0.1633
2.14286	0.1638
2.14286	0.1644
2.14286	0.1649
2.14286	0.1654
2.14286	0.1659
2.14286	0.1665
2.32143	0.167
2.32143	0.1675
2.32143	0.168
2.32143	0.1685
2.32143	0.1691
2.32143	0.1696
2.32143	0.1701
2.32143	0.1706
2.32143	0.1711
2.32143	0.1716
2.5	0.1721
2.5	0.1726
2.5	0.1731
2.5	0.1735
2.5	0.174
2.5	0.1745
2.5	0.175
2.5	0.1755
2.5	0.1759
2.5	0.1764
2.67857	0.1769
2.67857	0.1774
2.67857	0.1779
2.67857	0.1783
2.67857	0.1788
2.67857	0.1793
2.67857	0.1797
2.67857	0.1802
2.67857	0.1806
2.67857	0.1811
2.85714	0.1815
2.85714	0.182
2.85714	0.1824
2.85714	0.1829
2.85714	0.1833
2.85714	0.1838
2.85714	0.1842
2.85714	0.1847
2.85714	0.1851
3.03571	0.1855
3.03571	0.186
3.03571	0.1864
3.03571	0.1869
3.03571	0.1873
3.03571	0.1877
3.03571	0.1882
3.03571	0.1886
3.03571	0.189
3.03571	0.1895
3.03571	0.1899
3.21429	0.1903
3.21429	0.1908
3.21429	0.1911
3.21429	0.1916
3.21429	0.192
3.21429	0.1924
3.21429	0.1929
3.21429	0.1933
3.21429	0.1937
3.21429	0.1941
3.39286	0.1945
3.39286	0.1949
3.39286	0.1953
3.39286	0.1957
3.39286	0.1961
3.39286	0.1966
3.39286	0.197
3.39286	0.1974
3.39286	0.1977
3.39286	0.1981
3.57143	0.1985
3.57143	0.1989
3.57143	0.1994
3.57143	0.1997
3.57143	0.2001
3.57143	0.2005
3.57143	0.2009
3.57143	0.2013
3.57143	0.2017
3.57143	0.2021
3.75	0.2025
3.75	0.2029
3.75	0.2033
3.75	0.2036
3.75	0.204
3.75	0.2044
3.75	0.2048
3.75	0.2052
3.75	0.2056
3.92857	0.2059
3.92857	0.2063
3.92857	0.2067
3.92857	0.2071
3.92857	0.2074
3.92857	0.2078
3.92857	0.2082
3.92857	0.2086
3.92857	0.2089
3.92857	0.2093
3.92857	0.2097
4.10714	0.21
4.10714	0.2104
4.10714	0.2108
4.10714	0.2111
4.10714	0.2115
4.10714	0.2119
4.10714	0.2123
4.10714	0.2126
4.10714	0.213
4.10714	0.2133
4.28571	0.2137
4.28571	0.2141
4.28571	0.2144
4.28571	0.2148
4.28571	0.2151
4.28571	0.2155
4.28571	0.2158
4.28571	0.2162
4.28571	0.2165
4.28571	0.2169
4.46429	0.2172
4.46429	0.2176
4.46429	0.2179
4.46429	0.2183
4.46429	0.2186
4.46429	0.219
4.46429	0.2193
4.46429	0.2197
4.46429	0.22
4.46429	0.2204
4.64286	0.2207
4.64286	0.221
4.64286	0.2214
4.64286	0.2217
4.64286	0.222
4.64286	0.2224
4.64286	0.2227
4.64286	0.2231
4.64286	0.2234
4.82143	0.2237
4.82143	0.2241
4.82143	0.2244
4.82143	0.2247
4.82143	0.2251
4.82143	0.2254
4.82143	0.2257
4.82143	0.2261
4.82143	0.2264
4.82143	0.2268
4.82143	0.2271
5	0.2274
5	0.2277
5	0.2281
5	0.2284
5	0.2287
5	0.2291
5	0.2294
5	0.2297
5	0.23
5	0.2304
5.17857	0.2307
5.17857	0.231
5.17857	0.2313
5.17857	0.2317
5.17857	0.232
5.17857	0.2323
5.17857	0.2326
5.17857	0.233
5.17857	0.2333
5.17857	0.2336
5.35714	0.2339
5.35714	0.2343
5.35714	0.2345
5.35714	0.2348
5.35714	0.2352
5.35714	0.2355
5.35714	0.2358
5.35714	0.2361
5.35714	0.2364
5.35714	0.2368
5.53571	0.2371
5.53571	0.2374
5.53571	0.2377
5.53571	0.238
5.53571	0.2383
5.53571	0.2387
5.53571	0.239
5.53571	0.2393
5.53571	0.2396
5.71429	0.2399
5.71429	0.2402
5.71429	0.2405
5.71429	0.2408
5.71429	0.2412
5.71429	0.2415
5.71429	0.2418
5.71429	0.2421
5.71429	0.2424
5.71429	0.2427
5.71429	0.243
5.89286	0.2433
5.89286	0.2436
5.89286	0.2439
5.89286	0.2442
5.89286	0.2445
5.89286	0.2448
5.89286	0.2451
5.89286	0.2454
5.89286	0.2458
5.89286	0.2461
6.07143	0.2463
6.07143	0.2467
6.07143	0.247
6.07143	0.2472
6.07143	0.2475
6.07143	0.2478
6.07143	0.2481
6.07143	0.2484
6.07143	0.2487
6.07143	0.249
6.25	0.2493
6.25	0.2496
6.25	0.2499
6.25	0.2502
6.25	0.2505
6.25	0.2508
6.25	0.2511
6.25	0.2514
6.25	0.2517
6.25	0.252
6.42857	0.2523
6.42857	0.2526
6.42857	0.2529
6.42857	0.2532
6.42857	0.2535
6.42857	0.2538
6.42857	0.254
6.42857	0.2543
6.42857	0.2546
6.60714	0.2549
6.60714	0.2552
6.60714	0.2555
6.60714	0.2558
6.60714	0.2561
6.60714	0.2564
6.60714	0.2567
6.60714	0.2569
6.60714	0.2572
6.60714	0.2575
6.60714	0.2578
6.78571	0.2581
6.78571	0.2584
6.78571	0.2587
6.78571	0.2589
6.78571	0.2592
6.78571	0.2595
6.78571	0.2598
6.78571	0.2601
6.78571	0.2603
6.78571	0.2606
6.96429	0.2609
6.96429	0.2612
6.96429	0.2615
6.96429	0.2617
6.96429	0.262
6.96429	0.2623
6.96429	0.2626
6.96429	0.2629
6.96429	0.2632
6.96429	0.2634
7.14286	0.2637
7.14286	0.264
7.14286	0.2643
7.14286	0.2646
7.14286	0.2649
7.14286	0.2651
7.14286	0.2654
7.14286	0.2657
7.14286	0.266
7.14286	0.2663
7.32143	0.2665
7.32143	0.2668
7.32143	0.2671
7.32143	0.2674
7.32143	0.2677
7.32143	0.2679
7.32143	0.2682
7.32143	0.2685
7.32143	0.2688
7.5	0.2691
7.5	0.2693
7.5	0.2696
7.5	0.2699
7.5	0.2702
7.5	0.2704
7.5	0.2707
7.5	0.271
7.5	0.2713
7.5	0.2715
7.5	0.2718
7.67857	0.2721
7.67857	0.2723
7.67857	0.2726
7.67857	0.2729
7.67857	0.2732
7.67857	0.2735
7.67857	0.2737
7.67857	0.274
7.67857	0.2743
7.67857	0.2745
7.85714	0.2748
7.85714	0.2751
7.85714	0.2754
7.85714	0.2756
7.85714	0.2759
7.85714	0.2762
7.85714	0.2764
7.85714	0.2767
7.85714	0.277
7.85714	0.2773
8.03571	0.2775
8.03571	0.2778
8.03571	0.2781
8.03571	0.2783
8.03571	0.2786
8.03571	0.2788
8.03571	0.2791
8.03571	0.2793
8.03571	0.2796
8.03571	0.2799
8.21429	0.2801
8.21429	0.2804
8.21429	0.2807
8.21429	0.2809
8.21429	0.2812
8.21429	0.2815
8.21429	0.2817
8.21429	0.282
8.21429	0.2823
8.39286	0.2826
8.39286	0.2828
8.39286	0.2831
8.39286	0.2833
8.39286	0.2836
8.39286	0.2839
8.39286	0.2842
8.39286	0.2844
8.39286	0.2847
8.39286	0.285
8.39286	0.2852
8.57143	0.2855
8.57143	0.2858
8.57143	0.286
8.57143	0.2863
8.57143	0.2865
8.57143	0.2868
8.57143	0.2871
8.57143	0.2873
8.57143	0.2876
8.57143	0.2879
8.75	0.2881
8.75	0.2884
8.75	0.2887
8.75	0.2889
8.75	0.2892
8.75	0.2894
8.75	0.2897
8.75	0.29
8.75	0.2902
8.75	0.2905
8.92857	0.2908
8.92857	0.291
8.92857	0.2913
8.92857	0.2915
8.92857	0.2918
8.92857	0.2921
8.92857	0.2923
8.92857	0.2926
8.92857	0.2929
8.92857	0.2931
9.10714	0.2934
9.10714	0.2936
9.10714	0.2939
9.10714	0.2942
9.10714	0.2944
9.10714	0.2947
9.10714	0.2949
9.10714	0.2952
9.10714	0.2954
9.28571	0.2957
9.28571	0.296
9.28571	0.2962
9.28571	0.2965
9.28571	0.2968
9.28571	0.297
9.28571	0.2973
9.28571	0.2975
9.28571	0.2978
9.28571	0.298
9.28571	0.2983
9.46429	0.2985
9.46429	0.2988
9.46429	0.299
9.46429	0.2993
9.46429	0.2996
9.46429	0.2998
9.46429	0.3
9.46429	0.3003
9.46429	0.3006
9.46429	0.3008
9.64286	0.3011
9.64286	0.3013
9.64286	0.3016
9.64286	0.3018
9.64286	0.3021
9.64286	0.3024
9.64286	0.3026
9.64286	0.3029
9.64286	0.3031
9.64286	0.3034
9.82143	0.3036
9.82143	0.3039
9.82143	0.3041
9.82143	0.3044
9.82143	0.3047
9.82143	0.3049
9.82143	0.3051
9.82143	0.3054
9.82143	0.3057
9.82143	0.3059
10	0.3062
10	0.3064
10	0.3067
10	0.307
10	0.3072
10	0.3074
10	0.3077
10	0.308
10	0.3082
10.1786	0.3085
10.1786	0.3087
10.1786	0.309
10.1786	0.3092
10.1786	0.3095
10.1786	0.3097
10.1786	0.31
10.1786	0.3102
10.1786	0.3105
10.1786	0.3108
10.1786	0.311
10.3571	0.3113
10.3571	0.3115
10.3571	0.3118
10.3571	0.312
10.3571	0.3123
10.3571	0.3125
10.3571	0.3128
10.3571	0.313
10.3571	0.3133
10.3571	0.3135
10.5357	0.3137
10.5357	0.314
10.5357	0.3143
10.5357	0.3145
10.5357	0.3148
10.5357	0.315
10.5357	0.3153
10.5357	0.3156
10.5357	0.3158
10.5357	0.316
10.7143	0.3163
10.7143	0.3165
10.7143	0.3168
10.7143	0.317
10.7143	0.3173
10.7143	0.3175
10.7143	0.3178
10.7143	0.318
10.7143	0.3183
10.7143	0.3185
10.8929	0.3188
10.8929	0.319
10.8929	0.3193
10.8929	0.3195
10.8929	0.3198
10.8929	0.32
10.8929	0.3203
10.8929	0.3206
10.8929	0.3208
11.0714	0.3211
11.0714	0.3213
11.0714	0.3216
11.0714	0.3218
11.0714	0.3221
11.0714	0.3223
11.0714	0.3226
11.0714	0.3228
11.0714	0.3231
11.0714	0.3233
11.0714	0.3235
11.25	0.3238
11.25	0.324
11.25	0.3243
11.25	0.3245
11.25	0.3248
11.25	0.325
11.25	0.3253
11.25	0.3256
11.25	0.3258
11.25	0.326
11.4286	0.3263
11.4286	0.3265
11.4286	0.3268
11.4286	0.327
11.4286	0.3273
11.4286	0.3275
11.4286	0.3278
11.4286	0.328
11.4286	0.3283
11.4286	0.3285
11.6071	0.3287
11.6071	0.329
11.6071	0.3292
11.6071	0.3295
11.6071	0.3297
11.6071	0.33
11.6071	0.3302
11.6071	0.3305
11.6071	0.3307
11.6071	0.331
11.7857	0.3312
11.7857	0.3315
11.7857	0.3317
11.7857	0.3319
11.7857	0.3322
11.7857	0.3324
11.7857	0.3327
11.7857	0.3329
11.7857	0.3332
11.9643	0.3334
11.9643	0.3337
11.9643	0.3339
11.9643	0.3342
11.9643	0.3344
11.9643	0.3347
11.9643	0.3349
11.9643	0.3351
11.9643	0.3354
11.9643	0.3356
11.9643	0.3359
12.1429	0.3361
12.1429	0.3364
12.1429	0.3366
12.1429	0.3369
12.1429	0.3371
12.1429	0.3374
12.1429	0.3376
12.1429	0.3378
12.1429	0.3381
12.1429	0.3383
12.3214	0.3386
12.3214	0.3388
12.3214	0.339
12.3214	0.3393
12.3214	0.3395
12.3214	0.3398
12.3214	0.34
12.3214	0.3403
12.3214	0.3405
12.3214	0.3407
12.5	0.341
12.5	0.3412
12.5	0.3415
12.5	0.3417
12.5	0.342
12.5	0.3422
12.5	0.3424
12.5	0.3427
12.5	0.3429
12.5	0.3432
12.6786	0.3434
12.6786	0.3436
12.6786	0.3439
12.6786	0.3441
12.6786	0.3444
12.6786	0.3446
12.6786	0.3449
12.6786	0.3451
12.6786	0.3454
12.8571	0.3456
12.8571	0.3458
12.8571	0.3461
12.8571	0.3463
12.8571	0.3466
12.8571	0.3468
12.8571	0.3471
12.8571	0.3473
12.8571	0.3475
12.8571	0.3478
12.8571	0.348
13.0357	0.3483
13.0357	0.3485
13.0357	0.3488
13.0357	0.349
13.0357	0.3493
13.0357	0.3495
13.0357	0.3497
13.0357	0.35
13.0357	0.3502
13.0357	0.3505
13.2143	0.3507
13.2143	0.3509
13.2143	0.3512
13.2143	0.3514
13.2143	0.3517
13.2143	0.3519
13.2143	0.3522
13.2143	0.3524
13.2143	0.3527
13.2143	0.3529
13.3929	0.3531
13.3929	0.3534
13.3929	0.3536
13.3929	0.3538
13.3929	0.3541
13.3929	0.3543
13.3929	0.3546
13.3929	0.3548
13.3929	0.355
13.3929	0.3553
13.5714	0.3555
13.5714	0.3558
13.5714	0.356
13.5714	0.3563
13.5714	0.3565
13.5714	0.3567
13.5714	0.357
13.5714	0.3572
13.5714	0.3574
13.75	0.3577
13.75	0.3579
13.75	0.3582
13.75	0.3584
13.75	0.3586
13.75	0.3589
13.75	0.3591
13.75	0.3594
13.75	0.3596
13.75	0.3599
13.75	0.3601
13.9286	0.3603
13.9286	0.3606
13.9286	0.3608
13.9286	0.3611
13.9286	0.3613
13.9286	0.3615
13.9286	0.3618
13.9286	0.362
13.9286	0.3623
13.9286	0.3625
14.1071	0.3627
14.1071	0.363
14.1071	0.3632
14.1071	0.3635
14.1071	0.3637
14.1071	0.3639
14.1071	0.3642
14.1071	0.3644
14.1071	0.3647
14.1071	0.3649
14.2857	0.3652
14.2857	0.3654
14.2857	0.3657
14.2857	0.3659
14.2857	0.3661
14.2857	0.3664
14.2857	0.3666
14.2857	0.3668
14.2857	0.3671
14.2857	0.3673
14.4643	0.3675
14.4643	0.3678
14.4643	0.368
14.4643	0.3683
14.4643	0.3685
14.4643	0.3688
14.4643	0.369
14.4643	0.3692
14.4643	0.3695
14.6429	0.3697
14.6429	0.37
14.6429	0.3702
14.6429	0.3704
14.6429	0.3707
14.6429	0.3709
14.6429	0.3711
14.6429	0.3714
14.6429	0.3716
14.6429	0.3719
14.6429	0.3721
14.8214	0.3723
14.8214	0.3726
14.8214	0.3728
14.8214	0.3731
14.8214	0.3733
14.8214	0.3735
14.8214	0.3738
14.8214	0.374
14.8214	0.3743
14.8214	0.3745
15	0.3747
15	0.375
15	0.3752
15	0.3755
15	0.3757
15	0.3759
15	0.3762
15	0.3764
15	0.3767
15	0.3769
15.1786	0.3771
15.1786	0.3774
15.1786	0.3776
15.1786	0.3778
15.1786	0.3781
15.1786	0.3783
15.1786	0.3785
15.1786	0.3788
15.1786	0.379
15.1786	0.3792
15.3571	0.3794
15.3571	0.3797
15.3571	0.3799
15.3571	0.3802
15.3571	0.3804
15.3571	0.3806
15.3571	0.3809
15.3571	0.3811
15.3571	0.3814
15.5357	0.3816
15.5357	0.3818
15.5357	0.3821
15.5357	0.3823
15.5357	0.3825
15.5357	0.3828
15.5357	0.383
15.5357	0.3833
15.5357	0.3835
15.5357	0.3837
15.5357	0.384
15.7143	0.3842
15.7143	0.3845
15.7143	0.3847
15.7143	0.3849
15.7143	0.3852
15.7143	0.3854
15.7143	0.3857
15.7143	0.3859
15.7143	0.3861
15.7143	0.3864
15.8929	0.3866
15.8929	0.3868
15.8929	0.3871
15.8929	0.3873
15.8929	0.3876
15.8929	0.3878
15.8929	0.388
15.8929	0.3883
15.8929	0.3885
15.8929	0.3887
16.0714	0.389
16.0714	0.3892
16.0714	0.3895
16.0714	0.3897
16.0714	0.3899
16.0714	0.3902
16.0714	0.3904
16.0714	0.3907
16.0714	0.3909
16.0714	0.3911
16.25	0.3913
16.25	0.3916
16.25	0.3918
16.25	0.392
16.25	0.3923
16.25	0.3925
16.25	0.3927
16.25	0.393
16.25	0.3932
16.4286	0.3935
16.4286	0.3937
16.4286	0.3939
16.4286	0.3942
16.4286	0.3944
16.4286	0.3947
16.4286	0.3949
16.4286	0.3951
16.4286	0.3954
16.4286	0.3956
16.4286	0.3958
16.6071	0.3961
16.6071	0.3963
16.6071	0.3965
16.6071	0.3968
16.6071	0.397
16.6071	0.3972
16.6071	0.3975
16.6071	0.3977
16.6071	0.398
16.6071	0.3982
16.7857	0.3985
16.7857	0.3987
16.7857	0.399
16.7857	0.3992
16.7857	0.3994
16.7857	0.3997
16.7857	0.3999
16.7857	0.4002
16.7857	0.4004
16.7857	0.4006
16.9643	0.4009
16.9643	0.4011
16.9643	0.4013
16.9643	0.4016
16.9643	0.4018
16.9643	0.402
16.9643	0.4023
16.9643	0.4025
16.9643	0.4027
16.9643	0.403
17.1429	0.4032
17.1429	0.4035
17.1429	0.4037
17.1429	0.4039
17.1429	0.4041
17.1429	0.4044
17.1429	0.4046
17.1429	0.4049
17.1429	0.4051
17.3214	0.4053
17.3214	0.4056
17.3214	0.4058
17.3214	0.406
17.3214	0.4063
17.3214	0.4065
17.3214	0.4067
17.3214	0.407
17.3214	0.4072
17.3214	0.4074
17.3214	0.4077
17.5	0.4079
17.5	0.4082
17.5	0.4084
17.5	0.4087
17.5	0.4089
17.5	0.4092
17.5	0.4094
17.5	0.4096
17.5	0.4098
17.5	0.41
17.6786	0.4103
17.6786	0.4105
17.6786	0.4108
17.6786	0.411
17.6786	0.4112
17.6786	0.4115
17.6786	0.4117
17.6786	0.412
17.6786	0.4122
17.6786	0.4124
17.8571	0.4127
17.8571	0.4129
17.8571	0.4131
17.8571	0.4134
17.8571	0.4136
17.8571	0.4138
17.8571	0.4141
17.8571	0.4143
17.8571	0.4146
17.8571	0.4148
18.0357	0.415
18.0357	0.4153
18.0357	0.4155
18.0357	0.4157
18.0357	0.4159
18.0357	0.4162
18.0357	0.4164
18.0357	0.4167
18.0357	0.4169
18.2143	0.4171
18.2143	0.4173
18.2143	0.4176
18.2143	0.4178
18.2143	0.418
18.2143	0.4183
18.2143	0.4185
18.2143	0.4187
18.2143	0.419
18.2143	0.4192
18.2143	0.4194
18.3929	0.4197
18.3929	0.4199
18.3929	0.4201
18.3929	0.4204
18.3929	0.4206
18.3929	0.4209
18.3929	0.4211
18.3929	0.4213
18.3929	0.4216
18.3929	0.4218
18.5714	0.422
18.5714	0.4223
18.5714	0.4225
18.5714	0.4227
18.5714	0.423
18.5714	0.4232
18.5714	0.4235
18.5714	0.4237
18.5714	0.4239
18.5714	0.4242
18.75	0.4244
18.75	0.4247
18.75	0.4249
18.75	0.4251
18.75	0.4253
18.75	0.4256
18.75	0.4258
18.75	0.426
18.75	0.4263
18.75	0.4265
18.9286	0.4268
18.9286	0.427
18.9286	0.4272
18.9286	0.4275
18.9286	0.4277
18.9286	0.4279
18.9286	0.4282
18.9286	0.4284
18.9286	0.4286
19.1071	0.4289
19.1071	0.4291
19.1071	0.4293
19.1071	0.4296
19.1071	0.4298
19.1071	0.4301
19.1071	0.4303
19.1071	0.4305
19.1071	0.4308
19.1071	0.431
19.1071	0.4312
19.2857	0.4315
19.2857	0.4317
19.2857	0.4319
19.2857	0.4322
19.2857	0.4324
19.2857	0.4327
19.2857	0.4329
19.2857	0.4331
19.2857	0.4334
19.2857	0.4336
19.4643	0.4338
19.4643	0.4341
19.4643	0.4343
19.4643	0.4345
19.4643	0.4348
19.4643	0.435
19.4643	0.4352
19.4643	0.4355
19.4643	0.4357
19.4643	0.4359
19.6429	0.4362
19.6429	0.4364
19.6429	0.4366
19.6429	0.4368
19.6429	0.4371
19.6429	0.4373
19.6429	0.4376
19.6429	0.4378
19.6429	0.438
19.6429	0.4383
19.8214	0.4385
19.8214	0.4387
19.8214	0.439
19.8214	0.4392
19.8214	0.4394
19.8214	0.4397
19.8214	0.4399
19.8214	0.4401
19.8214	0.4404
20	0.4406
20	0.4409
20	0.4411
20	0.4413
20	0.4416
20	0.4418
20	0.442
20	0.4423
20	0.4425
20	0.4427
20	0.443
20.1786	0.4432
20.1786	0.4435
20.1786	0.4437
20.1786	0.4439
20.1786	0.4442
20.1786	0.4444
20.1786	0.4446
20.1786	0.4449
20.1786	0.4451
20.1786	0.4453
20.3571	0.4456
20.3571	0.4458
20.3571	0.446
20.3571	0.4463
20.3571	0.4465
20.3571	0.4467
20.3571	0.447
20.3571	0.4472
20.3571	0.4474
20.3571	0.4477
20.5357	0.4479
20.5357	0.4481
20.5357	0.4484
20.5357	0.4486
20.5357	0.4488
20.5357	0.4491
20.5357	0.4493
20.5357	0.4495
20.5357	0.4498
20.5357	0.45
20.7143	0.4503
20.7143	0.4505
20.7143	0.4507
20.7143	0.4509
20.7143	0.4512
20.7143	0.4514
20.7143	0.4517
20.7143	0.4519
20.7143	0.4521
20.8929	0.4524
20.8929	0.4526
20.8929	0.4529
20.8929	0.4531
20.8929	0.4533
20.8929	0.4536
20.8929	0.4538
20.8929	0.454
20.8929	0.4543
20.8929	0.4545
20.8929	0.4547
21.0714	0.455
21.0714	0.4552
21.0714	0.4554
21.0714	0.4557
21.0714	0.4559
21.0714	0.4561
21.0714	0.4564
21.0714	0.4566
21.0714	0.4568
21.0714	0.457
21.25	0.4573
21.25	0.4575
21.25	0.4577
21.25	0.458
21.25	0.4582
21.25	0.4584
21.25	0.4587
21.25	0.4589
21.25	0.4592
21.25	0.4594
21.4286	0.4596
21.4286	0.4598
21.4286	0.4601
21.4286	0.4603
21.4286	0.4606
21.4286	0.4608
21.4286	0.461
21.4286	0.4612
21.4286	0.4615
21.4286	0.4617
21.6071	0.462
21.6071	0.4622
21.6071	0.4624
21.6071	0.4627
21.6071	0.4629
21.6071	0.4632
21.6071	0.4634
21.6071	0.4636
21.6071	0.4638
21.7857	0.4641
21.7857	0.4643
21.7857	0.4645
21.7857	0.4648
21.7857	0.465
21.7857	0.4653
21.7857	0.4655
21.7857	0.4657
21.7857	0.466
21.7857	0.4662
21.7857	0.4664
21.9643	0.4667
21.9643	0.4669
21.9643	0.4671
21.9643	0.4674
21.9643	0.4676
21.9643	0.4679
21.9643	0.4681
21.9643	0.4683
21.9643	0.4685
21.9643	0.4688
22.1429	0.469
22.1429	0.4693
22.1429	0.4695
22.1429	0.4697
22.1429	0.47
22.1429	0.4702
22.1429	0.4704
22.1429	0.4707
22.1429	0.4709
22.1429	0.4711
22.3214	0.4714
22.3214	0.4716
22.3214	0.4718
22.3214	0.4721
22.3214	0.4723
22.3214	0.4725
22.3214	0.4728
22.3214	0.473
22.3214	0.4732
22.3214	0.4735
22.5	0.4737
22.5	0.474
22.5	0.4742
22.5	0.4744
22.5	0.4747
22.5	0.4749
22.5	0.4751
22.5	0.4754
22.5	0.4756
22.6786	0.4758
22.6786	0.4761
22.6786	0.4763
22.6786	0.4766
22.6786	0.4768
22.6786	0.477
22.6786	0.4773
22.6786	0.4775
22.6786	0.4777
22.6786	0.478
22.6786	0.4782
22.8571	0.4784
22.8571	0.4787
22.8571	0.4789
22.8571	0.4792
22.8571	0.4794
22.8571	0.4796
22.8571	0.4799
22.8571	0.4801
22.8571	0.4803
22.8571	0.4806
23.0357	0.4808
23.0357	0.481
23.0357	0.4813
23.0357	0.4815
23.0357	0.4818
23.0357	0.482
23.0357	0.4822
23.0357	0.4825
23.0357	0.4827
23.0357	0.4829
23.2143	0.4832
23.2143	0.4834
23.2143	0.4836
23.2143	0.4839
23.2143	0.4841
23.2143	0.4844
23.2143	0.4846
23.2143	0.4848
23.2143	0.4851
23.2143	0.4853
23.3929	0.4855
23.3929	0.4857
23.3929	0.4859
23.3929	0.4862
23.3929	0.4864
23.3929	0.4867
23.3929	0.4869
23.3929	0.4872
23.3929	0.4874
23.5714	0.4876
23.5714	0.4879
23.5714	0.4881
23.5714	0.4883
23.5714	0.4886
23.5714	0.4888
23.5714	0.489
23.5714	0.4893
23.5714	0.4895
23.5714	0.4897
23.5714	0.49
23.75	0.4902
23.75	0.4904
23.75	0.4907
23.75	0.4909
23.75	0.4911
23.75	0.4914
23.75	0.4916
23.75	0.4919
23.75	0.4921
23.75	0.4923
23.9286	0.4926
23.9286	0.4928
23.9286	0.4931
23.9286	0.4933
23.9286	0.4935
23.9286	0.4938
23.9286	0.494
23.9286	0.4942
23.9286	0.4945
23.9286	0.4947
24.1071	0.4949
24.1071	0.4952
24.1071	0.4954
24.1071	0.4956
24.1071	0.4959
24.1071	0.4961
24.1071	0.4963
24.1071	0.4965
24.1071	0.4968
24.1071	0.497
24.2857	0.4973
24.2857	0.4975
24.2857	0.4977
24.2857	0.498
24.2857	0.4982
24.2857	0.4984
24.2857	0.4986
24.2857	0.4989
24.2857	0.4991
24.4643	0.4994
24.4643	0.4996
24.4643	0.4998
24.4643	0.5001
24.4643	0.5003
24.4643	0.5005
24.4643	0.5008
24.4643	0.501
24.4643	0.5012
24.4643	0.5015
24.4643	0.5017
24.6429	0.502
24.6429	0.5022
24.6429	0.5024
24.6429	0.5027
24.6429	0.5029
24.6429	0.5031
24.6429	0.5034
24.6429	0.5036
24.6429	0.5038
24.6429	0.5041
24.8214	0.5043
24.8214	0.5045
24.8214	0.5048
24.8214	0.505
24.8214	0.5052
24.8214	0.5055
24.8214	0.5057
24.8214	0.506
24.8214	0.5062
24.8214	0.5064
25	0.5067
25	0.5069
25	0.5071
25	0.5074
25	0.5076
25	0.5078
25	0.5081
25	0.5083
25	0.5086
25	0.5088
25.1786	0.509
25.1786	0.5093
25.1786	0.5095
25.1786	0.5097
25.1786	0.5099
25.1786	0.5102
25.1786	0.5104
25.1786	0.5107
25.1786	0.5109
25.3571	0.5111
25.3571	0.5114
25.3571	0.5116
25.3571	0.5119
25.3571	0.5121
25.3571	0.5123
25.3571	0.5125
25.3571	0.5128
25.3571	0.513
25.3571	0.5133
25.3571	0.5135
25.5357	0.5137
25.5357	0.514
25.5357	0.5142
25.5357	0.5144
25.5357	0.5147
25.5357	0.5149
25.5357	0.5151
25.5357	0.5154
25.5357	0.5156
25.5357	0.5159
25.7143	0.5161
25.7143	0.5163
25.7143	0.5166
25.7143	0.5168
25.7143	0.517
25.7143	0.5172
25.7143	0.5175
25.7143	0.5177
25.7143	0.518
25.7143	0.5182
25.8929	0.5184
25.8929	0.5187
25.8929	0.5189
25.8929	0.5191
25.8929	0.5194
25.8929	0.5196
25.8929	0.5199
25.8929	0.5201
25.8929	0.5203
25.8929	0.5206
26.0714	0.5208
26.0714	0.521
26.0714	0.5213
26.0714	0.5215
26.0714	0.5218
26.0714	0.522
26.0714	0.5222
26.0714	0.5225
26.0714	0.5227
26.25	0.5229
26.25	0.5232
26.25	0.5234
26.25	0.5237
26.25	0.5239
26.25	0.5241
26.25	0.5243
26.25	0.5246
26.25	0.5248
26.25	0.5251
26.25	0.5253
26.4286	0.5255
26.4286	0.5257
26.4286	0.526
26.4286	0.5262
26.4286	0.5265
26.4286	0.5267
26.4286	0.527
26.4286	0.5272
26.4286	0.5274
26.4286	0.5277
26.6071	0.5279
26.6071	0.5282
26.6071	0.5284
26.6071	0.5286
26.6071	0.5289
26.6071	0.5291
26.6071	0.5293
26.6071	0.5295
26.6071	0.5298
26.6071	0.53
26.7857	0.5303
26.7857	0.5305
26.7857	0.5308
26.7857	0.531
26.7857	0.5312
26.7857	0.5314
26.7857	0.5317
26.7857	0.5319
26.7857	0.5322
26.7857	0.5324
26.9643	0.5326
26.9643	0.5329
26.9643	0.5331
26.9643	0.5334
26.9643	0.5336
26.9643	0.5338
26.9643	0.534
26.9643	0.5343
26.9643	0.5345
27.1429	0.5347
27.1429	0.535
27.1429	0.5352
27.1429	0.5354
27.1429	0.5356
27.1429	0.5359
27.1429	0.5361
27.1429	0.5363
27.1429	0.5366
27.1429	0.5368
27.1429	0.537
27.3214	0.5373
27.3214	0.5376
27.3214	0.5378
27.3214	0.538
27.3214	0.5382
27.3214	0.5385
27.3214	0.5387
27.3214	0.539
27.3214	0.5392
27.3214	0.5394
27.5	0.5397
27.5	0.5399
27.5	0.5401
27.5	0.5404
27.5	0.5406
27.5	0.5408
27.5	0.5411
27.5	0.5413
27.5	0.5416
27.5	0.5418
27.6786	0.542
27.6786	0.5423
27.6786	0.5425
27.6786	0.5428
27.6786	0.543
27.6786	0.5432
27.6786	0.5435
27.6786	0.5437
27.6786	0.5439
27.6786	0.5442
27.8571	0.5444
27.8571	0.5446
27.8571	0.5449
27.8571	0.5451
27.8571	0.5454
27.8571	0.5456
27.8571	0.5458
27.8571	0.5461
27.8571	0.5463
28.0357	0.5466
28.0357	0.5468
28.0357	0.547
28.0357	0.5472
28.0357	0.5475
28.0357	0.5477
28.0357	0.5479
28.0357	0.5482
28.0357	0.5484
28.0357	0.5487
28.0357	0.5489
28.2143	0.5491
28.2143	0.5493
28.2143	0.5496
28.2143	0.5498
28.2143	0.5501
28.2143	0.5503
28.2143	0.5505
28.2143	0.5508
28.2143	0.551
28.2143	0.5513
28.3929	0.5515
28.3929	0.5517
28.3929	0.552
28.3929	0.5522
28.3929	0.5525
28.3929	0.5527
28.3929	0.5529
28.3929	0.5531
28.3929	0.5534
28.3929	0.5536
28.5714	0.5539
28.5714	0.5541
28.5714	0.5543
28.5714	0.5546
28.5714	0.5548
28.5714	0.5551
28.5714	0.5553
28.5714	0.5556
28.5714	0.5558
28.5714	0.556
28.75	0.5563
28.75	0.5565
28.75	0.5568
28.75	0.557
28.75	0.5572
28.75	0.5575
28.75	0.5577
28.75	0.5579
28.75	0.5582
28.9286	0.5584
28.9286	0.5587
28.9286	0.5589
28.9286	0.5591
28.9286	0.5594
28.9286	0.5596
28.9286	0.5598
28.9286	0.5601
28.9286	0.5603
28.9286	0.5605
28.9286	0.5608
29.1071	0.561
29.1071	0.5613
29.1071	0.5615
29.1071	0.5617
29.1071	0.562
29.1071	0.5622
29.1071	0.5625
29.1071	0.5627
29.1071	0.5629
29.1071	0.5631
29.2857	0.5634
29.2857	0.5636
29.2857	0.5639
29.2857	0.5641
29.2857	0.5643
29.2857	0.5646
29.2857	0.5648
29.2857	0.5651
29.2857	0.5653
29.2857	0.5655
29.4643	0.5658
29.4643	0.566
29.4643	0.5663
29.4643	0.5665
29.4643	0.5667
29.4643	0.567
29.4643	0.5672
29.4643	0.5674
29.4643	0.5677
29.4643	0.5679
29.6429	0.5682
29.6429	0.5684
29.6429	0.5686
29.6429	0.5689
29.6429	0.5691
29.6429	0.5693
29.6429	0.5696
29.6429	0.5698
29.6429	0.5701
29.8214	0.5703
29.8214	0.5705
29.8214	0.5708
29.8214	0.571
29.8214	0.5713
29.8214	0.5715
29.8214	0.5717
29.8214	0.572
29.8214	0.5722
29.8214	0.5724
29.8214	0.5727
30	0.5729
30	0.5731
30	0.5734
30	0.5736
30	0.5739
30	0.5741
30	0.5743
30	0.5746
30	0.5748
30	0.575
30.1786	0.5753
30.1786	0.5755
30.1786	0.5757
30.1786	0.576
30.1786	0.5762
30.1786	0.5764
30.1786	0.5767
30.1786	0.5769
30.1786	0.5771
30.1786	0.5774
30.3571	0.5776
30.3571	0.5779
30.3571	0.5781
30.3571	0.5783
30.3571	0.5786
30.3571	0.5788
30.3571	0.5791
30.3571	0.5793
30.3571	0.5795
30.3571	0.5798
30.5357	0.58
30.5357	0.5803
30.5357	0.5805
30.5357	0.5807
30.5357	0.581
30.5357	0.5812
30.5357	0.5815
30.5357	0.5817
30.5357	0.5819
30.7143	0.5822
30.7143	0.5824
30.7143	0.5827
30.7143	0.5829
30.7143	0.5831
30.7143	0.5834
30.7143	0.5836
30.7143	0.5838
30.7143	0.5841
30.7143	0.5843
30.7143	0.5845
30.8929	0.5848
30.8929	0.585
30.8929	0.5852
30.8929	0.5855
30.8929	0.5857
30.8929	0.586
30.8929	0.5862
30.8929	0.5864
30.8929	0.5867
30.8929	0.5869
31.0714	0.5872
31.0714	0.5874
31.0714	0.5876
31.0714	0.5879
31.0714	0.5881
31.0714	0.5884
31.0714	0.5886
31.0714	0.5888
31.0714	0.5891
31.0714	0.5893
31.25	0.5896
31.25	0.5898
31.25	0.5901
31.25	0.5903
31.25	0.5905
31.25	0.5908
31.25	0.591
31.25	0.5912
31.25	0.5915
31.25	0.5917
31.4286	0.592
31.4286	0.5922
31.4286	0.5924
31.4286	0.5927
31.4286	0.5929
31.4286	0.5931
31.4286	0.5934
31.4286	0.5936
31.4286	0.5938
31.6071	0.594
31.6071	0.5943
31.6071	0.5945
31.6071	0.5948
31.6071	0.595
31.6071	0.5952
31.6071	0.5955
31.6071	0.5957
31.6071	0.5959
31.6071	0.5962
31.6071	0.5964
31.7857	0.5967
31.7857	0.5969
31.7857	0.5972
31.7857	0.5974
31.7857	0.5977
31.7857	0.5979
31.7857	0.5981
31.7857	0.5983
31.7857	0.5986
31.7857	0.5988
31.9643	0.5991
31.9643	0.5993
31.9643	0.5996
31.9643	0.5998
31.9643	0.6
31.9643	0.6003
31.9643	0.6005
31.9643	0.6008
31.9643	0.601
31.9643	0.6012
32.1429	0.6015
32.1429	0.6017
32.1429	0.602
32.1429	0.6022
32.1429	0.6024
32.1429	0.6027
32.1429	0.6029
32.1429	0.6032
32.1429	0.6034
32.1429	0.6036
32.3214	0.6039
32.3214	0.6041
32.3214	0.6043
32.3214	0.6046
32.3214	0.6048
32.3214	0.6051
32.3214	0.6053
32.3214	0.6056
32.3214	0.6058
32.5	0.606
32.5	0.6063
32.5	0.6065
32.5	0.6067
32.5	0.607
32.5	0.6072
32.5	0.6074
32.5	0.6077
32.5	0.6079
32.5	0.6082
32.5	0.6084
32.6786	0.6087
32.6786	0.6089
32.6786	0.6092
32.6786	0.6094
32.6786	0.6096
32.6786	0.6099
32.6786	0.6101
32.6786	0.6103
32.6786	0.6106
32.6786	0.6108
32.8571	0.6111
32.8571	0.6113
32.8571	0.6115
32.8571	0.6118
32.8571	0.612
32.8571	0.6123
32.8571	0.6125
32.8571	0.6127
32.8571	0.613
32.8571	0.6132
33.0357	0.6135
33.0357	0.6137
33.0357	0.6139
33.0357	0.6142
33.0357	0.6144
33.0357	0.6146
33.0357	0.6149
33.0357	0.6151
33.0357	0.6153
33.0357	0.6156
33.2143	0.6158
33.2143	0.6161
33.2143	0.6163
33.2143	0.6165
33.2143	0.6168
33.2143	0.617
33.2143	0.6173
33.2143	0.6175
33.2143	0.6177
33.3929	0.618
33.3929	0.6182
33.3929	0.6185
33.3929	0.6187
33.3929	0.6189
33.3929	0.6192
33.3929	0.6194
33.3929	0.6197
33.3929	0.6199
33.3929	0.6201
33.3929	0.6203
33.5714	0.6206
33.5714	0.6209
33.5714	0.6211
33.5714	0.6213
33.5714	0.6216
33.5714	0.6218
33.5714	0.6221
33.5714	0.6223
33.5714	0.6225
33.5714	0.6228
33.75	0.623
33.75	0.6233
33.75	0.6235
33.75	0.6237
33.75	0.624
33.75	0.6242
33.75	0.6245
33.75	0.6247
33.75	0.625
33.75	0.6252
33.9286	0.6254
33.9286	0.6257
33.9286	0.6259
33.9286	0.6262
33.9286	0.6264
33.9286	0.6266
33.9286	0.6269
33.9286	0.6271
33.9286	0.6274
33.9286	0.6276
34.1071	0.6279
34.1071	0.6281
34.1071	0.6283
34.1071	0.6286
34.1071	0.6288
34.1071	0.6291
34.1071	0.6293
34.1071	0.6295
34.1071	0.6298
34.2857	0.63
34.2857	0.6303
34.2857	0.6305
34.2857	0.6308
34.2857	0.631
34.2857	0.6312
34.2857	0.6314
34.2857	0.6317
34.2857	0.6319
34.2857	0.6322
34.2857	0.6324
34.4643	0.6327
34.4643	0.6329
34.4643	0.6331
34.4643	0.6334
34.4643	0.6336
34.4643	0.6339
34.4643	0.6341
34.4643	0.6344
34.4643	0.6346
34.4643	0.6349
34.6429	0.6351
34.6429	0.6353
34.6429	0.6356
34.6429	0.6358
34.6429	0.6361
34.6429	0.6363
34.6429	0.6365
34.6429	0.6368
34.6429	0.637
34.6429	0.6373
34.8214	0.6375
34.8214	0.6378
34.8214	0.638
34.8214	0.6382
34.8214	0.6385
34.8214	0.6387
34.8214	0.639
34.8214	0.6392
34.8214	0.6395
34.8214	0.6397
35	0.6399
35	0.6402
35	0.6404
35	0.6407
35	0.6409
35	0.6412
35	0.6414
35	0.6416
35	0.6419
35.1786	0.6421
35.1786	0.6424
35.1786	0.6426
35.1786	0.6428
35.1786	0.6431
35.1786	0.6433
35.1786	0.6436
35.1786	0.6438
35.1786	0.644
35.1786	0.6443
35.1786	0.6445
35.3571	0.6448
35.3571	0.645
35.3571	0.6452
35.3571	0.6455
35.3571	0.6457
35.3571	0.646
35.3571	0.6462
35.3571	0.6465
35.3571	0.6467
35.3571	0.6469
35.5357	0.6472
35.5357	0.6474
35.5357	0.6477
35.5357	0.6479
35.5357	0.6482
35.5357	0.6484
35.5357	0.6487
35.5357	0.6489
35.5357	0.6491
35.5357	0.6494
35.7143	0.6496
35.7143	0.6498
35.7143	0.6501
35.7143	0.6503
35.7143	0.6506
35.7143	0.6508
35.7143	0.6511
35.7143	0.6513
[truncated: 10,430 more rows]

## Sheet: DC_I=0.0017857142857142859
t	U
0	1.461e-05
0	0.05272
0.178571	0.05745
0.178571	0.06089
0.178571	0.06373
0.178571	0.06628
0.178571	0.06857
0.178571	0.07072
0.178571	0.07271
0.178571	0.07461
0.178571	0.0764
0.178571	0.07812
0.357143	0.07973
0.357143	0.0813
0.357143	0.08281
0.357143	0.08433
0.357143	0.08574
0.357143	0.08714
0.357143	0.08849
0.357143	0.08982
0.357143	0.09113
0.357143	0.09239
0.535714	0.09369
0.535714	0.0949
0.535714	0.09611
0.535714	0.09728
0.535714	0.09844
0.535714	0.09959
0.535714	0.1007
0.535714	0.1018
0.535714	0.1028
0.714286	0.1039
0.714286	0.1049
0.714286	0.106
0.714286	0.107
0.714286	0.108
0.714286	0.1089
0.714286	0.1099
0.714286	0.1109
0.714286	0.1118
0.714286	0.1127
0.892857	0.1136
0.892857	0.1146
0.892857	0.1155
0.892857	0.1163
0.892857	0.1172
0.892857	0.1181
0.892857	0.119
0.892857	0.1198
0.892857	0.1206
0.892857	0.1215
0.892857	0.1223
1.07143	0.1231
1.07143	0.1239
1.07143	0.1247
1.07143	0.1255
1.07143	0.1263
1.07143	0.127
1.07143	0.1278
1.07143	0.1286
1.07143	0.1293
1.07143	0.1301
1.25	0.1308
1.25	0.1316
1.25	0.1323
1.25	0.133
1.25	0.1337
1.25	0.1345
1.25	0.1352
1.25	0.1358
1.25	0.1365
1.25	0.1372
1.42857	0.1379
1.42857	0.1386
1.42857	0.1393
1.42857	0.14
1.42857	0.1406
1.42857	0.1413
1.42857	0.1419
1.42857	0.1426
1.42857	0.1432
1.60714	0.1438
1.60714	0.1445
1.60714	0.1451
1.60714	0.1457
1.60714	0.1464
1.60714	0.147
1.60714	0.1476
1.60714	0.1482
1.60714	0.1488
1.60714	0.1494
1.78571	0.1501
1.78571	0.1507
1.78571	0.1512
1.78571	0.1518
1.78571	0.1524
1.78571	0.153
1.78571	0.1536
1.78571	0.1542
1.78571	0.1548
1.78571	0.1553
1.78571	0.1559
1.96429	0.1565
1.96429	0.157
1.96429	0.1576
1.96429	0.1581
1.96429	0.1587
1.96429	0.1593
1.96429	0.1598
1.96429	0.1603
1.96429	0.1609
1.96429	0.1614
2.14286	0.162
2.14286	0.1625
2.14286	0.1631
2.14286	0.1636
2.14286	0.1641
2.14286	0.1647
2.14286	0.1652
2.14286	0.1657
2.14286	0.1662
2.14286	0.1667
2.32143	0.1672
2.32143	0.1678
2.32143	0.1683
2.32143	0.1688
2.32143	0.1693
2.32143	0.1698
2.32143	0.1703
2.32143	0.1708
2.32143	0.1713
2.5	0.1718
2.5	0.1723
2.5	0.1727
2.5	0.1732
2.5	0.1737
2.5	0.1742
2.5	0.1747
2.5	0.1752
2.5	0.1756
2.5	0.1761
2.67857	0.1766
2.67857	0.1771
2.67857	0.1775
2.67857	0.178
2.67857	0.1784
2.67857	0.1789
2.67857	0.1794
2.67857	0.1798
2.67857	0.1803
2.67857	0.1807
2.67857	0.1812
2.85714	0.1816
2.85714	0.1821
2.85714	0.1825
2.85714	0.1829
2.85714	0.1834
2.85714	0.1839
2.85714	0.1843
2.85714	0.1847
2.85714	0.1852
2.85714	0.1856
3.03571	0.186
3.03571	0.1865
3.03571	0.1869
3.03571	0.1873
3.03571	0.1878
3.03571	0.1882
3.03571	0.1886
3.03571	0.1891
3.03571	0.1895
3.03571	0.1899
3.21429	0.1903
3.21429	0.1908
3.21429	0.1912
3.21429	0.1916
3.21429	0.192
3.21429	0.1924
3.21429	0.1928
3.21429	0.1933
3.21429	0.1936
3.39286	0.1941
3.39286	0.1945
3.39286	0.1949
3.39286	0.1953
3.39286	0.1957
3.39286	0.1961
3.39286	0.1965
3.39286	0.1969
3.39286	0.1973
3.39286	0.1977
3.57143	0.1981
3.57143	0.1985
3.57143	0.1989
3.57143	0.1993
3.57143	0.1997
3.57143	0.2
3.57143	0.2004
3.57143	0.2008
3.57143	0.2012
3.57143	0.2016
3.57143	0.202
3.75	0.2024
3.75	0.2027
3.75	0.2031
3.75	0.2035
3.75	0.2039
3.75	0.2043
3.75	0.2047
3.75	0.205
3.75	0.2054
3.75	0.2058
3.92857	0.2062
3.92857	0.2065
3.92857	0.2069
3.92857	0.2073
3.92857	0.2076
3.92857	0.208
3.92857	0.2084
3.92857	0.2087
3.92857	0.2091
3.92857	0.2095
4.10714	0.2098
4.10714	0.2102
4.10714	0.2105
4.10714	0.2109
4.10714	0.2113
4.10714	0.2117
4.10714	0.212
4.10714	0.2124
4.10714	0.2128
4.28571	0.2131
4.28571	0.2134
4.28571	0.2138
4.28571	0.2142
4.28571	0.2145
4.28571	0.2149
4.28571	0.2152
4.28571	0.2156
4.28571	0.2159
4.28571	0.2163
4.46429	0.2166
4.46429	0.217
4.46429	0.2173
4.46429	0.2177
4.46429	0.218
4.46429	0.2184
4.46429	0.2187
4.46429	0.2191
4.46429	0.2194
4.46429	0.2197
4.46429	0.2201
4.64286	0.2204
4.64286	0.2208
4.64286	0.2211
4.64286	0.2214
4.64286	0.2217
4.64286	0.2221
4.64286	0.2224
4.64286	0.2227
4.64286	0.2231
4.64286	0.2234
4.82143	0.2237
4.82143	0.2241
4.82143	0.2244
4.82143	0.2247
4.82143	0.2251
4.82143	0.2254
4.82143	0.2257
4.82143	0.2261
4.82143	0.2264
4.82143	0.2267
5	0.2271
5	0.2274
5	0.2277
5	0.228
5	0.2284
5	0.2287
5	0.229
5	0.2293
5	0.2296
5.17857	0.23
5.17857	0.2303
5.17857	0.2306
5.17857	0.231
5.17857	0.2313
5.17857	0.2316
5.17857	0.2319
5.17857	0.2322
5.17857	0.2326
5.17857	0.2329
5.35714	0.2332
5.35714	0.2335
5.35714	0.2338
5.35714	0.2341
5.35714	0.2344
5.35714	0.2347
5.35714	0.235
5.35714	0.2353
5.35714	0.2357
5.35714	0.236
5.35714	0.2363
5.53571	0.2366
5.53571	0.2369
5.53571	0.2372
5.53571	0.2375
5.53571	0.2379
5.53571	0.2382
5.53571	0.2385
5.53571	0.2388
5.53571	0.2391
5.53571	0.2394
5.71429	0.2397
5.71429	0.24
5.71429	0.2403
5.71429	0.2406
5.71429	0.241
5.71429	0.2413
5.71429	0.2416
5.71429	0.2419
5.71429	0.2422
5.71429	0.2425
5.89286	0.2428
5.89286	0.2431
5.89286	0.2434
5.89286	0.2437
5.89286	0.244
5.89286	0.2443
5.89286	0.2446
5.89286	0.2449
5.89286	0.2452
6.07143	0.2455
6.07143	0.2458
6.07143	0.2461
6.07143	0.2464
6.07143	0.2467
6.07143	0.247
6.07143	0.2473
6.07143	0.2476
6.07143	0.2479
6.07143	0.2482
6.25	0.2485
6.25	0.2488
6.25	0.249
6.25	0.2494
6.25	0.2496
6.25	0.2499
6.25	0.2502
6.25	0.2505
6.25	0.2508
6.25	0.2511
6.25	0.2514
6.42857	0.2517
6.42857	0.252
6.42857	0.2523
6.42857	0.2526
6.42857	0.2529
6.42857	0.2531
6.42857	0.2534
6.42857	0.2537
6.42857	0.254
6.42857	0.2543
6.60714	0.2546
6.60714	0.2549
6.60714	0.2552
6.60714	0.2554
6.60714	0.2557
6.60714	0.256
6.60714	0.2563
6.60714	0.2566
6.60714	0.2569
6.60714	0.2572
6.78571	0.2575
6.78571	0.2577
6.78571	0.258
6.78571	0.2583
6.78571	0.2586
6.78571	0.2588
6.78571	0.2591
6.78571	0.2594
6.78571	0.2597
6.96429	0.26
6.96429	0.2602
6.96429	0.2605
6.96429	0.2608
6.96429	0.2611
6.96429	0.2614
6.96429	0.2616
6.96429	0.2619
6.96429	0.2622
6.96429	0.2625
7.14286	0.2628
7.14286	0.263
7.14286	0.2633
7.14286	0.2636
7.14286	0.2639
7.14286	0.2641
7.14286	0.2644
7.14286	0.2647
7.14286	0.265
7.14286	0.2653
7.14286	0.2655
7.32143	0.2658
7.32143	0.2661
7.32143	0.2664
7.32143	0.2666
7.32143	0.2669
7.32143	0.2672
7.32143	0.2675
7.32143	0.2678
7.32143	0.268
7.32143	0.2683
7.5	0.2686
7.5	0.2689
7.5	0.2691
7.5	0.2694
7.5	0.2697
7.5	0.2699
7.5	0.2702
7.5	0.2705
7.5	0.2708
7.5	0.271
7.67857	0.2713
7.67857	0.2716
7.67857	0.2718
7.67857	0.2721
7.67857	0.2724
7.67857	0.2726
7.67857	0.2729
7.67857	0.2732
7.67857	0.2735
7.85714	0.2737
7.85714	0.274
7.85714	0.2743
7.85714	0.2746
7.85714	0.2748
7.85714	0.2751
7.85714	0.2753
7.85714	0.2756
7.85714	0.2759
7.85714	0.2762
8.03571	0.2764
8.03571	0.2767
8.03571	0.277
8.03571	0.2772
8.03571	0.2775
8.03571	0.2778
8.03571	0.278
8.03571	0.2783
8.03571	0.2786
8.03571	0.2788
8.03571	0.279
8.21429	0.2793
8.21429	0.2796
8.21429	0.2798
8.21429	0.2801
8.21429	0.2804
8.21429	0.2806
8.21429	0.2809
8.21429	0.2811
8.21429	0.2814
8.21429	0.2817
8.39286	0.2819
8.39286	0.2822
8.39286	0.2825
8.39286	0.2827
8.39286	0.283
8.39286	0.2833
8.39286	0.2835
8.39286	0.2838
8.39286	0.2841
8.39286	0.2843
8.57143	0.2846
8.57143	0.2848
8.57143	0.2851
8.57143	0.2854
8.57143	0.2856
8.57143	0.2859
8.57143	0.2862
8.57143	0.2864
8.57143	0.2867
8.75	0.2869
8.75	0.2872
8.75	0.2875
8.75	0.2877
8.75	0.288
8.75	0.2882
8.75	0.2885
8.75	0.2888
8.75	0.289
8.75	0.2893
8.92857	0.2895
8.92857	0.2898
8.92857	0.29
8.92857	0.2903
8.92857	0.2906
8.92857	0.2908
8.92857	0.2911
8.92857	0.2914
8.92857	0.2916
8.92857	0.2919
8.92857	0.2921
9.10714	0.2924
9.10714	0.2927
9.10714	0.2929
9.10714	0.2932
9.10714	0.2934
9.10714	0.2937
9.10714	0.2939
9.10714	0.2942
9.10714	0.2944
9.10714	0.2947
9.28571	0.2949
9.28571	0.2952
9.28571	0.2955
9.28571	0.2957
9.28571	0.296
9.28571	0.2963
9.28571	0.2965
9.28571	0.2968
9.28571	0.297
9.28571	0.2973
9.46429	0.2975
9.46429	0.2978
9.46429	0.298
9.46429	0.2983
9.46429	0.2985
9.46429	0.2988
9.46429	0.299
9.46429	0.2993
9.46429	0.2995
9.64286	0.2998
9.64286	0.3
9.64286	0.3003
9.64286	0.3005
9.64286	0.3008
9.64286	0.301
9.64286	0.3013
9.64286	0.3015
9.64286	0.3018
9.64286	0.3021
9.82143	0.3023
9.82143	0.3026
9.82143	0.3028
9.82143	0.3031
9.82143	0.3033
9.82143	0.3036
9.82143	0.3038
9.82143	0.3041
9.82143	0.3043
9.82143	0.3046
9.82143	0.3048
10	0.3051
10	0.3053
10	0.3056
10	0.3058
10	0.3061
10	0.3063
10	0.3066
10	0.3069
10	0.3071
10	0.3073
10.1786	0.3076
10.1786	0.3078
10.1786	0.3081
10.1786	0.3084
10.1786	0.3086
10.1786	0.3089
10.1786	0.3091
10.1786	0.3094
10.1786	0.3096
10.1786	0.3098
10.3571	0.3101
10.3571	0.3104
10.3571	0.3106
10.3571	0.3109
10.3571	0.3111
10.3571	0.3114
10.3571	0.3116
10.3571	0.3119
10.3571	0.3121
10.5357	0.3124
10.5357	0.3126
10.5357	0.3129
10.5357	0.3131
10.5357	0.3134
10.5357	0.3136
10.5357	0.3138
10.5357	0.3141
10.5357	0.3143
10.5357	0.3146
10.7143	0.3149
10.7143	0.3151
10.7143	0.3154
10.7143	0.3156
10.7143	0.3159
10.7143	0.3161
10.7143	0.3163
10.7143	0.3166
10.7143	0.3168
10.7143	0.3171
10.7143	0.3173
10.8929	0.3176
10.8929	0.3178
10.8929	0.3181
10.8929	0.3183
10.8929	0.3185
10.8929	0.3188
10.8929	0.3191
10.8929	0.3193
10.8929	0.3195
10.8929	0.3198
11.0714	0.3201
11.0714	0.3203
11.0714	0.3206
11.0714	0.3208
11.0714	0.3211
11.0714	0.3213
11.0714	0.3215
11.0714	0.3218
11.0714	0.322
11.0714	0.3223
11.25	0.3225
11.25	0.3228
11.25	0.323
11.25	0.3233
11.25	0.3235
11.25	0.3237
11.25	0.324
11.25	0.3242
11.25	0.3245
11.4286	0.3247
11.4286	0.325
11.4286	0.3252
11.4286	0.3255
11.4286	0.3257
11.4286	0.326
11.4286	0.3262
11.4286	0.3265
11.4286	0.3267
11.4286	0.327
11.6071	0.3272
11.6071	0.3275
11.6071	0.3277
11.6071	0.3279
11.6071	0.3282
11.6071	0.3284
11.6071	0.3287
11.6071	0.3289
11.6071	0.3291
11.6071	0.3294
11.6071	0.3296
11.7857	0.3299
11.7857	0.3301
11.7857	0.3304
11.7857	0.3306
11.7857	0.3309
11.7857	0.3311
11.7857	0.3314
11.7857	0.3316
11.7857	0.3318
11.7857	0.3321
11.9643	0.3323
11.9643	0.3326
11.9643	0.3328
11.9643	0.333
11.9643	0.3333
11.9643	0.3335
11.9643	0.3338
11.9643	0.334
11.9643	0.3343
11.9643	0.3345
12.1429	0.3348
12.1429	0.335
12.1429	0.3352
12.1429	0.3355
12.1429	0.3357
12.1429	0.336
12.1429	0.3362
12.1429	0.3365
12.1429	0.3367
12.3214	0.3369
12.3214	0.3372
12.3214	0.3374
12.3214	0.3377
12.3214	0.3379
12.3214	0.3381
12.3214	0.3384
12.3214	0.3386
12.3214	0.3389
12.3214	0.3391
12.5	0.3393
12.5	0.3396
12.5	0.3398
12.5	0.34
12.5	0.3403
12.5	0.3405
12.5	0.3408
12.5	0.341
12.5	0.3413
12.5	0.3415
12.5	0.3417
12.6786	0.342
12.6786	0.3422
12.6786	0.3425
12.6786	0.3427
12.6786	0.3429
12.6786	0.3432
12.6786	0.3434
12.6786	0.3436
12.6786	0.3439
12.6786	0.3441
12.8571	0.3444
12.8571	0.3446
12.8571	0.3449
12.8571	0.3451
12.8571	0.3453
12.8571	0.3456
12.8571	0.3458
12.8571	0.346
12.8571	0.3463
12.8571	0.3465
13.0357	0.3468
13.0357	0.347
13.0357	0.3473
13.0357	0.3475
13.0357	0.3477
13.0357	0.348
13.0357	0.3482
13.0357	0.3484
13.0357	0.3487
13.2143	0.3489
13.2143	0.3492
13.2143	0.3494
13.2143	0.3497
13.2143	0.3499
13.2143	0.3501
13.2143	0.3504
13.2143	0.3506
13.2143	0.3509
13.2143	0.3511
13.3929	0.3513
13.3929	0.3516
13.3929	0.3518
13.3929	0.3521
13.3929	0.3523
13.3929	0.3525
13.3929	0.3528
13.3929	0.353
13.3929	0.3532
13.3929	0.3535
13.3929	0.3537
13.5714	0.354
13.5714	0.3542
13.5714	0.3544
13.5714	0.3547
13.5714	0.3549
13.5714	0.3552
13.5714	0.3554
13.5714	0.3556
13.5714	0.3559
13.5714	0.3561
13.75	0.3563
13.75	0.3566
13.75	0.3568
13.75	0.3571
13.75	0.3573
13.75	0.3575
13.75	0.3578
13.75	0.358
13.75	0.3582
13.75	0.3585
13.9286	0.3587
13.9286	0.359
13.9286	0.3592
13.9286	0.3594
13.9286	0.3597
13.9286	0.3599
13.9286	0.3602
13.9286	0.3604
13.9286	0.3606
14.1071	0.3609
14.1071	0.3611
14.1071	0.3614
14.1071	0.3616
14.1071	0.3618
14.1071	0.3621
14.1071	0.3623
14.1071	0.3625
14.1071	0.3628
14.1071	0.363
14.2857	0.3633
14.2857	0.3635
14.2857	0.3637
14.2857	0.364
14.2857	0.3642
14.2857	0.3645
14.2857	0.3647
14.2857	0.3649
14.2857	0.3652
14.2857	0.3654
14.2857	0.3656
14.4643	0.3659
14.4643	0.3661
14.4643	0.3664
14.4643	0.3666
14.4643	0.3668
14.4643	0.367
14.4643	0.3673
14.4643	0.3675
14.4643	0.3678
14.4643	0.368
14.6429	0.3683
14.6429	0.3685
14.6429	0.3687
14.6429	0.369
14.6429	0.3692
14.6429	0.3694
14.6429	0.3697
14.6429	0.3699
14.6429	0.3701
14.6429	0.3704
14.8214	0.3706
14.8214	0.3709
14.8214	0.3711
14.8214	0.3713
14.8214	0.3716
14.8214	0.3718
14.8214	0.372
14.8214	0.3723
14.8214	0.3725
15	0.3727
15	0.373
15	0.3732
15	0.3734
15	0.3737
15	0.3739
15	0.3742
15	0.3744
15	0.3746
15	0.3749
15.1786	0.3751
15.1786	0.3753
15.1786	0.3756
15.1786	0.3758
15.1786	0.376
15.1786	0.3763
15.1786	0.3765
15.1786	0.3768
15.1786	0.377
15.1786	0.3773
15.1786	0.3775
15.3571	0.3777
15.3571	0.3779
15.3571	0.3782
15.3571	0.3784
15.3571	0.3786
15.3571	0.3788
15.3571	0.3791
15.3571	0.3793
15.3571	0.3795
15.3571	0.3797
15.5357	0.38
15.5357	0.3802
15.5357	0.3805
15.5357	0.3807
15.5357	0.381
15.5357	0.3812
15.5357	0.3814
15.5357	0.3816
15.5357	0.3819
15.5357	0.3821
15.7143	0.3824
15.7143	0.3826
15.7143	0.3828
15.7143	0.3831
15.7143	0.3833
15.7143	0.3835
15.7143	0.3838
15.7143	0.384
15.7143	0.3842
15.8929	0.3845
15.8929	0.3847
15.8929	0.3849
15.8929	0.3852
15.8929	0.3854
15.8929	0.3857
15.8929	0.3859
15.8929	0.3861
15.8929	0.3864
15.8929	0.3866
16.0714	0.3869
16.0714	0.3871
16.0714	0.3873
16.0714	0.3875
16.0714	0.3878
16.0714	0.388
16.0714	0.3882
16.0714	0.3885
16.0714	0.3887
16.0714	0.389
16.0714	0.3892
16.25	0.3895
16.25	0.3897
16.25	0.3899
16.25	0.3901
16.25	0.3904
16.25	0.3906
16.25	0.3908
16.25	0.391
16.25	0.3913
16.25	0.3915
16.4286	0.3918
16.4286	0.392
16.4286	0.3922
16.4286	0.3925
16.4286	0.3927
16.4286	0.3929
16.4286	0.3932
16.4286	0.3934
16.4286	0.3936
16.4286	0.3939
16.6071	0.3941
16.6071	0.3943
16.6071	0.3946
16.6071	0.3948
16.6071	0.3951
16.6071	0.3953
16.6071	0.3955
16.6071	0.3958
16.6071	0.396
16.7857	0.3962
16.7857	0.3965
16.7857	0.3967
16.7857	0.3969
16.7857	0.3971
16.7857	0.3974
16.7857	0.3976
16.7857	0.3979
16.7857	0.3981
16.7857	0.3983
16.9643	0.3986
16.9643	0.3988
16.9643	0.3991
16.9643	0.3993
16.9643	0.3995
16.9643	0.3998
16.9643	0.4
16.9643	0.4003
16.9643	0.4005
16.9643	0.4007
16.9643	0.401
17.1429	0.4012
17.1429	0.4014
17.1429	0.4017
17.1429	0.4019
17.1429	0.4021
17.1429	0.4024
17.1429	0.4026
17.1429	0.4028
17.1429	0.403
17.1429	0.4033
17.3214	0.4035
17.3214	0.4037
17.3214	0.404
17.3214	0.4042
17.3214	0.4044
17.3214	0.4047
17.3214	0.4049
17.3214	0.4051
17.3214	0.4054
17.3214	0.4056
17.5	0.4059
17.5	0.4061
17.5	0.4063
17.5	0.4065
17.5	0.4068
17.5	0.407
17.5	0.4072
17.5	0.4075
17.5	0.4077
17.6786	0.408
17.6786	0.4082
17.6786	0.4084
17.6786	0.4087
17.6786	0.4089
17.6786	0.4091
17.6786	0.4094
17.6786	0.4096
17.6786	0.4098
17.6786	0.41
17.8571	0.4103
17.8571	0.4105
17.8571	0.4107
17.8571	0.411
17.8571	0.4112
17.8571	0.4115
17.8571	0.4117
17.8571	0.4119
17.8571	0.4122
17.8571	0.4124
17.8571	0.4126
18.0357	0.4129
18.0357	0.4131
18.0357	0.4133
18.0357	0.4136
18.0357	0.4138
18.0357	0.414
18.0357	0.4143
18.0357	0.4145
18.0357	0.4147
18.0357	0.415
18.2143	0.4152
18.2143	0.4154
18.2143	0.4156
18.2143	0.4159
18.2143	0.4161
18.2143	0.4164
18.2143	0.4166
18.2143	0.4168
18.2143	0.417
18.2143	0.4173
18.3929	0.4175
18.3929	0.4177
18.3929	0.4179
18.3929	0.4182
18.3929	0.4184
18.3929	0.4186
18.3929	0.4189
18.3929	0.4191
18.3929	0.4194
18.5714	0.4196
18.5714	0.4198
18.5714	0.42
18.5714	0.4203
18.5714	0.4205
18.5714	0.4207
18.5714	0.421
18.5714	0.4212
18.5714	0.4214
18.5714	0.4217
18.75	0.4219
18.75	0.4221
18.75	0.4224
18.75	0.4226
18.75	0.4228
18.75	0.4231
18.75	0.4233
18.75	0.4236
18.75	0.4238
18.75	0.424
18.75	0.4243
18.9286	0.4245
18.9286	0.4247
18.9286	0.425
18.9286	0.4252
18.9286	0.4254
18.9286	0.4256
18.9286	0.4259
18.9286	0.4261
18.9286	0.4263
18.9286	0.4266
19.1071	0.4268
19.1071	0.4271
19.1071	0.4273
19.1071	0.4275
19.1071	0.4278
19.1071	0.428
19.1071	0.4282
19.1071	0.4284
19.1071	0.4287
19.1071	0.4289
19.2857	0.4291
19.2857	0.4294
19.2857	0.4296
19.2857	0.4299
19.2857	0.4301
19.2857	0.4303
19.2857	0.4306
19.2857	0.4308
19.2857	0.431
19.4643	0.4312
19.4643	0.4315
19.4643	0.4317
19.4643	0.4319
19.4643	0.4322
19.4643	0.4324
19.4643	0.4326
19.4643	0.4329
19.4643	0.4331
19.4643	0.4333
19.6429	0.4336
19.6429	0.4338
19.6429	0.434
19.6429	0.4343
19.6429	0.4345
19.6429	0.4347
19.6429	0.435
19.6429	0.4352
19.6429	0.4354
19.6429	0.4357
19.6429	0.4359
19.8214	0.4361
19.8214	0.4363
19.8214	0.4366
19.8214	0.4368
19.8214	0.437
19.8214	0.4372
19.8214	0.4375
19.8214	0.4377
19.8214	0.438
19.8214	0.4382
20	0.4384
20	0.4386
20	0.4389
20	0.4391
20	0.4393
20	0.4396
20	0.4398
20	0.44
20	0.4403
20	0.4405
20.1786	0.4407
20.1786	0.441
20.1786	0.4412
20.1786	0.4414
20.1786	0.4417
20.1786	0.4419
20.1786	0.4421
20.1786	0.4424
20.1786	0.4426
20.3571	0.4428
20.3571	0.4431
20.3571	0.4433
20.3571	0.4436
20.3571	0.4438
20.3571	0.444
20.3571	0.4443
20.3571	0.4445
20.3571	0.4447
20.3571	0.445
20.5357	0.4452
20.5357	0.4454
20.5357	0.4456
20.5357	0.4459
20.5357	0.4461
20.5357	0.4463
20.5357	0.4466
20.5357	0.4468
20.5357	0.447
20.5357	0.4473
20.5357	0.4475
20.7143	0.4477
20.7143	0.448
20.7143	0.4482
20.7143	0.4484
20.7143	0.4487
20.7143	0.4489
20.7143	0.4491
20.7143	0.4493
20.7143	0.4496
20.7143	0.4498
20.8929	0.45
20.8929	0.4503
20.8929	0.4505
20.8929	0.4508
20.8929	0.451
20.8929	0.4512
20.8929	0.4514
20.8929	0.4517
20.8929	0.4519
20.8929	0.4521
21.0714	0.4524
21.0714	0.4526
21.0714	0.4529
21.0714	0.4531
21.0714	0.4533
21.0714	0.4535
21.0714	0.4538
21.0714	0.454
21.0714	0.4542
21.25	0.4545
21.25	0.4547
21.25	0.4549
21.25	0.4552
21.25	0.4554
21.25	0.4556
21.25	0.4558
21.25	0.4561
21.25	0.4563
21.25	0.4566
21.4286	0.4568
21.4286	0.457
21.4286	0.4572
21.4286	0.4575
21.4286	0.4577
21.4286	0.4579
21.4286	0.4581
21.4286	0.4584
21.4286	0.4586
21.4286	0.4588
21.4286	0.4591
21.6071	0.4593
21.6071	0.4595
21.6071	0.4598
21.6071	0.46
21.6071	0.4602
21.6071	0.4605
21.6071	0.4607
21.6071	0.4609
21.6071	0.4612
21.6071	0.4614
21.7857	0.4616
21.7857	0.4618
21.7857	0.4621
21.7857	0.4623
21.7857	0.4626
21.7857	0.4628
21.7857	0.463
21.7857	0.4633
21.7857	0.4635
21.7857	0.4637
21.9643	0.464
21.9643	0.4642
21.9643	0.4644
21.9643	0.4646
21.9643	0.4649
21.9643	0.4651
21.9643	0.4653
21.9643	0.4656
21.9643	0.4658
22.1429	0.466
22.1429	0.4663
22.1429	0.4665
22.1429	0.4668
22.1429	0.467
22.1429	0.4672
22.1429	0.4674
22.1429	0.4677
22.1429	0.4679
22.1429	0.4681
22.3214	0.4684
22.3214	0.4686
22.3214	0.4689
22.3214	0.4691
22.3214	0.4693
22.3214	0.4695
22.3214	0.4698
22.3214	0.47
22.3214	0.4702
22.3214	0.4705
22.3214	0.4707
22.5	0.4709
22.5	0.4712
22.5	0.4714
22.5	0.4716
22.5	0.4719
22.5	0.4721
22.5	0.4723
22.5	0.4725
22.5	0.4728
22.5	0.473
22.6786	0.4732
22.6786	0.4735
22.6786	0.4737
22.6786	0.4739
22.6786	0.4742
22.6786	0.4744
22.6786	0.4747
22.6786	0.4749
22.6786	0.4751
22.6786	0.4753
22.8571	0.4756
22.8571	0.4758
22.8571	0.476
22.8571	0.4763
22.8571	0.4765
22.8571	0.4767
22.8571	0.477
22.8571	0.4772
22.8571	0.4775
23.0357	0.4777
23.0357	0.4779
23.0357	0.4782
23.0357	0.4784
23.0357	0.4786
23.0357	0.4789
23.0357	0.4791
23.0357	0.4793
23.0357	0.4796
23.0357	0.4798
23.2143	0.48
23.2143	0.4803
23.2143	0.4805
23.2143	0.4807
23.2143	0.481
23.2143	0.4812
23.2143	0.4814
23.2143	0.4817
23.2143	0.4819
23.2143	0.4821
23.2143	0.4824
23.3929	0.4826
23.3929	0.4828
23.3929	0.4831
23.3929	0.4833
23.3929	0.4835
23.3929	0.4838
23.3929	0.484
23.3929	0.4843
23.3929	0.4845
23.3929	0.4847
23.5714	0.4849
23.5714	0.4852
23.5714	0.4854
23.5714	0.4856
23.5714	0.4858
23.5714	0.4861
23.5714	0.4863
23.5714	0.4865
23.5714	0.4868
23.5714	0.487
23.75	0.4872
23.75	0.4875
23.75	0.4877
23.75	0.4879
23.75	0.4882
23.75	0.4884
23.75	0.4887
23.75	0.4889
23.75	0.4891
23.9286	0.4893
23.9286	0.4896
23.9286	0.4898
23.9286	0.49
23.9286	0.4903
23.9286	0.4905
23.9286	0.4907
23.9286	0.491
23.9286	0.4912
23.9286	0.4914
24.1071	0.4916
24.1071	0.4919
24.1071	0.4921
24.1071	0.4924
24.1071	0.4926
24.1071	0.4928
24.1071	0.4931
24.1071	0.4933
24.1071	0.4936
24.1071	0.4938
24.1071	0.494
24.2857	0.4942
24.2857	0.4945
24.2857	0.4947
24.2857	0.4949
24.2857	0.4952
24.2857	0.4954
24.2857	0.4956
24.2857	0.4959
24.2857	0.4961
24.2857	0.4963
24.4643	0.4965
24.4643	0.4968
24.4643	0.497
24.4643	0.4972
24.4643	0.4975
24.4643	0.4977
24.4643	0.4979
24.4643	0.4981
24.4643	0.4984
24.4643	0.4986
24.6429	0.4988
24.6429	0.4991
24.6429	0.4993
24.6429	0.4995
24.6429	0.4998
24.6429	0.5
24.6429	0.5002
24.6429	0.5005
24.6429	0.5007
24.8214	0.5009
24.8214	0.5012
24.8214	0.5014
24.8214	0.5017
24.8214	0.5019
24.8214	0.5021
24.8214	0.5023
24.8214	0.5026
24.8214	0.5028
24.8214	0.503
25	0.5033
25	0.5035
25	0.5037
25	0.504
25	0.5042
25	0.5044
25	0.5047
25	0.5049
25	0.5051
25	0.5054
25	0.5056
25.1786	0.5058
25.1786	0.5061
25.1786	0.5063
25.1786	0.5065
25.1786	0.5068
25.1786	0.507
25.1786	0.5072
25.1786	0.5075
25.1786	0.5077
25.1786	0.508
25.3571	0.5082
25.3571	0.5084
25.3571	0.5086
25.3571	0.5089
25.3571	0.5091
25.3571	0.5094
25.3571	0.5096
25.3571	0.5098
25.3571	0.51
25.3571	0.5103
25.5357	0.5105
25.5357	0.5107
25.5357	0.511
25.5357	0.5112
25.5357	0.5114
25.5357	0.5117
25.5357	0.5119
25.5357	0.5122
25.5357	0.5124
25.7143	0.5126
25.7143	0.5128
25.7143	0.5131
25.7143	0.5133
25.7143	0.5135
25.7143	0.5138
25.7143	0.514
25.7143	0.5143
25.7143	0.5145
25.7143	0.5147
25.8929	0.5149
25.8929	0.5152
25.8929	0.5154
25.8929	0.5156
25.8929	0.5159
25.8929	0.5161
25.8929	0.5163
25.8929	0.5166
25.8929	0.5168
25.8929	0.517
25.8929	0.5173
26.0714	0.5175
26.0714	0.5177
26.0714	0.5179
26.0714	0.5182
26.0714	0.5184
26.0714	0.5187
26.0714	0.5189
26.0714	0.5191
26.0714	0.5194
26.0714	0.5196
26.25	0.5198
26.25	0.5201
26.25	0.5203
26.25	0.5205
26.25	0.5208
26.25	0.521
26.25	0.5212
26.25	0.5215
26.25	0.5217
26.25	0.522
26.4286	0.5222
26.4286	0.5224
26.4286	0.5226
26.4286	0.5229
26.4286	0.5231
26.4286	0.5233
26.4286	0.5236
26.4286	0.5238
26.4286	0.524
26.6071	0.5243
26.6071	0.5245
26.6071	0.5247
26.6071	0.525
26.6071	0.5252
26.6071	0.5255
26.6071	0.5257
26.6071	0.5259
26.6071	0.5261
26.6071	0.5264
26.7857	0.5266
26.7857	0.5268
26.7857	0.5271
26.7857	0.5273
26.7857	0.5276
26.7857	0.5278
26.7857	0.528
26.7857	0.5283
26.7857	0.5285
26.7857	0.5287
26.7857	0.529
26.9643	0.5292
26.9643	0.5294
26.9643	0.5296
26.9643	0.5299
26.9643	0.5301
26.9643	0.5304
26.9643	0.5306
26.9643	0.5308
26.9643	0.5311
26.9643	0.5313
27.1429	0.5315
27.1429	0.5318
27.1429	0.532
27.1429	0.5322
27.1429	0.5325
27.1429	0.5327
27.1429	0.5329
27.1429	0.5332
27.1429	0.5334
27.1429	0.5337
27.3214	0.5339
27.3214	0.5341
27.3214	0.5343
27.3214	0.5345
27.3214	0.5348
27.3214	0.535
27.3214	0.5352
27.3214	0.5355
27.3214	0.5357
27.5	0.5359
27.5	0.5361
27.5	0.5364
27.5	0.5366
27.5	0.5368
27.5	0.5371
27.5	0.5373
27.5	0.5376
27.5	0.5378
27.5	0.538
27.6786	0.5383
27.6786	0.5385
27.6786	0.5387
27.6786	0.539
27.6786	0.5392
27.6786	0.5394
27.6786	0.5397
27.6786	0.5399
27.6786	0.5401
27.6786	0.5404
27.6786	0.5406
27.8571	0.5408
27.8571	0.5411
27.8571	0.5413
27.8571	0.5415
27.8571	0.5418
27.8571	0.542
27.8571	0.5422
27.8571	0.5425
27.8571	0.5427
27.8571	0.5429
28.0357	0.5432
28.0357	0.5434
28.0357	0.5436
28.0357	0.5439
28.0357	0.5441
28.0357	0.5444
28.0357	0.5446
28.0357	0.5448
28.0357	0.545
28.0357	0.5453
28.2143	0.5455
28.2143	0.5458
28.2143	0.546
28.2143	0.5462
28.2143	0.5465
28.2143	0.5467
28.2143	0.5469
28.2143	0.5472
28.2143	0.5474
28.3929	0.5476
28.3929	0.5478
28.3929	0.5481
28.3929	0.5483
28.3929	0.5486
28.3929	0.5488
28.3929	0.549
28.3929	0.5492
28.3929	0.5495
28.3929	0.5497
28.5714	0.55
28.5714	0.5502
28.5714	0.5504
28.5714	0.5507
28.5714	0.5509
28.5714	0.5511
28.5714	0.5514
28.5714	0.5516
28.5714	0.5518
28.5714	0.5521
28.5714	0.5523
28.75	0.5525
28.75	0.5528
28.75	0.553
28.75	0.5532
28.75	0.5535
28.75	0.5537
28.75	0.554
28.75	0.5542
28.75	0.5544
28.75	0.5547
28.9286	0.5549
28.9286	0.5551
28.9286	0.5554
28.9286	0.5556
28.9286	0.5559
28.9286	0.5561
28.9286	0.5563
28.9286	0.5566
28.9286	0.5568
28.9286	0.557
29.1071	0.5573
29.1071	0.5575
29.1071	0.5577
29.1071	0.558
29.1071	0.5582
29.1071	0.5585
29.1071	0.5587
29.1071	0.5589
29.1071	0.5591
29.2857	0.5594
29.2857	0.5596
29.2857	0.5599
29.2857	0.5601
29.2857	0.5603
29.2857	0.5605
29.2857	0.5608
29.2857	0.561
29.2857	0.5612
29.2857	0.5615
29.4643	0.5617
29.4643	0.5619
29.4643	0.5622
29.4643	0.5624
29.4643	0.5627
29.4643	0.5629
29.4643	0.5631
29.4643	0.5634
29.4643	0.5636
29.4643	0.5638
29.4643	0.5641
29.6429	0.5643
29.6429	0.5645
29.6429	0.5648
29.6429	0.565
29.6429	0.5653
29.6429	0.5655
29.6429	0.5657
29.6429	0.5659
29.6429	0.5662
29.6429	0.5664
29.8214	0.5666
29.8214	0.5669
29.8214	0.5671
29.8214	0.5674
29.8214	0.5676
29.8214	0.5679
29.8214	0.5681
29.8214	0.5683
29.8214	0.5686
29.8214	0.5688
30	0.569
30	0.5692
30	0.5695
30	0.5697
30	0.57
30	0.5702
30	0.5704
30	0.5707
30	0.5709
30.1786	0.5711
30.1786	0.5714
30.1786	0.5716
30.1786	0.5718
30.1786	0.5721
30.1786	0.5723
30.1786	0.5726
30.1786	0.5728
30.1786	0.573
30.1786	0.5733
30.3571	0.5735
30.3571	0.5737
30.3571	0.5739
30.3571	0.5742
30.3571	0.5744
30.3571	0.5746
30.3571	0.5749
30.3571	0.5751
30.3571	0.5753
30.3571	0.5756
30.3571	0.5758
30.5357	0.576
30.5357	0.5762
30.5357	0.5765
30.5357	0.5767
30.5357	0.577
30.5357	0.5772
30.5357	0.5774
30.5357	0.5777
30.5357	0.5779
30.5357	0.5782
30.7143	0.5784
30.7143	0.5786
30.7143	0.5788
30.7143	0.5791
30.7143	0.5793
30.7143	0.5795
30.7143	0.5798
30.7143	0.58
30.7143	0.5802
30.7143	0.5805
30.8929	0.5807
30.8929	0.581
30.8929	0.5812
30.8929	0.5814
30.8929	0.5817
30.8929	0.5819
30.8929	0.5822
30.8929	0.5824
30.8929	0.5826
31.0714	0.5829
31.0714	0.5831
31.0714	0.5833
31.0714	0.5836
31.0714	0.5838
31.0714	0.584
31.0714	0.5843
31.0714	0.5845
31.0714	0.5847
31.0714	0.585
31.25	0.5852
31.25	0.5854
31.25	0.5857
31.25	0.5859
31.25	0.5862
31.25	0.5864
31.25	0.5866
31.25	0.5869
31.25	0.5871
31.25	0.5873
31.25	0.5876
31.4286	0.5878
31.4286	0.588
31.4286	0.5883
31.4286	0.5885
31.4286	0.5888
31.4286	0.589
31.4286	0.5892
31.4286	0.5895
31.4286	0.5897
31.4286	0.5899
31.6071	0.5902
31.6071	0.5904
31.6071	0.5907
31.6071	0.5909
31.6071	0.5911
31.6071	0.5914
31.6071	0.5916
31.6071	0.5918
31.6071	0.5921
31.6071	0.5923
31.7857	0.5926
31.7857	0.5928
31.7857	0.593
31.7857	0.5932
31.7857	0.5934
31.7857	0.5937
31.7857	0.5939
31.7857	0.5941
31.7857	0.5944
31.9643	0.5946
31.9643	0.5949
31.9643	0.5951
31.9643	0.5953
31.9643	0.5956
31.9643	0.5958
31.9643	0.596
31.9643	0.5963
31.9643	0.5965
31.9643	0.5967
32.1429	0.597
32.1429	0.5972
32.1429	0.5975
32.1429	0.5977
32.1429	0.5979
32.1429	0.5982
32.1429	0.5984
32.1429	0.5986
32.1429	0.5989
32.1429	0.5991
32.1429	0.5993
32.3214	0.5996
32.3214	0.5998
32.3214	0.6001
32.3214	0.6003
32.3214	0.6005
32.3214	0.6008
32.3214	0.601
32.3214	0.6012
32.3214	0.6015
32.3214	0.6017
32.5	0.602
32.5	0.6022
32.5	0.6024
32.5	0.6027
32.5	0.6029
32.5	0.6032
32.5	0.6034
32.5	0.6036
32.5	0.6039
32.5	0.6041
32.6786	0.6043
32.6786	0.6046
32.6786	0.6048
32.6786	0.6051
32.6786	0.6053
32.6786	0.6055
32.6786	0.6058
32.6786	0.606
32.6786	0.6062
32.8571	0.6065
32.8571	0.6067
32.8571	0.6069
32.8571	0.6072
32.8571	0.6074
32.8571	0.6076
32.8571	0.6079
32.8571	0.6081
32.8571	0.6084
32.8571	0.6086
33.0357	0.6088
33.0357	0.6091
33.0357	0.6093
33.0357	0.6095
33.0357	0.6098
33.0357	0.61
33.0357	0.6103
33.0357	0.6105
33.0357	0.6107
33.0357	0.611
33.0357	0.6112
33.2143	0.6114
33.2143	0.6117
33.2143	0.6119
33.2143	0.6122
33.2143	0.6124
33.2143	0.6126
33.2143	0.6129
33.2143	0.6131
33.2143	0.6133
33.2143	0.6136
33.3929	0.6138
33.3929	0.614
33.3929	0.6143
33.3929	0.6145
33.3929	0.6147
33.3929	0.615
33.3929	0.6152
33.3929	0.6154
33.3929	0.6157
33.3929	0.6159
33.5714	0.6161
33.5714	0.6164
33.5714	0.6166
33.5714	0.6169
33.5714	0.6171
33.5714	0.6173
33.5714	0.6176
33.5714	0.6178
33.5714	0.618
33.75	0.6183
33.75	0.6185
33.75	0.6188
33.75	0.619
33.75	0.6192
33.75	0.6195
33.75	0.6197
33.75	0.6199
33.75	0.6202
33.75	0.6204
33.9286	0.6206
33.9286	0.6209
33.9286	0.6211
33.9286	0.6214
33.9286	0.6216
33.9286	0.6219
33.9286	0.6221
33.9286	0.6223
33.9286	0.6226
33.9286	0.6228
33.9286	0.623
34.1071	0.6233
34.1071	0.6235
34.1071	0.6237
34.1071	0.624
34.1071	0.6242
34.1071	0.6245
34.1071	0.6247
34.1071	0.625
34.1071	0.6252
34.1071	0.6254
34.2857	0.6257
34.2857	0.6259
34.2857	0.6261
34.2857	0.6264
34.2857	0.6266
34.2857	0.6269
34.2857	0.6271
34.2857	0.6273
34.2857	0.6276
34.2857	0.6278
34.4643	0.628
34.4643	0.6283
34.4643	0.6285
34.4643	0.6287
34.4643	0.629
34.4643	0.6293
34.4643	0.6295
34.4643	0.6297
34.4643	0.63
34.6429	0.6302
34.6429	0.6304
34.6429	0.6307
34.6429	0.6309
34.6429	0.6311
34.6429	0.6314
34.6429	0.6316
34.6429	0.6318
34.6429	0.6321
34.6429	0.6323
34.8214	0.6325
34.8214	0.6328
34.8214	0.633
34.8214	0.6333
34.8214	0.6335
34.8214	0.6338
34.8214	0.634
34.8214	0.6342
34.8214	0.6345
34.8214	0.6347
34.8214	0.635
35	0.6352
35	0.6355
35	0.6357
35	0.6359
35	0.6362
35	0.6364
35	0.6367
35	0.6369
35	0.6371
35	0.6374
35.1786	0.6376
35.1786	0.6379
35.1786	0.6381
35.1786	0.6383
35.1786	0.6385
35.1786	0.6388
35.1786	0.639
35.1786	0.6393
35.1786	0.6395
35.1786	0.6398
35.3571	0.64
35.3571	0.6403
35.3571	0.6405
35.3571	0.6407
35.3571	0.641
35.3571	0.6412
35.3571	0.6414
35.3571	0.6417
35.3571	0.6419
35.5357	0.6422
35.5357	0.6424
35.5357	0.6426
35.5357	0.6429
35.5357	0.6431
35.5357	0.6433
35.5357	0.6436
35.5357	0.6438
35.5357	0.6441
35.5357	0.6443
35.7143	0.6445
35.7143	0.6448
35.7143	0.645
35.7143	0.6453
35.7143	0.6455
35.7143	0.6457
35.7143	0.646
35.7143	0.6462
[truncated: 10,508 more rows]

## Sheet: CH_I=0.0028571428571428576
t	U
0	8.316e-05
0	0.08158
0	0.08868
0	0.09377
0	0.0981
0	0.1019
0.285714	0.1053
0.285714	0.1085
0.285714	0.1116
0.285714	0.1144
0.285714	0.1171
0.285714	0.1197
0.285714	0.1221
0.285714	0.1245
0.285714	0.1268
0.285714	0.129
0.571429	0.1312
0.571429	0.1333
0.571429	0.1353
0.571429	0.1373
0.571429	0.1394
0.571429	0.1413
0.571429	0.1432
0.571429	0.1451
0.571429	0.1469
0.857143	0.1487
0.857143	0.1504
0.857143	0.1522
0.857143	0.1539
0.857143	0.1556
0.857143	0.1572
0.857143	0.1588
0.857143	0.1604
0.857143	0.162
0.857143	0.1636
0.857143	0.1651
1.14286	0.1666
1.14286	0.1681
1.14286	0.1696
1.14286	0.171
1.14286	0.1724
1.14286	0.1738
1.14286	0.1752
1.14286	0.1766
1.14286	0.178
1.42857	0.1793
1.42857	0.1806
1.42857	0.1819
1.42857	0.1832
1.42857	0.1845
1.42857	0.1858
1.42857	0.187
1.42857	0.1883
1.42857	0.1896
1.42857	0.1908
1.42857	0.192
1.71429	0.1932
1.71429	0.1944
1.71429	0.1956
1.71429	0.1968
1.71429	0.1979
1.71429	0.1991
1.71429	0.2002
1.71429	0.2014
1.71429	0.2025
1.71429	0.2036
2	0.2047
2	0.2058
2	0.2069
2	0.208
2	0.2091
2	0.2101
2	0.2112
2	0.2123
2	0.2133
2.28571	0.2143
2.28571	0.2154
2.28571	0.2164
2.28571	0.2174
2.28571	0.2184
2.28571	0.2194
2.28571	0.2204
2.28571	0.2214
2.28571	0.2224
2.28571	0.2233
2.28571	0.2243
2.57143	0.2252
2.57143	0.2262
2.57143	0.2272
2.57143	0.2282
2.57143	0.2291
2.57143	0.23
2.57143	0.2309
2.57143	0.2319
2.57143	0.2328
2.85714	0.2337
2.85714	0.2346
2.85714	0.2355
2.85714	0.2364
2.85714	0.2373
2.85714	0.2382
2.85714	0.2391
2.85714	0.2399
2.85714	0.2409
2.85714	0.2417
2.85714	0.2426
3.14286	0.2435
3.14286	0.2443
3.14286	0.2452
3.14286	0.246
3.14286	0.2469
3.14286	0.2477
3.14286	0.2485
3.14286	0.2494
3.14286	0.2502
3.14286	0.251
3.42857	0.2518
3.42857	0.2527
3.42857	0.2535
3.42857	0.2543
3.42857	0.2551
3.42857	0.2559
3.42857	0.2567
3.42857	0.2575
3.42857	0.2583
3.71429	0.2591
3.71429	0.2598
3.71429	0.2606
3.71429	0.2613
3.71429	0.2621
3.71429	0.2629
3.71429	0.2636
3.71429	0.2644
3.71429	0.2652
3.71429	0.2659
3.71429	0.2667
4	0.2674
4	0.2682
4	0.2689
4	0.2696
4	0.2704
4	0.2711
4	0.2718
4	0.2726
4	0.2733
4.28571	0.274
4.28571	0.2747
4.28571	0.2755
4.28571	0.2762
4.28571	0.2769
4.28571	0.2776
4.28571	0.2783
4.28571	0.2789
4.28571	0.2796
4.28571	0.2803
4.28571	0.281
4.57143	0.2817
4.57143	0.2824
4.57143	0.2831
4.57143	0.2838
4.57143	0.2845
4.57143	0.2852
4.57143	0.2858
4.57143	0.2865
4.57143	0.2872
4.57143	0.2879
4.85714	0.2885
4.85714	0.2892
4.85714	0.2899
4.85714	0.2905
4.85714	0.2912
4.85714	0.2918
4.85714	0.2925
4.85714	0.2932
4.85714	0.2938
5.14286	0.2944
5.14286	0.2951
5.14286	0.2957
5.14286	0.2964
5.14286	0.297
5.14286	0.2976
5.14286	0.2983
5.14286	0.2989
5.14286	0.2995
5.14286	0.3001
5.14286	0.3008
5.42857	0.3014
5.42857	0.302
5.42857	0.3026
5.42857	0.3033
5.42857	0.3039
5.42857	0.3045
5.42857	0.3051
5.42857	0.3057
5.42857	0.3063
5.71429	0.307
5.71429	0.3075
5.71429	0.3081
5.71429	0.3087
5.71429	0.3094
5.71429	0.31
5.71429	0.3106
5.71429	0.3112
5.71429	0.3118
5.71429	0.3124
5.71429	0.313
6	0.3135
6	0.3141
6	0.3147
6	0.3153
6	0.3159
6	0.3165
6	0.317
6	0.3176
6	0.3182
6	0.3188
6.28571	0.3194
6.28571	0.32
6.28571	0.3205
6.28571	0.3211
6.28571	0.3217
6.28571	0.3223
6.28571	0.3228
6.28571	0.3234
6.28571	0.3239
6.57143	0.3245
6.57143	0.3251
6.57143	0.3257
6.57143	0.3262
6.57143	0.3268
6.57143	0.3273
6.57143	0.3279
6.57143	0.3284
6.57143	0.329
6.57143	0.3295
6.57143	0.3301
6.85714	0.3306
6.85714	0.3312
6.85714	0.3317
6.85714	0.3322
6.85714	0.3328
6.85714	0.3333
6.85714	0.3339
6.85714	0.3344
6.85714	0.3349
7.14286	0.3355
7.14286	0.336
7.14286	0.3366
7.14286	0.3371
7.14286	0.3376
7.14286	0.3381
7.14286	0.3387
7.14286	0.3392
7.14286	0.3397
7.14286	0.3402
7.14286	0.3408
7.42857	0.3413
7.42857	0.3418
7.42857	0.3423
7.42857	0.3428
7.42857	0.3433
7.42857	0.3439
7.42857	0.3444
7.42857	0.3449
7.42857	0.3454
7.42857	0.3459
7.71429	0.3465
7.71429	0.347
7.71429	0.3475
7.71429	0.348
7.71429	0.3485
7.71429	0.349
7.71429	0.3495
7.71429	0.3501
7.71429	0.3505
8	0.351
8	0.3516
8	0.3521
8	0.3526
8	0.3531
8	0.3535
8	0.354
8	0.3546
8	0.3551
8	0.3556
8	0.3561
8.28571	0.3566
8.28571	0.3571
8.28571	0.3575
8.28571	0.358
8.28571	0.3585
8.28571	0.359
8.28571	0.3595
8.28571	0.36
8.28571	0.3605
8.57143	0.361
8.57143	0.3615
8.57143	0.3619
8.57143	0.3624
8.57143	0.3629
8.57143	0.3634
8.57143	0.3639
8.57143	0.3644
8.57143	0.3649
8.57143	0.3653
8.57143	0.3658
8.85714	0.3663
8.85714	0.3668
8.85714	0.3672
8.85714	0.3677
8.85714	0.3682
8.85714	0.3687
8.85714	0.3692
8.85714	0.3696
8.85714	0.3701
8.85714	0.3706
9.14286	0.3711
9.14286	0.3715
9.14286	0.372
9.14286	0.3725
9.14286	0.3729
9.14286	0.3734
9.14286	0.3739
9.14286	0.3744
9.14286	0.3748
9.42857	0.3753
9.42857	0.3758
9.42857	0.3763
9.42857	0.3767
9.42857	0.3772
9.42857	0.3776
9.42857	0.3781
9.42857	0.3785
9.42857	0.379
9.42857	0.3794
9.42857	0.3799
9.71429	0.3803
9.71429	0.3808
9.71429	0.3813
9.71429	0.3817
9.71429	0.3822
9.71429	0.3826
9.71429	0.3831
9.71429	0.3835
9.71429	0.384
10	0.3845
10	0.3849
10	0.3854
10	0.3858
10	0.3863
10	0.3867
10	0.3872
10	0.3876
10	0.3881
10	0.3885
10	0.389
10.2857	0.3895
10.2857	0.3899
10.2857	0.3903
10.2857	0.3908
10.2857	0.3912
10.2857	0.3917
10.2857	0.3921
10.2857	0.3925
10.2857	0.393
10.2857	0.3934
10.5714	0.3939
10.5714	0.3943
10.5714	0.3948
10.5714	0.3952
10.5714	0.3957
10.5714	0.3961
10.5714	0.3965
10.5714	0.397
10.5714	0.3974
10.8571	0.3979
10.8571	0.3983
10.8571	0.3988
10.8571	0.3992
10.8571	0.3997
10.8571	0.4001
10.8571	0.4006
10.8571	0.401
10.8571	0.4014
10.8571	0.4018
10.8571	0.4023
11.1429	0.4027
11.1429	0.4032
11.1429	0.4036
11.1429	0.404
11.1429	0.4045
11.1429	0.4049
11.1429	0.4053
11.1429	0.4058
11.1429	0.4062
11.4286	0.4066
11.4286	0.407
11.4286	0.4075
11.4286	0.4079
11.4286	0.4084
11.4286	0.4088
11.4286	0.4092
11.4286	0.4096
11.4286	0.4101
11.4286	0.4105
11.4286	0.4109
11.7143	0.4113
11.7143	0.4118
11.7143	0.4122
11.7143	0.4126
11.7143	0.4131
11.7143	0.4135
11.7143	0.4139
11.7143	0.4143
11.7143	0.4148
11.7143	0.4152
12	0.4156
12	0.416
12	0.4165
12	0.4169
12	0.4173
12	0.4177
12	0.4181
12	0.4185
12	0.419
12.2857	0.4194
12.2857	0.4198
12.2857	0.4202
12.2857	0.4206
12.2857	0.4211
12.2857	0.4215
12.2857	0.4219
12.2857	0.4223
12.2857	0.4227
12.2857	0.4232
12.2857	0.4236
12.5714	0.424
12.5714	0.4244
12.5714	0.4248
12.5714	0.4253
12.5714	0.4257
12.5714	0.4261
12.5714	0.4265
12.5714	0.4269
12.5714	0.4274
12.8571	0.4278
12.8571	0.4282
12.8571	0.4286
12.8571	0.429
12.8571	0.4294
12.8571	0.4298
12.8571	0.4303
12.8571	0.4307
12.8571	0.4311
12.8571	0.4315
12.8571	0.4319
13.1429	0.4323
13.1429	0.4327
13.1429	0.4332
13.1429	0.4336
13.1429	0.434
13.1429	0.4344
13.1429	0.4348
13.1429	0.4352
13.1429	0.4356
13.1429	0.436
13.4286	0.4364
13.4286	0.4368
13.4286	0.4372
13.4286	0.4376
13.4286	0.4381
13.4286	0.4384
13.4286	0.4389
13.4286	0.4393
13.4286	0.4397
13.7143	0.4401
13.7143	0.4405
13.7143	0.4409
13.7143	0.4413
13.7143	0.4417
13.7143	0.4421
13.7143	0.4425
13.7143	0.443
13.7143	0.4433
13.7143	0.4438
13.7143	0.4442
14	0.4446
14	0.445
14	0.4454
14	0.4458
14	0.4462
14	0.4466
14	0.447
14	0.4474
14	0.4478
14.2857	0.4482
14.2857	0.4486
14.2857	0.449
14.2857	0.4495
14.2857	0.4498
14.2857	0.4503
14.2857	0.4507
14.2857	0.4511
14.2857	0.4515
14.2857	0.4519
14.2857	0.4523
14.5714	0.4527
14.5714	0.4531
14.5714	0.4535
14.5714	0.4539
14.5714	0.4543
14.5714	0.4547
14.5714	0.4551
14.5714	0.4555
14.5714	0.4559
14.5714	0.4563
14.8571	0.4567
14.8571	0.4571
14.8571	0.4575
14.8571	0.4579
14.8571	0.4583
14.8571	0.4587
14.8571	0.4591
14.8571	0.4595
14.8571	0.4599
15.1429	0.4603
15.1429	0.4607
15.1429	0.461
15.1429	0.4614
15.1429	0.4618
15.1429	0.4622
15.1429	0.4626
15.1429	0.4631
15.1429	0.4635
15.1429	0.4638
15.1429	0.4642
15.4286	0.4647
15.4286	0.4651
15.4286	0.4655
15.4286	0.4658
15.4286	0.4662
15.4286	0.4666
15.4286	0.467
15.4286	0.4674
15.4286	0.4678
15.7143	0.4682
15.7143	0.4686
15.7143	0.469
15.7143	0.4694
15.7143	0.4698
15.7143	0.4702
15.7143	0.4706
15.7143	0.471
15.7143	0.4714
15.7143	0.4718
15.7143	0.4722
16	0.4726
16	0.473
16	0.4734
16	0.4738
16	0.4742
16	0.4746
16	0.475
16	0.4753
16	0.4757
16	0.4762
16.2857	0.4766
16.2857	0.477
16.2857	0.4774
16.2857	0.4778
16.2857	0.4782
16.2857	0.4785
16.2857	0.4789
16.2857	0.4793
16.2857	0.4797
16.5714	0.4801
16.5714	0.4805
16.5714	0.4809
16.5714	0.4813
16.5714	0.4817
16.5714	0.4821
16.5714	0.4825
16.5714	0.4829
16.5714	0.4833
16.5714	0.4837
16.5714	0.4841
16.8571	0.4845
16.8571	0.4849
16.8571	0.4852
16.8571	0.4856
16.8571	0.486
16.8571	0.4864
16.8571	0.4868
16.8571	0.4872
16.8571	0.4876
17.1429	0.488
17.1429	0.4884
17.1429	0.4888
17.1429	0.4892
17.1429	0.4896
17.1429	0.49
17.1429	0.4903
17.1429	0.4907
17.1429	0.4911
17.1429	0.4915
17.1429	0.4919
17.4286	0.4923
17.4286	0.4927
17.4286	0.4931
17.4286	0.4935
17.4286	0.4939
17.4286	0.4942
17.4286	0.4946
17.4286	0.495
17.4286	0.4954
17.4286	0.4958
17.7143	0.4962
17.7143	0.4965
17.7143	0.4969
17.7143	0.4973
17.7143	0.4977
17.7143	0.4981
17.7143	0.4985
17.7143	0.4989
17.7143	0.4993
18	0.4996
18	0.5
18	0.5004
18	0.5008
18	0.5012
18	0.5016
18	0.502
18	0.5024
18	0.5028
18	0.5032
18	0.5036
18.2857	0.504
18.2857	0.5043
18.2857	0.5047
18.2857	0.5051
18.2857	0.5055
18.2857	0.5059
18.2857	0.5063
18.2857	0.5067
18.2857	0.5071
18.5714	0.5074
18.5714	0.5078
18.5714	0.5082
18.5714	0.5086
18.5714	0.509
18.5714	0.5094
18.5714	0.5098
18.5714	0.5102
18.5714	0.5105
18.5714	0.5109
18.5714	0.5113
18.8571	0.5117
18.8571	0.5121
18.8571	0.5125
18.8571	0.5129
18.8571	0.5133
18.8571	0.5136
18.8571	0.5141
18.8571	0.5144
18.8571	0.5148
18.8571	0.5152
19.1429	0.5156
19.1429	0.516
19.1429	0.5164
19.1429	0.5167
19.1429	0.5171
19.1429	0.5175
19.1429	0.5179
19.1429	0.5183
19.1429	0.5187
19.4286	0.5191
19.4286	0.5195
19.4286	0.5198
19.4286	0.5202
19.4286	0.5206
19.4286	0.521
19.4286	0.5214
19.4286	0.5218
19.4286	0.5222
19.4286	0.5225
19.4286	0.5229
19.7143	0.5233
19.7143	0.5237
19.7143	0.5241
19.7143	0.5245
19.7143	0.5249
19.7143	0.5252
19.7143	0.5256
19.7143	0.526
19.7143	0.5264
20	0.5268
20	0.5272
20	0.5276
20	0.528
20	0.5283
20	0.5287
20	0.5291
20	0.5295
20	0.5299
20	0.5303
20	0.5307
20.2857	0.531
20.2857	0.5314
20.2857	0.5318
20.2857	0.5322
20.2857	0.5326
20.2857	0.533
20.2857	0.5334
20.2857	0.5338
20.2857	0.5341
20.2857	0.5345
20.5714	0.5349
20.5714	0.5352
20.5714	0.5356
20.5714	0.536
20.5714	0.5364
20.5714	0.5368
20.5714	0.5371
20.5714	0.5375
20.5714	0.5379
20.8571	0.5383
20.8571	0.5387
20.8571	0.5391
20.8571	0.5395
20.8571	0.5399
20.8571	0.5402
20.8571	0.5406
20.8571	0.541
20.8571	0.5414
20.8571	0.5418
20.8571	0.5421
21.1429	0.5425
21.1429	0.5429
21.1429	0.5433
21.1429	0.5437
21.1429	0.5441
21.1429	0.5445
21.1429	0.5449
21.1429	0.5452
21.1429	0.5456
21.4286	0.546
21.4286	0.5464
21.4286	0.5468
21.4286	0.5472
21.4286	0.5475
21.4286	0.5479
21.4286	0.5483
21.4286	0.5487
21.4286	0.5491
21.4286	0.5495
21.4286	0.5498
21.7143	0.5502
21.7143	0.5506
21.7143	0.551
21.7143	0.5514
21.7143	0.5518
21.7143	0.5522
21.7143	0.5525
21.7143	0.5529
21.7143	0.5533
21.7143	0.5537
22	0.5541
22	0.5545
22	0.5549
22	0.5553
22	0.5556
22	0.556
22	0.5564
22	0.5568
22	0.5572
22.2857	0.5576
22.2857	0.5579
22.2857	0.5584
22.2857	0.5587
22.2857	0.5591
22.2857	0.5595
22.2857	0.5599
22.2857	0.5603
22.2857	0.5606
22.2857	0.561
22.2857	0.5614
22.5714	0.5618
22.5714	0.5622
22.5714	0.5626
22.5714	0.5629
22.5714	0.5633
22.5714	0.5637
22.5714	0.5641
22.5714	0.5645
22.5714	0.5649
22.8571	0.5652
22.8571	0.5656
22.8571	0.566
22.8571	0.5664
22.8571	0.5668
22.8571	0.5672
22.8571	0.5676
22.8571	0.568
22.8571	0.5683
22.8571	0.5687
22.8571	0.5691
23.1429	0.5695
23.1429	0.5699
23.1429	0.5703
23.1429	0.5706
23.1429	0.571
23.1429	0.5714
23.1429	0.5718
23.1429	0.5722
23.1429	0.5726
23.1429	0.5729
23.4286	0.5733
23.4286	0.5737
23.4286	0.5741
23.4286	0.5745
23.4286	0.5748
23.4286	0.5752
23.4286	0.5756
23.4286	0.576
23.4286	0.5763
23.7143	0.5767
23.7143	0.5771
23.7143	0.5775
23.7143	0.5779
23.7143	0.5783
23.7143	0.5786
23.7143	0.579
23.7143	0.5794
23.7143	0.5798
23.7143	0.5802
23.7143	0.5806
24	0.581
24	0.5813
24	0.5817
24	0.5821
24	0.5825
24	0.5829
24	0.5833
24	0.5836
24	0.584
24.2857	0.5844
24.2857	0.5848
24.2857	0.5852
24.2857	0.5856
24.2857	0.586
24.2857	0.5863
24.2857	0.5867
24.2857	0.5871
24.2857	0.5875
24.2857	0.5879
24.2857	0.5883
24.5714	0.5886
24.5714	0.589
24.5714	0.5894
24.5714	0.5898
24.5714	0.5902
24.5714	0.5906
24.5714	0.591
24.5714	0.5913
24.5714	0.5917
24.5714	0.5921
24.8571	0.5925
24.8571	0.5929
24.8571	0.5932
24.8571	0.5936
24.8571	0.594
24.8571	0.5944
24.8571	0.5948
24.8571	0.5952
24.8571	0.5955
25.1429	0.5959
25.1429	0.5963
25.1429	0.5967
25.1429	0.5971
25.1429	0.5975
25.1429	0.5978
25.1429	0.5982
25.1429	0.5986
25.1429	0.599
25.1429	0.5994
25.1429	0.5997
25.4286	0.6001
25.4286	0.6005
25.4286	0.6009
25.4286	0.6013
25.4286	0.6016
25.4286	0.6021
25.4286	0.6024
25.4286	0.6028
25.4286	0.6032
25.7143	0.6036
25.7143	0.604
25.7143	0.6044
25.7143	0.6048
25.7143	0.6051
25.7143	0.6055
25.7143	0.6059
25.7143	0.6063
25.7143	0.6067
25.7143	0.607
25.7143	0.6074
26	0.6078
26	0.6082
26	0.6086
26	0.609
26	0.6094
26	0.6097
26	0.6102
26	0.6105
26	0.6109
26	0.6113
26.2857	0.6117
26.2857	0.6121
26.2857	0.6124
26.2857	0.6128
26.2857	0.6132
26.2857	0.6136
26.2857	0.614
26.2857	0.6143
26.2857	0.6147
26.5714	0.6151
26.5714	0.6155
26.5714	0.6159
26.5714	0.6162
26.5714	0.6166
26.5714	0.617
26.5714	0.6174
26.5714	0.6178
26.5714	0.6182
26.5714	0.6186
26.5714	0.619
26.8571	0.6193
26.8571	0.6197
26.8571	0.6201
26.8571	0.6205
26.8571	0.6208
26.8571	0.6213
26.8571	0.6217
26.8571	0.622
26.8571	0.6224
27.1429	0.6228
27.1429	0.6232
27.1429	0.6236
27.1429	0.6239
27.1429	0.6243
27.1429	0.6247
27.1429	0.6251
27.1429	0.6255
27.1429	0.6259
27.1429	0.6263
27.1429	0.6266
27.4286	0.627
27.4286	0.6274
27.4286	0.6278
27.4286	0.6282
27.4286	0.6286
27.4286	0.629
27.4286	0.6294
27.4286	0.6297
27.4286	0.6301
27.4286	0.6305
27.7143	0.6309
27.7143	0.6313
27.7143	0.6317
27.7143	0.632
27.7143	0.6324
27.7143	0.6328
27.7143	0.6332
27.7143	0.6336
27.7143	0.634
28	0.6344
28	0.6348
28	0.6352
28	0.6355
28	0.6359
28	0.6363
28	0.6367
28	0.6371
28	0.6375
28	0.6379
28	0.6382
28.2857	0.6386
28.2857	0.639
28.2857	0.6394
28.2857	0.6398
28.2857	0.6402
28.2857	0.6406
28.2857	0.641
28.2857	0.6413
28.2857	0.6417
28.5714	0.6421
28.5714	0.6425
28.5714	0.6429
28.5714	0.6433
28.5714	0.6437
28.5714	0.6441
28.5714	0.6444
28.5714	0.6448
28.5714	0.6452
28.5714	0.6456
28.5714	0.646
28.8571	0.6464
28.8571	0.6468
28.8571	0.6471
28.8571	0.6475
28.8571	0.6479
28.8571	0.6483
28.8571	0.6487
28.8571	0.6491
28.8571	0.6495
28.8571	0.6498
29.1429	0.6502
29.1429	0.6506
29.1429	0.651
29.1429	0.6514
29.1429	0.6518
29.1429	0.6522
29.1429	0.6526
29.1429	0.6529
29.1429	0.6533
29.4286	0.6537
29.4286	0.6541
29.4286	0.6545
29.4286	0.6549
29.4286	0.6552
29.4286	0.6556
29.4286	0.656
29.4286	0.6564
29.4286	0.6568
29.4286	0.6572
29.4286	0.6575
29.7143	0.6579
29.7143	0.6583
29.7143	0.6587
29.7143	0.6591
29.7143	0.6595
29.7143	0.6599
29.7143	0.6603
29.7143	0.6606
29.7143	0.661
30	0.6614
30	0.6618
30	0.6622
30	0.6626
30	0.663
30	0.6634
30	0.6638
30	0.6642
30	0.6645
30	0.6649
30	0.6653
30.2857	0.6657
30.2857	0.6661
30.2857	0.6665
30.2857	0.6669
30.2857	0.6673
30.2857	0.6677
30.2857	0.668
30.2857	0.6684
30.2857	0.6688
30.2857	0.6692
30.5714	0.6696
30.5714	0.67
30.5714	0.6704
30.5714	0.6708
30.5714	0.6711
30.5714	0.6715
30.5714	0.6719
30.5714	0.6723
30.5714	0.6727
30.8571	0.6731
30.8571	0.6735
30.8571	0.6739
30.8571	0.6743
30.8571	0.6746
30.8571	0.675
30.8571	0.6754
30.8571	0.6758
30.8571	0.6762
30.8571	0.6766
30.8571	0.677
31.1429	0.6774
31.1429	0.6778
31.1429	0.6781
31.1429	0.6785
31.1429	0.6789
31.1429	0.6793
31.1429	0.6797
31.1429	0.6801
31.1429	0.6805
31.4286	0.6809
31.4286	0.6813
31.4286	0.6816
31.4286	0.682
31.4286	0.6824
31.4286	0.6828
31.4286	0.6832
31.4286	0.6836
31.4286	0.684
31.4286	0.6844
31.4286	0.6848
31.7143	0.6852
31.7143	0.6856
31.7143	0.686
31.7143	0.6863
31.7143	0.6867
31.7143	0.6871
31.7143	0.6875
31.7143	0.6879
31.7143	0.6883
31.7143	0.6887
32	0.6891
32	0.6895
32	0.6899
32	0.6903
32	0.6906
32	0.691
32	0.6914
32	0.6918
32	0.6922
32.2857	0.6926
32.2857	0.693
32.2857	0.6933
32.2857	0.6937
32.2857	0.6941
32.2857	0.6945
32.2857	0.6949
32.2857	0.6953
32.2857	0.6956
32.2857	0.6961
32.2857	0.6964
32.5714	0.6968
32.5714	0.6972
32.5714	0.6976
32.5714	0.698
32.5714	0.6984
32.5714	0.6988
32.5714	0.6992
32.5714	0.6996
32.5714	0.7
32.8571	0.7004
32.8571	0.7008
32.8571	0.7011
32.8571	0.7015
32.8571	0.7019
32.8571	0.7023
32.8571	0.7027
32.8571	0.7031
32.8571	0.7035
32.8571	0.7039
32.8571	0.7043
33.1429	0.7047
33.1429	0.7051
33.1429	0.7055
33.1429	0.7058
33.1429	0.7062
33.1429	0.7066
33.1429	0.707
33.1429	0.7074
33.1429	0.7078
33.1429	0.7082
33.4286	0.7086
33.4286	0.709
33.4286	0.7094
33.4286	0.7098
33.4286	0.7102
33.4286	0.7106
33.4286	0.7109
33.4286	0.7113
33.4286	0.7117
33.7143	0.7121
33.7143	0.7125
33.7143	0.7129
33.7143	0.7133
33.7143	0.7137
33.7143	0.7141
33.7143	0.7145
33.7143	0.7149
33.7143	0.7153
33.7143	0.7157
33.7143	0.7161
34	0.7165
34	0.7169
34	0.7173
34	0.7177
34	0.7181
34	0.7185
34	0.7189
34	0.7192
34	0.7196
34.2857	0.72
34.2857	0.7204
34.2857	0.7208
34.2857	0.7212
34.2857	0.7216
34.2857	0.722
34.2857	0.7224
34.2857	0.7228
34.2857	0.7232
34.2857	0.7236
34.2857	0.724
34.5714	0.7244
34.5714	0.7248
34.5714	0.7252
34.5714	0.7256
34.5714	0.7259
34.5714	0.7263
34.5714	0.7267
34.5714	0.7271
34.5714	0.7276
34.5714	0.7279
34.8571	0.7283
34.8571	0.7287
34.8571	0.7291
34.8571	0.7295
34.8571	0.7299
34.8571	0.7303
34.8571	0.7307
34.8571	0.7311
34.8571	0.7315
35.1429	0.7319
35.1429	0.7322
35.1429	0.7326
35.1429	0.733
35.1429	0.7334
35.1429	0.7338
35.1429	0.7342
35.1429	0.7346
35.1429	0.735
35.1429	0.7354
35.1429	0.7358
35.4286	0.7362
35.4286	0.7366
35.4286	0.737
35.4286	0.7374
35.4286	0.7378
35.4286	0.7382
35.4286	0.7386
35.4286	0.739
35.4286	0.7394
35.7143	0.7398
35.7143	0.7402
35.7143	0.7405
35.7143	0.7409
35.7143	0.7413
35.7143	0.7418
35.7143	0.7421
35.7143	0.7426
35.7143	0.7429
35.7143	0.7433
35.7143	0.7437
36	0.7441
36	0.7445
36	0.7449
36	0.7453
36	0.7457
36	0.7461
36	0.7465
36	0.7469
36	0.7473
36	0.7477
36.2857	0.7481
36.2857	0.7485
36.2857	0.7489
36.2857	0.7493
36.2857	0.7497
36.2857	0.7501
36.2857	0.7505
36.2857	0.7509
36.2857	0.7513
36.5714	0.7516
36.5714	0.752
36.5714	0.7524
36.5714	0.7528
36.5714	0.7532
36.5714	0.7536
36.5714	0.754
36.5714	0.7544
36.5714	0.7548
36.5714	0.7552
36.5714	0.7556
36.8571	0.756
36.8571	0.7564
36.8571	0.7568
36.8571	0.7572
36.8571	0.7576
36.8571	0.758
36.8571	0.7584
36.8571	0.7588
36.8571	0.7593
37.1429	0.7596
37.1429	0.76
37.1429	0.7604
37.1429	0.7608
37.1429	0.7612
37.1429	0.7616
37.1429	0.762
37.1429	0.7624
37.1429	0.7628
37.1429	0.7632
37.1429	0.7636
37.4286	0.764
37.4286	0.7644
37.4286	0.7649
37.4286	0.7652
37.4286	0.7656
37.4286	0.766
37.4286	0.7664
37.4286	0.7668
37.4286	0.7673
37.4286	0.7676
37.7143	0.7681
37.7143	0.7684
37.7143	0.7688
37.7143	0.7692
37.7143	0.7696
37.7143	0.77
37.7143	0.7704
37.7143	0.7708
37.7143	0.7712
38	0.7716
38	0.772
38	0.7724
38	0.7728
38	0.7732
38	0.7736
38	0.774
38	0.7744
38	0.7748
38	0.7752
38	0.7756
38.2857	0.776
38.2857	0.7764
38.2857	0.7768
38.2857	0.7772
38.2857	0.7776
38.2857	0.778
38.2857	0.7784
38.2857	0.7788
38.2857	0.7792
38.5714	0.7796
38.5714	0.78
38.5714	0.7804
38.5714	0.7808
38.5714	0.7812
38.5714	0.7816
38.5714	0.782
38.5714	0.7824
38.5714	0.7829
38.5714	0.7833
38.5714	0.7836
38.8571	0.7841
38.8571	0.7844
38.8571	0.7848
38.8571	0.7852
38.8571	0.7857
38.8571	0.7861
38.8571	0.7865
38.8571	0.7869
38.8571	0.7873
38.8571	0.7876
39.1429	0.7881
39.1429	0.7885
39.1429	0.7889
39.1429	0.7893
39.1429	0.7897
39.1429	0.7901
39.1429	0.7905
39.1429	0.7909
39.1429	0.7913
39.4286	0.7917
39.4286	0.7921
39.4286	0.7926
39.4286	0.793
39.4286	0.7934
39.4286	0.7938
39.4286	0.7942
39.4286	0.7946
39.4286	0.795
39.4286	0.7954
39.4286	0.7958
39.7143	0.7962
39.7143	0.7966
39.7143	0.797
39.7143	0.7974
39.7143	0.7978
39.7143	0.7982
39.7143	0.7986
39.7143	0.799
39.7143	0.7994
40	0.7998
40	0.8002
40	0.8006
40	0.801
40	0.8014
40	0.8018
40	0.8023
40	0.8026
40	0.8031
40	0.8035
40	0.8039
40.2857	0.8043
40.2857	0.8047
40.2857	0.8051
40.2857	0.8055
40.2857	0.8059
40.2857	0.8063
40.2857	0.8067
40.2857	0.8071
40.2857	0.8075
40.2857	0.808
40.5714	0.8084
40.5714	0.8088
40.5714	0.8092
40.5714	0.8096
40.5714	0.81
40.5714	0.8104
40.5714	0.8108
40.5714	0.8112
40.5714	0.8116
40.8571	0.812
40.8571	0.8124
40.8571	0.8128
40.8571	0.8132
40.8571	0.8136
40.8571	0.814
40.8571	0.8144
40.8571	0.8148
40.8571	0.8152
40.8571	0.8156
40.8571	0.816
41.1429	0.8164
41.1429	0.8168
41.1429	0.8172
41.1429	0.8176
41.1429	0.8181
41.1429	0.8185
41.1429	0.8189
41.1429	0.8193
41.1429	0.8197
41.4286	0.8201
41.4286	0.8205
41.4286	0.8209
41.4286	0.8213
41.4286	0.8217
41.4286	0.8221
41.4286	0.8225
41.4286	0.823
41.4286	0.8234
41.4286	0.8238
41.4286	0.8242
41.7143	0.8246
41.7143	0.825
41.7143	0.8254
41.7143	0.8258
41.7143	0.8262
41.7143	0.8266
41.7143	0.8271
41.7143	0.8274
41.7143	0.8279
41.7143	0.8283
42	0.8287
42	0.8291
42	0.8295
42	0.8299
42	0.8303
42	0.8307
42	0.8311
42	0.8315
42	0.8319
42.2857	0.8323
42.2857	0.8328
42.2857	0.8332
42.2857	0.8336
42.2857	0.834
42.2857	0.8344
42.2857	0.8348
42.2857	0.8352
42.2857	0.8356
42.2857	0.8361
42.2857	0.8364
42.5714	0.8369
42.5714	0.8373
42.5714	0.8377
42.5714	0.8381
42.5714	0.8385
42.5714	0.8389
42.5714	0.8393
42.5714	0.8397
42.5714	0.8401
42.8571	0.8405
42.8571	0.841
42.8571	0.8414
42.8571	0.8418
42.8571	0.8422
42.8571	0.8426
42.8571	0.843
42.8571	0.8434
42.8571	0.8438
42.8571	0.8442
42.8571	0.8446
43.1429	0.8451
43.1429	0.8455
43.1429	0.8459
43.1429	0.8463
43.1429	0.8467
43.1429	0.8471
43.1429	0.8475
43.1429	0.848
43.1429	0.8484
43.1429	0.8488
43.4286	0.8492
43.4286	0.8495
43.4286	0.85
43.4286	0.8504
43.4286	0.8508
43.4286	0.8512
43.4286	0.8516
43.4286	0.852
43.4286	0.8524
43.7143	0.8529
43.7143	0.8532
43.7143	0.8537
43.7143	0.8541
43.7143	0.8545
43.7143	0.8549
43.7143	0.8553
43.7143	0.8557
43.7143	0.8561
43.7143	0.8565
43.7143	0.857
44	0.8574
44	0.8578
44	0.8582
44	0.8586
44	0.859
44	0.8594
44	0.8598
44	0.8603
44	0.8607
44.2857	0.8611
44.2857	0.8615
44.2857	0.8619
44.2857	0.8623
44.2857	0.8627
44.2857	0.8631
44.2857	0.8635
44.2857	0.864
44.2857	0.8644
44.2857	0.8648
44.2857	0.8652
44.5714	0.8656
44.5714	0.866
44.5714	0.8665
44.5714	0.8669
44.5714	0.8673
44.5714	0.8677
44.5714	0.8681
44.5714	0.8685
44.5714	0.8689
44.5714	0.8693
44.8571	0.8698
44.8571	0.8702
44.8571	0.8706
44.8571	0.871
44.8571	0.8715
44.8571	0.8719
44.8571	0.8723
44.8571	0.8727
44.8571	0.8731
45.1429	0.8735
45.1429	0.874
45.1429	0.8744
45.1429	0.8748
45.1429	0.8752
45.1429	0.8756
45.1429	0.876
45.1429	0.8764
45.1429	0.8768
45.1429	0.8773
45.1429	0.8777
45.4286	0.8781
45.4286	0.8785
45.4286	0.8789
45.4286	0.8793
45.4286	0.8798
45.4286	0.8802
45.4286	0.8806
45.4286	0.881
45.4286	0.8814
45.7143	0.8818
45.7143	0.8822
45.7143	0.8827
45.7143	0.883
45.7143	0.8835
45.7143	0.8839
45.7143	0.8843
45.7143	0.8847
45.7143	0.8851
45.7143	0.8856
45.7143	0.886
46	0.8864
46	0.8868
46	0.8872
46	0.8876
46	0.8881
46	0.8885
46	0.8889
46	0.8893
46	0.8896
46	0.8901
46.2857	0.8905
46.2857	0.8909
46.2857	0.8913
46.2857	0.8917
46.2857	0.8921
46.2857	0.8926
46.2857	0.893
46.2857	0.8934
46.2857	0.8938
46.5714	0.8942
46.5714	0.8947
46.5714	0.8951
46.5714	0.8955
46.5714	0.8959
46.5714	0.8963
46.5714	0.8967
46.5714	0.8972
46.5714	0.8976
46.5714	0.898
46.5714	0.8984
46.8571	0.8988
46.8571	0.8992
46.8571	0.8996
46.8571	0.9
46.8571	0.9005
46.8571	0.9009
46.8571	0.9013
46.8571	0.9018
46.8571	0.9022
47.1429	0.9026
47.1429	0.903
47.1429	0.9034
47.1429	0.9038
47.1429	0.9043
47.1429	0.9047
47.1429	0.9051
47.1429	0.9055
47.1429	0.9059
47.1429	0.9063
47.1429	0.9068
47.4286	0.9072
47.4286	0.9076
47.4286	0.908
47.4286	0.9084
47.4286	0.9088
47.4286	0.9092
47.4286	0.9096
47.4286	0.91
47.4286	0.9104
47.4286	0.9109
47.7143	0.9113
47.7143	0.9117
47.7143	0.9121
47.7143	0.9125
47.7143	0.913
47.7143	0.9134
47.7143	0.9138
47.7143	0.9142
47.7143	0.9147
48	0.9151
48	0.9155
48	0.9159
48	0.9163
48	0.9167
48	0.9171
48	0.9176
48	0.918
48	0.9184
48	0.9188
48	0.9192
48.2857	0.9196
48.2857	0.9201
48.2857	0.9205
48.2857	0.9209
48.2857	0.9213
48.2857	0.9218
48.2857	0.9222
48.2857	0.9226
48.2857	0.923
48.5714	0.9234
48.5714	0.9238
48.5714	0.9243
48.5714	0.9247
48.5714	0.9251
48.5714	0.9255
48.5714	0.9259
48.5714	0.9264
48.5714	0.9268
48.5714	0.9272
48.5714	0.9276
48.8571	0.928
48.8571	0.9284
48.8571	0.9288
48.8571	0.9293
48.8571	0.9297
48.8571	0.9301
48.8571	0.9305
48.8571	0.9309
48.8571	0.9314
48.8571	0.9318
49.1429	0.9322
49.1429	0.9326
49.1429	0.933
49.1429	0.9334
49.1429	0.9339
49.1429	0.9343
49.1429	0.9347
49.1429	0.9351
49.1429	0.9355
49.4286	0.936
49.4286	0.9364
49.4286	0.9368
49.4286	0.9372
49.4286	0.9376
49.4286	0.9381
49.4286	0.9385
49.4286	0.9389
49.4286	0.9393
49.4286	0.9398
49.4286	0.9402
49.7143	0.9406
49.7143	0.941
49.7143	0.9414
49.7143	0.9419
49.7143	0.9423
49.7143	0.9427
49.7143	0.9431
49.7143	0.9435
49.7143	0.9439
50	0.9444
50	0.9448
50	0.9452
50	0.9456
50	0.9461
50	0.9465
50	0.9469
50	0.9473
50	0.9477
50	0.9482
50	0.9486
50.2857	0.949
50.2857	0.9494
50.2857	0.9499
50.2857	0.9503
50.2857	0.9507
50.2857	0.9511
50.2857	0.9516
50.2857	0.952
50.2857	0.9524
50.2857	0.9529
50.5714	0.9533
50.5714	0.9537
50.5714	0.9541
50.5714	0.9545
50.5714	0.955
50.5714	0.9554
50.5714	0.9558
50.5714	0.9562
50.5714	0.9566
50.8571	0.957
50.8571	0.9575
50.8571	0.9579
50.8571	0.9583
50.8571	0.9587
50.8571	0.9592
50.8571	0.9596
50.8571	0.96
50.8571	0.9604
50.8571	0.9609
50.8571	0.9613
51.1429	0.9617
51.1429	0.9621
51.1429	0.9625
51.1429	0.9629
51.1429	0.9634
51.1429	0.9638
51.1429	0.9642
51.1429	0.9646
51.1429	0.9651
51.4286	0.9655
51.4286	0.9659
51.4286	0.9663
51.4286	0.9667
51.4286	0.9672
51.4286	0.9676
51.4286	0.968
51.4286	0.9684
51.4286	0.9688
51.4286	0.9692
51.4286	0.9696
51.7143	0.9701
51.7143	0.9705
51.7143	0.9709
51.7143	0.9714
51.7143	0.9718
51.7143	0.9722
51.7143	0.9726
51.7143	0.973
51.7143	0.9735
51.7143	0.9739
52	0.9743
52	0.9747
52	0.9752
52	0.9756
52	0.976
52	0.9764
52	0.9768
52	0.9773
52	0.9777
52.2857	0.9781
52.2857	0.9786
52.2857	0.979
52.2857	0.9794
52.2857	0.9798
52.2857	0.9802
52.2857	0.9807
52.2857	0.9811
52.2857	0.9815
52.2857	0.9819
52.2857	0.9824
52.5714	0.9828
52.5714	0.9832
52.5714	0.9836
52.5714	0.984
52.5714	0.9845
52.5714	0.9849
52.5714	0.9853
52.5714	0.9857
52.5714	0.9862
52.8571	0.9866
52.8571	0.987
52.8571	0.9874
52.8571	0.9878
52.8571	0.9883
52.8571	0.9887
52.8571	0.9891
52.8571	0.9895
52.8571	0.99
52.8571	0.9904
52.8571	0.9908
53.1429	0.9912
53.1429	0.9917
53.1429	0.9921
53.1429	0.9925
53.1429	0.9929
53.1429	0.9934
53.1429	0.9938
53.1429	0.9942
53.1429	0.9946
53.1429	0.9951
53.4286	0.9955
53.4286	0.9959
53.4286	0.9963
53.4286	0.9968
53.4286	0.9972
53.4286	0.9976
53.4286	0.998
53.4286	0.9985
53.4286	0.9989
53.7143	0.9993
53.7143	0.9997
53.7143	1
53.7143	1.001
53.7143	1.001
53.7143	1.001
53.7143	1.002
53.7143	1.002
53.7143	1.003
53.7143	1.003
53.7143	1.004
54	1.004
54	1.004
54	1.005
54	1.005
54	1.006
54	1.006
54	1.006
54	1.007
54	1.007
54.2857	1.008
54.2857	1.008
54.2857	1.009
54.2857	1.009
54.2857	1.009
54.2857	1.01
54.2857	1.01
54.2857	1.011
54.2857	1.011
54.2857	1.012
54.2857	1.012
54.5714	1.012
54.5714	1.013
54.5714	1.013
54.5714	1.014
54.5714	1.014
54.5714	1.015
54.5714	1.015
54.5714	1.015
54.5714	1.016
54.5714	1.016
54.8571	1.017
54.8571	1.017
54.8571	1.018
54.8571	1.018
54.8571	1.018
54.8571	1.019
54.8571	1.019
54.8571	1.02
54.8571	1.02
55.1429	1.02
55.1429	1.021
55.1429	1.021
55.1429	1.022
55.1429	1.022
55.1429	1.023
55.1429	1.023
55.1429	1.023
55.1429	1.024
55.1429	1.024
55.1429	1.025
55.4286	1.025
55.4286	1.026
55.4286	1.026
55.4286	1.026
55.4286	1.027
55.4286	1.027
55.4286	1.028
55.4286	1.028
55.4286	1.029
55.7143	1.029
55.7143	1.029
55.7143	1.03
55.7143	1.03
55.7143	1.031
55.7143	1.031
55.7143	1.032
55.7143	1.032
55.7143	1.032
55.7143	1.033
55.7143	1.033
56	1.034
56	1.034
56	1.035
56	1.035
56	1.035
56	1.036
56	1.036
56	1.037
56	1.037
56	1.037
56.2857	1.038
56.2857	1.038
56.2857	1.039
56.2857	1.039
56.2857	1.04
56.2857	1.04
56.2857	1.04
56.2857	1.041
56.2857	1.041
56.5714	1.042
56.5714	1.042
56.5714	1.043
56.5714	1.043
56.5714	1.043
56.5714	1.044
56.5714	1.044
56.5714	1.045
56.5714	1.045
56.5714	1.046
56.5714	1.046
56.8571	1.046
56.8571	1.047
56.8571	1.047
56.8571	1.048
56.8571	1.048
56.8571	1.049
56.8571	1.049
56.8571	1.049
56.8571	1.05
57.1429	1.05
57.1429	1.051
57.1429	1.051
57.1429	1.052
[truncated: 4,634 more rows]

## Sheet: DC_I=0.0028571428571428576
t	U
0	0.0001782
0	0.08155
0	0.08863
0.285714	0.09371
0.285714	0.09801
0.285714	0.1018
0.285714	0.1052
0.285714	0.1084
0.285714	0.1114
0.285714	0.1143
0.285714	0.1169
0.285714	0.1195
0.571429	0.1219
0.571429	0.1243
0.571429	0.1266
0.571429	0.1288
0.571429	0.1309
0.571429	0.133
0.571429	0.1351
0.571429	0.1371
0.571429	0.1391
0.571429	0.141
0.571429	0.1429
0.857143	0.1448
0.857143	0.1466
0.857143	0.1484
0.857143	0.1501
0.857143	0.1519
0.857143	0.1535
0.857143	0.1552
0.857143	0.1568
0.857143	0.1584
0.857143	0.16
1.14286	0.1616
1.14286	0.1632
1.14286	0.1647
1.14286	0.1662
1.14286	0.1677
1.14286	0.1691
1.14286	0.1705
1.14286	0.172
1.14286	0.1734
1.42857	0.1748
1.42857	0.1761
1.42857	0.1775
1.42857	0.1788
1.42857	0.1802
1.42857	0.1814
1.42857	0.1827
1.42857	0.184
1.42857	0.1853
1.42857	0.1865
1.42857	0.1878
1.71429	0.189
1.71429	0.1902
1.71429	0.1914
1.71429	0.1926
1.71429	0.1939
1.71429	0.195
1.71429	0.1962
1.71429	0.1973
1.71429	0.1985
2	0.1996
2	0.2007
2	0.2019
2	0.203
2	0.2041
2	0.2052
2	0.2063
2	0.2074
2	0.2084
2	0.2095
2	0.2105
2.28571	0.2116
2.28571	0.2126
2.28571	0.2136
2.28571	0.2147
2.28571	0.2157
2.28571	0.2167
2.28571	0.2177
2.28571	0.2187
2.28571	0.2197
2.28571	0.2207
2.57143	0.2216
2.57143	0.2226
2.57143	0.2235
2.57143	0.2245
2.57143	0.2255
2.57143	0.2264
2.57143	0.2274
2.57143	0.2283
2.57143	0.2292
2.85714	0.2302
2.85714	0.2311
2.85714	0.232
2.85714	0.2329
2.85714	0.2338
2.85714	0.2347
2.85714	0.2356
2.85714	0.2365
2.85714	0.2374
2.85714	0.2382
2.85714	0.2391
3.14286	0.24
3.14286	0.2409
3.14286	0.2417
3.14286	0.2426
3.14286	0.2435
3.14286	0.2443
3.14286	0.2452
3.14286	0.246
3.14286	0.2468
3.42857	0.2476
3.42857	0.2485
3.42857	0.2493
3.42857	0.2501
3.42857	0.2509
3.42857	0.2517
3.42857	0.2526
3.42857	0.2534
3.42857	0.2542
3.42857	0.2549
3.42857	0.2557
3.71429	0.2565
3.71429	0.2573
3.71429	0.2581
3.71429	0.2589
3.71429	0.2596
3.71429	0.2604
3.71429	0.2611
3.71429	0.2619
3.71429	0.2627
3.71429	0.2634
4	0.2642
4	0.2649
4	0.2657
4	0.2664
4	0.2671
4	0.2679
4	0.2686
4	0.2693
4	0.2701
4.28571	0.2708
4.28571	0.2716
4.28571	0.2723
4.28571	0.273
4.28571	0.2737
4.28571	0.2744
4.28571	0.2751
4.28571	0.2758
4.28571	0.2765
4.28571	0.2772
4.28571	0.2779
4.57143	0.2786
4.57143	0.2793
4.57143	0.28
4.57143	0.2806
4.57143	0.2813
4.57143	0.282
4.57143	0.2827
4.57143	0.2834
4.57143	0.284
4.85714	0.2847
4.85714	0.2854
4.85714	0.2861
4.85714	0.2867
4.85714	0.2874
4.85714	0.2881
4.85714	0.2887
4.85714	0.2894
4.85714	0.29
4.85714	0.2907
4.85714	0.2914
5.14286	0.292
5.14286	0.2926
5.14286	0.2933
5.14286	0.2939
5.14286	0.2946
5.14286	0.2952
5.14286	0.2958
5.14286	0.2965
5.14286	0.2971
5.14286	0.2977
5.42857	0.2984
5.42857	0.299
5.42857	0.2996
5.42857	0.3002
5.42857	0.3008
5.42857	0.3014
5.42857	0.302
5.42857	0.3027
5.42857	0.3033
5.71429	0.3039
5.71429	0.3045
5.71429	0.3051
5.71429	0.3057
5.71429	0.3063
5.71429	0.3069
5.71429	0.3075
5.71429	0.3081
5.71429	0.3087
5.71429	0.3093
5.71429	0.3099
6	0.3105
6	0.3111
6	0.3117
6	0.3123
6	0.3129
6	0.3134
6	0.314
6	0.3146
6	0.3152
6.28571	0.3158
6.28571	0.3163
6.28571	0.3169
6.28571	0.3175
6.28571	0.318
6.28571	0.3186
6.28571	0.3192
6.28571	0.3198
6.28571	0.3204
6.28571	0.3209
6.28571	0.3215
6.57143	0.3221
6.57143	0.3226
6.57143	0.3232
6.57143	0.3237
6.57143	0.3243
6.57143	0.3248
6.57143	0.3254
6.57143	0.326
6.57143	0.3265
6.57143	0.3271
6.85714	0.3276
6.85714	0.3281
6.85714	0.3287
6.85714	0.3292
6.85714	0.3298
6.85714	0.3303
6.85714	0.3309
6.85714	0.3314
6.85714	0.332
7.14286	0.3325
7.14286	0.333
7.14286	0.3336
7.14286	0.3341
7.14286	0.3346
7.14286	0.3352
7.14286	0.3357
7.14286	0.3362
7.14286	0.3368
7.14286	0.3373
7.14286	0.3378
7.42857	0.3383
7.42857	0.3388
7.42857	0.3394
7.42857	0.3399
7.42857	0.3404
7.42857	0.3409
7.42857	0.3414
7.42857	0.3419
7.42857	0.3425
7.71429	0.3429
7.71429	0.3435
7.71429	0.344
7.71429	0.3445
7.71429	0.345
7.71429	0.3455
7.71429	0.346
7.71429	0.3466
7.71429	0.3471
7.71429	0.3476
7.71429	0.3481
8	0.3486
8	0.3491
8	0.3496
8	0.3501
8	0.3506
8	0.3511
8	0.3516
8	0.3521
8	0.3526
8	0.3531
8.28571	0.3536
8.28571	0.3541
8.28571	0.3546
8.28571	0.3551
8.28571	0.3555
8.28571	0.356
8.28571	0.3565
8.28571	0.357
8.28571	0.3575
8.57143	0.358
8.57143	0.3585
8.57143	0.359
8.57143	0.3595
8.57143	0.3599
8.57143	0.3604
8.57143	0.3609
8.57143	0.3614
8.57143	0.3619
8.57143	0.3624
8.57143	0.3628
8.85714	0.3633
8.85714	0.3638
8.85714	0.3643
8.85714	0.3648
8.85714	0.3652
8.85714	0.3657
8.85714	0.3662
8.85714	0.3667
8.85714	0.3671
9.14286	0.3676
9.14286	0.3681
9.14286	0.3686
9.14286	0.369
9.14286	0.3695
9.14286	0.37
9.14286	0.3704
9.14286	0.3709
9.14286	0.3714
9.14286	0.3718
9.14286	0.3723
9.42857	0.3728
9.42857	0.3732
9.42857	0.3737
9.42857	0.3742
9.42857	0.3747
9.42857	0.3751
9.42857	0.3756
9.42857	0.3761
9.42857	0.3765
9.42857	0.377
9.71429	0.3774
9.71429	0.3779
9.71429	0.3783
9.71429	0.3788
9.71429	0.3792
9.71429	0.3796
9.71429	0.3801
9.71429	0.3806
9.71429	0.381
10	0.3815
10	0.3819
10	0.3824
10	0.3828
10	0.3833
10	0.3837
10	0.3842
10	0.3847
10	0.3851
10	0.3856
10	0.386
10.2857	0.3865
10.2857	0.3869
10.2857	0.3874
10.2857	0.3878
10.2857	0.3882
10.2857	0.3887
10.2857	0.3892
10.2857	0.3896
10.2857	0.3901
10.5714	0.3905
10.5714	0.3909
10.5714	0.3913
10.5714	0.3918
10.5714	0.3922
10.5714	0.3927
10.5714	0.3931
10.5714	0.3936
10.5714	0.394
10.5714	0.3944
10.5714	0.3949
10.8571	0.3953
10.8571	0.3958
10.8571	0.3962
10.8571	0.3966
10.8571	0.3971
10.8571	0.3975
10.8571	0.398
10.8571	0.3984
10.8571	0.3989
10.8571	0.3993
11.1429	0.3997
11.1429	0.4002
11.1429	0.4006
11.1429	0.401
11.1429	0.4015
11.1429	0.4019
11.1429	0.4024
11.1429	0.4028
11.1429	0.4032
11.4286	0.4036
11.4286	0.4041
11.4286	0.4045
11.4286	0.4049
11.4286	0.4053
11.4286	0.4058
11.4286	0.4062
11.4286	0.4067
11.4286	0.4071
11.4286	0.4075
11.4286	0.4079
11.7143	0.4084
11.7143	0.4088
11.7143	0.4092
11.7143	0.4096
11.7143	0.4101
11.7143	0.4105
11.7143	0.4109
11.7143	0.4113
11.7143	0.4118
12	0.4122
12	0.4126
12	0.4131
12	0.4135
12	0.4139
12	0.4143
12	0.4148
12	0.4152
12	0.4156
12	0.416
12	0.4164
12.2857	0.4169
12.2857	0.4173
12.2857	0.4177
12.2857	0.4181
12.2857	0.4185
12.2857	0.4189
12.2857	0.4193
12.2857	0.4197
12.2857	0.4201
12.2857	0.4206
12.5714	0.421
12.5714	0.4214
12.5714	0.4218
12.5714	0.4223
12.5714	0.4227
12.5714	0.4231
12.5714	0.4235
12.5714	0.4239
12.5714	0.4243
12.5714	0.4247
12.8571	0.4252
12.8571	0.4256
12.8571	0.426
12.8571	0.4264
12.8571	0.4269
12.8571	0.4272
12.8571	0.4277
12.8571	0.4281
12.8571	0.4285
12.8571	0.4289
13.1429	0.4293
13.1429	0.4297
13.1429	0.4302
13.1429	0.4305
13.1429	0.431
13.1429	0.4314
13.1429	0.4318
13.1429	0.4322
13.1429	0.4326
13.4286	0.433
13.4286	0.4335
13.4286	0.4338
13.4286	0.4343
13.4286	0.4347
13.4286	0.4351
13.4286	0.4355
13.4286	0.4359
13.4286	0.4363
13.4286	0.4367
13.4286	0.4371
13.7143	0.4375
13.7143	0.4379
13.7143	0.4383
13.7143	0.4387
13.7143	0.4391
13.7143	0.4395
13.7143	0.44
13.7143	0.4404
13.7143	0.4408
13.7143	0.4412
14	0.4416
14	0.442
14	0.4424
14	0.4428
14	0.4432
14	0.4436
14	0.444
14	0.4444
14	0.4448
14	0.4452
14.2857	0.4456
14.2857	0.446
14.2857	0.4464
14.2857	0.4469
14.2857	0.4473
14.2857	0.4477
14.2857	0.4481
14.2857	0.4485
14.2857	0.4489
14.2857	0.4493
14.5714	0.4497
14.5714	0.4501
14.5714	0.4505
14.5714	0.4509
14.5714	0.4513
14.5714	0.4517
14.5714	0.4521
14.5714	0.4525
14.5714	0.4529
14.8571	0.4533
14.8571	0.4537
14.8571	0.4541
14.8571	0.4545
14.8571	0.4549
14.8571	0.4553
14.8571	0.4557
14.8571	0.4561
14.8571	0.4565
14.8571	0.4569
14.8571	0.4572
15.1429	0.4577
15.1429	0.4581
15.1429	0.4584
15.1429	0.4588
15.1429	0.4592
15.1429	0.4596
15.1429	0.46
15.1429	0.4604
15.1429	0.4608
15.1429	0.4612
15.4286	0.4616
15.4286	0.462
15.4286	0.4624
15.4286	0.4628
15.4286	0.4632
15.4286	0.4636
15.4286	0.464
15.4286	0.4644
15.4286	0.4648
15.4286	0.4652
15.7143	0.4656
15.7143	0.466
15.7143	0.4664
15.7143	0.4668
15.7143	0.4672
15.7143	0.4676
15.7143	0.468
15.7143	0.4684
15.7143	0.4688
15.7143	0.4692
16	0.4696
16	0.47
16	0.4704
16	0.4708
16	0.4712
16	0.4715
16	0.472
16	0.4723
16	0.4727
16.2857	0.4731
16.2857	0.4735
16.2857	0.4739
16.2857	0.4743
16.2857	0.4747
16.2857	0.4751
16.2857	0.4755
16.2857	0.4759
16.2857	0.4763
16.2857	0.4767
16.2857	0.4771
16.5714	0.4775
16.5714	0.4779
16.5714	0.4783
16.5714	0.4787
16.5714	0.4791
16.5714	0.4795
16.5714	0.4799
16.5714	0.4803
16.5714	0.4806
16.5714	0.481
16.8571	0.4814
16.8571	0.4818
16.8571	0.4822
16.8571	0.4826
16.8571	0.483
16.8571	0.4834
16.8571	0.4838
16.8571	0.4842
16.8571	0.4846
16.8571	0.485
17.1429	0.4853
17.1429	0.4857
17.1429	0.4861
17.1429	0.4865
17.1429	0.4869
17.1429	0.4873
17.1429	0.4877
17.1429	0.4881
17.1429	0.4885
17.1429	0.4889
17.4286	0.4893
17.4286	0.4896
17.4286	0.49
17.4286	0.4904
17.4286	0.4908
17.4286	0.4912
17.4286	0.4916
17.4286	0.492
17.4286	0.4924
17.7143	0.4928
17.7143	0.4932
17.7143	0.4935
17.7143	0.4939
17.7143	0.4943
17.7143	0.4947
17.7143	0.4951
17.7143	0.4955
17.7143	0.4959
17.7143	0.4962
17.7143	0.4966
18	0.497
18	0.4974
18	0.4978
18	0.4982
18	0.4986
18	0.4989
18	0.4993
18	0.4997
18	0.5001
18	0.5005
18.2857	0.5009
18.2857	0.5013
18.2857	0.5017
18.2857	0.5021
18.2857	0.5024
18.2857	0.5028
18.2857	0.5032
18.2857	0.5036
18.2857	0.504
18.2857	0.5044
18.5714	0.5048
18.5714	0.5051
18.5714	0.5055
18.5714	0.5059
18.5714	0.5063
18.5714	0.5067
18.5714	0.5071
18.5714	0.5075
18.5714	0.5079
18.5714	0.5083
18.8571	0.5087
18.8571	0.509
18.8571	0.5094
18.8571	0.5098
18.8571	0.5102
18.8571	0.5106
18.8571	0.5109
18.8571	0.5113
18.8571	0.5117
19.1429	0.5121
19.1429	0.5125
19.1429	0.5129
19.1429	0.5133
19.1429	0.5137
19.1429	0.5141
19.1429	0.5145
19.1429	0.5148
19.1429	0.5152
19.1429	0.5156
19.1429	0.516
19.4286	0.5164
19.4286	0.5168
19.4286	0.5171
19.4286	0.5175
19.4286	0.5179
19.4286	0.5183
19.4286	0.5187
19.4286	0.5191
19.4286	0.5195
19.4286	0.5199
19.7143	0.5202
19.7143	0.5206
19.7143	0.521
19.7143	0.5214
19.7143	0.5218
19.7143	0.5222
19.7143	0.5226
19.7143	0.5229
19.7143	0.5233
19.7143	0.5237
20	0.5241
20	0.5245
20	0.5249
20	0.5252
20	0.5256
20	0.526
20	0.5264
20	0.5268
20	0.5272
20	0.5276
20.2857	0.528
20.2857	0.5284
20.2857	0.5287
20.2857	0.5291
20.2857	0.5295
20.2857	0.5299
20.2857	0.5303
20.2857	0.5307
20.2857	0.5311
20.5714	0.5314
20.5714	0.5318
20.5714	0.5322
20.5714	0.5326
20.5714	0.533
20.5714	0.5334
20.5714	0.5338
20.5714	0.5341
20.5714	0.5345
20.5714	0.5349
20.5714	0.5352
20.8571	0.5356
20.8571	0.536
20.8571	0.5364
20.8571	0.5368
20.8571	0.5371
20.8571	0.5375
20.8571	0.5379
20.8571	0.5383
20.8571	0.5387
20.8571	0.5391
21.1429	0.5395
21.1429	0.5398
21.1429	0.5402
21.1429	0.5406
21.1429	0.541
21.1429	0.5414
21.1429	0.5418
21.1429	0.5422
21.1429	0.5425
21.1429	0.5429
21.4286	0.5433
21.4286	0.5437
21.4286	0.5441
21.4286	0.5445
21.4286	0.5448
21.4286	0.5452
21.4286	0.5456
21.4286	0.546
21.4286	0.5464
21.4286	0.5468
21.7143	0.5471
21.7143	0.5475
21.7143	0.5479
21.7143	0.5483
21.7143	0.5487
21.7143	0.549
21.7143	0.5494
21.7143	0.5498
21.7143	0.5502
22	0.5506
22	0.551
22	0.5514
22	0.5517
22	0.5521
22	0.5525
22	0.5529
22	0.5533
22	0.5537
22	0.5541
22	0.5544
22.2857	0.5548
22.2857	0.5552
22.2857	0.5556
22.2857	0.556
22.2857	0.5564
22.2857	0.5568
22.2857	0.5572
22.2857	0.5575
22.2857	0.5579
22.2857	0.5583
22.5714	0.5587
22.5714	0.5591
22.5714	0.5595
22.5714	0.5599
22.5714	0.5602
22.5714	0.5606
22.5714	0.561
22.5714	0.5614
22.5714	0.5618
22.5714	0.5621
22.8571	0.5625
22.8571	0.5629
22.8571	0.5633
22.8571	0.5637
22.8571	0.564
22.8571	0.5644
22.8571	0.5648
22.8571	0.5652
22.8571	0.5656
22.8571	0.566
23.1429	0.5664
23.1429	0.5668
23.1429	0.5671
23.1429	0.5675
23.1429	0.5679
23.1429	0.5683
23.1429	0.5687
23.1429	0.5691
23.1429	0.5695
23.4286	0.5698
23.4286	0.5702
23.4286	0.5706
23.4286	0.571
23.4286	0.5714
23.4286	0.5717
23.4286	0.5721
23.4286	0.5725
23.4286	0.5729
23.4286	0.5733
23.4286	0.5737
23.7143	0.574
23.7143	0.5744
23.7143	0.5748
23.7143	0.5752
23.7143	0.5755
23.7143	0.5759
23.7143	0.5763
23.7143	0.5767
23.7143	0.5771
23.7143	0.5775
24	0.5779
24	0.5782
24	0.5786
24	0.579
24	0.5794
24	0.5797
24	0.5801
24	0.5805
24	0.5809
24	0.5813
24.2857	0.5817
24.2857	0.5821
24.2857	0.5825
24.2857	0.5828
24.2857	0.5832
24.2857	0.5836
24.2857	0.584
24.2857	0.5844
24.2857	0.5847
24.2857	0.5851
24.5714	0.5855
24.5714	0.5859
24.5714	0.5863
24.5714	0.5867
24.5714	0.5871
24.5714	0.5874
24.5714	0.5878
24.5714	0.5882
24.5714	0.5886
24.8571	0.589
24.8571	0.5894
24.8571	0.5897
24.8571	0.5901
24.8571	0.5905
24.8571	0.5909
24.8571	0.5913
24.8571	0.5917
24.8571	0.5921
24.8571	0.5924
24.8571	0.5928
25.1429	0.5932
25.1429	0.5935
25.1429	0.5939
25.1429	0.5943
25.1429	0.5947
25.1429	0.5951
25.1429	0.5955
25.1429	0.5958
25.1429	0.5962
25.1429	0.5966
25.4286	0.597
25.4286	0.5974
25.4286	0.5978
25.4286	0.5981
25.4286	0.5985
25.4286	0.5989
25.4286	0.5993
25.4286	0.5997
25.4286	0.6001
25.4286	0.6005
25.7143	0.6008
25.7143	0.6012
25.7143	0.6016
25.7143	0.602
25.7143	0.6024
25.7143	0.6028
25.7143	0.6032
25.7143	0.6035
25.7143	0.6039
25.7143	0.6043
26	0.6047
26	0.6051
26	0.6055
26	0.6058
26	0.6062
26	0.6066
26	0.607
26	0.6074
26	0.6078
26.2857	0.6082
26.2857	0.6085
26.2857	0.6089
26.2857	0.6093
26.2857	0.6097
26.2857	0.6101
26.2857	0.6105
26.2857	0.6108
26.2857	0.6112
26.2857	0.6116
26.2857	0.612
26.5714	0.6124
26.5714	0.6128
26.5714	0.6132
26.5714	0.6135
26.5714	0.6139
26.5714	0.6143
26.5714	0.6146
26.5714	0.615
26.5714	0.6154
26.5714	0.6158
26.8571	0.6162
26.8571	0.6166
26.8571	0.6169
26.8571	0.6173
26.8571	0.6177
26.8571	0.6181
26.8571	0.6185
26.8571	0.6189
26.8571	0.6193
26.8571	0.6196
27.1429	0.62
27.1429	0.6204
27.1429	0.6208
27.1429	0.6212
27.1429	0.6216
27.1429	0.622
27.1429	0.6223
27.1429	0.6227
27.1429	0.6231
27.1429	0.6235
27.4286	0.6239
27.4286	0.6243
27.4286	0.6247
27.4286	0.6251
27.4286	0.6254
27.4286	0.6258
27.4286	0.6262
27.4286	0.6266
27.4286	0.627
27.7143	0.6274
27.7143	0.6278
27.7143	0.6281
27.7143	0.6285
27.7143	0.6289
27.7143	0.6293
27.7143	0.6297
27.7143	0.6301
27.7143	0.6305
27.7143	0.6308
27.7143	0.6312
28	0.6316
28	0.632
28	0.6324
28	0.6327
28	0.6331
28	0.6335
28	0.6339
28	0.6343
28	0.6347
28	0.6351
28.2857	0.6355
28.2857	0.6359
28.2857	0.6363
28.2857	0.6366
28.2857	0.637
28.2857	0.6374
28.2857	0.6378
28.2857	0.6382
28.2857	0.6386
28.2857	0.639
28.5714	0.6394
28.5714	0.6398
28.5714	0.6402
28.5714	0.6405
28.5714	0.6409
28.5714	0.6413
28.5714	0.6417
28.5714	0.6421
28.5714	0.6425
28.5714	0.6429
28.8571	0.6432
28.8571	0.6436
28.8571	0.644
28.8571	0.6444
28.8571	0.6448
28.8571	0.6452
28.8571	0.6455
28.8571	0.6459
28.8571	0.6463
29.1429	0.6467
29.1429	0.6471
29.1429	0.6475
29.1429	0.6479
29.1429	0.6483
29.1429	0.6487
29.1429	0.6491
29.1429	0.6494
29.1429	0.6498
29.1429	0.6502
29.1429	0.6506
29.4286	0.651
29.4286	0.6514
29.4286	0.6517
29.4286	0.6521
29.4286	0.6525
29.4286	0.6529
29.4286	0.6533
29.4286	0.6537
29.4286	0.654
29.4286	0.6544
29.7143	0.6548
29.7143	0.6552
29.7143	0.6556
29.7143	0.656
29.7143	0.6564
29.7143	0.6567
29.7143	0.6571
29.7143	0.6575
29.7143	0.6579
29.7143	0.6583
30	0.6587
30	0.6591
30	0.6595
30	0.6598
30	0.6602
30	0.6606
30	0.661
30	0.6614
30	0.6618
30	0.6622
30.2857	0.6626
30.2857	0.6629
30.2857	0.6633
30.2857	0.6637
30.2857	0.6641
30.2857	0.6645
30.2857	0.6649
30.2857	0.6653
30.2857	0.6657
30.5714	0.6661
30.5714	0.6664
30.5714	0.6668
30.5714	0.6672
30.5714	0.6676
30.5714	0.668
30.5714	0.6684
30.5714	0.6688
30.5714	0.6692
30.5714	0.6696
30.5714	0.6699
30.8571	0.6704
30.8571	0.6707
30.8571	0.6711
30.8571	0.6715
30.8571	0.6719
30.8571	0.6723
30.8571	0.6726
30.8571	0.673
30.8571	0.6734
30.8571	0.6738
31.1429	0.6742
31.1429	0.6746
31.1429	0.675
31.1429	0.6754
31.1429	0.6758
31.1429	0.6762
31.1429	0.6766
31.1429	0.6769
31.1429	0.6773
31.1429	0.6777
31.4286	0.6781
31.4286	0.6785
31.4286	0.6789
31.4286	0.6793
31.4286	0.6797
31.4286	0.6801
31.4286	0.6805
31.4286	0.6808
31.4286	0.6812
31.4286	0.6816
31.7143	0.682
31.7143	0.6824
31.7143	0.6828
31.7143	0.6832
31.7143	0.6836
31.7143	0.684
31.7143	0.6843
31.7143	0.6847
31.7143	0.6851
32	0.6855
32	0.6859
32	0.6863
32	0.6867
32	0.6871
32	0.6874
32	0.6879
32	0.6883
32	0.6887
32	0.6891
32	0.6895
32.2857	0.6898
32.2857	0.6902
32.2857	0.6906
32.2857	0.691
32.2857	0.6914
32.2857	0.6918
32.2857	0.6922
32.2857	0.6925
32.2857	0.6929
32.2857	0.6933
32.5714	0.6937
32.5714	0.6941
32.5714	0.6945
32.5714	0.6949
32.5714	0.6953
32.5714	0.6957
32.5714	0.696
32.5714	0.6964
32.5714	0.6968
32.5714	0.6972
32.8571	0.6976
32.8571	0.698
32.8571	0.6984
32.8571	0.6988
32.8571	0.6992
32.8571	0.6996
32.8571	0.7
32.8571	0.7003
32.8571	0.7007
32.8571	0.7011
33.1429	0.7015
33.1429	0.7019
33.1429	0.7023
33.1429	0.7027
33.1429	0.7031
33.1429	0.7035
33.1429	0.7039
33.1429	0.7043
33.1429	0.7047
33.4286	0.7051
33.4286	0.7055
33.4286	0.7058
33.4286	0.7062
33.4286	0.7066
33.4286	0.707
33.4286	0.7074
33.4286	0.7078
33.4286	0.7082
33.4286	0.7086
33.4286	0.709
33.7143	0.7094
33.7143	0.7098
33.7143	0.7102
33.7143	0.7105
33.7143	0.711
33.7143	0.7113
33.7143	0.7117
33.7143	0.7121
33.7143	0.7125
33.7143	0.713
34	0.7134
34	0.7137
34	0.7141
34	0.7145
34	0.715
34	0.7153
34	0.7157
34	0.7161
34	0.7165
34	0.7169
34.2857	0.7173
34.2857	0.7177
34.2857	0.7181
34.2857	0.7185
34.2857	0.7189
34.2857	0.7192
34.2857	0.7196
34.2857	0.72
34.2857	0.7204
34.2857	0.7208
34.5714	0.7212
34.5714	0.7216
34.5714	0.722
34.5714	0.7224
34.5714	0.7228
34.5714	0.7232
34.5714	0.7236
34.5714	0.724
34.5714	0.7244
34.8571	0.7248
34.8571	0.7252
34.8571	0.7256
34.8571	0.726
34.8571	0.7264
34.8571	0.7268
34.8571	0.7272
34.8571	0.7276
34.8571	0.728
34.8571	0.7284
34.8571	0.7288
35.1429	0.7292
35.1429	0.7296
35.1429	0.7299
35.1429	0.7303
35.1429	0.7307
35.1429	0.7311
35.1429	0.7315
35.1429	0.7319
35.1429	0.7323
35.1429	0.7327
35.4286	0.7331
35.4286	0.7335
35.4286	0.7338
35.4286	0.7342
35.4286	0.7346
35.4286	0.735
35.4286	0.7354
35.4286	0.7358
35.4286	0.7362
35.4286	0.7366
35.7143	0.737
35.7143	0.7374
35.7143	0.7378
35.7143	0.7382
35.7143	0.7386
35.7143	0.739
35.7143	0.7394
35.7143	0.7398
35.7143	0.7402
35.7143	0.7406
36	0.741
36	0.7414
36	0.7418
36	0.7422
36	0.7426
36	0.743
36	0.7434
36	0.7438
36	0.7442
36.2857	0.7446
36.2857	0.745
36.2857	0.7454
36.2857	0.7458
36.2857	0.7462
36.2857	0.7466
36.2857	0.747
36.2857	0.7474
36.2857	0.7478
36.2857	0.7482
36.2857	0.7486
36.5714	0.749
36.5714	0.7494
36.5714	0.7498
36.5714	0.7502
36.5714	0.7506
36.5714	0.7509
36.5714	0.7513
36.5714	0.7517
36.5714	0.7521
36.5714	0.7525
36.8571	0.7529
36.8571	0.7533
36.8571	0.7537
36.8571	0.7541
36.8571	0.7545
36.8571	0.7549
36.8571	0.7553
36.8571	0.7557
36.8571	0.7561
36.8571	0.7565
37.1429	0.7569
37.1429	0.7573
37.1429	0.7577
37.1429	0.7581
37.1429	0.7585
37.1429	0.7589
37.1429	0.7593
37.1429	0.7597
37.1429	0.7601
37.1429	0.7605
37.4286	0.7609
37.4286	0.7613
37.4286	0.7617
37.4286	0.7621
37.4286	0.7625
37.4286	0.7629
37.4286	0.7633
37.4286	0.7637
37.4286	0.7641
37.7143	0.7645
37.7143	0.7649
37.7143	0.7653
37.7143	0.7657
37.7143	0.7661
37.7143	0.7665
37.7143	0.767
37.7143	0.7673
37.7143	0.7677
37.7143	0.7681
37.7143	0.7685
38	0.7689
38	0.7693
38	0.7697
38	0.7701
38	0.7705
38	0.7709
38	0.7713
38	0.7717
38	0.7721
38	0.7725
38.2857	0.7729
38.2857	0.7733
38.2857	0.7737
38.2857	0.7741
38.2857	0.7745
38.2857	0.7749
38.2857	0.7753
38.2857	0.7757
38.2857	0.7761
38.2857	0.7765
38.5714	0.7769
38.5714	0.7773
38.5714	0.7777
38.5714	0.7781
38.5714	0.7785
38.5714	0.7789
38.5714	0.7793
38.5714	0.7797
38.5714	0.7801
38.5714	0.7805
38.8571	0.7809
38.8571	0.7814
38.8571	0.7818
38.8571	0.7822
38.8571	0.7826
38.8571	0.783
38.8571	0.7834
38.8571	0.7838
38.8571	0.7842
39.1429	0.7846
39.1429	0.785
39.1429	0.7854
39.1429	0.7858
39.1429	0.7862
39.1429	0.7866
39.1429	0.787
39.1429	0.7874
39.1429	0.7878
39.1429	0.7882
39.1429	0.7886
39.4286	0.789
39.4286	0.7894
39.4286	0.7898
39.4286	0.7902
39.4286	0.7907
39.4286	0.791
39.4286	0.7915
39.4286	0.7919
39.4286	0.7923
39.4286	0.7927
39.7143	0.7931
39.7143	0.7935
39.7143	0.7939
39.7143	0.7943
39.7143	0.7947
39.7143	0.7951
39.7143	0.7955
39.7143	0.7959
39.7143	0.7964
39.7143	0.7968
40	0.7972
40	0.7976
40	0.798
40	0.7984
40	0.7988
40	0.7992
40	0.7996
40	0.8
40	0.8004
40	0.8008
40.2857	0.8012
40.2857	0.8016
40.2857	0.802
40.2857	0.8024
40.2857	0.8028
40.2857	0.8032
40.2857	0.8037
40.2857	0.8041
40.2857	0.8045
40.5714	0.8049
40.5714	0.8053
40.5714	0.8057
40.5714	0.8061
40.5714	0.8065
40.5714	0.8069
40.5714	0.8073
40.5714	0.8077
40.5714	0.8081
40.5714	0.8086
40.5714	0.8089
40.8571	0.8093
40.8571	0.8098
40.8571	0.8102
40.8571	0.8106
40.8571	0.8109
40.8571	0.8114
40.8571	0.8118
40.8571	0.8122
40.8571	0.8126
40.8571	0.813
41.1429	0.8134
41.1429	0.8138
41.1429	0.8142
41.1429	0.8146
41.1429	0.815
41.1429	0.8154
41.1429	0.8158
41.1429	0.8162
41.1429	0.8166
41.1429	0.817
41.4286	0.8175
41.4286	0.8179
41.4286	0.8183
41.4286	0.8187
41.4286	0.8191
41.4286	0.8195
41.4286	0.8199
41.4286	0.8203
41.4286	0.8207
41.4286	0.8212
41.7143	0.8215
41.7143	0.822
41.7143	0.8224
41.7143	0.8228
41.7143	0.8232
41.7143	0.8236
41.7143	0.824
41.7143	0.8244
41.7143	0.8248
42	0.8252
42	0.8256
42	0.826
42	0.8265
42	0.8269
42	0.8273
42	0.8277
42	0.8281
42	0.8285
42	0.8289
42	0.8293
42.2857	0.8297
42.2857	0.8301
42.2857	0.8306
42.2857	0.831
42.2857	0.8314
42.2857	0.8318
42.2857	0.8322
42.2857	0.8326
42.2857	0.833
42.2857	0.8334
42.5714	0.8338
42.5714	0.8343
42.5714	0.8347
42.5714	0.8351
42.5714	0.8355
42.5714	0.8359
42.5714	0.8363
42.5714	0.8368
42.5714	0.8372
42.5714	0.8375
42.8571	0.8379
42.8571	0.8384
42.8571	0.8388
42.8571	0.8392
42.8571	0.8396
42.8571	0.84
42.8571	0.8404
42.8571	0.8408
42.8571	0.8413
42.8571	0.8417
43.1429	0.8421
43.1429	0.8425
43.1429	0.8429
43.1429	0.8433
43.1429	0.8437
43.1429	0.8441
43.1429	0.8446
43.1429	0.845
43.1429	0.8454
43.4286	0.8458
43.4286	0.8462
43.4286	0.8466
43.4286	0.847
43.4286	0.8475
43.4286	0.8479
43.4286	0.8483
43.4286	0.8487
43.4286	0.8491
43.4286	0.8495
43.4286	0.8499
43.7143	0.8503
43.7143	0.8507
43.7143	0.8511
43.7143	0.8515
43.7143	0.8519
43.7143	0.8524
43.7143	0.8528
43.7143	0.8532
43.7143	0.8536
43.7143	0.854
44	0.8544
44	0.8548
44	0.8553
44	0.8557
44	0.8561
44	0.8565
44	0.8569
44	0.8573
44	0.8577
44	0.8582
44.2857	0.8586
44.2857	0.859
44.2857	0.8594
44.2857	0.8598
44.2857	0.8602
44.2857	0.8606
44.2857	0.8611
44.2857	0.8615
44.2857	0.8619
44.2857	0.8623
44.5714	0.8627
44.5714	0.8631
44.5714	0.8635
44.5714	0.8639
44.5714	0.8643
44.5714	0.8647
44.5714	0.8652
44.5714	0.8656
44.5714	0.866
44.8571	0.8664
44.8571	0.8668
44.8571	0.8673
44.8571	0.8677
44.8571	0.8681
44.8571	0.8685
44.8571	0.8689
44.8571	0.8693
44.8571	0.8698
44.8571	0.8702
44.8571	0.8706
45.1429	0.871
45.1429	0.8714
45.1429	0.8719
45.1429	0.8723
45.1429	0.8727
45.1429	0.8731
45.1429	0.8735
45.1429	0.8739
45.1429	0.8743
45.1429	0.8747
45.4286	0.8752
45.4286	0.8756
45.4286	0.876
45.4286	0.8764
45.4286	0.8768
45.4286	0.8772
45.4286	0.8776
45.4286	0.8781
45.4286	0.8785
45.4286	0.8789
45.7143	0.8793
45.7143	0.8798
45.7143	0.8802
45.7143	0.8806
45.7143	0.881
45.7143	0.8814
45.7143	0.8818
45.7143	0.8822
45.7143	0.8827
45.7143	0.8831
46	0.8835
46	0.8839
46	0.8843
46	0.8847
46	0.8852
46	0.8856
46	0.886
46	0.8864
46	0.8868
46.2857	0.8872
46.2857	0.8877
46.2857	0.8881
46.2857	0.8885
46.2857	0.8889
46.2857	0.8893
46.2857	0.8897
46.2857	0.8901
46.2857	0.8906
46.2857	0.8909
46.2857	0.8914
46.5714	0.8918
46.5714	0.8922
46.5714	0.8926
46.5714	0.893
46.5714	0.8935
46.5714	0.8939
46.5714	0.8943
46.5714	0.8947
46.5714	0.8951
46.5714	0.8955
46.8571	0.896
46.8571	0.8964
46.8571	0.8968
46.8571	0.8972
46.8571	0.8976
46.8571	0.8981
46.8571	0.8985
46.8571	0.8989
46.8571	0.8993
46.8571	0.8997
47.1429	0.9002
47.1429	0.9006
47.1429	0.901
47.1429	0.9014
47.1429	0.9018
47.1429	0.9023
47.1429	0.9027
47.1429	0.9031
47.1429	0.9035
47.1429	0.9039
47.4286	0.9044
47.4286	0.9048
47.4286	0.9052
47.4286	0.9056
47.4286	0.906
47.4286	0.9065
47.4286	0.9069
47.4286	0.9073
47.4286	0.9077
47.7143	0.9081
47.7143	0.9085
47.7143	0.9089
47.7143	0.9093
47.7143	0.9097
47.7143	0.9102
47.7143	0.9106
47.7143	0.911
47.7143	0.9114
47.7143	0.9118
47.7143	0.9123
48	0.9127
48	0.9131
48	0.9135
48	0.9139
48	0.9144
48	0.9148
48	0.9152
48	0.9156
48	0.916
48	0.9165
48.2857	0.9169
48.2857	0.9173
48.2857	0.9177
48.2857	0.9181
48.2857	0.9186
48.2857	0.919
48.2857	0.9194
48.2857	0.9198
48.2857	0.9202
48.2857	0.9207
48.5714	0.9211
48.5714	0.9215
48.5714	0.9219
48.5714	0.9223
48.5714	0.9228
48.5714	0.9232
48.5714	0.9236
48.5714	0.924
48.5714	0.9245
48.5714	0.9249
48.8571	0.9253
48.8571	0.9257
48.8571	0.9261
48.8571	0.9266
48.8571	0.927
48.8571	0.9274
48.8571	0.9278
48.8571	0.9282
48.8571	0.9286
49.1429	0.929
49.1429	0.9295
49.1429	0.9299
49.1429	0.9303
49.1429	0.9307
49.1429	0.9311
49.1429	0.9316
49.1429	0.932
49.1429	0.9324
49.1429	0.9328
49.1429	0.9332
49.4286	0.9337
49.4286	0.9341
49.4286	0.9345
49.4286	0.9349
49.4286	0.9353
49.4286	0.9358
49.4286	0.9362
49.4286	0.9366
49.4286	0.937
49.4286	0.9374
49.7143	0.9379
49.7143	0.9383
49.7143	0.9387
49.7143	0.9392
49.7143	0.9396
49.7143	0.94
49.7143	0.9404
49.7143	0.9408
49.7143	0.9413
49.7143	0.9417
50	0.9421
50	0.9425
50	0.943
50	0.9434
50	0.9438
50	0.9442
50	0.9446
50	0.945
50	0.9455
50	0.9459
50.2857	0.9463
50.2857	0.9467
50.2857	0.9472
50.2857	0.9476
50.2857	0.948
50.2857	0.9485
50.2857	0.9489
50.2857	0.9493
50.2857	0.9497
50.5714	0.9502
50.5714	0.9506
50.5714	0.951
50.5714	0.9514
50.5714	0.9519
50.5714	0.9523
50.5714	0.9527
50.5714	0.9532
50.5714	0.9535
50.5714	0.954
50.5714	0.9544
50.8571	0.9549
50.8571	0.9553
50.8571	0.9557
50.8571	0.9561
50.8571	0.9565
50.8571	0.9569
50.8571	0.9574
50.8571	0.9578
50.8571	0.9582
50.8571	0.9586
51.1429	0.9591
51.1429	0.9595
51.1429	0.9599
51.1429	0.9604
51.1429	0.9608
51.1429	0.9612
51.1429	0.9616
51.1429	0.962
51.1429	0.9624
51.1429	0.9629
51.4286	0.9633
51.4286	0.9637
51.4286	0.9642
51.4286	0.9646
51.4286	0.965
51.4286	0.9654
51.4286	0.9659
51.4286	0.9663
51.4286	0.9667
51.4286	0.9671
51.7143	0.9675
51.7143	0.968
51.7143	0.9684
51.7143	0.9688
51.7143	0.9692
51.7143	0.9696
51.7143	0.97
51.7143	0.9704
51.7143	0.9709
52	0.9713
52	0.9717
52	0.9722
52	0.9726
52	0.973
52	0.9734
52	0.9739
52	0.9743
52	0.9747
52	0.9751
52	0.9755
52.2857	0.976
52.2857	0.9764
52.2857	0.9768
52.2857	0.9772
52.2857	0.9777
52.2857	0.9781
52.2857	0.9785
52.2857	0.979
52.2857	0.9794
52.2857	0.9798
52.5714	0.9802
52.5714	0.9807
52.5714	0.9811
52.5714	0.9815
52.5714	0.9819
52.5714	0.9824
52.5714	0.9828
52.5714	0.9832
52.5714	0.9836
52.5714	0.9841
52.8571	0.9845
52.8571	0.9849
52.8571	0.9853
52.8571	0.9858
52.8571	0.9862
52.8571	0.9866
52.8571	0.987
52.8571	0.9874
52.8571	0.9879
52.8571	0.9883
53.1429	0.9887
53.1429	0.9892
53.1429	0.9896
53.1429	0.99
53.1429	0.9905
53.1429	0.9909
53.1429	0.9913
53.1429	0.9917
53.1429	0.9921
53.4286	0.9926
53.4286	0.993
53.4286	0.9934
53.4286	0.9938
53.4286	0.9943
53.4286	0.9947
53.4286	0.9951
53.4286	0.9955
53.4286	0.996
53.4286	0.9964
53.4286	0.9968
53.7143	0.9972
53.7143	0.9977
53.7143	0.9981
53.7143	0.9985
53.7143	0.999
53.7143	0.9994
53.7143	0.9998
53.7143	1
53.7143	1.001
53.7143	1.001
54	1.002
54	1.002
54	1.002
54	1.003
54	1.003
54	1.004
54	1.004
54	1.005
54	1.005
54	1.005
54.2857	1.006
54.2857	1.006
54.2857	1.007
54.2857	1.007
54.2857	1.007
54.2857	1.008
54.2857	1.008
54.2857	1.009
54.2857	1.009
54.2857	1.01
54.5714	1.01
54.5714	1.01
54.5714	1.011
54.5714	1.011
54.5714	1.012
54.5714	1.012
54.5714	1.013
54.5714	1.013
54.5714	1.013
54.8571	1.014
54.8571	1.014
54.8571	1.015
54.8571	1.015
54.8571	1.016
54.8571	1.016
54.8571	1.016
54.8571	1.017
54.8571	1.017
54.8571	1.018
54.8571	1.018
55.1429	1.018
55.1429	1.019
55.1429	1.019
55.1429	1.02
55.1429	1.02
55.1429	1.021
55.1429	1.021
55.1429	1.021
55.1429	1.022
55.1429	1.022
55.4286	1.023
55.4286	1.023
55.4286	1.024
55.4286	1.024
55.4286	1.024
55.4286	1.025
55.4286	1.025
55.4286	1.026
55.4286	1.026
55.4286	1.027
55.7143	1.027
55.7143	1.028
55.7143	1.028
55.7143	1.028
55.7143	1.029
55.7143	1.029
55.7143	1.03
55.7143	1.03
55.7143	1.031
55.7143	1.031
56	1.031
56	1.032
56	1.032
56	1.033
56	1.033
56	1.033
56	1.034
56	1.034
56	1.035
56.2857	1.035
56.2857	1.036
56.2857	1.036
56.2857	1.037
56.2857	1.037
56.2857	1.037
56.2857	1.038
56.2857	1.038
56.2857	1.039
56.2857	1.039
56.2857	1.039
56.5714	1.04
56.5714	1.04
56.5714	1.041
56.5714	1.041
56.5714	1.042
56.5714	1.042
56.5714	1.042
56.5714	1.043
56.5714	1.043
56.5714	1.044
56.8571	1.044
56.8571	1.045
56.8571	1.045
56.8571	1.045
56.8571	1.046
56.8571	1.046
56.8571	1.047
56.8571	1.047
56.8571	1.048
56.8571	1.048
57.1429	1.048
57.1429	1.049
57.1429	1.049
57.1429	1.05
57.1429	1.05
57.1429	1.051
[truncated: 4,625 more rows]

## Sheet: CH_I=0.0035714285714285718
t	U
0	0.0002584
0.0357143	0.1027
0.0714286	0.1113
0.107143	0.1176
0.142857	0.1228
0.178571	0.1275
0.214286	0.1318
0.25	0.1357
0.285714	0.1394
0.321429	0.1429
0.357143	0.1462
0.392857	0.1494
0.428571	0.1524
0.464286	0.1553
0.5	0.1582
0.535714	0.1609
0.571429	0.1636
0.607143	0.1662
0.642857	0.1687
0.678571	0.1712
0.714286	0.1737
0.75	0.1761
0.785714	0.1785
0.821429	0.1808
0.857143	0.183
0.892857	0.1852
0.928571	0.1874
0.964286	0.1895
1	0.1917
1.03571	0.1937
1.07143	0.1958
1.10714	0.1978
1.14286	0.1997
1.17857	0.2017
1.21429	0.2036
1.25	0.2055
1.28571	0.2074
1.32143	0.2092
1.35714	0.211
1.39286	0.2128
1.42857	0.2146
1.46429	0.2163
1.5	0.2181
1.53571	0.2198
1.57143	0.2214
1.60714	0.2231
1.64286	0.2247
1.67857	0.2264
1.71429	0.228
1.75	0.2296
1.78571	0.2312
1.82143	0.2327
1.85714	0.2343
1.89286	0.2358
1.92857	0.2374
1.96429	0.2389
2	0.2404
2.03571	0.2419
2.07143	0.2434
2.10714	0.2448
2.14286	0.2463
2.17857	0.2477
2.21429	0.2491
2.25	0.2505
2.28571	0.2519
2.32143	0.2533
2.35714	0.2547
2.39286	0.2561
2.42857	0.2574
2.46429	0.2588
2.5	0.26
2.53571	0.2614
2.57143	0.2627
2.60714	0.264
2.64286	0.2653
2.67857	0.2666
2.71429	0.2679
2.75	0.2692
2.78571	0.2704
2.82143	0.2717
2.85714	0.2729
2.89286	0.2742
2.92857	0.2754
2.96429	0.2766
3	0.2778
3.03571	0.279
3.07143	0.2802
3.10714	0.2814
3.14286	0.2826
3.17857	0.2837
3.21429	0.2849
3.25	0.2861
3.28571	0.2873
3.32143	0.2884
3.35714	0.2895
3.39286	0.2907
3.42857	0.2918
3.46429	0.2929
3.5	0.294
3.53571	0.2951
3.57143	0.2963
3.60714	0.2974
3.64286	0.2985
3.67857	0.2995
3.71429	0.3006
3.75	0.3016
3.78571	0.3027
3.82143	0.3038
3.85714	0.3048
3.89286	0.3059
3.92857	0.307
3.96429	0.308
4	0.309
4.03571	0.3101
4.07143	0.3111
4.10714	0.3121
4.14286	0.3132
4.17857	0.3142
4.21429	0.3152
4.25	0.3162
4.28571	0.3172
4.32143	0.3182
4.35714	0.3192
4.39286	0.3202
4.42857	0.3211
4.46429	0.3221
4.5	0.3231
4.53571	0.3241
4.57143	0.3251
4.60714	0.326
4.64286	0.327
4.67857	0.3279
4.71429	0.3289
4.75	0.3298
4.78571	0.3308
4.82143	0.3317
4.85714	0.3326
4.89286	0.3336
4.92857	0.3345
4.96429	0.3354
5	0.3363
5.03571	0.3373
5.07143	0.3381
5.10714	0.339
5.14286	0.3399
5.17857	0.3408
5.21429	0.3417
5.25	0.3426
5.28571	0.3435
5.32143	0.3443
5.35714	0.3452
5.39286	0.3461
5.42857	0.347
5.46429	0.3479
5.5	0.3487
5.53571	0.3496
5.57143	0.3505
5.60714	0.3513
5.64286	0.3522
5.67857	0.353
5.71429	0.3539
5.75	0.3547
5.78571	0.3556
5.82143	0.3564
5.85714	0.3572
5.89286	0.3581
5.92857	0.3589
5.96429	0.3597
6	0.3606
6.03571	0.3614
6.07143	0.3622
6.10714	0.363
6.14286	0.3638
6.17857	0.3646
6.21429	0.3655
6.25	0.3663
6.28571	0.3671
6.32143	0.3679
6.35714	0.3687
6.39286	0.3695
6.42857	0.3703
6.46429	0.3711
6.5	0.3719
6.53571	0.3726
6.57143	0.3734
6.60714	0.3742
6.64286	0.375
6.67857	0.3758
6.71429	0.3765
6.75	0.3773
6.78571	0.378
6.82143	0.3788
6.85714	0.3796
6.89286	0.3803
6.92857	0.3811
6.96429	0.3818
7	0.3826
7.03571	0.3833
7.07143	0.3841
7.10714	0.3849
7.14286	0.3856
7.17857	0.3863
7.21429	0.3871
7.25	0.3878
7.28571	0.3886
7.32143	0.3893
7.35714	0.3901
7.39286	0.3908
7.42857	0.3915
7.46429	0.3922
7.5	0.3929
7.53571	0.3937
7.57143	0.3944
7.60714	0.3951
7.64286	0.3959
7.67857	0.3966
7.71429	0.3973
7.75	0.398
7.78571	0.3987
7.82143	0.3995
7.85714	0.4002
7.89286	0.4009
7.92857	0.4016
7.96429	0.4023
8	0.403
8.03571	0.4037
8.07143	0.4044
8.10714	0.4051
8.14286	0.4058
8.17857	0.4065
8.21429	0.4071
8.25	0.4079
8.28571	0.4086
8.32143	0.4092
8.35714	0.4099
8.39286	0.4106
8.42857	0.4113
8.46429	0.412
8.5	0.4127
8.53571	0.4134
8.57143	0.414
8.60714	0.4147
8.64286	0.4154
8.67857	0.416
8.71429	0.4167
8.75	0.4174
8.78571	0.418
8.82143	0.4187
8.85714	0.4193
8.89286	0.42
8.92857	0.4207
8.96429	0.4213
9	0.422
9.03571	0.4226
9.07143	0.4233
9.10714	0.424
9.14286	0.4246
9.17857	0.4253
9.21429	0.4259
9.25	0.4265
9.28571	0.4272
9.32143	0.4279
9.35714	0.4285
9.39286	0.4291
9.42857	0.4298
9.46429	0.4305
9.5	0.4311
9.53571	0.4317
9.57143	0.4324
9.60714	0.433
9.64286	0.4337
9.67857	0.4343
9.71429	0.4349
9.75	0.4356
9.78571	0.4362
9.82143	0.4368
9.85714	0.4374
9.89286	0.438
9.92857	0.4387
9.96429	0.4393
10	0.4399
10.0357	0.4406
10.0714	0.4412
10.1071	0.4418
10.1429	0.4424
10.1786	0.4431
10.2143	0.4437
10.25	0.4443
10.2857	0.4449
10.3214	0.4455
10.3571	0.4461
10.3929	0.4468
10.4286	0.4474
10.4643	0.448
10.5	0.4486
10.5357	0.4492
10.5714	0.4498
10.6071	0.4504
10.6429	0.451
10.6786	0.4516
10.7143	0.4522
10.75	0.4529
10.7857	0.4535
10.8214	0.4541
10.8571	0.4547
10.8929	0.4553
10.9286	0.4559
10.9643	0.4565
11	0.457
11.0357	0.4576
11.0714	0.4582
11.1071	0.4588
11.1429	0.4594
11.1786	0.46
11.2143	0.4606
11.25	0.4612
11.2857	0.4618
11.3214	0.4624
11.3571	0.463
11.3929	0.4636
11.4286	0.4641
11.4643	0.4647
11.5	0.4653
11.5357	0.4659
11.5714	0.4665
11.6071	0.4671
11.6429	0.4677
11.6786	0.4682
11.7143	0.4688
11.75	0.4694
11.7857	0.47
11.8214	0.4706
11.8571	0.4712
11.8929	0.4718
11.9286	0.4723
11.9643	0.4729
12	0.4735
12.0357	0.474
12.0714	0.4746
12.1071	0.4752
12.1429	0.4758
12.1786	0.4764
12.2143	0.4769
12.25	0.4775
12.2857	0.4781
12.3214	0.4787
12.3571	0.4793
12.3929	0.4798
12.4286	0.4804
12.4643	0.481
12.5	0.4815
12.5357	0.4821
12.5714	0.4827
12.6071	0.4832
12.6429	0.4838
12.6786	0.4844
12.7143	0.4849
12.75	0.4855
12.7857	0.486
12.8214	0.4866
12.8571	0.4872
12.8929	0.4877
12.9286	0.4883
12.9643	0.4889
13	0.4894
13.0357	0.49
13.0714	0.4905
13.1071	0.4911
13.1429	0.4916
13.1786	0.4922
13.2143	0.4928
13.25	0.4934
13.2857	0.4939
13.3214	0.4944
13.3571	0.495
13.3929	0.4955
13.4286	0.4961
13.4643	0.4966
13.5	0.4972
13.5357	0.4977
13.5714	0.4983
13.6071	0.4988
13.6429	0.4994
13.6786	0.4999
13.7143	0.5005
13.75	0.501
13.7857	0.5016
13.8214	0.5022
13.8571	0.5027
13.8929	0.5032
13.9286	0.5038
13.9643	0.5043
14	0.5049
14.0357	0.5054
14.0714	0.506
14.1071	0.5065
14.1429	0.5071
14.1786	0.5076
14.2143	0.5082
14.25	0.5087
14.2857	0.5093
14.3214	0.5098
14.3571	0.5103
14.3929	0.5109
14.4286	0.5114
14.4643	0.512
14.5	0.5125
14.5357	0.513
14.5714	0.5136
14.6071	0.5141
14.6429	0.5147
14.6786	0.5152
14.7143	0.5157
14.75	0.5163
14.7857	0.5168
14.8214	0.5173
14.8571	0.5179
14.8929	0.5184
14.9286	0.519
14.9643	0.5195
15	0.52
15.0357	0.5206
15.0714	0.5211
15.1071	0.5217
15.1429	0.5222
15.1786	0.5227
15.2143	0.5232
15.25	0.5238
15.2857	0.5243
15.3214	0.5248
15.3571	0.5254
15.3929	0.5259
15.4286	0.5264
15.4643	0.527
15.5	0.5275
15.5357	0.528
15.5714	0.5286
15.6071	0.5291
15.6429	0.5296
15.6786	0.5302
15.7143	0.5307
15.75	0.5312
15.7857	0.5318
15.8214	0.5323
15.8571	0.5328
15.8929	0.5334
15.9286	0.5339
15.9643	0.5344
16	0.5349
16.0357	0.5354
16.0714	0.5359
16.1071	0.5364
16.1429	0.537
16.1786	0.5375
16.2143	0.5381
16.25	0.5386
16.2857	0.5391
16.3214	0.5396
16.3571	0.5401
16.3929	0.5407
16.4286	0.5412
16.4643	0.5417
16.5	0.5422
16.5357	0.5428
16.5714	0.5433
16.6071	0.5438
16.6429	0.5443
16.6786	0.5449
16.7143	0.5454
16.75	0.5459
16.7857	0.5464
16.8214	0.547
16.8571	0.5475
16.8929	0.548
16.9286	0.5485
16.9643	0.549
17	0.5495
17.0357	0.55
17.0714	0.5506
17.1071	0.5511
17.1429	0.5516
17.1786	0.5521
17.2143	0.5527
17.25	0.5532
17.2857	0.5537
17.3214	0.5542
17.3571	0.5548
17.3929	0.5553
17.4286	0.5558
17.4643	0.5563
17.5	0.5569
17.5357	0.5574
17.5714	0.5579
17.6071	0.5584
17.6429	0.5589
17.6786	0.5594
17.7143	0.56
17.75	0.5605
17.7857	0.561
17.8214	0.5615
17.8571	0.562
17.8929	0.5625
17.9286	0.563
17.9643	0.5636
18	0.5641
18.0357	0.5646
18.0714	0.5651
18.1071	0.5656
18.1429	0.5661
18.1786	0.5667
18.2143	0.5672
18.25	0.5677
18.2857	0.5682
18.3214	0.5687
18.3571	0.5692
18.3929	0.5698
18.4286	0.5703
18.4643	0.5708
18.5	0.5713
18.5357	0.5718
18.5714	0.5723
18.6071	0.5728
18.6429	0.5734
18.6786	0.5739
18.7143	0.5744
18.75	0.5748
18.7857	0.5754
18.8214	0.5759
18.8571	0.5764
18.8929	0.5769
18.9286	0.5774
18.9643	0.5779
19	0.5784
19.0357	0.5789
19.0714	0.5794
19.1071	0.58
19.1429	0.5805
19.1786	0.581
19.2143	0.5815
19.25	0.582
19.2857	0.5825
19.3214	0.583
19.3571	0.5835
19.3929	0.5841
19.4286	0.5845
19.4643	0.585
19.5	0.5856
19.5357	0.5861
19.5714	0.5866
19.6071	0.5871
19.6429	0.5876
19.6786	0.5881
19.7143	0.5886
19.75	0.5891
19.7857	0.5896
19.8214	0.5902
19.8571	0.5907
19.8929	0.5912
19.9286	0.5917
19.9643	0.5922
20	0.5927
20.0357	0.5932
20.0714	0.5937
20.1071	0.5942
20.1429	0.5947
20.1786	0.5952
20.2143	0.5957
20.25	0.5962
20.2857	0.5967
20.3214	0.5972
20.3571	0.5977
20.3929	0.5982
20.4286	0.5987
20.4643	0.5993
20.5	0.5998
20.5357	0.6003
20.5714	0.6008
20.6071	0.6013
20.6429	0.6018
20.6786	0.6023
20.7143	0.6028
20.75	0.6033
20.7857	0.6038
20.8214	0.6043
20.8571	0.6048
20.8929	0.6054
20.9286	0.6059
20.9643	0.6064
21	0.6069
21.0357	0.6074
21.0714	0.6079
21.1071	0.6084
21.1429	0.6089
21.1786	0.6094
21.2143	0.6099
21.25	0.6104
21.2857	0.6109
21.3214	0.6114
21.3571	0.6119
21.3929	0.6124
21.4286	0.6129
21.4643	0.6134
21.5	0.6139
21.5357	0.6144
21.5714	0.6149
21.6071	0.6154
21.6429	0.6159
21.6786	0.6164
21.7143	0.6169
21.75	0.6174
21.7857	0.6179
21.8214	0.6185
21.8571	0.619
21.8929	0.6194
21.9286	0.62
21.9643	0.6205
22	0.621
22.0357	0.6215
22.0714	0.622
22.1071	0.6225
22.1429	0.623
22.1786	0.6235
22.2143	0.624
22.25	0.6245
22.2857	0.625
22.3214	0.6255
22.3571	0.626
22.3929	0.6265
22.4286	0.627
22.4643	0.6276
22.5	0.628
22.5357	0.6285
22.5714	0.629
22.6071	0.6296
22.6429	0.6301
22.6786	0.6306
22.7143	0.631
22.75	0.6316
22.7857	0.6321
22.8214	0.6326
22.8571	0.6331
22.8929	0.6336
22.9286	0.6341
22.9643	0.6346
23	0.6351
23.0357	0.6356
23.0714	0.6361
23.1071	0.6366
23.1429	0.6372
23.1786	0.6377
23.2143	0.6382
23.25	0.6387
23.2857	0.6392
23.3214	0.6397
23.3571	0.6402
23.3929	0.6407
23.4286	0.6412
23.4643	0.6417
23.5	0.6422
23.5357	0.6427
23.5714	0.6432
23.6071	0.6437
23.6429	0.6442
23.6786	0.6447
23.7143	0.6452
23.75	0.6457
23.7857	0.6462
23.8214	0.6467
23.8571	0.6472
23.8929	0.6477
23.9286	0.6482
23.9643	0.6487
24	0.6492
24.0357	0.6497
24.0714	0.6502
24.1071	0.6507
24.1429	0.6513
24.1786	0.6518
24.2143	0.6523
24.25	0.6527
24.2857	0.6532
24.3214	0.6537
24.3571	0.6542
24.3929	0.6547
24.4286	0.6552
24.4643	0.6557
24.5	0.6562
24.5357	0.6567
24.5714	0.6572
24.6071	0.6577
24.6429	0.6582
24.6786	0.6587
24.7143	0.6593
24.75	0.6597
24.7857	0.6602
24.8214	0.6607
24.8571	0.6613
24.8929	0.6618
24.9286	0.6622
24.9643	0.6628
25	0.6633
25.0357	0.6638
25.0714	0.6643
25.1071	0.6648
25.1429	0.6653
25.1786	0.6658
25.2143	0.6663
25.25	0.6668
25.2857	0.6673
25.3214	0.6678
25.3571	0.6683
25.3929	0.6688
25.4286	0.6693
25.4643	0.6698
25.5	0.6703
25.5357	0.6708
25.5714	0.6713
25.6071	0.6718
25.6429	0.6723
25.6786	0.6728
25.7143	0.6733
25.75	0.6739
25.7857	0.6743
25.8214	0.6748
25.8571	0.6753
25.8929	0.6758
25.9286	0.6764
25.9643	0.6769
26	0.6774
26.0357	0.6779
26.0714	0.6784
26.1071	0.6789
26.1429	0.6794
26.1786	0.6799
26.2143	0.6804
26.25	0.6809
26.2857	0.6814
26.3214	0.6819
26.3571	0.6824
26.3929	0.6829
26.4286	0.6834
26.4643	0.6839
26.5	0.6844
26.5357	0.6849
26.5714	0.6854
26.6071	0.6859
26.6429	0.6864
26.6786	0.6869
26.7143	0.6874
26.75	0.688
26.7857	0.6885
26.8214	0.689
26.8571	0.6895
26.8929	0.69
26.9286	0.6905
26.9643	0.691
27	0.6915
27.0357	0.692
27.0714	0.6925
27.1071	0.6929
27.1429	0.6935
27.1786	0.694
27.2143	0.6944
27.25	0.6949
27.2857	0.6955
27.3214	0.696
27.3571	0.6965
27.3929	0.697
27.4286	0.6975
27.4643	0.698
27.5	0.6985
27.5357	0.699
27.5714	0.6995
27.6071	0.7
27.6429	0.7005
27.6786	0.701
27.7143	0.7015
27.75	0.702
27.7857	0.7025
27.8214	0.703
27.8571	0.7036
27.8929	0.7041
27.9286	0.7046
27.9643	0.7051
28	0.7055
28.0357	0.7061
28.0714	0.7066
28.1071	0.707
28.1429	0.7075
28.1786	0.7081
28.2143	0.7086
28.25	0.7091
28.2857	0.7096
28.3214	0.7101
28.3571	0.7106
28.3929	0.7111
28.4286	0.7116
28.4643	0.7121
28.5	0.7126
28.5357	0.7132
28.5714	0.7137
28.6071	0.7142
28.6429	0.7147
28.6786	0.7152
28.7143	0.7157
28.75	0.7162
28.7857	0.7167
28.8214	0.7172
28.8571	0.7177
28.8929	0.7183
28.9286	0.7187
28.9643	0.7193
29	0.7197
29.0357	0.7203
29.0714	0.7208
29.1071	0.7213
29.1429	0.7218
29.1786	0.7223
29.2143	0.7228
29.25	0.7233
29.2857	0.7238
29.3214	0.7243
29.3571	0.7248
29.3929	0.7253
29.4286	0.7258
29.4643	0.7263
29.5	0.7268
29.5357	0.7274
29.5714	0.7279
29.6071	0.7284
29.6429	0.7289
29.6786	0.7294
29.7143	0.7299
29.75	0.7304
29.7857	0.7309
29.8214	0.7314
29.8571	0.7319
29.8929	0.7324
29.9286	0.7329
29.9643	0.7334
30	0.7339
30.0357	0.7344
30.0714	0.7349
30.1071	0.7354
30.1429	0.7359
30.1786	0.7365
30.2143	0.737
30.25	0.7375
30.2857	0.738
30.3214	0.7385
30.3571	0.739
30.3929	0.7395
30.4286	0.74
30.4643	0.7405
30.5	0.741
30.5357	0.7416
30.5714	0.7421
30.6071	0.7426
30.6429	0.7431
30.6786	0.7436
30.7143	0.7441
30.75	0.7446
30.7857	0.7451
30.8214	0.7456
30.8571	0.7461
30.8929	0.7467
30.9286	0.7472
30.9643	0.7477
31	0.7482
31.0357	0.7487
31.0714	0.7492
31.1071	0.7497
31.1429	0.7502
31.1786	0.7507
31.2143	0.7512
31.25	0.7517
31.2857	0.7522
31.3214	0.7527
31.3571	0.7533
31.3929	0.7538
31.4286	0.7543
31.4643	0.7548
31.5	0.7553
31.5357	0.7558
31.5714	0.7563
31.6071	0.7569
31.6429	0.7573
31.6786	0.7579
31.7143	0.7584
31.75	0.7589
31.7857	0.7594
31.8214	0.7599
31.8571	0.7604
31.8929	0.761
31.9286	0.7615
31.9643	0.762
32	0.7625
32.0357	0.763
32.0714	0.7635
32.1071	0.764
32.1429	0.7645
32.1786	0.7651
32.2143	0.7656
32.25	0.7661
32.2857	0.7666
32.3214	0.7671
32.3571	0.7676
32.3929	0.7681
32.4286	0.7686
32.4643	0.7692
32.5	0.7697
32.5357	0.7702
32.5714	0.7707
32.6071	0.7712
32.6429	0.7717
32.6786	0.7722
32.7143	0.7727
32.75	0.7732
32.7857	0.7737
32.8214	0.7743
32.8571	0.7748
32.8929	0.7753
32.9286	0.7758
32.9643	0.7763
33	0.7768
33.0357	0.7774
33.0714	0.7779
33.1071	0.7784
33.1429	0.7789
33.1786	0.7794
33.2143	0.7799
33.25	0.7804
33.2857	0.781
33.3214	0.7815
33.3571	0.782
33.3929	0.7825
33.4286	0.783
33.4643	0.7835
33.5	0.7841
33.5357	0.7846
33.5714	0.7851
33.6071	0.7856
33.6429	0.7861
33.6786	0.7867
33.7143	0.7871
33.75	0.7877
33.7857	0.7882
33.8214	0.7887
33.8571	0.7892
33.8929	0.7897
33.9286	0.7902
33.9643	0.7908
34	0.7913
34.0357	0.7918
34.0714	0.7923
34.1071	0.7929
34.1429	0.7934
34.1786	0.7939
34.2143	0.7944
34.25	0.7949
34.2857	0.7954
34.3214	0.796
34.3571	0.7965
34.3929	0.797
34.4286	0.7975
34.4643	0.7981
34.5	0.7986
34.5357	0.7991
34.5714	0.7996
34.6071	0.8001
34.6429	0.8006
34.6786	0.8012
34.7143	0.8017
34.75	0.8022
34.7857	0.8027
34.8214	0.8032
34.8571	0.8038
34.8929	0.8043
34.9286	0.8048
34.9643	0.8053
35	0.8058
35.0357	0.8064
35.0714	0.8069
35.1071	0.8074
35.1429	0.8079
35.1786	0.8085
35.2143	0.809
35.25	0.8095
35.2857	0.81
35.3214	0.8105
35.3571	0.811
35.3929	0.8115
35.4286	0.812
35.4643	0.8126
35.5	0.8131
35.5357	0.8136
35.5714	0.8141
35.6071	0.8146
35.6429	0.8152
35.6786	0.8157
35.7143	0.8162
35.75	0.8167
35.7857	0.8173
35.8214	0.8178
35.8571	0.8183
35.8929	0.8188
35.9286	0.8193
35.9643	0.8199
36	0.8204
36.0357	0.8209
36.0714	0.8215
36.1071	0.822
36.1429	0.8225
36.1786	0.823
36.2143	0.8235
36.25	0.8241
36.2857	0.8246
36.3214	0.8251
36.3571	0.8256
36.3929	0.8262
36.4286	0.8267
36.4643	0.8272
36.5	0.8277
36.5357	0.8283
36.5714	0.8288
36.6071	0.8293
36.6429	0.8298
36.6786	0.8303
36.7143	0.8309
36.75	0.8314
36.7857	0.8319
36.8214	0.8325
36.8571	0.833
36.8929	0.8335
36.9286	0.834
36.9643	0.8346
37	0.8351
37.0357	0.8356
37.0714	0.8361
37.1071	0.8367
37.1429	0.8372
37.1786	0.8377
37.2143	0.8382
37.25	0.8388
37.2857	0.8393
37.3214	0.8398
37.3571	0.8403
37.3929	0.8409
37.4286	0.8414
37.4643	0.8419
37.5	0.8424
37.5357	0.843
37.5714	0.8435
37.6071	0.844
37.6429	0.8446
37.6786	0.8451
37.7143	0.8456
37.75	0.8462
37.7857	0.8467
37.8214	0.8472
37.8571	0.8477
37.8929	0.8483
37.9286	0.8488
37.9643	0.8493
38	0.8498
38.0357	0.8503
38.0714	0.8509
38.1071	0.8514
38.1429	0.8519
38.1786	0.8525
38.2143	0.853
38.25	0.8535
38.2857	0.854
38.3214	0.8546
38.3571	0.8551
38.3929	0.8556
38.4286	0.8562
38.4643	0.8567
38.5	0.8572
38.5357	0.8578
38.5714	0.8583
38.6071	0.8588
38.6429	0.8593
38.6786	0.8599
38.7143	0.8604
38.75	0.861
38.7857	0.8615
38.8214	0.862
38.8571	0.8625
38.8929	0.863
38.9286	0.8636
38.9643	0.8641
39	0.8646
39.0357	0.8652
39.0714	0.8657
39.1071	0.8662
39.1429	0.8668
39.1786	0.8673
39.2143	0.8678
39.25	0.8684
39.2857	0.8689
39.3214	0.8694
39.3571	0.87
39.3929	0.8706
39.4286	0.8711
39.4643	0.8716
39.5	0.8721
39.5357	0.8727
39.5714	0.8732
39.6071	0.8737
39.6429	0.8743
39.6786	0.8748
39.7143	0.8753
39.75	0.8759
39.7857	0.8764
39.8214	0.8769
39.8571	0.8775
39.8929	0.878
39.9286	0.8785
39.9643	0.8791
40	0.8796
40.0357	0.8801
40.0714	0.8807
40.1071	0.8812
40.1429	0.8817
40.1786	0.8823
40.2143	0.8828
40.25	0.8833
40.2857	0.8839
40.3214	0.8844
40.3571	0.8849
40.3929	0.8855
40.4286	0.886
40.4643	0.8866
40.5	0.8871
40.5357	0.8876
40.5714	0.8882
40.6071	0.8887
40.6429	0.8892
40.6786	0.8897
40.7143	0.8903
40.75	0.8908
40.7857	0.8913
40.8214	0.8919
40.8571	0.8924
40.8929	0.8929
40.9286	0.8935
40.9643	0.894
41	0.8946
41.0357	0.8951
41.0714	0.8956
41.1071	0.8962
41.1429	0.8967
41.1786	0.8973
41.2143	0.8978
41.25	0.8983
41.2857	0.8989
41.3214	0.8994
41.3571	0.8999
41.3929	0.9005
41.4286	0.901
41.4643	0.9016
41.5	0.9021
41.5357	0.9026
41.5714	0.9032
41.6071	0.9037
41.6429	0.9042
41.6786	0.9048
41.7143	0.9053
41.75	0.9059
41.7857	0.9064
41.8214	0.9069
41.8571	0.9075
41.8929	0.908
41.9286	0.9085
41.9643	0.909
42	0.9096
42.0357	0.9101
42.0714	0.9107
42.1071	0.9112
42.1429	0.9117
42.1786	0.9123
42.2143	0.9128
42.25	0.9134
42.2857	0.9139
42.3214	0.9144
42.3571	0.915
42.3929	0.9155
42.4286	0.9161
42.4643	0.9166
42.5	0.9172
42.5357	0.9177
42.5714	0.9182
42.6071	0.9188
42.6429	0.9193
42.6786	0.9198
42.7143	0.9204
42.75	0.921
42.7857	0.9215
42.8214	0.922
42.8571	0.9226
42.8929	0.9231
42.9286	0.9237
42.9643	0.9242
43	0.9247
43.0357	0.9253
43.0714	0.9258
43.1071	0.9264
43.1429	0.9269
43.1786	0.9275
43.2143	0.928
43.25	0.9285
43.2857	0.929
43.3214	0.9296
43.3571	0.9301
43.3929	0.9307
43.4286	0.9312
43.4643	0.9318
43.5	0.9323
43.5357	0.9328
43.5714	0.9334
43.6071	0.9339
43.6429	0.9345
43.6786	0.935
43.7143	0.9355
43.75	0.9361
43.7857	0.9367
43.8214	0.9372
43.8571	0.9377
43.8929	0.9383
43.9286	0.9388
43.9643	0.9394
44	0.9399
44.0357	0.9405
44.0714	0.941
44.1071	0.9415
44.1429	0.9421
44.1786	0.9427
44.2143	0.9432
44.25	0.9437
44.2857	0.9443
44.3214	0.9448
44.3571	0.9454
44.3929	0.9459
44.4286	0.9464
44.4643	0.947
44.5	0.9476
44.5357	0.9481
44.5714	0.9487
44.6071	0.9492
44.6429	0.9498
44.6786	0.9503
44.7143	0.9509
44.75	0.9514
44.7857	0.9519
44.8214	0.9525
44.8571	0.9531
44.8929	0.9536
44.9286	0.9542
44.9643	0.9547
45	0.9553
45.0357	0.9558
45.0714	0.9564
45.1071	0.9569
45.1429	0.9574
45.1786	0.9579
45.2143	0.9585
45.25	0.9591
45.2857	0.9596
45.3214	0.9602
45.3571	0.9607
45.3929	0.9613
45.4286	0.9618
45.4643	0.9623
45.5	0.9629
45.5357	0.9635
45.5714	0.964
45.6071	0.9646
45.6429	0.9651
45.6786	0.9656
45.7143	0.9662
45.75	0.9668
45.7857	0.9673
45.8214	0.9678
45.8571	0.9683
45.8929	0.9689
45.9286	0.9695
45.9643	0.97
46	0.9705
46.0357	0.9711
46.0714	0.9716
46.1071	0.9722
46.1429	0.9727
46.1786	0.9733
46.2143	0.9738
46.25	0.9744
46.2857	0.9749
46.3214	0.9755
46.3571	0.976
46.3929	0.9766
46.4286	0.9771
46.4643	0.9777
46.5	0.9783
46.5357	0.9788
46.5714	0.9794
46.6071	0.9799
46.6429	0.9805
46.6786	0.981
46.7143	0.9815
46.75	0.9821
46.7857	0.9826
46.8214	0.9832
46.8571	0.9837
46.8929	0.9843
46.9286	0.9849
46.9643	0.9854
47	0.986
47.0357	0.9865
47.0714	0.987
47.1071	0.9876
47.1429	0.9881
47.1786	0.9887
47.2143	0.9893
47.25	0.9898
47.2857	0.9904
47.3214	0.9909
47.3571	0.9915
47.3929	0.992
47.4286	0.9926
47.4643	0.9931
47.5	0.9937
47.5357	0.9942
47.5714	0.9948
47.6071	0.9953
47.6429	0.9959
47.6786	0.9964
47.7143	0.997
47.75	0.9975
47.7857	0.9981
47.8214	0.9986
47.8571	0.9992
47.8929	0.9998
47.9286	1
47.9643	1.001
48	1.001
48.0357	1.002
48.0714	1.003
48.1071	1.003
48.1429	1.004
48.1786	1.004
48.2143	1.005
48.25	1.005
48.2857	1.006
48.3214	1.006
48.3571	1.007
48.3929	1.007
48.4286	1.008
48.4643	1.009
48.5	1.009
48.5357	1.01
48.5714	1.01
48.6071	1.011
48.6429	1.011
48.6786	1.012
48.7143	1.012
48.75	1.013
48.7857	1.014
48.8214	1.014
48.8571	1.015
48.8929	1.015
48.9286	1.016
48.9643	1.016
49	1.017
49.0357	1.017
49.0714	1.018
49.1071	1.019
49.1429	1.019
49.1786	1.02
49.2143	1.02
49.25	1.021
49.2857	1.021
49.3214	1.022
49.3571	1.022
49.3929	1.023
49.4286	1.024
49.4643	1.024
49.5	1.025
49.5357	1.025
49.5714	1.026
49.6071	1.026
49.6429	1.027
49.6786	1.027
49.7143	1.028
49.75	1.029
49.7857	1.029
49.8214	1.03
49.8571	1.03
49.8929	1.031
49.9286	1.031
49.9643	1.032
50	1.032
50.0357	1.033
50.0714	1.034
50.1071	1.034
50.1429	1.035
50.1786	1.035
50.2143	1.036
50.25	1.036
50.2857	1.037
50.3214	1.037
50.3571	1.038
50.3929	1.039
50.4286	1.039
50.4643	1.04
50.5	1.04
50.5357	1.041
50.5714	1.041
50.6071	1.042
50.6429	1.043
50.6786	1.043
50.7143	1.044
50.75	1.044
50.7857	1.045
50.8214	1.045
50.8571	1.046
50.8929	1.046
50.9286	1.047
50.9643	1.047
51	1.048
51.0357	1.049
51.0714	1.049
51.1071	1.05
51.1429	1.05
51.1786	1.051
51.2143	1.051
51.25	1.052
51.2857	1.053
51.3214	1.053
51.3571	1.054
51.3929	1.054
51.4286	1.055
51.4643	1.055
51.5	1.056
51.5357	1.056
51.5714	1.057
51.6071	1.058
51.6429	1.058
51.6786	1.059
51.7143	1.059
51.75	1.06
51.7857	1.06
51.8214	1.061
51.8571	1.061
51.8929	1.062
51.9286	1.063
51.9643	1.063
52	1.064
52.0357	1.064
52.0714	1.065
52.1071	1.065
52.1429	1.066
52.1786	1.066
52.2143	1.067
52.25	1.068
52.2857	1.068
52.3214	1.069
52.3571	1.069
52.3929	1.07
52.4286	1.07
52.4643	1.071
52.5	1.072
52.5357	1.072
52.5714	1.073
52.6071	1.073
52.6429	1.074
52.6786	1.074
52.7143	1.075
52.75	1.075
52.7857	1.076
52.8214	1.077
52.8571	1.077
52.8929	1.078
52.9286	1.078
52.9643	1.079
53	1.079
53.0357	1.08
53.0714	1.081
53.1071	1.081
53.1429	1.082
53.1786	1.082
53.2143	1.083
53.25	1.083
53.2857	1.084
53.3214	1.084
53.3571	1.085
53.3929	1.086
53.4286	1.086
53.4643	1.087
53.5	1.087
53.5357	1.088
53.5714	1.088
53.6071	1.089
53.6429	1.089
53.6786	1.09
53.7143	1.091
53.75	1.091
53.7857	1.092
53.8214	1.092
53.8571	1.093
53.8929	1.093
53.9286	1.094
53.9643	1.094
54	1.095
54.0357	1.096
54.0714	1.096
54.1071	1.097
54.1429	1.097
54.1786	1.098
54.2143	1.098
54.25	1.099
54.2857	1.1
54.3214	1.1
54.3571	1.101
54.3929	1.101
54.4286	1.102
54.4643	1.102
54.5	1.103
54.5357	1.104
54.5714	1.104
54.6071	1.105
54.6429	1.105
54.6786	1.106
54.7143	1.106
54.75	1.107
54.7857	1.107
54.8214	1.108
54.8571	1.109
54.8929	1.109
54.9286	1.11
54.9643	1.11
55	1.111
55.0357	1.111
55.0714	1.112
55.1071	1.113
55.1429	1.113
55.1786	1.114
55.2143	1.114
55.25	1.115
55.2857	1.115
55.3214	1.116
55.3571	1.117
55.3929	1.117
55.4286	1.118
55.4643	1.118
55.5	1.119
55.5357	1.119
55.5714	1.12
55.6071	1.12
55.6429	1.121
55.6786	1.122
55.7143	1.122
55.75	1.123
55.7857	1.123
55.8214	1.124
55.8571	1.124
55.8929	1.125
55.9286	1.125
55.9643	1.126
56	1.127
56.0357	1.127
56.0714	1.128
56.1071	1.128
56.1429	1.129
56.1786	1.129
56.2143	1.13
56.25	1.131
56.2857	1.131
56.3214	1.132
56.3571	1.132
56.3929	1.133
56.4286	1.133
56.4643	1.134
56.5	1.135
56.5357	1.135
56.5714	1.136
56.6071	1.136
56.6429	1.137
56.6786	1.137
56.7143	1.138
56.75	1.139
56.7857	1.139
56.8214	1.14
56.8571	1.14
56.8929	1.141
56.9286	1.141
56.9643	1.142
57	1.142
57.0357	1.143
57.0714	1.144
57.1071	1.144
57.1429	1.145
57.1786	1.145
57.2143	1.146
57.25	1.146
57.2857	1.147
57.3214	1.148
57.3571	1.148
57.3929	1.149
57.4286	1.149
57.4643	1.15
57.5	1.15
57.5357	1.151
57.5714	1.152
57.6071	1.152
57.6429	1.153
57.6786	1.153
57.7143	1.154
57.75	1.154
57.7857	1.155
57.8214	1.156
57.8571	1.156
57.8929	1.157
57.9286	1.157
57.9643	1.158
58	1.158
58.0357	1.159
58.0714	1.159
58.1071	1.16
58.1429	1.161
58.1786	1.161
58.2143	1.162
58.25	1.162
58.2857	1.163
58.3214	1.163
58.3571	1.164
58.3929	1.165
58.4286	1.165
58.4643	1.166
58.5	1.166
58.5357	1.167
58.5714	1.167
58.6071	1.168
58.6429	1.168
58.6786	1.169
58.7143	1.17
58.75	1.17
58.7857	1.171
58.8214	1.171
58.8571	1.172
58.8929	1.172
58.9286	1.173
58.9643	1.174
59	1.174
59.0357	1.175
59.0714	1.175
59.1071	1.176
59.1429	1.176
59.1786	1.177
59.2143	1.178
59.25	1.178
59.2857	1.179
59.3214	1.179
59.3571	1.18
59.3929	1.18
59.4286	1.181
59.4643	1.182
59.5	1.182
59.5357	1.183
59.5714	1.183
59.6071	1.184
59.6429	1.184
59.6786	1.185
59.7143	1.186
59.75	1.186
59.7857	1.187
59.8214	1.187
59.8571	1.188
59.8929	1.188
59.9286	1.189
59.9643	1.19
60	1.19
60.0357	1.191
60.0714	1.191
60.1071	1.192
60.1429	1.192
60.1786	1.193
60.2143	1.193
60.25	1.194
60.2857	1.195
60.3214	1.195
60.3571	1.196
60.3929	1.196
60.4286	1.197
60.4643	1.197
60.5	1.198
60.5357	1.199
60.5714	1.199
60.6071	1.2
60.6429	1.2
60.6786	1.201
60.7143	1.201
60.75	1.202
60.7857	1.203
60.8214	1.203
60.8571	1.204
60.8929	1.204
60.9286	1.205
60.9643	1.205
61	1.206
61.0357	1.207
61.0714	1.207
61.1071	1.208
61.1429	1.208
61.1786	1.209
61.2143	1.209
61.25	1.21
61.2857	1.211
61.3214	1.211
61.3571	1.212
61.3929	1.212
61.4286	1.213
61.4643	1.213
61.5	1.214
61.5357	1.215
61.5714	1.215
61.6071	1.216
61.6429	1.216
61.6786	1.217
61.7143	1.217
61.75	1.218
61.7857	1.219
61.8214	1.219
61.8571	1.22
61.8929	1.22
61.9286	1.221
61.9643	1.221
62	1.222
62.0357	1.223
62.0714	1.223
62.1071	1.224
62.1429	1.224
62.1786	1.225
62.2143	1.225
62.25	1.226
62.2857	1.226
62.3214	1.227
62.3571	1.228
62.3929	1.228
62.4286	1.229
62.4643	1.229
62.5	1.23
62.5357	1.23
62.5714	1.231
62.6071	1.232
62.6429	1.232
62.6786	1.233
62.7143	1.233
62.75	1.234
62.7857	1.234
62.8214	1.235
62.8571	1.236
62.8929	1.236
62.9286	1.237
62.9643	1.237
63	1.238
63.0357	1.238
63.0714	1.239
63.1071	1.24
63.1429	1.24
63.1786	1.241
63.2143	1.241
63.25	1.242
63.2857	1.242
63.3214	1.243
63.3571	1.243
63.3929	1.244
63.4286	1.245
63.4643	1.245
63.5	1.246
63.5357	1.246
63.5714	1.247
63.6071	1.247
63.6429	1.248
63.6786	1.249
63.7143	1.249
63.75	1.25
63.7857	1.25
63.8214	1.251
63.8571	1.251
63.8929	1.252
63.9286	1.253
63.9643	1.253
64	1.254
64.0357	1.254
64.0714	1.255
64.1071	1.255
64.1429	1.256
64.1786	1.257
64.2143	1.257
64.25	1.258
64.2857	1.258
64.3214	1.259
64.3571	1.259
64.3929	1.26
64.4286	1.261
64.4643	1.261
64.5	1.262
64.5357	1.262
64.5714	1.263
64.6071	1.263
64.6429	1.264
64.6786	1.265
64.7143	1.265
64.75	1.266
64.7857	1.266
64.8214	1.267
64.8571	1.267
64.8929	1.268
64.9286	1.269
64.9643	1.269
65	1.27
65.0357	1.27
65.0714	1.271
65.1071	1.272
65.1429	1.272
65.1786	1.273
65.2143	1.273
65.25	1.274
65.2857	1.274
65.3214	1.275
65.3571	1.275
65.3929	1.276
65.4286	1.277
65.4643	1.277
65.5	1.278
65.5357	1.278
65.5714	1.279
65.6071	1.28
65.6429	1.28
65.6786	1.281
65.7143	1.281
65.75	1.282
65.7857	1.282
65.8214	1.283
65.8571	1.283
65.8929	1.284
65.9286	1.285
65.9643	1.285
66	1.286
66.0357	1.286
66.0714	1.287
66.1071	1.287
66.1429	1.288
66.1786	1.289
66.2143	1.289
66.25	1.29
66.2857	1.29
66.3214	1.291
66.3571	1.291
66.3929	1.292
66.4286	1.293
66.4643	1.293
66.5	1.294
66.5357	1.294
66.5714	1.295
66.6071	1.295
66.6429	1.296
66.6786	1.297
66.7143	1.297
66.75	1.298
66.7857	1.298
66.8214	1.299
66.8571	1.299
66.8929	1.3
66.9286	1.301
66.9643	1.301
67	1.302
67.0357	1.302
67.0714	1.303
67.1071	1.303
67.1429	1.304
67.1786	1.305
67.2143	1.305
67.25	1.306
67.2857	1.306
67.3214	1.307
67.3571	1.307
67.3929	1.308
67.4286	1.309
67.4643	1.309
67.5	1.31
67.5357	1.31
67.5714	1.311
67.6071	1.311
67.6429	1.312
67.6786	1.313
67.7143	1.313
67.75	1.314
67.7857	1.314
67.8214	1.315
67.8571	1.315
67.8929	1.316
67.9286	1.317
67.9643	1.317
68	1.318
68.0357	1.318
68.0714	1.319
68.1071	1.319
68.1429	1.32
68.1786	1.321
68.2143	1.321
68.25	1.322
68.2857	1.322
68.3214	1.323
68.3571	1.323
68.3929	1.324
68.4286	1.324
68.4643	1.325
68.5	1.326
68.5357	1.326
68.5714	1.327
68.6071	1.327
68.6429	1.328
68.6786	1.328
68.7143	1.329
68.75	1.33
68.7857	1.33
68.8214	1.331
68.8571	1.331
68.8929	1.332
68.9286	1.332
68.9643	1.333
69	1.334
69.0357	1.334
69.0714	1.335
69.1071	1.335
69.1429	1.336
69.1786	1.336
69.2143	1.337
69.25	1.338
69.2857	1.338
69.3214	1.339
69.3571	1.339
69.3929	1.34
69.4286	1.34
69.4643	1.341
69.5	1.342
69.5357	1.342
69.5714	1.343
69.6071	1.343
69.6429	1.344
69.6786	1.344
69.7143	1.345
69.75	1.346
69.7857	1.346
69.8214	1.347
69.8571	1.347
69.8929	1.348
69.9286	1.348
69.9643	1.349
70	1.35
70.0357	1.35
70.0714	1.351
70.1071	1.351
70.1429	1.352
70.1786	1.352
70.2143	1.353
70.25	1.354
70.2857	1.354
70.3214	1.355
70.3571	1.355
70.3929	1.356
70.4286	1.356
70.4643	1.357
70.5	1.358
70.5357	1.358
70.5714	1.359
70.6071	1.359
70.6429	1.36
70.6786	1.36
70.7143	1.361
70.75	1.361
70.7857	1.362
70.8214	1.363
70.8571	1.363
70.8929	1.364
70.9286	1.364
70.9643	1.365
71	1.365
71.0357	1.366
71.0714	1.367
71.1071	1.367
71.1429	1.368
71.1786	1.368
71.2143	1.369
71.25	1.369
71.2857	1.37
71.3214	1.371
71.3571	1.371
[truncated: 437 more rows]

## Sheet: DC_I=0.0035714285714285718
t	U
0	1.6
0.0357143	1.481
0.0714286	1.465
0.107143	1.453
0.142857	1.443
0.178571	1.434
0.214286	1.425
0.25	1.417
0.285714	1.41
0.321429	1.403
0.357143	1.396
0.392857	1.39
0.428571	1.384
0.464286	1.378
0.5	1.373
0.535714	1.367
0.571429	1.362
0.607143	1.357
0.642857	1.352
0.678571	1.347
0.714286	1.342
0.75	1.337
0.785714	1.333
0.821429	1.328
0.857143	1.324
0.892857	1.319
0.928571	1.315
0.964286	1.311
1	1.307
1.03571	1.303
1.07143	1.299
1.10714	1.295
1.14286	1.291
1.17857	1.287
1.21429	1.284
1.25	1.28
1.28571	1.276
1.32143	1.273
1.35714	1.269
1.39286	1.266
1.42857	1.262
1.46429	1.259
1.5	1.256
1.53571	1.252
1.57143	1.249
1.60714	1.246
1.64286	1.243
1.67857	1.24
1.71429	1.237
1.75	1.234
1.78571	1.231
1.82143	1.228
1.85714	1.225
1.89286	1.222
1.92857	1.219
1.96429	1.216
2	1.214
2.03571	1.211
2.07143	1.208
2.10714	1.205
2.14286	1.203
2.17857	1.2
2.21429	1.197
2.25	1.195
2.28571	1.192
2.32143	1.189
2.35714	1.187
2.39286	1.184
2.42857	1.182
2.46429	1.179
2.5	1.177
2.53571	1.174
2.57143	1.172
2.60714	1.17
2.64286	1.167
2.67857	1.165
2.71429	1.163
2.75	1.16
2.78571	1.158
2.82143	1.156
2.85714	1.154
2.89286	1.151
2.92857	1.149
2.96429	1.147
3	1.145
3.03571	1.142
3.07143	1.14
3.10714	1.138
3.14286	1.136
3.17857	1.134
3.21429	1.132
3.25	1.13
3.28571	1.128
3.32143	1.126
3.35714	1.124
3.39286	1.122
3.42857	1.12
3.46429	1.118
3.5	1.116
3.53571	1.114
3.57143	1.112
3.60714	1.11
3.64286	1.108
3.67857	1.106
3.71429	1.104
3.75	1.102
3.78571	1.1
3.82143	1.099
3.85714	1.097
3.89286	1.095
3.92857	1.093
3.96429	1.091
4	1.09
4.03571	1.088
4.07143	1.086
4.10714	1.084
4.14286	1.083
4.17857	1.081
4.21429	1.079
4.25	1.077
4.28571	1.076
4.32143	1.074
4.35714	1.072
4.39286	1.071
4.42857	1.069
4.46429	1.067
4.5	1.066
4.53571	1.064
4.57143	1.062
4.60714	1.061
4.64286	1.059
4.67857	1.058
4.71429	1.056
4.75	1.054
4.78571	1.053
4.82143	1.051
4.85714	1.05
4.89286	1.048
4.92857	1.047
4.96429	1.045
5	1.044
5.03571	1.042
5.07143	1.041
5.10714	1.039
5.14286	1.038
5.17857	1.036
5.21429	1.035
5.25	1.033
5.28571	1.032
5.32143	1.031
5.35714	1.029
5.39286	1.028
5.42857	1.026
5.46429	1.025
5.5	1.023
5.53571	1.022
5.57143	1.021
5.60714	1.019
5.64286	1.018
5.67857	1.017
5.71429	1.015
5.75	1.014
5.78571	1.013
5.82143	1.011
5.85714	1.01
5.89286	1.009
5.92857	1.007
5.96429	1.006
6	1.005
6.03571	1.003
6.07143	1.002
6.10714	1.001
6.14286	0.9996
6.17857	0.9983
6.21429	0.997
6.25	0.9958
6.28571	0.9945
6.32143	0.9933
6.35714	0.9921
6.39286	0.9908
6.42857	0.9896
6.46429	0.9884
6.5	0.9872
6.53571	0.986
6.57143	0.9848
6.60714	0.9836
6.64286	0.9824
6.67857	0.9812
6.71429	0.9801
6.75	0.9789
6.78571	0.9777
6.82143	0.9766
6.85714	0.9754
6.89286	0.9743
6.92857	0.9731
6.96429	0.972
7	0.9709
7.03571	0.9698
7.07143	0.9687
7.10714	0.9676
7.14286	0.9664
7.17857	0.9654
7.21429	0.9643
7.25	0.9631
7.28571	0.9621
7.32143	0.961
7.35714	0.9599
7.39286	0.9588
7.42857	0.9577
7.46429	0.9567
7.5	0.9556
7.53571	0.9546
7.57143	0.9535
7.60714	0.9525
7.64286	0.9514
7.67857	0.9504
7.71429	0.9493
7.75	0.9483
7.78571	0.9472
7.82143	0.9463
7.85714	0.9452
7.89286	0.9442
7.92857	0.9432
7.96429	0.9422
8	0.9412
8.03571	0.9402
8.07143	0.9392
8.10714	0.9382
8.14286	0.9373
8.17857	0.9363
8.21429	0.9353
8.25	0.9343
8.28571	0.9334
8.32143	0.9324
8.35714	0.9315
8.39286	0.9305
8.42857	0.9296
8.46429	0.9286
8.5	0.9277
8.53571	0.9268
8.57143	0.9258
8.60714	0.9249
8.64286	0.924
8.67857	0.9231
8.71429	0.9221
8.75	0.9212
8.78571	0.9203
8.82143	0.9194
8.85714	0.9185
8.89286	0.9176
8.92857	0.9167
8.96429	0.9158
9	0.9149
9.03571	0.914
9.07143	0.9131
9.10714	0.9122
9.14286	0.9113
9.17857	0.9105
9.21429	0.9096
9.25	0.9088
9.28571	0.9079
9.32143	0.9071
9.35714	0.9062
9.39286	0.9054
9.42857	0.9045
9.46429	0.9037
9.5	0.9028
9.53571	0.902
9.57143	0.9011
9.60714	0.9003
9.64286	0.8994
9.67857	0.8986
9.71429	0.8978
9.75	0.897
9.78571	0.8961
9.82143	0.8953
9.85714	0.8945
9.89286	0.8937
9.92857	0.8929
9.96429	0.892
10	0.8912
10.0357	0.8904
10.0714	0.8897
10.1071	0.8889
10.1429	0.8881
10.1786	0.8873
10.2143	0.8865
10.25	0.8858
10.2857	0.8849
10.3214	0.8841
10.3571	0.8834
10.3929	0.8826
10.4286	0.8818
10.4643	0.881
10.5	0.8803
10.5357	0.8795
10.5714	0.8787
10.6071	0.878
10.6429	0.8772
10.6786	0.8764
10.7143	0.8757
10.75	0.8749
10.7857	0.8742
10.8214	0.8735
10.8571	0.8727
10.8929	0.872
10.9286	0.8712
10.9643	0.8705
11	0.8697
11.0357	0.8689
11.0714	0.8682
11.1071	0.8675
11.1429	0.8667
11.1786	0.866
11.2143	0.8653
11.25	0.8645
11.2857	0.8638
11.3214	0.8631
11.3571	0.8624
11.3929	0.8617
11.4286	0.861
11.4643	0.8603
11.5	0.8595
11.5357	0.8588
11.5714	0.8581
11.6071	0.8574
11.6429	0.8567
11.6786	0.856
11.7143	0.8553
11.75	0.8546
11.7857	0.8539
11.8214	0.8532
11.8571	0.8526
11.8929	0.8518
11.9286	0.8511
11.9643	0.8504
12	0.8498
12.0357	0.8491
12.0714	0.8485
12.1071	0.8478
12.1429	0.8471
12.1786	0.8464
12.2143	0.8457
12.25	0.8451
12.2857	0.8444
12.3214	0.8437
12.3571	0.8431
12.3929	0.8424
12.4286	0.8417
12.4643	0.841
12.5	0.8404
12.5357	0.8397
12.5714	0.8391
12.6071	0.8384
12.6429	0.8377
12.6786	0.8371
12.7143	0.8364
12.75	0.8358
12.7857	0.8351
12.8214	0.8344
12.8571	0.8338
12.8929	0.8332
12.9286	0.8325
12.9643	0.8318
13	0.8312
13.0357	0.8306
13.0714	0.8299
13.1071	0.8293
13.1429	0.8286
13.1786	0.828
13.2143	0.8274
13.25	0.8268
13.2857	0.8261
13.3214	0.8255
13.3571	0.8248
13.3929	0.8242
13.4286	0.8236
13.4643	0.823
13.5	0.8223
13.5357	0.8217
13.5714	0.8211
13.6071	0.8204
13.6429	0.8198
13.6786	0.8192
13.7143	0.8186
13.75	0.8179
13.7857	0.8173
13.8214	0.8167
13.8571	0.8161
13.8929	0.8155
13.9286	0.8148
13.9643	0.8143
14	0.8136
14.0357	0.813
14.0714	0.8124
14.1071	0.8118
14.1429	0.8112
14.1786	0.8106
14.2143	0.81
14.25	0.8094
14.2857	0.8088
14.3214	0.8082
14.3571	0.8076
14.3929	0.807
14.4286	0.8064
14.4643	0.8058
14.5	0.8052
14.5357	0.8046
14.5714	0.804
14.6071	0.8034
14.6429	0.8028
14.6786	0.8022
14.7143	0.8016
14.75	0.801
14.7857	0.8004
14.8214	0.7998
14.8571	0.7993
14.8929	0.7987
14.9286	0.7981
14.9643	0.7975
15	0.7969
15.0357	0.7963
15.0714	0.7957
15.1071	0.7951
15.1429	0.7946
15.1786	0.794
15.2143	0.7934
15.25	0.7928
15.2857	0.7922
15.3214	0.7916
15.3571	0.7911
15.3929	0.7905
15.4286	0.7899
15.4643	0.7893
15.5	0.7887
15.5357	0.7881
15.5714	0.7876
15.6071	0.787
15.6429	0.7864
15.6786	0.7858
15.7143	0.7853
15.75	0.7847
15.7857	0.7841
15.8214	0.7836
15.8571	0.783
15.8929	0.7824
15.9286	0.7819
15.9643	0.7813
16	0.7807
16.0357	0.7801
16.0714	0.7796
16.1071	0.779
16.1429	0.7784
16.1786	0.7779
16.2143	0.7773
16.25	0.7767
16.2857	0.7762
16.3214	0.7756
16.3571	0.7751
16.3929	0.7745
16.4286	0.7739
16.4643	0.7734
16.5	0.7728
16.5357	0.7722
16.5714	0.7717
16.6071	0.7712
16.6429	0.7706
16.6786	0.77
16.7143	0.7695
16.75	0.7689
16.7857	0.7684
16.8214	0.7678
16.8571	0.7673
16.8929	0.7667
16.9286	0.7661
16.9643	0.7656
17	0.765
17.0357	0.7645
17.0714	0.7639
17.1071	0.7634
17.1429	0.7628
17.1786	0.7623
17.2143	0.7617
17.25	0.7612
17.2857	0.7606
17.3214	0.7601
17.3571	0.7596
17.3929	0.759
17.4286	0.7584
17.4643	0.7579
17.5	0.7573
17.5357	0.7568
17.5714	0.7563
17.6071	0.7557
17.6429	0.7552
17.6786	0.7546
17.7143	0.7541
17.75	0.7535
17.7857	0.753
17.8214	0.7524
17.8571	0.7519
17.8929	0.7513
17.9286	0.7508
17.9643	0.7503
18	0.7498
18.0357	0.7492
18.0714	0.7487
18.1071	0.7481
18.1429	0.7476
18.1786	0.7471
18.2143	0.7465
18.25	0.746
18.2857	0.7454
18.3214	0.7449
18.3571	0.7443
18.3929	0.7438
18.4286	0.7433
18.4643	0.7427
18.5	0.7422
18.5357	0.7417
18.5714	0.7411
18.6071	0.7406
18.6429	0.74
18.6786	0.7395
18.7143	0.739
18.75	0.7384
18.7857	0.7379
18.8214	0.7374
18.8571	0.7368
18.8929	0.7363
18.9286	0.7358
18.9643	0.7352
19	0.7347
19.0357	0.7342
19.0714	0.7336
19.1071	0.7331
19.1429	0.7326
19.1786	0.732
19.2143	0.7315
19.25	0.731
19.2857	0.7305
19.3214	0.73
19.3571	0.7294
19.3929	0.7289
19.4286	0.7284
19.4643	0.7279
19.5	0.7273
19.5357	0.7268
19.5714	0.7262
19.6071	0.7257
19.6429	0.7252
19.6786	0.7247
19.7143	0.7241
19.75	0.7236
19.7857	0.7231
19.8214	0.7226
19.8571	0.722
19.8929	0.7215
19.9286	0.721
19.9643	0.7205
20	0.7199
20.0357	0.7194
20.0714	0.7189
20.1071	0.7184
20.1429	0.7179
20.1786	0.7173
20.2143	0.7168
20.25	0.7163
20.2857	0.7158
20.3214	0.7152
20.3571	0.7147
20.3929	0.7142
20.4286	0.7136
20.4643	0.7131
20.5	0.7126
20.5357	0.7121
20.5714	0.7115
20.6071	0.711
20.6429	0.7105
20.6786	0.7099
20.7143	0.7094
20.75	0.7089
20.7857	0.7084
20.8214	0.7079
20.8571	0.7073
20.8929	0.7068
20.9286	0.7063
20.9643	0.7058
21	0.7053
21.0357	0.7048
21.0714	0.7042
21.1071	0.7037
21.1429	0.7032
21.1786	0.7027
21.2143	0.7022
21.25	0.7017
21.2857	0.7011
21.3214	0.7006
21.3571	0.7001
21.3929	0.6996
21.4286	0.6991
21.4643	0.6985
21.5	0.698
21.5357	0.6975
21.5714	0.697
21.6071	0.6965
21.6429	0.696
21.6786	0.6954
21.7143	0.6949
21.75	0.6944
21.7857	0.6939
21.8214	0.6934
21.8571	0.6929
21.8929	0.6924
21.9286	0.6919
21.9643	0.6914
22	0.6909
22.0357	0.6904
22.0714	0.6898
22.1071	0.6893
22.1429	0.6888
22.1786	0.6883
22.2143	0.6878
22.25	0.6873
22.2857	0.6868
22.3214	0.6863
22.3571	0.6857
22.3929	0.6852
22.4286	0.6847
22.4643	0.6842
22.5	0.6837
22.5357	0.6832
22.5714	0.6826
22.6071	0.6821
22.6429	0.6816
22.6786	0.6811
22.7143	0.6806
22.75	0.6801
22.7857	0.6796
22.8214	0.6791
22.8571	0.6786
22.8929	0.6781
22.9286	0.6776
22.9643	0.677
23	0.6765
23.0357	0.676
23.0714	0.6755
23.1071	0.675
23.1429	0.6745
23.1786	0.674
23.2143	0.6735
23.25	0.673
23.2857	0.6724
23.3214	0.6719
23.3571	0.6715
23.3929	0.671
23.4286	0.6704
23.4643	0.6699
23.5	0.6694
23.5357	0.6689
23.5714	0.6684
23.6071	0.6679
23.6429	0.6674
23.6786	0.6669
23.7143	0.6664
23.75	0.6659
23.7857	0.6654
23.8214	0.6649
23.8571	0.6644
23.8929	0.6639
23.9286	0.6633
23.9643	0.6628
24	0.6623
24.0357	0.6618
24.0714	0.6613
24.1071	0.6608
24.1429	0.6603
24.1786	0.6598
24.2143	0.6593
24.25	0.6588
24.2857	0.6583
24.3214	0.6578
24.3571	0.6573
24.3929	0.6568
24.4286	0.6563
24.4643	0.6558
24.5	0.6553
24.5357	0.6548
24.5714	0.6543
24.6071	0.6538
24.6429	0.6533
24.6786	0.6528
24.7143	0.6523
24.75	0.6518
24.7857	0.6513
24.8214	0.6508
24.8571	0.6503
24.8929	0.6498
24.9286	0.6493
24.9643	0.6488
25	0.6483
25.0357	0.6478
25.0714	0.6473
25.1071	0.6468
25.1429	0.6463
25.1786	0.6458
25.2143	0.6453
25.25	0.6448
25.2857	0.6443
25.3214	0.6438
25.3571	0.6433
25.3929	0.6428
25.4286	0.6423
25.4643	0.6418
25.5	0.6413
25.5357	0.6408
25.5714	0.6403
25.6071	0.6398
25.6429	0.6393
25.6786	0.6388
25.7143	0.6383
25.75	0.6378
25.7857	0.6373
25.8214	0.6368
25.8571	0.6363
25.8929	0.6358
25.9286	0.6353
25.9643	0.6348
26	0.6343
26.0357	0.6338
26.0714	0.6333
26.1071	0.6328
26.1429	0.6323
26.1786	0.6318
26.2143	0.6313
26.25	0.6308
26.2857	0.6304
26.3214	0.6299
26.3571	0.6294
26.3929	0.6288
26.4286	0.6284
26.4643	0.6279
26.5	0.6274
26.5357	0.6269
26.5714	0.6264
26.6071	0.6259
26.6429	0.6254
26.6786	0.6249
26.7143	0.6244
26.75	0.6239
26.7857	0.6234
26.8214	0.6229
26.8571	0.6224
26.8929	0.6219
26.9286	0.6215
26.9643	0.6209
27	0.6204
27.0357	0.6199
27.0714	0.6195
27.1071	0.619
27.1429	0.6185
27.1786	0.618
27.2143	0.6175
27.25	0.617
27.2857	0.6165
27.3214	0.616
27.3571	0.6155
27.3929	0.615
27.4286	0.6146
27.4643	0.6141
27.5	0.6136
27.5357	0.6131
27.5714	0.6127
27.6071	0.6122
27.6429	0.6117
27.6786	0.6112
27.7143	0.6107
27.75	0.6102
27.7857	0.6097
27.8214	0.6092
27.8571	0.6087
27.8929	0.6082
27.9286	0.6077
27.9643	0.6072
28	0.6067
28.0357	0.6063
28.0714	0.6058
28.1071	0.6053
28.1429	0.6048
28.1786	0.6043
28.2143	0.6038
28.25	0.6033
28.2857	0.6029
28.3214	0.6024
28.3571	0.6019
28.3929	0.6014
28.4286	0.6009
28.4643	0.6004
28.5	0.6
28.5357	0.5994
28.5714	0.5989
28.6071	0.5985
28.6429	0.598
28.6786	0.5975
28.7143	0.597
28.75	0.5965
28.7857	0.596
28.8214	0.5956
28.8571	0.5951
28.8929	0.5946
28.9286	0.594
28.9643	0.5936
29	0.5932
29.0357	0.5927
29.0714	0.5922
29.1071	0.5917
29.1429	0.5912
29.1786	0.5907
29.2143	0.5903
29.25	0.5898
29.2857	0.5893
29.3214	0.5888
29.3571	0.5883
29.3929	0.5878
29.4286	0.5873
29.4643	0.5869
29.5	0.5864
29.5357	0.5859
29.5714	0.5854
29.6071	0.5849
29.6429	0.5845
29.6786	0.584
29.7143	0.5835
29.75	0.583
29.7857	0.5826
29.8214	0.5821
29.8571	0.5816
29.8929	0.5811
29.9286	0.5806
29.9643	0.5801
30	0.5796
30.0357	0.5791
30.0714	0.5787
30.1071	0.5782
30.1429	0.5777
30.1786	0.5772
30.2143	0.5767
30.25	0.5763
30.2857	0.5758
30.3214	0.5753
30.3571	0.5748
30.3929	0.5744
30.4286	0.5739
30.4643	0.5734
30.5	0.573
30.5357	0.5725
30.5714	0.572
30.6071	0.5715
30.6429	0.5711
30.6786	0.5706
30.7143	0.5701
30.75	0.5696
30.7857	0.5691
30.8214	0.5687
30.8571	0.5682
30.8929	0.5677
30.9286	0.5672
30.9643	0.5668
31	0.5663
31.0357	0.5658
31.0714	0.5653
31.1071	0.5648
31.1429	0.5644
31.1786	0.5639
31.2143	0.5634
31.25	0.5629
31.2857	0.5625
31.3214	0.562
31.3571	0.5615
31.3929	0.561
31.4286	0.5606
31.4643	0.5601
31.5	0.5596
31.5357	0.5591
31.5714	0.5587
31.6071	0.5582
31.6429	0.5577
31.6786	0.5573
31.7143	0.5568
31.75	0.5563
31.7857	0.5558
31.8214	0.5553
31.8571	0.5549
31.8929	0.5544
31.9286	0.5539
31.9643	0.5534
32	0.5529
32.0357	0.5525
32.0714	0.552
32.1071	0.5515
32.1429	0.5511
32.1786	0.5506
32.2143	0.5501
32.25	0.5496
32.2857	0.5492
32.3214	0.5487
32.3571	0.5482
32.3929	0.5477
32.4286	0.5473
32.4643	0.5468
32.5	0.5464
32.5357	0.5459
32.5714	0.5454
32.6071	0.5449
32.6429	0.5444
32.6786	0.544
32.7143	0.5435
32.75	0.5431
32.7857	0.5426
32.8214	0.5421
32.8571	0.5416
32.8929	0.5412
32.9286	0.5407
32.9643	0.5402
33	0.5398
33.0357	0.5393
33.0714	0.5388
33.1071	0.5384
33.1429	0.5379
33.1786	0.5374
33.2143	0.537
33.25	0.5365
33.2857	0.536
33.3214	0.5356
33.3571	0.5351
33.3929	0.5346
33.4286	0.5342
33.4643	0.5337
33.5	0.5333
33.5357	0.5328
33.5714	0.5323
33.6071	0.5319
33.6429	0.5314
33.6786	0.5309
33.7143	0.5305
33.75	0.53
33.7857	0.5295
33.8214	0.5291
33.8571	0.5286
33.8929	0.5281
33.9286	0.5277
33.9643	0.5272
34	0.5267
34.0357	0.5263
34.0714	0.5258
34.1071	0.5253
34.1429	0.5249
34.1786	0.5244
34.2143	0.5239
34.25	0.5235
34.2857	0.523
34.3214	0.5225
34.3571	0.5221
34.3929	0.5216
34.4286	0.5212
34.4643	0.5207
34.5	0.5202
34.5357	0.5198
34.5714	0.5193
34.6071	0.5188
34.6429	0.5184
34.6786	0.5179
34.7143	0.5174
34.75	0.517
34.7857	0.5165
34.8214	0.5161
34.8571	0.5156
34.8929	0.5151
34.9286	0.5147
34.9643	0.5142
35	0.5138
35.0357	0.5133
35.0714	0.5128
35.1071	0.5124
35.1429	0.5119
35.1786	0.5115
35.2143	0.511
35.25	0.5105
35.2857	0.5101
35.3214	0.5096
35.3571	0.5092
35.3929	0.5087
35.4286	0.5083
35.4643	0.5078
35.5	0.5073
35.5357	0.5069
35.5714	0.5064
35.6071	0.506
35.6429	0.5055
35.6786	0.505
35.7143	0.5046
35.75	0.5041
35.7857	0.5037
35.8214	0.5032
35.8571	0.5028
35.8929	0.5023
35.9286	0.5018
35.9643	0.5014
36	0.5009
36.0357	0.5004
36.0714	0.5
36.1071	0.4995
36.1429	0.4991
36.1786	0.4986
36.2143	0.4982
36.25	0.4977
36.2857	0.4973
36.3214	0.4968
36.3571	0.4964
36.3929	0.4959
36.4286	0.4955
36.4643	0.495
36.5	0.4946
36.5357	0.4941
36.5714	0.4937
36.6071	0.4932
36.6429	0.4928
36.6786	0.4923
36.7143	0.4918
36.75	0.4914
36.7857	0.4909
36.8214	0.4905
36.8571	0.49
36.8929	0.4896
36.9286	0.4891
36.9643	0.4887
37	0.4882
37.0357	0.4877
37.0714	0.4873
37.1071	0.4869
37.1429	0.4864
37.1786	0.4859
37.2143	0.4855
37.25	0.485
37.2857	0.4846
37.3214	0.4842
37.3571	0.4837
37.3929	0.4832
37.4286	0.4828
37.4643	0.4823
37.5	0.4819
37.5357	0.4814
37.5714	0.481
37.6071	0.4805
37.6429	0.4801
37.6786	0.4796
37.7143	0.4792
37.75	0.4787
37.7857	0.4783
37.8214	0.4778
37.8571	0.4774
37.8929	0.4769
37.9286	0.4765
37.9643	0.476
38	0.4755
38.0357	0.4751
38.0714	0.4747
38.1071	0.4742
38.1429	0.4737
38.1786	0.4733
38.2143	0.4729
38.25	0.4724
38.2857	0.472
38.3214	0.4715
38.3571	0.4711
38.3929	0.4706
38.4286	0.4702
38.4643	0.4697
38.5	0.4693
38.5357	0.4688
38.5714	0.4684
38.6071	0.4679
38.6429	0.4675
38.6786	0.467
38.7143	0.4666
38.75	0.4661
38.7857	0.4657
38.8214	0.4652
38.8571	0.4648
38.8929	0.4644
38.9286	0.4639
38.9643	0.4635
39	0.463
39.0357	0.4626
39.0714	0.4621
39.1071	0.4617
39.1429	0.4612
39.1786	0.4608
39.2143	0.4604
39.25	0.4599
39.2857	0.4595
39.3214	0.459
39.3571	0.4586
39.3929	0.4581
39.4286	0.4577
39.4643	0.4572
39.5	0.4568
39.5357	0.4564
39.5714	0.456
39.6071	0.4555
39.6429	0.4551
39.6786	0.4546
39.7143	0.4542
39.75	0.4537
39.7857	0.4533
39.8214	0.4529
39.8571	0.4524
39.8929	0.452
39.9286	0.4515
39.9643	0.4511
40	0.4506
40.0357	0.4502
40.0714	0.4498
40.1071	0.4493
40.1429	0.4489
40.1786	0.4484
40.2143	0.448
40.25	0.4476
40.2857	0.4471
40.3214	0.4467
40.3571	0.4463
40.3929	0.4458
40.4286	0.4454
40.4643	0.4449
40.5	0.4445
40.5357	0.4441
40.5714	0.4436
40.6071	0.4431
40.6429	0.4427
40.6786	0.4423
40.7143	0.4418
40.75	0.4414
40.7857	0.441
40.8214	0.4405
40.8571	0.4401
40.8929	0.4396
40.9286	0.4392
40.9643	0.4388
41	0.4383
41.0357	0.4379
41.0714	0.4375
41.1071	0.437
41.1429	0.4366
41.1786	0.4362
41.2143	0.4358
41.25	0.4353
41.2857	0.4349
41.3214	0.4344
41.3571	0.434
41.3929	0.4336
41.4286	0.4331
41.4643	0.4327
41.5	0.4323
41.5357	0.4318
41.5714	0.4314
41.6071	0.4309
41.6429	0.4305
41.6786	0.4301
41.7143	0.4296
41.75	0.4292
41.7857	0.4288
41.8214	0.4283
41.8571	0.4279
41.8929	0.4275
41.9286	0.427
41.9643	0.4266
42	0.4262
42.0357	0.4257
42.0714	0.4253
42.1071	0.4249
42.1429	0.4244
42.1786	0.424
42.2143	0.4236
42.25	0.4231
42.2857	0.4227
42.3214	0.4223
42.3571	0.4218
42.3929	0.4214
42.4286	0.421
42.4643	0.4205
42.5	0.4201
42.5357	0.4197
42.5714	0.4192
42.6071	0.4188
42.6429	0.4184
42.6786	0.418
42.7143	0.4175
42.75	0.4171
42.7857	0.4167
42.8214	0.4163
42.8571	0.4158
42.8929	0.4154
42.9286	0.415
42.9643	0.4146
43	0.4141
43.0357	0.4137
43.0714	0.4133
43.1071	0.4129
43.1429	0.4124
43.1786	0.412
43.2143	0.4116
43.25	0.4111
43.2857	0.4107
43.3214	0.4103
43.3571	0.4098
43.3929	0.4094
43.4286	0.409
43.4643	0.4086
43.5	0.4081
43.5357	0.4077
43.5714	0.4072
43.6071	0.4068
43.6429	0.4064
43.6786	0.406
43.7143	0.4056
43.75	0.4051
43.7857	0.4047
43.8214	0.4043
43.8571	0.4039
43.8929	0.4034
43.9286	0.403
43.9643	0.4026
44	0.4022
44.0357	0.4017
44.0714	0.4013
44.1071	0.4009
44.1429	0.4005
44.1786	0.4001
44.2143	0.3996
44.25	0.3992
44.2857	0.3988
44.3214	0.3983
44.3571	0.3979
44.3929	0.3974
44.4286	0.397
44.4643	0.3966
44.5	0.3962
44.5357	0.3958
44.5714	0.3953
44.6071	0.3949
44.6429	0.3945
44.6786	0.3941
44.7143	0.3936
44.75	0.3932
44.7857	0.3928
44.8214	0.3923
44.8571	0.3919
44.8929	0.3915
44.9286	0.3911
44.9643	0.3907
45	0.3903
45.0357	0.3899
45.0714	0.3894
45.1071	0.389
45.1429	0.3886
45.1786	0.3881
45.2143	0.3877
45.25	0.3873
45.2857	0.3869
45.3214	0.3865
45.3571	0.386
45.3929	0.3856
45.4286	0.3852
45.4643	0.3848
45.5	0.3844
45.5357	0.3839
45.5714	0.3835
45.6071	0.3831
45.6429	0.3827
45.6786	0.3823
45.7143	0.3818
45.75	0.3814
45.7857	0.381
45.8214	0.3806
45.8571	0.3802
45.8929	0.3797
45.9286	0.3793
45.9643	0.3789
46	0.3785
46.0357	0.3781
46.0714	0.3777
46.1071	0.3773
46.1429	0.3769
46.1786	0.3765
46.2143	0.3761
46.25	0.3756
46.2857	0.3752
46.3214	0.3748
46.3571	0.3744
46.3929	0.374
46.4286	0.3735
46.4643	0.3731
46.5	0.3727
46.5357	0.3723
46.5714	0.3719
46.6071	0.3715
46.6429	0.3711
46.6786	0.3706
46.7143	0.3702
46.75	0.3698
46.7857	0.3694
46.8214	0.369
46.8571	0.3685
46.8929	0.3681
46.9286	0.3677
46.9643	0.3673
47	0.3669
47.0357	0.3665
47.0714	0.3661
47.1071	0.3657
47.1429	0.3652
47.1786	0.3648
47.2143	0.3644
47.25	0.364
47.2857	0.3636
47.3214	0.3632
47.3571	0.3628
47.3929	0.3623
47.4286	0.3619
47.4643	0.3615
47.5	0.3611
47.5357	0.3607
47.5714	0.3603
47.6071	0.3599
47.6429	0.3595
47.6786	0.359
47.7143	0.3586
47.75	0.3582
47.7857	0.3578
47.8214	0.3574
47.8571	0.357
47.8929	0.3566
47.9286	0.3562
47.9643	0.3558
48	0.3553
48.0357	0.3549
48.0714	0.3545
48.1071	0.3541
48.1429	0.3537
48.1786	0.3533
48.2143	0.3529
48.25	0.3525
48.2857	0.3521
48.3214	0.3516
48.3571	0.3512
48.3929	0.3508
48.4286	0.3504
48.4643	0.35
48.5	0.3496
48.5357	0.3492
48.5714	0.3488
48.6071	0.3484
48.6429	0.3479
48.6786	0.3476
48.7143	0.3472
48.75	0.3468
48.7857	0.3463
48.8214	0.3459
48.8571	0.3455
48.8929	0.3451
48.9286	0.3447
48.9643	0.3443
49	0.3439
49.0357	0.3435
49.0714	0.3431
49.1071	0.3427
49.1429	0.3423
49.1786	0.3419
49.2143	0.3415
49.25	0.3411
49.2857	0.3406
49.3214	0.3402
49.3571	0.3398
49.3929	0.3394
49.4286	0.3391
49.4643	0.3387
49.5	0.3383
49.5357	0.3379
49.5714	0.3375
49.6071	0.3371
49.6429	0.3367
49.6786	0.3362
49.7143	0.3358
49.75	0.3354
49.7857	0.335
49.8214	0.3346
49.8571	0.3342
49.8929	0.3338
49.9286	0.3334
49.9643	0.333
50	0.3326
50.0357	0.3322
50.0714	0.3318
50.1071	0.3314
50.1429	0.331
50.1786	0.3306
50.2143	0.3302
50.25	0.3298
50.2857	0.3294
50.3214	0.329
50.3571	0.3286
50.3929	0.3282
50.4286	0.3278
50.4643	0.3274
50.5	0.327
50.5357	0.3266
50.5714	0.3262
50.6071	0.3258
50.6429	0.3254
50.6786	0.325
50.7143	0.3246
50.75	0.3241
50.7857	0.3238
50.8214	0.3234
50.8571	0.323
50.8929	0.3226
50.9286	0.3222
50.9643	0.3218
51	0.3213
51.0357	0.321
51.0714	0.3205
51.1071	0.3202
51.1429	0.3197
51.1786	0.3193
51.2143	0.3189
51.25	0.3185
51.2857	0.3181
51.3214	0.3177
51.3571	0.3173
51.3929	0.3169
51.4286	0.3165
51.4643	0.3162
51.5	0.3158
51.5357	0.3154
51.5714	0.315
51.6071	0.3146
51.6429	0.3141
51.6786	0.3138
51.7143	0.3134
51.75	0.313
51.7857	0.3126
51.8214	0.3122
51.8571	0.3118
51.8929	0.3114
51.9286	0.311
51.9643	0.3106
52	0.3102
52.0357	0.3098
52.0714	0.3094
52.1071	0.309
52.1429	0.3086
52.1786	0.3082
52.2143	0.3078
52.25	0.3074
52.2857	0.307
52.3214	0.3066
52.3571	0.3062
52.3929	0.3058
52.4286	0.3054
52.4643	0.305
52.5	0.3047
52.5357	0.3043
52.5714	0.3039
52.6071	0.3035
52.6429	0.3031
52.6786	0.3027
52.7143	0.3023
52.75	0.3019
52.7857	0.3015
52.8214	0.3011
52.8571	0.3007
52.8929	0.3004
52.9286	0.3
52.9643	0.2996
53	0.2992
53.0357	0.2988
53.0714	0.2984
53.1071	0.298
53.1429	0.2976
53.1786	0.2973
53.2143	0.2969
53.25	0.2965
53.2857	0.2961
53.3214	0.2957
53.3571	0.2953
53.3929	0.2949
53.4286	0.2945
53.4643	0.2941
53.5	0.2937
53.5357	0.2933
53.5714	0.2929
53.6071	0.2926
53.6429	0.2922
53.6786	0.2918
53.7143	0.2914
53.75	0.291
53.7857	0.2906
53.8214	0.2902
53.8571	0.2898
53.8929	0.2894
53.9286	0.289
53.9643	0.2887
54	0.2883
54.0357	0.2879
54.0714	0.2875
54.1071	0.2871
54.1429	0.2867
54.1786	0.2863
54.2143	0.2859
54.25	0.2856
54.2857	0.2852
54.3214	0.2848
54.3571	0.2844
54.3929	0.284
54.4286	0.2836
54.4643	0.2832
54.5	0.2828
54.5357	0.2825
54.5714	0.282
54.6071	0.2817
54.6429	0.2813
54.6786	0.2809
54.7143	0.2805
54.75	0.2801
54.7857	0.2797
54.8214	0.2794
54.8571	0.279
54.8929	0.2787
54.9286	0.2783
54.9643	0.2779
55	0.2775
55.0357	0.2771
55.0714	0.2767
55.1071	0.2763
55.1429	0.276
55.1786	0.2756
55.2143	0.2752
55.25	0.2748
55.2857	0.2744
55.3214	0.274
55.3571	0.2737
55.3929	0.2733
55.4286	0.2729
55.4643	0.2725
55.5	0.2721
55.5357	0.2717
55.5714	0.2714
55.6071	0.271
55.6429	0.2706
55.6786	0.2702
55.7143	0.2698
55.75	0.2694
55.7857	0.2691
55.8214	0.2687
55.8571	0.2683
55.8929	0.2679
55.9286	0.2676
55.9643	0.2672
56	0.2668
56.0357	0.2664
56.0714	0.266
56.1071	0.2657
56.1429	0.2652
56.1786	0.2649
56.2143	0.2645
56.25	0.2641
56.2857	0.2637
56.3214	0.2633
56.3571	0.263
56.3929	0.2626
56.4286	0.2622
56.4643	0.2618
56.5	0.2614
56.5357	0.261
56.5714	0.2607
56.6071	0.2603
56.6429	0.2599
56.6786	0.2596
56.7143	0.2592
56.75	0.2588
56.7857	0.2585
56.8214	0.2581
56.8571	0.2577
56.8929	0.2573
56.9286	0.2569
56.9643	0.2566
57	0.2562
57.0357	0.2558
57.0714	0.2554
57.1071	0.255
57.1429	0.2547
57.1786	0.2543
57.2143	0.2539
57.25	0.2535
57.2857	0.2531
57.3214	0.2528
57.3571	0.2524
57.3929	0.252
57.4286	0.2517
57.4643	0.2513
57.5	0.2509
57.5357	0.2505
57.5714	0.2501
57.6071	0.2498
57.6429	0.2494
57.6786	0.249
57.7143	0.2486
57.75	0.2482
57.7857	0.2479
57.8214	0.2475
57.8571	0.2472
57.8929	0.2468
57.9286	0.2464
57.9643	0.246
58	0.2457
58.0357	0.2453
58.0714	0.2449
58.1071	0.2445
58.1429	0.2442
58.1786	0.2438
58.2143	0.2434
58.25	0.243
58.2857	0.2426
58.3214	0.2423
58.3571	0.2419
58.3929	0.2415
58.4286	0.2411
58.4643	0.2407
58.5	0.2404
58.5357	0.24
58.5714	0.2396
58.6071	0.2392
58.6429	0.2389
58.6786	0.2385
58.7143	0.2381
58.75	0.2378
58.7857	0.2374
58.8214	0.237
58.8571	0.2366
58.8929	0.2363
58.9286	0.2359
58.9643	0.2355
59	0.2351
59.0357	0.2348
59.0714	0.2344
59.1071	0.2341
59.1429	0.2337
59.1786	0.2333
59.2143	0.2329
59.25	0.2326
59.2857	0.2322
59.3214	0.2318
59.3571	0.2314
59.3929	0.2311
59.4286	0.2307
59.4643	0.2303
59.5	0.23
59.5357	0.2296
59.5714	0.2292
59.6071	0.2289
59.6429	0.2285
59.6786	0.2281
59.7143	0.2277
59.75	0.2274
59.7857	0.227
59.8214	0.2266
59.8571	0.2262
59.8929	0.2259
59.9286	0.2255
59.9643	0.2252
60	0.2248
60.0357	0.2244
60.0714	0.224
60.1071	0.2237
60.1429	0.2233
60.1786	0.2229
60.2143	0.2226
60.25	0.2222
60.2857	0.2219
60.3214	0.2215
60.3571	0.2211
60.3929	0.2208
60.4286	0.2204
60.4643	0.22
60.5	0.2197
60.5357	0.2193
60.5714	0.219
60.6071	0.2186
60.6429	0.2182
60.6786	0.2179
60.7143	0.2175
60.75	0.2171
60.7857	0.2168
60.8214	0.2164
60.8571	0.216
60.8929	0.2156
60.9286	0.2153
60.9643	0.2149
61	0.2146
61.0357	0.2142
61.0714	0.2138
61.1071	0.2135
61.1429	0.2131
61.1786	0.2127
61.2143	0.2124
61.25	0.212
61.2857	0.2116
61.3214	0.2112
61.3571	0.2109
61.3929	0.2105
61.4286	0.2102
61.4643	0.2098
61.5	0.2095
61.5357	0.2091
61.5714	0.2087
61.6071	0.2084
61.6429	0.208
61.6786	0.2076
61.7143	0.2073
61.75	0.2069
61.7857	0.2065
61.8214	0.2062
61.8571	0.2058
61.8929	0.2054
61.9286	0.2051
61.9643	0.2047
62	0.2044
62.0357	0.204
62.0714	0.2036
62.1071	0.2033
62.1429	0.2029
62.1786	0.2025
62.2143	0.2021
62.25	0.2018
62.2857	0.2015
62.3214	0.2011
62.3571	0.2007
62.3929	0.2004
62.4286	0.2
62.4643	0.1997
62.5	0.1993
62.5357	0.1989
62.5714	0.1986
62.6071	0.1982
62.6429	0.1979
62.6786	0.1975
62.7143	0.1971
62.75	0.1968
62.7857	0.1964
62.8214	0.1961
62.8571	0.1957
62.8929	0.1953
62.9286	0.195
62.9643	0.1946
63	0.1943
63.0357	0.1939
63.0714	0.1936
63.1071	0.1932
63.1429	0.1928
63.1786	0.1925
63.2143	0.1921
63.25	0.1918
63.2857	0.1914
63.3214	0.191
63.3571	0.1907
63.3929	0.1903
63.4286	0.19
63.4643	0.1896
63.5	0.1893
63.5357	0.1889
63.5714	0.1885
63.6071	0.1882
63.6429	0.1878
63.6786	0.1875
63.7143	0.1871
63.75	0.1867
63.7857	0.1864
63.8214	0.186
63.8571	0.1857
63.8929	0.1853
63.9286	0.185
63.9643	0.1846
64	0.1842
64.0357	0.1839
64.0714	0.1835
64.1071	0.1832
64.1429	0.1828
64.1786	0.1825
64.2143	0.1822
64.25	0.1818
64.2857	0.1814
64.3214	0.1811
64.3571	0.1808
64.3929	0.1804
64.4286	0.18
64.4643	0.1797
64.5	0.1793
64.5357	0.179
64.5714	0.1786
64.6071	0.1783
64.6429	0.1779
64.6786	0.1776
64.7143	0.1772
64.75	0.1768
64.7857	0.1765
64.8214	0.1761
64.8571	0.1758
64.8929	0.1754
64.9286	0.1751
64.9643	0.1747
65	0.1744
65.0357	0.174
65.0714	0.1737
65.1071	0.1733
65.1429	0.173
65.1786	0.1726
65.2143	0.1723
65.25	0.1719
65.2857	0.1716
65.3214	0.1712
65.3571	0.1708
65.3929	0.1705
65.4286	0.1701
65.4643	0.1698
65.5	0.1694
65.5357	0.1691
65.5714	0.1687
65.6071	0.1684
65.6429	0.168
65.6786	0.1677
65.7143	0.1673
65.75	0.167
65.7857	0.1666
65.8214	0.1663
65.8571	0.1659
65.8929	0.1656
65.9286	0.1652
65.9643	0.1648
66	0.1645
66.0357	0.1641
66.0714	0.1638
66.1071	0.1635
66.1429	0.1631
66.1786	0.1628
66.2143	0.1624
66.25	0.162
66.2857	0.1617
66.3214	0.1613
66.3571	0.161
66.3929	0.1606
66.4286	0.1603
66.4643	0.1599
66.5	0.1596
66.5357	0.1593
66.5714	0.1589
66.6071	0.1585
66.6429	0.1582
66.6786	0.1579
66.7143	0.1575
66.75	0.1571
66.7857	0.1568
66.8214	0.1565
66.8571	0.1561
66.8929	0.1558
66.9286	0.1554
66.9643	0.1551
67	0.1547
67.0357	0.1544
67.0714	0.154
67.1071	0.1537
67.1429	0.1533
67.1786	0.153
67.2143	0.1526
67.25	0.1523
67.2857	0.1519
67.3214	0.1516
67.3571	0.1512
67.3929	0.1509
67.4286	0.1506
67.4643	0.1502
67.5	0.1499
67.5357	0.1495
67.5714	0.1491
67.6071	0.1488
67.6429	0.1485
67.6786	0.1481
67.7143	0.1478
67.75	0.1475
67.7857	0.1471
67.8214	0.1467
67.8571	0.1464
67.8929	0.146
67.9286	0.1457
67.9643	0.1454
68	0.145
68.0357	0.1447
68.0714	0.1443
68.1071	0.144
68.1429	0.1436
68.1786	0.1433
68.2143	0.1429
68.25	0.1426
68.2857	0.1423
68.3214	0.142
68.3571	0.1416
68.3929	0.1413
68.4286	0.1409
68.4643	0.1406
68.5	0.1403
68.5357	0.1399
68.5714	0.1396
68.6071	0.1392
68.6429	0.1389
68.6786	0.1385
68.7143	0.1382
68.75	0.1379
68.7857	0.1375
68.8214	0.1371
68.8571	0.1368
68.8929	0.1364
68.9286	0.1361
68.9643	0.1358
69	0.1355
69.0357	0.1351
69.0714	0.1348
69.1071	0.1344
69.1429	0.1341
69.1786	0.1338
69.2143	0.1334
69.25	0.133
69.2857	0.1327
69.3214	0.1324
69.3571	0.132
69.3929	0.1317
69.4286	0.1313
69.4643	0.131
69.5	0.1307
69.5357	0.1303
69.5714	0.13
69.6071	0.1296
69.6429	0.1293
69.6786	0.129
69.7143	0.1286
69.75	0.1283
69.7857	0.1279
69.8214	0.1276
69.8571	0.1272
69.8929	0.1269
69.9286	0.1266
69.9643	0.1262
70	0.1259
70.0357	0.1256
70.0714	0.1252
70.1071	0.1249
70.1429	0.1245
70.1786	0.1242
70.2143	0.1239
70.25	0.1236
70.2857	0.1232
70.3214	0.1229
70.3571	0.1225
70.3929	0.1222
70.4286	0.1218
70.4643	0.1215
70.5	0.1212
70.5357	0.1209
70.5714	0.1205
70.6071	0.1202
70.6429	0.1199
70.6786	0.1195
70.7143	0.1192
70.75	0.1188
70.7857	0.1185
70.8214	0.1182
70.8571	0.1178
70.8929	0.1175
70.9286	0.1171
70.9643	0.1168
71	0.1165
71.0357	0.1161
71.0714	0.1158
71.1071	0.1155
71.1429	0.1152
71.1786	0.1148
71.2143	0.1145
71.25	0.1141
71.2857	0.1138
71.3214	0.1135
71.3571	0.1131
[truncated: 355 more rows]

## Sheet: CH_I=0.005357142857142857
t	U
0	0.0002933
0.0535714	0.1482
0.107143	0.1608
0.160714	0.1699
0.214286	0.1776
0.267857	0.1843
0.321429	0.1906
0.375	0.1963
0.428571	0.2017
0.482143	0.2068
0.535714	0.2117
0.589286	0.2164
0.642857	0.2208
0.696429	0.2251
0.75	0.2292
0.803571	0.2333
0.857143	0.2371
0.910714	0.241
0.964286	0.2447
1.01786	0.2483
1.07143	0.252
1.125	0.2555
1.17857	0.259
1.23214	0.2624
1.28571	0.2657
1.33929	0.269
1.39286	0.2722
1.44643	0.2753
1.5	0.2785
1.55357	0.2815
1.60714	0.2844
1.66071	0.2874
1.71429	0.2903
1.76786	0.2932
1.82143	0.296
1.875	0.2988
1.92857	0.3015
1.98214	0.3042
2.03571	0.3069
2.08929	0.3096
2.14286	0.3122
2.19643	0.3148
2.25	0.3173
2.30357	0.3199
2.35714	0.3224
2.41071	0.3249
2.46429	0.3273
2.51786	0.3297
2.57143	0.3321
2.625	0.3345
2.67857	0.3368
2.73214	0.3391
2.78571	0.3414
2.83929	0.3437
2.89286	0.3459
2.94643	0.3482
3	0.3504
3.05357	0.3526
3.10714	0.3547
3.16071	0.3569
3.21429	0.359
3.26786	0.3612
3.32143	0.3633
3.375	0.3654
3.42857	0.3674
3.48214	0.3695
3.53571	0.3715
3.58929	0.3735
3.64286	0.3756
3.69643	0.3776
3.75	0.3795
3.80357	0.3815
3.85714	0.3834
3.91071	0.3854
3.96429	0.3873
4.01786	0.3892
4.07143	0.3911
4.125	0.393
4.17857	0.3949
4.23214	0.3967
4.28571	0.3986
4.33929	0.4005
4.39286	0.4023
4.44643	0.4041
4.5	0.4059
4.55357	0.4077
4.60714	0.4095
4.66071	0.4113
4.71429	0.413
4.76786	0.4148
4.82143	0.4165
4.875	0.4182
4.92857	0.4199
4.98214	0.4216
5.03571	0.4233
5.08929	0.425
5.14286	0.4267
5.19643	0.4284
5.25	0.43
5.30357	0.4317
5.35714	0.4333
5.41071	0.435
5.46429	0.4366
5.51786	0.4382
5.57143	0.4398
5.625	0.4414
5.67857	0.443
5.73214	0.4446
5.78571	0.4461
5.83929	0.4477
5.89286	0.4493
5.94643	0.4508
6	0.4524
6.05357	0.4539
6.10714	0.4555
6.16071	0.457
6.21429	0.4585
6.26786	0.46
6.32143	0.4615
6.375	0.463
6.42857	0.4645
6.48214	0.466
6.53571	0.4675
6.58929	0.4689
6.64286	0.4704
6.69643	0.4719
6.75	0.4733
6.80357	0.4748
6.85714	0.4762
6.91071	0.4777
6.96429	0.4791
7.01786	0.4805
7.07143	0.4819
7.125	0.4833
7.17857	0.4848
7.23214	0.4861
7.28571	0.4875
7.33929	0.4889
7.39286	0.4903
7.44643	0.4917
7.5	0.493
7.55357	0.4944
7.60714	0.4958
7.66071	0.4971
7.71429	0.4984
7.76786	0.4998
7.82143	0.5011
7.875	0.5025
7.92857	0.5038
7.98214	0.5051
8.03571	0.5065
8.08929	0.5078
8.14286	0.5091
8.19643	0.5104
8.25	0.5117
8.30357	0.513
8.35714	0.5143
8.41071	0.5155
8.46429	0.5168
8.51786	0.5181
8.57143	0.5194
8.625	0.5207
8.67857	0.5219
8.73214	0.5232
8.78571	0.5245
8.83929	0.5257
8.89286	0.527
8.94643	0.5282
9	0.5295
9.05357	0.5307
9.10714	0.5319
9.16071	0.5332
9.21429	0.5344
9.26786	0.5356
9.32143	0.5368
9.375	0.538
9.42857	0.5392
9.48214	0.5404
9.53571	0.5416
9.58929	0.5429
9.64286	0.5441
9.69643	0.5453
9.75	0.5465
9.80357	0.5476
9.85714	0.5488
9.91071	0.55
9.96429	0.5512
10.0179	0.5524
10.0714	0.5535
10.125	0.5547
10.1786	0.5559
10.2321	0.5571
10.2857	0.5582
10.3393	0.5594
10.3929	0.5605
10.4464	0.5617
10.5	0.5628
10.5536	0.564
10.6071	0.5651
10.6607	0.5663
10.7143	0.5674
10.7679	0.5685
10.8214	0.5697
10.875	0.5708
10.9286	0.5719
10.9821	0.573
11.0357	0.5741
11.0893	0.5752
11.1429	0.5763
11.1964	0.5775
11.25	0.5785
11.3036	0.5797
11.3571	0.5808
11.4107	0.5819
11.4643	0.583
11.5179	0.5841
11.5714	0.5852
11.625	0.5863
11.6786	0.5873
11.7321	0.5884
11.7857	0.5895
11.8393	0.5906
11.8929	0.5917
11.9464	0.5928
12	0.5938
12.0536	0.5949
12.1071	0.5959
12.1607	0.597
12.2143	0.5981
12.2679	0.5991
12.3214	0.6002
12.375	0.6013
12.4286	0.6023
12.4821	0.6034
12.5357	0.6044
12.5893	0.6055
12.6429	0.6065
12.6964	0.6076
12.75	0.6086
12.8036	0.6097
12.8571	0.6107
12.9107	0.6118
12.9643	0.6128
13.0179	0.6138
13.0714	0.6148
13.125	0.6158
13.1786	0.6168
13.2321	0.6179
13.2857	0.6189
13.3393	0.6199
13.3929	0.6209
13.4464	0.622
13.5	0.623
13.5536	0.624
13.6071	0.625
13.6607	0.626
13.7143	0.627
13.7679	0.6281
13.8214	0.6291
13.875	0.6301
13.9286	0.6311
13.9821	0.6321
14.0357	0.6331
14.0893	0.6341
14.1429	0.6351
14.1964	0.6361
14.25	0.6371
14.3036	0.6381
14.3571	0.6391
14.4107	0.6401
14.4643	0.6411
14.5179	0.6421
14.5714	0.643
14.625	0.644
14.6786	0.645
14.7321	0.646
14.7857	0.6469
14.8393	0.6479
14.8929	0.6489
14.9464	0.6499
15	0.6509
15.0536	0.6519
15.1071	0.6528
15.1607	0.6537
15.2143	0.6547
15.2679	0.6557
15.3214	0.6566
15.375	0.6576
15.4286	0.6586
15.4821	0.6595
15.5357	0.6605
15.5893	0.6615
15.6429	0.6624
15.6964	0.6634
15.75	0.6643
15.8036	0.6653
15.8571	0.6663
15.9107	0.6672
15.9643	0.6682
16.0179	0.6691
16.0714	0.6701
16.125	0.671
16.1786	0.672
16.2321	0.6729
16.2857	0.6739
16.3393	0.6748
16.3929	0.6757
16.4464	0.6767
16.5	0.6776
16.5536	0.6786
16.6071	0.6795
16.6607	0.6805
16.7143	0.6814
16.7679	0.6823
16.8214	0.6832
16.875	0.6842
16.9286	0.6851
16.9821	0.6861
17.0357	0.687
17.0893	0.6879
17.1429	0.6889
17.1964	0.6898
17.25	0.6907
17.3036	0.6917
17.3571	0.6926
17.4107	0.6935
17.4643	0.6944
17.5179	0.6953
17.5714	0.6962
17.625	0.6972
17.6786	0.6981
17.7321	0.699
17.7857	0.6999
17.8393	0.7009
17.8929	0.7018
17.9464	0.7027
18	0.7036
18.0536	0.7046
18.1071	0.7054
18.1607	0.7063
18.2143	0.7072
18.2679	0.7081
18.3214	0.7091
18.375	0.71
18.4286	0.7109
18.4821	0.7118
18.5357	0.7127
18.5893	0.7136
18.6429	0.7146
18.6964	0.7155
18.75	0.7164
18.8036	0.7173
18.8571	0.7182
18.9107	0.7191
18.9643	0.72
19.0179	0.7209
19.0714	0.7218
19.125	0.7227
19.1786	0.7236
19.2321	0.7245
19.2857	0.7254
19.3393	0.7263
19.3929	0.7272
19.4464	0.7281
19.5	0.729
19.5536	0.7299
19.6071	0.7308
19.6607	0.7317
19.7143	0.7325
19.7679	0.7334
19.8214	0.7343
19.875	0.7352
19.9286	0.7361
19.9821	0.737
20.0357	0.7379
20.0893	0.7388
20.1429	0.7397
20.1964	0.7406
20.25	0.7415
20.3036	0.7424
20.3571	0.7432
20.4107	0.7441
20.4643	0.745
20.5179	0.7459
20.5714	0.7468
20.625	0.7477
20.6786	0.7486
20.7321	0.7495
20.7857	0.7504
20.8393	0.7512
20.8929	0.7521
20.9464	0.753
21	0.7538
21.0536	0.7547
21.1071	0.7556
21.1607	0.7565
21.2143	0.7574
21.2679	0.7583
21.3214	0.7592
21.375	0.7601
21.4286	0.7609
21.4821	0.7618
21.5357	0.7627
21.5893	0.7636
21.6429	0.7645
21.6964	0.7654
21.75	0.7662
21.8036	0.7671
21.8571	0.768
21.9107	0.7689
21.9643	0.7698
22.0179	0.7706
22.0714	0.7715
22.125	0.7724
22.1786	0.7732
22.2321	0.7741
22.2857	0.775
22.3393	0.7759
22.3929	0.7767
22.4464	0.7776
22.5	0.7785
22.5536	0.7794
22.6071	0.7802
22.6607	0.7811
22.7143	0.782
22.7679	0.7829
22.8214	0.7838
22.875	0.7846
22.9286	0.7855
22.9821	0.7864
23.0357	0.7873
23.0893	0.7881
23.1429	0.789
23.1964	0.7899
23.25	0.7908
23.3036	0.7917
23.3571	0.7925
23.4107	0.7934
23.4643	0.7943
23.5179	0.7951
23.5714	0.796
23.625	0.7969
23.6786	0.7978
23.7321	0.7987
23.7857	0.7995
23.8393	0.8004
23.8929	0.8013
23.9464	0.8022
24	0.803
24.0536	0.8039
24.1071	0.8048
24.1607	0.8057
24.2143	0.8065
24.2679	0.8074
24.3214	0.8083
24.375	0.8092
24.4286	0.81
24.4821	0.8109
24.5357	0.8117
24.5893	0.8126
24.6429	0.8134
24.6964	0.8143
24.75	0.8152
24.8036	0.8161
24.8571	0.8169
24.9107	0.8178
24.9643	0.8187
25.0179	0.8196
25.0714	0.8204
25.125	0.8213
25.1786	0.8222
25.2321	0.8231
25.2857	0.8239
25.3393	0.8248
25.3929	0.8256
25.4464	0.8265
25.5	0.8274
25.5536	0.8283
25.6071	0.8291
25.6607	0.83
25.7143	0.8309
25.7679	0.8317
25.8214	0.8326
25.875	0.8335
25.9286	0.8344
25.9821	0.8352
26.0357	0.8361
26.0893	0.837
26.1429	0.8378
26.1964	0.8387
26.25	0.8396
26.3036	0.8405
26.3571	0.8413
26.4107	0.8422
26.4643	0.8431
26.5179	0.844
26.5714	0.8449
26.625	0.8457
26.6786	0.8466
26.7321	0.8475
26.7857	0.8484
26.8393	0.8492
26.8929	0.85
26.9464	0.8509
27	0.8518
27.0536	0.8527
27.1071	0.8535
27.1607	0.8544
27.2143	0.8553
27.2679	0.8561
27.3214	0.857
27.375	0.8579
27.4286	0.8588
27.4821	0.8596
27.5357	0.8605
27.5893	0.8614
27.6429	0.8622
27.6964	0.8631
27.75	0.864
27.8036	0.8649
27.8571	0.8657
27.9107	0.8666
27.9643	0.8675
28.0179	0.8683
28.0714	0.8692
28.125	0.8702
28.1786	0.871
28.2321	0.8719
28.2857	0.8728
28.3393	0.8737
28.3929	0.8745
28.4464	0.8754
28.5	0.8763
28.5536	0.8771
28.6071	0.878
28.6607	0.8789
28.7143	0.8798
28.7679	0.8807
28.8214	0.8815
28.875	0.8824
28.9286	0.8833
28.9821	0.8841
29.0357	0.885
29.0893	0.8859
29.1429	0.8868
29.1964	0.8877
29.25	0.8886
29.3036	0.8894
29.3571	0.8903
29.4107	0.8911
29.4643	0.892
29.5179	0.8929
29.5714	0.8938
29.625	0.8947
29.6786	0.8955
29.7321	0.8964
29.7857	0.8973
29.8393	0.8982
29.8929	0.8991
29.9464	0.8999
30	0.9008
30.0536	0.9017
30.1071	0.9026
30.1607	0.9035
30.2143	0.9044
30.2679	0.9052
30.3214	0.9061
30.375	0.907
30.4286	0.9079
30.4821	0.9087
30.5357	0.9096
30.5893	0.9105
30.6429	0.9113
30.6964	0.9122
30.75	0.9131
30.8036	0.914
30.8571	0.9149
30.9107	0.9158
30.9643	0.9167
31.0179	0.9175
31.0714	0.9184
31.125	0.9193
31.1786	0.9202
31.2321	0.9211
31.2857	0.922
31.3393	0.9228
31.3929	0.9237
31.4464	0.9246
31.5	0.9255
31.5536	0.9264
31.6071	0.9273
31.6607	0.9282
31.7143	0.929
31.7679	0.9299
31.8214	0.9308
31.875	0.9317
31.9286	0.9326
31.9821	0.9334
32.0357	0.9344
32.0893	0.9352
32.1429	0.9361
32.1964	0.937
32.25	0.9379
32.3036	0.9388
32.3571	0.9397
32.4107	0.9406
32.4643	0.9415
32.5179	0.9424
32.5714	0.9432
32.625	0.9442
32.6786	0.945
32.7321	0.9459
32.7857	0.9468
32.8393	0.9477
32.8929	0.9486
32.9464	0.9495
33	0.9504
33.0536	0.9513
33.1071	0.9522
33.1607	0.9531
33.2143	0.954
33.2679	0.9549
33.3214	0.9558
33.375	0.9567
33.4286	0.9576
33.4821	0.9585
33.5357	0.9594
33.5893	0.9603
33.6429	0.9612
33.6964	0.9621
33.75	0.963
33.8036	0.9639
33.8571	0.9648
33.9107	0.9657
33.9643	0.9665
34.0179	0.9675
34.0714	0.9683
34.125	0.9692
34.1786	0.9701
34.2321	0.971
34.2857	0.9719
34.3393	0.9728
34.3929	0.9737
34.4464	0.9746
34.5	0.9755
34.5536	0.9764
34.6071	0.9773
34.6607	0.9782
34.7143	0.9791
34.7679	0.98
34.8214	0.9809
34.875	0.9818
34.9286	0.9827
34.9821	0.9836
35.0357	0.9845
35.0893	0.9855
35.1429	0.9863
35.1964	0.9872
35.25	0.9881
35.3036	0.9891
35.3571	0.99
35.4107	0.9909
35.4643	0.9918
35.5179	0.9927
35.5714	0.9936
35.625	0.9945
35.6786	0.9954
35.7321	0.9963
35.7857	0.9972
35.8393	0.9981
35.8929	0.999
35.9464	1
36	1.001
36.0536	1.002
36.1071	1.003
36.1607	1.004
36.2143	1.004
36.2679	1.005
36.3214	1.006
36.375	1.007
36.4286	1.008
36.4821	1.009
36.5357	1.01
36.5893	1.011
36.6429	1.012
36.6964	1.013
36.75	1.014
36.8036	1.014
36.8571	1.015
36.9107	1.016
36.9643	1.017
37.0179	1.018
37.0714	1.019
37.125	1.02
37.1786	1.021
37.2321	1.022
37.2857	1.023
37.3393	1.024
37.3929	1.024
37.4464	1.025
37.5	1.026
37.5536	1.027
37.6071	1.028
37.6607	1.029
37.7143	1.03
37.7679	1.031
37.8214	1.032
37.875	1.033
37.9286	1.034
37.9821	1.035
38.0357	1.035
38.0893	1.036
38.1429	1.037
38.1964	1.038
38.25	1.039
38.3036	1.04
38.3571	1.041
38.4107	1.042
38.4643	1.043
38.5179	1.044
38.5714	1.045
38.625	1.046
38.6786	1.046
38.7321	1.047
38.7857	1.048
38.8393	1.049
38.8929	1.05
38.9464	1.051
39	1.052
39.0536	1.053
39.1071	1.054
39.1607	1.055
39.2143	1.056
39.2679	1.057
39.3214	1.058
39.375	1.058
39.4286	1.059
39.4821	1.06
39.5357	1.061
39.5893	1.062
39.6429	1.063
39.6964	1.064
39.75	1.065
39.8036	1.066
39.8571	1.067
39.9107	1.068
39.9643	1.069
40.0179	1.07
40.0714	1.07
40.125	1.071
40.1786	1.072
40.2321	1.073
40.2857	1.074
40.3393	1.075
40.3929	1.076
40.4464	1.077
40.5	1.078
40.5536	1.079
40.6071	1.08
40.6607	1.081
40.7143	1.082
40.7679	1.083
40.8214	1.083
40.875	1.084
40.9286	1.085
40.9821	1.086
41.0357	1.087
41.0893	1.088
41.1429	1.089
41.1964	1.09
41.25	1.091
41.3036	1.092
41.3571	1.093
41.4107	1.094
41.4643	1.095
41.5179	1.096
41.5714	1.096
41.625	1.097
41.6786	1.098
41.7321	1.099
41.7857	1.1
41.8393	1.101
41.8929	1.102
41.9464	1.103
42	1.104
42.0536	1.105
42.1071	1.106
42.1607	1.107
42.2143	1.108
42.2679	1.109
42.3214	1.11
42.375	1.111
42.4286	1.112
42.4821	1.112
42.5357	1.113
42.5893	1.114
42.6429	1.115
42.6964	1.116
42.75	1.117
42.8036	1.118
42.8571	1.119
42.9107	1.12
42.9643	1.121
43.0179	1.122
43.0714	1.123
43.125	1.124
43.1786	1.125
43.2321	1.126
43.2857	1.126
43.3393	1.127
43.3929	1.128
43.4464	1.129
43.5	1.13
43.5536	1.131
43.6071	1.132
43.6607	1.133
43.7143	1.134
43.7679	1.135
43.8214	1.136
43.875	1.137
43.9286	1.138
43.9821	1.139
44.0357	1.14
44.0893	1.141
44.1429	1.142
44.1964	1.143
44.25	1.143
44.3036	1.144
44.3571	1.145
44.4107	1.146
44.4643	1.147
44.5179	1.148
44.5714	1.149
44.625	1.15
44.6786	1.151
44.7321	1.152
44.7857	1.153
44.8393	1.154
44.8929	1.155
44.9464	1.156
45	1.157
45.0536	1.158
45.1071	1.159
45.1607	1.16
45.2143	1.161
45.2679	1.162
45.3214	1.162
45.375	1.163
45.4286	1.164
45.4821	1.165
45.5357	1.166
45.5893	1.167
45.6429	1.168
45.6964	1.169
45.75	1.17
45.8036	1.171
45.8571	1.172
45.9107	1.173
45.9643	1.174
46.0179	1.175
46.0714	1.176
46.125	1.177
46.1786	1.178
46.2321	1.179
46.2857	1.18
46.3393	1.181
46.3929	1.181
46.4464	1.182
46.5	1.183
46.5536	1.184
46.6071	1.185
46.6607	1.186
46.7143	1.187
46.7679	1.188
46.8214	1.189
46.875	1.19
46.9286	1.191
46.9821	1.192
47.0357	1.193
47.0893	1.194
47.1429	1.195
47.1964	1.196
47.25	1.197
47.3036	1.198
47.3571	1.199
47.4107	1.2
47.4643	1.201
47.5179	1.202
47.5714	1.203
47.625	1.204
47.6786	1.204
47.7321	1.205
47.7857	1.206
47.8393	1.207
47.8929	1.208
47.9464	1.209
48	1.21
48.0536	1.211
48.1071	1.212
48.1607	1.213
48.2143	1.214
48.2679	1.215
48.3214	1.216
48.375	1.217
48.4286	1.218
48.4821	1.219
48.5357	1.22
48.5893	1.221
48.6429	1.222
48.6964	1.223
48.75	1.224
48.8036	1.225
48.8571	1.226
48.9107	1.227
48.9643	1.228
49.0179	1.229
49.0714	1.229
49.125	1.23
49.1786	1.231
49.2321	1.232
49.2857	1.233
49.3393	1.234
49.3929	1.235
49.4464	1.236
49.5	1.237
49.5536	1.238
49.6071	1.239
49.6607	1.24
49.7143	1.241
49.7679	1.242
49.8214	1.243
49.875	1.244
49.9286	1.245
49.9821	1.246
50.0357	1.247
50.0893	1.248
50.1429	1.249
50.1964	1.25
50.25	1.251
50.3036	1.252
50.3571	1.253
50.4107	1.254
50.4643	1.255
50.5179	1.256
50.5714	1.257
50.625	1.258
50.6786	1.259
50.7321	1.26
50.7857	1.261
50.8393	1.262
50.8929	1.263
50.9464	1.264
51	1.265
51.0536	1.266
51.1071	1.266
51.1607	1.267
51.2143	1.268
51.2679	1.269
51.3214	1.27
51.375	1.271
51.4286	1.272
51.4821	1.273
51.5357	1.274
51.5893	1.275
51.6429	1.276
51.6964	1.277
51.75	1.278
51.8036	1.279
51.8571	1.28
51.9107	1.281
51.9643	1.282
52.0179	1.283
52.0714	1.284
52.125	1.285
52.1786	1.286
52.2321	1.287
52.2857	1.288
52.3393	1.289
52.3929	1.29
52.4464	1.291
52.5	1.292
52.5536	1.293
52.6071	1.294
52.6607	1.295
52.7143	1.296
52.7679	1.297
52.8214	1.298
52.875	1.299
52.9286	1.3
52.9821	1.301
53.0357	1.302
53.0893	1.303
53.1429	1.304
53.1964	1.305
53.25	1.306
53.3036	1.307
53.3571	1.308
53.4107	1.309
53.4643	1.31
53.5179	1.311
53.5714	1.312
53.625	1.313
53.6786	1.314
53.7321	1.315
53.7857	1.316
53.8393	1.317
53.8929	1.318
53.9464	1.319
54	1.32
54.0536	1.321
54.1071	1.321
54.1607	1.322
54.2143	1.323
54.2679	1.324
54.3214	1.325
54.375	1.326
54.4286	1.327
54.4821	1.328
54.5357	1.329
54.5893	1.33
54.6429	1.331
54.6964	1.332
54.75	1.333
54.8036	1.334
54.8571	1.335
54.9107	1.336
54.9643	1.337
55.0179	1.338
55.0714	1.339
55.125	1.34
55.1786	1.341
55.2321	1.342
55.2857	1.343
55.3393	1.344
55.3929	1.345
55.4464	1.346
55.5	1.347
55.5536	1.348
55.6071	1.349
55.6607	1.35
55.7143	1.351
55.7679	1.352
55.8214	1.353
55.875	1.354
55.9286	1.355
55.9821	1.356
56.0357	1.357
56.0893	1.358
56.1429	1.359
56.1964	1.36
56.25	1.361
56.3036	1.362
56.3571	1.363
56.4107	1.364
56.4643	1.365
56.5179	1.366
56.5714	1.367
56.625	1.368
56.6786	1.369
56.7321	1.37
56.7857	1.371
56.8393	1.372
56.8929	1.373
56.9464	1.374
57	1.375
57.0536	1.376
57.1071	1.377
57.1607	1.378
57.2143	1.379
57.2679	1.38
57.3214	1.381
57.375	1.382
57.4286	1.383
57.4821	1.384
57.5357	1.385
57.5893	1.386
57.6429	1.387
57.6964	1.388
57.75	1.389
57.8036	1.39
57.8571	1.391
57.9107	1.392
57.9643	1.393
58.0179	1.394
58.0714	1.395
58.125	1.396
58.1786	1.397
58.2321	1.398
58.2857	1.399
58.3393	1.4
58.3929	1.401
58.4464	1.402
58.5	1.403
58.5536	1.404
58.6071	1.405
58.6607	1.406
58.7143	1.407
58.7679	1.408
58.8214	1.409
58.875	1.41
58.9286	1.411
58.9821	1.412
59.0357	1.413
59.0893	1.414
59.1429	1.415
59.1964	1.416
59.25	1.417
59.3036	1.418
59.3571	1.419
59.4107	1.42
59.4643	1.421
59.5179	1.422
59.5714	1.423
59.625	1.424
59.6786	1.425
59.7321	1.426
59.7857	1.427
59.8393	1.428
59.8929	1.429
59.9464	1.43
60	1.431
60.0536	1.432
60.1071	1.433
60.1607	1.434
60.2143	1.435
60.2679	1.436
60.3214	1.437
60.375	1.438
60.4286	1.439
60.4821	1.44
60.5357	1.441
60.5893	1.442
60.6429	1.443
60.6964	1.444
60.75	1.445
60.8036	1.446
60.8571	1.447
60.9107	1.448
60.9643	1.449
61.0179	1.45
61.0714	1.451
61.125	1.452
61.1786	1.453
61.2321	1.454
61.2857	1.455
61.3393	1.456
61.3929	1.457
61.4464	1.458
61.5	1.459
61.5536	1.46
61.6071	1.461
61.6607	1.462
61.7143	1.463
61.7679	1.464
61.8214	1.465
61.875	1.466
61.9286	1.467
61.9821	1.468
62.0357	1.469
62.0893	1.47
62.1429	1.471
62.1964	1.472
62.25	1.473
62.3036	1.474
62.3571	1.475
62.4107	1.476
62.4643	1.477
62.5179	1.478
62.5714	1.479
62.625	1.48
62.6786	1.481
62.7321	1.482
62.7857	1.483
62.8393	1.484
62.8929	1.485
62.9464	1.486
63	1.487
63.0536	1.488
63.1071	1.489
63.1607	1.49
63.2143	1.491
63.2679	1.492
63.3214	1.493
63.375	1.494
63.4286	1.495
63.4821	1.496
63.5357	1.497
63.5893	1.498
63.6429	1.499
63.6964	1.5
63.75	1.501
63.8036	1.502
63.8571	1.503
63.9107	1.504
63.9643	1.505
64.0179	1.506
64.0714	1.507
64.125	1.508
64.1786	1.509
64.2321	1.51
64.2857	1.511
64.3393	1.512
64.3929	1.513
64.4464	1.514
64.5	1.515
64.5536	1.516
64.6071	1.517
64.6607	1.518
64.7143	1.519
64.7679	1.52
64.8214	1.521
64.875	1.522
64.9286	1.523
64.9821	1.524
65.0357	1.525
65.0893	1.526
65.1429	1.527
65.1964	1.528
65.25	1.529
65.3036	1.53
65.3571	1.531
65.4107	1.532
65.4643	1.533
65.5179	1.534
65.5714	1.535
65.625	1.536
65.6786	1.537
65.7321	1.538
65.7857	1.539
65.8393	1.54
65.8929	1.541
65.9464	1.542
66	1.543
66.0536	1.544
66.1071	1.545
66.1607	1.546
66.2143	1.547
66.2679	1.548
66.3214	1.549
66.375	1.55
66.4286	1.551
66.4821	1.552
66.5357	1.553
66.5893	1.554
66.6429	1.555
66.6964	1.556
66.75	1.556
66.8036	1.557
66.8571	1.558
66.9107	1.559
66.9643	1.56
67.0179	1.561
67.0714	1.562
67.125	1.563
67.1786	1.564
67.2321	1.565
67.2857	1.566
67.3393	1.567
67.3929	1.568
67.4464	1.569
67.5	1.57
67.5536	1.571
67.6071	1.572
67.6607	1.573
67.7143	1.574
67.7679	1.575
67.8214	1.576
67.875	1.577
67.9286	1.578
67.9821	1.579
68.0357	1.579
68.0893	1.58
68.1429	1.581
68.1964	1.582
68.25	1.583
68.3036	1.584
68.3571	1.585
68.4107	1.586
68.4643	1.587
68.5179	1.588
68.5714	1.589
68.625	1.59
68.6786	1.591
68.7321	1.592
68.7857	1.593
68.8393	1.594
68.8929	1.595
68.9464	1.595
69	1.596
69.0536	1.597
69.1071	1.598
69.1607	1.599

## Sheet: DC_I=0.005357142857142857
t	U
0	1.6
0.0535714	1.434
0.107143	1.411
0.160714	1.393
0.214286	1.379
0.267857	1.365
0.321429	1.353
0.375	1.342
0.428571	1.331
0.482143	1.321
0.535714	1.312
0.589286	1.303
0.642857	1.294
0.696429	1.286
0.75	1.278
0.803571	1.27
0.857143	1.262
0.910714	1.255
0.964286	1.248
1.01786	1.241
1.07143	1.234
1.125	1.227
1.17857	1.221
1.23214	1.214
1.28571	1.208
1.33929	1.202
1.39286	1.195
1.44643	1.189
1.5	1.184
1.55357	1.178
1.60714	1.172
1.66071	1.167
1.71429	1.161
1.76786	1.156
1.82143	1.151
1.875	1.146
1.92857	1.141
1.98214	1.136
2.03571	1.131
2.08929	1.126
2.14286	1.121
2.19643	1.116
2.25	1.112
2.30357	1.107
2.35714	1.103
2.41071	1.098
2.46429	1.094
2.51786	1.089
2.57143	1.085
2.625	1.081
2.67857	1.077
2.73214	1.073
2.78571	1.069
2.83929	1.065
2.89286	1.061
2.94643	1.057
3	1.053
3.05357	1.049
3.10714	1.045
3.16071	1.041
3.21429	1.038
3.26786	1.034
3.32143	1.03
3.375	1.027
3.42857	1.023
3.48214	1.02
3.53571	1.016
3.58929	1.013
3.64286	1.009
3.69643	1.006
3.75	1.003
3.80357	0.9994
3.85714	0.9961
3.91071	0.9928
3.96429	0.9896
4.01786	0.9864
4.07143	0.9832
4.125	0.9801
4.17857	0.977
4.23214	0.9739
4.28571	0.9709
4.33929	0.9679
4.39286	0.9649
4.44643	0.9619
4.5	0.959
4.55357	0.9561
4.60714	0.9532
4.66071	0.9503
4.71429	0.9474
4.76786	0.9446
4.82143	0.9418
4.875	0.939
4.92857	0.9363
4.98214	0.9335
5.03571	0.9308
5.08929	0.9282
5.14286	0.9255
5.19643	0.9229
5.25	0.9202
5.30357	0.9176
5.35714	0.9151
5.41071	0.9125
5.46429	0.9099
5.51786	0.9075
5.57143	0.905
5.625	0.9025
5.67857	0.9
5.73214	0.8976
5.78571	0.8951
5.83929	0.8927
5.89286	0.8903
5.94643	0.888
6	0.8856
6.05357	0.8833
6.10714	0.881
6.16071	0.8786
6.21429	0.8763
6.26786	0.8741
6.32143	0.8718
6.375	0.8695
6.42857	0.8673
6.48214	0.8651
6.53571	0.8629
6.58929	0.8607
6.64286	0.8585
6.69643	0.8564
6.75	0.8542
6.80357	0.8521
6.85714	0.85
6.91071	0.848
6.96429	0.8459
7.01786	0.8438
7.07143	0.8417
7.125	0.8397
7.17857	0.8377
7.23214	0.8356
7.28571	0.8336
7.33929	0.8317
7.39286	0.8296
7.44643	0.8277
7.5	0.8257
7.55357	0.8238
7.60714	0.8219
7.66071	0.82
7.71429	0.8181
7.76786	0.8161
7.82143	0.8143
7.875	0.8124
7.92857	0.8106
7.98214	0.8088
8.03571	0.8069
8.08929	0.8051
8.14286	0.8033
8.19643	0.8015
8.25	0.7997
8.30357	0.7979
8.35714	0.7961
8.41071	0.7944
8.46429	0.7926
8.51786	0.7909
8.57143	0.7891
8.625	0.7874
8.67857	0.7857
8.73214	0.784
8.78571	0.7823
8.83929	0.7806
8.89286	0.7789
8.94643	0.7773
9	0.7756
9.05357	0.774
9.10714	0.7724
9.16071	0.7708
9.21429	0.7692
9.26786	0.7676
9.32143	0.7659
9.375	0.7644
9.42857	0.7628
9.48214	0.7612
9.53571	0.7596
9.58929	0.7581
9.64286	0.7565
9.69643	0.755
9.75	0.7534
9.80357	0.7519
9.85714	0.7505
9.91071	0.749
9.96429	0.7475
10.0179	0.746
10.0714	0.7445
10.125	0.743
10.1786	0.7415
10.2321	0.7401
10.2857	0.7386
10.3393	0.7372
10.3929	0.7357
10.4464	0.7343
10.5	0.7329
10.5536	0.7315
10.6071	0.7301
10.6607	0.7287
10.7143	0.7273
10.7679	0.7259
10.8214	0.7245
10.875	0.7232
10.9286	0.7218
10.9821	0.7204
11.0357	0.719
11.0893	0.7177
11.1429	0.7164
11.1964	0.7151
11.25	0.7137
11.3036	0.7124
11.3571	0.711
11.4107	0.7097
11.4643	0.7084
11.5179	0.7071
11.5714	0.7058
11.625	0.7046
11.6786	0.7033
11.7321	0.702
11.7857	0.7007
11.8393	0.6995
11.8929	0.6982
11.9464	0.697
12	0.6957
12.0536	0.6945
12.1071	0.6932
12.1607	0.692
12.2143	0.6908
12.2679	0.6896
12.3214	0.6884
12.375	0.6872
12.4286	0.686
12.4821	0.6848
12.5357	0.6836
12.5893	0.6824
12.6429	0.6812
12.6964	0.68
12.75	0.6788
12.8036	0.6777
12.8571	0.6765
12.9107	0.6753
12.9643	0.6741
13.0179	0.673
13.0714	0.6719
13.125	0.6707
13.1786	0.6696
13.2321	0.6685
13.2857	0.6673
13.3393	0.6662
13.3929	0.6651
13.4464	0.6639
13.5	0.6628
13.5536	0.6617
13.6071	0.6606
13.6607	0.6595
13.7143	0.6584
13.7679	0.6573
13.8214	0.6563
13.875	0.6552
13.9286	0.6541
13.9821	0.653
14.0357	0.652
14.0893	0.6509
14.1429	0.6499
14.1964	0.6488
14.25	0.6477
14.3036	0.6467
14.3571	0.6456
14.4107	0.6446
14.4643	0.6436
14.5179	0.6425
14.5714	0.6415
14.625	0.6405
14.6786	0.6394
14.7321	0.6384
14.7857	0.6374
14.8393	0.6363
14.8929	0.6353
14.9464	0.6343
15	0.6333
15.0536	0.6323
15.1071	0.6313
15.1607	0.6303
15.2143	0.6293
15.2679	0.6283
15.3214	0.6273
15.375	0.6263
15.4286	0.6253
15.4821	0.6243
15.5357	0.6233
15.5893	0.6224
15.6429	0.6214
15.6964	0.6204
15.75	0.6195
15.8036	0.6185
15.8571	0.6175
15.9107	0.6166
15.9643	0.6156
16.0179	0.6147
16.0714	0.6138
16.125	0.6128
16.1786	0.6119
16.2321	0.611
16.2857	0.61
16.3393	0.6091
16.3929	0.6081
16.4464	0.6072
16.5	0.6063
16.5536	0.6054
16.6071	0.6044
16.6607	0.6035
16.7143	0.6026
16.7679	0.6017
16.8214	0.6008
16.875	0.5998
16.9286	0.5989
16.9821	0.598
17.0357	0.5971
17.0893	0.5962
17.1429	0.5953
17.1964	0.5944
17.25	0.5935
17.3036	0.5927
17.3571	0.5918
17.4107	0.5909
17.4643	0.59
17.5179	0.5891
17.5714	0.5882
17.625	0.5873
17.6786	0.5864
17.7321	0.5856
17.7857	0.5847
17.8393	0.5838
17.8929	0.5829
17.9464	0.582
18	0.5812
18.0536	0.5803
18.1071	0.5795
18.1607	0.5786
18.2143	0.5777
18.2679	0.5769
18.3214	0.576
18.375	0.5752
18.4286	0.5743
18.4821	0.5735
18.5357	0.5727
18.5893	0.5718
18.6429	0.571
18.6964	0.5701
18.75	0.5693
18.8036	0.5684
18.8571	0.5676
18.9107	0.5667
18.9643	0.5659
19.0179	0.5651
19.0714	0.5642
19.125	0.5634
19.1786	0.5626
19.2321	0.5617
19.2857	0.5609
19.3393	0.5601
19.3929	0.5593
19.4464	0.5585
19.5	0.5576
19.5536	0.5568
19.6071	0.556
19.6607	0.5551
19.7143	0.5543
19.7679	0.5535
19.8214	0.5526
19.875	0.5518
19.9286	0.551
19.9821	0.5502
20.0357	0.5494
20.0893	0.5486
20.1429	0.5478
20.1964	0.547
20.25	0.5462
20.3036	0.5454
20.3571	0.5446
20.4107	0.5438
20.4643	0.543
20.5179	0.5422
20.5714	0.5414
20.625	0.5406
20.6786	0.5398
20.7321	0.539
20.7857	0.5382
20.8393	0.5374
20.8929	0.5366
20.9464	0.5358
21	0.5351
21.0536	0.5343
21.1071	0.5336
21.1607	0.5328
21.2143	0.532
21.2679	0.5312
21.3214	0.5304
21.375	0.5296
21.4286	0.5288
21.4821	0.5281
21.5357	0.5273
21.5893	0.5265
21.6429	0.5257
21.6964	0.525
21.75	0.5242
21.8036	0.5234
21.8571	0.5226
21.9107	0.5219
21.9643	0.5211
22.0179	0.5203
22.0714	0.5196
22.125	0.5188
22.1786	0.518
22.2321	0.5173
22.2857	0.5165
22.3393	0.5157
22.3929	0.515
22.4464	0.5142
22.5	0.5134
22.5536	0.5127
22.6071	0.5119
22.6607	0.5111
22.7143	0.5104
22.7679	0.5096
22.8214	0.5089
22.875	0.5081
22.9286	0.5074
22.9821	0.5066
23.0357	0.5059
23.0893	0.5051
23.1429	0.5044
23.1964	0.5036
23.25	0.5029
23.3036	0.5021
23.3571	0.5014
23.4107	0.5006
23.4643	0.4999
23.5179	0.4991
23.5714	0.4984
23.625	0.4977
23.6786	0.4969
23.7321	0.4962
23.7857	0.4954
23.8393	0.4947
23.8929	0.494
23.9464	0.4932
24	0.4925
24.0536	0.4918
24.1071	0.491
24.1607	0.4903
24.2143	0.4895
24.2679	0.4888
24.3214	0.4881
24.375	0.4873
24.4286	0.4866
24.4821	0.4858
24.5357	0.4851
24.5893	0.4844
24.6429	0.4837
24.6964	0.4829
24.75	0.4822
24.8036	0.4815
24.8571	0.4807
24.9107	0.48
24.9643	0.4793
25.0179	0.4786
25.0714	0.4778
25.125	0.4771
25.1786	0.4763
25.2321	0.4756
25.2857	0.4749
25.3393	0.4742
25.3929	0.4734
25.4464	0.4727
25.5	0.472
25.5536	0.4713
25.6071	0.4705
25.6607	0.4698
25.7143	0.4691
25.7679	0.4684
25.8214	0.4677
25.875	0.4669
25.9286	0.4662
25.9821	0.4655
26.0357	0.4648
26.0893	0.4641
26.1429	0.4634
26.1964	0.4626
26.25	0.4619
26.3036	0.4612
26.3571	0.4605
26.4107	0.4598
26.4643	0.4591
26.5179	0.4584
26.5714	0.4576
26.625	0.457
26.6786	0.4563
26.7321	0.4555
26.7857	0.4549
26.8393	0.4541
26.8929	0.4534
26.9464	0.4527
27	0.452
27.0536	0.4513
27.1071	0.4506
27.1607	0.4499
27.2143	0.4492
27.2679	0.4485
27.3214	0.4478
27.375	0.447
27.4286	0.4463
27.4821	0.4456
27.5357	0.4449
27.5893	0.4442
27.6429	0.4435
27.6964	0.4428
27.75	0.4421
27.8036	0.4414
27.8571	0.4407
27.9107	0.44
27.9643	0.4393
28.0179	0.4386
28.0714	0.4379
28.125	0.4372
28.1786	0.4365
28.2321	0.4359
28.2857	0.4351
28.3393	0.4344
28.3929	0.4338
28.4464	0.433
28.5	0.4323
28.5536	0.4316
28.6071	0.4309
28.6607	0.4303
28.7143	0.4296
28.7679	0.4289
28.8214	0.4281
28.875	0.4275
28.9286	0.4268
28.9821	0.4261
29.0357	0.4254
29.0893	0.4247
29.1429	0.424
29.1964	0.4233
29.25	0.4226
29.3036	0.4219
29.3571	0.4212
29.4107	0.4206
29.4643	0.4198
29.5179	0.4192
29.5714	0.4185
29.625	0.4178
29.6786	0.4171
29.7321	0.4165
29.7857	0.4158
29.8393	0.4151
29.8929	0.4144
29.9464	0.4137
30	0.413
30.0536	0.4123
30.1071	0.4117
30.1607	0.411
30.2143	0.4103
30.2679	0.4096
30.3214	0.4089
30.375	0.4082
30.4286	0.4075
30.4821	0.4069
30.5357	0.4062
30.5893	0.4055
30.6429	0.4048
30.6964	0.4041
30.75	0.4035
30.8036	0.4028
30.8571	0.4021
30.9107	0.4014
30.9643	0.4008
31.0179	0.4001
31.0714	0.3994
31.125	0.3987
31.1786	0.398
31.2321	0.3973
31.2857	0.3966
31.3393	0.396
31.3929	0.3953
31.4464	0.3946
31.5	0.3939
31.5536	0.3932
31.6071	0.3925
31.6607	0.3919
31.7143	0.3912
31.7679	0.3906
31.8214	0.3899
31.875	0.3892
31.9286	0.3885
31.9821	0.3878
32.0357	0.3872
32.0893	0.3865
32.1429	0.3858
32.1964	0.3852
32.25	0.3845
32.3036	0.3838
32.3571	0.3831
32.4107	0.3825
32.4643	0.3818
32.5179	0.3811
32.5714	0.3804
32.625	0.3798
32.6786	0.3791
32.7321	0.3785
32.7857	0.3778
32.8393	0.3772
32.8929	0.3765
32.9464	0.3758
33	0.3751
33.0536	0.3745
33.1071	0.3738
33.1607	0.3732
33.2143	0.3725
33.2679	0.3718
33.3214	0.3711
33.375	0.3705
33.4286	0.3698
33.4821	0.3692
33.5357	0.3685
33.5893	0.3678
33.6429	0.3671
33.6964	0.3665
33.75	0.3658
33.8036	0.3652
33.8571	0.3645
33.9107	0.3638
33.9643	0.3632
34.0179	0.3625
34.0714	0.3618
34.125	0.3612
34.1786	0.3605
34.2321	0.3599
34.2857	0.3592
34.3393	0.3585
34.3929	0.3578
34.4464	0.3572
34.5	0.3566
34.5536	0.3559
34.6071	0.3552
34.6607	0.3546
34.7143	0.3539
34.7679	0.3533
34.8214	0.3526
34.875	0.352
34.9286	0.3513
34.9821	0.3506
35.0357	0.35
35.0893	0.3493
35.1429	0.3486
35.1964	0.348
35.25	0.3474
35.3036	0.3467
35.3571	0.346
35.4107	0.3454
35.4643	0.3447
35.5179	0.3441
35.5714	0.3434
35.625	0.3428
35.6786	0.3421
35.7321	0.3415
35.7857	0.3408
35.8393	0.3402
35.8929	0.3395
35.9464	0.3389
36	0.3382
36.0536	0.3376
36.1071	0.337
36.1607	0.3363
36.2143	0.3357
36.2679	0.335
36.3214	0.3344
36.375	0.3337
36.4286	0.333
36.4821	0.3324
36.5357	0.3317
36.5893	0.3311
36.6429	0.3305
36.6964	0.3298
36.75	0.3292
36.8036	0.3285
36.8571	0.3279
36.9107	0.3273
36.9643	0.3266
37.0179	0.3259
37.0714	0.3253
37.125	0.3246
37.1786	0.324
37.2321	0.3234
37.2857	0.3227
37.3393	0.3221
37.3929	0.3214
37.4464	0.3208
37.5	0.3201
37.5536	0.3195
37.6071	0.3188
37.6607	0.3182
37.7143	0.3175
37.7679	0.3169
37.8214	0.3162
37.875	0.3156
37.9286	0.3149
37.9821	0.3143
38.0357	0.3136
38.0893	0.313
38.1429	0.3124
38.1964	0.3117
38.25	0.3111
38.3036	0.3105
38.3571	0.3098
38.4107	0.3092
38.4643	0.3085
38.5179	0.3079
38.5714	0.3073
38.625	0.3067
38.6786	0.306
38.7321	0.3054
38.7857	0.3047
38.8393	0.3041
38.8929	0.3034
38.9464	0.3028
39	0.3022
39.0536	0.3016
39.1071	0.3009
39.1607	0.3003
39.2143	0.2996
39.2679	0.299
39.3214	0.2984
39.375	0.2978
39.4286	0.2972
39.4821	0.2965
39.5357	0.2959
39.5893	0.2953
39.6429	0.2946
39.6964	0.294
39.75	0.2934
39.8036	0.2928
39.8571	0.2921
39.9107	0.2915
39.9643	0.2908
40.0179	0.2902
40.0714	0.2896
40.125	0.2889
40.1786	0.2883
40.2321	0.2877
40.2857	0.2871
40.3393	0.2864
40.3929	0.2858
40.4464	0.2852
40.5	0.2845
40.5536	0.2839
40.6071	0.2833
40.6607	0.2827
40.7143	0.282
40.7679	0.2814
40.8214	0.2807
40.875	0.2801
40.9286	0.2795
40.9821	0.2789
41.0357	0.2783
41.0893	0.2777
41.1429	0.2771
41.1964	0.2765
41.25	0.2758
41.3036	0.2752
41.3571	0.2746
41.4107	0.274
41.4643	0.2733
41.5179	0.2727
41.5714	0.2721
41.625	0.2715
41.6786	0.2709
41.7321	0.2702
41.7857	0.2696
41.8393	0.269
41.8929	0.2684
41.9464	0.2677
42	0.2671
42.0536	0.2665
42.1071	0.2659
42.1607	0.2653
42.2143	0.2646
42.2679	0.264
42.3214	0.2634
42.375	0.2628
42.4286	0.2621
42.4821	0.2615
42.5357	0.2609
42.5893	0.2603
42.6429	0.2597
42.6964	0.2591
42.75	0.2585
42.8036	0.2579
42.8571	0.2573
42.9107	0.2566
42.9643	0.256
43.0179	0.2554
43.0714	0.2548
43.125	0.2542
43.1786	0.2536
43.2321	0.253
43.2857	0.2523
43.3393	0.2517
43.3929	0.2511
43.4464	0.2505
43.5	0.2499
43.5536	0.2493
43.6071	0.2486
43.6607	0.248
43.7143	0.2474
43.7679	0.2468
43.8214	0.2462
43.875	0.2456
43.9286	0.245
43.9821	0.2444
44.0357	0.2438
44.0893	0.2431
44.1429	0.2425
44.1964	0.2419
44.25	0.2413
44.3036	0.2407
44.3571	0.2401
44.4107	0.2395
44.4643	0.2388
44.5179	0.2382
44.5714	0.2376
44.625	0.237
44.6786	0.2364
44.7321	0.2358
44.7857	0.2352
44.8393	0.2346
44.8929	0.234
44.9464	0.2334
45	0.2328
45.0536	0.2322
45.1071	0.2316
45.1607	0.231
45.2143	0.2303
45.2679	0.2297
45.3214	0.2291
45.375	0.2285
45.4286	0.2279
45.4821	0.2273
45.5357	0.2267
45.5893	0.2261
45.6429	0.2255
45.6964	0.2249
45.75	0.2243
45.8036	0.2237
45.8571	0.2231
45.9107	0.2225
45.9643	0.2219
46.0179	0.2213
46.0714	0.2207
46.125	0.2201
46.1786	0.2195
46.2321	0.2189
46.2857	0.2184
46.3393	0.2177
46.3929	0.2172
46.4464	0.2165
46.5	0.216
46.5536	0.2153
46.6071	0.2148
46.6607	0.2141
46.7143	0.2136
46.7679	0.213
46.8214	0.2124
46.875	0.2117
46.9286	0.2111
46.9821	0.2106
47.0357	0.21
47.0893	0.2094
47.1429	0.2088
47.1964	0.2082
47.25	0.2076
47.3036	0.207
47.3571	0.2064
47.4107	0.2058
47.4643	0.2052
47.5179	0.2046
47.5714	0.204
47.625	0.2034
47.6786	0.2028
47.7321	0.2022
47.7857	0.2016
47.8393	0.201
47.8929	0.2004
47.9464	0.1998
48	0.1993
48.0536	0.1987
48.1071	0.1981
48.1607	0.1975
48.2143	0.1969
48.2679	0.1963
48.3214	0.1957
48.375	0.1951
48.4286	0.1945
48.4821	0.1939
48.5357	0.1933
48.5893	0.1928
48.6429	0.1922
48.6964	0.1916
48.75	0.191
48.8036	0.1904
48.8571	0.1898
48.9107	0.1892
48.9643	0.1886
49.0179	0.188
49.0714	0.1874
49.125	0.1869
49.1786	0.1862
49.2321	0.1857
49.2857	0.1851
49.3393	0.1845
49.3929	0.1839
49.4464	0.1833
49.5	0.1828
49.5536	0.1822
49.6071	0.1816
49.6607	0.1811
49.7143	0.1805
49.7679	0.1799
49.8214	0.1793
49.875	0.1787
49.9286	0.1781
49.9821	0.1775
50.0357	0.177
50.0893	0.1764
50.1429	0.1758
50.1964	0.1752
50.25	0.1746
50.3036	0.174
50.3571	0.1735
50.4107	0.1729
50.4643	0.1723
50.5179	0.1717
50.5714	0.1711
50.625	0.1705
50.6786	0.17
50.7321	0.1694
50.7857	0.1688
50.8393	0.1682
50.8929	0.1677
50.9464	0.1671
51	0.1665
51.0536	0.1659
51.1071	0.1653
51.1607	0.1648
51.2143	0.1642
51.2679	0.1636
51.3214	0.163
51.375	0.1624
51.4286	0.1618
51.4821	0.1613
51.5357	0.1607
51.5893	0.1601
51.6429	0.1595
51.6964	0.159
51.75	0.1584
51.8036	0.1578
51.8571	0.1572
51.9107	0.1566
51.9643	0.1561
52.0179	0.1555
52.0714	0.1549
52.125	0.1543
52.1786	0.1538
52.2321	0.1532
52.2857	0.1526
52.3393	0.152
52.3929	0.1515
52.4464	0.1509
52.5	0.1503
52.5536	0.1497
52.6071	0.1492
52.6607	0.1486
52.7143	0.148
52.7679	0.1475
52.8214	0.1469
52.875	0.1463
52.9286	0.1458
52.9821	0.1452
53.0357	0.1446
53.0893	0.144
53.1429	0.1435
53.1964	0.1429
53.25	0.1424
53.3036	0.1418
53.3571	0.1412
53.4107	0.1407
53.4643	0.1402
53.5179	0.1395
53.5714	0.139
53.625	0.1384
53.6786	0.1378
53.7321	0.1373
53.7857	0.1367
53.8393	0.1361
53.8929	0.1355
53.9464	0.135
54	0.1345
54.0536	0.1339
54.1071	0.1333
54.1607	0.1327
54.2143	0.1322
54.2679	0.1316
54.3214	0.131
54.375	0.1305
54.4286	0.1299
54.4821	0.1293
54.5357	0.1288
54.5893	0.1282
54.6429	0.1276
54.6964	0.1271
54.75	0.1265
54.8036	0.1259
54.8571	0.1254
54.9107	0.1248
54.9643	0.1243
55.0179	0.1237
55.0714	0.1232
55.125	0.1226
55.1786	0.122
55.2321	0.1215
55.2857	0.1209
55.3393	0.1204
55.3929	0.1198
55.4464	0.1192
55.5	0.1187
55.5536	0.1181
55.6071	0.1175
55.6607	0.117
55.7143	0.1164
55.7679	0.1159
55.8214	0.1153
55.875	0.1148
55.9286	0.1142
55.9821	0.1136
56.0357	0.1131
56.0893	0.1125
56.1429	0.112
56.1964	0.1114
56.25	0.1109
56.3036	0.1103
56.3571	0.1097
56.4107	0.1092
56.4643	0.1086
56.5179	0.1081
56.5714	0.1075
56.625	0.1069
56.6786	0.1064
56.7321	0.1058
56.7857	0.1053
56.8393	0.1047
56.8929	0.1042
56.9464	0.1037
57	0.1031
57.0536	0.1026
57.1071	0.102
57.1607	0.1015
57.2143	0.1009
57.2679	0.1004
57.3214	0.09982
57.375	0.09927
57.4286	0.09871
57.4821	0.09814
57.5357	0.09757
57.5893	0.09704
57.6429	0.09651
57.6964	0.09595
57.75	0.09538
57.8036	0.09482
57.8571	0.09429
57.9107	0.09375
57.9643	0.09319
58.0179	0.09263
58.0714	0.09207
58.125	0.09154
58.1786	0.091
58.2321	0.09047
58.2857	0.0899
58.3393	0.08938
58.3929	0.08883
58.4464	0.08826
58.5	0.08771
58.5536	0.08716
58.6071	0.08663
58.6607	0.08606
58.7143	0.08553
58.7679	0.08498
58.8214	0.08444
58.875	0.08388
58.9286	0.08332
58.9821	0.08275
59.0357	0.08218
59.0893	0.08163
59.1429	0.0811
59.1964	0.08059
59.25	0.08003
59.3036	0.07947
59.3571	0.07893
59.4107	0.07839
59.4643	0.07787
59.5179	0.07734
59.5714	0.07678
59.625	0.07624
59.6786	0.07568
59.7321	0.07516
59.7857	0.07464
59.8393	0.07407
59.8929	0.07351
59.9464	0.07296
60	0.07243
60.0536	0.07191
60.1071	0.07135
60.1607	0.07083
60.2143	0.07027
60.2679	0.06973
60.3214	0.06919
60.375	0.06865
60.4286	0.06812
60.4821	0.06757
60.5357	0.06703
60.5893	0.06652
60.6429	0.06596
60.6964	0.06544
60.75	0.06489
60.8036	0.06435
60.8571	0.06382
60.9107	0.0633
60.9643	0.06276
61.0179	0.06225
61.0714	0.06171
61.125	0.06116
61.1786	0.06062
61.2321	0.06012
61.2857	0.05957
61.3393	0.05904
61.3929	0.05848
61.4464	0.05794
61.5	0.05741
61.5536	0.05688
61.6071	0.05635
61.6607	0.05581
61.7143	0.05526
61.7679	0.05473
61.8214	0.0542
61.875	0.05367
61.9286	0.05313
61.9821	0.05261
62.0357	0.05207
62.0893	0.05154
62.1429	0.05101
62.1964	0.0505
62.25	0.04993
62.3036	0.0494
62.3571	0.04889
62.4107	0.04834
62.4643	0.04782
62.5179	0.04728
62.5714	0.04675
62.625	0.04621
62.6786	0.04567
62.7321	0.04516
62.7857	0.04463
62.8393	0.0441
62.8929	0.04356
62.9464	0.04306
63	0.04253
63.0536	0.04199
63.1071	0.04145
63.1607	0.04095
63.2143	0.04043
63.2679	0.03989
63.3214	0.03937
63.375	0.03883
63.4286	0.03831
63.4821	0.03779
63.5357	0.03726
63.5893	0.03672
63.6429	0.03619
63.6964	0.03567
63.75	0.03515
63.8036	0.03462
63.8571	0.03408
63.9107	0.03355
63.9643	0.03303
64.0179	0.0325
64.0714	0.03198
64.125	0.03146
64.1786	0.03093
64.2321	0.03042
64.2857	0.02989
64.3393	0.02937
64.3929	0.02884
64.4464	0.02834
64.5	0.02781
64.5536	0.02729
64.6071	0.02677
64.6607	0.02623
64.7143	0.02572
64.7679	0.0252
64.8214	0.02469
64.875	0.02417
64.9286	0.02367
64.9821	0.02314
65.0357	0.02264
65.0893	0.02213
65.1429	0.02159
65.1964	0.02108
65.25	0.02055
65.3036	0.02003
65.3571	0.01952
65.4107	0.01898
65.4643	0.01846
65.5179	0.01797
65.5714	0.01744
65.625	0.01691
65.6786	0.01641
65.7321	0.0159
65.7857	0.01537
65.8393	0.01487
65.8929	0.01434
65.9464	0.0138
66	0.01332
66.0536	0.01283
66.1071	0.01229
66.1607	0.01178
66.2143	0.01123
66.2679	0.01072
66.3214	0.01022
66.375	0.009719
66.4286	0.009178
66.4821	0.008686
66.5357	0.008144
66.5893	0.007644
66.6429	0.007122
66.6964	0.0066
66.75	0.006081
66.8036	0.005564
66.8571	0.005052
66.9107	0.004533
66.9643	0.003996
67.0179	0.003495
67.0714	0.00301
67.125	0.002498
67.1786	0.001973
67.2321	0.001473
67.2857	0.0009445

## Sheet: CH_I=0.0071428571428571435
t	U
0	0.0002675
0.0714286	0.1953
0.142857	0.2119
0.214286	0.2239
0.285714	0.2341
0.357143	0.2432
0.428571	0.2515
0.5	0.2591
0.571429	0.2663
0.642857	0.2731
0.714286	0.2795
0.785714	0.2857
0.857143	0.2917
0.928571	0.2974
1	0.3029
1.07143	0.3083
1.14286	0.3135
1.21429	0.3186
1.28571	0.3236
1.35714	0.3284
1.42857	0.3333
1.5	0.3381
1.57143	0.3427
1.64286	0.3472
1.71429	0.3517
1.78571	0.3561
1.85714	0.3604
1.92857	0.3646
2	0.3688
2.07143	0.3729
2.14286	0.3769
2.21429	0.3808
2.28571	0.3847
2.35714	0.3885
2.42857	0.3923
2.5	0.3961
2.57143	0.3998
2.64286	0.4034
2.71429	0.407
2.78571	0.4106
2.85714	0.4141
2.92857	0.4175
3	0.4209
3.07143	0.4243
3.14286	0.4277
3.21429	0.431
3.28571	0.4343
3.35714	0.4375
3.42857	0.4407
3.5	0.4439
3.57143	0.4471
3.64286	0.4502
3.71429	0.4533
3.78571	0.4564
3.85714	0.4594
3.92857	0.4623
4	0.4653
4.07143	0.4683
4.14286	0.4713
4.21429	0.4742
4.28571	0.4771
4.35714	0.4799
4.42857	0.4828
4.5	0.4856
4.57143	0.4884
4.64286	0.4912
4.71429	0.4939
4.78571	0.4966
4.85714	0.4993
4.92857	0.502
5	0.5047
5.07143	0.5074
5.14286	0.51
5.21429	0.5126
5.28571	0.5153
5.35714	0.5178
5.42857	0.5204
5.5	0.523
5.57143	0.5255
5.64286	0.528
5.71429	0.5305
5.78571	0.533
5.85714	0.5355
5.92857	0.5379
6	0.5404
6.07143	0.5428
6.14286	0.5452
6.21429	0.5476
6.28571	0.55
6.35714	0.5524
6.42857	0.5548
6.5	0.5571
6.57143	0.5595
6.64286	0.5618
6.71429	0.5641
6.78571	0.5664
6.85714	0.5687
6.92857	0.571
7	0.5732
7.07143	0.5754
7.14286	0.5777
7.21429	0.5799
7.28571	0.5821
7.35714	0.5843
7.42857	0.5865
7.5	0.5887
7.57143	0.5909
7.64286	0.5931
7.71429	0.5952
7.78571	0.5973
7.85714	0.5995
7.92857	0.6016
8	0.6037
8.07143	0.6058
8.14286	0.6079
8.21429	0.61
8.28571	0.6121
8.35714	0.6142
8.42857	0.6162
8.5	0.6183
8.57143	0.6203
8.64286	0.6223
8.71429	0.6244
8.78571	0.6264
8.85714	0.6284
8.92857	0.6304
9	0.6324
9.07143	0.6344
9.14286	0.6364
9.21429	0.6384
9.28571	0.6404
9.35714	0.6423
9.42857	0.6443
9.5	0.6462
9.57143	0.6481
9.64286	0.6501
9.71429	0.652
9.78571	0.6539
9.85714	0.6558
9.92857	0.6576
10	0.6596
10.0714	0.6615
10.1429	0.6634
10.2143	0.6652
10.2857	0.6671
10.3571	0.669
10.4286	0.6708
10.5	0.6727
10.5714	0.6745
10.6429	0.6763
10.7143	0.6782
10.7857	0.68
10.8571	0.6818
10.9286	0.6836
11	0.6855
11.0714	0.6873
11.1429	0.6891
11.2143	0.6908
11.2857	0.6926
11.3571	0.6944
11.4286	0.6961
11.5	0.6979
11.5714	0.6997
11.6429	0.7014
11.7143	0.7032
11.7857	0.7049
11.8571	0.7067
11.9286	0.7084
12	0.7102
12.0714	0.7119
12.1429	0.7136
12.2143	0.7154
12.2857	0.7171
12.3571	0.7188
12.4286	0.7205
12.5	0.7222
12.5714	0.7239
12.6429	0.7256
12.7143	0.7273
12.7857	0.729
12.8571	0.7306
12.9286	0.7323
13	0.7339
13.0714	0.7356
13.1429	0.7373
13.2143	0.7389
13.2857	0.7406
13.3571	0.7422
13.4286	0.7439
13.5	0.7455
13.5714	0.7472
13.6429	0.7488
13.7143	0.7504
13.7857	0.752
13.8571	0.7536
13.9286	0.7553
14	0.7569
14.0714	0.7585
14.1429	0.7601
14.2143	0.7617
14.2857	0.7633
14.3571	0.7649
14.4286	0.7665
14.5	0.7681
14.5714	0.7697
14.6429	0.7712
14.7143	0.7728
14.7857	0.7744
14.8571	0.7759
14.9286	0.7775
15	0.7791
15.0714	0.7807
15.1429	0.7822
15.2143	0.7838
15.2857	0.7854
15.3571	0.7869
15.4286	0.7884
15.5	0.79
15.5714	0.7916
15.6429	0.7931
15.7143	0.7947
15.7857	0.7962
15.8571	0.7977
15.9286	0.7993
16	0.8008
16.0714	0.8023
16.1429	0.8039
16.2143	0.8054
16.2857	0.8069
16.3571	0.8084
16.4286	0.8099
16.5	0.8114
16.5714	0.8129
16.6429	0.8144
16.7143	0.8159
16.7857	0.8174
16.8571	0.8189
16.9286	0.8204
17	0.8219
17.0714	0.8234
17.1429	0.8249
17.2143	0.8264
17.2857	0.8279
17.3571	0.8294
17.4286	0.8309
17.5	0.8323
17.5714	0.8338
17.6429	0.8353
17.7143	0.8368
17.7857	0.8382
17.8571	0.8397
17.9286	0.8412
18	0.8427
18.0714	0.8441
18.1429	0.8456
18.2143	0.8471
18.2857	0.8485
18.3571	0.8499
18.4286	0.8514
18.5	0.8529
18.5714	0.8543
18.6429	0.8558
18.7143	0.8572
18.7857	0.8587
18.8571	0.8601
18.9286	0.8616
19	0.863
19.0714	0.8644
19.1429	0.8659
19.2143	0.8673
19.2857	0.8687
19.3571	0.8703
19.4286	0.8717
19.5	0.8731
19.5714	0.8745
19.6429	0.876
19.7143	0.8774
19.7857	0.8788
19.8571	0.8803
19.9286	0.8817
20	0.8831
20.0714	0.8846
20.1429	0.886
20.2143	0.8874
20.2857	0.8888
20.3571	0.8902
20.4286	0.8916
20.5	0.893
20.5714	0.8945
20.6429	0.8959
20.7143	0.8973
20.7857	0.8987
20.8571	0.9001
20.9286	0.9015
21	0.9029
21.0714	0.9044
21.1429	0.9058
21.2143	0.9072
21.2857	0.9085
21.3571	0.91
21.4286	0.9113
21.5	0.9128
21.5714	0.9142
21.6429	0.9156
21.7143	0.917
21.7857	0.9184
21.8571	0.9198
21.9286	0.9212
22	0.9226
22.0714	0.924
22.1429	0.9254
22.2143	0.9268
22.2857	0.9282
22.3571	0.9296
22.4286	0.931
22.5	0.9323
22.5714	0.9337
22.6429	0.9351
22.7143	0.9366
22.7857	0.9379
22.8571	0.9394
22.9286	0.9407
23	0.9421
23.0714	0.9435
23.1429	0.9449
23.2143	0.9463
23.2857	0.9477
23.3571	0.9491
23.4286	0.9505
23.5	0.9519
23.5714	0.9533
23.6429	0.9547
23.7143	0.9561
23.7857	0.9575
23.8571	0.9589
23.9286	0.9603
24	0.9617
24.0714	0.963
24.1429	0.9644
24.2143	0.9658
24.2857	0.9672
24.3571	0.9686
24.4286	0.9699
24.5	0.9713
24.5714	0.9727
24.6429	0.9741
24.7143	0.9755
24.7857	0.9768
24.8571	0.9782
24.9286	0.9796
25	0.981
25.0714	0.9824
25.1429	0.9838
25.2143	0.9852
25.2857	0.9865
25.3571	0.9879
25.4286	0.9893
25.5	0.9907
25.5714	0.9921
25.6429	0.9935
25.7143	0.9948
25.7857	0.9962
25.8571	0.9976
25.9286	0.999
26	1
26.0714	1.002
26.1429	1.003
26.2143	1.005
26.2857	1.006
26.3571	1.007
26.4286	1.009
26.5	1.01
26.5714	1.011
26.6429	1.013
26.7143	1.014
26.7857	1.016
26.8571	1.017
26.9286	1.018
27	1.02
27.0714	1.021
27.1429	1.022
27.2143	1.024
27.2857	1.025
27.3571	1.027
27.4286	1.028
27.5	1.029
27.5714	1.031
27.6429	1.032
27.7143	1.034
27.7857	1.035
27.8571	1.036
27.9286	1.038
28	1.039
28.0714	1.04
28.1429	1.042
28.2143	1.043
28.2857	1.045
28.3571	1.046
28.4286	1.047
28.5	1.049
28.5714	1.05
28.6429	1.051
28.7143	1.053
28.7857	1.054
28.8571	1.056
28.9286	1.057
29	1.058
29.0714	1.06
29.1429	1.061
29.2143	1.063
29.2857	1.064
29.3571	1.065
29.4286	1.067
29.5	1.068
29.5714	1.069
29.6429	1.071
29.7143	1.072
29.7857	1.074
29.8571	1.075
29.9286	1.076
30	1.078
30.0714	1.079
30.1429	1.08
30.2143	1.082
30.2857	1.083
30.3571	1.085
30.4286	1.086
30.5	1.087
30.5714	1.089
30.6429	1.09
30.7143	1.092
30.7857	1.093
30.8571	1.094
30.9286	1.096
31	1.097
31.0714	1.098
31.1429	1.1
31.2143	1.101
31.2857	1.103
31.3571	1.104
31.4286	1.105
31.5	1.107
31.5714	1.108
31.6429	1.11
31.7143	1.111
31.7857	1.112
31.8571	1.114
31.9286	1.115
32	1.117
32.0714	1.118
32.1429	1.119
32.2143	1.121
32.2857	1.122
32.3571	1.124
32.4286	1.125
32.5	1.126
32.5714	1.128
32.6429	1.129
32.7143	1.13
32.7857	1.132
32.8571	1.133
32.9286	1.135
33	1.136
33.0714	1.137
33.1429	1.139
33.2143	1.14
33.2857	1.142
33.3571	1.143
33.4286	1.144
33.5	1.146
33.5714	1.147
33.6429	1.149
33.7143	1.15
33.7857	1.151
33.8571	1.153
33.9286	1.154
34	1.156
34.0714	1.157
34.1429	1.158
34.2143	1.16
34.2857	1.161
34.3571	1.163
34.4286	1.164
34.5	1.165
34.5714	1.167
34.6429	1.168
34.7143	1.17
34.7857	1.171
34.8571	1.172
34.9286	1.174
35	1.175
35.0714	1.177
35.1429	1.178
35.2143	1.179
35.2857	1.181
35.3571	1.182
35.4286	1.184
35.5	1.185
35.5714	1.187
35.6429	1.188
35.7143	1.189
35.7857	1.191
35.8571	1.192
35.9286	1.194
36	1.195
36.0714	1.196
36.1429	1.198
36.2143	1.199
36.2857	1.201
36.3571	1.202
36.4286	1.203
36.5	1.205
36.5714	1.206
36.6429	1.208
36.7143	1.209
36.7857	1.21
36.8571	1.212
36.9286	1.213
37	1.215
37.0714	1.216
37.1429	1.218
37.2143	1.219
37.2857	1.22
37.3571	1.222
37.4286	1.223
37.5	1.225
37.5714	1.226
37.6429	1.227
37.7143	1.229
37.7857	1.23
37.8571	1.232
37.9286	1.233
38	1.234
38.0714	1.236
38.1429	1.237
38.2143	1.239
38.2857	1.24
38.3571	1.242
38.4286	1.243
38.5	1.244
38.5714	1.246
38.6429	1.247
38.7143	1.249
38.7857	1.25
38.8571	1.252
38.9286	1.253
39	1.254
39.0714	1.256
39.1429	1.257
39.2143	1.259
39.2857	1.26
39.3571	1.262
39.4286	1.263
39.5	1.264
39.5714	1.266
39.6429	1.267
39.7143	1.269
39.7857	1.27
39.8571	1.272
39.9286	1.273
40	1.274
40.0714	1.276
40.1429	1.277
40.2143	1.279
40.2857	1.28
40.3571	1.282
40.4286	1.283
40.5	1.285
40.5714	1.286
40.6429	1.287
40.7143	1.289
40.7857	1.29
40.8571	1.292
40.9286	1.293
41	1.295
41.0714	1.296
41.1429	1.298
41.2143	1.299
41.2857	1.3
41.3571	1.302
41.4286	1.303
41.5	1.305
41.5714	1.306
41.6429	1.308
41.7143	1.309
41.7857	1.311
41.8571	1.312
41.9286	1.313
42	1.315
42.0714	1.316
42.1429	1.318
42.2143	1.319
42.2857	1.321
42.3571	1.322
42.4286	1.324
42.5	1.325
42.5714	1.326
42.6429	1.328
42.7143	1.329
42.7857	1.331
42.8571	1.332
42.9286	1.334
43	1.335
43.0714	1.337
43.1429	1.338
43.2143	1.34
43.2857	1.341
43.3571	1.343
43.4286	1.344
43.5	1.345
43.5714	1.347
43.6429	1.348
43.7143	1.35
43.7857	1.351
43.8571	1.353
43.9286	1.354
44	1.356
44.0714	1.357
44.1429	1.359
44.2143	1.36
44.2857	1.362
44.3571	1.363
44.4286	1.365
44.5	1.366
44.5714	1.367
44.6429	1.369
44.7143	1.37
44.7857	1.372
44.8571	1.373
44.9286	1.375
45	1.376
45.0714	1.378
45.1429	1.379
45.2143	1.381
45.2857	1.382
45.3571	1.384
45.4286	1.385
45.5	1.387
45.5714	1.388
45.6429	1.39
45.7143	1.391
45.7857	1.393
45.8571	1.394
45.9286	1.396
46	1.397
46.0714	1.398
46.1429	1.4
46.2143	1.401
46.2857	1.403
46.3571	1.404
46.4286	1.406
46.5	1.407
46.5714	1.409
46.6429	1.41
46.7143	1.412
46.7857	1.413
46.8571	1.415
46.9286	1.416
47	1.418
47.0714	1.419
47.1429	1.421
47.2143	1.422
47.2857	1.424
47.3571	1.425
47.4286	1.427
47.5	1.428
47.5714	1.43
47.6429	1.431
47.7143	1.433
47.7857	1.434
47.8571	1.436
47.9286	1.437
48	1.439
48.0714	1.44
48.1429	1.442
48.2143	1.443
48.2857	1.445
48.3571	1.446
48.4286	1.448
48.5	1.449
48.5714	1.451
48.6429	1.452
48.7143	1.454
48.7857	1.455
48.8571	1.457
48.9286	1.458
49	1.46
49.0714	1.461
49.1429	1.463
49.2143	1.464
49.2857	1.466
49.3571	1.467
49.4286	1.469
49.5	1.47
49.5714	1.472
49.6429	1.473
49.7143	1.475
49.7857	1.476
49.8571	1.478
49.9286	1.479
50	1.481
50.0714	1.482
50.1429	1.484
50.2143	1.485
50.2857	1.487
50.3571	1.488
50.4286	1.49
50.5	1.491
50.5714	1.493
50.6429	1.494
50.7143	1.496
50.7857	1.497
50.8571	1.499
50.9286	1.5
51	1.502
51.0714	1.503
51.1429	1.505
51.2143	1.506
51.2857	1.508
51.3571	1.509
51.4286	1.511
51.5	1.512
51.5714	1.514
51.6429	1.515
51.7143	1.517
51.7857	1.518
51.8571	1.52
51.9286	1.521
52	1.523
52.0714	1.525
52.1429	1.526
52.2143	1.528
52.2857	1.529
52.3571	1.531
52.4286	1.532
52.5	1.534
52.5714	1.535
52.6429	1.537
52.7143	1.538
52.7857	1.54
52.8571	1.541
52.9286	1.543
53	1.544
53.0714	1.546
53.1429	1.547
53.2143	1.549
53.2857	1.55
53.3571	1.552
53.4286	1.553
53.5	1.555
53.5714	1.556
53.6429	1.558
53.7143	1.559
53.7857	1.561
53.8571	1.562
53.9286	1.564
54	1.565
54.0714	1.567
54.1429	1.568
54.2143	1.57
54.2857	1.571
54.3571	1.573
54.4286	1.574
54.5	1.576
54.5714	1.577
54.6429	1.579
54.7143	1.58
54.7857	1.582
54.8571	1.583
54.9286	1.585
55	1.586
55.0714	1.588
55.1429	1.589
55.2143	1.591
55.2857	1.592
55.3571	1.594
55.4286	1.595
55.5	1.597
55.5714	1.598

## Sheet: DC_I=0.0071428571428571435
t	U
0	1.6
0.0714286	1.387
0.142857	1.357
0.214286	1.334
0.285714	1.315
0.357143	1.298
0.428571	1.282
0.5	1.268
0.571429	1.254
0.642857	1.241
0.714286	1.229
0.785714	1.218
0.857143	1.207
0.928571	1.196
1	1.186
1.07143	1.176
1.14286	1.166
1.21429	1.157
1.28571	1.148
1.35714	1.139
1.42857	1.13
1.5	1.121
1.57143	1.113
1.64286	1.105
1.71429	1.097
1.78571	1.089
1.85714	1.081
1.92857	1.074
2	1.066
2.07143	1.059
2.14286	1.052
2.21429	1.045
2.28571	1.039
2.35714	1.032
2.42857	1.025
2.5	1.019
2.57143	1.013
2.64286	1.007
2.71429	1.001
2.78571	0.9946
2.85714	0.9887
2.92857	0.9829
3	0.9772
3.07143	0.9715
3.14286	0.9661
3.21429	0.9606
3.28571	0.9552
3.35714	0.9499
3.42857	0.9447
3.5	0.9395
3.57143	0.9344
3.64286	0.9294
3.71429	0.9245
3.78571	0.9196
3.85714	0.9148
3.92857	0.91
4	0.9054
4.07143	0.9007
4.14286	0.8961
4.21429	0.8916
4.28571	0.8872
4.35714	0.8827
4.42857	0.8784
4.5	0.874
4.57143	0.8697
4.64286	0.8655
4.71429	0.8613
4.78571	0.8572
4.85714	0.853
4.92857	0.849
5	0.845
5.07143	0.8411
5.14286	0.8371
5.21429	0.8332
5.28571	0.8294
5.35714	0.8256
5.42857	0.8218
5.5	0.8181
5.57143	0.8143
5.64286	0.8107
5.71429	0.8071
5.78571	0.8035
5.85714	0.8
5.92857	0.7965
6	0.793
6.07143	0.7895
6.14286	0.7861
6.21429	0.7827
6.28571	0.7793
6.35714	0.776
6.42857	0.7727
6.5	0.7695
6.57143	0.7662
6.64286	0.763
6.71429	0.7598
6.78571	0.7566
6.85714	0.7535
6.92857	0.7504
7	0.7473
7.07143	0.7443
7.14286	0.7413
7.21429	0.7383
7.28571	0.7353
7.35714	0.7323
7.42857	0.7295
7.5	0.7265
7.57143	0.7237
7.64286	0.7208
7.71429	0.718
7.78571	0.7152
7.85714	0.7123
7.92857	0.7096
8	0.7068
8.07143	0.7041
8.14286	0.7014
8.21429	0.6987
8.28571	0.696
8.35714	0.6934
8.42857	0.6908
8.5	0.6882
8.57143	0.6856
8.64286	0.683
8.71429	0.6805
8.78571	0.678
8.85714	0.6754
8.92857	0.673
9	0.6705
9.07143	0.668
9.14286	0.6656
9.21429	0.6632
9.28571	0.6608
9.35714	0.6583
9.42857	0.656
9.5	0.6537
9.57143	0.6514
9.64286	0.649
9.71429	0.6467
9.78571	0.6444
9.85714	0.6422
9.92857	0.6399
10	0.6377
10.0714	0.6354
10.1429	0.6332
10.2143	0.631
10.2857	0.6288
10.3571	0.6266
10.4286	0.6245
10.5	0.6223
10.5714	0.6202
10.6429	0.6181
10.7143	0.616
10.7857	0.6139
10.8571	0.6119
10.9286	0.6098
11	0.6078
11.0714	0.6057
11.1429	0.6037
11.2143	0.6017
11.2857	0.5997
11.3571	0.5977
11.4286	0.5957
11.5	0.5938
11.5714	0.5919
11.6429	0.5899
11.7143	0.588
11.7857	0.5861
11.8571	0.5842
11.9286	0.5823
12	0.5804
12.0714	0.5785
12.1429	0.5766
12.2143	0.5748
12.2857	0.573
12.3571	0.5712
12.4286	0.5694
12.5	0.5676
12.5714	0.5658
12.6429	0.564
12.7143	0.5622
12.7857	0.5604
12.8571	0.5587
12.9286	0.5569
13	0.5552
13.0714	0.5534
13.1429	0.5517
13.2143	0.55
13.2857	0.5483
13.3571	0.5466
13.4286	0.5449
13.5	0.5432
13.5714	0.5416
13.6429	0.5399
13.7143	0.5382
13.7857	0.5366
13.8571	0.535
13.9286	0.5334
14	0.5318
14.0714	0.5302
14.1429	0.5286
14.2143	0.527
14.2857	0.5254
14.3571	0.5238
14.4286	0.5222
14.5	0.5207
14.5714	0.5191
14.6429	0.5175
14.7143	0.516
14.7857	0.5145
14.8571	0.513
14.9286	0.5114
15	0.5099
15.0714	0.5084
15.1429	0.5069
15.2143	0.5054
15.2857	0.5039
15.3571	0.5025
15.4286	0.501
15.5	0.4995
15.5714	0.4981
15.6429	0.4966
15.7143	0.4952
15.7857	0.4938
15.8571	0.4923
15.9286	0.4909
16	0.4895
16.0714	0.488
16.1429	0.4866
16.2143	0.4852
16.2857	0.4838
16.3571	0.4824
16.4286	0.481
16.5	0.4797
16.5714	0.4783
16.6429	0.4769
16.7143	0.4755
16.7857	0.4741
16.8571	0.4728
16.9286	0.4714
17	0.4701
17.0714	0.4688
17.1429	0.4674
17.2143	0.4661
17.2857	0.4648
17.3571	0.4634
17.4286	0.4621
17.5	0.4608
17.5714	0.4595
17.6429	0.4582
17.7143	0.4569
17.7857	0.4557
17.8571	0.4544
17.9286	0.4531
18	0.4518
18.0714	0.4505
18.1429	0.4492
18.2143	0.448
18.2857	0.4467
18.3571	0.4455
18.4286	0.4442
18.5	0.443
18.5714	0.4417
18.6429	0.4405
18.7143	0.4392
18.7857	0.438
18.8571	0.4368
18.9286	0.4356
19	0.4344
19.0714	0.4331
19.1429	0.4319
19.2143	0.4307
19.2857	0.4295
19.3571	0.4283
19.4286	0.4271
19.5	0.4259
19.5714	0.4247
19.6429	0.4235
19.7143	0.4223
19.7857	0.4211
19.8571	0.42
19.9286	0.4188
20	0.4176
20.0714	0.4165
20.1429	0.4153
20.2143	0.4142
20.2857	0.413
20.3571	0.4119
20.4286	0.4107
20.5	0.4096
20.5714	0.4084
20.6429	0.4072
20.7143	0.4061
20.7857	0.405
20.8571	0.4039
20.9286	0.4027
21	0.4016
21.0714	0.4005
21.1429	0.3994
21.2143	0.3982
21.2857	0.3971
21.3571	0.396
21.4286	0.3948
21.5	0.3937
21.5714	0.3926
21.6429	0.3915
21.7143	0.3905
21.7857	0.3894
21.8571	0.3882
21.9286	0.3872
22	0.3861
22.0714	0.385
22.1429	0.3839
22.2143	0.3828
22.2857	0.3817
22.3571	0.3806
22.4286	0.3796
22.5	0.3785
22.5714	0.3775
22.6429	0.3764
22.7143	0.3753
22.7857	0.3743
22.8571	0.3732
22.9286	0.3721
23	0.3711
23.0714	0.37
23.1429	0.369
23.2143	0.3679
23.2857	0.3669
23.3571	0.3658
23.4286	0.3648
23.5	0.3637
23.5714	0.3627
23.6429	0.3616
23.7143	0.3606
23.7857	0.3596
23.8571	0.3585
23.9286	0.3575
24	0.3565
24.0714	0.3554
24.1429	0.3544
24.2143	0.3534
24.2857	0.3524
24.3571	0.3514
24.4286	0.3503
24.5	0.3493
24.5714	0.3483
24.6429	0.3473
24.7143	0.3463
24.7857	0.3452
24.8571	0.3442
24.9286	0.3432
25	0.3422
25.0714	0.3412
25.1429	0.3402
25.2143	0.3392
25.2857	0.3383
25.3571	0.3373
25.4286	0.3363
25.5	0.3353
25.5714	0.3343
25.6429	0.3333
25.7143	0.3323
25.7857	0.3313
25.8571	0.3303
25.9286	0.3293
26	0.3284
26.0714	0.3274
26.1429	0.3264
26.2143	0.3255
26.2857	0.3245
26.3571	0.3235
26.4286	0.3225
26.5	0.3215
26.5714	0.3205
26.6429	0.3196
26.7143	0.3186
26.7857	0.3176
26.8571	0.3167
26.9286	0.3157
27	0.3147
27.0714	0.3138
27.1429	0.3128
27.2143	0.3118
27.2857	0.3109
27.3571	0.3099
27.4286	0.309
27.5	0.308
27.5714	0.3071
27.6429	0.3061
27.7143	0.3051
27.7857	0.3042
27.8571	0.3032
27.9286	0.3023
28	0.3013
28.0714	0.3004
28.1429	0.2995
28.2143	0.2985
28.2857	0.2976
28.3571	0.2967
28.4286	0.2958
28.5	0.2948
28.5714	0.2938
28.6429	0.2929
28.7143	0.292
28.7857	0.2911
28.8571	0.2901
28.9286	0.2892
29	0.2883
29.0714	0.2873
29.1429	0.2864
29.2143	0.2855
29.2857	0.2845
29.3571	0.2836
29.4286	0.2827
29.5	0.2817
29.5714	0.2808
29.6429	0.2799
29.7143	0.279
29.7857	0.2781
29.8571	0.2772
29.9286	0.2763
30	0.2754
30.0714	0.2745
30.1429	0.2736
30.2143	0.2726
30.2857	0.2717
30.3571	0.2708
30.4286	0.2699
30.5	0.269
30.5714	0.2681
30.6429	0.2672
30.7143	0.2663
30.7857	0.2653
30.8571	0.2644
30.9286	0.2635
31	0.2626
31.0714	0.2617
31.1429	0.2608
31.2143	0.2599
31.2857	0.2591
31.3571	0.2582
31.4286	0.2573
31.5	0.2564
31.5714	0.2555
31.6429	0.2545
31.7143	0.2536
31.7857	0.2528
31.8571	0.2519
31.9286	0.2509
32	0.2501
32.0714	0.2492
32.1429	0.2483
32.2143	0.2474
32.2857	0.2465
32.3571	0.2456
32.4286	0.2447
32.5	0.2439
32.5714	0.2429
32.6429	0.2421
32.7143	0.2412
32.7857	0.2403
32.8571	0.2394
32.9286	0.2385
33	0.2376
33.0714	0.2367
33.1429	0.2358
33.2143	0.2349
33.2857	0.2341
33.3571	0.2332
33.4286	0.2323
33.5	0.2314
33.5714	0.2306
33.6429	0.2297
33.7143	0.2288
33.7857	0.2279
33.8571	0.2271
33.9286	0.2262
34	0.2253
34.0714	0.2244
34.1429	0.2236
34.2143	0.2227
34.2857	0.2218
34.3571	0.221
34.4286	0.2202
34.5	0.2193
34.5714	0.2184
34.6429	0.2175
34.7143	0.2167
34.7857	0.2158
34.8571	0.2149
34.9286	0.2141
35	0.2132
35.0714	0.2123
35.1429	0.2114
35.2143	0.2106
35.2857	0.2097
35.3571	0.2089
35.4286	0.208
35.5	0.2071
35.5714	0.2063
35.6429	0.2054
35.7143	0.2046
35.7857	0.2037
35.8571	0.2028
35.9286	0.202
36	0.2011
36.0714	0.2003
36.1429	0.1994
36.2143	0.1986
36.2857	0.1977
36.3571	0.1968
36.4286	0.196
36.5	0.1951
36.5714	0.1943
36.6429	0.1934
36.7143	0.1926
36.7857	0.1917
36.8571	0.1909
36.9286	0.19
37	0.1892
37.0714	0.1883
37.1429	0.1875
37.2143	0.1866
37.2857	0.1858
37.3571	0.1849
37.4286	0.1841
37.5	0.1832
37.5714	0.1824
37.6429	0.1816
37.7143	0.1808
37.7857	0.1799
37.8571	0.1791
37.9286	0.1782
38	0.1774
38.0714	0.1765
38.1429	0.1757
38.2143	0.1748
38.2857	0.174
38.3571	0.1732
38.4286	0.1724
38.5	0.1715
38.5714	0.1707
38.6429	0.1698
38.7143	0.169
38.7857	0.1682
38.8571	0.1673
38.9286	0.1665
39	0.1656
39.0714	0.1648
39.1429	0.164
39.2143	0.1631
39.2857	0.1623
39.3571	0.1614
39.4286	0.1606
39.5	0.1598
39.5714	0.159
39.6429	0.1581
39.7143	0.1573
39.7857	0.1564
39.8571	0.1556
39.9286	0.1548
40	0.154
40.0714	0.1531
40.1429	0.1523
40.2143	0.1514
40.2857	0.1506
40.3571	0.1498
40.4286	0.149
40.5	0.1481
40.5714	0.1473
40.6429	0.1465
40.7143	0.1457
40.7857	0.1449
40.8571	0.144
40.9286	0.1432
41	0.1424
41.0714	0.1416
41.1429	0.1408
41.2143	0.14
41.2857	0.1392
41.3571	0.1383
41.4286	0.1375
41.5	0.1367
41.5714	0.1359
41.6429	0.1351
41.7143	0.1342
41.7857	0.1334
41.8571	0.1326
41.9286	0.1318
42	0.131
42.0714	0.1301
42.1429	0.1293
42.2143	0.1285
42.2857	0.1277
42.3571	0.1269
42.4286	0.1261
42.5	0.1253
42.5714	0.1244
42.6429	0.1236
42.7143	0.1228
42.7857	0.122
42.8571	0.1212
42.9286	0.1204
43	0.1196
43.0714	0.1188
43.1429	0.118
43.2143	0.1172
43.2857	0.1164
43.3571	0.1155
43.4286	0.1148
43.5	0.1139
43.5714	0.1131
43.6429	0.1123
43.7143	0.1115
43.7857	0.1107
43.8571	0.1099
43.9286	0.1091
44	0.1083
44.0714	0.1075
44.1429	0.1067
44.2143	0.1059
44.2857	0.1051
44.3571	0.1043
44.4286	0.1035
44.5	0.1027
44.5714	0.1019
44.6429	0.1011
44.7143	0.1003
44.7857	0.09951
44.8571	0.09873
44.9286	0.09792
45	0.09712
45.0714	0.09634
45.1429	0.09553
45.2143	0.09472
45.2857	0.09393
45.3571	0.09312
45.4286	0.0923
45.5	0.09151
45.5714	0.09074
45.6429	0.08997
45.7143	0.08918
45.7857	0.08835
45.8571	0.08756
45.9286	0.08678
46	0.08596
46.0714	0.08518
46.1429	0.0844
46.2143	0.08357
46.2857	0.08275
46.3571	0.08196
46.4286	0.08119
46.5	0.0804
46.5714	0.07959
46.6429	0.07881
46.7143	0.07804
46.7857	0.07725
46.8571	0.07648
46.9286	0.07566
47	0.07489
47.0714	0.0741
47.1429	0.0733
47.2143	0.07252
47.2857	0.07173
47.3571	0.07095
47.4286	0.07016
47.5	0.06939
47.5714	0.0686
47.6429	0.06778
47.7143	0.06701
47.7857	0.06624
47.8571	0.06546
47.9286	0.06467
48	0.0639
48.0714	0.06313
48.1429	0.06237
48.2143	0.06159
48.2857	0.06081
48.3571	0.06001
48.4286	0.05926
48.5	0.05846
48.5714	0.05768
48.6429	0.05691
48.7143	0.05614
48.7857	0.05535
48.8571	0.05456
48.9286	0.05379
49	0.05302
49.0714	0.05225
49.1429	0.05147
49.2143	0.05068
49.2857	0.04993
49.3571	0.04913
49.4286	0.04836
49.5	0.04759
49.5714	0.04682
49.6429	0.04601
49.7143	0.04525
49.7857	0.04448
49.8571	0.04371
49.9286	0.04295
50	0.04219
50.0714	0.04139
50.1429	0.04065
50.2143	0.03987
50.2857	0.03909
50.3571	0.03831
50.4286	0.03757
50.5	0.03677
50.5714	0.03602
50.6429	0.03525
50.7143	0.03449
50.7857	0.03372
50.8571	0.03293
50.9286	0.03218
51	0.03142
51.0714	0.03065
51.1429	0.02987
51.2143	0.0291
51.2857	0.02837
51.3571	0.0276
51.4286	0.02683
51.5	0.02608
51.5714	0.02531
51.6429	0.02455
51.7143	0.02383
51.7857	0.02306
51.8571	0.0223
51.9286	0.02155
52	0.0208
52.0714	0.02
52.1429	0.01926
52.2143	0.01849
52.2857	0.01773
52.3571	0.01696
52.4286	0.01623
52.5	0.01549
52.5714	0.01472
52.6429	0.01394
52.7143	0.01321
52.7857	0.01245
52.8571	0.01169
52.9286	0.01092
53	0.01018
53.0714	0.009421
53.1429	0.008677
53.2143	0.007904
53.2857	0.007138
53.3571	0.006401
53.4286	0.005625
53.5	0.004877
53.5714	0.004094
53.6429	0.003363
53.7143	0.002624
53.7857	0.001879
53.8571	0.001122

[truncated: 8 more sheets: CH_I=0.00892857142857143, DC_I=0.00892857142857143, CH_I=0.010714285714285714, DC_I=0.010714285714285714, CH_I=0.014285714285714287, DC_I=0.014285714285714287, CH_I=0.01785714285714286, DC_I=0.01785714285714286]
