# Supplementary material for: All-water supercapacitor enabled by 1-nm clay channels
Source: Nat Commun. 2026 Jun 5;17:5014. doi: 10.1038/s41467-026-73924-1 (PMC13241519; doi:10.1038/s41467-026-73924-1)
Supplement: Supplementary file 3 — Source Data [file 41467_2026_73924_MOESM3_ESM.zip › Source data/FigS26.xlsx]

## Sheet: EE, CE, SE
	0	1	2	3	4	5	6	7	8	9	10
VW (V)	1	1.1	1.2	1.3	1.4	1.5	1.6	1.7	1.8	1.9	2
CE (%)	99	98	97	96	95	94	92	87	80	74	70
EE (%)	60	60	59	58	56	54	50	46	42	38	34
E (Wh/kg_C)	1.98777	2.50788	2.98022	3.49618	4.2611	4.9187	6.01868	7.43751	9.05178	11.5265	13.7417

## Sheet: cycling voltammetry
	0	1	2	3	4	5	6	7	8	9	10	11	12	13	14	15	16	17	18	19	20	21	22	23	24	25	26	27	28	29	30	31	32	33	34	35	36	37	38	39	40	41	42	43	44	45	46	47	48
U (V), scan rate=5mV/s	0	0.001	0.002	0.003	0.004	0.005	0.006	0.007	0.008	0.009	0.01	0.011	0.012	0.013	0.014	0.015	0.016	0.017	0.018	0.019	0.02	0.021	0.022	0.023	0.024	0.025	0.026	0.027	0.028	0.029	0.03	0.031	0.032	0.033	0.034	0.035	0.036	0.037	0.038	0.039	0.04	0.041	0.042	0.043	0.044	0.045	0.046	0.047	0.048
I (mA/cm2), scan rate=5mV/s	-0.57	-0.512857	-0.466786	-0.430714	-0.400357	-0.373214	-0.3485	-0.3255	-0.304143	-0.284071	-0.265571	-0.247643	-0.231393	-0.215357	-0.199714	-0.185643	-0.171679	-0.157893	-0.145286	-0.132929	-0.121536	-0.110071	-0.0987857	-0.0883929	-0.0776071	-0.068	-0.0581429	-0.0496071	-0.0401429	-0.0313214	-0.0228786	-0.0151071	-0.00712143	0.000659643	0.00747143	0.015078571428571429	0.0216357	0.0283464	0.035750000000000004	0.0422857	0.0478214	0.053392857142857145	0.0588929	0.0645714	0.0701786	0.0756429	0.0806429	0.08575	0.0913571
U (V), scan rate=10mV/s	0	0.001	0.002	0.003	0.004	0.005	0.006	0.007	0.008	0.009	0.01	0.011	0.012	0.013	0.014	0.015	0.016	0.017	0.018	0.019	0.02	0.021	0.022	0.023	0.024	0.025	0.026	0.027	0.028	0.029	0.03	0.031	0.032	0.033	0.034	0.035	0.036	0.037	0.038	0.039	0.04	0.041	0.042	0.043	0.044	0.045	0.046	0.047	0.048
I (mA/cm2), scan rate=10mV/s	-1.18357	-1.10607	-1.04714	-0.997857	-0.954643	-0.915714	-0.879643	-0.846071	-0.815	-0.785714	-0.7575	-0.730714	-0.705	-0.68	-0.656429	-0.633571	-0.611429	-0.589643	-0.568571	-0.547857	-0.528214	-0.509286	-0.490357	-0.471786	-0.453929	-0.436071	-0.418571	-0.402143	-0.385714	-0.369643	-0.354	-0.338429	-0.323107	-0.308179	-0.293536	-0.279179	-0.264893	-0.251179	-0.237393	-0.223964	-0.211179	-0.198179	-0.1855	-0.173107	-0.160714	-0.148571	-0.136857	-0.125214	-0.113714
U (V), scan rate=20mV/s	0	0.001	0.002	0.003	0.004	0.005	0.006	0.007	0.008	0.009	0.01	0.011	0.012	0.013	0.014	0.015	0.016	0.017	0.018	0.019	0.02	0.021	0.022	0.023	0.024	0.025	0.026	0.027	0.028	0.029	0.03	0.031	0.032	0.033	0.034	0.035	0.036	0.037	0.038	0.039	0.04	0.041	0.042	0.043	0.044	0.045	0.046	0.047	0.048
I (mA/cm2), scan rate=20mV/s	-2.21643	-2.12429	-2.04857	-1.98214	-1.9225	-1.86857	-1.81821	-1.77107	-1.72679	-1.68464	-1.64429	-1.60607	-1.56929	-1.53357	-1.49964	-1.46679	-1.43464	-1.40321	-1.37321	-1.34321	-1.31464	-1.28643	-1.25893	-1.23214	-1.20607	-1.18	-1.15429	-1.13	-1.10536	-1.08143	-1.05821	-1.035	-1.01214	-0.989643	-0.967857	-0.946071	-0.924643	-0.903929	-0.882857	-0.861786	-0.841786	-0.821786	-0.801786	-0.782857	-0.763214	-0.744286	-0.725357	-0.706786	-0.688571
U (V), scan rate=40mV/s	0	0.001	0.002	0.003	0.004	0.005	0.006	0.007	0.008	0.009	0.01	0.011	0.012	0.013	0.014	0.015	0.016	0.017	0.018	0.019	0.02	0.021	0.022	0.023	0.024	0.025	0.026	0.027	0.028	0.029	0.03	0.031	0.032	0.033	0.034	0.035	0.036	0.037	0.038	0.039	0.04	0.041	0.042	0.043	0.044	0.045	0.046	0.047	0.048
I (mA/cm2), scan rate=40mV/s	-3.84286	-3.74643	-3.65	-3.5675	-3.49107	-3.42071	-3.35393	-3.29143	-3.23214	-3.17536	-3.12107	-3.06857	-3.01821	-2.96964	-2.9225	-2.87714	-2.83286	-2.78964	-2.74786	-2.70679	-2.66679	-2.62786	-2.58964	-2.5525	-2.51571	-2.48	-2.44464	-2.41036	-2.37643	-2.34321	-2.31036	-2.27821	-2.24643	-2.215	-2.18464	-2.15429	-2.12429	-2.095	-2.06571	-2.03714	-2.00893	-1.98071	-1.95321	-1.92607	-1.89929	-1.8725	-1.84607	-1.82036	-1.79429
U (V), scan rate=60mV/s	0	0.001	0.002	0.003	0.004	0.005	0.006	0.007	0.008	0.009	0.01	0.011	0.012	0.013	0.014	0.015	0.016	0.017	0.018	0.019	0.02	0.021	0.022	0.023	0.024	0.025	0.026	0.027	0.028	0.029	0.03	0.031	0.032	0.033	0.034	0.035	0.036	0.037	0.038	0.039	0.04	0.041	0.042	0.043	0.044	0.045	0.046	0.047	0.048
I (mA/cm2), scan rate=60mV/s	-5.10714	-4.99643	-4.9	-4.81071	-4.72857	-4.65	-4.57857	-4.50714	-4.44286	-4.37857	-4.31429	-4.25714	-4.2	-4.14286	-4.08929	-4.03571	-3.98571	-3.93571	-3.88571	-3.83929	-3.78929	-3.74643	-3.7	-3.65714	-3.61429	-3.57143	-3.52964	-3.48929	-3.44929	-3.41	-3.37143	-3.33321	-3.29571	-3.25857	-3.2225	-3.18643	-3.15107	-3.11607	-3.08143	-3.04679	-3.01393	-2.98036	-2.9475	-2.915	-2.88321	-2.85143	-2.82	-2.78893	-2.75821
U (V), scan rate=80mV/s	0	0.001	0.002	0.003	0.004	0.005	0.006	0.007	0.008	0.009	0.01	0.011	0.012	0.013	0.014	0.015	0.016	0.017	0.018	0.019	0.02	0.021	0.022	0.023	0.024	0.025	0.026	0.027	0.028	0.029	0.03	0.031	0.032	0.033	0.034	0.035	0.036	0.037	0.038	0.039	0.04	0.041	0.042	0.043	0.044	0.045	0.046	0.047	0.048
I (mA/cm2), scan rate=80mV/s	-6.19286	-6.08214	-5.97857	-5.88571	-5.79643	-5.71429	-5.63214	-5.55714	-5.48571	-5.41429	-5.34643	-5.28214	-5.21786	-5.15714	-5.09643	-5.03929	-4.98214	-4.92857	-4.875	-4.82143	-4.76786	-4.71786	-4.66786	-4.61786	-4.57143	-4.525	-4.47857	-4.43214	-4.38571	-4.34286	-4.3	-4.25714	-4.21429	-4.17143	-4.13214	-4.09286	-4.05	-4.01071	-3.975	-3.93571	-3.89643	-3.86071	-3.82143	-3.78571	-3.75	-3.71429	-3.67857	-3.64286	-3.61071
U (V), scan rate=120mV/s	0	0.001	0.002	0.003	0.004	0.005	0.006	0.007	0.008	0.009	0.01	0.011	0.012	0.013	0.014	0.015	0.016	0.017	0.018	0.019	0.02	0.021	0.022	0.023	0.024	0.025	0.026	0.027	0.028	0.029	0.03	0.031	0.032	0.033	0.034	0.035	0.036	0.037	0.038	0.039	0.04	0.041	0.042	0.043	0.044	0.045	0.046	0.047	0.048
I (mA/cm2), scan rate=120mV/s	-7.77143	-7.65714	-7.55357	-7.45357	-7.36071	-7.275	-7.18929	-7.11071	-7.03214	-6.95714	-6.88214	-6.81071	-6.74286	-6.675	-6.60714	-6.54286	-6.48214	-6.42143	-6.36071	-6.3	-6.24286	-6.18571	-6.13214	-6.075	-6.02143	-5.97143	-5.91786	-5.86786	-5.81429	-5.76786	-5.71786	-5.66786	-5.62143	-5.575	-5.52857	-5.48214	-5.43571	-5.39286	-5.34643	-5.30357	-5.26071	-5.21786	-5.175	-5.13571	-5.09286	-5.05357	-5.01071	-4.97143	-4.93214
U (V), scan rate=160mV/s	0	0.001	0.002	0.003	0.004	0.005	0.006	0.007	0.008	0.009	0.01	0.011	0.012	0.013	0.014	0.015	0.016	0.017	0.018	0.019	0.02	0.021	0.022	0.023	0.024	0.025	0.026	0.027	0.028	0.029	0.03	0.031	0.032	0.033	0.034	0.035	0.036	0.037	0.038	0.039	0.04	0.041	0.042	0.043	0.044	0.045	0.046	0.047	0.048
I (mA/cm2), scan rate=160mV/s	-8.83571	-8.72143	-8.61429	-8.51429	-8.42143	-8.32857	-8.24286	-8.15714	-8.075	-7.99643	-7.92143	-7.84643	-7.77143	-7.7	-7.63214	-7.56429	-7.49643	-7.43214	-7.36786	-7.30714	-7.24643	-7.18571	-7.125	-7.06786	-7.01071	-6.95357	-6.89643	-6.84286	-6.78929	-6.73571	-6.68214	-6.63214	-6.57857	-6.52857	-6.47857	-6.42857	-6.38214	-6.33214	-6.28571	-6.23929	-6.19286	-6.14643	-6.1	-6.05357	-6.01071	-5.96429	-5.92143	-5.87857	-5.83571
[truncated: 3,151 more columns]

## Sheet: charge-discharge
	0	1	2	3	4	5	6	7	8	9	10	11	12	13	14	15	16	17	18	19	20	21	22	23	24	25	26	27	28	29	30	31	32	33	34	35	36	37	38	39	40	41	42	43	44	45	46	47	48
Charge Capacity (As/g_C), I=2.8(mA/cm2)	0	0	0	0.13333333333336367	0.13333333333336367	0.13333333333336367	0.13333333333336367	0.13333333333336367	0.13333333333336367	0.26666666666672734	0.26666666666672734	0.26666666666672734	0.26666666666672734	0.26666666666672734	0.40000000000009095	0.40000000000009095	0.40000000000009095	0.40000000000009095	0.533333	0.533333	0.533333	0.533333	0.533333	0.533333	0.6666666666666666	0.6666666666666666	0.6666666666666666	0.6666666666666666	0.8000000000000302	0.8000000000000302	0.8000000000000302	0.8000000000000302	0.8000000000000302	0.8000000000000302	0.933333	0.933333	0.933333	0.933333	0.933333	1.0666666666667577	1.0666666666667577	1.0666666666667577	1.0666666666667577	1.1999999999999698	1.1999999999999698	1.1999999999999698	1.1999999999999698	1.1999999999999698	1.1999999999999698
Charge Voltage (V) I=2.8(mA/cm2)	0.0001743	0.0885	0.09777	0.1049	0.111	0.1164	0.1214	0.126	0.1303	0.1344	0.1383	0.1421	0.1457	0.1492	0.1526	0.1558	0.159	0.1621	0.1651	0.168	0.1708	0.1735	0.1762	0.1789	0.1814	0.1839	0.1864	0.1888	0.1912	0.1935	0.1958	0.1981	0.2003	0.2025	0.2046	0.2067	0.2089	0.2109	0.2129	0.2149	0.2169	0.2189	0.2208	0.2226	0.2245	0.2263	0.2282	0.23	0.2318
DisCharge Capacity (As/g_C), I=2.8(mA/cm2)	0	0	0.13333333333336367	0.13333333333336367	0.13333333333336367	0.13333333333336367	0.26666666666657574	0.26666666666657574	0.26666666666657574	0.26666666666657574	0.26666666666657574	0.26666666666657574	0.3999999999999394	0.3999999999999394	0.3999999999999394	0.3999999999999394	0.533333	0.533333	0.533333	0.533333	0.533333	0.533333	0.6666666666666666	0.6666666666666666	0.6666666666666666	0.6666666666666666	0.6666666666666666	0.8000000000000302	0.8000000000000302	0.8000000000000302	0.8000000000000302	0.9333333333332424	0.9333333333332424	0.9333333333332424	0.9333333333332424	0.9333333333332424	0.9333333333332424	1.066666666666606	1.066666666666606	1.066666666666606	1.066666666666606	1.1999999999999698	1.1999999999999698	1.1999999999999698	1.1999999999999698	1.1999999999999698	1.1999999999999698	1.3333333333333333	1.3333333333333333
DisCharge Voltage (V) I=2.8(mA/cm2)	1.6	1.489	1.471	1.456	1.444	1.433	1.423	1.414	1.405	1.397	1.389	1.381	1.374	1.366	1.36	1.353	1.347	1.341	1.335	1.329	1.323	1.318	1.312	1.307	1.302	1.297	1.292	1.288	1.283	1.278	1.274	1.269	1.265	1.261	1.257	1.253	1.249	1.245	1.241	1.237	1.233	1.229	1.226	1.222	1.219	1.215	1.212	1.208	1.205
Charge Capacity (As/g_C), I=3.5(mA/cm2)	0	0.16666666666670457	0.16666666666670457	0.16666666666670457	0.16666666666670457	0.16666666666670457	0.3333333333333144	0.3333333333333144	0.3333333333333144	0.3333333333333144	0.3333333333333144	0.3333333333333144	0.5	0.5	0.5	0.5	0.5	0.6666666666667235	0.6666666666667235	0.6666666666667235	0.6666666666667235	0.6666666666667235	0.8333333333333334	0.8333333333333334	0.8333333333333334	0.8333333333333334	1.000000000000038	1.000000000000038	1.000000000000038	1.000000000000038	1.000000000000038	1.1666666666666476	1.1666666666666476	1.1666666666666476	1.1666666666666476	1.1666666666666476	1.1666666666666476	1.3333333333333524	1.3333333333333524	1.3333333333333524	1.3333333333333524	1.3333333333333524	1.5000000000000568	1.5000000000000568	1.5000000000000568	1.5000000000000568	1.5000000000000568	1.6666666666666667	1.6666666666666667
Charge Voltage (V) I=3.5(mA/cm2)	0.0002151	0.1098	0.1211	0.1298	0.1373	0.1439	0.15	0.1557	0.1609	0.1659	0.1708	0.1755	0.1799	0.1842	0.1884	0.1924	0.1963	0.2001	0.2037	0.2073	0.2108	0.2142	0.2175	0.2207	0.2239	0.227	0.23	0.2331	0.2359	0.2389	0.2417	0.2446	0.2473	0.25	0.2527	0.2553	0.2579	0.2604	0.2629	0.2654	0.2678	0.2702	0.2726	0.275	0.2773	0.2796	0.2818	0.284	0.2863
DisCharge Capacity (As/g_C), I=3.5(mA/cm2)	0	0	0	0	0	0.16666666666670457	0.16666666666670457	0.16666666666670457	0.16666666666670457	0.16666666666670457	0.3333333333333144	0.3333333333333144	0.3333333333333144	0.3333333333333144	0.5	0.5	0.5	0.5	0.5	0.6666666666666288	0.6666666666666288	0.6666666666666288	0.6666666666666288	0.6666666666666288	0.6666666666666288	0.8333333333333334	0.8333333333333334	0.8333333333333334	0.8333333333333334	0.8333333333333334	1.000000000000038	1.000000000000038	1.000000000000038	1.000000000000038	1.000000000000038	1.1666666666666476	1.1666666666666476	1.1666666666666476	1.1666666666666476	1.3333333333333524	1.3333333333333524	1.3333333333333524	1.3333333333333524	1.3333333333333524	1.499999999999962	1.499999999999962	1.499999999999962	1.499999999999962	1.499999999999962
DisCharge Voltage (V) I=3.5(mA/cm2)	1.599	1.481	1.453	1.434	1.418	1.404	1.391	1.379	1.368	1.358	1.348	1.338	1.329	1.32	1.312	1.304	1.296	1.288	1.281	1.274	1.267	1.26	1.253	1.247	1.241	1.235	1.229	1.223	1.217	1.211	1.206	1.201	1.195	1.19	1.185	1.18	1.175	1.17	1.165	1.161	1.156	1.152	1.147	1.143	1.139	1.134	1.13	1.126	1.122
Charge Capacity (As/g_C), I=5.3(mA/cm2)	0	0	0	0	0.24999999999998576	0.24999999999998576	0.24999999999998576	0.24999999999998576	0.5000000000000425	0.5000000000000425	0.5000000000000425	0.5000000000000425	0.5000000000000425	0.5000000000000425	0.7500000000000284	0.7500000000000284	0.7500000000000284	0.7500000000000284	0.7500000000000284	1.0000000000000142	1.0000000000000142	1.0000000000000142	1.0000000000000142	1.0000000000000142	1.25	1.25	1.25	1.25	1.25	1.4999999999999858	1.4999999999999858	1.4999999999999858	1.4999999999999858	1.7500000000000426	1.7500000000000426	1.7500000000000426	1.7500000000000426	1.7500000000000426	1.7500000000000426	2.0000000000000284	2.0000000000000284	2.0000000000000284	2.0000000000000284	2.0000000000000284	2.250000000000014	2.250000000000014	2.250000000000014	2.250000000000014	2.250000000000014
Charge Voltage (V) I=5.3(mA/cm2)	0.0004214	0.1598	0.1761	0.1888	0.1996	0.2093	0.2182	0.2263	0.2341	0.2414	0.2485	0.2553	0.2619	0.2682	0.2743	0.2801	0.2859	0.2914	0.2968	0.302	0.3072	0.3122	0.3171	0.3219	0.3266	0.3312	0.3358	0.3401	0.3445	0.3488	0.353	0.3571	0.3612	0.3652	0.3692	0.3731	0.377	0.3807	0.3844	0.3881	0.3917	0.3954	0.3989	0.4025	0.4059	0.4093	0.4127	0.4161	0.4194
DisCharge Capacity (As/g_C), I=5.3(mA/cm2)	0	0.24999999999998576	0.24999999999998576	0.24999999999998576	0.24999999999998576	0.24999999999998576	0.4999999999999715	0.4999999999999715	0.4999999999999715	0.4999999999999715	0.7500000000000284	0.7500000000000284	0.7500000000000284	0.7500000000000284	0.7500000000000284	0.7500000000000284	1.0000000000000142	1.0000000000000142	1.0000000000000142	1.0000000000000142	1.0000000000000142	1.25	1.25	1.25	1.25	1.25	1.4999999999999858	1.4999999999999858	1.4999999999999858	1.4999999999999858	1.4999999999999858	1.7499999999999714	1.7499999999999714	1.7499999999999714	1.7499999999999714	2.0000000000000284	2.0000000000000284	2.0000000000000284	2.0000000000000284	2.0000000000000284	2.0000000000000284	2.250000000000014	2.250000000000014	2.250000000000014	2.250000000000014	2.250000000000014	2.5	2.5	2.5
DisCharge Voltage (V) I=5.3(mA/cm2)	1.6	1.412	1.38	1.355	1.333	1.314	1.296	1.28	1.264	1.25	1.236	1.222	1.21	1.198	1.186	1.174	1.163	1.153	1.143	1.133	1.123	1.114	1.105	1.096	1.087	1.079	1.071	1.063	1.055	1.048	1.04	1.033	1.026	1.019	1.012	1.005	0.9986	0.9922	0.9858	0.9796	0.9735	0.9675	0.9616	0.9559	0.9502	0.9445	0.939	0.9336	0.9283
Charge Capacity (As/g_C), I=7.1(mA/cm2)	0	0	0	0	0	0.33333333333336174	0.33333333333336174	0.33333333333336174	0.33333333333336174	0.33333333333336174	0.6666666666666762	0.6666666666666762	0.6666666666666762	0.6666666666666762	0.6666666666666762	0.9999999999999905	0.9999999999999905	0.9999999999999905	0.9999999999999905	0.9999999999999905	1.3333333333333524	1.3333333333333524	1.3333333333333524	1.3333333333333524	1.6666666666666667	1.6666666666666667	1.6666666666666667	1.6666666666666667	1.6666666666666667	1.6666666666666667	2.0000000000000284	2.0000000000000284	2.0000000000000284	2.0000000000000284	2.0000000000000284	2.333333333333343	2.333333333333343	2.333333333333343	2.333333333333343	2.333333333333343	2.6666666666666576	2.6666666666666576	2.6666666666666576	2.6666666666666576	2.6666666666666576	3.0000000000000187	3.0000000000000187	3.0000000000000187	3.0000000000000187
Charge Voltage (V) I=7.1(mA/cm2)	0.00138	0.1943	0.2217	0.24	0.2552	0.2686	0.2806	0.2918	0.3021	0.312	0.3214	0.3306	0.3394	0.3479	0.3561	0.3639	0.3716	0.379	0.3862	0.3933	0.4002	0.4069	0.4135	0.4198	0.4261	0.4323	0.4383	0.4443	0.4501	0.4559	0.4614	0.467	0.4725	0.4779	0.4832	0.4885	0.4937	0.4987	0.5038	0.5088	0.5137	0.5185	0.5233	0.528	0.5327	0.5373	0.5419	0.5465	0.5509
DisCharge Capacity (As/g_C), I=7.1(mA/cm2)	0	0	0.33333333333340914	0.33333333333340914	0.33333333333340914	0.33333333333340914	0.33333333333340914	0.33333333333340914	0.6666666666667235	0.6666666666667235	0.6666666666667235	0.6666666666667235	0.6666666666667235	1.000000000000038	1.000000000000038	1.000000000000038	1.000000000000038	1.3333333333333524	1.3333333333333524	1.3333333333333524	1.3333333333333524	1.3333333333333524	1.3333333333333524	1.6666666666666667	1.6666666666666667	1.6666666666666667	1.6666666666666667	2.000000000000076	2.000000000000076	2.000000000000076	2.000000000000076	2.000000000000076	2.000000000000076	2.3333333333333903	2.3333333333333903	2.3333333333333903	2.3333333333333903	2.3333333333333903	2.6666666666667047	2.6666666666667047	2.6666666666667047	2.6666666666667047	3.0000000000000187	3.0000000000000187	3.0000000000000187	3.0000000000000187	3.0000000000000187	3.0000000000000187	3.3333333333333335
DisCharge Voltage (V) I=7.1(mA/cm2)	1.599	1.358	1.316	1.284	1.256	1.231	1.209	1.188	1.168	1.15	1.132	1.116	1.099	1.084	1.069	1.055	1.042	1.029	1.016	1.004	0.9922	0.9809	0.9698	0.9591	0.9486	0.9384	0.9285	0.9189	0.9095	0.9004	0.8915	0.8828	0.8743	0.8659	0.8577	0.8497	0.842	0.8343	0.8268	0.8195	0.8123	0.8052	0.7983	0.7915	0.7848	0.7783	0.7718	0.7656	0.7594
Charge Capacity (As/g_C), I=8.9(mA/cm2)	0	0.0833333	0.16666666666663352	0.2500000000000095	0.33333333333332626	0.41666666666664304	0.5	0.5833333333333357	0.6666666666666525	0.7499999999999692	0.8333333333333451	0.916667	0.9999999999999788	1.0833333333333546	1.1666666666666714	1.2499999999999882	1.333333333333305	1.416666666666681	1.4999999999999976	1.5833333333333144	1.6666666666666312	1.7500000000000073	1.833333333333324	1.9166666666666405	2.000000000000017	2.0833333333333335	2.16667	2.249999999999967	2.333333333333343	2.4166666666666594	2.4999999999999765	2.583333333333352	2.666666666666669	2.749999999999986	2.833333333333303	2.9166666666666785	2.999999999999995	3.083333333333312	3.166666666666688	3.2500000000000053	3.333333333333322	3.4166666666666385	3.5000000000000147	3.5833333333333313	3.666666666666648	3.7499999999999645	3.8333333333333406	3.916666666666657	3.999999999999974
Charge Voltage (V) I=8.9(mA/cm2)	0.001011	0.2372	0.2708	0.2933	0.312	0.3285	0.3433	0.3571	0.37	0.382	0.3937	0.4051	0.416	0.4264	0.4365	0.4464	0.4558	0.4651	0.474	0.4828	0.4914	0.4997	0.5079	0.516	0.5238	0.5316	0.5391	0.5466	0.5539	0.5612	0.5683	0.5752	0.5821	0.589	0.5956	0.6023	0.6088	0.6152	0.6216	0.6279	0.6342	0.6404	0.6465	0.6526	0.6585	0.6645	0.6704	0.6761	0.6819
DisCharge Capacity (As/g_C), I=8.9(mA/cm2)	0	0.0833333	0.16666666666669272	0.2500000000000095	0.33333333333332626	0.4166666666667022	0.5	0.5833333333333357	0.6666666666666525	0.7500000000000284	0.8333333333333451	0.916667	1.000000000000038	1.0833333333333546	1.1666666666666714	1.2499999999999882	1.3333333333333643	1.416666666666681	1.4999999999999976	1.5833333333333737	1.6666666666666903	1.7500000000000073	1.833333333333324	1.9166666666666998	2.000000000000017	2.0833333333333335	2.166666666666709	2.250000000000026	2.333333333333343	2.4166666666666594	2.5000000000000355	2.583333333333352	2.666666666666669	2.749999999999986	2.833333333333362	2.9166666666666785	2.999999999999995	3.0833333333333712	3.166666666666688	3.2500000000000053	3.333333333333322	3.4166666666666976	3.5000000000000147	3.5833333333333313	3.666666666666707	3.750000000000024	3.8333333333333406	3.916666666666657	4.000000000000034
DisCharge Voltage (V) I=8.9(mA/cm2)	1.6	1.309	1.258	1.219	1.185	1.156	1.128	1.104	1.08	1.059	1.038	1.018	0.9993	0.9814	0.9643	0.9478	0.9321	0.917	0.9025	0.8885	0.8751	0.8619	0.8493	0.837	0.8251	0.8136	0.8024	0.7914	0.7808	0.7705	0.7604	0.7506	0.741	0.7317	0.7226	0.7136	0.7049	0.6964	0.6881	0.6799	0.6719	0.6641	0.6564	0.6489	0.6415	0.6343	0.6272	0.6202	0.6134
Charge Capacity (As/g_C), I=10.7(mA/cm2)	0	0.1	0.1999999999999957	0.2999999999999758	0.3999999999999914	0.5000000000000071	0.5999999999999872	0.7000000000000028	0.7999999999999828	0.8999999999999986	0.9999999999999786	1.099999999999994	1.1999999999999744	1.2999999999999898	1.4000000000000057	1.4999999999999858	1.6000000000000012	1.6999999999999813	1.7999999999999972	1.8999999999999773	1.9999999999999927	2.1000000000000085	2.199999999999988	2.3000000000000043	2.3999999999999844	2.5	2.5999999999999797	2.6999999999999957	2.7999999999999754	2.899999999999991	3.0000000000000067	3.0999999999999868	3.2000000000000024	3.299999999999983	3.3999999999999986	3.4999999999999787	3.5999999999999943	3.699999999999974	3.7999999999999896	3.9000000000000052	3.9999999999999853	4.100000000000001	4.1999999999999815	4.299999999999997	4.399999999999976	4.499999999999993	4.6000000000000085	4.699999999999989	4.800000000000003
Charge Voltage (V) I=10.7(mA/cm2)	0.002609	0.2791	0.3192	0.3461	0.3684	0.3879	0.4058	0.4222	0.4376	0.4521	0.466	0.4797	0.4928	0.5054	0.5176	0.5294	0.5409	0.552	0.563	0.5736	0.5839	0.5941	0.6041	0.6138	0.6234	0.6329	0.6422	0.6514	0.6603	0.6692	0.6779	0.6866	0.6951	0.7035	0.7118	0.72	0.7282	0.7362	0.7441	0.752	0.7598	0.7675	0.7751	0.7827	0.7902	0.7977	0.805	0.8123	0.8195
DisCharge Capacity (As/g_C), I=10.7(mA/cm2)	0	0.10000000000001562	0.1999999999999957	0.3000000000000113	0.3999999999999914	0.5000000000000071	0.5999999999999872	0.7000000000000028	0.7999999999999828	0.8999999999999986	1.0000000000000142	1.099999999999994	1.2	1.2999999999999898	1.4000000000000057	1.4999999999999858	1.6000000000000012	1.7000000000000168	1.7999999999999972	1.9000000000000128	1.9999999999999927	2.1000000000000085	2.199999999999988	2.3000000000000043	2.3999999999999844	2.5	2.6000000000000156	2.6999999999999957	2.8000000000000114	2.899999999999991	3.0000000000000067	3.0999999999999868	3.2000000000000024	3.299999999999983	3.3999999999999986	3.500000000000014	3.5999999999999943	3.7	3.7999999999999896	3.9000000000000052	3.9999999999999853	4.100000000000001	4.200000000000017	4.299999999999997	4.400000000000013	4.499999999999993	4.6000000000000085	4.699999999999989	4.800000000000003
DisCharge Voltage (V) I=10.7(mA/cm2)	1.594	1.304	1.229	1.178	1.136	1.099	1.067	1.037	1.009	0.9839	0.9599	0.9367	0.9148	0.8941	0.8744	0.8556	0.8377	0.8205	0.804	0.7881	0.7728	0.7582	0.7439	0.7302	0.717	0.7041	0.6916	0.6795	0.6677	0.6562	0.6451	0.6343	0.6237	0.6134	0.6034	0.5936	0.5841	0.5748	0.5657	0.5567	0.548	0.5395	0.5311	0.5229	0.5149	0.5071	0.4993	0.4918	0.4844
Charge Capacity (As/g_C), I=14.2(mA/cm2)	0	0.1333333333333305	0.266667	0.3999999999999915	0.533333	0.6666666666666525	0.8	0.933333	1.0666666666666675	1.199999999999998	1.3333333333333288	1.4666666666666592	1.5999999999999897	1.7333333333333203	1.8666666666666505	2.0000000000000044	2.133333333333335	2.2666666666666657	2.399999999999996	2.5333333333333266	2.6666666666666576	2.799999999999988	2.9333333333333185	3.0666666666666487	3.2000000000000033	3.3333333333333335	3.4666666666666637	3.5999999999999943	3.7333333333333245	3.866666666666655	3.9999999999999853	4.133333333333316	4.26667	4.400000000000001	4.533333333333331	4.666666666666662	4.799999999999992	4.933333333333323	5.066666666666653	5.199999999999984	5.333333333333338	5.466666666666669	5.6	5.73333	5.86667	6	6.133333333333321	6.2666666666666515	6.399999999999982
Charge Voltage (V) I=14.2(mA/cm2)	4.823e-05	0.3821	0.4223	0.4535	0.4804	0.5045	0.5266	0.5473	0.5668	0.5853	0.6034	0.621	0.638	0.6544	0.6703	0.6859	0.7009	0.7158	0.7302	0.7444	0.7583	0.7719	0.7854	0.7986	0.8117	0.8245	0.8372	0.8497	0.8621	0.8744	0.8865	0.8985	0.9103	0.9221	0.9337	0.9452	0.9566	0.968	0.9793	0.9904	1.002	1.013	1.023	1.034	1.045	1.056	1.067	1.077	1.088
DisCharge Capacity (As/g_C), I=14.2(mA/cm2)	0	0.1333333333333305	0.266667	0.3999999999999915	0.533333	0.6666666666666525	0.8	0.933333	1.0666666666666675	1.199999999999998	1.3333333333333288	1.4666666666666592	1.5999999999999897	1.7333333333333203	1.8666666666666505	2.0000000000000044	2.133333333333335	2.2666666666666657	2.399999999999996	2.5333333333333266	2.6666666666666576	2.799999999999988	2.9333333333333185	3.0666666666666487	3.2000000000000033	3.3333333333333335	3.4666666666666637	3.5999999999999943	3.7333333333333245	3.866666666666655	3.9999999999999853	4.133333333333316	4.266666666666646	4.400000000000001	4.5333333333333075	4.666666666666662	4.800000000000016	4.933333333333323	5.066666666666677	5.199999999999984	5.333333333333338	5.4666666666666455	5.6	5.733333333333306	5.86667	6.000000000000014	6.133333333333321	6.266666666666675	6.399999999999982
DisCharge Voltage (V) I=14.2(mA/cm2)	1.597	1.177	1.102	1.045	0.9968	0.9545	0.9165	0.8821	0.8503	0.8208	0.7927	0.766	0.741	0.7174	0.6949	0.6736	0.6533	0.6338	0.6152	0.5974	0.5803	0.5638	0.5479	0.5326	0.5178	0.5034	0.4896	0.4761	0.463	0.4504	0.438	0.4261	0.4144	0.403	0.3919	0.3811	0.3706	0.3602	0.3501	0.3402	0.3306	0.3211	0.3118	0.3027	0.2938	0.285	0.2765	0.2681	0.2598
Charge Capacity (As/g_C), I=17.8(mA/cm2)	0	0.16666666666666313	0.33333333333332626	0.4999999999999894	0.6666666666666525	0.8333333333333156	0.9999999999999788	1.1666666666666419	1.333333333333305	1.4999999999999976	1.666666666666661	1.833333333333324	1.999999999999987	2.16667	2.3333333333333135	2.4999999999999765	2.6666666666666394	2.833333333333332	2.999999999999995	3.1666666666666585	3.333333333333322	3.4999999999999845	3.666666666666648	3.8333333333333113	3.999999999999974	4.166666666666667	4.33333	4.499999999999993	4.666666666666656	4.833333333333319	4.999999999999982	5.166666666666646	5.333333333333309	5.499999999999972	5.666666666666664	5.833333333333328	6	6.166666666666654	6.333333333333317	6.4999999999999805	6.666666666666644	6.833333333333307	6.999999999999999	7.1666666666666625	7.333333333333326	7.499999999999988	7.666666666666651	7.833333333333314	7.999999999999978
Charge Voltage (V) I=17.8(mA/cm2)	0.008045	0.4185	0.4817	0.5239	0.5589	0.5898	0.6179	0.6442	0.6688	0.6922	0.7149	0.7372	0.7587	0.7796	0.8	0.8198	0.8392	0.8582	0.8769	0.8952	0.9132	0.9309	0.9485	0.9658	0.9829	0.9998	1.017	1.033	1.049	1.066	1.082	1.098	1.114	1.13	1.145	1.161	1.176	1.192	1.207	1.223	1.238	1.253	1.268	1.283	1.298	1.313	1.328	1.343	1.358
DisCharge Capacity (As/g_C), I=17.8(mA/cm2)	0	0.16666666666666313	0.33333333333332626	0.5	0.6666666666666822	0.8333333333333451	1.0000000000000084	1.1666666666666714	1.3333333333333346	1.4999999999999976	1.666666666666661	1.8333333333333535	2.000000000000017	2.16667	2.333333333333343	2.5000000000000058	2.666666666666669	2.833333333333332	2.999999999999995	3.1666666666666585	3.3333333333333512	3.5000000000000147	3.666666666666677	3.8333333333333406	4.0000000000000036	4.166666666666667	4.33333	4.499999999999993	4.666666666666686	4.833333333333349	5.0000000000000115	5.166666666666675	5.333333333333338	5.500000000000001	5.666666666666664	5.833333333333328	6	6.166666666666684	6.333333333333347	6.500000000000011	6.666666666666672	6.833333333333336	6.999999999999999	7.1666666666666625	7.333333333333326	7.500000000000018	7.666666666666681	7.833333333333345	8.000000000000007
DisCharge Voltage (V) I=17.8(mA/cm2)	1.589	1.164	1.049	0.9724	0.911	0.8584	0.8121	0.7705	0.7326	0.6978	0.6652	0.6341	0.6051	0.5778	0.552	0.5277	0.5045	0.4826	0.4615	0.4414	0.4221	0.4037	0.3859	0.3687	0.3522	0.3362	0.3207	0.3056	0.2911	0.277	0.2633	0.2499	0.2368	0.2241	0.2118	0.1996	0.1878	0.1762	0.1649	0.1538	0.1429	0.1324	0.1219	0.1117	0.1017	0.09183	0.08212	0.07257	0.06323
[truncated: 1,578 more columns]
