# Supplementary material for: All-water supercapacitor enabled by 1-nm clay channels
Source: Nat Commun. 2026 Jun 5;17:5014. doi: 10.1038/s41467-026-73924-1 (PMC13241519; doi:10.1038/s41467-026-73924-1)
Supplement: Supplementary file 3 — Source Data [file 41467_2026_73924_MOESM3_ESM.zip › Source data/FigS27.xlsx]

## Sheet: data
Voltage window	Capacitance	std
1	31.8	0
1.1	33.2	0
1.2	34.6	0
1.3	35.8	0.1
1.4	36.7	0.2
1.5	37.6	0.2
1.6	38.3	0.3
1.7	38.5	0.6
1.8	38.8	0.9
1.9	35.9	2.8
2	34	5
