# Supplementary material for: All-water supercapacitor enabled by 1-nm clay channels
Source: Nat Commun. 2026 Jun 5;17:5014. doi: 10.1038/s41467-026-73924-1 (PMC13241519; doi:10.1038/s41467-026-73924-1)
Supplement: Supplementary file 3 — Source Data [file 41467_2026_73924_MOESM3_ESM.zip › Source data/FigS28.xlsx]

## Sheet: eff and cap vs I
	0	1	2	3	4	5	6	7	8
I (mA/cm2)	1.78571	2.85714	3.57143	5.35714	7.14286	8.92857	10.7143	14.2857	17.8571
CE (%)	92.4585	95.5731	97.0395	97.6923	98.1132	96.1686	94.9438	89.899	85.7143
EE (%)	53.5269	50.9716	49.0013	42.8791	37.683	33.7668	32.3608	30.5263	29.2435
E (Wh/kg_C)	7.65713	5.99939	5.1694	3.74689	2.80038	2.11467	1.69028	1.20864	0.928813

## Sheet: eff and cap vs sr
	0	1	2	3	4	5	6	7	8	9	10
VW (V)	1	1.1	1.2	1.3	1.4	1.5	1.6	1.7	1.8	1.9	2
CE (%)	99	98	97	96	95	94	92	87	80	74	70
EE (%)	60	60	59	58	56	54	50	46	42	38	34
E (Wh/kg_C)	1.98777	2.50788	2.98022	3.49618	4.2611	4.9187	6.01868	7.43751	9.05178	11.5265	13.7417
