# Supplementary material for: All-water supercapacitor enabled by 1-nm clay channels
Source: Nat Commun. 2026 Jun 5;17:5014. doi: 10.1038/s41467-026-73924-1 (PMC13241519; doi:10.1038/s41467-026-73924-1)
Supplement: Supplementary file 3 — Source Data [file 41467_2026_73924_MOESM3_ESM.zip › Source data/FigS31.xlsx]

## Sheet: Be
Sr	Cap	std
0.005	36	1.2
0.01	32.9	2.1
0.02	23.1	3.2
0.04	13	3.4
0.08	7.9	2.5
0.1	6.9	1
0.15	5	1.1

## Sheet: MM
Sr	Cap	std
0.005	27.5	1.8
0.01	24.2	2.4
0.025	15.4	3.1
0.05	11.2	2.2
0.1	8.2	0.8
0.15	6	1.2

## Sheet: Ka
Sr	Cap	std
0.005	8	1.5
0.01	6.9	1.3
0.025	7.2	1.2
0.05	5.4	1.1
0.1	3.2	0.5
0.15	1.9	1.1

## Sheet: Il
Sr	Cap	std
0.005	9.93	7.95
0.01	9.57	6.75
0.025	4.89	3.675
0.05	1.8	1.65
0.1	1.11	1.2
0.15	0.36	0.9

## Sheet: Ta
Sr	Cap	std
0.005	12.055	3.15
0.01	11.26	4.8
0.025	5.015	5.1
0.05	1.295	3.75
0.1	0.71	1.5
0.15	0.34	1.65
