# Supplementary material for: All-water supercapacitor enabled by 1-nm clay channels
Source: Nat Commun. 2026 Jun 5;17:5014. doi: 10.1038/s41467-026-73924-1 (PMC13241519; doi:10.1038/s41467-026-73924-1)
Supplement: Supplementary file 3 — Source Data [file 41467_2026_73924_MOESM3_ESM.zip › Source data/FigS32.xlsx]

## Sheet: MMT (pure)
U	I
0	-0.001381
0.001	-0.001225
0.002	-0.001123
0.003	-0.001042
0.004	-0.0009714
0.005	-0.0009094
0.006	-0.0008523
0.007	-0.0007994
0.008	-0.0007516
0.009	-0.0007054
0.01	-0.0006619
0.011	-0.0006213
0.012	-0.0005819
0.013	-0.0005437
0.014	-0.0005082
0.015	-0.0004734
0.016	-0.0004401
0.017	-0.0004078
0.018	-0.0003763
0.019	-0.000346
0.02	-0.0003163
0.021	-0.0002883
0.022	-0.0002607
0.023	-0.0002335
0.024	-0.0002078
0.025	-0.0001819
0.026	-0.0001569
0.027	-0.0001333
0.028	-0.0001094
0.029	-8.656e-05
0.03	-6.405e-05
0.031	-4.172e-05
0.032	-2.006e-05
0.033	6.289e-07
0.034	2.083e-05
0.035	4.083e-05
0.036	6.063e-05
0.037	7.931e-05
0.038	9.86e-05
0.039	0.0001171
0.04	0.0001341
0.041	0.0001514
0.042	0.0001685
0.043	0.0001851
0.044	0.0002017
0.045	0.0002181
0.046	0.0002334
0.047	0.0002489
0.048	0.0002639
0.049	0.0002785
0.05	0.0002931
0.051	0.0003079
0.052	0.0003217
0.053	0.0003343
0.054	0.0003478
0.055	0.0003605
0.056	0.0003728
0.057	0.0003855
0.058	0.0003984
0.059	0.0004099
0.06	0.0004215
0.061	0.0004335
0.062	0.0004446
0.063	0.0004562
0.064	0.0004674
0.065	0.0004781
0.066	0.0004885
0.067	0.0004989
0.068	0.0005092
0.069	0.0005187
0.07	0.0005288
0.071	0.0005386
0.072	0.0005472
0.073	0.0005566
0.074	0.000566
0.075	0.0005745
0.076	0.0005836
0.077	0.0005928
0.078	0.0006008
0.079	0.0006091
0.08	0.0006171
0.081	0.0006253
0.082	0.0006331
0.083	0.0006415
0.084	0.0006493
0.085	0.0006559
0.086	0.0006639
0.087	0.0006711
0.088	0.0006778
0.089	0.0006851
0.09	0.0006924
0.091	0.0006985
0.092	0.0007051
0.093	0.0007117
0.094	0.000718
0.095	0.0007246
0.096	0.000731
0.097	0.0007374
0.098	0.0007432
0.099	0.0007491
0.1	0.0007553
0.101	0.0007606
0.102	0.0007669
0.103	0.0007729
0.104	0.0007776
0.105	0.0007832
0.106	0.0007885
0.107	0.0007933
0.108	0.000799
0.109	0.000804
0.11	0.0008086
0.111	0.0008134
0.112	0.0008179
0.113	0.0008227
0.114	0.0008274
0.115	0.0008325
0.116	0.0008372
0.117	0.000841
0.118	0.0008456
0.119	0.00085
0.12	0.0008538
0.121	0.0008584
0.122	0.0008628
0.123	0.0008665
0.124	0.0008706
0.125	0.0008746
0.126	0.0008785
0.127	0.0008822
0.128	0.0008865
0.129	0.00089
0.13	0.0008935
0.131	0.0008971
0.132	0.0009008
0.133	0.0009039
0.134	0.0009079
0.135	0.0009115
0.136	0.0009141
0.137	0.0009176
0.138	0.0009211
0.139	0.0009241
0.14	0.0009272
0.141	0.000931
0.142	0.0009336
0.143	0.0009366
0.144	0.0009393
0.145	0.0009423
0.146	0.000945
0.147	0.0009481
0.148	0.0009511
0.149	0.0009534
0.15	0.0009562
0.151	0.0009592
0.152	0.000962
0.153	0.000965
0.154	0.0009679
0.155	0.0009698
0.156	0.0009723
0.157	0.0009749
0.158	0.0009772
0.159	0.0009799
0.16	0.0009829
0.161	0.0009852
0.162	0.0009875
0.163	0.0009898
0.164	0.0009922
0.165	0.0009942
0.166	0.0009969
0.167	0.0009994
0.168	0.001001
0.169	0.001003
0.17	0.001005
0.171	0.001007
0.172	0.00101
0.173	0.001012
0.174	0.001014
0.175	0.001016
0.176	0.001018
0.177	0.00102
0.178	0.001022
0.179	0.001024
0.18	0.001026
0.181	0.001027
0.182	0.00103
0.183	0.001032
0.184	0.001033
0.185	0.001035
0.186	0.001038
0.187	0.001039
0.188	0.001041
0.189	0.001043
0.19	0.001044
0.191	0.001046
0.192	0.001048
0.193	0.00105
0.194	0.001051
0.195	0.001053
0.196	0.001054
0.197	0.001056
0.198	0.001057
0.199	0.001059
0.2	0.00106
0.201	0.001062
0.202	0.001064
0.203	0.001065
0.204	0.001067
0.205	0.001069
0.206	0.00107
0.207	0.001072
0.208	0.001073
0.209	0.001074
0.21	0.001076
0.211	0.001077
0.212	0.001079
0.213	0.001079
0.214	0.001081
0.215	0.001083
0.216	0.001083
0.217	0.001085
0.218	0.001087
0.219	0.001088
0.22	0.001089
0.221	0.001091
0.222	0.001092
0.223	0.001093
0.224	0.001095
0.225	0.001096
0.226	0.001097
0.227	0.001098
0.228	0.0011
0.229	0.0011
0.23	0.001102
0.231	0.001104
0.232	0.001105
0.233	0.001106
0.234	0.001107
0.235	0.001108
0.236	0.001109
0.237	0.00111
0.238	0.001111
0.239	0.001112
0.24	0.001113
0.241	0.001115
0.242	0.001116
0.243	0.001117
0.244	0.001118
0.245	0.001119
0.246	0.00112
0.247	0.001121
0.248	0.001122
0.249	0.001123
0.25	0.001124
0.251	0.001125
0.252	0.001126
0.253	0.001127
0.254	0.001128
0.255	0.001129
0.256	0.001131
0.257	0.001132
0.258	0.001132
0.259	0.001133
0.26	0.001134
0.261	0.001135
0.262	0.001136
0.263	0.001137
0.264	0.001138
0.265	0.001139
0.266	0.00114
0.267	0.001141
0.268	0.001142
0.269	0.001143
0.27	0.001143
0.271	0.001144
0.272	0.001145
0.273	0.001146
0.274	0.001147
0.275	0.001148
0.276	0.001149
0.277	0.001149
0.278	0.001151
0.279	0.001152
0.28	0.001152
0.281	0.001154
0.282	0.001155
0.283	0.001155
0.284	0.001156
0.285	0.001156
0.286	0.001157
0.287	0.001158
0.288	0.001159
0.289	0.00116
0.29	0.001161
0.291	0.001161
0.292	0.001162
0.293	0.001163
0.294	0.001164
0.295	0.001165
0.296	0.001165
0.297	0.001166
0.298	0.001167
0.299	0.001168
0.3	0.001169
0.301	0.00117
0.302	0.00117
0.303	0.001171
0.304	0.001172
0.305	0.001173
0.306	0.001173
0.307	0.001175
0.308	0.001176
0.309	0.001176
0.31	0.001177
0.311	0.001177
0.312	0.001178
0.313	0.001179
0.314	0.00118
0.315	0.00118
0.316	0.001181
0.317	0.001182
0.318	0.001182
0.319	0.001183
0.32	0.001184
0.321	0.001185
0.322	0.001185
0.323	0.001186
0.324	0.001187
0.325	0.001187
0.326	0.001188
0.327	0.001189
0.328	0.001189
0.329	0.00119
0.33	0.001191
0.331	0.001191
0.332	0.001192
0.333	0.001193
0.334	0.001193
0.335	0.001194
0.336	0.001194
0.337	0.001195
0.338	0.001196
0.339	0.001197
0.34	0.001197
0.341	0.001198
0.342	0.001198
0.343	0.001199
0.344	0.0012
0.345	0.001201
0.346	0.001202
0.347	0.001202
0.348	0.001202
0.349	0.001203
0.35	0.001204
0.351	0.001205
0.352	0.001205
0.353	0.001206
0.354	0.001206
0.355	0.001207
0.356	0.001208
0.357	0.001208
0.358	0.00121
0.359	0.00121
0.36	0.00121
0.361	0.001211
0.362	0.001212
0.363	0.001212
0.364	0.001213
0.365	0.001213
0.366	0.001214
0.367	0.001215
0.368	0.001215
0.369	0.001215
0.37	0.001216
0.371	0.001217
0.372	0.001218
0.373	0.001218
0.374	0.001218
0.375	0.001219
0.376	0.001219
0.377	0.00122
0.378	0.001221
0.379	0.001221
0.38	0.001222
0.381	0.001223
0.382	0.001223
0.383	0.001224
0.384	0.001225
0.385	0.001225
0.386	0.001226
0.387	0.001226
0.388	0.001227
0.389	0.001227
0.39	0.001228
0.391	0.001229
0.392	0.001229
0.393	0.00123
0.394	0.00123
0.395	0.00123
0.396	0.001231
0.397	0.001232
0.398	0.001232
0.399	0.001233
0.4	0.001233
0.401	0.001234
0.402	0.001234
0.403	0.001235
0.404	0.001236
0.405	0.001236
0.406	0.001237
0.407	0.001238
0.408	0.001238
0.409	0.001239
0.41	0.001241
0.411	0.00124
0.412	0.001241
0.413	0.001241
0.414	0.001241
0.415	0.001242
0.416	0.001243
0.417	0.001243
0.418	0.001243
0.419	0.001244
0.42	0.001244
0.421	0.001245
0.422	0.001245
0.423	0.001246
0.424	0.001246
0.425	0.001247
0.426	0.001247
0.427	0.001248
0.428	0.001248
0.429	0.001249
0.43	0.001249
0.431	0.00125
0.432	0.00125
0.433	0.001251
0.434	0.001251
0.435	0.001252
0.436	0.001253
0.437	0.001253
0.438	0.001253
0.439	0.001254
0.44	0.001254
0.441	0.001255
0.442	0.001256
0.443	0.001256
0.444	0.001256
0.445	0.001257
0.446	0.001257
0.447	0.001258
0.448	0.001259
0.449	0.001259
0.45	0.001259
0.451	0.00126
0.452	0.00126
0.453	0.001261
0.454	0.001262
0.455	0.001262
0.456	0.001262
0.457	0.001263
0.458	0.001263
0.459	0.001264
0.46	0.001264
0.461	0.001266
0.462	0.001266
0.463	0.001266
0.464	0.001267
0.465	0.001267
0.466	0.001267
0.467	0.001268
0.468	0.001269
0.469	0.001268
0.47	0.001269
0.471	0.00127
0.472	0.00127
0.473	0.001271
0.474	0.001272
0.475	0.001271
0.476	0.001272
0.477	0.001272
0.478	0.001273
0.479	0.001273
0.48	0.001274
0.481	0.001275
0.482	0.001275
0.483	0.001275
0.484	0.001276
0.485	0.001276
0.486	0.001277
0.487	0.001278
0.488	0.001278
0.489	0.001278
0.49	0.001279
0.491	0.001279
0.492	0.00128
0.493	0.00128
0.494	0.00128
0.495	0.001281
0.496	0.001281
0.497	0.001282
0.498	0.001282
0.499	0.001283
0.5	0.001284
0.501	0.001284
0.502	0.001284
0.503	0.001285
0.504	0.001285
0.505	0.001286
0.506	0.001287
0.507	0.001287
0.508	0.001287
0.509	0.001288
0.51	0.001288
0.511	0.001289
0.512	0.00129
0.513	0.00129
0.514	0.00129
0.515	0.00129
0.516	0.001291
0.517	0.001291
0.518	0.001292
0.519	0.001293
0.52	0.001293
0.521	0.001294
0.522	0.001294
0.523	0.001294
0.524	0.001295
0.525	0.001296
0.526	0.001296
0.527	0.001296
0.528	0.001297
0.529	0.001297
0.53	0.001298
0.531	0.001298
0.532	0.001299
0.533	0.001299
0.534	0.001299
0.535	0.0013
0.536	0.0013
0.537	0.001301
0.538	0.001302
0.539	0.001301
0.54	0.001302
0.541	0.001303
0.542	0.001303
0.543	0.001303
0.544	0.001304
0.545	0.001304
0.546	0.001305
0.547	0.001305
0.548	0.001306
0.549	0.001306
0.55	0.001307
0.551	0.001308
0.552	0.001308
0.553	0.001308
0.554	0.001309
0.555	0.001309
0.556	0.00131
0.557	0.00131
0.558	0.00131
0.559	0.001311
0.56	0.001312
0.561	0.001312
0.562	0.001313
0.563	0.001314
0.564	0.001314
0.565	0.001314
0.566	0.001315
0.567	0.001315
0.568	0.001315
0.569	0.001316
0.57	0.001317
0.571	0.001317
0.572	0.001317
0.573	0.001318
0.574	0.001318
0.575	0.001319
0.576	0.00132
0.577	0.00132
0.578	0.001321
0.579	0.001321
0.58	0.001322
0.581	0.001322
0.582	0.001323
0.583	0.001324
0.584	0.001323
0.585	0.001324
0.586	0.001325
0.587	0.001325
0.588	0.001326
0.589	0.001327
0.59	0.001327
0.591	0.001327
0.592	0.001328
0.593	0.001328
0.594	0.001328
0.595	0.001329
0.596	0.00133
0.597	0.00133
0.598	0.00133
0.599	0.001331
0.6	0.001331
0.601	0.001332
0.602	0.001333
0.603	0.001333
0.604	0.001334
0.605	0.001334
0.606	0.001334
0.607	0.001335
0.608	0.001336
0.609	0.001336
0.61	0.001337
0.611	0.001337
0.612	0.001338
0.613	0.001338
0.614	0.00134
0.615	0.00134
0.616	0.00134
0.617	0.001341
0.618	0.001341
0.619	0.001341
0.62	0.001342
0.621	0.001343
0.622	0.001343
0.623	0.001344
0.624	0.001344
0.625	0.001345
0.626	0.001345
0.627	0.001346
0.628	0.001347
0.629	0.001347
0.63	0.001348
0.631	0.001348
0.632	0.001349
0.633	0.001349
0.634	0.00135
0.635	0.001351
0.636	0.001351
0.637	0.001351
0.638	0.001352
0.639	0.001353
0.64	0.001354
0.641	0.001354
0.642	0.001355
0.643	0.001355
0.644	0.001356
0.645	0.001356
0.646	0.001357
0.647	0.001358
0.648	0.001358
0.649	0.001359
0.65	0.00136
0.651	0.00136
0.652	0.001361
0.653	0.001362
0.654	0.001362
0.655	0.001363
0.656	0.001364
0.657	0.001364
0.658	0.001365
0.659	0.001366
0.66	0.001366
0.661	0.001367
0.662	0.001367
0.663	0.001368
0.664	0.001368
0.665	0.001369
0.666	0.001371
0.667	0.001371
0.668	0.001371
0.669	0.001372
0.67	0.001373
0.671	0.001373
0.672	0.001374
0.673	0.001374
0.674	0.001375
0.675	0.001376
0.676	0.001376
0.677	0.001377
0.678	0.001378
0.679	0.001379
0.68	0.001379
0.681	0.00138
0.682	0.001381
0.683	0.001381
0.684	0.001382
0.685	0.001383
0.686	0.001383
0.687	0.001384
0.688	0.001385
0.689	0.001386
0.69	0.001387
0.691	0.001388
0.692	0.001388
0.693	0.001388
0.694	0.001389
0.695	0.00139
0.696	0.00139
0.697	0.001392
0.698	0.001393
0.699	0.001393
0.7	0.001394
0.701	0.001394
0.702	0.001395
0.703	0.001396
0.704	0.001397
0.705	0.001398
0.706	0.001398
0.707	0.001399
0.708	0.0014
0.709	0.001401
0.71	0.001401
0.711	0.001403
0.712	0.001403
0.713	0.001404
0.714	0.001405
0.715	0.001405
0.716	0.001406
0.717	0.001407
0.718	0.001408
0.719	0.001409
0.72	0.001409
0.721	0.00141
0.722	0.001411
0.723	0.001412
0.724	0.001413
0.725	0.001413
0.726	0.001414
0.727	0.001415
0.728	0.001416
0.729	0.001417
0.73	0.001418
0.731	0.001419
0.732	0.001419
0.733	0.00142
0.734	0.001421
0.735	0.001422
0.736	0.001423
0.737	0.001424
0.738	0.001424
0.739	0.001425
0.74	0.001427
0.741	0.001427
0.742	0.001428
0.743	0.001429
0.744	0.001429
0.745	0.001431
0.746	0.001432
0.747	0.001432
0.748	0.001433
0.749	0.001434
0.75	0.001435
0.751	0.001436
0.752	0.001437
0.753	0.001438
0.754	0.001439
0.755	0.00144
0.756	0.001441
0.757	0.001441
0.758	0.001442
0.759	0.001443
0.76	0.001444
0.761	0.001445
0.762	0.001446
0.763	0.001447
0.764	0.001448
0.765	0.001449
0.766	0.00145
0.767	0.001451
0.768	0.001453
0.769	0.001453
0.77	0.001454
0.771	0.001455
0.772	0.001456
0.773	0.001457
0.774	0.001458
0.775	0.001459
0.776	0.001459
0.777	0.001461
0.778	0.001462
0.779	0.001463
0.78	0.001464
0.781	0.001465
0.782	0.001466
0.783	0.001467
0.784	0.001468
0.785	0.001469
0.786	0.00147
0.787	0.001471
0.788	0.001472
0.789	0.001473
0.79	0.001474
0.791	0.001476
0.792	0.001476
0.793	0.001478
0.794	0.001479
0.795	0.00148
0.796	0.001481
0.797	0.001482
0.798	0.001483
0.799	0.001484
0.8	0.001486
0.801	0.001487
0.802	0.001488
0.803	0.001489
0.804	0.00149
0.805	0.001491
0.806	0.001492
0.807	0.001494
0.808	0.001494
0.809	0.001495
0.81	0.001497
0.811	0.001498
0.812	0.001499
0.813	0.001501
0.814	0.001501
0.815	0.001503
0.816	0.001504
0.817	0.001505
0.818	0.001506
0.819	0.00151
0.82	0.001511
0.821	0.001511
0.822	0.001512
0.823	0.001513
0.824	0.001514
0.825	0.001516
0.826	0.001517
0.827	0.001518
0.828	0.001519
0.829	0.00152
0.83	0.001522
0.831	0.001523
0.832	0.001525
0.833	0.001526
0.834	0.001527
0.835	0.001528
0.836	0.00153
0.837	0.001531
0.838	0.001533
0.839	0.001534
0.84	0.001535
0.841	0.001536
0.842	0.001538
0.843	0.001539
0.844	0.001541
0.845	0.001542
0.846	0.001543
0.847	0.001545
0.848	0.001546
0.849	0.001548
0.85	0.001549
0.851	0.00155
0.852	0.001552
0.853	0.001553
0.854	0.001555
0.855	0.001556
0.856	0.001557
0.857	0.001559
0.858	0.001561
0.859	0.001562
0.86	0.001564
0.861	0.001565
0.862	0.001567
0.863	0.001568
0.864	0.00157
0.865	0.001571
0.866	0.001573
0.867	0.001575
0.868	0.001576
0.869	0.001578
0.87	0.00158
0.871	0.001582
0.872	0.001583
0.873	0.001585
0.874	0.001586
0.875	0.001587
0.876	0.00159
0.877	0.001591
0.878	0.001593
0.879	0.001594
0.88	0.001596
0.881	0.001598
0.882	0.001599
0.883	0.001602
0.884	0.001604
0.885	0.001605
0.886	0.001607
0.887	0.001609
0.888	0.00161
0.889	0.001612
0.89	0.001614
0.891	0.001616
0.892	0.001618
0.893	0.00162
0.894	0.001622
0.895	0.001624
0.896	0.001626
0.897	0.001628
0.898	0.001629
0.899	0.001632
0.9	0.001634
0.901	0.001635
0.902	0.001637
0.903	0.00164
0.904	0.001641
0.905	0.001644
0.906	0.001646
0.907	0.001648
0.908	0.00165
0.909	0.001652
0.91	0.001654
0.911	0.001656
0.912	0.001659
0.913	0.001661
0.914	0.001663
0.915	0.001665
0.916	0.001668
0.917	0.00167
0.918	0.001672
0.919	0.001674
0.92	0.001676
0.921	0.001679
0.922	0.001682
0.923	0.001683
0.924	0.001686
0.925	0.001688
0.926	0.00169
0.927	0.001693
0.928	0.001695
0.929	0.001697
0.93	0.0017
0.931	0.001703
0.932	0.001705
0.933	0.001708
0.934	0.001711
0.935	0.001713
0.936	0.001715
0.937	0.001718
0.938	0.001721
0.939	0.001723
0.94	0.001726
0.941	0.001729
0.942	0.001731
0.943	0.001734
0.944	0.001737
0.945	0.001739
0.946	0.001742
0.947	0.001745
0.948	0.001748
0.949	0.00175
0.95	0.001753
0.951	0.001756
0.952	0.001759
0.953	0.001762
0.954	0.001765
0.955	0.001768
0.956	0.001771
0.957	0.001774
0.958	0.001777
0.959	0.00178
0.96	0.001784
0.961	0.001787
0.962	0.00179
0.963	0.001793
0.964	0.001796
0.965	0.001799
0.966	0.001803
0.967	0.001806
0.968	0.001809
0.969	0.001812
0.97	0.001816
0.971	0.001819
0.972	0.001822
0.973	0.001826
0.974	0.001829
0.975	0.001833
0.976	0.001836
0.977	0.001839
0.978	0.001843
0.979	0.001846
0.98	0.00185
0.981	0.001853
0.982	0.001857
0.983	0.001861
0.984	0.001864
0.985	0.001868
0.986	0.001872
0.987	0.001875
0.988	0.001879
0.989	0.001883
0.99	0.001887
0.991	0.00189
0.992	0.001894
0.993	0.001898
0.994	0.001902
0.995	0.001906
0.996	0.00191
0.997	0.001914
0.998	0.001918
0.999	0.001922
1	0.001862
0.999	0.001747
0.998	0.001675
0.997	0.001619
0.996	0.00157
0.995	0.001527
0.994	0.001488
0.993	0.001452
0.992	0.001418
0.991	0.001386
0.99	0.001355
0.989	0.001327
0.988	0.001299
0.987	0.001273
0.986	0.001247
0.985	0.001222
0.984	0.001198
0.983	0.001175
0.982	0.001152
0.981	0.001131
0.98	0.001109
0.979	0.001088
0.978	0.001068
0.977	0.001048
0.976	0.001029
0.975	0.001009
0.974	0.0009913
0.973	0.0009722
0.972	0.0009543
0.971	0.0009375
0.97	0.0009203
0.969	0.0009035
0.968	0.0008875
0.967	0.0008708
0.966	0.0008546
0.965	0.000839
0.964	0.0008233
0.963	0.0008082
0.962	0.0007933
0.961	0.0007785
0.96	0.0007632
0.959	0.0007491
0.958	0.000735
0.957	0.0007204
0.956	0.0007065
0.955	0.0006935
0.954	0.0006797
0.953	0.0006665
0.952	0.0006537
0.951	0.0006405
0.95	0.0006277
0.949	0.0006154
0.948	0.0006027
0.947	0.0005897
0.946	0.0005775
0.945	0.0005658
0.944	0.000554
0.943	0.0005424
0.942	0.000531
0.941	0.0005193
0.94	0.0005077
0.939	0.0004969
0.938	0.0004854
0.937	0.0004741
0.936	0.0004637
0.935	0.0004527
0.934	0.0004413
0.933	0.000431
0.932	0.0004203
0.931	0.0004099
0.93	0.0003997
0.929	0.0003894
0.928	0.0003789
0.927	0.0003689
0.926	0.0003592
0.925	0.0003499
0.924	0.0003399
0.923	0.0003306
0.922	0.0003208
0.921	0.0003109
0.92	0.0003016
0.919	0.0002921
0.918	0.0002829
0.917	0.0002736
0.916	0.0002643
0.915	0.000255
0.914	0.000246
0.913	0.000237
0.912	0.0002282
0.911	0.0002193
0.91	0.0002108
0.909	0.0002017
0.908	0.0001928
0.907	0.0001845
0.906	0.0001761
0.905	0.0001672
0.904	0.0001594
0.903	0.0001507
0.902	0.0001427
0.901	0.0001347
0.9	0.0001262
0.899	0.0001183
0.898	0.0001104
0.897	0.0001026
0.896	9.418e-05
0.895	8.585e-05
0.894	7.828e-05
0.893	7.053e-05
0.892	6.266e-05
0.891	5.57e-05
0.89	4.74e-05
0.889	3.938e-05
0.888	3.223e-05
0.887	2.449e-05
0.886	1.723e-05
0.885	1.007e-05
0.884	2.225e-06
0.883	-5.621e-06
0.882	-1.251e-05
0.881	-2.022e-05
0.88	-2.756e-05
0.879	-3.436e-05
0.878	-4.107e-05
0.877	-4.844e-05
0.876	-5.573e-05
0.875	-6.253e-05
0.874	-6.991e-05
0.873	-7.66e-05
0.872	-8.333e-05
0.871	-9.076e-05
0.87	-9.791e-05
0.869	-0.0001044
0.868	-0.0001109
0.867	-0.0001181
0.866	-0.0001247
0.865	-0.0001314
0.864	-0.000138
0.863	-0.0001447
0.862	-0.000151
0.861	-0.0001576
0.86	-0.000164
0.859	-0.0001697
0.858	-0.0001768
0.857	-0.0001837
0.856	-0.0001897
0.855	-0.0001963
0.854	-0.0002023
0.853	-0.0002083
0.852	-0.0002148
0.851	-0.000221
0.85	-0.0002271
0.849	-0.0002334
0.848	-0.0002393
0.847	-0.0002453
0.846	-0.0002507
0.845	-0.0002577
0.844	-0.0002636
0.843	-0.000269
0.842	-0.0002755
0.841	-0.0002814
0.84	-0.0002868
0.839	-0.0002929
0.838	-0.0002986
0.837	-0.0003046
0.836	-0.0003103
0.835	-0.0003161
0.834	-0.0003215
0.833	-0.0003272
0.832	-0.0003332
0.831	-0.0003392
0.83	-0.0003446
0.829	-0.0003504
0.828	-0.0003563
0.827	-0.0003614
0.826	-0.0003672
0.825	-0.0003731
0.824	-0.0003779
0.823	-0.0003836
0.822	-0.0003889
0.821	-0.0003944
0.82	-0.0003999
0.819	-0.0004083
0.818	-0.0004121
0.817	-0.0004171
0.816	-0.0004227
0.815	-0.0004278
0.814	-0.0004325
0.813	-0.0004381
0.812	-0.0004436
0.811	-0.0004485
0.81	-0.0004539
0.809	-0.0004589
0.808	-0.0004638
0.807	-0.0004693
0.806	-0.0004746
0.805	-0.0004795
0.804	-0.0004846
0.803	-0.0004897
0.802	-0.0004944
0.801	-0.0004997
0.8	-0.000505
0.799	-0.0005099
0.798	-0.000515
0.797	-0.0005199
0.796	-0.0005248
0.795	-0.0005293
0.794	-0.0005347
0.793	-0.0005397
0.792	-0.0005442
0.791	-0.0005497
0.79	-0.0005543
0.789	-0.0005588
0.788	-0.0005636
0.787	-0.0005689
0.786	-0.0005736
0.785	-0.000578
0.784	-0.0005827
0.783	-0.0005876
0.782	-0.0005921
0.781	-0.0005974
0.78	-0.0006022
0.779	-0.0006065
0.778	-0.0006115
0.777	-0.0006163
0.776	-0.0006203
0.775	-0.0006251
0.774	-0.0006298
0.773	-0.0006341
0.772	-0.000639
0.771	-0.0006431
0.77	-0.0006475
0.769	-0.0006519
0.768	-0.0006572
0.767	-0.0006618
0.766	-0.0006659
0.765	-0.0006702
0.764	-0.0006748
0.763	-0.0006787
0.762	-0.0006837
0.761	-0.0006884
0.76	-0.0006923
0.759	-0.000697
0.758	-0.0007012
0.757	-0.0007053
0.756	-0.0007097
0.755	-0.0007151
0.754	-0.0007192
0.753	-0.0007233
0.752	-0.000727
0.751	-0.0007315
0.75	-0.0007357
0.749	-0.0007406
0.748	-0.000745
0.747	-0.0007489
0.746	-0.0007533
0.745	-0.0007576
0.744	-0.0007612
0.743	-0.000766
0.742	-0.0007705
0.741	-0.0007745
0.74	-0.0007787
0.739	-0.0007826
0.738	-0.0007866
0.737	-0.0007909
0.736	-0.0007952
0.735	-0.0007992
0.734	-0.0008036
0.733	-0.0008077
0.732	-0.0008119
0.731	-0.0008152
0.73	-0.0008201
0.729	-0.0008243
0.728	-0.000828
0.727	-0.0008326
0.726	-0.0008365
0.725	-0.0008405
0.724	-0.0008447
0.723	-0.0008489
0.722	-0.0008527
0.721	-0.0008568
0.72	-0.0008604
0.719	-0.0008648
0.718	-0.0008684
0.717	-0.0008729
0.716	-0.000877
0.715	-0.0008804
0.714	-0.0008845
0.713	-0.0008889
0.712	-0.0008926
0.711	-0.0008969
0.71	-0.0009008
0.709	-0.0009043
0.708	-0.0009082
0.707	-0.0009119
0.706	-0.0009155
0.705	-0.0009191
0.704	-0.0009236
0.703	-0.0009275
0.702	-0.0009312
0.701	-0.0009352
0.7	-0.0009388
0.699	-0.0009422
0.698	-0.0009463
0.697	-0.0009504
0.696	-0.0009537
0.695	-0.0009577
0.694	-0.0009614
0.693	-0.0009648
0.692	-0.0009684
0.691	-0.0009725
0.69	-0.0009763
0.689	-0.0009799
0.688	-0.0009836
0.687	-0.0009869
0.686	-0.0009906
0.685	-0.0009946
0.684	-0.0009983
0.683	-0.001001
0.682	-0.001005
0.681	-0.001009
0.68	-0.001012
0.679	-0.001016
0.678	-0.00102
0.677	-0.001023
0.676	-0.001027
0.675	-0.00103
0.674	-0.001033
0.673	-0.001037
0.672	-0.00104
0.671	-0.001044
0.67	-0.001047
0.669	-0.00105
0.668	-0.001054
0.667	-0.001056
0.666	-0.001061
0.665	-0.001064
0.664	-0.001067
0.663	-0.001071
0.662	-0.001074
0.661	-0.001077
0.66	-0.001081
0.659	-0.001084
0.658	-0.001087
0.657	-0.001091
0.656	-0.001094
0.655	-0.001097
0.654	-0.0011
0.653	-0.001104
0.652	-0.001107
0.651	-0.00111
0.65	-0.001114
0.649	-0.001117
0.648	-0.001119
0.647	-0.001123
0.646	-0.001126
0.645	-0.001129
0.644	-0.001132
0.643	-0.001135
0.642	-0.001138
0.641	-0.001141
0.64	-0.001145
0.639	-0.001148
0.638	-0.00115
0.637	-0.001153
0.636	-0.001156
0.635	-0.001159
0.634	-0.001162
0.633	-0.001165
0.632	-0.001168
0.631	-0.001171
0.63	-0.001174
0.629	-0.001176
0.628	-0.001179
0.627	-0.001183
0.626	-0.001185
0.625	-0.001188
0.624	-0.001191
0.623	-0.001194
0.622	-0.001196
0.621	-0.001199
0.62	-0.001202
0.619	-0.001204
0.618	-0.001207
0.617	-0.00121
0.616	-0.001212
0.615	-0.001215
0.614	-0.001218
0.613	-0.00122
0.612	-0.001223
0.611	-0.001225
0.61	-0.001228
0.609	-0.00123
0.608	-0.001233
0.607	-0.001236
0.606	-0.001238
0.605	-0.00124
0.604	-0.001243
0.603	-0.001245
0.602	-0.001248
0.601	-0.001251
0.6	-0.001253
0.599	-0.001255
0.598	-0.001257
0.597	-0.00126
0.596	-0.001262
0.595	-0.001264
0.594	-0.001267
0.593	-0.001269
0.592	-0.001271
0.591	-0.001273
0.59	-0.001275
0.589	-0.001278
0.588	-0.00128
0.587	-0.001282
0.586	-0.001284
0.585	-0.001287
0.584	-0.001288
0.583	-0.001291
0.582	-0.001293
0.581	-0.001295
0.58	-0.001297
0.579	-0.001299
0.578	-0.001301
0.577	-0.001302
0.576	-0.001305
0.575	-0.001307
0.574	-0.001309
0.573	-0.001311
0.572	-0.001313
0.571	-0.001314
0.57	-0.001316
0.569	-0.001318
0.568	-0.00132
0.567	-0.001322
0.566	-0.001324
0.565	-0.001325
0.564	-0.001327
0.563	-0.001329
0.562	-0.001331
0.561	-0.001333
0.56	-0.001335
0.559	-0.001336
0.558	-0.001338
0.557	-0.00134
0.556	-0.001341
0.555	-0.001343
0.554	-0.001344
0.553	-0.001346
0.552	-0.001347
0.551	-0.001349
0.55	-0.001351
0.549	-0.001352
0.548	-0.001354
0.547	-0.001355
0.546	-0.001357
0.545	-0.001358
0.544	-0.00136
0.543	-0.001361
0.542	-0.001362
0.541	-0.001364
0.54	-0.001365
0.539	-0.001366
0.538	-0.001368
0.537	-0.00137
0.536	-0.001371
0.535	-0.001372
0.534	-0.001374
0.533	-0.001375
0.532	-0.001376
0.531	-0.001378
0.53	-0.001379
0.529	-0.00138
0.528	-0.001381
0.527	-0.001382
0.526	-0.001383
0.525	-0.001385
0.524	-0.001386
0.523	-0.001387
0.522	-0.001388
0.521	-0.00139
0.52	-0.00139
0.519	-0.001392
0.518	-0.001393
0.517	-0.001394
0.516	-0.001395
0.515	-0.001396
0.514	-0.001397
0.513	-0.001398
0.512	-0.0014
0.511	-0.001401
0.51	-0.001402
0.509	-0.001403
0.508	-0.001404
0.507	-0.001404
0.506	-0.001406
0.505	-0.001407
0.504	-0.001407
0.503	-0.001409
0.502	-0.001409
0.501	-0.00141
0.5	-0.001411
0.499	-0.001412
0.498	-0.001413
0.497	-0.001414
0.496	-0.001414
0.495	-0.001415
0.494	-0.001416
0.493	-0.001417
0.492	-0.001418
0.491	-0.001418
0.49	-0.001419
0.489	-0.00142
0.488	-0.00142
0.487	-0.001422
0.486	-0.001423
0.485	-0.001423
0.484	-0.001424
0.483	-0.001425
0.482	-0.001425
0.481	-0.001426
0.48	-0.001427
0.479	-0.001427
0.478	-0.001428
0.477	-0.001428
0.476	-0.001429
0.475	-0.001429
0.474	-0.001431
0.473	-0.001432
0.472	-0.001432
0.471	-0.001433
0.47	-0.001433
0.469	-0.001433
0.468	-0.001434
0.467	-0.001435
0.466	-0.001436
0.465	-0.001436
0.464	-0.001436
0.463	-0.001437
0.462	-0.001437
0.461	-0.001438
0.46	-0.001439
0.459	-0.00144
0.458	-0.00144
0.457	-0.001441
0.456	-0.001441
0.455	-0.001442
0.454	-0.001442
0.453	-0.001443
0.452	-0.001443
0.451	-0.001443
0.45	-0.001444
0.449	-0.001444
0.448	-0.001446
0.447	-0.001446
0.446	-0.001446
0.445	-0.001447
0.444	-0.001447
0.443	-0.001447
0.442	-0.001448
0.441	-0.001449
0.44	-0.001448
0.439	-0.001449
0.438	-0.00145
0.437	-0.00145
0.436	-0.00145
0.435	-0.001451
0.434	-0.001452
0.433	-0.001452
0.432	-0.001452
0.431	-0.001453
0.43	-0.001453
0.429	-0.001453
0.428	-0.001454
0.427	-0.001454
0.426	-0.001454
0.425	-0.001455
0.424	-0.001455
0.423	-0.001456
0.422	-0.001456
0.421	-0.001457
0.42	-0.001457
0.419	-0.001457
0.418	-0.001457
0.417	-0.001458
0.416	-0.001458
0.415	-0.001459
0.414	-0.001459
0.413	-0.001459
0.412	-0.001459
0.411	-0.001459
0.41	-0.001461
0.409	-0.001462
0.408	-0.001462
0.407	-0.001462
0.406	-0.001462
0.405	-0.001462
0.404	-0.001463
0.403	-0.001463
0.402	-0.001464
0.401	-0.001463
0.4	-0.001464
0.399	-0.001464
0.398	-0.001464
0.397	-0.001465
0.396	-0.001465
0.395	-0.001465
0.394	-0.001466
0.393	-0.001466
0.392	-0.001466
0.391	-0.001466
0.39	-0.001467
0.389	-0.001467
0.388	-0.001467
0.387	-0.001467
0.386	-0.001467
0.385	-0.001467
0.384	-0.001468
0.383	-0.001468
0.382	-0.001468
0.381	-0.001469
0.38	-0.001469
0.379	-0.001469
0.378	-0.001469
0.377	-0.00147
0.376	-0.00147
0.375	-0.00147
0.374	-0.00147
0.373	-0.00147
0.372	-0.00147
0.371	-0.001471
0.37	-0.001471
0.369	-0.001471
0.368	-0.001472
0.367	-0.001472
0.366	-0.001472
0.365	-0.001472
0.364	-0.001473
0.363	-0.001473
0.362	-0.001473
0.361	-0.001473
0.36	-0.001473
0.359	-0.001473
0.358	-0.001474
0.357	-0.001474
0.356	-0.001474
0.355	-0.001474
0.354	-0.001475
0.353	-0.001475
0.352	-0.001475
0.351	-0.001475
0.35	-0.001475
0.349	-0.001476
0.348	-0.001476
0.347	-0.001475
0.346	-0.001476
0.345	-0.001477
0.344	-0.001476
0.343	-0.001477
0.342	-0.001477
0.341	-0.001477
0.34	-0.001477
0.339	-0.001477
0.338	-0.001478
0.337	-0.001478
0.336	-0.001478
0.335	-0.001478
0.334	-0.001478
0.333	-0.001478
0.332	-0.001479
0.331	-0.001478
0.33	-0.001479
0.329	-0.001479
0.328	-0.001479
0.327	-0.001479
0.326	-0.00148
0.325	-0.001479
0.324	-0.001479
0.323	-0.001479
0.322	-0.001479
0.321	-0.00148
0.32	-0.001481
0.319	-0.001481
0.318	-0.00148
0.317	-0.001481
0.316	-0.001481
0.315	-0.00148
0.314	-0.001481
0.313	-0.001481
0.312	-0.001481
0.311	-0.001481
0.31	-0.001481
0.309	-0.001481
0.308	-0.001481
0.307	-0.001482
0.306	-0.001482
0.305	-0.001482
0.304	-0.001482
0.303	-0.001482
0.302	-0.001482
0.301	-0.001483
0.3	-0.001483
0.299	-0.001483
0.298	-0.001483
0.297	-0.001483
0.296	-0.001483
0.295	-0.001483
0.294	-0.001484
0.293	-0.001484
0.292	-0.001484
0.291	-0.001484
0.29	-0.001484
0.289	-0.001484
0.288	-0.001484
0.287	-0.001484
0.286	-0.001484
0.285	-0.001484
0.284	-0.001484
0.283	-0.001484
0.282	-0.001484
0.281	-0.001485
0.28	-0.001485
0.279	-0.001485
0.278	-0.001485
0.277	-0.001484
0.276	-0.001485
0.275	-0.001485
0.274	-0.001485
0.273	-0.001485
0.272	-0.001485
0.271	-0.001485
0.27	-0.001485
0.269	-0.001485
0.268	-0.001486
0.267	-0.001485
0.266	-0.001485
0.265	-0.001486
0.264	-0.001485
0.263	-0.001485
0.262	-0.001486
0.261	-0.001485
0.26	-0.001486
0.259	-0.001485
0.258	-0.001486
0.257	-0.001485
0.256	-0.001486
0.255	-0.001486
0.254	-0.001486
0.253	-0.001486
0.252	-0.001486
0.251	-0.001485
0.25	-0.001486
0.249	-0.001486
0.248	-0.001486
0.247	-0.001486
0.246	-0.001486
0.245	-0.001486
0.244	-0.001486
0.243	-0.001487
0.242	-0.001487
0.241	-0.001487
0.24	-0.001486
0.239	-0.001487
0.238	-0.001486
0.237	-0.001487
0.236	-0.001487
0.235	-0.001486
0.234	-0.001486
0.233	-0.001487
0.232	-0.001486
0.231	-0.001486
0.23	-0.001487
0.229	-0.001487
0.228	-0.001487
0.227	-0.001487
0.226	-0.001487
0.225	-0.001487
0.224	-0.001487
0.223	-0.001487
0.222	-0.001486
0.221	-0.001486
0.22	-0.001487
0.219	-0.001486
0.218	-0.001487
0.217	-0.001487
0.216	-0.001487
0.215	-0.001487
0.214	-0.001487
0.213	-0.001486
0.212	-0.001487
0.211	-0.001487
0.21	-0.001487
0.209	-0.001487
0.208	-0.001486
0.207	-0.001486
0.206	-0.001486
0.205	-0.001487
0.204	-0.001487
0.203	-0.001487
0.202	-0.001487
0.201	-0.001487
0.2	-0.001486
0.199	-0.001487
0.198	-0.001487
0.197	-0.001487
0.196	-0.001487
0.195	-0.001487
0.194	-0.001486
0.193	-0.001486
0.192	-0.001487
0.191	-0.001487
0.19	-0.001487
0.189	-0.001487
0.188	-0.001487
0.187	-0.001486
0.186	-0.001486
0.185	-0.001487
0.184	-0.001486
0.183	-0.001487
0.182	-0.001486
0.181	-0.001486
0.18	-0.001486
0.179	-0.001486
0.178	-0.001486
0.177	-0.001486
0.176	-0.001486
0.175	-0.001486
0.174	-0.001486
0.173	-0.001486
0.172	-0.001486
0.171	-0.001486
0.17	-0.001486
0.169	-0.001486
0.168	-0.001485
0.167	-0.001486
0.166	-0.001486
0.165	-0.001486
0.164	-0.001486
0.163	-0.001486
0.162	-0.001485
0.161	-0.001486
0.16	-0.001486
0.159	-0.001486
0.158	-0.001485
0.157	-0.001485
0.156	-0.001485
0.155	-0.001485
0.154	-0.001485
0.153	-0.001485
0.152	-0.001485
0.151	-0.001485
0.15	-0.001485
0.149	-0.001485
0.148	-0.001485
0.147	-0.001485
0.146	-0.001485
0.145	-0.001485
0.144	-0.001485
0.143	-0.001485
0.142	-0.001484
0.141	-0.001485
0.14	-0.001485
0.139	-0.001484
0.138	-0.001484
0.137	-0.001484
0.136	-0.001484
0.135	-0.001484
0.134	-0.001484
0.133	-0.001484
0.132	-0.001484
0.131	-0.001484
0.13	-0.001484
0.129	-0.001484
0.128	-0.001484
0.127	-0.001484
0.126	-0.001484
0.125	-0.001484
0.124	-0.001484
0.123	-0.001483
0.122	-0.001484
0.121	-0.001484
0.12	-0.001483
0.119	-0.001483
0.118	-0.001483
0.117	-0.001483
0.116	-0.001483
0.115	-0.001483
0.114	-0.001483
0.113	-0.001483
0.112	-0.001483
0.111	-0.001483
0.11	-0.001482
0.109	-0.001483
0.108	-0.001483
0.107	-0.001483
0.106	-0.001483
0.105	-0.001483
0.104	-0.001482
0.103	-0.001483
0.102	-0.001483
0.101	-0.001483
0.1	-0.001483
0.099	-0.001482
0.098	-0.001482
0.097	-0.001482
0.096	-0.001483
0.095	-0.001482
0.094	-0.001482
0.093	-0.001482
0.092	-0.001482
0.091	-0.001481
0.09	-0.001482
0.089	-0.001483
0.088	-0.001482
0.087	-0.001482
0.086	-0.001482
0.085	-0.001482
0.084	-0.001482
0.083	-0.001482
0.082	-0.001481
0.081	-0.001482
0.08	-0.001482
0.079	-0.001481
0.078	-0.001481
0.077	-0.001482
0.076	-0.001482
0.075	-0.001481
0.074	-0.001481
0.073	-0.001482
0.072	-0.001481
0.071	-0.001481
0.07	-0.001481
0.069	-0.001481
0.068	-0.001481
0.067	-0.001481
0.066	-0.001481
0.065	-0.00148
0.064	-0.001481
0.063	-0.001481
0.062	-0.001481
0.061	-0.001481
0.06	-0.001481
0.059	-0.00148
0.058	-0.001481
0.057	-0.001481
0.056	-0.00148
0.055	-0.001481
0.054	-0.00148
0.053	-0.00148
0.052	-0.00148
0.051	-0.001481
0.05	-0.001481
0.049	-0.001481
0.048	-0.001481
0.047	-0.001481
0.046	-0.00148
0.045	-0.00148
0.044	-0.001481
0.043	-0.00148
0.042	-0.00148
0.041	-0.00148
0.04	-0.00148
0.039	-0.00148
0.038	-0.001481
0.037	-0.00148
0.036	-0.00148
0.035	-0.00148
0.034	-0.00148
0.033	-0.00148
0.032	-0.00148
0.031	-0.00148
0.03	-0.00148
0.029	-0.00148
0.028	-0.00148
0.027	-0.00148
0.026	-0.00148
0.025	-0.00148
0.024	-0.00148
0.023	-0.001481
0.022	-0.00148
0.021	-0.00148
0.02	-0.00148
0.019	-0.00148
0.018	-0.00148
0.017	-0.00148
0.016	-0.00148
0.015	-0.00148
0.014	-0.00148
0.013	-0.00148
0.012	-0.001481
0.011	-0.00148
0.01	-0.00148
0.009	-0.00148
0.008	-0.00148
0.007	-0.00148
0.006	-0.00148
0.005	-0.00148
0.004	-0.00148
0.003	-0.00148
0.002	-0.00148
[truncated: 1 more rows]

## Sheet: Ta (pure)
U	I
0.00247954	1.20064e-05
0.00495909	1.25885e-05
0.00743865	1.3856e-05
0.0099182	1.48875e-05
0.0123978	1.59885e-05
0.0148773	1.70977e-05
0.0173569	1.79566e-05
0.0198364	1.83277e-05
0.022316	1.97693e-05
0.0247955	2.08486e-05
0.0272751	2.09594e-05
0.0297546	2.18752e-05
0.0322342	2.314e-05
0.0347137	2.35841e-05
0.0371933	2.48026e-05
0.0396728	2.66516e-05
0.0421524	2.72676e-05
0.0446319	2.85573e-05
0.0471115	2.97439e-05
0.049591	3.14004e-05
0.0520706	3.2483e-05
0.0545502	3.35798e-05
0.0570297	3.44634e-05
0.0595093	3.58289e-05
0.0619888	3.77962e-05
0.0644684	3.92553e-05
0.0669479	4.09671e-05
0.0694275	4.13592e-05
0.071907	4.262e-05
0.0743866	4.36915e-05
0.0768661	4.41364e-05
0.0793457	4.57394e-05
0.0818252	4.76682e-05
0.0843048	4.7785e-05
0.0867843	4.83854e-05
0.0892639	4.96992e-05
0.0917435	5.02207e-05
0.094223	5.03664e-05
0.0967026	5.18766e-05
0.0991821	5.35834e-05
0.101662	5.61591e-05
0.104141	5.91696e-05
0.106621	6.07317e-05
0.1091	6.26043e-05
0.11158	6.31473e-05
0.114059	6.46834e-05
0.116539	6.53168e-05
0.119019	6.81815e-05
0.121498	6.90973e-05
0.123978	7.06394e-05
0.126457	7.38974e-05
0.128937	7.30662e-05
0.131416	7.51179e-05
0.133896	7.66086e-05
0.136375	7.83418e-05
0.138855	8.05158e-05
0.141335	8.40057e-05
0.143814	8.54565e-05
0.146294	8.69687e-05
0.148773	8.73184e-05
0.151253	9.00271e-05
0.153732	9.11771e-05
0.156212	9.2133e-05
0.158691	9.19912e-05
0.161171	9.38791e-05
0.16365	9.42718e-05
0.16613	9.74327e-05
0.16861	9.85585e-05
0.171089	9.99542e-05
0.173569	0.000101621
0.176048	0.000104571
0.178528	0.000104574
0.181007	0.000107946
0.183487	0.000108773
0.185966	0.000111098
0.188446	0.000113204
0.190926	0.000114114
0.193405	0.000115114
0.195885	0.000116559
0.198364	0.000120119
0.200844	0.00012322
0.203323	0.000123451
0.205803	0.000128255
0.208282	0.00013194
0.210762	0.000131463
0.213242	0.000134486
0.215721	0.00013687
0.218201	0.000140387
0.22068	0.000137889
0.22316	0.000140784
0.225639	0.000143965
0.228119	0.000146932
0.230598	0.000147435
0.233078	0.000149211
0.235558	0.000148094
0.238037	0.000150603
0.240517	0.000151677
0.242996	0.000152379
0.245476	0.000150671
0.247955	0.000150781
0.250435	0.000152277
0.252914	0.000152733
0.255394	0.000150275
0.257874	0.000152003
0.260353	0.000154098
0.262833	0.000155957
0.265312	0.000155102
0.267792	0.000155114
0.270271	0.000157599
0.272751	0.000157392
0.27523	0.000158474
0.27771	0.000160837
0.280189	0.000162799
0.282669	0.000160919
0.285149	0.000161994
0.287628	0.00016788
0.290108	0.000171722
0.292587	0.000173663
0.295067	0.000170224
0.297546	0.000170031
0.300026	0.000169592
0.302505	0.000170211
0.304985	0.000171633
0.307465	0.000172749
0.309944	0.000173603
0.312424	0.000172171
0.314903	0.000170377
0.317383	0.000170591
0.319862	0.000173579
0.322342	0.000170902
0.324821	0.000173503
0.327301	0.000173123
0.329781	0.000173951
0.33226	0.000171132
0.33474	0.000175507
0.337219	0.000175928
0.339699	0.000174839
0.342178	0.000176267
0.344658	0.000177048
0.347137	0.000176398
0.349617	0.000178787
0.352097	0.000181718
0.354576	0.000183501
0.357056	0.000179455
0.359535	0.000181817
0.362015	0.000179495
0.364494	0.000179033
0.366974	0.00017754
0.369453	0.000179271
0.371933	0.000180819
0.374413	0.000179559
0.376892	0.000177771
0.379372	0.000178995
0.381851	0.00018212
0.384331	0.000181323
0.38681	0.00018349
0.38929	0.000179883
0.391769	0.000179423
0.394249	0.000182283
0.396728	0.000181792
0.399208	0.000181693
0.401688	0.000186381
0.404167	0.000185589
0.406647	0.000184173
0.409126	0.000184876
0.411606	0.000183262
0.414085	0.000182672
0.416565	0.000185651
0.419044	0.000187122
0.421524	0.000186805
0.424004	0.000185353
0.426483	0.00018547
0.428963	0.000188394
0.431442	0.00018861
0.433922	0.000189254
0.436401	0.00018548
0.438881	0.000184999
0.44136	0.00018203
0.44384	0.000178491
0.44632	0.000176568
0.448799	0.000179341
0.451279	0.000177692
0.453758	0.000179062
0.456238	0.000182128
0.458717	0.000183398
0.461197	0.000182049
0.463676	0.000182759
0.466156	0.000184359
0.468635	0.000187463
0.471115	0.000186683
0.473595	0.000183649
0.476074	0.000182074
0.478554	0.000182337
0.481033	0.000180151
0.483513	0.000186695
0.485992	0.000190383
0.488472	0.000189356
0.490951	0.000189953
0.493431	0.000191119
0.495911	0.000192535
0.49839	0.000194976
0.50087	0.000196171
0.503349	0.000196154
0.505829	0.000194289
0.508308	0.000190969
0.510788	0.000190841
0.513267	0.000190188
0.515747	0.000191329
0.518227	0.000190834
0.520706	0.000189755
0.523186	0.000189708
0.525665	0.000190827
0.528145	0.000191898
0.530624	0.000190064
0.533104	0.000190125
0.535583	0.000189399
0.538063	0.000188245
0.540543	0.000187265
0.543022	0.000188367
0.545502	0.000189445
0.547981	0.000189158
0.550461	0.000187095
0.55294	0.000188833
0.55542	0.000192789
0.557899	0.000192652
0.560379	0.00019131
0.562859	0.000192955
0.565338	0.000192664
0.567818	0.000195176
0.570297	0.000198431
0.572777	0.000196377
0.575256	0.000197219
0.577736	0.000197744
0.580215	0.000199622
0.582695	0.000201307
0.585175	0.000200246
0.587654	0.000202532
0.590134	0.000201927
0.592613	0.000203386
0.595093	0.000200959
0.597572	0.000202789
0.600052	0.000201231
0.602531	0.000201807
0.605011	0.000204195
0.60749	0.000202657
0.60997	0.000204588
0.61245	0.000205764
0.614929	0.000205968
0.617409	0.000204917
0.619888	0.00020582
0.622368	0.000209745
0.624847	0.000209795
0.627327	0.000210581
0.629806	0.000211089
0.632286	0.000210697
0.634766	0.000211089
0.637245	0.000208866
0.639725	0.000210961
0.642204	0.000209219
0.644684	0.000210686
0.647163	0.000212488
0.649643	0.000214855
0.652122	0.000216253
0.654602	0.000215427
0.657082	0.000216716
0.659561	0.000217245
0.662041	0.000213772
0.66452	0.000214155
0.667	0.000214978
0.669479	0.000217003
0.671959	0.000219607
0.674438	0.000220837
0.676918	0.000220097
0.679398	0.000221286
0.681877	0.000219407
0.684357	0.000220169
0.686836	0.000222928
0.689316	0.000224298
0.691795	0.000224772
0.694275	0.000221808
0.696754	0.000224533
0.699234	0.000223056
0.701714	0.000221782
0.704193	0.000222866
0.706673	0.000225744
0.709152	0.000228115
0.711632	0.000227171
0.714111	0.000227855
0.716591	0.000226183
0.71907	0.000225271
0.72155	0.000226051
0.724029	0.000228445
0.726509	0.00022887
0.728989	0.000229711
0.731468	0.000229514
0.733948	0.000230965
0.736427	0.00023277
0.738907	0.000234824
0.741386	0.000234846
0.743866	0.000231681
0.746345	0.000233904
0.748825	0.000236257
0.751305	0.000235684
0.753784	0.00023345
0.756264	0.000234603
0.758743	0.000234524
0.761223	0.000235919
0.763702	0.000236496
0.766182	0.000236215
0.768661	0.000236458
0.771141	0.000239765
0.773621	0.000236451
0.7761	0.000237492
0.77858	0.000239548
0.781059	0.000238826
0.783539	0.000241098
0.786018	0.000241862
0.788498	0.000241872
0.790977	0.00024401
0.793457	0.000243349
0.795936	0.00024282
0.798416	0.000247533
0.800896	0.000247121
0.803375	0.000250077
0.805855	0.000249047
0.808334	0.000251654
0.810814	0.00025478
0.813293	0.0002579
0.815773	0.00025841
0.818252	0.000259654
0.820732	0.000259978
0.823212	0.00025772
0.825691	0.000259045
0.828171	0.000258562
0.83065	0.000262107
0.83313	0.000262201
0.835609	0.000264664
0.838089	0.000264658
0.840568	0.000264794
0.843048	0.000267053
0.845528	0.000268721
0.848007	0.00027016
0.850487	0.000272022
0.852966	0.000272015
0.855446	0.000274442
0.857925	0.000272737
0.860405	0.000272167
0.862884	0.000276405
0.865364	0.000278054
0.867844	0.00028044
0.870323	0.000276867
0.872803	0.000281366
0.875282	0.000282727
0.877762	0.000284589
0.880241	0.000280281
0.882721	0.000279676
0.8852	0.000286274
0.88768	0.000291893
0.890159	0.000291989
0.892639	0.000291499
0.895119	0.000293375
0.897598	0.000296536
0.900078	0.000297653
0.902557	0.00029425
0.905037	0.000297192
0.907516	0.000299852
0.909996	0.000298668
0.912475	0.000299165
0.914955	0.000301078
0.917435	0.000306212
0.919914	0.0003023
0.922394	0.000307251
0.924873	0.000310201
0.927353	0.000313357
0.929832	0.000314939
0.932312	0.000314323
0.934791	0.000315161
0.937271	0.000317316
0.939751	0.000318017
0.94223	0.000320008
0.94471	0.000319511
0.947189	0.000323323
0.949669	0.000323487
0.952148	0.000324542
0.954628	0.00032841
0.957107	0.000326536
0.959587	0.000327701
0.962067	0.000324892
0.964546	0.000325876
0.967026	0.0003294
0.969505	0.000336494
0.971985	0.000333663
0.974464	0.000332675
0.976944	0.000336774
0.979423	0.000338812
0.981903	0.000341892
0.984383	0.000346845
0.986862	0.000350555
0.989342	0.000347923
0.991821	0.000351596
0.994301	0.000351038
0.99678	0.000350549
0.99926	0.000354398
0.99678	0.000350023
0.994301	0.00034788
0.991821	0.000345436
0.989342	0.000343379
0.986862	0.000339175
0.984383	0.00033546
0.981903	0.00033229
0.979423	0.000330862
0.976944	0.000327369
0.974464	0.000321519
0.971985	0.000319231
0.969505	0.000316647
0.967026	0.000316751
0.964546	0.000312902
0.962067	0.000308935
0.959587	0.000305828
0.957107	0.0003036
0.954628	0.000295847
0.952148	0.000290912
0.949669	0.000290261
0.947189	0.00029019
0.94471	0.000287047
0.94223	0.000282374
0.939751	0.000283006
0.937271	0.000279914
0.934791	0.00027678
0.932312	0.000275102
0.929832	0.000274323
0.927353	0.000272555
0.924873	0.000269591
0.922394	0.000268918
0.919914	0.000266719
0.917435	0.000263583
0.914955	0.000261196
0.912475	0.000257542
0.909996	0.00025464
0.907516	0.000254918
0.905037	0.000253344
0.902557	0.000249007
0.900078	0.000251035
0.897598	0.000243468
0.895119	0.000244459
0.892639	0.000241331
0.890159	0.00024108
0.88768	0.000238129
0.8852	0.000238044
0.882721	0.000237931
0.880241	0.000234982
0.877762	0.000233722
0.875282	0.000233958
0.872803	0.000228444
0.870323	0.00022724
0.867844	0.000224545
0.865364	0.000223482
0.862884	0.000224212
0.860405	0.00022528
0.857925	0.000222821
0.855446	0.000221042
0.852966	0.000217462
0.850487	0.000215379
0.848007	0.000217747
0.845528	0.000214601
0.843048	0.000214151
0.840568	0.000210795
0.838089	0.000207331
0.835609	0.000206697
0.83313	0.000203813
0.83065	0.000202998
0.828171	0.000203059
0.825691	0.000198748
0.823212	0.000197863
0.820732	0.000196008
0.818252	0.000195065
0.815773	0.000193714
0.813293	0.000191089
0.810814	0.000190751
0.808334	0.000185492
0.805855	0.000186626
0.803375	0.000184401
0.800896	0.000183235
0.798416	0.000182311
0.795936	0.000180953
0.793457	0.000180311
0.790977	0.000178535
0.788498	0.000177793
0.786018	0.000177105
0.783539	0.000176089
0.781059	0.000176203
0.77858	0.000175958
0.7761	0.000175789
0.773621	0.000175254
0.771141	0.000174878
0.768661	0.000174524
0.766182	0.000171689
0.763702	0.00016865
0.761223	0.000168863
0.758743	0.00016564
0.756264	0.000166753
0.753784	0.000165216
0.751305	0.000163906
0.748825	0.000162216
0.746345	0.000159551
0.743866	0.000157199
0.741386	0.000157247
0.738907	0.000155528
0.736427	0.000155764
0.733948	0.000154121
0.731468	0.000156007
0.728989	0.000154522
0.726509	0.000153209
0.724029	0.000153014
0.72155	0.000152103
0.71907	0.000152031
0.716591	0.0001514
0.714111	0.000150581
0.711632	0.000149008
0.709152	0.000147852
0.706673	0.000147928
0.704193	0.00014428
0.701714	0.000142921
0.699234	0.000143662
0.696754	0.000143775
0.694275	0.00014176
0.691795	0.000139901
0.689316	0.000136793
0.686836	0.000137737
0.684357	0.000137559
0.681877	0.000136391
0.679398	0.000135498
0.676918	0.000136485
0.674438	0.000134881
0.671959	0.000134662
0.669479	0.000134606
0.667	0.000135112
0.66452	0.000134332
0.662041	0.000134572
0.659561	0.000135139
0.657082	0.000134811
0.654602	0.00013306
0.652122	0.000132621
0.649643	0.000132654
0.647163	0.000131996
0.644684	0.000132998
0.642204	0.000131246
0.639725	0.000128049
0.637245	0.00012703
0.634766	0.00012736
0.632286	0.000124878
0.629806	0.000125739
0.627327	0.000124897
0.624847	0.000124167
0.622368	0.000124692
0.619888	0.000125704
0.617409	0.000124397
0.614929	0.000123814
0.61245	0.000122639
0.60997	0.000123793
0.60749	0.000122847
0.605011	0.00012338
0.602531	0.00012271
0.600052	0.000122933
0.597572	0.000121222
0.595093	0.000120595
0.592613	0.000120827
0.590134	0.00012095
0.587654	0.000120432
0.585175	0.000121042
0.582695	0.000119756
0.580215	0.000118389
0.577736	0.000116488
0.575256	0.000115575
0.572777	0.000116721
0.570297	0.000116226
0.567818	0.000116327
0.565338	0.000116515
0.562859	0.000115341
0.560379	0.000111668
0.557899	0.000111325
0.55542	0.000110696
0.55294	0.000111864
0.550461	0.000111023
0.547981	0.000110725
0.545502	0.000110186
0.543022	0.000109904
0.540543	0.000108678
0.538063	0.000107979
0.535583	0.000108003
0.533104	0.000105137
0.530624	0.000104875
0.528145	0.00010328
0.525665	0.000102322
0.523186	0.00010335
0.520706	0.000101021
0.518227	0.000100959
0.515747	9.92506e-05
0.513267	9.91304e-05
0.510788	9.93723e-05
0.508308	0.000100119
0.505829	9.78261e-05
0.503349	9.99204e-05
0.50087	9.81049e-05
0.49839	9.77829e-05
0.495911	9.66479e-05
0.493431	9.56088e-05
0.490951	9.54366e-05
0.488472	9.38883e-05
0.485992	9.41488e-05
0.483513	9.40341e-05
0.481033	9.10953e-05
0.478554	9.15319e-05
0.476074	9.08931e-05
0.473595	9.09519e-05
0.471115	9.01106e-05
0.468635	8.90241e-05
0.466156	9.08114e-05
0.463676	8.92445e-05
0.461197	8.92293e-05
0.458717	8.90395e-05
0.456238	8.71735e-05
0.453758	8.68777e-05
0.451279	8.67894e-05
0.448799	8.66138e-05
0.44632	8.70272e-05
0.44384	8.29293e-05
0.44136	8.40874e-05
0.438881	8.51699e-05
0.436401	8.65177e-05
0.433922	8.53073e-05
0.431442	8.61934e-05
0.428963	8.49729e-05
0.426483	8.48291e-05
0.424004	8.45333e-05
0.421524	8.34468e-05
0.419044	8.27546e-05
0.416565	8.18675e-05
0.414085	8.07494e-05
0.411606	7.92618e-05
0.409126	7.9804e-05
0.406647	7.82088e-05
0.404167	7.63403e-05
0.401688	7.62226e-05
0.399208	7.65558e-05
0.396728	7.52889e-05
0.394249	7.51432e-05
0.391769	7.48247e-05
0.38929	7.14592e-05
0.38681	6.94524e-05
0.384331	6.92542e-05
0.381851	6.83011e-05
0.379372	6.92792e-05
0.376892	6.9254e-05
0.374413	6.95477e-05
0.371933	7.01628e-05
0.369453	6.94382e-05
0.366974	6.93265e-05
0.364494	6.92455e-05
0.362015	6.91636e-05
0.359535	6.91555e-05
0.357056	6.93562e-05
0.354576	6.84556e-05
0.352097	6.8161e-05
0.349617	6.79213e-05
0.347137	6.73883e-05
0.344658	6.76273e-05
0.342178	6.6775e-05
0.339699	6.62848e-05
0.337219	6.52984e-05
0.33474	6.41816e-05
0.33226	6.2789e-05
0.329781	6.05425e-05
0.327301	5.96783e-05
0.324821	5.97455e-05
0.322342	6.04454e-05
0.319862	6.03727e-05
0.317383	5.99843e-05
0.314903	5.89657e-05
0.312424	5.9191e-05
0.309944	5.86933e-05
0.307465	5.67285e-05
0.304985	5.64705e-05
0.302505	5.57782e-05
0.300026	5.57145e-05
0.297546	5.58287e-05
0.295067	5.4492e-05
0.292587	5.3986e-05
0.290108	5.43345e-05
0.287628	5.45448e-05
0.285149	5.47101e-05
0.282669	5.41997e-05
0.280189	5.26338e-05
0.27771	5.16878e-05
0.27523	5.12694e-05
0.272751	5.06029e-05
0.270271	5.13462e-05
0.267792	5.06228e-05
0.265312	5.1064e-05
0.262833	5.08973e-05
0.260353	5.03731e-05
0.257874	5.02099e-05
0.255394	4.95746e-05
0.252914	4.8785e-05
0.250435	4.75467e-05
0.247955	4.80403e-05
0.245476	4.8016e-05
0.242996	4.85091e-05
0.240517	4.74273e-05
0.238037	4.76041e-05
0.235558	4.73442e-05
0.233078	4.66655e-05
0.230598	4.69431e-05
0.228119	4.59973e-05
0.225639	4.53349e-05
0.22316	4.50076e-05
0.22068	4.38457e-05
0.218201	4.36363e-05
0.215721	4.4014e-05
0.213242	4.33324e-05
0.210762	4.37025e-05
0.208282	4.3176e-05
0.205803	4.29381e-05
0.203323	4.23601e-05
0.200844	4.20263e-05
0.198364	4.20138e-05
0.195885	4.20003e-05
0.193405	4.11109e-05
0.190926	4.05745e-05
0.188446	4.02774e-05
0.185966	3.91678e-05
0.183487	3.84564e-05
0.181007	3.68303e-05
0.178528	3.66081e-05
0.176048	3.55958e-05
0.173569	3.55664e-05
0.171089	3.54245e-05
0.16861	3.44139e-05
0.16613	3.465e-05
0.16365	3.41653e-05
0.161171	3.34807e-05
0.158691	3.33115e-05
0.156212	3.29003e-05
0.153732	3.16327e-05
0.151253	3.25419e-05
0.148773	3.31732e-05
0.146294	3.26712e-05
0.143814	3.13958e-05
0.141335	3.17659e-05
0.138855	3.08775e-05
0.136375	3.02125e-05
0.133896	2.97017e-05
0.131416	2.86937e-05
0.128937	2.80756e-05
0.126457	2.813e-05
0.123978	2.68224e-05
0.121498	2.66884e-05
0.119019	2.67747e-05
0.116539	2.6979e-05
0.114059	2.61296e-05
0.11158	2.54617e-05
0.1091	2.51788e-05
0.106621	2.43945e-05
0.104141	2.39035e-05
0.101662	2.33395e-05
0.0991821	2.31636e-05
0.0967026	2.32171e-05
0.094223	2.209e-05
0.0917435	2.16876e-05
0.0892639	2.1948e-05
0.0867843	2.16439e-05
0.0843048	2.12286e-05
0.0818252	2.13609e-05
0.0793457	2.06311e-05
0.0768661	2.03884e-05
0.0743866	2.03692e-05
0.071907	1.98897e-05
0.0694275	1.95673e-05
0.0669479	1.89964e-05
0.0644684	1.89918e-05
0.0619888	1.85109e-05
0.0595093	1.8566e-05
0.0570297	1.86082e-05
0.0545502	1.82694e-05
0.0520706	1.8087e-05
0.049591	1.75679e-05
0.0471115	1.74595e-05
0.0446319	1.59433e-05
0.0421524	1.57134e-05
0.0396728	1.54828e-05
0.0371933	1.51248e-05
0.0347137	1.45308e-05
0.0322342	1.45248e-05
0.0297546	1.40827e-05
0.0272751	1.38134e-05
0.0247955	1.33508e-05
0.022316	1.36498e-05
0.0198364	1.33931e-05
0.0173569	1.33771e-05
0.0148773	1.2946e-05
0.0123978	1.23174e-05
0.0099182	1.16266e-05
0.00743865	1.19776e-05
0.00495909	1.17651e-05
0.00247954	1.11138e-05
0	1.07219e-05

## Sheet: MMT (buffer)
U	I
0.00247954	1.97202e-09
0.00495909	2.03839e-09
0.00743865	1.98463e-09
0.0099182	1.93467e-09
0.0123978	1.83428e-09
0.0148773	1.97129e-09
0.0173569	1.89749e-09
0.0198364	1.98835e-09
0.022316	1.85811e-09
0.0247955	1.90631e-09
0.0272751	2.01553e-09
0.0297546	1.95609e-09
0.0322342	2.06227e-09
0.0347137	1.99605e-09
0.0371933	1.93627e-09
0.0396728	2.23076e-09
0.0421524	2.2076e-09
0.0446319	2.08864e-09
0.0471115	2.14793e-09
0.049591	1.89857e-09
0.0520706	1.96203e-09
0.0545502	1.94217e-09
0.0570297	2.17884e-09
0.0595093	2.16436e-09
0.0619888	2.14421e-09
0.0644684	2.02487e-09
0.0669479	2.10939e-09
0.0694275	1.96693e-09
0.071907	2.08628e-09
0.0743866	2.10976e-09
0.0768661	2.10077e-09
0.0793457	2.012e-09
0.0818252	2.20567e-09
0.0843048	2.21727e-09
0.0867843	2.33306e-09
0.0892639	2.0434e-09
0.0917435	2.15889e-09
0.094223	2.47707e-09
0.0967026	2.55449e-09
0.0991821	2.48076e-09
0.101662	2.44554e-09
0.104141	2.5983e-09
0.106621	2.41154e-09
0.1091	2.60673e-09
0.11158	2.65465e-09
0.114059	2.43297e-09
0.116539	2.45874e-09
0.119019	2.54979e-09
0.121498	2.51575e-09
0.123978	2.83027e-09
0.126457	2.49158e-09
0.128937	2.55305e-09
0.131416	2.69957e-09
0.133896	2.69889e-09
0.136375	2.65255e-09
0.138855	2.54417e-09
0.141335	2.75037e-09
0.143814	2.41453e-09
0.146294	2.60327e-09
0.148773	2.66719e-09
0.151253	2.56577e-09
0.153732	2.56976e-09
0.156212	2.63159e-09
0.158691	2.84687e-09
0.161171	2.64277e-09
0.16365	2.81792e-09
0.16613	2.55341e-09
0.16861	2.86146e-09
0.171089	2.75885e-09
0.173569	2.82706e-09
0.176048	2.76697e-09
0.178528	2.64768e-09
0.181007	3.11375e-09
0.183487	2.79654e-09
0.185966	3.01883e-09
0.188446	2.80083e-09
0.190926	2.87928e-09
0.193405	2.89364e-09
0.195885	3.06018e-09
0.198364	2.86946e-09
0.200844	3.04538e-09
0.203323	3.05535e-09
0.205803	2.92632e-09
0.208282	3.00185e-09
0.210762	3.03296e-09
0.213242	3.03132e-09
0.215721	3.14208e-09
0.218201	2.9896e-09
0.22068	3.06855e-09
0.22316	3.00043e-09
0.225639	3.2163e-09
0.228119	3.12856e-09
0.230598	3.16963e-09
0.233078	3.21644e-09
0.235558	3.17968e-09
0.238037	3.15757e-09
0.240517	3.28061e-09
0.242996	3.23478e-09
0.245476	3.20988e-09
0.247955	3.31844e-09
0.250435	3.22455e-09
0.252914	3.33987e-09
0.255394	3.38396e-09
0.257874	3.34317e-09
0.260353	3.28482e-09
0.262833	3.41253e-09
0.265312	3.42617e-09
0.267792	3.46561e-09
0.270271	3.45915e-09
0.272751	3.50163e-09
0.27523	3.54921e-09
0.27771	3.49077e-09
0.280189	3.52724e-09
0.282669	3.5594e-09
0.285149	3.61396e-09
0.287628	3.61651e-09
0.290108	3.16932e-09
0.292587	3.66858e-09
0.295067	3.70379e-09
0.297546	3.31882e-09
0.300026	3.51949e-09
0.302505	3.58098e-09
0.304985	3.85139e-09
0.307465	3.91491e-09
0.309944	3.93079e-09
0.312424	3.91831e-09
0.314903	3.7675e-09
0.317383	3.72448e-09
0.319862	3.67981e-09
0.322342	3.74315e-09
0.324821	4.08891e-09
0.327301	4.13291e-09
0.329781	4.28469e-09
0.33226	4.10274e-09
0.33474	4.07471e-09
0.337219	4.04669e-09
0.339699	4.03864e-09
0.342178	4.01717e-09
0.344658	4.02365e-09
0.347137	4.07141e-09
0.349617	4.16705e-09
0.352097	4.16718e-09
0.354576	4.19414e-09
0.357056	4.03874e-09
0.359535	4.14027e-09
0.362015	4.23572e-09
0.364494	4.29272e-09
0.366974	4.33641e-09
0.369453	4.31954e-09
0.371933	4.15521e-09
0.374413	4.18452e-09
0.376892	4.46423e-09
0.379372	4.53058e-09
0.381851	4.65126e-09
0.384331	4.5882e-09
0.38681	4.59986e-09
0.38929	4.64319e-09
0.391769	4.52396e-09
0.394249	4.66586e-09
0.396728	4.72745e-09
0.399208	4.55237e-09
0.401688	4.70566e-09
0.404167	4.38768e-09
0.406647	4.45434e-09
0.409126	4.50582e-09
0.411606	4.65297e-09
0.414085	4.45886e-09
0.416565	4.36462e-09
0.419044	4.50237e-09
0.421524	4.52864e-09
0.424004	4.68617e-09
0.426483	4.63154e-09
0.428963	4.85801e-09
0.431442	4.88843e-09
0.433922	4.65762e-09
0.436401	4.56221e-09
0.438881	4.84635e-09
0.44136	4.59158e-09
0.44384	4.83348e-09
0.44632	4.77425e-09
0.448799	4.81911e-09
0.451279	4.87269e-09
0.453758	5.25295e-09
0.456238	5.47754e-09
0.458717	5.52333e-09
0.461197	5.24603e-09
0.463676	5.44344e-09
0.466156	5.49526e-09
0.468635	5.43297e-09
0.471115	5.0884e-09
0.473595	5.50088e-09
0.476074	5.52315e-09
0.478554	5.67031e-09
0.481033	5.65846e-09
0.483513	5.69877e-09
0.485992	5.72958e-09
0.488472	5.77885e-09
0.490951	5.80531e-09
0.493431	5.85745e-09
0.495911	5.86591e-09
0.49839	5.85597e-09
0.50087	5.89835e-09
0.503349	5.85749e-09
0.505829	5.99005e-09
0.508308	6.01865e-09
0.510788	6.06538e-09
0.513267	6.1341e-09
0.515747	6.09353e-09
0.518227	6.15965e-09
0.520706	6.23211e-09
0.523186	6.27109e-09
0.525665	6.2968e-09
0.528145	6.3546e-09
0.530624	6.40953e-09
0.533104	6.40112e-09
0.535583	6.44059e-09
0.538063	6.45278e-09
0.540543	6.50719e-09
0.543022	6.52935e-09
0.545502	6.59386e-09
0.547981	6.60144e-09
0.550461	6.65632e-09
0.55294	6.62588e-09
0.55542	6.70538e-09
0.557899	6.67822e-09
0.560379	6.80468e-09
0.562859	6.81619e-09
0.565338	6.82263e-09
0.567818	6.78181e-09
0.570297	6.94199e-09
0.572777	6.94355e-09
0.575256	6.99428e-09
0.577736	6.96634e-09
0.580215	7.0472e-09
0.582695	6.93961e-09
0.585175	6.86934e-09
0.587654	7.03838e-09
0.590134	7.05853e-09
0.592613	7.0901e-09
0.595093	7.1345e-09
0.597572	7.2375e-09
0.600052	7.25651e-09
0.602531	7.29965e-09
0.605011	7.35185e-09
0.60749	7.26226e-09
0.60997	7.27029e-09
0.61245	7.40127e-09
0.614929	7.44465e-09
0.617409	7.46971e-09
0.619888	7.49288e-09
0.622368	7.38897e-09
0.624847	6.89645e-09
0.627327	7.59016e-09
0.629806	7.69339e-09
0.632286	7.76191e-09
0.634766	7.72868e-09
0.637245	7.83863e-09
0.639725	8.0158e-09
0.642204	8.02289e-09
0.644684	8.12411e-09
0.647163	8.14891e-09
0.649643	8.16072e-09
0.652122	8.2236e-09
0.654602	8.27205e-09
0.657082	8.32262e-09
0.659561	8.36427e-09
0.662041	8.46228e-09
0.66452	8.48354e-09
0.667	8.56091e-09
0.669479	8.56794e-09
0.671959	8.6547e-09
0.674438	8.6763e-09
0.676918	8.64275e-09
0.679398	8.70398e-09
0.681877	8.7452e-09
0.684357	8.779e-09
0.686836	8.82367e-09
0.689316	8.91325e-09
0.691795	8.8633e-09
0.694275	8.92672e-09
0.696754	9.03668e-09
0.699234	9.05425e-09
0.701714	9.17809e-09
0.704193	9.24356e-09
0.706673	9.25608e-09
0.709152	9.29984e-09
0.711632	9.35526e-09
0.714111	9.35014e-09
0.716591	9.41326e-09
0.71907	9.41435e-09
0.72155	9.53881e-09
0.724029	9.58585e-09
0.726509	9.67767e-09
0.728989	9.6842e-09
0.731468	9.58729e-09
0.733948	9.70409e-09
0.736427	9.71194e-09
0.738907	9.60608e-09
0.741386	9.67279e-09
0.743866	9.74399e-09
0.746345	1.00523e-08
0.748825	1.04696e-08
0.751305	1.05951e-08
0.753784	1.06277e-08
0.756264	1.07672e-08
0.758743	1.08398e-08
0.761223	1.09135e-08
0.763702	1.09057e-08
0.766182	1.06468e-08
0.768661	1.06249e-08
0.771141	1.06888e-08
0.773621	1.07024e-08
0.7761	1.07929e-08
0.77858	1.08731e-08
0.781059	1.08929e-08
0.783539	1.1e-08
0.786018	1.11185e-08
0.788498	1.11923e-08
0.790977	1.12504e-08
0.793457	1.12583e-08
0.795936	1.13439e-08
0.798416	1.06013e-08
0.800896	1.07991e-08
0.803375	1.08937e-08
0.805855	1.09e-08
0.808334	1.09975e-08
0.810814	1.12701e-08
0.813293	1.13506e-08
0.815773	1.14702e-08
0.818252	1.14315e-08
0.820732	1.16303e-08
0.823212	1.1659e-08
0.825691	1.16694e-08
0.828171	1.17886e-08
0.83065	1.17987e-08
0.83313	1.18266e-08
0.835609	1.20432e-08
0.838089	1.20511e-08
0.840568	1.22981e-08
0.843048	1.23599e-08
0.845528	1.24864e-08
0.848007	1.25363e-08
0.850487	1.26973e-08
0.852966	1.27002e-08
0.855446	1.28462e-08
0.857925	1.28559e-08
0.860405	1.2888e-08
0.862884	1.3022e-08
0.865364	1.30984e-08
0.867844	1.30835e-08
0.870323	1.27618e-08
0.872803	1.28462e-08
0.875282	1.29029e-08
0.877762	1.29717e-08
0.880241	1.29593e-08
0.882721	1.3167e-08
0.8852	1.32073e-08
0.88768	1.35055e-08
0.890159	1.36559e-08
0.892639	1.3678e-08
0.895119	1.30428e-08
0.897598	1.30924e-08
0.900078	1.3732e-08
0.902557	1.37707e-08
0.905037	1.38398e-08
0.907516	1.38218e-08
0.909996	1.35578e-08
0.912475	1.27934e-08
0.914955	1.29943e-08
0.917435	1.30154e-08
0.919914	1.3086e-08
0.922394	1.33681e-08
0.924873	1.35128e-08
0.927353	1.30055e-08
0.929832	1.2966e-08
0.932312	1.30212e-08
0.934791	1.32214e-08
0.937271	1.29229e-08
0.939751	1.30366e-08
0.94223	1.31554e-08
0.94471	1.30755e-08
0.947189	1.3173e-08
0.949669	1.32363e-08
0.952148	1.34315e-08
0.954628	1.3775e-08
0.957107	1.43032e-08
0.959587	1.42773e-08
0.962067	1.40625e-08
0.964546	1.4119e-08
0.967026	1.41043e-08
0.969505	1.42064e-08
0.971985	1.40387e-08
0.974464	1.40634e-08
0.976944	1.41216e-08
0.979423	1.40038e-08
0.981903	1.40474e-08
0.984383	1.41426e-08
0.986862	1.42665e-08
0.989342	1.43819e-08
0.991821	1.43181e-08
0.994301	1.43605e-08
0.99678	1.44624e-08
0.99926	1.45513e-08
0.99678	1.45361e-08
0.994301	1.44689e-08
0.991821	1.43541e-08
0.989342	1.42557e-08
0.986862	1.40405e-08
0.984383	1.3983e-08
0.981903	1.38671e-08
0.979423	1.36876e-08
0.976944	1.3676e-08
0.974464	1.36904e-08
0.971985	1.35793e-08
0.969505	1.35257e-08
0.967026	1.33892e-08
0.964546	1.33086e-08
0.962067	1.32737e-08
0.959587	1.31963e-08
0.957107	1.29453e-08
0.954628	1.27033e-08
0.952148	1.27332e-08
0.949669	1.26733e-08
0.947189	1.25605e-08
0.94471	1.25225e-08
0.94223	1.24831e-08
0.939751	1.24764e-08
0.937271	1.23992e-08
0.934791	1.23969e-08
0.932312	1.23243e-08
0.929832	1.19631e-08
0.927353	1.20098e-08
0.924873	1.18278e-08
0.922394	1.19679e-08
0.919914	1.19788e-08
0.917435	1.19456e-08
0.914955	1.19065e-08
0.912475	1.1862e-08
0.909996	1.18613e-08
0.907516	1.17547e-08
0.905037	1.16914e-08
0.902557	1.15587e-08
0.900078	1.16869e-08
0.897598	1.15809e-08
0.895119	1.15489e-08
0.892639	1.14979e-08
0.890159	1.1428e-08
0.88768	1.12685e-08
0.8852	1.12865e-08
0.882721	1.1272e-08
0.880241	1.10715e-08
0.877762	1.07911e-08
0.875282	1.10211e-08
0.872803	1.10139e-08
0.870323	1.08915e-08
0.867844	1.0782e-08
0.865364	1.07437e-08
0.862884	1.06601e-08
0.860405	1.05691e-08
0.857925	1.04954e-08
0.855446	1.05266e-08
0.852966	1.04026e-08
0.850487	1.03662e-08
0.848007	1.03182e-08
0.845528	1.02181e-08
0.843048	1.0228e-08
0.840568	1.02452e-08
0.838089	1.02203e-08
0.835609	1.0185e-08
0.83313	9.97842e-09
0.83065	1.00008e-08
0.828171	9.91443e-09
0.825691	9.95739e-09
0.823212	9.73021e-09
0.820732	9.37885e-09
0.818252	9.41485e-09
0.815773	9.43141e-09
0.813293	9.37461e-09
0.810814	9.30919e-09
0.808334	9.32794e-09
0.805855	9.33997e-09
0.803375	9.35934e-09
0.800896	9.37002e-09
0.798416	9.39238e-09
0.795936	9.44198e-09
0.793457	9.40712e-09
0.790977	9.39497e-09
0.788498	9.28485e-09
0.786018	9.34315e-09
0.783539	9.36288e-09
0.781059	9.21361e-09
0.77858	9.21735e-09
0.7761	9.21655e-09
0.773621	9.19977e-09
0.771141	9.12954e-09
0.768661	9.07972e-09
0.766182	8.99738e-09
0.763702	8.89701e-09
0.761223	8.87618e-09
0.758743	8.8418e-09
0.756264	8.75717e-09
0.753784	8.67317e-09
0.751305	8.69097e-09
0.748825	8.49134e-09
0.746345	8.57649e-09
0.743866	8.24664e-09
0.741386	8.12716e-09
0.738907	8.24744e-09
0.736427	8.01478e-09
0.733948	8.2567e-09
0.731468	8.22259e-09
0.728989	8.15567e-09
0.726509	8.07764e-09
0.724029	7.9908e-09
0.72155	7.98911e-09
0.71907	8.0387e-09
0.716591	8.06048e-09
0.714111	7.08769e-09
0.711632	7.0392e-09
0.709152	7.07807e-09
0.706673	7.13743e-09
0.704193	6.85582e-09
0.701714	6.86078e-09
0.699234	7.29558e-09
0.696754	7.76793e-09
0.694275	7.96673e-09
0.691795	7.84631e-09
0.689316	7.70839e-09
0.686836	7.73956e-09
0.684357	7.74422e-09
0.681877	7.625e-09
0.679398	7.65297e-09
0.676918	7.55658e-09
0.674438	7.53971e-09
0.671959	7.5253e-09
0.669479	7.38186e-09
0.667	7.36171e-09
0.66452	7.3162e-09
0.662041	7.30665e-09
0.659561	7.29327e-09
0.657082	7.23247e-09
0.654602	7.19542e-09
0.652122	7.2033e-09
0.649643	7.13831e-09
0.647163	7.12566e-09
0.644684	6.8947e-09
0.642204	6.96073e-09
0.639725	6.62508e-09
0.637245	6.71869e-09
0.634766	6.56452e-09
0.632286	6.39393e-09
0.629806	6.41127e-09
0.627327	6.28902e-09
0.624847	6.21805e-09
0.622368	6.34032e-09
0.619888	6.66733e-09
0.617409	6.59323e-09
0.614929	6.78304e-09
0.61245	6.80202e-09
0.60997	6.7516e-09
0.60749	6.75117e-09
0.605011	6.75806e-09
0.602531	6.70389e-09
0.600052	6.65028e-09
0.597572	6.41096e-09
0.595093	6.26668e-09
0.592613	6.37886e-09
0.590134	6.45501e-09
0.587654	6.41853e-09
0.585175	6.44353e-09
0.582695	6.47482e-09
0.580215	6.32485e-09
0.577736	6.34674e-09
0.575256	6.25475e-09
0.572777	6.26106e-09
0.570297	6.16222e-09
0.567818	6.16547e-09
0.565338	6.14215e-09
0.562859	6.16033e-09
0.560379	6.19208e-09
0.557899	6.10876e-09
0.55542	6.11681e-09
0.55294	6.04128e-09
0.550461	5.99029e-09
0.547981	5.96907e-09
0.545502	5.97373e-09
0.543022	5.97625e-09
0.540543	5.91041e-09
0.538063	5.91687e-09
0.535583	5.79934e-09
0.533104	5.76742e-09
0.530624	5.74e-09
0.528145	5.39646e-09
0.525665	5.42266e-09
0.523186	5.37449e-09
0.520706	5.3126e-09
0.518227	5.28068e-09
0.515747	5.16676e-09
0.513267	5.04287e-09
0.510788	4.85808e-09
0.508308	5.04681e-09
0.505829	5.03914e-09
0.503349	4.93978e-09
0.50087	4.88301e-09
0.49839	4.88473e-09
0.495911	4.73614e-09
0.493431	4.77126e-09
0.490951	4.78333e-09
0.488472	4.74707e-09
0.485992	4.64528e-09
0.483513	4.67455e-09
0.481033	4.65696e-09
0.478554	4.61288e-09
0.476074	4.58775e-09
0.473595	4.50681e-09
0.471115	4.49741e-09
0.468635	4.4723e-09
0.466156	4.45256e-09
0.463676	4.43531e-09
0.461197	4.44732e-09
0.458717	4.54689e-09
0.456238	4.45781e-09
0.453758	4.20568e-09
0.451279	4.38902e-09
0.448799	4.33812e-09
0.44632	4.38593e-09
0.44384	4.24024e-09
0.44136	3.8894e-09
0.438881	4.03456e-09
0.436401	3.88192e-09
0.433922	3.88851e-09
0.431442	3.88686e-09
0.428963	3.72664e-09
0.426483	3.53537e-09
0.424004	3.51545e-09
0.421524	3.36607e-09
0.419044	3.43374e-09
0.416565	3.3808e-09
0.414085	3.44121e-09
0.411606	3.42512e-09
0.409126	3.28839e-09
0.406647	3.47872e-09
0.404167	3.25084e-09
0.401688	3.44802e-09
0.399208	3.50442e-09
0.396728	3.61948e-09
0.394249	3.53271e-09
0.391769	3.32825e-09
0.38929	3.4797e-09
0.38681	3.32015e-09
0.384331	3.29744e-09
0.381851	3.36891e-09
0.379372	3.30767e-09
0.376892	3.2648e-09
0.374413	3.30367e-09
0.371933	3.27058e-09
0.369453	3.27527e-09
0.366974	3.2556e-09
0.364494	3.28174e-09
0.362015	3.22701e-09
0.359535	3.18672e-09
0.357056	3.21916e-09
0.354576	3.17968e-09
0.352097	3.19468e-09
0.349617	3.16624e-09
0.347137	3.31106e-09
0.344658	3.23752e-09
0.342178	3.18746e-09
0.339699	3.19253e-09
0.337219	3.17548e-09
0.33474	3.14199e-09
0.33226	3.12708e-09
0.329781	3.13034e-09
0.327301	3.10992e-09
0.324821	3.16149e-09
0.322342	3.07297e-09
0.319862	3.08599e-09
0.317383	3.10572e-09
0.314903	2.83559e-09
0.312424	2.94166e-09
0.309944	2.97784e-09
0.307465	2.96132e-09
0.304985	2.95368e-09
0.302505	2.8644e-09
0.300026	2.91689e-09
0.297546	2.913e-09
0.295067	2.86962e-09
0.292587	2.86845e-09
0.290108	2.82695e-09
0.287628	2.81044e-09
0.285149	2.72941e-09
0.282669	2.75666e-09
0.280189	2.75532e-09
0.27771	2.77375e-09
0.27523	2.78101e-09
0.272751	2.64e-09
0.270271	2.63094e-09
0.267792	2.61435e-09
0.265312	2.67654e-09
0.262833	2.86491e-09
0.260353	2.79184e-09
0.257874	2.72505e-09
0.255394	2.7157e-09
0.252914	2.71546e-09
0.250435	2.68136e-09
0.247955	2.5804e-09
0.245476	2.68666e-09
0.242996	2.6378e-09
0.240517	2.63171e-09
0.238037	2.6318e-09
0.235558	2.66565e-09
0.233078	2.61692e-09
0.230598	2.63197e-09
0.228119	2.65759e-09
0.225639	2.61768e-09
0.22316	2.60113e-09
0.22068	2.60954e-09
0.218201	2.56765e-09
0.215721	2.57109e-09
0.213242	2.57183e-09
0.210762	2.62813e-09
0.208282	2.61736e-09
0.205803	2.58369e-09
0.203323	2.59845e-09
0.200844	2.57287e-09
0.198364	2.56462e-09
0.195885	2.55308e-09
0.193405	2.51947e-09
0.190926	2.5058e-09
0.188446	2.5778e-09
0.185966	2.50053e-09
0.183487	2.52934e-09
0.181007	2.5068e-09
0.178528	2.02239e-09
0.176048	2.04635e-09
0.173569	2.20672e-09
0.171089	2.31906e-09
0.16861	1.805e-09
0.16613	2.20401e-09
0.16365	2.22452e-09
0.161171	2.16743e-09
0.158691	2.19623e-09
0.156212	2.46662e-09
0.153732	1.91434e-09
0.151253	2.0504e-09
0.148773	2.06291e-09
0.146294	1.9773e-09
0.143814	1.96193e-09
0.141335	1.94053e-09
0.138855	1.92587e-09
0.136375	1.90436e-09
0.133896	1.83237e-09
0.131416	1.85811e-09
0.128937	2.21753e-09
0.126457	2.12683e-09
0.123978	2.014e-09
0.121498	2.00433e-09
0.119019	2.01857e-09
0.116539	1.9772e-09
0.114059	2.01372e-09
0.11158	2.07966e-09
0.1091	2.03399e-09
0.106621	2.00093e-09
0.104141	1.95359e-09
0.101662	1.94415e-09
0.0991821	1.9599e-09
0.0967026	1.91275e-09
0.094223	1.92765e-09
0.0917435	1.92085e-09
0.0892639	1.86612e-09
0.0867843	1.81216e-09
0.0843048	1.8758e-09
0.0818252	1.86936e-09
0.0793457	1.81675e-09
0.0768661	1.82607e-09
0.0743866	1.80864e-09
0.071907	1.78736e-09
0.0694275	1.78498e-09
0.0669479	1.7924e-09
0.0644684	1.77652e-09
0.0619888	1.74245e-09
0.0595093	1.71516e-09
0.0570297	1.6818e-09
0.0545502	1.638e-09
0.0520706	1.63705e-09
0.049591	1.6487e-09
0.0471115	1.55974e-09
0.0446319	1.65794e-09
0.0421524	1.60527e-09
0.0396728	1.58497e-09
0.0371933	1.57153e-09
0.0347137	1.4695e-09
0.0322342	1.52864e-09
0.0297546	1.46908e-09
0.0272751	1.46465e-09
0.0247955	1.47328e-09
0.022316	1.47914e-09
0.0198364	1.43251e-09
0.0173569	1.42193e-09
0.0148773	1.4386e-09
0.0123978	1.39009e-09
0.0099182	1.35441e-09
0.00743865	1.41538e-09
0.00495909	1.37459e-09
0.00247954	1.3755e-09
0	1.36378e-09

## Sheet: Ta (buffer)
U	I
0.00247954	-3.77916e-12
0.00495909	3.99971e-11
0.00743865	7.02823e-11
0.0099182	4.65111e-11
0.0123978	4.5624e-11
0.0148773	1.34088e-11
0.0173569	3.52133e-11
0.0198364	8.97118e-12
0.022316	1.66161e-11
0.0247955	3.25268e-11
0.0272751	2.16573e-11
0.0297546	6.97176e-11
0.0322342	6.92243e-11
0.0347137	-2.86466e-11
0.0371933	-2.46309e-11
0.0396728	1.00667e-11
0.0421524	3.37406e-11
0.0446319	3.31803e-10
0.0471115	8.5263e-10
0.049591	1.06954e-09
0.0520706	2.1517e-10
0.0545502	2.35981e-11
0.0570297	-2.47946e-11
0.0595093	-2.63647e-11
0.0619888	1.58553e-10
0.0644684	7.10497e-11
0.0669479	7.33453e-11
0.0694275	-1.07771e-11
0.071907	-6.40979e-11
0.0743866	-2.33471e-11
0.0768661	-1.04576e-11
0.0793457	-1.53402e-11
0.0818252	-5.64927e-12
0.0843048	-3.17839e-12
0.0867843	4.88623e-12
0.0892639	4.03447e-12
0.0917435	1.0273e-11
0.094223	1.28441e-11
0.0967026	1.279e-11
0.0991821	2.26447e-11
0.101662	1.84833e-11
0.104141	2.1816e-11
0.106621	2.67585e-11
0.1091	2.16393e-11
0.11158	2.3218e-11
0.114059	2.60906e-11
0.116539	3.8779e-11
0.119019	4.91955e-11
0.121498	9.18336e-11
0.123978	1.01877e-10
0.126457	2.16612e-10
0.128937	2.7039e-11
0.131416	4.7528e-13
0.133896	9.16735e-12
0.136375	1.45036e-11
0.138855	2.44809e-11
0.141335	3.58696e-11
0.143814	3.09343e-11
0.146294	2.17172e-11
0.148773	-5.46103e-12
0.151253	-3.71757e-11
0.153732	-7.19051e-11
0.156212	8.85989e-10
0.158691	-8.25579e-10
0.161171	-3.82865e-10
0.16365	-3.21827e-11
0.16613	6.13371e-11
0.16861	7.61465e-11
0.171089	7.48123e-11
0.173569	6.35772e-11
0.176048	5.73235e-11
0.178528	5.76358e-11
0.181007	5.99279e-11
0.183487	5.27431e-11
0.185966	5.51094e-11
0.188446	5.11348e-11
0.190926	5.28239e-11
0.193405	5.21236e-11
0.195885	5.28816e-11
0.198364	5.27316e-11
0.200844	5.43182e-11
0.203323	4.98309e-11
0.205803	5.02001e-11
0.208282	4.85781e-11
0.210762	4.71984e-11
0.213242	3.49623e-11
0.215721	4.0388e-14
0.218201	8.469e-11
0.22068	3.81231e-10
0.22316	2.63462e-09
0.225639	1.19923e-10
0.228119	-4.54264e-11
0.230598	-6.61281e-11
0.233078	7.73502e-12
0.235558	-2.92063e-11
0.238037	-9.70733e-11
0.240517	-4.24406e-11
0.242996	-1.74202e-11
0.245476	-1.31874e-11
0.247955	-3.17767e-11
0.250435	-1.28369e-11
0.252914	-5.78053e-12
0.255394	-2.79615e-12
0.257874	8.49735e-12
0.260353	2.85745e-12
0.262833	-3.93494e-12
0.265312	-3.38249e-12
0.267792	1.12437e-11
0.270271	7.09242e-12
0.272751	1.85258e-11
0.27523	1.93523e-11
0.27771	2.00512e-11
0.280189	2.61527e-11
0.282669	2.35635e-11
0.285149	2.35549e-11
0.287628	2.50492e-11
0.290108	2.61779e-11
0.292587	3.21669e-11
0.295067	3.048e-11
0.297546	2.42934e-11
0.300026	2.97003e-11
0.302505	1.91937e-11
0.304985	2.59565e-11
0.307465	2.65847e-11
0.309944	3.87285e-11
0.312424	3.01136e-11
0.314903	2.54293e-11
0.317383	3.43082e-11
0.319862	3.26285e-11
0.322342	3.13411e-11
0.324821	3.14687e-11
0.327301	3.47265e-11
0.329781	3.42721e-11
0.33226	3.52703e-11
0.33474	3.23688e-11
0.337219	3.09963e-11
0.339699	2.64484e-10
0.342178	4.64744e-10
0.344658	1.11896e-10
0.347137	1.0555e-10
0.349617	1.3472e-10
0.352097	-8.80026e-12
0.354576	3.25859e-11
0.357056	4.34806e-11
0.359535	3.51974e-11
0.362015	4.54928e-11
0.364494	2.07775e-11
0.366974	3.38278e-11
0.369453	4.91176e-11
0.371933	3.46789e-11
0.374413	2.72424e-11
0.376892	2.76283e-11
0.379372	3.6298e-11
0.381851	2.76117e-11
0.384331	3.19188e-11
0.38681	3.14096e-11
0.38929	3.27237e-11
0.391769	3.78782e-11
0.394249	3.21928e-11
0.396728	3.24957e-11
0.399208	3.44416e-11
0.401688	3.6184e-11
0.404167	2.99895e-11
0.406647	3.28765e-11
0.409126	3.29112e-11
0.411606	3.78111e-11
0.414085	3.46486e-11
0.416565	3.80693e-11
0.419044	3.58443e-11
0.421524	3.76099e-11
0.424004	4.45076e-11
0.426483	3.73127e-11
0.428963	3.72363e-11
0.431442	5.43752e-11
0.433922	1.38992e-11
0.436401	3.72716e-11
0.438881	5.50135e-11
0.44136	3.98334e-11
0.44384	5.76647e-11
0.44632	4.1648e-11
0.448799	3.46082e-11
0.451279	3.2138e-11
0.453758	4.04551e-11
0.456238	4.15621e-11
0.458717	3.81984e-11
0.461197	3.95622e-11
0.463676	4.28545e-11
0.466156	4.58505e-11
0.468635	3.94043e-11
0.471115	3.76467e-11
0.473595	4.87534e-11
0.476074	4.23721e-11
0.478554	3.19231e-11
0.481033	5.3724e-11
0.483513	6.32952e-11
0.485992	5.72752e-11
0.488472	4.48098e-11
0.490951	5.1843e-11
0.493431	5.48303e-11
0.495911	4.82701e-11
0.49839	4.1992e-11
0.50087	5.2521e-11
0.503349	3.4681e-11
0.505829	3.71649e-11
0.508308	5.0128e-11
0.510788	6.93923e-11
0.513267	1.85625e-10
0.515747	1.01826e-10
0.518227	-2.52532e-10
0.520706	-1.08181e-10
0.523186	3.7519e-11
0.525665	-8.3619e-11
0.528145	-5.17702e-11
0.530624	1.72939e-10
0.533104	2.3446e-11
0.535583	4.28157e-10
0.538063	-1.10266e-10
0.540543	2.05604e-11
0.543022	-2.42487e-11
0.545502	9.62309e-11
0.547981	1.33619e-11
0.550461	2.50586e-11
0.55294	3.35278e-11
0.55542	5.07829e-11
0.557899	5.70257e-11
0.560379	1.55753e-11
0.562859	4.36789e-11
0.565338	2.40107e-11
0.567818	6.02964e-11
0.570297	3.53186e-11
0.572777	2.64873e-11
0.575256	3.74188e-11
0.577736	3.85936e-11
0.580215	4.81814e-11
0.582695	3.73416e-11
0.585175	4.19725e-11
0.587654	3.866e-11
0.590134	4.20518e-11
0.592613	3.88417e-11
0.595093	3.6854e-11
0.597572	4.54769e-11
0.600052	3.76308e-11
0.602531	4.07652e-11
0.605011	4.4103e-11
0.60749	3.99235e-11
0.60997	4.49994e-11
0.61245	3.80772e-11
0.614929	4.13068e-11
0.617409	4.21391e-11
0.619888	4.03844e-11
0.622368	4.283e-11
0.624847	3.87047e-11
0.627327	4.08777e-11
0.629806	4.3751e-11
0.632286	4.38275e-11
0.634766	4.4822e-11
0.637245	4.04421e-11
0.639725	4.16956e-11
0.642204	4.01082e-11
0.644684	4.08496e-11
0.647163	5.05268e-11
0.649643	4.22999e-11
0.652122	3.94201e-11
0.654602	5.44769e-11
0.657082	4.48011e-11
0.659561	4.82564e-11
0.662041	1.64568e-10
0.66452	2.18023e-11
0.667	-2.2926e-11
0.669479	2.5989e-11
0.671959	1.01291e-10
0.674438	1.58069e-11
0.676918	1.74693e-11
0.679398	5.88922e-11
0.681877	4.52151e-11
0.684357	4.06397e-11
0.686836	4.25891e-11
0.689316	4.22675e-11
0.691795	4.32224e-11
0.694275	4.43965e-11
0.696754	4.46619e-11
0.699234	4.83625e-11
0.701714	4.2362e-11
0.704193	4.4553e-11
0.706673	4.15895e-11
0.709152	4.30154e-11
0.711632	4.42126e-11
0.714111	4.29058e-11
0.716591	4.60683e-11
0.71907	4.1001e-11
0.72155	4.588e-11
0.724029	4.42551e-11
0.726509	4.67534e-11
0.728989	4.18225e-11
0.731468	4.1798e-11
0.733948	3.83369e-11
0.736427	4.33551e-11
0.738907	4.28077e-11
0.741386	4.3451e-11
0.743866	4.21788e-11
0.746345	4.46778e-11
0.748825	4.31978e-11
0.751305	4.27795e-11
0.753784	4.64159e-11
0.756264	4.28524e-11
0.758743	4.61678e-11
0.761223	4.58433e-11
0.763702	4.56435e-11
0.766182	4.52425e-11
0.768661	4.26851e-11
0.771141	4.36154e-11
0.773621	4.4147e-11
0.7761	4.40799e-11
0.77858	4.65674e-11
0.781059	4.3715e-11
0.783539	4.39501e-11
0.786018	4.60063e-11
0.788498	4.35815e-11
0.790977	4.63344e-11
0.793457	4.55591e-11
0.795936	4.65984e-11
0.798416	4.41448e-11
0.800896	4.19263e-11
0.803375	4.45018e-11
0.805855	4.36811e-11
0.808334	4.10054e-11
0.810814	4.61815e-11
0.813293	4.34748e-11
0.815773	4.8801e-11
0.818252	4.5562e-11
0.820732	4.24536e-11
0.823212	4.51769e-11
0.825691	4.41145e-11
0.828171	4.33075e-11
0.83065	4.53593e-11
0.83313	4.62933e-11
0.835609	4.4077e-11
0.838089	4.43237e-11
0.840568	4.4584e-11
0.843048	4.31438e-11
0.845528	4.30219e-11
0.848007	4.62298e-11
0.850487	3.93552e-11
0.852966	4.4954e-11
0.855446	4.31892e-11
0.857925	4.50059e-11
0.860405	4.59046e-11
0.862884	4.59269e-11
0.865364	4.79795e-11
0.867844	4.51487e-11
0.870323	3.8083e-11
0.872803	4.86185e-11
0.875282	4.80624e-11
0.877762	5.11925e-11
0.880241	4.2719e-11
0.882721	4.05373e-11
0.8852	3.65439e-11
0.88768	4.07832e-11
0.890159	4.97688e-11
0.892639	4.34214e-11
0.895119	4.36024e-11
0.897598	4.55569e-11
0.900078	4.29238e-11
0.902557	4.57445e-11
0.905037	4.51574e-11
0.907516	4.42386e-11
0.909996	4.78367e-11
0.912475	4.44398e-11
0.914955	4.50593e-11
0.917435	4.67715e-11
0.919914	4.56471e-11
0.922394	4.8273e-11
0.924873	4.17965e-11
0.927353	4.44672e-11
0.929832	4.37799e-11
0.932312	4.15145e-11
0.934791	4.58079e-11
0.937271	5.07994e-11
0.939751	4.81057e-11
0.94223	4.24766e-11
0.94471	4.55966e-11
0.947189	5.24878e-11
0.949669	4.92625e-11
0.952148	4.73412e-11
0.954628	4.36017e-11
0.957107	3.3059e-11
0.959587	4.05589e-11
0.962067	4.46893e-11
0.964546	4.56565e-11
0.967026	4.93116e-11
0.969505	4.28978e-11
0.971985	4.68119e-11
0.974464	4.21167e-11
0.976944	4.37972e-11
0.979423	4.62955e-11
0.981903	4.11799e-11
0.984383	4.62024e-11
0.986862	4.43316e-11
0.989342	4.57264e-11
0.991821	4.59111e-11
0.994301	4.44535e-11
0.99678	4.71321e-11
0.99926	4.27449e-11
0.99678	4.20764e-11
0.994301	4.5888e-11
0.991821	4.35902e-11
0.989342	4.75576e-11
0.986862	4.56312e-11
0.984383	4.41037e-11
0.981903	4.78634e-11
0.979423	4.25098e-11
0.976944	4.53709e-11
0.974464	4.49591e-11
0.971985	4.602e-11
0.969505	4.48415e-11
0.967026	4.46706e-11
0.964546	4.56384e-11
0.962067	4.60517e-11
0.959587	4.20922e-11
0.957107	4.71717e-11
0.954628	4.5945e-11
0.952148	5.33893e-11
0.949669	4.71191e-11
0.947189	1.70228e-11
0.94471	4.5945e-11
0.94223	4.2222e-11
0.939751	4.7122e-11
0.937271	4.25466e-11
0.934791	3.37608e-11
0.932312	4.52533e-11
0.929832	4.84137e-11
0.927353	3.5915e-11
0.924873	4.43943e-11
0.922394	4.42869e-11
0.919914	4.60719e-11
0.917435	4.30594e-11
0.914955	4.37438e-11
0.912475	4.56413e-11
0.909996	3.89715e-11
0.907516	4.42205e-11
0.905037	4.36226e-11
0.902557	4.23879e-11
0.900078	3.71231e-11
0.897598	2.13508e-11
0.895119	6.81778e-11
0.892639	1.43807e-10
0.890159	8.22941e-11
0.88768	5.9498e-11
0.8852	8.92993e-11
0.882721	4.08099e-11
0.880241	-4.86171e-12
0.877762	-4.87901e-12
0.875282	1.32501e-11
0.872803	5.01143e-11
0.870323	5.93646e-11
0.867844	4.17367e-11
0.865364	3.00653e-11
0.862884	3.85107e-11
0.860405	4.93073e-11
0.857925	4.82326e-11
0.855446	4.59334e-11
0.852966	5.12012e-11
0.850487	5.73762e-11
0.848007	5.02383e-11
0.845528	4.82586e-11
0.843048	4.88868e-11
0.840568	5.26205e-11
0.838089	4.59752e-11
0.835609	4.28192e-11
0.83313	4.0815e-11
0.83065	3.31997e-11
0.828171	3.48859e-11
0.825691	5.10288e-11
0.823212	4.21283e-11
0.820732	5.29169e-11
0.818252	5.51924e-11
0.815773	5.01857e-11
0.813293	4.50672e-11
0.810814	3.77743e-11
0.808334	3.61126e-11
0.805855	4.33226e-11
0.803375	4.42898e-11
0.800896	4.47412e-11
0.798416	4.35282e-11
0.795936	4.66597e-11
0.793457	4.39926e-11
0.790977	4.33681e-11
0.788498	4.77631e-11
0.786018	4.17266e-11
0.783539	4.13285e-11
0.781059	4.48062e-11
0.77858	4.10645e-11
0.7761	4.99794e-11
0.773621	4.99044e-11
0.771141	4.65493e-11
0.768661	4.12123e-11
0.766182	4.16984e-11
0.763702	4.16321e-11
0.761223	4.71797e-11
0.758743	4.70232e-11
0.756264	4.44311e-11
0.753784	4.22985e-11
0.751305	4.41448e-11
0.748825	4.32606e-11
0.746345	4.63878e-11
0.743866	4.24766e-11
0.741386	3.91807e-11
0.738907	5.70279e-11
0.736427	3.87141e-11
0.733948	3.0917e-11
0.731468	2.74559e-11
0.728989	4.01962e-11
0.726509	2.86091e-11
0.724029	2.50773e-11
0.72155	4.03483e-11
0.71907	4.48105e-11
0.716591	5.5721e-11
0.714111	5.19923e-11
0.711632	7.26472e-11
0.709152	5.86268e-11
0.706673	6.06462e-11
0.704193	7.13526e-11
0.701714	8.7533e-11
0.699234	6.15246e-11
0.696754	1.78529e-11
0.694275	5.83982e-11
0.691795	6.45992e-11
0.689316	5.25304e-11
0.686836	3.97057e-11
0.684357	4.89769e-11
0.681877	4.72035e-11
0.679398	5.44625e-11
0.676918	5.50229e-11
0.674438	2.68054e-11
0.671959	4.71119e-11
0.669479	6.19112e-11
0.667	6.33536e-11
0.66452	3.49659e-11
0.662041	-1.42065e-11
0.659561	1.3649e-11
0.657082	6.25004e-12
0.654602	6.23324e-11
0.652122	7.78212e-11
0.649643	7.04244e-11
0.647163	1.6907e-10
0.644684	6.05733e-11
0.642204	9.61451e-12
0.639725	1.59259e-11
0.637245	6.16732e-11
0.634766	7.58018e-11
0.632286	5.17406e-11
0.629806	4.21932e-11
0.627327	4.43741e-11
0.624847	4.23057e-11
0.622368	4.54697e-11
0.619888	4.38368e-11
0.617409	3.99618e-11
0.614929	4.4447e-11
0.61245	4.07811e-11
0.60997	3.94403e-11
0.60749	4.13905e-11
0.605011	4.64996e-11
0.602531	4.6276e-11
0.600052	4.32368e-11
0.597572	4.38433e-11
0.595093	4.43431e-11
0.592613	4.6739e-11
0.590134	4.72309e-11
0.587654	4.30385e-11
0.585175	4.47953e-11
0.582695	4.40799e-11
0.580215	4.26259e-11
0.577736	4.3746e-11
0.575256	4.18816e-11
0.572777	4.57322e-11
0.570297	4.43395e-11
0.567818	4.28502e-11
0.565338	4.55533e-11
0.562859	4.41816e-11
0.560379	4.47117e-11
0.557899	4.61375e-11
0.55542	4.34034e-11
0.55294	4.82442e-11
0.550461	4.77379e-11
0.547981	4.62983e-11
0.545502	4.51769e-11
0.543022	4.46439e-11
0.540543	4.647e-11
0.538063	4.24139e-11
0.535583	4.3099e-11
0.533104	4.82528e-11
0.530624	4.72655e-11
0.528145	4.61815e-11
0.525665	4.50449e-11
0.523186	3.96603e-11
0.520706	3.04266e-11
0.518227	3.8233e-11
0.515747	3.9418e-11
0.513267	4.77386e-11
0.510788	4.81165e-11
0.508308	4.8493e-11
0.505829	4.96542e-11
0.503349	5.20926e-11
0.50087	4.6563e-11
0.49839	4.85154e-11
0.495911	5.45022e-11
0.493431	4.81533e-11
0.490951	4.87404e-11
0.488472	4.53442e-11
0.485992	4.42912e-11
0.483513	4.70722e-11
0.481033	4.55512e-11
0.478554	4.61793e-11
0.476074	4.57445e-11
0.473595	4.59471e-11
0.471115	4.77163e-11
0.468635	4.57271e-11
0.466156	4.54697e-11
0.463676	4.60654e-11
0.461197	4.62926e-11
0.458717	4.87642e-11
0.456238	4.79644e-11
0.453758	4.51747e-11
0.451279	4.68631e-11
0.448799	4.61952e-11
0.44632	4.38931e-11
0.44384	4.62378e-11
0.44136	4.63878e-11
0.438881	4.5699e-11
0.436401	4.43316e-11
0.433922	4.41311e-11
0.431442	4.2957e-11
0.428963	4.55454e-11
0.426483	4.54069e-11
0.424004	4.56392e-11
0.421524	4.19588e-11
0.419044	4.0414e-11
0.416565	4.71725e-11
0.414085	4.54343e-11
0.411606	3.37932e-11
0.409126	2.922e-11
0.406647	3.04713e-12
0.404167	1.43558e-11
0.401688	4.33637e-11
0.399208	8.46266e-11
0.396728	5.64393e-11
0.394249	4.82269e-11
0.391769	4.87e-11
0.38929	4.06361e-11
0.38681	4.10652e-11
0.384331	4.0908e-11
0.381851	3.84732e-11
0.379372	4.20468e-11
0.376892	4.3495e-11
0.374413	4.26519e-11
0.371933	4.29353e-11
0.369453	4.60885e-11
0.366974	4.65436e-11
0.364494	4.4147e-11
0.362015	4.31416e-11
0.359535	4.8493e-11
0.357056	4.36363e-11
0.354576	4.29858e-11
0.352097	4.65998e-11
0.349617	4.49345e-11
0.347137	5.22606e-11
0.344658	4.48494e-11
0.342178	5.06437e-11
0.339699	4.60322e-11
0.337219	4.75511e-11
0.33474	4.82276e-11
0.33226	4.41823e-11
0.329781	4.57207e-11
0.327301	4.54437e-11
0.324821	4.57091e-11
0.322342	4.49143e-11
0.319862	4.59464e-11
0.317383	4.54942e-11
0.314903	4.79463e-11
0.312424	4.44398e-11
0.309944	4.93022e-11
0.307465	4.75771e-11
0.304985	5.15661e-11
0.302505	4.75432e-11
0.300026	4.57062e-11
0.297546	4.33392e-11
0.295067	4.93678e-11
0.292587	6.49944e-11
0.290108	6.394e-11
0.287628	5.01972e-11
0.285149	5.12365e-11
0.282669	4.73355e-11
0.280189	5.11319e-11
0.27771	5.08622e-11
0.27523	4.80444e-11
0.272751	5.16382e-11
0.270271	4.62594e-11
0.267792	4.64498e-11
0.265312	4.75367e-11
0.262833	4.54574e-11
0.260353	4.75165e-11
0.257874	4.31185e-11
0.255394	4.6043e-11
0.252914	4.97724e-11
0.250435	4.64246e-11
0.247955	4.6338e-11
0.245476	4.96693e-11
0.242996	4.77602e-11
0.240517	5.01965e-11
0.238037	4.69525e-11
0.235558	4.88298e-11
0.233078	4.73088e-11
0.230598	3.45411e-11
0.228119	3.76777e-11
0.225639	2.12383e-11
0.22316	3.18986e-11
0.22068	3.65245e-11
0.218201	3.77202e-11
0.215721	4.13638e-11
0.213242	4.04673e-11
0.210762	4.6527e-11
0.208282	4.34128e-11
0.205803	4.10414e-11
0.203323	4.15643e-11
0.200844	3.84306e-11
0.198364	3.83297e-11
0.195885	4.03491e-11
0.193405	4.40301e-11
0.190926	4.16415e-11
0.188446	4.13703e-11
0.185966	4.81793e-11
0.183487	4.28978e-11
0.181007	4.57185e-11
0.178528	4.68234e-11
0.176048	4.25105e-11
0.173569	4.98575e-11
0.171089	4.5262e-11
0.16861	4.59493e-11
0.16613	4.58368e-11
0.16365	4.47088e-11
0.161171	4.88276e-11
0.158691	4.43143e-11
0.156212	4.63185e-11
0.153732	4.34654e-11
0.151253	3.49969e-11
0.148773	4.43943e-11
0.146294	5.01107e-11
0.143814	5.31383e-11
0.141335	5.46183e-11
0.138855	5.12199e-11
0.136375	5.6756e-11
0.133896	4.96563e-11
0.131416	5.21899e-11
0.128937	5.35062e-11
0.126457	4.90346e-11
0.123978	5.19628e-11
0.121498	4.69027e-11
0.119019	5.12877e-11
0.116539	5.07966e-11
0.114059	4.50896e-11
0.11158	5.01958e-11
0.1091	4.85139e-11
0.106621	4.81598e-11
0.104141	5.37716e-11
0.101662	4.71725e-11
0.0991821	4.98871e-11
0.0967026	4.82384e-11
0.094223	4.84137e-11
0.0917435	4.91515e-11
0.0892639	4.42544e-11
0.0867843	4.49367e-11
0.0843048	4.80285e-11
0.0818252	4.73138e-11
0.0793457	4.82817e-11
0.0768661	4.41729e-11
0.0743866	4.8682e-11
0.071907	4.81172e-11
0.0694275	4.73217e-11
0.0669479	5.15747e-11
0.0644684	4.35714e-11
0.0619888	4.66171e-11
0.0595093	4.76888e-11
0.0570297	4.65551e-11
0.0545502	5.13533e-11
0.0520706	4.44593e-11
0.049591	4.4711e-11
0.0471115	4.66041e-11
0.0446319	4.5619e-11
0.0421524	4.93671e-11
0.0396728	4.47174e-11
0.0371933	4.14453e-11
0.0347137	1.76683e-11
0.0322342	2.45509e-11
0.0297546	4.23317e-11
0.0272751	3.86816e-11
0.0247955	3.44813e-11
0.022316	4.16667e-11
0.0198364	4.14071e-11
0.0173569	4.40878e-11
0.0148773	4.19386e-11
0.0123978	4.3262e-11
0.0099182	4.73174e-11
0.00743865	4.22437e-11
0.00495909	4.51156e-11
0.00247954	4.51718e-11
0	4.42407e-11
