# Supplementary material for: All-water supercapacitor enabled by 1-nm clay channels
Source: Nat Commun. 2026 Jun 5;17:5014. doi: 10.1038/s41467-026-73924-1 (PMC13241519; doi:10.1038/s41467-026-73924-1)
Supplement: Supplementary file 3 — Source Data [file 41467_2026_73924_MOESM3_ESM.zip › Source data/FigS33.xlsx]

## Sheet: Sheet1
	0 V		1,0 V		1,5 V
1/w (s)	Z'/ohm	-Z''	Z'/ohm	-Z''	Z'/ohm	-Z''
1.58889e-07	18.81	-8.882	23.42	-7.986	25.55	-7.356
1.92354e-07	18.01	-7.428	22.8	-6.753	24.85	-6.248
2.32879e-07	17.44	-6.128	22.44	-5.411	24.44	-5.027
2.82187e-07	17.05	-5.055	22.08	-4.438	24.03	-4.127
3.42165e-07	16.79	-4.139	21.88	-3.574	23.83	-3.325
4.14656e-07	16.64	-3.393	21.74	-2.933	23.7	-2.717
5.01676e-07	16.54	-2.774	21.68	-2.385	23.65	-2.197
6.08861e-07	16.49	-2.268	21.63	-1.948	23.61	-1.78
7.35543e-07	16.45	-1.851	21.62	-1.574	23.61	-1.425
8.93248e-07	16.44	-1.496	21.63	-1.265	23.63	-1.112
1.08348e-06	16.43	-1.21	21.65	-1.017	23.65	-0.8706
1.31074e-06	16.39	-0.9644	21.6	-0.7892	23.6	-0.662
1.59352e-06	16.38	-0.749	21.6	-0.5794	23.61	-0.465
1.92354e-06	16.43	-0.5936	21.68	-0.439	23.69	-0.341
2.33016e-06	16.47	-0.4763	21.74	-0.3406	23.77	-0.252
2.82187e-06	16.51	-0.3805	21.79	-0.2601	23.83	-0.1813
3.41796e-06	16.53	-0.2957	21.82	-0.1879	23.87	-0.1159
4.14115e-06	16.54	-0.2238	21.85	-0.1251	23.9	-0.05714
5.01676e-06	16.55	-0.1632	21.88	-0.06935	23.93	-0.00267
6.07696e-06	16.57	-0.1121	21.91	-0.02328	23.96	0.04408
7.37251e-06	16.58	-0.06994	21.94	0.01555	23.99	0.08189
8.93248e-06	16.6	-0.03572	21.97	0.04696	24.03	0.1123
1.0798e-05	16.61	-0.00731	22	0.07313	24.07	0.1377
1.31074e-05	16.63	0.01539	22.02	0.09452	24.11	0.1592
1.58572e-05	16.64	0.0345	22.07	0.1113	24.17	0.176
1.92354e-05	16.66	0.0508	22.12	0.126	24.24	0.1887
2.33016e-05	16.67	0.06445	22.17	0.1385	24.29	0.1995
2.82187e-05	16.68	0.07551	22.21	0.1495	24.33	0.2105
3.4187e-05	16.69	0.08452	22.24	0.1581	24.37	0.2214
4.14115e-05	16.7	0.09359	22.26	0.1653	24.41	0.231
5.01676e-05	16.71	0.1025	22.29	0.1725	24.45	0.2383
6.07696e-05	16.72	0.1089	22.32	0.1796	24.5	0.2421
7.37251e-05	16.74	0.1147	22.34	0.1855	24.54	0.246
8.93248e-05	16.75	0.1208	22.36	0.191	24.58	0.2505
0.00010798	16.76	0.1252	22.39	0.1946	24.61	0.2475
0.000131074	16.77	0.1303	22.42	0.1994	24.65	0.2485
0.000158572	16.79	0.1127	22.44	0.1772	24.68	0.2278
0.000192354	16.81	0.08462	22.45	0.1422	24.7	0.1921
0.000232197	16.83	0.07814	22.46	0.1332	24.72	0.1831
0.00028269	16.84	0.08863	22.48	0.1442	24.75	0.1941
0.000342165	16.85	0.1104	22.51	0.1692	24.79	0.2184
0.000416724	16.87	0.1332	22.54	0.1946	24.82	0.2439
0.000500095	16.89	0.1546	22.58	0.2191	24.86	0.2685
0.000613331	16.91	0.1742	22.61	0.2422	24.9	0.2911
0.000738967	16.92	0.1933	22.65	0.2649	24.94	0.3138
0.000902902	16.95	0.2122	22.68	0.2876	24.97	0.3377
0.00108	16.97	0.2315	22.71	0.3112	25.01	0.3632
0.0013	16.99	0.2537	22.74	0.3383	25.05	0.3927
0.00163	17.02	0.2333	22.78	0.3089	25.1	0.3601
0.00192	17.06	0.1934	22.83	0.2536	25.15	0.3009
0.00233	17.09	0.1934	22.88	0.2524	25.21	0.3015
0.00282	17.12	0.2258	22.92	0.2954	25.26	0.3504
0.00342	17.15	0.282	22.97	0.3691	25.31	0.4338
0.00414	17.19	0.3437	23.01	0.4508	25.36	0.5265
0.00502	17.23	0.4043	23.07	0.5314	25.42	0.6194
0.00608	17.28	0.4624	23.14	0.6106	25.5	0.7107
0.00737	17.34	0.5199	23.21	0.6899	25.58	0.8037
0.00893	17.4	0.5797	23.28	0.7704	25.67	0.9007
0.01081	17.46	0.6456	23.36	0.859	25.76	1.008
0.0131	17.53	0.7046	23.45	0.94	25.86	1.107
0.01587	17.6	0.7628	23.55	1.034	25.99	1.221
0.01923	17.69	0.8373	23.68	1.155	26.14	1.366
0.0233	17.79	0.9285	23.81	1.288	26.3	1.526
0.02823	17.9	1.035	23.97	1.434	26.48	1.701
0.03419	18.02	1.152	24.13	1.589	26.68	1.886
0.04143	18.16	1.278	24.33	1.753	26.91	2.082
0.0502	18.31	1.414	24.54	1.932	27.16	2.293
0.06082	18.5	1.56	24.79	2.126	27.46	2.518
0.07369	18.7	1.721	25.07	2.337	27.8	2.758
0.08927	18.96	1.89	25.43	2.553	28.21	2.999
0.10813	19.27	2.073	25.86	2.779	28.69	3.246
0.13097	19.58	2.271	26.27	3.008	29.13	3.499
0.15873	19.9	2.456	26.68	3.214	29.56	3.73
0.19231	20.22	2.665	27.06	3.445	29.95	4.007
0.23298	20.54	2.933	27.41	3.748	30.3	4.387
0.28229	20.88	3.245	27.77	4.11	30.65	4.864
0.34194	21.24	3.589	28.15	4.522	31.01	5.443
0.41433	21.65	3.947	28.53	4.984	31.39	6.127
0.50199	22.07	4.321	28.91	5.515	31.77	6.946
0.60816	22.49	4.72	29.29	6.144	32.17	7.937
0.73691	22.93	5.158	29.67	6.902	32.6	9.131
0.89275	23.36	5.661	30.05	7.825	33.08	10.57
1.08127	23.79	6.26	30.46	8.951	33.62	12.28
1.30965	24.21	6.99	30.9	10.32	34.23	14.32
1.5873	24.64	7.858	31.37	11.93	34.93	16.69
