# Supplementary material for: All-water supercapacitor enabled by 1-nm clay channels
Source: Nat Commun. 2026 Jun 5;17:5014. doi: 10.1038/s41467-026-73924-1 (PMC13241519; doi:10.1038/s41467-026-73924-1)
Supplement: Supplementary file 3 — Source Data [file 41467_2026_73924_MOESM3_ESM.zip › Source data/FigS34.xlsx]

## Sheet: Sheet1
25 C		37 C		40 C		50 C		60 C
WE.Z' (Ω)	WE.-Z” (Ω)	WE.Z' (Ω)	WE.-Z” (Ω)	WE.Z' (Ω)	WE.-Z” (Ω)	WE.Z' (Ω)	WE.-Z” (Ω)	WE.Z' (Ω)	WE.-Z” (Ω)
75.5887	43.6329	70.3296	37.9907	58.622	28.7443	51.3686	22.179	43.7219	16.7642
85.2289	44.107	77.2503	36.6338	64.78	28.1702	55.8257	21.4335	47.0894	15.835
94.7599	43.6134	83.4626	34.7701	70.6818	27.1524	60.4424	20.3653	49.9809	14.6869
103.877	42.2501	89.0666	32.3694	76.1376	25.7333	64.3003	19.0542	52.9008	13.5263
112.508	40.1855	94.0614	29.8595	81.2072	24.0746	68.1127	17.6518	55.2596	12.3093
120.513	37.6379	96.0998	26.1837	85.7109	22.1766	71.4805	16.1155	57.248	11.0785
127.665	34.7711	99.9076	23.6508	89.7832	20.2966	74.2532	14.6609	58.6923	9.95042
133.968	31.7553	103.109	21.2035	93.2809	18.3929	76.6818	13.2469	60.1719	8.91302
139.394	28.7526	105.962	18.9149	96.6162	16.6099	79.2256	11.9314	61.4408	7.94831
144.17	25.8152	108.376	16.8161	99.3068	14.9406	81.3094	10.7375	62.5742	7.11888
148.21	23.1547	110.353	14.9781	101.563	13.4266	83.0657	9.70773	63.3562	6.39498
151.946	20.7896	112.155	13.3901	103.709	12.1525	84.7869	8.82387	64.1463	5.81129
155.032	18.6438	113.675	12.0231	105.549	11.0175	86.1939	8.08791	64.5289	5.30949
157.752	16.7651	114.948	10.8696	107.252	10.0554	87.5553	7.47293	64.8504	4.89888
160.13	15.1902	116.153	9.9346	108.855	9.27115	88.6299	6.99398	65.3816	4.60446
162.381	13.8689	117.252	9.20038	110.235	8.67829	89.7937	6.66501	65.3983	4.40551
164.131	12.9637	118.082	8.70572	111.376	8.28911	90.7687	6.45151	65.608	4.28966
166.355	12.0734	119.225	8.25064	112.911	7.93029	92.4654	6.3002	65.9755	4.24852
167.824	11.6398	119.993	8.07294	113.923	7.80698	93.2911	6.31355	66.1722	4.24965
169.638	11.2742	120.984	7.97518	115.24	7.77195	94.4086	6.4044	66.9657	4.34163
171.288	11.1484	121.769	8.0183	116.463	7.88875	95.478	6.58716	67.2354	4.48959
173.406	11.2784	123.243	8.28807	118.092	8.18496	97.1042	6.9957	67.7499	4.80132
174.865	11.5756	124.058	8.59157	119.286	8.53696	98.1854	7.42283	68.3357	5.04279
176.868	12.1466	125.489	9.18687	120.965	9.15741	99.6814	8.05933	68.3162	5.47798
180.361	13.5596	127.838	10.4465	123.765	10.5109	102.402	9.43975	69.6467	6.36011
189.48	19.3155	134.858	15.317	131.026	15.512	109.039	14.3093	73.1614	9.605
193.754	22.6609	138.113	18.0785	134.545	18.3859	112.297	17.0325	74.436	11.2658
197.073	25.5549	140.71	20.4814	137.47	20.8273	115.072	19.3811	75.5731	12.6771
200.069	28.1515	142.975	22.586	140.02	23.0487	117.845	21.5011	76.7286	13.9083
205.079	32.7496	146.924	26.3523	144.439	26.9834	121.747	25.2298	78.8486	16.0843
209.349	36.7443	150.265	29.6344	148.148	30.4104	124.854	28.4618	79.8216	17.9271
214.868	42.0822	154.653	34.0243	152.917	34.984	129.766	32.7846	81.8619	20.3463
221.151	48.3905	159.882	39.1623	158.318	40.3154	134.889	37.861	84.8283	23.1768
227.951	55.2687	165.066	44.8271	164.157	46.1985	140.463	43.3984	87.6754	26.2184
236.138	63.7727	171.705	51.7508	171.321	53.4363	147.299	50.185	92.1067	29.9066
246.313	74.3788	179.923	60.4425	180.042	62.4803	155.408	58.6651	94.3272	33.9053
256.846	85.5958	188.317	69.5773	189.101	71.9592	163.776	67.5712	98.3657	38.5231
269.505	99.181	198.769	80.6559	200.136	83.5966	174.071	78.358	103.941	44.1283
284.13	115.183	210.731	93.6755	212.769	97.1352	186.047	90.9483	109.108	50.5451
300.886	133.795	224.67	108.861	227.531	113.003	199.581	105.624	116.14	57.9905
320.326	155.743	240.591	126.698	244.511	131.6	216.058	122.704	126.267	66.6396
342.812	181.358	259.068	147.482	264.183	153.263	234.526	142.711	135.883	76.8152
368.715	211.608	280.36	172.018	286.813	178.895	255.172	166.132	146.18	88.763
398.647	247.194	304.898	200.819	312.978	208.941	279.351	193.628	155.893	102.161
432.932	289.523	333.183	234.913	343.228	244.483	307.832	226.127	169.276	118.611
472.491	339.843	365.882	275.451	378.228	286.583
517.984	399.942	403.862	323.694	418.809	336.747
570.586	472.216	447.617	381.62	465.853	396.517
632.171	559.58	498.311	450.929	520.226	468.394
703.133	664.674	557.761	534.47	584.162	554.123
787.611	793.468	628.145	635.547	659.744	658.744
886.905	948.13	711.395	756.661	749.794	783.848
1003.08	1137.8	807.57	904.065	703.493	778.295
