# Supplementary material for: All-water supercapacitor enabled by 1-nm clay channels
Source: Nat Commun. 2026 Jun 5;17:5014. doi: 10.1038/s41467-026-73924-1 (PMC13241519; doi:10.1038/s41467-026-73924-1)
Supplement: Supplementary file 3 — Source Data [file 41467_2026_73924_MOESM3_ESM.zip › Source data/FigS35b.xlsx]

## Sheet: MEA4
pore size, um	%
<0.2	18
0.2-0.5	42
0.5-1.0	27
>1.0	13

## Sheet: MEA10
pore size, um	%
<0.5	26
0.5-1.5	49
1.5-3.0	22
>3.0	3
