# Supplementary material for: All-water supercapacitor enabled by 1-nm clay channels
Source: Nat Commun. 2026 Jun 5;17:5014. doi: 10.1038/s41467-026-73924-1 (PMC13241519; doi:10.1038/s41467-026-73924-1)
Supplement: Supplementary file 3 — Source Data [file 41467_2026_73924_MOESM3_ESM.zip › Source data/FigS36.xlsx]

## Sheet: MEU, wt10% G
Raman shift	Intensity
221.417	0.88702
223.457	0.889235
225.498	0.889573
227.539	0.884243
229.577	0.897117
231.617	0.899369
233.655	0.898281
235.694	0.9059
237.731	0.909354
239.767	0.911456
241.805	0.906426
243.84	0.900871
245.877	0.899782
247.911	0.895203
249.945	0.892613
251.979	0.881878
254.014	0.888559
256.046	0.881165
258.079	0.885594
260.11	0.863937
262.142	0.872907
264.174	0.866001
266.205	0.867615
268.235	0.85703
270.264	0.857593
272.293	0.854853
274.322	0.849786
276.35	0.845019
278.378	0.844869
280.405	0.841566
282.43	0.842692
284.456	0.84273
286.482	0.838863
288.507	0.839614
290.532	0.841116
292.555	0.833984
294.579	0.839239
296.603	0.837888
298.624	0.842504
300.647	0.836987
302.669	0.840815
304.689	0.843067
306.71	0.84881
308.729	0.846821
310.75	0.850612
312.768	0.844118
314.788	0.852601
316.805	0.860296
318.824	0.853802
320.84	0.855641
322.858	0.856805
324.874	0.852076
326.889	0.852001
328.903	0.849261
330.919	0.853727
332.933	0.849298
334.946	0.850837
336.959	0.84881
338.971	0.853089
340.985	0.855829
342.997	0.841716
345.008	0.83252
347.019	0.842354
349.029	0.834997
351.039	0.838751
353.048	0.834847
355.057	0.836536
357.063	0.835861
359.071	0.834209
361.079	0.826439
363.086	0.828729
365.092	0.827565
367.099	0.835185
369.102	0.835598
371.108	0.828241
373.113	0.832145
375.115	0.840778
377.119	0.832295
379.123	0.844156
381.124	0.841303
383.127	0.842054
385.127	0.846295
387.129	0.846971
389.128	0.855792
391.129	0.859883
393.128	0.854365
395.128	0.857781
397.125	0.865663
399.122	0.863711
401.121	0.863223
403.118	0.869454
405.114	0.873883
407.109	0.871556
409.106	0.871143
411.101	0.873395
413.095	0.874972
415.089	0.876023
417.082	0.873245
419.075	0.875948
421.067	0.874934
423.059	0.875084
425.051	0.873508
427.042	0.873696
429.033	0.877299
431.023	0.869041
433.013	0.879739
435.002	0.873208
436.989	0.873583
438.978	0.878312
440.966	0.877824
442.954	0.878125
444.939	0.872532
446.926	0.872382
448.912	0.886833
450.896	0.888409
452.881	0.882554
454.867	0.891149
456.849	0.885819
458.833	0.886908
460.815	0.885294
462.799	0.89145
464.78	0.886232
466.76	0.887171
468.742	0.892801
470.722	0.885744
472.701	0.88383
474.682	0.88124
476.66	0.882516
478.638	0.879851
480.616	0.878725
482.595	0.88064
484.571	0.870918
486.548	0.872269
488.523	0.872757
490.499	0.864274
492.474	0.870655
494.448	0.855867
496.422	0.863073
498.396	0.863937
500.369	0.856054
502.342	0.856617
504.314	0.855566
506.284	0.854853
508.256	0.847084
510.227	0.848247
512.198	0.841153
514.168	0.837625
516.136	0.841528
518.105	0.82689
520.074	0.823136
522.041	0.824037
524.009	0.820922
525.974	0.81638
527.942	0.813603
529.906	0.804031
531.873	0.812514
533.837	0.805458
535.802	0.808873
537.766	0.795436
539.728	0.798026
541.693	0.797538
543.655	0.795098
545.616	0.789618
547.577	0.796712
549.54	0.785939
551.5	0.781585
553.46	0.779446
555.419	0.788567
557.378	0.787291
559.336	0.776856
561.294	0.78928
563.252	0.779971
565.209	0.781022
567.166	0.783237
569.123	0.774341
571.079	0.785902
573.034	0.779934
574.989	0.775054
576.944	0.781736
578.896	0.779746
580.85	0.779971
582.804	0.777344
584.755	0.771601
586.707	0.777419
588.659	0.771902
590.609	0.777119
592.561	0.772014
594.51	0.778583
596.46	0.774979
598.408	0.771676
600.358	0.772765
602.305	0.773103
604.254	0.769462
606.2	0.761354
608.146	0.757713
610.094	0.765333
612.039	0.763306
613.984	0.76263
615.93	0.763719
617.874	0.758464
619.818	0.757526
621.761	0.757113
623.703	0.757488
625.646	0.755874
627.588	0.747204
629.529	0.756212
631.47	0.754298
633.411	0.746641
635.351	0.742437
637.291	0.741273
639.23	0.744651
641.169	0.741086
643.106	0.735305
645.044	0.735568
646.981	0.73812
648.919	0.729938
650.854	0.731026
652.79	0.728136
654.726	0.728999
656.66	0.731439
658.595	0.724946
660.528	0.727761
662.462	0.721155
664.394	0.730388
666.328	0.724458
668.259	0.719428
670.192	0.721417
672.122	0.718902
674.052	0.720629
675.983	0.720104
677.912	0.723294
679.841	0.719916
681.769	0.717664
683.697	0.71924
685.627	0.714248
687.554	0.716688
689.48	0.713573
691.407	0.712972
693.333	0.719653
695.258	0.707004
697.183	0.713272
699.107	0.713573
701.032	0.713347
702.955	0.710157
704.877	0.716763
706.8	0.711846
708.722	0.712034
710.644	0.708168
712.564	0.711658
714.486	0.707567
716.406	0.706704
718.325	0.70813
720.245	0.703551
722.165	0.705465
724.082	0.704677
726.001	0.706704
727.917	0.705991
729.833	0.703663
731.751	0.706966
733.666	0.706779
735.583	0.706704
737.498	0.702087
739.412	0.705428
741.327	0.704076
743.241	0.702387
745.153	0.704864
747.066	0.70539
748.978	0.695781
750.889	0.707905
752.801	0.703288
754.711	0.704564
756.622	0.70768
758.532	0.701974
760.441	0.712634
762.35	0.708881
764.259	0.704339
766.168	0.705878
768.076	0.703663
769.983	0.705052
771.888	0.707755
773.795	0.704564
775.701	0.712184
777.607	0.71346
779.511	0.71346
781.416	0.709181
783.319	0.709181
785.223	0.708656
787.125	0.704677
789.029	0.715224
790.93	0.710269
792.833	0.705315
794.733	0.707004
796.635	0.706028
798.534	0.701899
800.433	0.706629
802.332	0.700323
804.233	0.705202
806.13	0.699835
808.028	0.708355
809.925	0.694355
811.822	0.699685
813.718	0.697057
815.614	0.697095
817.51	0.689062
819.405	0.693942
821.3	0.698071
823.194	0.690301
825.088	0.70295
826.981	0.695105
828.875	0.692178
830.767	0.693379
832.658	0.692065
834.55	0.692253
836.441	0.685459
838.33	0.690414
840.221	0.690226
842.112	0.683507
844	0.684783
845.889	0.68332
847.776	0.686998
849.665	0.695368
851.551	0.682269
853.437	0.688162
855.325	0.687861
857.21	0.685234
859.097	0.686848
860.981	0.688687
862.865	0.687223
864.749	0.686548
866.632	0.687861
868.517	0.68651
870.4	0.68422
872.282	0.686285
874.163	0.687336
876.044	0.688199
877.925	0.695143
879.806	0.693829
881.686	0.684145
883.566	0.690226
885.443	0.689625
887.322	0.688574
889.2	0.690263
891.078	0.691877
892.956	0.691239
894.831	0.685572
896.708	0.690414
898.585	0.690977
900.459	0.691164
902.335	0.694092
904.208	0.686698
906.083	0.688537
907.956	0.689025
909.83	0.691465
911.702	0.692591
913.573	0.690714
915.446	0.691765
917.317	0.69154
919.187	0.690639
921.059	0.691652
922.928	0.692778
924.797	0.689475
926.666	0.686548
928.534	0.685985
930.402	0.691915
932.27	0.693041
934.137	0.684145
936.004	0.686097
937.87	0.69458
939.736	0.689288
941.602	0.688762
943.467	0.680692
945.331	0.689813
947.194	0.684145
949.058	0.684446
950.922	0.688687
952.785	0.685084
954.646	0.686322
956.508	0.681293
958.368	0.68666
960.23	0.683695
962.089	0.682606
963.95	0.68651
965.809	0.684746
967.669	0.67859
969.527	0.676864
971.384	0.681893
973.243	0.680429
975.1	0.676939
976.956	0.682494
978.814	0.677764
980.669	0.674612
982.524	0.678252
984.379	0.680842
986.233	0.679453
988.087	0.680167
989.941	0.676638
991.794	0.685346
993.647	0.682606
995.499	0.672885
997.351	0.676
999.203	0.685684
1001.05	0.674837
1002.9	0.68621
1004.75	0.680504
1006.6	0.685196
1008.45	0.680842
1010.3	0.690376
1012.15	0.683245
1014	0.687036
1015.84	0.687186
1017.69	0.687523
1019.54	0.690676
1021.38	0.691953
1023.23	0.69229
1025.07	0.703251
1026.92	0.69762
1028.76	0.697958
1030.61	0.697996
1032.45	0.688387
1034.29	0.703776
1036.13	0.695781
1037.98	0.700248
1039.82	0.701599
1041.66	0.698108
1043.5	0.697508
1045.34	0.707905
1047.18	0.701674
1049.02	0.704414
1050.86	0.704789
1052.69	0.710682
1054.53	0.70828
1056.37	0.708505
1058.21	0.714023
1060.04	0.714173
1061.88	0.716838
1063.72	0.712221
1065.55	0.716575
1067.39	0.716238
1069.22	0.719278
1071.05	0.722018
1072.89	0.716388
1074.72	0.717476
1076.55	0.720141
1078.38	0.71879
1080.22	0.725546
1082.05	0.71391
1083.88	0.721905
1085.71	0.721305
1087.54	0.72153
1089.37	0.734667
1091.2	0.727198
1093.03	0.732415
1094.85	0.726184
1096.68	0.731889
1098.51	0.739059
1100.33	0.734517
1102.16	0.731702
1103.99	0.736131
1105.81	0.729412
1107.64	0.735305
1109.46	0.731402
1111.29	0.73294
1113.11	0.739884
1114.93	0.739396
1116.76	0.733091
1118.58	0.74086
1120.4	0.750507
1122.22	0.743037
1124.04	0.751858
1125.86	0.787253
1127.68	0.760078
1129.5	0.798927
1131.32	0.771864
1133.14	0.753622
1134.96	0.759327
1136.78	0.758689
1138.59	0.757
1140.41	0.762218
1142.23	0.772314
1144.04	0.770137
1145.86	0.77269
1147.67	0.767547
1149.49	0.773403
1151.3	0.777419
1153.12	0.772802
1154.93	0.77055
1156.74	0.77787
1158.56	0.773778
1160.37	0.77817
1162.18	0.781886
1163.99	0.785264
1165.8	0.773891
1167.61	0.782073
1169.42	0.78883
1171.23	0.785489
1173.04	0.784663
1174.85	0.784964
1176.66	0.777644
1178.47	0.779333
1180.27	0.78121
1182.08	0.786315
1183.89	0.790068
1185.69	0.776931
1187.5	0.78654
1189.3	0.78639
1191.11	0.783725
1192.91	0.782486
1194.72	0.791232
1196.52	0.785039
1198.32	0.788079
1200.12	0.790068
1201.93	0.794197
1203.73	0.78928
1205.53	0.793259
1207.33	0.78868
1209.13	0.790556
1210.93	0.796299
1212.73	0.784363
1214.53	0.7975
1216.33	0.800953
1218.13	0.802455
1219.92	0.798026
1221.72	0.797913
1223.52	0.802154
1225.31	0.802455
1227.11	0.806621
1228.91	0.804069
1230.7	0.804669
1232.5	0.809211
1234.29	0.805645
1236.08	0.814654
1237.88	0.816568
1239.67	0.820509
1241.46	0.817731
1243.25	0.819983
1245.05	0.821597
1246.84	0.825163
1248.63	0.825464
1250.42	0.828053
1252.21	0.838976
1254	0.837249
1255.79	0.836086
1257.57	0.837212
1259.36	0.837625
1261.15	0.834134
1262.94	0.839952
1264.72	0.843518
1266.51	0.843668
1268.3	0.848172
1270.08	0.851025
1271.87	0.84821
1273.65	0.855003
1275.44	0.852376
1277.22	0.859695
1279.01	0.860859
1280.79	0.859207
1282.57	0.856204
1284.35	0.864124
1286.13	0.856993
1287.91	0.869492
1289.7	0.867728
1291.48	0.87546
1293.26	0.873658
1295.04	0.858156
1296.81	0.868704
1298.59	0.8782
1300.37	0.877111
1302.15	0.879551
1303.93	0.880264
1305.7	0.88612
1307.48	0.889836
1309.26	0.888147
1311.03	0.890586
1312.81	0.88657
1314.58	0.900008
1316.36	0.903048
1318.13	0.903836
1319.9	0.908002
1321.68	0.915772
1323.45	0.911418
1325.22	0.921815
1326.99	0.916673
1328.76	0.92433
1330.54	0.931199
1332.31	0.929773
1334.08	0.931349
1335.85	0.927483
1337.62	0.936229
1339.38	0.940095
1341.15	0.931049
1342.92	0.938368
1344.69	0.943886
1346.45	0.939907
1348.22	0.953307
1349.99	0.952631
1351.75	0.941934
1353.52	0.950529
1355.28	0.945762
1357.05	0.952631
1358.81	0.94854
1360.58	0.952406
1362.34	0.950905
1364.1	0.95173
1365.86	0.947226
1367.63	0.951167
1369.39	0.948803
1371.15	0.948127
1372.91	0.948915
1374.67	0.948878
1376.43	0.949854
1378.19	0.949216
1379.95	0.934464
1381.7	0.93544
1383.46	0.944036
1385.22	0.93484
1386.98	0.942347
1388.74	0.930448
1390.49	0.932325
1392.25	0.933451
1394	0.931537
1395.76	0.921965
1397.51	0.921515
1399.27	0.919676
1401.02	0.922678
1402.78	0.912507
1404.53	0.918925
1406.28	0.90759
1408.03	0.913257
1409.78	0.90759
1411.54	0.910592
1413.29	0.919038
1415.04	0.907102
1416.79	0.906088
1418.54	0.908866
1420.29	0.90515
1422.04	0.898093
1423.78	0.89693
1425.53	0.898281
1427.28	0.90575
1429.03	0.901321
1430.77	0.899895
1432.52	0.900946
1434.26	0.89509
1436.01	0.892538
1437.76	0.894377
1439.5	0.886683
1441.24	0.892275
1442.99	0.893852
1444.73	0.888259
1446.47	0.898356
1448.22	0.892913
1449.96	0.8919
1451.7	0.895428
1453.44	0.893627
1455.18	0.88871
1456.92	0.892163
1458.66	0.888259
1460.4	0.887321
1462.14	0.89145
1463.88	0.881315
1465.62	0.887771
1467.35	0.879288
1469.09	0.887846
1470.83	0.887546
1472.57	0.885031
1474.3	0.893064
1476.04	0.88064
1477.77	0.883868
1479.51	0.889235
1481.24	0.881841
1482.98	0.882591
1484.71	0.885594
1486.44	0.881465
1488.18	0.884318
1489.91	0.884393
1491.64	0.890699
1493.37	0.879438
1495.1	0.88368
1496.83	0.88642
1498.56	0.88931
1500.29	0.881203
1502.02	0.884093
1503.75	0.883793
1505.48	0.880152
1507.21	0.885031
1508.94	0.885782
1510.66	0.882554
1512.39	0.896742
1514.12	0.879964
1515.84	0.890098
1517.57	0.882516
1519.29	0.894002
1521.02	0.898957
1522.74	0.902222
1524.47	0.892501
1526.19	0.891375
1527.92	0.898131
1529.64	0.903311
1531.36	0.906388
1533.08	0.903235
1534.8	0.914834
1536.52	0.909992
1538.25	0.913895
1539.96	0.914946
1541.69	0.92114
1543.41	0.923016
1545.12	0.927295
1546.84	0.935891
1548.56	0.935741
1550.28	0.935553
1552	0.94077
1553.71	0.944974
1555.43	0.949103
1557.14	0.958562
1558.86	0.949591
1560.58	0.967382
1562.29	0.971286
1564.01	0.967195
1565.72	0.970235
1567.43	0.983109
1569.15	0.978267
1570.86	0.979806
1572.57	0.981946
1574.28	0.988177
1576	0.985699
1577.71	0.987914
1579.42	0.997673
1581.13	0.995571
1582.84	0.999662
1584.55	0.996734
1586.26	1
1587.96	0.991329
1589.67	0.996059
1591.38	0.993844
1593.09	0.988702
1594.8	0.981495
1596.5	0.991104
1598.21	0.979731
1599.91	0.978005
1601.62	0.972637
1603.33	0.965768
1605.03	0.957473
1606.73	0.951843
1608.44	0.954133
1610.14	0.945575
1611.84	0.937993
1613.55	0.931799
1615.25	0.919826
1616.95	0.920126
1618.65	0.907439
1620.35	0.902672
1622.05	0.887621
1623.75	0.882479
1625.45	0.877186
1627.15	0.86754
1628.85	0.864162
1630.55	0.852789
1632.25	0.847834
1633.94	0.837587
1635.64	0.834922
1637.34	0.835335
1639.04	0.82734
1640.73	0.822423
1642.43	0.805495
1644.12	0.810975
1645.82	0.800428
1647.51	0.796674
1649.2	0.791607
1650.9	0.790369
1652.59	0.786465
1654.28	0.780685
1655.98	0.777307
1657.67	0.774229
1659.36	0.775617
1661.05	0.766459
1662.74	0.762818
1664.43	0.762893
1666.12	0.761242
1667.81	0.753059
1669.5	0.755949
1671.19	0.755199
1672.88	0.749606
1674.56	0.750582
1676.25	0.749493
1677.94	0.753472
1679.63	0.742775
1681.31	0.826927
1683	0.743563
1684.68	0.745515
1686.37	0.735943
1688.05	0.734892
1689.74	0.732227
1691.42	0.733729
1693.1	0.733241
1694.79	0.731289
1696.47	0.723294
1698.15	0.728774
1699.83	0.721267
1701.51	0.723895
1703.2	0.715937
1704.88	0.716913
1706.56	0.721342
1708.24	0.715524
1709.91	0.717664
1711.59	0.715562
1713.27	0.714436
1714.95	0.710382
1716.63	0.711208
1718.31	0.709706
1719.98	0.701224
1721.66	0.700886
1723.33	0.696307
1725.01	0.699084
1726.69	0.698446
1728.36	0.689738
1730.04	0.692778
1731.71	0.685046
1733.38	0.688612
1735.06	0.690001
1736.73	0.690151
1738.4	0.684746
1740.07	0.677014
1741.75	0.676601
1743.42	0.679266
1745.09	0.681143
1746.76	0.674762
1748.43	0.678327
1750.1	0.677652
1751.77	0.680279
1753.43	0.673448
1755.1	0.668981
1756.77	0.674386
1758.44	0.673598
1760.11	0.671909
1761.77	0.671158
1763.44	0.672735
1765.11	0.670821
1766.77	0.67525
1768.44	0.665716
1770.1	0.673185
1771.77	0.665303
1773.43	0.664665
1775.09	0.665641
1776.76	0.665528
1778.42	0.66703
1780.08	0.669694
1781.74	0.665115
1783.4	0.671046
1785.07	0.666354
1786.73	0.673823
1788.39	0.672322
1790.05	0.668906
1791.71	0.671609
1793.37	0.671609
1795.03	0.671609
1796.68	0.671008
1798.34	0.671459
1800	0.67814
1801.66	0.673711
1803.31	0.678215
1804.97	0.679228
1806.63	0.674124
1808.28	0.673561
1809.94	0.682118
1811.59	0.673223
1813.25	0.68058
1814.9	0.678928
1816.55	0.673748
1818.21	0.67052
1819.86	0.680805
1821.51	0.680542
1823.16	0.68148
1824.82	0.675212
1826.47	0.680467
1828.12	0.676263
1829.77	0.684108
1831.42	0.68392
1833.07	0.682118
1834.72	0.683395
1836.37	0.678665
1838.01	0.675775
1839.66	0.681368
1841.31	0.683732
1842.96	0.672772
1844.6	0.685121
1846.25	0.679641
1847.9	0.679904
1849.54	0.674199
1851.19	0.678478
1852.83	0.675512
1854.48	0.683695
1856.12	0.682757
1857.76	0.679453
1859.41	0.6757
1861.05	0.68377
1862.69	0.679904
1864.34	0.68636
1865.98	0.67844
1867.62	0.673073
1869.26	0.679153
1870.9	0.678365
1872.54	0.683582
1874.18	0.679604
1875.82	0.68377
1877.46	0.678628
1879.1	0.682081
1880.74	0.672998
1882.37	0.679491
1884.01	0.675738
1885.65	0.676563
1887.28	0.678065
1888.92	0.676976
1890.56	0.682006
1892.19	0.677352
1893.83	0.680955
1895.46	0.679341
1897.1	0.681931
1898.73	0.671759
1900.36	0.674949
1902	0.677502
1903.63	0.686472
1905.26	0.677276
1906.89	0.682494
1908.52	0.673636
1910.16	0.68696
1911.79	0.682006
1913.42	0.685422
1915.05	0.681218
1916.68	0.674386
1918.31	0.684858
1919.93	0.684708
1921.56	0.683245
1923.19	0.680392
1924.82	0.68347
1926.45	0.685346
1928.07	0.684446
1929.7	0.684333
1931.32	0.701712
1932.95	0.807297
1934.58	0.681668
1936.2	0.682832
1937.82	0.685084
1939.45	0.685834
1941.07	0.679679
1942.7	0.690113
1944.32	0.687749
1945.94	0.691615
1947.56	0.682006
1949.19	0.687936
1950.81	0.6888
1952.43	0.684145
1954.05	0.691014
1955.67	0.683057
1957.29	0.680805
1958.91	0.684183
1960.53	0.683883
1962.15	0.685722
1963.76	0.688011
1965.38	0.685384
1967	0.683545
1968.62	0.695406
1970.23	0.687486
1971.85	0.693754
1973.46	0.685271
1975.08	0.686998
1976.7	0.688462
1978.31	0.687974
1979.92	0.697207
1981.54	0.683169
1983.15	0.68407
1984.76	0.689213
1986.38	0.691014
1987.99	0.687786
1989.6	0.6897
1991.21	0.690714
1992.83	0.693004
1994.44	0.693154
1996.05	0.690977
1997.66	0.691652
1999.27	0.693041
2000.88	0.698972
2002.49	0.693191
2004.09	0.699535
2005.7	0.699009
2007.31	0.697095
2008.92	0.689062
2010.52	0.694017
2012.13	0.698934
2013.74	0.694242
2015.34	0.703814
2016.95	0.693454
2018.55	0.693679
2020.16	0.698146
2021.76	0.693004
2023.37	0.689851
2024.97	0.698183
2026.57	0.696719
2028.18	0.687373
2029.78	0.696194
2031.38	0.69458
2032.98	0.692816
2034.58	0.688424
2036.18	0.698671
2037.78	0.690902
2039.38	0.69413
2040.98	0.689813
2042.58	0.689738
2044.18	0.687373
2045.78	0.684708
2047.38	0.698071
2048.98	0.694242
2050.57	0.694467
2052.17	0.694843
2053.77	0.689813
2055.36	0.693304
2056.96	0.692516
2058.56	0.683245
2060.15	0.682194
2061.74	0.688312
2063.34	0.687261
2064.93	0.688687
2066.53	0.687749
2068.12	0.693979
2069.71	0.685121

## Sheet: MEU, wt25% G
Raman shift	Intensity
221.417	0.572151
223.457	0.571192
225.498	0.558462
227.539	0.572515
229.577	0.573309
231.617	0.579988
233.655	0.575227
235.694	0.576979
237.731	0.576582
239.767	0.576384
241.805	0.578698
243.84	0.574499
245.877	0.572317
247.911	0.57764
249.945	0.574168
251.979	0.572317
254.014	0.567886
256.046	0.570035
258.079	0.562959
260.11	0.568415
262.142	0.56319
264.174	0.559553
266.205	0.558363
268.235	0.559288
270.264	0.561669
272.293	0.558495
274.322	0.555684
276.35	0.555916
278.378	0.558363
280.405	0.556048
282.43	0.544276
284.456	0.551948
286.482	0.550956
288.507	0.549897
290.532	0.554791
292.555	0.54583
294.579	0.551485
296.603	0.5496
298.624	0.552543
300.647	0.552774
302.669	0.555221
304.689	0.551485
306.71	0.555717
308.729	0.558329
310.75	0.556577
312.768	0.55747
314.788	0.561868
316.805	0.559288
318.824	0.56114
320.84	0.568878
322.858	0.560909
324.874	0.56534
326.889	0.564215
328.903	0.564149
330.919	0.564017
332.933	0.563752
334.946	0.566927
336.959	0.560677
338.971	0.55704
340.985	0.55909
342.997	0.558396
345.008	0.554891
347.019	0.554593
349.029	0.550923
351.039	0.553502
353.048	0.555188
355.057	0.551286
357.063	0.553072
359.071	0.551881
361.079	0.547814
363.086	0.542491
365.092	0.542987
367.099	0.548112
369.102	0.551055
371.108	0.548145
373.113	0.551022
375.115	0.548211
377.119	0.547054
379.123	0.552973
381.124	0.552212
383.127	0.552212
385.127	0.559355
387.129	0.557966
389.128	0.561504
391.129	0.561041
393.128	0.564182
395.128	0.562661
397.125	0.57397
399.122	0.567456
401.121	0.570994
403.118	0.56739
405.114	0.564281
407.109	0.571788
409.106	0.573044
411.101	0.576979
413.095	0.576781
415.089	0.57807
417.082	0.57483
419.075	0.584022
421.067	0.580418
423.059	0.57516
425.051	0.576152
427.042	0.578467
429.033	0.578434
431.023	0.578401
433.013	0.578566
435.002	0.582204
436.989	0.576185
438.978	0.584353
440.966	0.586205
442.954	0.581509
444.939	0.586668
446.926	0.581509
448.912	0.589974
450.896	0.584287
452.881	0.591132
454.867	0.5909
456.849	0.586701
458.833	0.585411
460.815	0.591132
462.799	0.588718
464.78	0.593645
466.76	0.589577
468.742	0.589247
470.722	0.588453
472.701	0.590702
474.682	0.590735
476.66	0.590636
478.638	0.590073
480.616	0.593711
482.595	0.59209
484.571	0.584419
486.548	0.592917
488.523	0.592983
490.499	0.59252
492.474	0.588949
494.448	0.588618
496.422	0.586072
498.396	0.590735
500.369	0.586734
502.342	0.588189
504.314	0.58723
506.284	0.586668
508.256	0.585973
510.227	0.588585
512.198	0.584419
514.168	0.58594
516.136	0.584816
518.105	0.580186
520.074	0.579194
522.041	0.580418
524.009	0.584154
525.974	0.578269
527.942	0.574929
529.906	0.576086
531.873	0.57516
533.837	0.575921
535.802	0.573904
537.766	0.572217
539.728	0.57063
541.693	0.572879
543.655	0.577045
545.616	0.572019
547.577	0.576252
549.54	0.571622
551.5	0.570796
553.46	0.573342
555.419	0.572317
557.378	0.567224
559.336	0.564744
561.294	0.570763
563.252	0.569473
565.209	0.574168
567.166	0.5744
569.123	0.570267
571.079	0.5703
573.034	0.570233
574.989	0.57602
576.944	0.570862
578.896	0.576053
580.85	0.568547
582.804	0.56987
584.755	0.574896
586.707	0.577971
588.659	0.56815
590.609	0.576913
592.561	0.577343
594.51	0.577376
596.46	0.574664
598.408	0.576814
600.358	0.567456
602.305	0.576417
604.254	0.578632
606.2	0.576252
608.146	0.579856
610.094	0.581443
612.039	0.572581
613.984	0.575425
615.93	0.57559
617.874	0.57311
619.818	0.575359
621.761	0.575193
623.703	0.575359
625.646	0.576615
627.588	0.586138
629.529	0.577111
631.47	0.570233
633.411	0.568283
635.351	0.5744
637.291	0.575061
639.23	0.574003
641.169	0.577872
643.106	0.574367
645.044	0.573044
646.981	0.572945
648.919	0.572449
650.854	0.577078
652.79	0.568349
654.726	0.569076
656.66	0.5744
658.595	0.576847
660.528	0.571821
662.462	0.564877
664.394	0.572713
666.328	0.576648
668.259	0.5702
670.192	0.572912
672.122	0.570498
674.052	0.570862
675.983	0.569374
677.912	0.573672
679.841	0.570267
681.769	0.573705
683.697	0.573838
685.627	0.573375
687.554	0.577574
689.48	0.570167
691.407	0.57397
693.333	0.568679
695.258	0.568878
697.183	0.573904
699.107	0.576946
701.032	0.572085
702.955	0.569572
704.877	0.571126
706.8	0.577343
708.722	0.577244
710.644	0.574433
712.564	0.578269
714.486	0.574003
716.406	0.575557
718.325	0.572052
720.245	0.576351
722.165	0.570994
724.082	0.56987
726.001	0.570498
727.917	0.575293
729.833	0.575227
731.751	0.573507
733.666	0.572482
735.583	0.572846
737.498	0.573838
739.412	0.576483
741.327	0.575127
743.241	0.579657
745.153	0.58217
747.066	0.577773
748.978	0.578765
750.889	0.579657
752.801	0.582997
754.711	0.575458
756.622	0.5826
758.532	0.580021
760.441	0.580087
762.35	0.582336
764.259	0.580782
766.168	0.586469
768.076	0.58756
769.983	0.578302
771.888	0.591264
773.795	0.587626
775.701	0.588255
777.607	0.586337
779.511	0.591925
781.416	0.58842
783.319	0.588949
785.223	0.58961
787.125	0.594471
789.029	0.586998
790.93	0.586932
792.833	0.591165
794.733	0.596025
796.635	0.587296
798.534	0.597282
800.433	0.591561
802.332	0.592024
804.233	0.596092
806.13	0.58971
808.028	0.588189
809.925	0.594207
811.822	0.59791
813.718	0.594868
815.614	0.596488
817.51	0.589478
819.405	0.586403
821.3	0.594438
823.194	0.594074
825.088	0.592256
826.981	0.602473
828.875	0.595496
830.767	0.597877
832.658	0.597778
834.55	0.592322
836.441	0.595232
838.33	0.595992
840.221	0.59877
842.112	0.60082
844	0.597249
845.889	0.601085
847.776	0.600556
849.665	0.59791
851.551	0.600952
853.437	0.600423
855.325	0.597381
857.21	0.601514
859.097	0.602672
860.981	0.598935
862.865	0.600556
864.749	0.601481
866.632	0.601845
868.517	0.608425
870.4	0.607301
872.282	0.611071
874.163	0.610475
876.044	0.608789
877.925	0.607896
879.806	0.611236
881.686	0.604524
883.566	0.609913
885.443	0.608789
887.322	0.610905
889.2	0.611666
891.078	0.608954
892.956	0.607566
894.831	0.616923
896.708	0.614113
898.585	0.614609
900.459	0.615138
902.335	0.614278
904.208	0.61484
906.083	0.608095
907.956	0.613683
909.83	0.616461
911.702	0.610575
913.573	0.61861
915.446	0.617717
917.317	0.614344
919.187	0.618676
921.059	0.611831
922.928	0.619899
924.797	0.619933
926.666	0.612625
928.534	0.616626
930.402	0.619999
932.27	0.613914
934.137	0.619569
936.004	0.617552
937.87	0.618213
939.736	0.614973
941.602	0.612393
943.467	0.62185
945.331	0.612459
947.194	0.618709
949.058	0.624959
950.922	0.613848
952.785	0.617287
954.646	0.62109
956.508	0.619437
958.368	0.61732
960.23	0.614741
962.089	0.61031
963.95	0.619337
965.809	0.61689
967.669	0.617386
969.527	0.617552
971.384	0.614973
973.243	0.617915
975.1	0.612327
976.956	0.622975
978.814	0.613716
980.669	0.616031
982.524	0.610343
984.379	0.616262
986.233	0.615965
988.087	0.623272
989.941	0.616163
991.794	0.617552
993.647	0.618841
995.499	0.618577
997.351	0.615865
999.203	0.620362
1001.05	0.619337
1002.9	0.6157
1004.75	0.620429
1006.6	0.621917
1008.45	0.627108
1010.3	0.624727
1012.15	0.629092
1014	0.625355
1015.84	0.629257
1017.69	0.633027
1019.54	0.629224
1021.38	0.630084
1023.23	0.626744
1025.07	0.632829
1026.92	0.633953
1028.76	0.635937
1030.61	0.633424
1032.45	0.643211
1034.29	0.640302
1036.13	0.644832
1037.98	0.637987
1039.82	0.646882
1041.66	0.64589
1043.5	0.647411
1045.34	0.650552
1047.18	0.647543
1049.02	0.649692
1050.86	0.648601
1052.69	0.649626
1054.53	0.651875
1056.37	0.654156
1058.21	0.650552
1060.04	0.653528
1061.88	0.654884
1063.72	0.654355
1065.55	0.660406
1067.39	0.661563
1069.22	0.661663
1071.05	0.655644
1072.89	0.66358
1074.72	0.665201
1076.55	0.671318
1078.38	0.657199
1080.22	0.662324
1082.05	0.666094
1083.88	0.672079
1085.71	0.66616
1087.54	0.675451
1089.37	0.672872
1091.2	0.665002
1093.03	0.670954
1094.85	0.679155
1096.68	0.679882
1098.51	0.676212
1100.33	0.685537
1102.16	0.677138
1103.99	0.675088
1105.81	0.681007
1107.64	0.685107
1109.46	0.678956
1111.29	0.688909
1113.11	0.688513
1114.93	0.692315
1116.76	0.697672
1118.58	0.692944
1120.4	0.697738
1122.22	0.699821
1124.04	0.698863
1125.86	0.705344
1127.68	0.700317
1129.5	0.710601
1131.32	0.709543
1133.14	0.70293
1134.96	0.706501
1136.78	0.714602
1138.59	0.712288
1140.41	0.718736
1142.23	0.721778
1144.04	0.713577
1145.86	0.720686
1147.67	0.723729
1149.49	0.720224
1151.3	0.730177
1153.12	0.723861
1154.93	0.728292
1156.74	0.725812
1158.56	0.736426
1160.37	0.728887
1162.18	0.732061
1163.99	0.731367
1165.8	0.739303
1167.61	0.735897
1169.42	0.733417
1171.23	0.736558
1173.04	0.736823
1174.85	0.73884
1176.66	0.735004
1178.47	0.736757
1180.27	0.742973
1182.08	0.742345
1183.89	0.739667
1185.69	0.746015
1187.5	0.741882
1189.3	0.743271
1191.11	0.742279
1192.91	0.750314
1194.72	0.747041
1196.52	0.750017
1198.32	0.74919
1200.12	0.754183
1201.93	0.752728
1203.73	0.751604
1205.53	0.756663
1207.33	0.744395
1209.13	0.74995
1210.93	0.759275
1212.73	0.757754
1214.53	0.757357
1216.33	0.758382
1218.13	0.763409
1219.92	0.765657
1221.72	0.771146
1223.52	0.772568
1225.31	0.761094
1227.11	0.77065
1228.91	0.768302
1230.7	0.776139
1232.5	0.770154
1234.29	0.779611
1236.08	0.783149
1237.88	0.786952
1239.67	0.783976
1241.46	0.79211
1243.25	0.794723
1245.05	0.791714
1246.84	0.801567
1248.63	0.791747
1250.42	0.79793
1252.21	0.797269
1254	0.802857
1255.79	0.804246
1257.57	0.802526
1259.36	0.810032
1261.15	0.809801
1262.94	0.8099
1264.72	0.820085
1266.51	0.816084
1268.3	0.823028
1270.08	0.817869
1271.87	0.822664
1273.65	0.829079
1275.44	0.827955
1277.22	0.828847
1279.01	0.829509
1280.79	0.834039
1282.57	0.83923
1284.35	0.834601
1286.13	0.843727
1287.91	0.842372
1289.7	0.855433
1291.48	0.853746
1293.26	0.857516
1295.04	0.859599
1296.81	0.854871
1298.59	0.861848
1300.37	0.866973
1302.15	0.869685
1303.93	0.873454
1305.7	0.88063
1307.48	0.887111
1309.26	0.884333
1311.03	0.890583
1312.81	0.885226
1314.58	0.894947
1316.36	0.906091
1318.13	0.905363
1319.9	0.90123
1321.68	0.907281
1323.45	0.914721
1325.22	0.921831
1326.99	0.916738
1328.76	0.928741
1330.54	0.927617
1332.31	0.930924
1334.08	0.935289
1335.85	0.943026
1337.62	0.946895
1339.38	0.939257
1341.15	0.943688
1342.92	0.937636
1344.69	0.947755
1346.45	0.946796
1348.22	0.952946
1349.99	0.956782
1351.75	0.95374
1353.52	0.947226
1355.28	0.954765
1357.05	0.950499
1358.81	0.952053
1360.58	0.945109
1362.34	0.942431
1364.1	0.948548
1365.86	0.941538
1367.63	0.94382
1369.39	0.935057
1371.15	0.929866
1372.91	0.930692
1374.67	0.938165
1376.43	0.927253
1378.19	0.925699
1379.95	0.921632
1381.7	0.914225
1383.46	0.918855
1385.22	0.911712
1386.98	0.904504
1388.74	0.906521
1390.49	0.90867
1392.25	0.904867
1394	0.896105
1395.76	0.887904
1397.51	0.89012
1399.27	0.879605
1401.02	0.886615
1402.78	0.883506
1404.53	0.87815
1406.28	0.869916
1408.03	0.884565
1409.78	0.88225
1411.54	0.872991
1413.29	0.865783
1415.04	0.864824
1416.79	0.867138
1418.54	0.862377
1420.29	0.863898
1422.04	0.859996
1423.78	0.856623
1425.53	0.857318
1427.28	0.862476
1429.03	0.859434
1430.77	0.861881
1432.52	0.85907
1434.26	0.85368
1436.01	0.853052
1437.76	0.850837
1439.5	0.850638
1441.24	0.848489
1442.99	0.854276
1444.73	0.852589
1446.47	0.858938
1448.22	0.852953
1449.96	0.852258
1451.7	0.853978
1453.44	0.860624
1455.18	0.855631
1456.92	0.85044
1458.66	0.851961
1460.4	0.84839
1462.14	0.856689
1463.88	0.850837
1465.62	0.844785
1467.35	0.850274
1469.09	0.862476
1470.83	0.845546
1472.57	0.855268
1474.3	0.859566
1476.04	0.858541
1477.77	0.855036
1479.51	0.852754
1481.24	0.854309
1482.98	0.855664
1484.71	0.849216
1486.44	0.852986
1488.18	0.859533
1489.91	0.853647
1491.64	0.85249
1493.37	0.856293
1495.1	0.857681
1496.83	0.8512
1498.56	0.854309
1500.29	0.852325
1502.02	0.857814
1503.75	0.860029
1505.48	0.859963
1507.21	0.855565
1508.94	0.85907
1510.66	0.869618
1512.39	0.86284
1514.12	0.867337
1515.84	0.867205
1517.57	0.869453
1519.29	0.872925
1521.02	0.873388
1522.74	0.879373
1524.47	0.882349
1526.19	0.87567
1527.92	0.873322
1529.64	0.879571
1531.36	0.894451
1533.08	0.893889
1534.8	0.899841
1536.52	0.896237
1538.25	0.906918
1539.96	0.904173
1541.69	0.908273
1543.41	0.921632
1545.12	0.917267
1546.84	0.92269
1548.56	0.925435
1550.28	0.927154
1552	0.93681
1553.71	0.93714
1555.43	0.949706
1557.14	0.953178
1558.86	0.954864
1560.58	0.965412
1562.29	0.966867
1564.01	0.971695
1565.72	0.975597
1567.43	0.983698
1569.15	0.983169
1570.86	0.995536
1572.57	0.996131
1574.28	0.985517
1576	0.987964
1577.71	0.988261
1579.42	0.997255
1581.13	1
1582.84	0.999735
1584.55	0.990411
1586.26	0.993089
1587.96	0.985847
1589.67	0.988294
1591.38	0.980325
1593.09	0.979862
1594.8	0.976457
1596.5	0.976787
1598.21	0.965677
1599.91	0.959196
1601.62	0.949805
1603.33	0.945936
1605.03	0.935189
1606.73	0.932974
1608.44	0.924707
1610.14	0.916771
1611.84	0.905231
1613.55	0.9049
1615.25	0.889723
1616.95	0.887375
1618.65	0.873851
1620.35	0.869089
1622.05	0.862344
1623.75	0.847695
1625.45	0.845612
1627.15	0.835957
1628.85	0.825144
1630.55	0.819721
1632.25	0.819721
1633.94	0.814662
1635.64	0.805767
1637.34	0.802923
1639.04	0.804411
1640.73	0.794293
1642.43	0.786853
1644.12	0.782091
1645.82	0.785464
1647.51	0.771907
1649.2	0.775015
1650.9	0.767674
1652.59	0.757126
1654.28	0.763111
1655.98	0.755406
1657.67	0.762383
1659.36	0.7603
1661.05	0.75458
1662.74	0.756564
1664.43	0.757225
1666.12	0.75491
1667.81	0.748429
1669.5	0.750546
1671.19	0.743535
1672.88	0.74757
1674.56	0.740229
1676.25	0.745982
1677.94	0.747437
1679.63	0.739567
1681.31	0.743899
1683	0.737617
1684.68	0.740659
1686.37	0.735765
1688.05	0.737319
1689.74	0.737418
1691.42	0.736591
1693.1	0.732161
1694.79	0.731565
1696.47	0.73312
1698.15	0.738344
1699.83	0.722439
1701.51	0.73226
1703.2	0.726142
1704.88	0.723894
1706.56	0.723729
1708.24	0.725845
1709.91	0.724919
1711.59	0.729052
1713.27	0.723133
1714.95	0.723629
1716.63	0.718736
1718.31	0.72029
1719.98	0.712982
1721.66	0.714933
1723.33	0.710337
1725.01	0.711064
1726.69	0.715164
1728.36	0.715495
1730.04	0.702368
1731.71	0.708055
1733.38	0.705674
1735.06	0.704285
1736.73	0.708187
1738.4	0.697639
1740.07	0.704583
1741.75	0.696945
1743.42	0.697507
1745.09	0.694729
1746.76	0.692811
1748.43	0.699987
1750.1	0.696879
1751.77	0.689538
1753.43	0.695324
1755.1	0.696383
1756.77	0.691257
1758.44	0.699954
1760.11	0.697375
1761.77	0.689075
1763.44	0.69959
1765.11	0.689868
1766.77	0.692481
1768.44	0.694961
1770.1	0.691092
1771.77	0.695556
1773.43	0.696118
1775.09	0.691026
1776.76	0.690827
1778.42	0.694101
1780.08	0.69916
1781.74	0.695655
1783.4	0.696978
1785.07	0.696316
1786.73	0.699491
1788.39	0.696151
1790.05	0.691191
1791.71	0.696383
1793.37	0.697242
1795.03	0.699855
1796.68	0.699689
1798.34	0.703194
1800	0.696746
1801.66	0.708749
1803.31	0.702169
1804.97	0.708518
1806.63	0.705178
1808.28	0.706832
1809.94	0.708485
1811.59	0.706798
1813.25	0.705608
1814.9	0.701872
1816.55	0.703128
1818.21	0.713048
1819.86	0.708584
1821.51	0.710733
1823.16	0.706898
1824.82	0.709808
1826.47	0.703293
1828.12	0.714635
1829.77	0.712354
1831.42	0.712221
1833.07	0.71113
1834.72	0.71242
1836.37	0.710138
1838.01	0.707857
1839.66	0.711097
1841.31	0.709146
1842.96	0.713676
1844.6	0.714139
1846.25	0.714007
1847.9	0.721844
1849.54	0.717479
1851.19	0.713478
1852.83	0.712056
1854.48	0.709278
1856.12	0.711758
1857.76	0.713577
1859.41	0.714073
1861.05	0.71037
1862.69	0.708782
1864.34	0.714701
1865.98	0.720653
1867.62	0.710866
1869.26	0.715297
1870.9	0.714205
1872.54	0.70951
1874.18	0.708584
1875.82	0.714966
1877.46	0.70789
1879.1	0.712519
1880.74	0.712883
1882.37	0.707956
1884.01	0.713048
1885.65	0.713908
1887.28	0.711725
1888.92	0.712221
1890.56	0.713643
1892.19	0.710601
1893.83	0.716189
1895.46	0.715594
1897.1	0.713147
1898.73	0.715429
1900.36	0.71328
1902	0.716421
1903.63	0.715726
1905.26	0.71361
1906.89	0.714867
1908.52	0.712949
1910.16	0.717082
1911.79	0.719496
1913.42	0.713313
1915.05	0.721182
1916.68	0.72105
1918.31	0.722208
1919.93	0.722174
1921.56	0.717777
1923.19	0.721513
1924.82	0.724158
1926.45	0.716851
1928.07	0.721678
1929.7	0.714801
1931.32	0.714106
1932.95	0.727068
1934.58	0.723629
1936.2	0.713809
1937.82	0.72439
1939.45	0.728755
1941.07	0.71986
1942.7	0.721579
1944.32	0.725514
1945.94	0.729879
1947.56	0.72806
1949.19	0.728953
1950.81	0.731102
1952.43	0.725481
1954.05	0.725646
1955.67	0.72062
1957.29	0.728854
1958.91	0.729052
1960.53	0.727994
1962.15	0.730673
1963.76	0.72601
1965.38	0.722274
1967	0.726076
1968.62	0.733549
1970.23	0.719661
1971.85	0.731995
1973.46	0.726705
1975.08	0.735599
1976.7	0.730243
1978.31	0.731995
1979.92	0.737848
1981.54	0.730904
1983.15	0.736724
1984.76	0.73312
1986.38	0.733285
1987.99	0.740063
1989.6	0.732624
1991.21	0.733781
1992.83	0.741816
1994.44	0.739336
1996.05	0.736955
1997.66	0.731136
1999.27	0.739567
2000.88	0.732359
2002.49	0.739402
2004.09	0.737683
2005.7	0.741188
2007.31	0.740593
2008.92	0.742444
2010.52	0.743106
2012.13	0.736856
2013.74	0.745519
2015.34	0.742345
2016.95	0.74218
2018.55	0.744494
2020.16	0.746379
2021.76	0.743535
2023.37	0.743866
2024.97	0.739468
2026.57	0.733384
2028.18	0.74671
2029.78	0.740692
2031.38	0.744098
2032.98	0.746313
2034.58	0.743535
2036.18	0.735599
2037.78	0.738245
2039.38	0.750413
2040.98	0.741618
2042.58	0.74003
2044.18	0.740493
2045.78	0.740725
2047.38	0.738906
2048.98	0.735699
2050.57	0.733582
2052.17	0.73755
2053.77	0.737947
2055.36	0.741055
2056.96	0.733781
2058.56	0.73679
2060.15	0.736558
2061.74	0.731169
2063.34	0.732921
2064.93	0.736658
2066.53	0.733979
2068.12	0.798823
2069.71	0.740163

## Sheet: G solution
Raman shift	Intensity
221.417	1
223.457	0.976782
225.498	0.963985
227.539	0.957495
229.577	0.958135
231.617	0.957404
233.655	0.922669
235.694	0.926143
237.731	0.905119
239.767	0.91298
241.805	0.890037
243.84	0.874771
245.877	0.862523
247.911	0.858135
249.945	0.856673
251.979	0.840219
254.014	0.841773
256.046	0.818099
258.079	0.802834
260.11	0.787203
262.142	0.795064
264.174	0.78574
266.205	0.768373
268.235	0.771298
270.264	0.758775
272.293	0.746984
274.322	0.744333
276.35	0.721572
278.378	0.734004
280.405	0.743236
282.43	0.720293
284.456	0.712431
286.482	0.717916
288.507	0.701645
290.532	0.703199
292.555	0.698995
294.579	0.692505
296.603	0.694516
298.624	0.692687
300.647	0.69479
302.669	0.683272
304.689	0.686289
306.71	0.682998
308.729	0.694973
310.75	0.692413
312.768	0.672121
314.788	0.681444
316.805	0.690494
318.824	0.672121
320.84	0.68574
322.858	0.682358
324.874	0.680165
326.889	0.672761
328.903	0.686197
330.919	0.679433
332.933	0.684644
334.946	0.682724
336.959	0.674863
338.971	0.674497
340.985	0.684278
342.997	0.67596
345.008	0.68181
347.019	0.670932
349.029	0.663437
351.039	0.661609
353.048	0.665356
355.057	0.664351
357.063	0.67404
359.071	0.670658
361.079	0.659963
363.086	0.666271
365.092	0.672486
367.099	0.671755
369.102	0.675229
371.108	0.672943
373.113	0.673766
375.115	0.676325
377.119	0.675777
379.123	0.679342
381.124	0.674314
383.127	0.684095
385.127	0.686106
387.129	0.683821
389.128	0.695155
391.129	0.696618
393.128	0.697166
395.128	0.709872
397.125	0.695612
399.122	0.710695
401.121	0.712797
403.118	0.715631
405.114	0.702742
407.109	0.713437
409.106	0.705484
411.101	0.713803
413.095	0.719927
415.089	0.710238
417.082	0.722669
419.075	0.718921
421.067	0.732724
423.059	0.719287
425.051	0.71819
427.042	0.735466
429.033	0.717733
431.023	0.711609
433.013	0.733638
435.002	0.728702
436.989	0.732998
438.978	0.738208
440.966	0.735009
442.954	0.729342
444.939	0.719287
446.926	0.734918
448.912	0.720658
450.896	0.734095
452.881	0.725137
454.867	0.729616
456.849	0.730896
458.833	0.724954
460.815	0.723035
462.799	0.72075
464.78	0.722121
466.76	0.715722
468.742	0.717185
470.722	0.716088
472.701	0.719561
474.682	0.722761
476.66	0.714899
478.638	0.713985
480.616	0.720384
482.595	0.716819
484.571	0.697715
486.548	0.700183
488.523	0.705484
490.499	0.701645
492.474	0.708592
494.448	0.690311
496.422	0.687751
498.396	0.682633
500.369	0.678885
502.342	0.658592
504.314	0.66042
506.284	0.66042
508.256	0.641316
510.227	0.63053
512.198	0.620841
514.168	0.618647
516.136	0.604388
518.105	0.592413
520.074	0.583272
522.041	0.580347
524.009	0.564808
525.974	0.552742
527.942	0.553473
529.906	0.538757
531.873	0.543236
533.837	0.529159
535.802	0.5266
537.766	0.516271
539.728	0.507495
541.693	0.507221
543.655	0.5117
545.616	0.506581
547.577	0.494516
549.54	0.494698
551.5	0.493419
553.46	0.488117
555.419	0.484644
557.378	0.479982
559.336	0.479799
561.294	0.461974
563.252	0.480804
565.209	0.46947
567.166	0.4617
569.123	0.454936
571.079	0.460695
573.034	0.455027
574.989	0.465082
576.944	0.458958
578.896	0.453656
580.85	0.458318
582.804	0.450366
584.755	0.446984
586.707	0.439762
588.659	0.444241
590.609	0.436746
592.561	0.438208
594.51	0.442687
596.46	0.429982
598.408	0.439397
600.358	0.432633
602.305	0.442413
604.254	0.427057
606.2	0.416819
608.146	0.423583
610.094	0.418464
612.039	0.420018
613.984	0.414442
615.93	0.421481
617.874	0.410878
619.818	0.41691
621.761	0.413437
623.703	0.408867
625.646	0.412797
627.588	0.413071
629.529	0.411883
631.47	0.40713
633.411	0.42075
635.351	0.408318
637.291	0.400731
639.23	0.396984
641.169	0.399543
643.106	0.39351
645.044	0.398355
646.981	0.390037
648.919	0.384004
650.854	0.388483
652.79	0.38894
654.726	0.38245
656.66	0.38638
658.595	0.382998
660.528	0.380987
662.462	0.375868
664.394	0.36883
666.328	0.370841
668.259	0.372578
670.192	0.363894
672.122	0.365996
674.052	0.360878
675.983	0.370932
677.912	0.369561
679.841	0.366545
681.769	0.363711
683.697	0.367185
685.627	0.36691
687.554	0.364625
689.48	0.361152
691.407	0.363346
693.333	0.353748
695.258	0.364991
697.183	0.35777
699.107	0.360786
701.032	0.3617
702.955	0.358318
704.877	0.358867
706.8	0.362706
708.722	0.352834
710.644	0.360603
712.564	0.349543
714.486	0.344881
716.406	0.346709
718.325	0.349177
720.245	0.345704
722.165	0.348629
724.082	0.346435
726.001	0.345338
727.917	0.35128
729.833	0.342687
731.751	0.347806
733.666	0.343327
735.583	0.348812
737.498	0.341225
739.412	0.343876
741.327	0.350548
743.241	0.34543
745.153	0.341316
747.066	0.345521
748.978	0.341865
750.889	0.336289
752.801	0.340219
754.711	0.338026
756.622	0.346435
758.532	0.338574
760.441	0.336563
762.35	0.335558
764.259	0.349726
766.168	0.350914
768.076	0.343784
769.983	0.343327
771.888	0.344241
773.795	0.348537
775.701	0.340676
777.607	0.35064
779.511	0.341042
781.416	0.340402
783.319	0.339945
785.223	0.345521
787.125	0.343601
789.029	0.351097
790.93	0.347258
792.833	0.35
794.733	0.34351
796.635	0.337112
798.534	0.346984
800.433	0.34223
802.332	0.345521
804.233	0.338665
806.13	0.340311
808.028	0.348263
809.925	0.33766
811.822	0.338391
813.718	0.333364
815.614	0.339762
817.51	0.32989
819.405	0.336106
821.3	0.327605
823.194	0.327514
825.088	0.332358
826.981	0.330713
828.875	0.327239
830.767	0.318921
832.658	0.323583
834.55	0.320293
836.441	0.306856
838.33	0.314168
840.221	0.316362
842.112	0.302377
844	0.308227
845.889	0.298812
847.776	0.303931
849.665	0.29872
851.551	0.298995
853.437	0.293967
855.325	0.288026
857.21	0.301188
859.097	0.289031
860.981	0.288391
862.865	0.287294
864.749	0.296709
866.632	0.294333
868.517	0.289305
870.4	0.29415
872.282	0.283181
874.163	0.287843
876.044	0.283364
877.925	0.284735
879.806	0.282267
881.686	0.285558
883.566	0.295978
885.443	0.287112
887.322	0.291773
889.2	0.293784
891.078	0.282541
892.956	0.284826
894.831	0.276965
896.708	0.283821
898.585	0.28245
900.459	0.279433
902.335	0.278245
904.208	0.285558
906.083	0.28053
907.956	0.277879
909.83	0.276234
911.702	0.278062
913.573	0.273035
915.446	0.271938
917.317	0.27404
919.187	0.272029
921.059	0.278885
922.928	0.269927
924.797	0.267642
926.666	0.271664
928.534	0.274314
930.402	0.278062
932.27	0.273766
934.137	0.267002
936.004	0.266545
937.87	0.266271
939.736	0.262888
941.602	0.266453
943.467	0.261883
945.331	0.263985
947.194	0.264168
949.058	0.263803
950.922	0.264534
952.785	0.260512
954.646	0.257861
956.508	0.25649
958.368	0.256033
960.23	0.260055
962.089	0.259415
963.95	0.262157
965.809	0.264534
967.669	0.262157
969.527	0.258227
971.384	0.257495
973.243	0.259506
975.1	0.257404
976.956	0.263528
978.814	0.26106
980.669	0.254845
982.524	0.256033
984.379	0.259872
986.233	0.263894
988.087	0.260055
989.941	0.265905
991.794	0.267185
993.647	0.261335
995.499	0.260878
997.351	0.263803
999.203	0.26362
1001.05	0.265265
1002.9	0.26234
1004.75	0.264808
1006.6	0.26298
1008.45	0.265265
1010.3	0.265448
1012.15	0.263071
1014	0.264808
1015.84	0.268007
1017.69	0.272852
1019.54	0.273857
1021.38	0.273309
1023.23	0.276508
1025.07	0.277057
1026.92	0.278428
1028.76	0.277148
1030.61	0.278245
1032.45	0.282176
1034.29	0.28181
1036.13	0.28958
1037.98	0.281901
1039.82	0.288757
1041.66	0.287934
1043.5	0.291316
1045.34	0.287386
1047.18	0.290128
1049.02	0.293236
1050.86	0.294241
1052.69	0.28958
1054.53	0.301645
1056.37	0.297441
1058.21	0.301097
1060.04	0.307221
1061.88	0.302651
1063.72	0.293784
1065.55	0.308044
1067.39	0.295612
1069.22	0.299817
1071.05	0.303199
1072.89	0.305759
1074.72	0.30192
1076.55	0.300731
1078.38	0.300366
1080.22	0.299726
1082.05	0.303473
1083.88	0.304662
1085.71	0.302285
1087.54	0.300548
1089.37	0.304022
1091.2	0.307404
1093.03	0.31042
1094.85	0.313711
1096.68	0.30521
1098.51	0.298263
1100.33	0.315448
1102.16	0.307404
1103.99	0.309872
1105.81	0.309781
1107.64	0.318007
1109.46	0.315265
1111.29	0.317185
1113.11	0.317916
1114.93	0.319835
1116.76	0.326417
1118.58	0.322395
1120.4	0.323492
1122.22	0.322303
1124.04	0.32532
1125.86	0.320293
1127.68	0.325868
1129.5	0.335283
1131.32	0.336929
1133.14	0.329342
1134.96	0.337934
1136.78	0.334826
1138.59	0.33702
1140.41	0.343876
1142.23	0.349543
1144.04	0.338483
1145.86	0.341408
1147.67	0.354936
1149.49	0.351737
1151.3	0.359781
1153.12	0.353199
1154.93	0.356307
1156.74	0.360146
1158.56	0.355302
1160.37	0.366179
1162.18	0.36362
1163.99	0.364442
1165.8	0.371115
1167.61	0.370201
1169.42	0.371024
1171.23	0.370841
1173.04	0.376965
1174.85	0.374954
1176.66	0.381993
1178.47	0.377422
1180.27	0.383912
1182.08	0.375686
1183.89	0.387203
1185.69	0.38702
1187.5	0.386654
1189.3	0.380347
1191.11	0.381079
1192.91	0.379525
1194.72	0.383821
1196.52	0.390676
1198.32	0.396618
1200.12	0.39543
1201.93	0.398812
1203.73	0.395795
1205.53	0.388391
1207.33	0.408227
1209.13	0.398629
1210.93	0.402011
1212.73	0.404845
1214.53	0.413163
1216.33	0.406581
1218.13	0.411335
1219.92	0.426874
1221.72	0.417276
1223.52	0.419378
1225.31	0.420018
1227.11	0.420658
1228.91	0.426417
1230.7	0.433181
1232.5	0.431993
1234.29	0.440859
1236.08	0.449817
1237.88	0.439854
1239.67	0.455027
1241.46	0.453839
1243.25	0.45521
1245.05	0.459872
1246.84	0.454936
1248.63	0.468464
1250.42	0.46947
1252.21	0.476051
1254	0.481536
1255.79	0.479616
1257.57	0.491682
1259.36	0.486015
1261.15	0.499269
1262.94	0.497989
1264.72	0.505759
1266.51	0.511152
1268.3	0.510055
1270.08	0.512523
1271.87	0.518739
1273.65	0.52404
1275.44	0.537843
1277.22	0.539122
1279.01	0.546709
1280.79	0.555576
1282.57	0.563437
1284.35	0.560146
1286.13	0.574406
1287.91	0.571481
1289.7	0.580073
1291.48	0.604205
1293.26	0.598629
1295.04	0.595978
1296.81	0.607952
1298.59	0.613071
1300.37	0.632358
1302.15	0.628702
1303.93	0.634278
1305.7	0.655119
1307.48	0.658318
1309.26	0.662797
1311.03	0.668556
1312.81	0.672669
1314.58	0.68958
1316.36	0.68574
1318.13	0.701645
1319.9	0.708867
1321.68	0.717824
1323.45	0.7266
1325.22	0.731993
1326.99	0.742596
1328.76	0.741865
1330.54	0.741956
1332.31	0.769561
1334.08	0.76234
1335.85	0.775594
1337.62	0.784461
1339.38	0.779525
1341.15	0.79159
1342.92	0.782541
1344.69	0.802925
1346.45	0.805027
1348.22	0.812249
1349.99	0.812249
1351.75	0.824406
1353.52	0.814899
1355.28	0.826234
1357.05	0.828976
1358.81	0.820293
1360.58	0.829342
1362.34	0.8117
1364.1	0.825229
1365.86	0.823492
1367.63	0.817642
1369.39	0.819744
1371.15	0.809049
1372.91	0.808775
1374.67	0.791773
1376.43	0.804022
1378.19	0.796435
1379.95	0.796069
1381.7	0.779707
1383.46	0.784918
1385.22	0.780896
1386.98	0.768647
1388.74	0.762888
1390.49	0.767824
1392.25	0.75713
1394	0.743876
1395.76	0.735101
1397.51	0.736197
1399.27	0.730713
1401.02	0.710786
1402.78	0.725229
1404.53	0.706216
1406.28	0.690585
1408.03	0.695887
1409.78	0.686289
1411.54	0.688208
1413.29	0.677971
1415.04	0.675046
1416.79	0.667642
1418.54	0.649452
1420.29	0.641133
1422.04	0.650731
1423.78	0.630439
1425.53	0.626691
1427.28	0.628519
1429.03	0.62468
1430.77	0.615082
1432.52	0.611883
1434.26	0.602742
1436.01	0.600548
1437.76	0.600457
1439.5	0.599634
1441.24	0.589488
1442.99	0.591773
1444.73	0.577514
1446.47	0.58053
1448.22	0.581627
1449.96	0.570201
1451.7	0.565082
1453.44	0.56819
1455.18	0.553382
1456.92	0.559049
1458.66	0.558135
1460.4	0.562249
1462.14	0.556764
1463.88	0.557587
1465.62	0.551645
1467.35	0.548812
1469.09	0.544516
1470.83	0.541956
1472.57	0.549086
1474.3	0.541865
1476.04	0.551463
1477.77	0.536837
1479.51	0.550366
1481.24	0.54351
1482.98	0.530165
1484.71	0.539488
1486.44	0.541042
1488.18	0.543053
1489.91	0.53574
1491.64	0.530165
1493.37	0.532815
1495.1	0.551645
1496.83	0.540402
1498.56	0.543784
1500.29	0.537569
1502.02	0.535923
1503.75	0.531627
1505.48	0.541042
1507.21	0.535101
1508.94	0.534826
1510.66	0.540037
1512.39	0.540859
1514.12	0.543144
1515.84	0.54479
1517.57	0.539214
1519.29	0.543053
1521.02	0.546161
1522.74	0.558227
1524.47	0.554662
1526.19	0.565174
1527.92	0.568099
1529.64	0.573766
1531.36	0.559232
1533.08	0.563437
1534.8	0.570293
1536.52	0.581718
1538.25	0.571389
1539.96	0.59223
1541.69	0.594516
1543.41	0.595064
1545.12	0.599543
1546.84	0.605759
1548.56	0.607678
1550.28	0.633912
1552	0.631261
1553.71	0.640311
1555.43	0.657221
1557.14	0.668739
1558.86	0.660786
1560.58	0.679707
1562.29	0.702742
1564.01	0.703291
1565.72	0.70713
1567.43	0.724314
1569.15	0.73766
1570.86	0.745978
1572.57	0.759872
1574.28	0.759963
1576	0.77989
1577.71	0.796252
1579.42	0.807861
1581.13	0.823035
1582.84	0.833455
1584.55	0.844333
1586.26	0.857587
1587.96	0.871664
1589.67	0.874223
1591.38	0.880439
1593.09	0.895338
1594.8	0.908592
1596.5	0.911335
1598.21	0.923126
1599.91	0.923035
1601.62	0.928336
1603.33	0.927879
1605.03	0.920201
1606.73	0.931079
1608.44	0.922212
1610.14	0.934095
1611.84	0.919013
1613.55	0.904296
1615.25	0.894516
1616.95	0.893144
1618.65	0.878702
1620.35	0.860146
1622.05	0.846161
1623.75	0.825777
1625.45	0.810695
1627.15	0.796161
1628.85	0.775411
1630.55	0.754936
1632.25	0.738757
1633.94	0.716179
1635.64	0.697898
1637.34	0.668373
1639.04	0.653199
1640.73	0.634186
1642.43	0.601097
1644.12	0.595704
1645.82	0.571755
1647.51	0.555667
1649.2	0.530622
1650.9	0.518282
1652.59	0.505393
1654.28	0.486472
1655.98	0.474132
1657.67	0.463163
1659.36	0.448812
1661.05	0.44287
1662.74	0.43181
1664.43	0.426417
1666.12	0.418007
1667.81	0.400731
1669.5	0.393144
1671.19	0.378428
1672.88	0.377422
1674.56	0.363711
1676.25	0.3617
1677.94	0.351371
1679.63	0.346344
1681.31	0.346801
1683	0.328702
1684.68	0.326965
1686.37	0.325868
1688.05	0.320018
1689.74	0.315448
1691.42	0.309506
1693.1	0.301188
1694.79	0.297349
1696.47	0.299452
1698.15	0.291408
1699.83	0.28245
1701.51	0.282907
1703.2	0.278245
1704.88	0.27075
1706.56	0.265174
1708.24	0.262614
1709.91	0.264717
1711.59	0.255667
1713.27	0.258227
1714.95	0.258592
1716.63	0.253656
1718.31	0.254936
1719.98	0.254296
1721.66	0.247349
1723.33	0.242962
1725.01	0.239671
1726.69	0.238665
1728.36	0.233821
1730.04	0.232267
1731.71	0.227971
1733.38	0.23117
1735.06	0.225229
1736.73	0.222303
1738.4	0.223492
1740.07	0.2234
1741.75	0.222029
1743.42	0.211335
1745.09	0.217642
1746.76	0.212157
1748.43	0.211609
1750.1	0.210055
1751.77	0.205119
1753.43	0.203839
1755.1	0.207221
1756.77	0.204205
1758.44	0.206856
1760.11	0.204753
1761.77	0.194698
1763.44	0.200457
1765.11	0.198263
1766.77	0.196709
1768.44	0.199177
1770.1	0.201645
1771.77	0.197532
1773.43	0.199543
1775.09	0.195155
1776.76	0.192322
1778.42	0.191499
1780.08	0.184369
1781.74	0.191773
1783.4	0.19287
1785.07	0.193236
1786.73	0.190768
1788.39	0.185283
1790.05	0.190128
1791.71	0.188757
1793.37	0.190128
1795.03	0.190676
1796.68	0.188208
1798.34	0.183364
1800	0.185192
1801.66	0.189305
1803.31	0.185101
1804.97	0.182084
1806.63	0.186015
1808.28	0.191408
1809.94	0.188117
1811.59	0.183821
1813.25	0.183912
1814.9	0.184004
1816.55	0.179433
1818.21	0.182267
1819.86	0.189214
1821.51	0.18309
1823.16	0.181627
1824.82	0.187477
1826.47	0.187112
1828.12	0.181536
1829.77	0.190219
1831.42	0.183912
1833.07	0.185192
1834.72	0.183455
1836.37	0.183912
1838.01	0.181079
1839.66	0.182633
1841.31	0.180622
1842.96	0.177971
1844.6	0.191408
1846.25	0.187934
1847.9	0.181627
1849.54	0.187294
1851.19	0.178702
1852.83	0.182176
1854.48	0.181536
1856.12	0.182176
1857.76	0.184004
1859.41	0.184826
1861.05	0.18245
1862.69	0.178062
1864.34	0.180804
1865.98	0.184644
1867.62	0.183821
1869.26	0.182541
1870.9	0.178519
1872.54	0.179799
1874.18	0.182724
1875.82	0.180165
1877.46	0.178976
1879.1	0.185101
1880.74	0.179799
1882.37	0.188391
1884.01	0.18117
1885.65	0.179525
1887.28	0.183547
1888.92	0.184826
1890.56	0.186106
1892.19	0.182541
1893.83	0.184461
1895.46	0.180987
1897.1	0.184278
1898.73	0.187294
1900.36	0.184735
1902	0.182998
1903.63	0.187477
1905.26	0.183455
1906.89	0.179525
1908.52	0.183547
1910.16	0.184095
1911.79	0.183455
1913.42	0.188208
1915.05	0.183547
1916.68	0.183821
1918.31	0.17989
1919.93	0.182633
1921.56	0.188117
1923.19	0.183455
1924.82	0.190768
1926.45	0.185923
1928.07	0.187294
1929.7	0.184095
1931.32	0.181353
1932.95	0.187751
1934.58	0.186837
1936.2	0.186837
1937.82	0.187934
1939.45	0.188483
1941.07	0.184735
1942.7	0.18117
1944.32	0.182815
1945.94	0.190402
1947.56	0.184918
1949.19	0.191865
1950.81	0.186837
1952.43	0.193601
1954.05	0.194698
1955.67	0.189488
1957.29	0.189122
1958.91	0.188483
1960.53	0.186106
1962.15	0.194516
1963.76	0.192505
1965.38	0.188483
1967	0.188848
1968.62	0.190951
1970.23	0.191042
1971.85	0.191865
1973.46	0.189397
1975.08	0.194059
1976.7	0.195155
1978.31	0.185283
1979.92	0.190951
1981.54	0.195887
1983.15	0.193784
1984.76	0.189305
1986.38	0.194881
1987.99	0.200183
1989.6	0.194059
1991.21	0.197989
1992.83	0.189945
1994.44	0.219927
1996.05	0.19543
1997.66	0.194973
1999.27	0.200183
2000.88	0.196892
2002.49	0.193053
2004.09	0.201737
2005.7	0.202742
2007.31	0.203382
2008.92	0.196801
2010.52	0.195887
2012.13	0.199817
2013.74	0.197898
2015.34	0.202377
2016.95	0.205027
2018.55	0.197898
2020.16	0.203199
2021.76	0.197349
2023.37	0.199634
2024.97	0.206216
2026.57	0.201828
2028.18	0.193876
2029.78	0.198537
2031.38	0.20128
2032.98	0.195155
2034.58	0.204205
2036.18	0.198446
2037.78	0.203199
2039.38	0.202011
2040.98	0.201463
2042.58	0.202194
2044.18	0.203839
2045.78	0.202559
2047.38	0.200548
2048.98	0.197349
2050.57	0.208044
2052.17	0.201554
2053.77	0.199269
2055.36	0.207313
2056.96	0.205759
2058.56	0.200548
2060.15	0.207952
2061.74	0.204845
2063.34	0.20128
2064.93	0.202102
2066.53	0.208775
2068.12	0.208227
2069.71	0.211792

## Sheet: Graphyte
Raman shift	Intensity
1000	1.19497e-112
1000.1	1.37839e-112
1000.2	1.5899e-112
1000.3	1.83379e-112
1000.4	2.11501e-112
1000.5	2.43926e-112
1000.6	2.8131e-112
1000.7	3.24412e-112
1000.8	3.74101e-112
1000.9	4.31385e-112
1001	4.9742e-112
1001.1	5.73541e-112
1001.2	6.61284e-112
1001.3	7.6242e-112
1001.4	8.78989e-112
1001.5	1.01334e-111
1001.6	1.16818e-111
1001.7	1.34662e-111
1001.8	1.55226e-111
1001.9	1.78923e-111
1002	2.0623e-111
1002.1	2.37694e-111
1002.2	2.73949e-111
1002.3	3.1572e-111
1002.4	3.63845e-111
1002.5	4.1929e-111
1002.6	4.83164e-111
1002.7	5.56747e-111
1002.8	6.4151e-111
1002.9	7.39148e-111
1003	8.51613e-111
1003.1	9.81151e-111
1003.2	1.13035e-110
1003.3	1.30218e-110
1003.4	1.50007e-110
1003.5	1.72797e-110
1003.6	1.99041e-110
1003.7	2.29262e-110
1003.8	2.64061e-110
1003.9	3.0413e-110
1004	3.50264e-110
1004.1	4.03381e-110
1004.2	4.64534e-110
1004.3	5.34937e-110
1004.4	6.15986e-110
1004.5	7.09285e-110
1004.6	8.16683e-110
1004.7	9.40306e-110
1004.8	1.0826e-109
1004.9	1.24637e-109
1005	1.43487e-109
1005.1	1.6518e-109
1005.2	1.90145e-109
1005.3	2.18876e-109
1005.4	2.51937e-109
1005.5	2.8998e-109
1005.6	3.33754e-109
1005.7	3.84121e-109
1005.8	4.42072e-109
1005.9	5.08745e-109
1006	5.8545e-109
1006.1	6.73693e-109
1006.2	7.75205e-109
1006.3	8.91978e-109
1006.4	1.0263e-108
1006.5	1.1808e-108
1006.6	1.35851e-108
1006.7	1.5629e-108
1006.8	1.79796e-108
1006.9	2.0683e-108
1007	2.3792e-108
1007.1	2.73671e-108
1007.2	3.14782e-108
1007.3	3.62054e-108
1007.4	4.16409e-108
1007.5	4.78905e-108
1007.6	5.50758e-108
1007.7	6.33366e-108
1007.8	7.28336e-108
1007.9	8.37512e-108
1008	9.63016e-108
1008.1	1.10728e-107
1008.2	1.27311e-107
1008.3	1.46371e-107
1008.4	1.68278e-107
1008.5	1.93456e-107
1008.6	2.22393e-107
1008.7	2.55648e-107
1008.8	2.93863e-107
1008.9	3.37777e-107
1009	3.88239e-107
1009.1	4.46221e-107
1009.2	5.12842e-107
1009.3	5.89386e-107
1009.4	6.77327e-107
1009.5	7.78359e-107
1009.6	8.94426e-107
1009.7	1.02776e-106
1009.8	1.18092e-106
1009.9	1.35685e-106
1010	1.55893e-106
1010.1	1.79104e-106
1010.2	2.05761e-106
1010.3	2.36378e-106
1010.4	2.71539e-106
1010.5	3.11917e-106
1010.6	3.58286e-106
1010.7	4.11531e-106
1010.8	4.7267e-106
1010.9	5.42871e-106
1011	6.23473e-106
1011.1	7.16013e-106
1011.2	8.22256e-106
1011.3	9.44226e-106
1011.4	1.08424e-105
1011.5	1.24498e-105
1011.6	1.42948e-105
1011.7	1.64126e-105
1011.8	1.88434e-105
1011.9	2.16333e-105
1012	2.48354e-105
1012.1	2.85102e-105
1012.2	3.27275e-105
1012.3	3.75671e-105
1012.4	4.31206e-105
1012.5	4.94932e-105
1012.6	5.68052e-105
1012.7	6.51949e-105
1012.8	7.48207e-105
1012.9	8.58643e-105
1013	9.8534e-105
1013.1	1.13069e-104
1013.2	1.29742e-104
1013.3	1.48868e-104
1013.4	1.70807e-104
1013.5	1.95971e-104
1013.6	2.24834e-104
1013.7	2.57937e-104
1013.8	2.95902e-104
1013.9	3.39441e-104
1014	3.89371e-104
1014.1	4.46628e-104
1014.2	5.12284e-104
1014.3	5.87568e-104
1014.4	6.73889e-104
1014.5	7.72861e-104
1014.6	8.86332e-104
1014.7	1.01642e-103
1014.8	1.16556e-103
1014.9	1.33653e-103
1015	1.53251e-103
1015.1	1.75717e-103
1015.2	2.01467e-103
1015.3	2.30982e-103
1015.4	2.6481e-103
1015.5	3.0358e-103
1015.6	3.48012e-103
1015.7	3.98932e-103
1015.8	4.57284e-103
1015.9	5.24149e-103
1016	6.00769e-103
1016.1	6.8856e-103
1016.2	7.89149e-103
1016.3	9.04397e-103
1016.4	1.03643e-102
1016.5	1.1877e-102
1016.6	1.36099e-102
1016.7	1.5595e-102
1016.8	1.78689e-102
1016.9	2.04736e-102
1017	2.3457e-102
1017.1	2.68741e-102
1017.2	3.07877e-102
1017.3	3.52698e-102
1017.4	4.04029e-102
1017.5	4.62811e-102
1017.6	5.30124e-102
1017.7	6.07204e-102
1017.8	6.95463e-102
1017.9	7.96518e-102
1018	9.12222e-102
1018.1	1.04469e-101
1018.2	1.19635e-101
1018.3	1.36997e-101
1018.4	1.56872e-101
1018.5	1.79623e-101
1018.6	2.05666e-101
1018.7	2.35476e-101
1018.8	2.69595e-101
1018.9	3.08645e-101
1019	3.53338e-101
1019.1	4.04487e-101
1019.2	4.63021e-101
1019.3	5.30004e-101
1019.4	6.06653e-101
1019.5	6.94359e-101
1019.6	7.94714e-101
1019.7	9.09537e-101
1019.8	1.04091e-100
1019.9	1.1912e-100
1020	1.36315e-100
1020.1	1.55985e-100
1020.2	1.78487e-100
1020.3	2.04226e-100
1020.4	2.33667e-100
1020.5	2.67343e-100
1020.6	3.05859e-100
1020.7	3.4991e-100
1020.8	4.0029e-100
1020.9	4.57905e-100
1021	5.23792e-100
1021.1	5.99135e-100
1021.2	6.85288e-100
1021.3	7.83799e-100
1021.4	8.96434e-100
1021.5	1.02521e-99
1021.6	1.17245e-99
1021.7	1.34077e-99
1021.8	1.5332e-99
1021.9	1.75318e-99
1022	2.00464e-99
1022.1	2.29207e-99
1022.2	2.62062e-99
1022.3	2.99613e-99
1022.4	3.42532e-99
1022.5	3.91583e-99
1022.6	4.4764e-99
1022.7	5.11702e-99
1022.8	5.84908e-99
1022.9	6.68561e-99
1023	7.64147e-99
1023.1	8.73364e-99
1023.2	9.98151e-99
1023.3	1.14072e-98
1023.4	1.30361e-98
1023.5	1.48969e-98
1023.6	1.70226e-98
1023.7	1.9451e-98
1023.8	2.22248e-98
1023.9	2.53932e-98
1024	2.90121e-98
1024.1	3.31455e-98
1024.2	3.78662e-98
1024.3	4.32575e-98
1024.4	4.94145e-98
1024.5	5.64455e-98
1024.6	6.44744e-98
1024.7	7.36423e-98
1024.8	8.41106e-98
1024.9	9.6063e-98
1025	1.0971e-97
1025.1	1.2529e-97
1025.2	1.43077e-97
1025.3	1.63382e-97
1025.4	1.86562e-97
1025.5	2.13023e-97
1025.6	2.43226e-97
1025.7	2.777e-97
1025.8	3.17049e-97
1025.9	3.61958e-97
1026	4.13211e-97
1026.1	4.71704e-97
1026.2	5.38455e-97
1026.3	6.14627e-97
1026.4	7.01547e-97
1026.5	8.00727e-97
1026.6	9.13892e-97
1026.7	1.04301e-96
1026.8	1.19032e-96
1026.9	1.35838e-96
1027	1.55011e-96
1027.1	1.76883e-96
1027.2	2.01833e-96
1027.3	2.30293e-96
1027.4	2.62756e-96
1027.5	2.99782e-96
1027.6	3.42013e-96
1027.7	3.90177e-96
1027.8	4.45106e-96
1027.9	5.07748e-96
1028	5.79182e-96
1028.1	6.6064e-96
1028.2	7.53524e-96
1028.3	8.59433e-96
1028.4	9.80188e-96
1028.5	1.11787e-95
1028.6	1.27483e-95
1028.7	1.45378e-95
1028.8	1.65778e-95
1028.9	1.89033e-95
1029	2.15541e-95
1029.1	2.45757e-95
1029.2	2.80198e-95
1029.3	3.19452e-95
1029.4	3.64191e-95
1029.5	4.1518e-95
1029.6	4.73288e-95
1029.7	5.39507e-95
1029.8	6.14966e-95
1029.9	7.00952e-95
1030	7.98928e-95
1030.1	9.10563e-95
1030.2	1.03775e-94
1030.3	1.18267e-94
1030.4	1.34776e-94
1030.5	1.53584e-94
1030.6	1.75009e-94
1030.7	1.99415e-94
1030.8	2.27216e-94
1030.9	2.58882e-94
1031	2.94949e-94
1031.1	3.36028e-94
1031.2	3.82813e-94
1031.3	4.36095e-94
1031.4	4.96772e-94
1031.5	5.65869e-94
1031.6	6.44552e-94
1031.7	7.34145e-94
1031.8	8.36159e-94
1031.9	9.52309e-94
1032	1.08455e-93
1032.1	1.23511e-93
1032.2	1.40651e-93
1032.3	1.60163e-93
1032.4	1.82375e-93
1032.5	2.07659e-93
1032.6	2.36438e-93
1032.7	2.69196e-93
1032.8	3.06479e-93
1032.9	3.48913e-93
1033	3.97205e-93
1033.1	4.52164e-93
1033.2	5.14706e-93
1033.3	5.85876e-93
1033.4	6.6686e-93
1033.5	7.59007e-93
1033.6	8.63853e-93
1033.7	9.83143e-93
1033.8	1.11886e-92
1033.9	1.27326e-92
1034	1.44891e-92
1034.1	1.64873e-92
1034.2	1.87603e-92
1034.3	2.13458e-92
1034.4	2.42866e-92
1034.5	2.76315e-92
1034.6	3.14358e-92
1034.7	3.57625e-92
1034.8	4.0683e-92
1034.9	4.62788e-92
1035	5.2642e-92
1035.1	5.98778e-92
1035.2	6.81055e-92
1035.3	7.74606e-92
1035.4	8.80972e-92
1035.5	1.0019e-91
1035.6	1.13939e-91
1035.7	1.29569e-91
1035.8	1.47338e-91
1035.9	1.67536e-91
1036	1.90496e-91
1036.1	2.16593e-91
1036.2	2.46256e-91
1036.3	2.7997e-91
1036.4	3.18287e-91
1036.5	3.61834e-91
1036.6	4.11322e-91
1036.7	4.6756e-91
1036.8	5.31466e-91
1036.9	6.04083e-91
1037	6.86594e-91
1037.1	7.80343e-91
1037.2	8.86858e-91
1037.3	1.00787e-90
1037.4	1.14535e-90
1037.5	1.30153e-90
1037.6	1.47895e-90
1037.7	1.68049e-90
1037.8	1.90942e-90
1037.9	2.16944e-90
1038	2.46477e-90
1038.1	2.8002e-90
1038.2	3.18115e-90
1038.3	3.61378e-90
1038.4	4.10508e-90
1038.5	4.66299e-90
1038.6	5.29651e-90
1038.7	6.01586e-90
1038.8	6.83263e-90
1038.9	7.75999e-90
1039	8.81286e-90
1039.1	1.00082e-89
1039.2	1.13652e-89
1039.3	1.29057e-89
1039.4	1.46543e-89
1039.5	1.66393e-89
1039.6	1.88924e-89
1039.7	2.14497e-89
1039.8	2.43522e-89
1039.9	2.76463e-89
1040	3.13848e-89
1040.1	3.56274e-89
1040.2	4.04419e-89
1040.3	4.59051e-89
1040.4	5.21043e-89
1040.5	5.91383e-89
1040.6	6.71192e-89
1040.7	7.6174e-89
1040.8	8.6447e-89
1040.9	9.81015e-89
1041	1.11323e-88
1041.1	1.26321e-88
1041.2	1.43334e-88
1041.3	1.62631e-88
1041.4	1.8452e-88
1041.5	2.09346e-88
1041.6	2.37503e-88
1041.7	2.69436e-88
1041.8	3.0565e-88
1041.9	3.46718e-88
1042	3.93288e-88
1042.1	4.46096e-88
1042.2	5.05974e-88
1042.3	5.73866e-88
1042.4	6.50842e-88
1042.5	7.38114e-88
1042.6	8.37054e-88
1042.7	9.49219e-88
1042.8	1.07637e-87
1042.9	1.22051e-87
1043	1.38389e-87
1043.1	1.56908e-87
1043.2	1.77898e-87
1043.3	2.01688e-87
1043.4	2.2865e-87
1043.5	2.59205e-87
1043.6	2.93833e-87
1043.7	3.33073e-87
1043.8	3.77539e-87
1043.9	4.27923e-87
1044	4.85013e-87
1044.1	5.49696e-87
1044.2	6.22981e-87
1044.3	7.06008e-87
1044.4	8.00069e-87
1044.5	9.06625e-87
1044.6	1.02733e-86
1044.7	1.16406e-86
1044.8	1.31894e-86
1044.9	1.49436e-86
1045	1.69304e-86
1045.1	1.91807e-86
1045.2	2.17291e-86
1045.3	2.46152e-86
1045.4	2.78835e-86
1045.5	3.15845e-86
1045.6	3.57752e-86
1045.7	4.05204e-86
1045.8	4.58932e-86
1045.9	5.19763e-86
1046	5.88633e-86
1046.1	6.66603e-86
1046.2	7.54869e-86
1046.3	8.5479e-86
1046.4	9.67897e-86
1046.5	1.09593e-85
1046.6	1.24084e-85
1046.7	1.40487e-85
1046.8	1.59051e-85
1046.9	1.80061e-85
1047	2.03838e-85
1047.1	2.30745e-85
1047.2	2.61194e-85
1047.3	2.9565e-85
1047.4	3.34637e-85
1047.5	3.7875e-85
1047.6	4.28661e-85
1047.7	4.8513e-85
1047.8	5.49016e-85
1047.9	6.2129e-85
1048	7.03051e-85
1048.1	7.95539e-85
1048.2	9.00157e-85
1048.3	1.01849e-84
1048.4	1.15234e-84
1048.5	1.30373e-84
1048.6	1.47494e-84
1048.7	1.66857e-84
1048.8	1.88754e-84
1048.9	2.13517e-84
1049	2.41519e-84
1049.1	2.73182e-84
1049.2	3.08984e-84
1049.3	3.49463e-84
1049.4	3.9523e-84
1049.5	4.46974e-84
1049.6	5.05471e-84
1049.7	5.716e-84
1049.8	6.46356e-84
1049.9	7.30859e-84
1050.01	8.26377e-84
1050.11	9.34341e-84
1050.21	1.05637e-83
1050.31	1.19428e-83
1050.41	1.35015e-83
1050.51	1.5263e-83
1050.61	1.72536e-83
1050.71	1.95031e-83
1050.81	2.20449e-83
1050.91	2.49171e-83
1051.01	2.81623e-83
1051.11	3.18289e-83
1051.21	3.59714e-83
1051.31	4.06514e-83
1051.41	4.59385e-83
1051.51	5.19112e-83
1051.61	5.8658e-83
1051.71	6.62791e-83
1051.81	7.48873e-83
1051.91	8.46102e-83
1052.01	9.55916e-83
1052.11	1.07994e-82
1052.21	1.22e-82
1052.31	1.37818e-82
1052.41	1.5568e-82
1052.51	1.75851e-82
1052.61	1.98626e-82
1052.71	2.24343e-82
1052.81	2.53379e-82
1052.91	2.86161e-82
1053.01	3.23172e-82
1053.11	3.64956e-82
1053.21	4.12125e-82
1053.31	4.65371e-82
1053.41	5.25477e-82
1053.51	5.93321e-82
1053.61	6.69898e-82
1053.71	7.56328e-82
1053.81	8.53876e-82
1053.91	9.63966e-82
1054.01	1.08821e-81
1054.11	1.22841e-81
1054.21	1.38662e-81
1054.31	1.56515e-81
1054.41	1.76659e-81
1054.51	1.99388e-81
1054.61	2.25031e-81
1054.71	2.53963e-81
1054.81	2.86604e-81
1054.91	3.23426e-81
1055.01	3.64964e-81
1055.11	4.11821e-81
1055.21	4.64676e-81
1055.31	5.24292e-81
1055.41	5.91534e-81
1055.51	6.67373e-81
1055.61	7.52905e-81
1055.71	8.49365e-81
1055.81	9.58144e-81
1055.91	1.08081e-80
1056.01	1.21914e-80
1056.11	1.37511e-80
1056.21	1.55097e-80
1056.31	1.74926e-80
1056.41	1.97282e-80
1056.51	2.22486e-80
1056.61	2.50899e-80
1056.71	2.82931e-80
1056.81	3.19038e-80
1056.91	3.5974e-80
1057.01	4.05618e-80
1057.11	4.57328e-80
1057.21	5.1561e-80
1057.31	5.81296e-80
1057.41	6.55324e-80
1057.51	7.3875e-80
1057.61	8.32763e-80
1057.71	9.38702e-80
1057.81	1.05808e-79
1057.91	1.19258e-79
1058.01	1.34414e-79
1058.11	1.51489e-79
1058.21	1.70726e-79
1058.31	1.92399e-79
1058.41	2.16814e-79
1058.51	2.44318e-79
1058.61	2.753e-79
1058.71	3.10198e-79
1058.81	3.49505e-79
1058.91	3.93779e-79
1059.01	4.43642e-79
1059.11	4.998e-79
1059.21	5.63044e-79
1059.31	6.34265e-79
1059.41	7.14467e-79
1059.51	8.04778e-79
1059.61	9.06468e-79
1059.71	1.02097e-78
1059.81	1.14988e-78
1059.91	1.29502e-78
1060.01	1.45843e-78
1060.11	1.64238e-78
1060.21	1.84947e-78
1060.31	2.08258e-78
1060.41	2.34498e-78
1060.51	2.64033e-78
1060.61	2.97277e-78
1060.71	3.34693e-78
1060.81	3.76804e-78
1060.91	4.24195e-78
1061.01	4.77528e-78
1061.11	5.37545e-78
1061.21	6.05081e-78
1061.31	6.81074e-78
1061.41	7.66581e-78
1061.51	8.62789e-78
1061.61	9.71032e-78
1061.71	1.09281e-77
1061.81	1.22981e-77
1061.91	1.38394e-77
1062.01	1.55731e-77
1062.11	1.75234e-77
1062.21	1.97171e-77
1062.31	2.21845e-77
1062.41	2.49597e-77
1062.51	2.8081e-77
1062.61	3.15913e-77
1062.71	3.5539e-77
1062.81	3.99785e-77
1062.91	4.49706e-77
1063.01	5.05842e-77
1063.11	5.68962e-77
1063.21	6.39932e-77
1063.31	7.19727e-77
1063.41	8.09439e-77
1063.51	9.10296e-77
1063.61	1.02368e-76
1063.71	1.15114e-76
1063.81	1.29442e-76
1063.91	1.45547e-76
1064.01	1.6365e-76
1064.11	1.83997e-76
1064.21	2.06866e-76
1064.31	2.32567e-76
1064.41	2.61451e-76
1064.51	2.93911e-76
1064.61	3.30387e-76
1064.71	3.71376e-76
1064.81	4.17433e-76
1064.91	4.69183e-76
1065.01	5.27328e-76
1065.11	5.92654e-76
1065.21	6.66047e-76
1065.31	7.48499e-76
1065.41	8.41124e-76
1065.51	9.45173e-76
1065.61	1.06205e-75
1065.71	1.19333e-75
1065.81	1.34079e-75
1065.91	1.50641e-75
1066.01	1.69242e-75
1066.11	1.90132e-75
1066.21	2.13592e-75
1066.31	2.39937e-75
1066.41	2.6952e-75
1066.51	3.02739e-75
1066.61	3.40039e-75
1066.71	3.8192e-75
1066.81	4.28941e-75
1066.91	4.81732e-75
1067.01	5.40999e-75
1067.11	6.07533e-75
1067.21	6.82222e-75
1067.31	7.66063e-75
1067.41	8.60172e-75
1067.51	9.65805e-75
1067.61	1.08437e-74
1067.71	1.21743e-74
1067.81	1.36677e-74
1067.91	1.53437e-74
1068.01	1.72246e-74
1068.11	1.93352e-74
1068.21	2.17035e-74
1068.31	2.4361e-74
1068.41	2.73427e-74
1068.51	3.06883e-74
1068.61	3.44417e-74
1068.71	3.86527e-74
1068.81	4.33769e-74
1068.91	4.86764e-74
1069.01	5.46213e-74
1069.11	6.12898e-74
1069.21	6.87696e-74
1069.31	7.71591e-74
1069.41	8.65687e-74
1069.51	9.7122e-74
1069.61	1.08957e-73
1069.71	1.2223e-73
1069.81	1.37114e-73
1069.91	1.53805e-73
1070.01	1.7252e-73
1070.11	1.93504e-73
1070.21	2.17033e-73
1070.31	2.43412e-73
1070.41	2.72987e-73
1070.51	3.06144e-73
1070.61	3.43313e-73
1070.71	3.8498e-73
1070.81	4.31687e-73
1070.91	4.84041e-73
1071.01	5.42722e-73
1071.11	6.08493e-73
1071.21	6.82208e-73
1071.31	7.64822e-73
1071.41	8.57406e-73
1071.51	9.6116e-73
1071.61	1.07742e-72
1071.71	1.20771e-72
1071.81	1.35369e-72
1071.91	1.51725e-72
1072.01	1.70051e-72
1072.11	1.90583e-72
1072.21	2.13585e-72
1072.31	2.39354e-72
1072.41	2.68221e-72
1072.51	3.00558e-72
1072.61	3.3678e-72
1072.71	3.77352e-72
1072.81	4.22794e-72
1072.91	4.73691e-72
1073.01	5.30693e-72
1073.11	5.9453e-72
1073.21	6.6602e-72
1073.31	7.46076e-72
1073.41	8.35722e-72
1073.51	9.36102e-72
1073.61	1.0485e-71
1073.71	1.17434e-71
1073.81	1.31523e-71
1073.91	1.47297e-71
1074.01	1.64956e-71
1074.11	1.84725e-71
1074.21	2.06855e-71
1074.31	2.31627e-71
1074.41	2.59354e-71
1074.51	2.9039e-71
1074.61	3.25126e-71
1074.71	3.64002e-71
1074.81	4.07511e-71
1074.91	4.56202e-71
1075.01	5.10691e-71
1075.11	5.71665e-71
1075.21	6.39893e-71
1075.31	7.16236e-71
1075.41	8.01655e-71
1075.51	8.97225e-71
1075.61	1.00415e-70
1075.71	1.12377e-70
1075.81	1.25759e-70
1075.91	1.40729e-70
1076.01	1.57474e-70
1076.11	1.76205e-70
1076.21	1.97157e-70
1076.31	2.2059e-70
1076.41	2.46799e-70
1076.51	2.76111e-70
1076.61	3.08892e-70
1076.71	3.45551e-70
1076.81	3.86545e-70
1076.91	4.32385e-70
1077.01	4.83641e-70
1077.11	5.40953e-70
1077.21	6.05031e-70
1077.31	6.76673e-70
1077.41	7.56768e-70
1077.51	8.46309e-70
1077.61	9.46407e-70
1077.71	1.0583e-69
1077.81	1.18338e-69
1077.91	1.32318e-69
1078.01	1.47945e-69
1078.11	1.6541e-69
1078.21	1.8493e-69
1078.31	2.06744e-69
1078.41	2.31123e-69
1078.51	2.58367e-69
1078.61	2.8881e-69
1078.71	3.22827e-69
1078.81	3.60836e-69
1078.91	4.03304e-69
1079.01	4.50753e-69
1079.11	5.03764e-69
1079.21	5.62986e-69
1079.31	6.29146e-69
1079.41	7.03052e-69
1079.51	7.85609e-69
1079.61	8.77825e-69
1079.71	9.80826e-69
1079.81	1.09587e-68
1079.91	1.22436e-68
1080.01	1.36785e-68
1080.11	1.52811e-68
1080.21	1.70707e-68
1080.31	1.90692e-68
1080.41	2.13007e-68
1080.51	2.37924e-68
1080.61	2.65746e-68
1080.71	2.96809e-68
1080.81	3.3149e-68
1080.91	3.70208e-68
1081.01	4.13432e-68
1081.11	4.61684e-68
1081.21	5.15547e-68
1081.31	5.7567e-68
1081.41	6.4278e-68
1081.51	7.17685e-68
1081.61	8.01287e-68
1081.71	8.94591e-68
1081.81	9.9872e-68
1081.91	1.11492e-67
1082.01	1.2446e-67
1082.11	1.3893e-67
1082.21	1.55077e-67
1082.31	1.73093e-67
1082.41	1.93194e-67
1082.51	2.15621e-67
1082.61	2.40642e-67
1082.71	2.68556e-67
1082.81	2.99695e-67
1082.91	3.34432e-67
1083.01	3.7318e-67
1083.11	4.16401e-67
1083.21	4.64609e-67
1083.31	5.18378e-67
1083.41	5.78346e-67
1083.51	6.45225e-67
1083.61	7.1981e-67
1083.71	8.02984e-67
1083.81	8.95733e-67
1083.91	9.99155e-67
1084.01	1.11447e-66
1084.11	1.24305e-66
1084.21	1.38641e-66
1084.31	1.54624e-66
1084.41	1.72442e-66
1084.51	1.92306e-66
1084.61	2.1445e-66
1084.71	2.39134e-66
1084.81	2.66649e-66
1084.91	2.97317e-66
1085.01	3.315e-66
1085.11	3.69598e-66
1085.21	4.12057e-66
1085.31	4.59376e-66
1085.41	5.12109e-66
1085.51	5.70872e-66
1085.61	6.36352e-66
1085.71	7.09315e-66
1085.81	7.90612e-66
1085.91	8.81191e-66
1086.01	9.82109e-66
1086.11	1.09454e-65
1086.21	1.21979e-65
1086.31	1.35933e-65
1086.41	1.51476e-65
1086.51	1.6879e-65
1086.61	1.88075e-65
1086.71	2.09555e-65
1086.81	2.3348e-65
1086.91	2.60125e-65
1087.01	2.898e-65
1087.11	3.22847e-65
1087.21	3.59648e-65
1087.31	4.00628e-65
1087.41	4.46259e-65
1087.51	4.97068e-65
1087.61	5.5364e-65
1087.71	6.16625e-65
1087.81	6.86749e-65
1087.91	7.64817e-65
1088.01	8.51725e-65
1088.11	9.4847e-65
1088.21	1.05616e-64
1088.31	1.17604e-64
1088.41	1.30946e-64
1088.51	1.45797e-64
1088.61	1.62325e-64
1088.71	1.8072e-64
1088.81	2.01191e-64
1088.91	2.23972e-64
1089.01	2.49323e-64
1089.11	2.77532e-64
1089.21	3.08921e-64
1089.31	3.43845e-64
1089.41	3.82703e-64
1089.51	4.25935e-64
1089.61	4.74031e-64
1089.71	5.27538e-64
1089.81	5.8706e-64
1089.91	6.53272e-64
1090.01	7.26924e-64
1090.11	8.08846e-64
1090.21	8.99965e-64
1090.31	1.00131e-63
1090.41	1.11402e-63
1090.51	1.23937e-63
1090.61	1.37877e-63
1090.71	1.53378e-63
1090.81	1.70616e-63
1090.91	1.89783e-63
1091.01	2.11095e-63
1091.11	2.34791e-63
1091.21	2.61136e-63
1091.31	2.90426e-63
1091.41	3.22988e-63
1091.51	3.59186e-63
1091.61	3.99426e-63
1091.71	4.44156e-63
1091.81	4.93875e-63
1091.91	5.49138e-63
1092.01	6.1056e-63
1092.11	6.78825e-63
1092.21	7.54692e-63
1092.31	8.39005e-63
1092.41	9.327e-63
1092.51	1.03682e-62
1092.61	1.15251e-62
1092.71	1.28106e-62
1092.81	1.4239e-62
1092.91	1.58259e-62
1093.01	1.7589e-62
1093.11	1.95478e-62
1093.21	2.17238e-62
1093.31	2.41411e-62
1093.41	2.68263e-62
1093.51	2.9809e-62
1093.61	3.31219e-62
1093.71	3.68016e-62
1093.81	4.08885e-62
1093.91	4.54274e-62
1094.01	5.04682e-62
1094.11	5.6066e-62
1094.21	6.22822e-62
1094.31	6.91849e-62
1094.41	7.68496e-62
1094.51	8.53599e-62
1094.61	9.48089e-62
1094.71	1.053e-61
1094.81	1.16947e-61
1094.91	1.29876e-61
1095.01	1.4423e-61
1095.11	1.60164e-61
1095.21	1.77851e-61
1095.31	1.97483e-61
1095.41	2.19273e-61
1095.51	2.43458e-61
1095.61	2.70299e-61
1095.71	3.00088e-61
1095.81	3.33147e-61
1095.91	3.69832e-61
1096.01	4.10541e-61
1096.11	4.55713e-61
1096.21	5.05835e-61
1096.31	5.61446e-61
1096.41	6.23147e-61
1096.51	6.91601e-61
1096.61	7.67544e-61
1096.71	8.51792e-61
1096.81	9.4525e-61
1096.91	1.04892e-60
1097.01	1.16391e-60
1097.11	1.29146e-60
1097.21	1.43293e-60
1097.31	1.58983e-60
1097.41	1.76384e-60
1097.51	1.95682e-60
1097.61	2.17082e-60
1097.71	2.40813e-60
1097.81	2.67128e-60
1097.91	2.96307e-60
1098.01	3.28659e-60
1098.11	3.6453e-60
1098.21	4.04299e-60
1098.31	4.48389e-60
1098.41	4.97267e-60
1098.51	5.51452e-60
1098.61	6.11515e-60
1098.71	6.78095e-60
1098.81	7.51892e-60
1098.91	8.33688e-60
1099.01	9.24345e-60
1099.11	1.02482e-59
1099.21	1.13617e-59
1099.31	1.25957e-59
1099.41	1.39631e-59
1099.51	1.54784e-59
1099.61	1.71575e-59
1099.71	1.90179e-59
1099.81	2.10792e-59
1099.91	2.3363e-59
1100.01	2.58932e-59
1100.11	2.86962e-59
1100.21	3.18014e-59
1100.31	3.52413e-59
1100.41	3.90516e-59
1100.51	4.32722e-59
1100.61	4.7947e-59
1100.71	5.31247e-59
1100.81	5.88592e-59
1100.91	6.52101e-59
1101.01	7.22434e-59
1101.11	8.00321e-59
1101.21	8.86569e-59
1101.31	9.82072e-59
1101.41	1.08782e-58
1101.51	1.20491e-58
1101.61	1.33454e-58
1101.71	1.47807e-58
1101.81	1.63696e-58
1101.91	1.81286e-58
1102.01	2.00759e-58
1102.11	2.22314e-58
1102.21	2.46173e-58
1102.31	2.72582e-58
1102.41	3.01813e-58
1102.51	3.34164e-58
1102.61	3.69969e-58
1102.71	4.09594e-58
1102.81	4.53444e-58
1102.91	5.01969e-58
1103.01	5.55664e-58
1103.11	6.15078e-58
1103.21	6.80818e-58
1103.31	7.53555e-58
1103.41	8.34029e-58
1103.51	9.2306e-58
1103.61	1.02155e-57
1103.71	1.13051e-57
1103.81	1.25104e-57
1103.91	1.38437e-57
1104.01	1.53184e-57
1104.11	1.69495e-57
1104.21	1.87536e-57
1104.31	2.07489e-57
1104.41	2.29555e-57
1104.51	2.53958e-57
1104.61	2.80944e-57
1104.71	3.10785e-57
1104.81	3.43781e-57
1104.91	3.80266e-57
1105.01	4.20607e-57
1105.11	4.65208e-57
1105.21	5.14517e-57
1105.31	5.69031e-57
1105.41	6.29296e-57
1105.51	6.95915e-57
1105.61	7.69555e-57
1105.71	8.50955e-57
1105.81	9.40926e-57
1105.91	1.04037e-56
1106.01	1.15027e-56
1106.11	1.27174e-56
1106.21	1.40598e-56
1106.31	1.55432e-56
1106.41	1.71825e-56
1106.51	1.89938e-56
1106.61	2.09953e-56
1106.71	2.32068e-56
1106.81	2.56502e-56
1106.91	2.83497e-56
1107.01	3.13321e-56
1107.11	3.46268e-56
1107.21	3.82665e-56
1107.31	4.2287e-56
1107.41	4.67281e-56
1107.51	5.16336e-56
1107.61	5.70517e-56
1107.71	6.30358e-56
1107.81	6.96449e-56
1107.91	7.69438e-56
1108.01	8.50042e-56
1108.11	9.39052e-56
1108.21	1.03734e-55
1108.31	1.14587e-55
1108.41	1.26571e-55
1108.51	1.39802e-55
1108.61	1.5441e-55
1108.71	1.70538e-55
1108.81	1.88343e-55
1108.91	2.07998e-55
1109.01	2.29696e-55
1109.11	2.53647e-55
1109.21	2.80083e-55
1109.31	3.09263e-55
1109.41	3.4147e-55
1109.51	3.77015e-55
1109.61	4.16243e-55
1109.71	4.59535e-55
1109.81	5.07309e-55
1109.91	5.60028e-55
1110.01	6.182e-55
1110.11	6.82387e-55
1110.21	7.53209e-55
1110.31	8.31348e-55
1110.41	9.17556e-55
1110.51	1.01266e-54
1110.61	1.11758e-54
1110.71	1.23333e-54
1110.81	1.361e-54
1110.91	1.50183e-54
1111.01	1.65717e-54
1111.11	1.8285e-54
1111.21	2.01746e-54
1111.31	2.22587e-54
1111.41	2.4557e-54
1111.51	2.70916e-54
1111.61	2.98865e-54
1111.71	3.29685e-54
1111.81	3.63669e-54
1111.91	4.01139e-54
1112.01	4.42453e-54
1112.11	4.88002e-54
1112.21	5.38219e-54
1112.31	5.93579e-54
1112.41	6.54607e-54
1112.51	7.21881e-54
1112.61	7.96037e-54
1112.71	8.77776e-54
1112.81	9.67869e-54
1112.91	1.06717e-53
1113.01	1.1766e-53
1113.11	1.29721e-53
1113.21	1.43013e-53
1113.31	1.5766e-53
1113.41	1.738e-53
1113.51	1.91584e-53
1113.61	2.11181e-53
1113.71	2.32772e-53
1113.81	2.5656e-53
1113.91	2.82769e-53
1114.01	3.11642e-53
1114.11	3.43449e-53
1114.21	3.78488e-53
1114.31	4.17085e-53
1114.41	4.59599e-53
1114.51	5.06427e-53
1114.61	5.58003e-53
1114.71	6.14808e-53
1114.81	6.77368e-53
1114.91	7.46265e-53
1115.01	8.22136e-53
1115.11	9.05684e-53
1115.21	9.97683e-53
1115.31	1.09898e-52
1115.41	1.21052e-52
1115.51	1.33332e-52
1115.61	1.46853e-52
1115.71	1.61738e-52
1115.81	1.78124e-52
1115.91	1.96163e-52
1116.01	2.1602e-52
1116.11	2.37877e-52
1116.21	2.61936e-52
1116.31	2.88417e-52
1116.41	3.17561e-52
1116.51	3.49637e-52
1116.61	3.84937e-52
1116.71	4.23785e-52
1116.81	4.66534e-52
1116.91	5.13575e-52
1117.01	5.65336e-52
1117.11	6.22289e-52
1117.21	6.84953e-52
1117.31	7.53896e-52
1117.41	8.29746e-52
1117.51	9.13191e-52
1117.61	1.00499e-51
1117.71	1.10597e-51
1117.81	1.21704e-51
1117.91	1.33922e-51
1118.01	1.47361e-51
1118.11	1.62141e-51
1118.21	1.78397e-51
1118.31	1.96275e-51
1118.41	2.15936e-51
1118.51	2.37557e-51
1118.61	2.61332e-51
1118.71	2.87476e-51
1118.81	3.16221e-51
1118.91	3.47828e-51
1119.01	3.82578e-51
1119.11	4.20783e-51
1119.21	4.62784e-51
1119.31	5.08958e-51
1119.41	5.59717e-51
1119.51	6.15513e-51
1119.61	6.76844e-51
1119.71	7.44256e-51
1119.81	8.1835e-51
1119.91	8.99784e-51
1120.01	9.89282e-51
1120.11	1.08764e-50
1120.21	1.19573e-50
1120.31	1.3145e-50
1120.41	1.44502e-50
1120.51	1.58843e-50
1120.61	1.74601e-50
1120.71	1.91914e-50
1120.81	2.10935e-50
1120.91	2.31833e-50
1121.01	2.5479e-50
1121.11	2.8001e-50
1121.21	3.07714e-50
1121.31	3.38145e-50
1121.41	3.71571e-50
1121.51	4.08284e-50
1121.61	4.48607e-50
1121.71	4.92893e-50
1121.81	5.41529e-50
1121.91	5.94941e-50
1122.01	6.53594e-50
1122.11	7.18001e-50
1122.21	7.88723e-50
1122.31	8.66377e-50
1122.41	9.51637e-50
1122.51	1.04525e-49
1122.61	1.14802e-49
1122.71	1.26085e-49
1122.81	1.3847e-49
1122.91	1.52067e-49
1123.01	1.66992e-49
1123.11	1.83374e-49
1123.21	2.01356e-49
1123.31	2.21092e-49
1123.41	2.42753e-49
1123.51	2.66525e-49
1123.61	2.92613e-49
1123.71	3.21243e-49
1123.81	3.52659e-49
1123.91	3.87132e-49
1124.01	4.24958e-49
1124.11	4.66461e-49
1124.21	5.11997e-49
1124.31	5.61956e-49
1124.41	6.16764e-49
1124.51	6.76892e-49
1124.61	7.42851e-49
1124.71	8.15205e-49
1124.81	8.94571e-49
1124.91	9.81624e-49
1125.01	1.07711e-48
1125.11	1.18183e-48
1125.21	1.29668e-48
1125.31	1.42263e-48
1125.41	1.56076e-48
1125.51	1.71223e-48
1125.61	1.87833e-48
1125.71	2.06046e-48
1125.81	2.26015e-48
1125.91	2.4791e-48
1126.01	2.71915e-48
1126.11	2.98233e-48
1126.21	3.27085e-48
1126.31	3.58713e-48
1126.41	3.93384e-48
1126.51	4.31389e-48
1126.61	4.73047e-48
1126.71	5.18707e-48
1126.81	5.68752e-48
1126.91	6.23599e-48
1127.01	6.83709e-48
1127.11	7.49582e-48
1127.21	8.2177e-48
1127.31	9.00873e-48
1127.41	9.87551e-48
1127.51	1.08253e-47
1127.61	1.18659e-47
1127.71	1.3006e-47
1127.81	1.42551e-47
1127.91	1.56235e-47
1128.01	1.71227e-47
1128.11	1.87649e-47
1128.21	2.05638e-47
1128.31	2.25342e-47
1128.41	2.46925e-47
1128.51	2.70564e-47
1128.61	2.96454e-47
1128.71	3.24808e-47
1128.81	3.55861e-47
1128.91	3.89866e-47
1129.01	4.27104e-47
1129.11	4.6788e-47
1129.21	5.12528e-47
1129.31	5.61414e-47
1129.41	6.14939e-47
1129.51	6.7354e-47
1129.61	7.37696e-47
1129.71	8.0793e-47
1129.81	8.84815e-47
1129.91	9.68979e-47
1130.01	1.06111e-46
1130.11	1.16195e-46
1130.21	1.27232e-46
1130.31	1.39312e-46
1130.41	1.52532e-46
1130.51	1.67001e-46
1130.61	1.82835e-46
1130.71	2.00162e-46
1130.81	2.19123e-46
1130.91	2.3987e-46
1131.01	2.62571e-46
1131.11	2.87408e-46
1131.21	3.14583e-46
1131.31	3.44313e-46
1131.41	3.76838e-46
1131.51	4.12419e-46
1131.61	4.51341e-46
1131.71	4.93917e-46
1131.81	5.40487e-46
1131.91	5.91424e-46
1132.01	6.47137e-46
1132.11	7.08069e-46
1132.21	7.74707e-46
1132.31	8.47583e-46
1132.41	9.27277e-46
1132.51	1.01442e-45
1132.61	1.10972e-45
1132.71	1.21391e-45
1132.81	1.32784e-45
1132.91	1.4524e-45
1133.01	1.58858e-45
1133.11	1.73746e-45
1133.21	1.90021e-45
1133.31	2.07813e-45
1133.41	2.27262e-45
1133.51	2.48521e-45
1133.61	2.71758e-45
1133.71	2.97155e-45
1133.81	3.24913e-45
1133.91	3.5525e-45
1134.01	3.88404e-45
1134.11	4.24635e-45
1134.21	4.64226e-45
1134.31	5.0749e-45
1134.41	5.54762e-45
1134.51	6.06414e-45
1134.61	6.62849e-45
1134.71	7.24506e-45
1134.81	7.91867e-45
1134.91	8.65457e-45
1135.01	9.45847e-45
1135.11	1.03366e-44
1135.21	1.12959e-44
1135.31	1.23436e-44
1135.41	1.34881e-44
1135.51	1.4738e-44
1135.61	1.61031e-44
1135.71	1.75939e-44
1135.81	1.9222e-44
1135.91	2.1e-44
1136.01	2.29414e-44
1136.11	2.50614e-44
1136.21	2.73761e-44
1136.31	2.99035e-44
1136.41	3.26629e-44
1136.51	3.56754e-44
1136.61	3.89643e-44
1136.71	4.25546e-44
1136.81	4.64739e-44
1136.91	5.07522e-44
1137.01	5.54221e-44
1137.11	6.05193e-44
1137.21	6.60826e-44
1137.31	7.21544e-44
1137.41	7.8781e-44
1137.51	8.60127e-44
1137.61	9.39045e-44
1137.71	1.02516e-43
1137.81	1.11913e-43
1137.91	1.22167e-43
1138.01	1.33355e-43
1138.11	1.45561e-43
1138.21	1.58878e-43
1138.31	1.73407e-43
1138.41	1.89257e-43
1138.51	2.06547e-43
1138.61	2.25408e-43
1138.71	2.45981e-43
1138.81	2.68421e-43
1138.91	2.92897e-43
1139.01	3.19591e-43
1139.11	3.48705e-43
1139.21	3.80456e-43
1139.31	4.15081e-43
1139.41	4.52839e-43
1139.51	4.94012e-43
1139.61	5.38906e-43
1139.71	5.87858e-43
1139.81	6.4123e-43
1139.91	6.9942e-43
1140.01	7.6286e-43
1140.11	8.32021e-43
1140.21	9.07416e-43
1140.31	9.89603e-43
1140.41	1.07919e-42
1140.51	1.17684e-42
1140.61	1.28328e-42
1140.71	1.39928e-42
1140.81	1.52572e-42
1140.91	1.6635e-42
1141.01	1.81366e-42
1141.11	1.9773e-42
1141.21	2.15561e-42
1141.31	2.34991e-42
1141.41	2.56162e-42
1141.51	2.7923e-42
1141.61	3.04362e-42
1141.71	3.31743e-42
1141.81	3.61573e-42
1141.91	3.94069e-42
1142.01	4.29469e-42
1142.11	4.6803e-42
1142.21	5.10033e-42
1142.31	5.55783e-42
1142.41	6.05613e-42
1142.51	6.59884e-42
1142.61	7.18989e-42
1142.71	7.83358e-42
1142.81	8.53455e-42
1142.91	9.29787e-42
1143.01	1.01291e-41
1143.11	1.10341e-41
1143.21	1.20195e-41
1143.31	1.30925e-41
1143.41	1.42606e-41
1143.51	1.55323e-41
1143.61	1.69168e-41
1143.71	1.84239e-41
1143.81	2.00645e-41
1143.91	2.18503e-41
1144.01	2.37941e-41
1144.11	2.59097e-41
1144.21	2.82124e-41
1144.31	3.07185e-41
1144.41	3.34458e-41
1144.51	3.64139e-41
1144.61	3.96437e-41
1144.71	4.31583e-41
1144.81	4.69826e-41
1144.91	5.11438e-41
1145.01	5.56712e-41
1145.11	6.0597e-41
1145.21	6.5956e-41
1145.31	7.17861e-41
1145.41	7.81284e-41
1145.51	8.50276e-41
1145.61	9.25324e-41
1145.71	1.00696e-40
1145.81	1.09574e-40
1145.91	1.19231e-40
1146.01	1.29734e-40
1146.11	1.41157e-40
1146.21	1.53579e-40
1146.31	1.67087e-40
1146.41	1.81777e-40
1146.51	1.9775e-40
1146.61	2.15118e-40
1146.71	2.34001e-40
1146.81	2.54533e-40
1146.91	2.76855e-40
1147.01	3.01122e-40
1147.11	3.27503e-40
1147.21	3.56181e-40
1147.31	3.87355e-40
1147.41	4.21241e-40
1147.51	4.58073e-40
1147.61	4.98105e-40
1147.71	5.41613e-40
1147.81	5.88899e-40
1147.91	6.40288e-40
1148.01	6.96132e-40
1148.11	7.56818e-40
1148.21	8.2276e-40
1148.31	8.94413e-40
1148.41	9.72266e-40
1148.51	1.05685e-39
1148.61	1.14876e-39
1148.71	1.2486e-39
1148.81	1.35706e-39
1148.91	1.47489e-39
1149.01	1.60289e-39
1149.11	1.74193e-39
1149.21	1.89294e-39
1149.31	2.05697e-39
1149.41	2.23513e-39
1149.51	2.42861e-39
1149.61	2.63874e-39
1149.71	2.86694e-39
1149.81	3.11474e-39
1149.91	3.38383e-39
1150.02	3.67602e-39
1150.12	3.99328e-39
1150.22	4.33775e-39
1150.32	4.71175e-39
1150.42	5.11778e-39
1150.52	5.55858e-39
1150.62	6.03711e-39
1150.72	6.55657e-39
1150.82	7.12044e-39
1150.92	7.7325e-39
1151.02	8.39683e-39
1151.12	9.11787e-39
1151.22	9.90043e-39
1151.32	1.07497e-38
1151.42	1.16714e-38
1151.52	1.26716e-38
1151.62	1.3757e-38
1151.72	1.49347e-38
1151.82	1.62126e-38
1151.92	1.75992e-38
1152.02	1.91036e-38
1152.12	2.07357e-38
1152.22	2.25064e-38
1152.32	2.44273e-38
1152.42	2.65111e-38
1152.52	2.87715e-38
1152.62	3.12234e-38
1152.72	3.38829e-38
1152.82	3.67674e-38
1152.92	3.98959e-38
1153.02	4.32889e-38
1153.12	4.69686e-38
1153.22	5.0959e-38
1153.32	5.52862e-38
1153.42	5.99784e-38
1153.52	6.50663e-38
1153.62	7.0583e-38
1153.72	7.65643e-38
1153.82	8.30492e-38
1153.92	9.00797e-38
1154.02	9.77015e-38
1154.12	1.05964e-37
1154.22	1.1492e-37
1154.32	1.24629e-37
1154.42	1.35153e-37
1154.52	1.46559e-37
1154.62	1.58921e-37
1154.72	1.72319e-37
1154.82	1.8684e-37
1154.92	2.02576e-37
1155.02	2.19628e-37
1155.12	2.38106e-37
1155.22	2.58129e-37
1155.32	2.79824e-37
1155.42	3.03331e-37
1155.52	3.28798e-37
1155.62	3.5639e-37
1155.72	3.86282e-37
1155.82	4.18665e-37
1155.92	4.53744e-37
1156.02	4.91742e-37
1156.12	5.32901e-37
1156.22	5.77482e-37
1156.32	6.25768e-37
1156.42	6.78064e-37
1156.52	7.34701e-37
1156.62	7.96036e-37
1156.72	8.62458e-37
1156.82	9.34385e-37
1156.92	1.01227e-36
1157.02	1.0966e-36
1157.12	1.18791e-36
1157.22	1.28678e-36
1157.32	1.39381e-36
1157.42	1.50969e-36
1157.52	1.63513e-36
1157.62	1.77093e-36
1157.72	1.91793e-36
1157.82	2.07705e-36
1157.92	2.24928e-36
1158.02	2.4357e-36
1158.12	2.63746e-36
1158.22	2.85581e-36
1158.32	3.09212e-36
1158.42	3.34785e-36
1158.52	3.62459e-36
1158.62	3.92404e-36
1158.72	4.24807e-36
1158.82	4.59867e-36
1158.92	4.978e-36
1159.02	5.3884e-36
1159.12	5.83241e-36
1159.22	6.31276e-36
1159.32	6.83239e-36
1159.42	7.39449e-36
1159.52	8.00252e-36
1159.62	8.66021e-36
1159.72	9.37156e-36
1159.82	1.01409e-35
1159.92	1.09731e-35
1160.02	1.1873e-35
1160.12	1.28462e-35
1160.22	1.38986e-35
1160.32	1.50366e-35
1160.42	1.62672e-35
1160.52	1.75978e-35
1160.62	1.90364e-35
1160.72	2.05918e-35
1160.82	2.22735e-35
1160.92	2.40915e-35
1161.02	2.60568e-35
1161.12	2.81813e-35
1161.22	3.04779e-35
1161.32	3.29603e-35
1161.42	3.56434e-35
1161.52	3.85434e-35
1161.62	4.16777e-35
1161.72	4.50651e-35
1161.82	4.87259e-35
1161.92	5.26819e-35
1162.02	5.69568e-35
1162.12	6.15761e-35
1162.22	6.65674e-35
1162.32	7.19604e-35
1162.42	7.77873e-35
1162.52	8.40825e-35
1162.62	9.08837e-35
1162.72	9.8231e-35
1162.82	1.06168e-34
1162.92	1.14742e-34
1163.02	1.24003e-34
1163.12	1.34006e-34
1163.22	1.44811e-34
1163.32	1.5648e-34
1163.42	1.69083e-34
1163.52	1.82694e-34
1163.62	1.97392e-34
1163.72	2.13265e-34
1163.82	2.30404e-34
1163.92	2.48911e-34
1164.02	2.68894e-34
1164.12	2.90469e-34
1164.22	3.13764e-34
1164.32	3.38912e-34
1164.42	3.66062e-34
1164.52	3.9537e-34
1164.62	4.27009e-34
1164.72	4.6116e-34
1164.82	4.98023e-34
1164.92	5.37811e-34
1165.02	5.80755e-34
1165.12	6.27102e-34
1165.22	6.77121e-34
1165.32	7.31101e-34
1165.42	7.89352e-34
1165.52	8.52211e-34
1165.62	9.20038e-34
1165.72	9.93224e-34
1165.82	1.07219e-33
1165.92	1.15738e-33
1166.02	1.2493e-33
1166.12	1.34846e-33
1166.22	1.45544e-33
1166.32	1.57083e-33
1166.42	1.69531e-33
1166.52	1.82958e-33
1166.62	1.97441e-33
1166.72	2.13061e-33
1166.82	2.29909e-33
1166.92	2.48078e-33
1167.02	2.67672e-33
1167.12	2.88803e-33
1167.22	3.11589e-33
1167.32	3.3616e-33
1167.42	3.62653e-33
1167.52	3.91219e-33
1167.62	4.22018e-33
1167.72	4.55224e-33
1167.82	4.91023e-33
1167.92	5.29616e-33
1168.02	5.71219e-33
1168.12	6.16065e-33
1168.22	6.64406e-33
1168.32	7.16512e-33
1168.42	7.72673e-33
1168.52	8.33202e-33
1168.62	8.98437e-33
1168.72	9.68742e-33
1168.82	1.04451e-32
1168.92	1.12615e-32
1169.02	1.21413e-32
1169.12	1.30892e-32
1169.22	1.41107e-32
1169.32	1.52112e-32
1169.42	1.63969e-32
1169.52	1.76743e-32
1169.62	1.90505e-32
1169.72	2.0533e-32
1169.82	2.213e-32
1169.92	2.38503e-32
1170.02	2.57032e-32
1170.12	2.7699e-32
1170.22	2.98486e-32
1170.32	3.21637e-32
1170.42	3.4657e-32
1170.52	3.73421e-32
1170.62	4.02335e-32
1170.72	4.33472e-32
1170.82	4.66999e-32
1170.92	5.031e-32
1171.02	5.41969e-32
1171.12	5.83818e-32
1171.22	6.28873e-32
1171.32	6.77379e-32
1171.42	7.29596e-32
1171.52	7.85807e-32
1171.62	8.46315e-32
1171.72	9.11446e-32
1171.82	9.8155e-32
1171.92	1.057e-31
1172.02	1.13821e-31
1172.12	1.22561e-31
1172.22	1.31967e-31
1172.32	1.42089e-31
1172.42	1.52981e-31
1172.52	1.64701e-31
1172.62	1.77312e-31
1172.72	1.90881e-31
1172.82	2.05481e-31
1172.92	2.21188e-31
1173.02	2.38086e-31
1173.12	2.56266e-31
1173.22	2.75822e-31
1173.32	2.96858e-31
1173.42	3.19487e-31
1173.52	3.43826e-31
1173.62	3.70005e-31
1173.72	3.98161e-31
1173.82	4.28443e-31
1173.92	4.61009e-31
1174.02	4.96031e-31
1174.12	5.33692e-31
1174.22	5.74189e-31
1174.32	6.17735e-31
1174.42	6.64556e-31
1174.52	7.14898e-31
1174.62	7.69022e-31
1174.72	8.27211e-31
1174.82	8.89768e-31
1174.92	9.57017e-31
1175.02	1.02931e-30
1175.12	1.10701e-30
1175.22	1.19054e-30
1175.32	1.28032e-30
1175.42	1.37681e-30
1175.52	1.48051e-30
1175.62	1.59196e-30
1175.72	1.71174e-30
1175.82	1.84045e-30
1175.92	1.97876e-30
1176.02	2.12737e-30
1176.12	2.28706e-30
1176.22	2.45864e-30
1176.32	2.64298e-30
1176.42	2.84104e-30
1176.52	3.05381e-30
1176.62	3.28238e-30
1176.72	3.52792e-30
1176.82	3.79168e-30
1176.92	4.075e-30
1177.02	4.3793e-30
1177.12	4.70615e-30
1177.22	5.05719e-30
1177.32	5.43419e-30
1177.42	5.83906e-30
1177.52	6.27385e-30
1177.62	6.74074e-30
1177.72	7.24209e-30
1177.82	7.78042e-30
1177.92	8.35843e-30
1178.02	8.97902e-30
1178.12	9.6453e-30
1178.22	1.03606e-29
1178.32	1.11285e-29
1178.42	1.19529e-29
1178.52	1.28378e-29
1178.62	1.37876e-29
1178.72	1.48072e-29
1178.82	1.59015e-29
1178.92	1.70759e-29
1179.02	1.83364e-29
1179.12	1.96892e-29
1179.22	2.11409e-29
1179.32	2.26988e-29
1179.42	2.43704e-29
1179.52	2.61642e-29
1179.62	2.80888e-29
1179.72	3.01538e-29
1179.82	3.23693e-29
1179.92	3.47462e-29
1180.02	3.72961e-29
1180.12	4.00316e-29
1180.22	4.2966e-29
1180.32	4.61137e-29
1180.42	4.94899e-29
1180.52	5.31113e-29
1180.62	5.69953e-29
1180.72	6.11609e-29
1180.82	6.56284e-29
1180.92	7.04194e-29
1181.02	7.55571e-29
1181.12	8.10664e-29
1181.22	8.69739e-29
1181.32	9.33082e-29
1181.42	1.001e-28
1181.52	1.07381e-28
1181.62	1.15188e-28
1181.72	1.23557e-28
1181.82	1.3253e-28
1181.92	1.42148e-28
1182.02	1.52457e-28
1182.12	1.63509e-28
1182.22	1.75354e-28
1182.32	1.88049e-28
1182.42	2.01656e-28
1182.52	2.16239e-28
1182.62	2.31867e-28
1182.72	2.48615e-28
1182.82	2.66561e-28
1182.92	2.85792e-28
1183.02	3.06397e-28
1183.12	3.28475e-28
1183.22	3.52131e-28
1183.32	3.77474e-28
1183.42	4.04625e-28
1183.52	4.33712e-28
1183.62	4.64871e-28
1183.72	4.98249e-28
1183.82	5.34002e-28
1183.92	5.72298e-28
1184.02	6.13315e-28
1184.12	6.57246e-28
1184.22	7.04295e-28
1184.32	7.54683e-28
1184.42	8.08642e-28
1184.52	8.66426e-28
1184.62	9.28301e-28
1184.72	9.94555e-28
1184.82	1.0655e-27
1184.92	1.14145e-27
1185.02	1.22277e-27
1185.12	1.30983e-27
1185.22	1.40303e-27
1185.32	1.50281e-27
1185.42	1.60962e-27
1185.52	1.72395e-27
1185.62	1.84632e-27
1185.72	1.9773e-27
1185.82	2.1175e-27
1185.92	2.26754e-27
1186.02	2.42811e-27
1186.12	2.59995e-27
1186.22	2.78384e-27
1186.32	2.98062e-27
1186.42	3.19118e-27
1186.52	3.41648e-27
1186.62	3.65753e-27
1186.72	3.91544e-27
1186.82	4.19137e-27
1186.92	4.48656e-27
1187.02	4.80236e-27
1187.12	5.14017e-27
1187.22	5.50152e-27
1187.32	5.88805e-27
1187.42	6.30147e-27
1187.52	6.74366e-27
1187.62	7.21659e-27
1187.72	7.72237e-27
1187.82	8.26327e-27
1187.92	8.84171e-27
1188.02	9.46025e-27
1188.12	1.01217e-26
1188.22	1.08289e-26
1188.32	1.15851e-26
1188.42	1.23935e-26
1188.52	1.32579e-26
1188.62	1.4182e-26
1188.72	1.51699e-26
1188.82	1.6226e-26
1188.92	1.73549e-26
1189.02	1.85615e-26
1189.12	1.98513e-26
1189.22	2.12299e-26
1189.32	2.27033e-26
1189.42	2.42779e-26
1189.52	2.59608e-26
1189.62	2.77592e-26
1189.72	2.96809e-26
1189.82	3.17345e-26
1189.92	3.39288e-26
1190.02	3.62733e-26
1190.12	3.87783e-26
1190.22	4.14547e-26
1190.32	4.4314e-26
1190.42	4.73686e-26
1190.52	5.06317e-26
1190.62	5.41175e-26
1190.72	5.78409e-26
1190.82	6.1818e-26
1190.92	6.6066e-26
1191.02	7.0603e-26
1191.12	7.54486e-26
1191.22	8.06236e-26
1191.32	8.615e-26
1191.42	9.20516e-26
1191.52	9.83535e-26
1191.62	1.05083e-25
1191.72	1.12268e-25
1191.82	1.19939e-25
1191.92	1.2813e-25
1192.02	1.36874e-25
1192.12	1.4621e-25
1192.22	1.56175e-25
1192.32	1.66814e-25
1192.42	1.7817e-25
1192.52	1.90291e-25
1192.62	2.03229e-25
1192.72	2.17038e-25
1192.82	2.31776e-25
1192.92	2.47505e-25
1193.02	2.64291e-25
1193.12	2.82204e-25
1193.22	3.01319e-25
1193.32	3.21716e-25
1193.42	3.43479e-25
1193.52	3.667e-25
1193.62	3.91476e-25
1193.72	4.17909e-25
1193.82	4.46108e-25
1193.92	4.76192e-25
1194.02	5.08283e-25
1194.12	5.42516e-25
1194.22	5.79031e-25
1194.32	6.1798e-25
1194.42	6.59521e-25
1194.52	7.03827e-25
1194.62	7.5108e-25
1194.72	8.01472e-25
1194.82	8.55212e-25
1194.92	9.12518e-25
1195.02	9.73625e-25
1195.12	1.03878e-24
1195.22	1.10826e-24
1195.32	1.18233e-24
1195.42	1.2613e-24
1195.52	1.3455e-24
1195.62	1.43526e-24
1195.72	1.53094e-24
1195.82	1.63294e-24
1195.92	1.74166e-24
1196.02	1.85755e-24
1196.12	1.98107e-24
1196.22	2.11272e-24
1196.32	2.25302e-24
1196.42	2.40255e-24
1196.52	2.5619e-24
1196.62	2.73171e-24
1196.72	2.91266e-24
1196.82	3.10547e-24
1196.92	3.31092e-24
1197.02	3.52981e-24
1197.12	3.76302e-24
1197.22	4.01148e-24
1197.32	4.27617e-24
1197.42	4.55815e-24
1197.52	4.85853e-24
1197.62	5.17849e-24
1197.72	5.51931e-24
1197.82	5.88232e-24
1197.92	6.26895e-24
1198.02	6.68073e-24
1198.12	7.11928e-24
1198.22	7.58631e-24
1198.32	8.08365e-24
1198.42	8.61325e-24
1198.52	9.17718e-24
1198.62	9.77764e-24
1198.72	1.0417e-23
1198.82	1.10977e-23
1198.92	1.18224e-23
1199.02	1.25939e-23
1199.12	1.34152e-23
1199.22	1.42896e-23
1199.32	1.52203e-23
1199.42	1.62109e-23
1199.52	1.72654e-23
1199.62	1.83877e-23
1199.72	1.95822e-23
1199.82	2.08534e-23
[truncated: 8,001 more rows]
