# Supplementary material for: All-water supercapacitor enabled by 1-nm clay channels
Source: Nat Commun. 2026 Jun 5;17:5014. doi: 10.1038/s41467-026-73924-1 (PMC13241519; doi:10.1038/s41467-026-73924-1)
Supplement: Supplementary file 3 — Source Data [file 41467_2026_73924_MOESM3_ESM.zip › Source data/FigS6.xlsx]

## Sheet: Bentonite
Dry(Meas1)		Dry(Meas2)		Dry(Meas3)		Wet(Meas1)		Wet(Meas2)		Wet(Meas3)		Wet(Meas4)		Wet(Meas5)
q(nm-1)	I	q(nm-1)	I	q(nm-1)	I	q(nm-1)	I	q(nm-1)	I	q(nm-1)	I	q(nm-1)	I	q(nm-1)	I
0.12312	217547	0.12312	249451	0.12312	254638	0.12312	33470	0.12312	10653	0.12312	50269.7	0.12312	43219.9	0.12312	27246.5
0.12936	184020	0.12936	211886	0.12936	216300	0.12936	29073.1	0.12936	9260.13	0.12936	43703.7	0.12936	37664.7	0.12936	23666.5
0.1356	157352	0.1356	181176	0.1356	185021	0.1356	25473.3	0.1356	8086.57	0.1356	38162.6	0.1356	32952	0.1356	20677.1
0.14184	135204	0.14184	155736	0.14184	159066	0.14184	22468	0.14184	7116.16	0.14184	33504.7	0.14184	29075.6	0.14184	18212.4
0.14808	116742	0.14808	134466	0.14808	137376	0.14808	19964.1	0.14808	6327.25	0.14808	29621.5	0.14808	25830.3	0.14808	16149
0.15432	101399	0.15432	116855	0.15432	119328	0.15432	17830.2	0.15432	5665.43	0.15432	26376.7	0.15432	23091.3	0.15432	14422.6
0.16056	88464	0.16056	101949	0.16056	104215	0.16056	16029.5	0.16056	5107.32	0.16056	23615.6	0.16056	20772.8	0.16056	12959.4
0.1668	77615.5	0.1668	89453.3	0.1668	91413.3	0.1668	14491.1	0.1668	4631.23	0.1668	21264.8	0.1668	18797.3	0.1668	11713.7
0.17304	68378.3	0.17304	78755.1	0.17304	80525.4	0.17304	13163.8	0.17304	4229.05	0.17304	19228.3	0.17304	17059.8	0.17304	10642.3
0.17928	60437.6	0.17928	69670.2	0.17928	71242.9	0.17928	12016	0.17928	3868.54	0.17928	17466.9	0.17928	15568.9	0.17928	9711.74
0.18552	53677.2	0.18552	61797.6	0.18552	63180.3	0.18552	11013.2	0.18552	3564.24	0.18552	15926.5	0.18552	14252.6	0.18552	8893.89
0.19176	47865.4	0.19176	55044.9	0.19176	56270.3	0.19176	10127.3	0.19176	3291.42	0.19176	14582.9	0.19176	13112.7	0.19176	8178.83
0.198	42725	0.198	49188.4	0.198	50291.3	0.198	9351.25	0.198	3055.13	0.198	13379.9	0.198	12088.2	0.198	7544.35
0.20424	38262.4	0.20424	44101.4	0.20424	45100.5	0.20424	8662.5	0.20424	2845.43	0.20424	12326.3	0.20424	11187.5	0.20424	6987.88
0.21048	34317.2	0.21048	39626	0.21048	40563.8	0.21048	8053.98	0.21048	2661.51	0.21048	11403.2	0.21048	10392.4	0.21048	6497.96
0.21672	30918.3	0.21672	35660.6	0.21672	36512	0.21672	7515.56	0.21672	2498.02	0.21672	10576.6	0.21672	9689.89	0.21672	6064.32
0.22296	27943.9	0.22296	32206.1	0.22296	32956.9	0.22296	7022.55	0.22296	2351.73	0.22296	9832.56	0.22296	9052.86	0.22296	5670.84
0.2292	25329.2	0.2292	29177.8	0.2292	29862.8	0.2292	6587.83	0.2292	2220.78	0.2292	9177.22	0.2292	8478.9	0.2292	5319.24
0.23544	23009.2	0.23544	26490.6	0.23544	27130.7	0.23544	6187.52	0.23544	2098.77	0.23544	8575.3	0.23544	7962.63	0.23544	5000.45
0.24168	20947.2	0.24168	24127	0.24168	24709	0.24168	5835.43	0.24168	1992.04	0.24168	8039.25	0.24168	7493.4	0.24168	4710.69
0.24792	19111	0.24792	22025.4	0.24792	22551.2	0.24792	5507.37	0.24792	1891.33	0.24792	7544.95	0.24792	7069.25	0.24792	4451.11
0.25416	17471.5	0.25416	20127.7	0.25416	20613.3	0.25416	5209.8	0.25416	1798.91	0.25416	7097.56	0.25416	6678.11	0.25416	4209.03
0.2604	16006.4	0.2604	18447.1	0.2604	18887.6	0.2604	4937.95	0.2604	1714.99	0.2604	6695.61	0.2604	6330.03	0.2604	3990.8
0.26664	14687	0.26664	16926.4	0.26664	17335.6	0.26664	4686.36	0.26664	1636.77	0.26664	6323.9	0.26664	6004.07	0.26664	3792.45
0.27288	13502.2	0.27288	15562.7	0.27288	15948.4	0.27288	4459.07	0.27288	1565.85	0.27288	5984.33	0.27288	5704.45	0.27288	3609.38
0.27912	12432.5	0.27912	14329.3	0.27912	14690.1	0.27912	4250.16	0.27912	1499.62	0.27912	5675.4	0.27912	5432.07	0.27912	3438.96
0.28536	11473.8	0.28536	13228.4	0.28536	13558.3	0.28536	4054.77	0.28536	1436.36	0.28536	5387.89	0.28536	5182.88	0.28536	3284.21
0.2916	10603	0.2916	12224.2	0.2916	12527.6	0.2916	3875.43	0.2916	1378.42	0.2916	5119.95	0.2916	4949.63	0.2916	3140.17
0.29784	9824.39	0.29784	11336.6	0.29784	11617.2	0.29784	3709.82	0.29784	1326.87	0.29784	4886.3	0.29784	4740.4	0.29784	3010.67
0.30408	9112.64	0.30408	10493.7	0.30408	10764.4	0.30408	3554.72	0.30408	1276.67	0.30408	4648.3	0.30408	4533.6	0.30408	2885.65
0.31032	8465.02	0.31032	9744.2	0.31032	9996.14	0.31032	3414.56	0.31032	1227.94	0.31032	4441.01	0.31032	4345.85	0.31032	2773.29
0.31656	7874.14	0.31656	9056.06	0.31656	9295.69	0.31656	3277.5	0.31656	1181.77	0.31656	4242.71	0.31656	4169.91	0.31656	2666.76
0.3228	7330.75	0.3228	8432.65	0.3228	8653.22	0.3228	3151.22	0.3228	1139.1	0.3228	4057.48	0.3228	4008.97	0.3228	2569.26
0.32904	6833.08	0.32904	7856.17	0.32904	8062.91	0.32904	3034.54	0.32904	1097.39	0.32904	3888.64	0.32904	3857.74	0.32904	2475.2
0.33528	6381.3	0.33528	7329.53	0.33528	7528.7	0.33528	2923.45	0.33528	1059.56	0.33528	3732.51	0.33528	3714.13	0.33528	2389.72
0.34152	5959.3	0.34152	6847.94	0.34152	7035.48	0.34152	2819.19	0.34152	1024.94	0.34152	3583.41	0.34152	3584.12	0.34152	2306.41
0.34776	5580.35	0.34776	6412.19	0.34776	6584.42	0.34776	2721.17	0.34776	991.215	0.34776	3447.95	0.34776	3461.38	0.34776	2231.42
0.354	5223.77	0.354	6003.75	0.354	6169.15	0.354	2629.25	0.354	957.953	0.354	3318.94	0.354	3345.29	0.354	2160.69
0.36024	4902.78	0.36024	5626.27	0.36024	5784.44	0.36024	2542.69	0.36024	927.636	0.36024	3197.01	0.36024	3238.29	0.36024	2091.14
0.36648	4590.08	0.36648	5278.65	0.36648	5427.4	0.36648	2460.45	0.36648	897.916	0.36648	3085.33	0.36648	3136.59	0.36648	2023.78
0.37272	4313.46	0.37272	4967.14	0.37272	5103.29	0.37272	2382.64	0.37272	870.774	0.37272	2987.09	0.37272	3045.19	0.37272	1961.9
0.37896	4055.58	0.37896	4670.81	0.37896	4799.29	0.37896	2308.28	0.37896	844.701	0.37896	2884.66	0.37896	2956.22	0.37896	1903.3
0.3852	3815.55	0.3852	4396.56	0.3852	4518.14	0.3852	2238.51	0.3852	819.231	0.3852	2794.66	0.3852	2872.53	0.3852	1847.21
0.39144	3592.26	0.39144	4142.99	0.39144	4255.27	0.39144	2171.9	0.39144	794.675	0.39144	2705.23	0.39144	2792.72	0.39144	1794.72
0.39768	3387.4	0.39768	3906.53	0.39768	4015.71	0.39768	2108.4	0.39768	772.552	0.39768	2623.54	0.39768	2716.6	0.39768	1744.25
0.40392	3195.63	0.40392	3685.71	0.40392	3787.88	0.40392	2048.39	0.40392	749.505	0.40392	2544.18	0.40392	2643.62	0.40392	1696.09
0.41016	3017.51	0.41016	3483.2	0.41016	3579.07	0.41016	1989.86	0.41016	727.991	0.41016	2469.98	0.41016	2576.32	0.41016	1649.64
0.4164	2853.09	0.4164	3294.68	0.4164	3386.44	0.4164	1936.93	0.4164	709.021	0.4164	2398.97	0.4164	2513.49	0.4164	1608.28
0.42264	2699.18	0.42264	3117.94	0.42264	3206.92	0.42264	1882.95	0.42264	689.725	0.42264	2331.32	0.42264	2452.07	0.42264	1568.31
0.42888	2557.42	0.42888	2953.72	0.42888	3036.8	0.42888	1834.73	0.42888	671.748	0.42888	2268.8	0.42888	2393.64	0.42888	1528.35
0.43512	2423.12	0.43512	2802.42	0.43512	2880.14	0.43512	1785.91	0.43512	652.701	0.43512	2208.25	0.43512	2339.73	0.43512	1491.53
0.44136	2299.05	0.44136	2657.82	0.44136	2731.38	0.44136	1741.09	0.44136	635.58	0.44136	2150.37	0.44136	2288.85	0.44136	1454.7
0.4476	2182.55	0.4476	2522.87	0.4476	2592.43	0.4476	1696.77	0.4476	619.302	0.4476	2096.88	0.4476	2238.24	0.4476	1420.77
0.45384	2073.81	0.45384	2397.52	0.45384	2464.8	0.45384	1655.1	0.45384	603.209	0.45384	2043.66	0.45384	2190.18	0.45384	1388.54
0.46008	1972.13	0.46008	2279.96	0.46008	2343.74	0.46008	1614.66	0.46008	588.895	0.46008	1995.06	0.46008	2145.37	0.46008	1357.34
0.46632	1874.28	0.46632	2169.32	0.46632	2230.25	0.46632	1576.35	0.46632	574.068	0.46632	1947.83	0.46632	2101.7	0.46632	1325.58
0.47256	1783.11	0.47256	2064.94	0.47256	2122.13	0.47256	1539.98	0.47256	560.39	0.47256	1902.57	0.47256	2059.57	0.47256	1297.03
0.4788	1700.34	0.4788	1967.29	0.4788	2022.34	0.4788	1503.05	0.4788	546.765	0.4788	1858.59	0.4788	2018.54	0.4788	1268.42
0.48504	1620.91	0.48504	1874.64	0.48504	1927.82	0.48504	1468.4	0.48504	533.142	0.48504	1817.73	0.48504	1981.7	0.48504	1241.44
0.49128	1545.58	0.49128	1788.55	0.49128	1839.11	0.49128	1434.6	0.49128	520.198	0.49128	1779.18	0.49128	1945.82	0.49128	1215.13
0.49752	1474.48	0.49752	1707.45	0.49752	1756.42	0.49752	1402.75	0.49752	508.647	0.49752	1741.97	0.49752	1909.61	0.49752	1189.83
0.50376	1408.7	0.50376	1630.59	0.50376	1677.46	0.50376	1372.61	0.50376	496.71	0.50376	1705.98	0.50376	1876.62	0.50376	1165.4
0.51	1345.54	0.51	1558.47	0.51	1602.29	0.51	1342	0.51	485.029	0.51	1672.22	0.51	1844.92	0.51	1141.83
0.51624	1286.15	0.51624	1490.24	0.51624	1533.15	0.51624	1312.68	0.51624	473.999	0.51624	1637.89	0.51624	1815.33	0.51624	1118.1
0.52248	1230.38	0.52248	1425.56	0.52248	1466.61	0.52248	1285.94	0.52248	463.06	0.52248	1606.89	0.52248	1783.56	0.52248	1096.66
0.52872	1177.38	0.52872	1364.27	0.52872	1403.34	0.52872	1258.53	0.52872	452.233	0.52872	1577.07	0.52872	1755.04	0.52872	1075.47
0.53496	1127.08	0.53496	1306.48	0.53496	1343.54	0.53496	1232.82	0.53496	442.933	0.53496	1548.29	0.53496	1727.44	0.53496	1054.28
0.5412	1080.53	0.5412	1252.27	0.5412	1288.21	0.5412	1207.71	0.5412	433.337	0.5412	1520.34	0.5412	1701.28	0.5412	1033.44
0.54744	1035.43	0.54744	1201.04	0.54744	1234.96	0.54744	1183.13	0.54744	423.814	0.54744	1494.4	0.54744	1674.33	0.54744	1014.11
0.55368	993.059	0.55368	1151.41	0.55368	1184.38	0.55368	1159.08	0.55368	414.523	0.55368	1468.22	0.55368	1649.65	0.55368	994.516
0.55992	952.664	0.55992	1104.51	0.55992	1136.6	0.55992	1137.08	0.55992	405.216	0.55992	1443.68	0.55992	1625.85	0.55992	975.739
0.56616	915.388	0.56616	1060.4	0.56616	1092.06	0.56616	1114.37	0.56616	397.385	0.56616	1420.74	0.56616	1602.03	0.56616	957.926
0.5724	878.638	0.5724	1019.41	0.5724	1048.89	0.5724	1093.03	0.5724	388.45	0.5724	1398.68	0.5724	1579.17	0.5724	939.886
0.57864	843.814	0.57864	979.047	0.57864	1007.37	0.57864	1071.44	0.57864	380.603	0.57864	1377	0.57864	1557.46	0.57864	922.877
0.58488	811.459	0.58488	941.657	0.58488	969.229	0.58488	1051.11	0.58488	373.268	0.58488	1356.2	0.58488	1536.1	0.58488	906.154
0.59112	780.856	0.59112	905.221	0.59112	933.118	0.59112	1030.85	0.59112	365.189	0.59112	1334.81	0.59112	1514.47	0.59112	888.757
0.59736	750.88	0.59736	871.122	0.59736	896.507	0.59736	1011.76	0.59736	357.403	0.59736	1316.07	0.59736	1492.59	0.59736	872.927
0.6036	722.92	0.6036	838.708	0.6036	863.664	0.6036	993.008	0.6036	350.806	0.6036	1298.15	0.6036	1473.55	0.6036	857.633
0.60984	696.002	0.60984	808.033	0.60984	832.742	0.60984	974.807	0.60984	343.381	0.60984	1279.09	0.60984	1454.64	0.60984	841.971
0.61608	671.068	0.61608	778.483	0.61608	802.257	0.61608	956.555	0.61608	336.718	0.61608	1261.9	0.61608	1435.24	0.61608	826.924
0.62232	646.675	0.62232	750.509	0.62232	772.678	0.62232	939.46	0.62232	330.134	0.62232	1244.69	0.62232	1418.08	0.62232	812.233
0.62856	623.71	0.62856	723.669	0.62856	744.892	0.62856	921.988	0.62856	323.998	0.62856	1229.21	0.62856	1399.64	0.62856	798.545
0.6348	600.656	0.6348	698.171	0.6348	719.307	0.6348	906.352	0.6348	317.426	0.6348	1213.8	0.6348	1381.97	0.6348	783.817
0.64104	580.698	0.64104	674.058	0.64104	694.104	0.64104	890.788	0.64104	311.516	0.64104	1197.91	0.64104	1363.88	0.64104	770.561
0.64728	560.738	0.64728	650.685	0.64728	670.27	0.64728	874.178	0.64728	305.672	0.64728	1184.44	0.64728	1347.9	0.64728	757.391
0.65352	541.331	0.65352	628.529	0.65352	647.754	0.65352	859.163	0.65352	299.851	0.65352	1169.47	0.65352	1330.25	0.65352	743.725
0.65976	523.062	0.65976	607.25	0.65976	626.316	0.65976	843.719	0.65976	294.209	0.65976	1156.77	0.65976	1314.09	0.65976	732.278
0.666	505.248	0.666	586.505	0.666	604.467	0.666	829.137	0.666	288.597	0.666	1143.74	0.666	1297.21	0.666	718.248
0.67224	488.687	0.67224	567.168	0.67224	584.776	0.67224	815.088	0.67224	282.882	0.67224	1131.13	0.67224	1281.52	0.67224	706.318
0.67848	472.442	0.67848	548.813	0.67848	565.486	0.67848	802.217	0.67848	278.066	0.67848	1120.3	0.67848	1266.38	0.67848	695.188
0.68472	457.345	0.68472	531.112	0.68472	547.128	0.68472	788.154	0.68472	273.014	0.68472	1107.16	0.68472	1249.99	0.68472	683.408
0.69096	443.264	0.69096	514.046	0.69096	530.025	0.69096	775.508	0.69096	267.94	0.69096	1096.45	0.69096	1235.29	0.69096	672.777
0.6972	428.935	0.6972	498.146	0.6972	513.655	0.6972	762.206	0.6972	263.444	0.6972	1085.66	0.6972	1221.1	0.6972	661.323
0.70344	416.134	0.70344	483.472	0.70344	498.237	0.70344	749.831	0.70344	258.774	0.70344	1075.34	0.70344	1207.09	0.70344	650.247
0.70968	402.503	0.70968	466.845	0.70968	482.027	0.70968	736.724	0.70968	253.96	0.70968	1062.05	0.70968	1189.86	0.70968	639.981
0.71592	389.633	0.71592	452.504	0.71592	467.066	0.71592	724.234	0.71592	249.205	0.71592	1051.2	0.71592	1172.96	0.71592	629.112
0.72216	377.863	0.72216	438.051	0.72216	452.623	0.72216	711.747	0.72216	245.041	0.72216	1039.58	0.72216	1158.14	0.72216	619.157
0.7284	366.883	0.7284	425.323	0.7284	438.706	0.7284	699.783	0.7284	240.397	0.7284	1028.92	0.7284	1143.15	0.7284	609.091
0.73464	355.493	0.73464	411.62	0.73464	424.945	0.73464	688.4	0.73464	235.952	0.73464	1019.18	0.73464	1128.44	0.73464	599.597
0.74088	345.44	0.74088	399.637	0.74088	412.874	0.74088	676.962	0.74088	231.763	0.74088	1009.27	0.74088	1113.65	0.74088	589.596
0.74712	334.684	0.74712	387.865	0.74712	400.913	0.74712	665.517	0.74712	228.182	0.74712	1000.25	0.74712	1099.39	0.74712	580.171
0.75336	325.321	0.75336	376.789	0.75336	389.818	0.75336	655.158	0.75336	224.187	0.75336	991.576	0.75336	1085.51	0.75336	570.635
0.7596	315.576	0.7596	365.273	0.7596	378.118	0.7596	644.202	0.7596	220.43	0.7596	983.223	0.7596	1072.16	0.7596	561.79
0.76584	306.658	0.76584	354.831	0.76584	367.281	0.76584	633.752	0.76584	216.786	0.76584	974.338	0.76584	1058.4	0.76584	552.993
0.77208	298.136	0.77208	345.013	0.77208	357.014	0.77208	623.757	0.77208	213.049	0.77208	965.683	0.77208	1045.29	0.77208	544.395
0.77832	289.824	0.77832	336.26	0.77832	348.192	0.77832	613.975	0.77832	209.643	0.77832	961.811	0.77832	1035.15	0.77832	535.599
0.78456	282.104	0.78456	327.139	0.78456	338.021	0.78456	604.738	0.78456	205.991	0.78456	954.956	0.78456	1022.37	0.78456	526.715
0.7908	274.106	0.7908	318.363	0.7908	328.811	0.7908	594.666	0.7908	202.485	0.7908	947.489	0.7908	1008.93	0.7908	518.396
0.79704	266.341	0.79704	309.566	0.79704	320.739	0.79704	585.556	0.79704	199.431	0.79704	940.549	0.79704	996.653	0.79704	509.858
0.80328	259.423	0.80328	301.164	0.80328	311.624	0.80328	576.375	0.80328	196.266	0.80328	934.06	0.80328	984.689	0.80328	501.607
0.80952	252.589	0.80952	293.297	0.80952	303.524	0.80952	567.359	0.80952	192.958	0.80952	927.101	0.80952	972.243	0.80952	493.775
0.81576	245.895	0.81576	285.766	0.81576	295.425	0.81576	558.315	0.81576	189.681	0.81576	920.389	0.81576	960.177	0.81576	486.654
0.822	239.514	0.822	278.369	0.822	287.979	0.822	550.085	0.822	186.664	0.822	914.246	0.822	948.348	0.822	478.597
0.82824	233.356	0.82824	271.506	0.82824	280.852	0.82824	540.727	0.82824	183.715	0.82824	908.04	0.82824	936.109	0.82824	471.32
0.83448	227.458	0.83448	264.585	0.83448	273.729	0.83448	532.803	0.83448	180.62	0.83448	901.355	0.83448	924.646	0.83448	464.156
0.84072	221.63	0.84072	257.746	0.84072	266.484	0.84072	524.333	0.84072	177.78	0.84072	894.966	0.84072	912.06	0.84072	457.298
0.84696	216.241	0.84696	251.388	0.84696	260.049	0.84696	515.757	0.84696	175.068	0.84696	888.997	0.84696	900.615	0.84696	450.145
0.8532	210.781	0.8532	245.214	0.8532	253.701	0.8532	507.461	0.8532	172.549	0.8532	883.154	0.8532	889.45	0.8532	443.552
0.85944	205.563	0.85944	239	0.85944	247.269	0.85944	499.828	0.85944	170.023	0.85944	876.601	0.85944	878.002	0.85944	436.852
0.86568	200.597	0.86568	233.447	0.86568	241.095	0.86568	492.163	0.86568	167.277	0.86568	870.646	0.86568	866.047	0.86568	429.808
0.87192	195.483	0.87192	227.655	0.87192	235.494	0.87192	484.925	0.87192	164.516	0.87192	864.07	0.87192	854.996	0.87192	423.884
0.87816	191.037	0.87816	222.256	0.87816	229.989	0.87816	477.266	0.87816	161.984	0.87816	858.811	0.87816	844.113	0.87816	417.612
0.8844	186.394	0.8844	217.232	0.8844	224.849	0.8844	469.751	0.8844	159.641	0.8844	853.278	0.8844	832.958	0.8844	410.85
0.89064	181.995	0.89064	212.176	0.89064	219.633	0.89064	462.707	0.89064	157.21	0.89064	847.664	0.89064	822.505	0.89064	405.049
0.89688	177.931	0.89688	206.875	0.89688	215.019	0.89688	456.425	0.89688	154.717	0.89688	842.554	0.89688	812.172	0.89688	399.195
0.90312	173.904	0.90312	202.748	0.90312	210.194	0.90312	449.419	0.90312	152.679	0.90312	836.762	0.90312	801.918	0.90312	393.762
0.90936	169.854	0.90936	198.055	0.90936	205.378	0.90936	442.51	0.90936	150.22	0.90936	830.194	0.90936	791.051	0.90936	387.923
0.9156	165.764	0.9156	193.514	0.9156	200.481	0.9156	435.983	0.9156	147.917	0.9156	826.88	0.9156	782.316	0.9156	381.297
0.92184	162.327	0.92184	189.541	0.92184	196.495	0.92184	428.824	0.92184	146.051	0.92184	822.428	0.92184	771.814	0.92184	375.733
0.92808	158.666	0.92808	184.927	0.92808	191.921	0.92808	422.176	0.92808	143.644	0.92808	815.603	0.92808	761.042	0.92808	370.669
0.93432	155.09	0.93432	181.036	0.93432	187.388	0.93432	415.715	0.93432	141.535	0.93432	810.026	0.93432	751.188	0.93432	365.214
0.94056	151.62	0.94056	176.763	0.94056	183.762	0.94056	409.555	0.94056	139.172	0.94056	803.996	0.94056	741.071	0.94056	359.821
0.9468	148.495	0.9468	173.096	0.9468	179.765	0.9468	403.416	0.9468	137.506	0.9468	798.294	0.9468	731.041	0.9468	354.621
0.95304	145.097	0.95304	169.93	0.95304	175.953	0.95304	397.464	0.95304	135.553	0.95304	792.781	0.95304	721.393	0.95304	349.846
0.95928	142.227	0.95928	166.005	0.95928	172.123	0.95928	391.174	0.95928	133.577	0.95928	786.792	0.95928	712.337	0.95928	344.573
0.96552	139.279	0.96552	162.581	0.96552	168.699	0.96552	385.239	0.96552	131.478	0.96552	781.31	0.96552	702.794	0.96552	339.562
0.97176	136.574	0.97176	159.003	0.97176	165.298	0.97176	379.141	0.97176	129.64	0.97176	775.043	0.97176	692.383	0.97176	335.025
0.978	133.769	0.978	155.749	0.978	161.87	0.978	373.894	0.978	127.724	0.978	770.016	0.978	684.027	0.978	330.359
0.98424	130.796	0.98424	152.492	0.98424	158.862	0.98424	368.248	0.98424	126.037	0.98424	764.337	0.98424	675.144	0.98424	325.549
0.99048	128.225	0.99048	149.617	0.99048	155.692	0.99048	362.972	0.99048	124.485	0.99048	759.833	0.99048	665.905	0.99048	320.918
0.99672	125.451	0.99672	146.636	0.99672	152.522	0.99672	357.584	0.99672	122.677	0.99672	754.229	0.99672	657.445	0.99672	316.305
1.00296	123.353	1.00296	143.731	1.00296	149.337	1.00296	352.157	1.00296	120.879	1.00296	748.17	1.00296	648.311	1.00296	312.134
1.0092	120.85	1.0092	140.847	1.0092	146.738	1.0092	346.699	1.0092	119.166	1.0092	742.493	1.0092	640.523	1.0092	307.655
1.01544	118.703	1.01544	138.268	1.01544	143.987	1.01544	341.603	1.01544	117.709	1.01544	737.805	1.01544	632.329	1.01544	303.606
1.02168	116.426	1.02168	135.647	1.02168	141.129	1.02168	336.445	1.02168	116.179	1.02168	731.945	1.02168	623.629	1.02168	299.4
1.02792	114.235	1.02792	133.225	1.02792	138.727	1.02792	331.408	1.02792	114.53	1.02792	726.449	1.02792	615.644	1.02792	295.259
1.03416	111.976	1.03416	130.493	1.03416	136.077	1.03416	326.739	1.03416	112.884	1.03416	721.077	1.03416	607.569	1.03416	291.109
1.0404	109.979	1.0404	128.292	1.0404	133.583	1.0404	321.879	1.0404	111.345	1.0404	715.39	1.0404	599.962	1.0404	287.17
1.04664	107.777	1.04664	126.035	1.04664	131.258	1.04664	317.507	1.04664	109.961	1.04664	710.047	1.04664	591.662	1.04664	283.325
1.05288	105.958	1.05288	123.801	1.05288	128.887	1.05288	312.536	1.05288	108.427	1.05288	704.704	1.05288	583.806	1.05288	279.543
1.05912	104.067	1.05912	121.586	1.05912	126.592	1.05912	308.373	1.05912	107.03	1.05912	699.222	1.05912	576.538	1.05912	275.459
1.06536	102.279	1.06536	119.686	1.06536	124.661	1.06536	303.328	1.06536	105.608	1.06536	693.259	1.06536	568.497	1.06536	272.222
1.0716	100.643	1.0716	117.641	1.0716	122.464	1.0716	299.232	1.0716	104.239	1.0716	687.609	1.0716	561.286	1.0716	268.408
1.07784	98.7733	1.07784	115.464	1.07784	120.206	1.07784	295.142	1.07784	102.845	1.07784	682.906	1.07784	554.431	1.07784	265.309
1.08408	96.8776	1.08408	113.236	1.08408	118.056	1.08408	290.721	1.08408	101.647	1.08408	677.047	1.08408	547.194	1.08408	261.59
1.09032	94.9278	1.09032	111.003	1.09032	115.753	1.09032	286.66	1.09032	100.175	1.09032	670.803	1.09032	539.488	1.09032	257.855
1.09656	93.1605	1.09656	108.809	1.09656	113.74	1.09656	282.506	1.09656	98.8164	1.09656	665.643	1.09656	532.961	1.09656	254.481
1.1028	91.7366	1.1028	107.185	1.1028	111.993	1.1028	278.829	1.1028	97.7162	1.1028	660.76	1.1028	526.369	1.1028	250.808
1.10904	90.1026	1.10904	105.391	1.10904	110.22	1.10904	274.851	1.10904	96.32	1.10904	656.218	1.10904	519.92	1.10904	247.217
1.11528	88.606	1.11528	103.77	1.11528	108.156	1.11528	270.88	1.11528	95.3554	1.11528	650.925	1.11528	513.207	1.11528	244.251
1.12152	87.0272	1.12152	101.968	1.12152	106.358	1.12152	266.605	1.12152	94.1623	1.12152	644.047	1.12152	506.142	1.12152	240.87
1.12776	85.7324	1.12776	100.14	1.12776	104.613	1.12776	263.039	1.12776	92.8007	1.12776	638.335	1.12776	499.354	1.12776	238.03
1.134	84.2572	1.134	98.6466	1.134	103.046	1.134	259.377	1.134	91.6553	1.134	632.774	1.134	493.046	1.134	235.296
1.14024	83.0126	1.14024	97.2999	1.14024	101.611	1.14024	256.219	1.14024	90.7504	1.14024	626.992	1.14024	487.003	1.14024	232.103
1.14648	81.8653	1.14648	95.6148	1.14648	99.8932	1.14648	252.751	1.14648	89.5463	1.14648	620.937	1.14648	480.333	1.14648	229.026
1.15272	80.3208	1.15272	93.9932	1.15272	98.2609	1.15272	249.558	1.15272	88.4977	1.15272	615.297	1.15272	474.592	1.15272	226.112
1.15896	79.0515	1.15896	92.5549	1.15896	96.8369	1.15896	245.941	1.15896	87.4324	1.15896	609.68	1.15896	468.584	1.15896	223.171
1.1652	77.8194	1.1652	91.067	1.1652	95.2771	1.1652	242.821	1.1652	86.3247	1.1652	604.022	1.1652	462.628	1.1652	220.62
1.17144	76.7305	1.17144	89.8534	1.17144	93.6997	1.17144	239.302	1.17144	85.275	1.17144	598.377	1.17144	456.906	1.17144	217.545
1.17768	75.4682	1.17768	88.2357	1.17768	92.3696	1.17768	236.162	1.17768	84.1519	1.17768	592.978	1.17768	451.016	1.17768	214.992
1.18392	74.309	1.18392	86.7763	1.18392	91.2065	1.18392	232.925	1.18392	83.4313	1.18392	587.562	1.18392	445.582	1.18392	212.053
1.19016	73.1265	1.19016	85.7439	1.19016	89.6176	1.19016	229.762	1.19016	82.3681	1.19016	581.947	1.19016	439.973	1.19016	209.558
1.1964	72.0684	1.1964	84.4469	1.1964	88.5648	1.1964	226.65	1.1964	81.3044	1.1964	576.16	1.1964	434.165	1.1964	207.133
1.20264	71.1328	1.20264	83.0239	1.20264	87.0209	1.20264	223.771	1.20264	80.3742	1.20264	570.405	1.20264	429.02	1.20264	204.242
1.20888	70.1016	1.20888	81.9185	1.20888	85.7276	1.20888	220.771	1.20888	79.5568	1.20888	564.668	1.20888	423.335	1.20888	201.995
1.21512	69.1465	1.21512	80.7598	1.21512	84.5611	1.21512	217.952	1.21512	78.7136	1.21512	559.315	1.21512	417.878	1.21512	199.372
1.22136	68.1182	1.22136	79.6902	1.22136	83.4443	1.22136	215.255	1.22136	77.6626	1.22136	553.501	1.22136	412.9	1.22136	196.959
1.2276	67.0839	1.2276	78.6054	1.2276	82.2529	1.2276	212.523	1.2276	76.8364	1.2276	547.936	1.2276	408.019	1.2276	194.514
1.23384	66.2368	1.23384	77.5601	1.23384	81.3254	1.23384	209.703	1.23384	76.0678	1.23384	542.491	1.23384	402.983	1.23384	192.16
1.24008	65.2643	1.24008	76.3804	1.24008	79.9421	1.24008	207.041	1.24008	75.1384	1.24008	536.527	1.24008	397.926	1.24008	190.059
1.24632	64.2158	1.24632	75.2749	1.24632	79.0556	1.24632	204.443	1.24632	74.4149	1.24632	531.25	1.24632	392.979	1.24632	187.673
1.25256	63.3912	1.25256	74.3172	1.25256	77.9217	1.25256	201.877	1.25256	73.5738	1.25256	525.958	1.25256	388.284	1.25256	185.258
1.2588	62.5408	1.2588	73.3295	1.2588	76.9362	1.2588	199.431	1.2588	72.7795	1.2588	520.479	1.2588	383.414	1.2588	183.088
1.26504	61.7271	1.26504	72.3004	1.26504	76.0434	1.26504	197.192	1.26504	71.9449	1.26504	514.301	1.26504	378.58	1.26504	180.853
1.27128	60.9252	1.27128	71.3667	1.27128	74.8376	1.27128	194.57	1.27128	71.2479	1.27128	509.286	1.27128	374.31	1.27128	178.687
1.27752	60.0708	1.27752	70.3403	1.27752	73.9583	1.27752	192.207	1.27752	70.4215	1.27752	503.89	1.27752	369.498	1.27752	176.706
1.28376	59.2383	1.28376	69.6097	1.28376	73.0281	1.28376	189.767	1.28376	69.7031	1.28376	498.289	1.28376	365.394	1.28376	174.746
1.29	58.5696	1.29	68.7598	1.29	72.0363	1.29	187.643	1.29	69.1071	1.29	492.82	1.29	361.056	1.29	172.799
1.29624	57.7571	1.29624	67.8287	1.29624	71.3578	1.29624	185.431	1.29624	68.3145	1.29624	487.751	1.29624	356.615	1.29624	170.503
1.30248	57.1018	1.30248	66.8589	1.30248	70.2667	1.30248	183.169	1.30248	67.5615	1.30248	482.162	1.30248	352.224	1.30248	168.413
1.30872	56.5047	1.30872	66.0801	1.30872	69.3491	1.30872	180.941	1.30872	66.8187	1.30872	476.735	1.30872	348.073	1.30872	166.562
1.31496	55.7082	1.31496	65.1979	1.31496	68.6392	1.31496	178.67	1.31496	66.1409	1.31496	471.207	1.31496	343.447	1.31496	164.584
1.3212	55.0719	1.3212	64.4124	1.3212	67.7343	1.3212	176.773	1.3212	65.5408	1.3212	466.058	1.3212	339.592	1.3212	162.833
1.32744	54.2924	1.32744	63.7055	1.32744	66.8742	1.32744	174.662	1.32744	64.77	1.32744	460.76	1.32744	335.854	1.32744	161.143
1.33368	53.6424	1.33368	62.8655	1.33368	66.0669	1.33368	172.592	1.33368	64.2011	1.33368	456.011	1.33368	331.969	1.33368	159.154
1.33992	52.9589	1.33992	62.1535	1.33992	65.4204	1.33992	170.801	1.33992	63.568	1.33992	450.918	1.33992	328.055	1.33992	157.412
1.34616	52.3865	1.34616	61.4136	1.34616	64.6024	1.34616	168.946	1.34616	62.9009	1.34616	445.271	1.34616	324.035	1.34616	155.653
1.3524	51.7453	1.3524	60.7308	1.3524	63.9105	1.3524	167.01	1.3524	62.2462	1.3524	440.059	1.3524	320.035	1.3524	154.004
1.35864	51.1364	1.35864	60.0947	1.35864	63.1606	1.35864	165.28	1.35864	61.6439	1.35864	434.76	1.35864	316.648	1.35864	152.073
1.36488	50.6302	1.36488	59.3187	1.36488	62.3747	1.36488	163.38	1.36488	61.0663	1.36488	430.053	1.36488	312.824	1.36488	150.713
1.37112	50.0285	1.37112	58.6812	1.37112	61.781	1.37112	161.448	1.37112	60.5043	1.37112	424.308	1.37112	309.238	1.37112	149.074
1.37736	49.5859	1.37736	58.0486	1.37736	61.1231	1.37736	159.824	1.37736	60.0061	1.37736	418.271	1.37736	305.351	1.37736	147.324
1.3836	48.9969	1.3836	57.3638	1.3836	60.6114	1.3836	158.165	1.3836	59.3569	1.3836	413.491	1.3836	301.898	1.3836	145.847
1.38984	48.5889	1.38984	56.88	1.38984	59.9424	1.38984	156.36	1.38984	58.7598	1.38984	408.236	1.38984	298.354	1.38984	144.346
1.39608	48.0248	1.39608	56.1412	1.39608	59.3028	1.39608	154.654	1.39608	58.2676	1.39608	403.045	1.39608	294.762	1.39608	142.92
1.40232	47.4691	1.40232	55.4688	1.40232	58.6493	1.40232	153.011	1.40232	57.5294	1.40232	398.244	1.40232	291.443	1.40232	141.632
1.40856	47.0967	1.40856	55.0229	1.40856	58.1275	1.40856	151.708	1.40856	57.2047	1.40856	393.061	1.40856	288.378	1.40856	140.023
1.4148	46.4303	1.4148	54.4816	1.4148	57.5552	1.4148	149.982	1.4148	56.7459	1.4148	388.079	1.4148	284.784	1.4148	138.583
1.42104	46.0498	1.42104	53.971	1.42104	56.9524	1.42104	148.419	1.42104	56.1649	1.42104	383.495	1.42104	281.528	1.42104	137.258
1.42728	45.5619	1.42728	53.3482	1.42728	56.2835	1.42728	146.916	1.42728	55.6533	1.42728	378.412	1.42728	278.657	1.42728	135.737
1.43352	45.0341	1.43352	52.7616	1.43352	55.7411	1.43352	145.144	1.43352	55.0755	1.43352	373.512	1.43352	275.175	1.43352	134.339
1.43976	44.6239	1.43976	52.278	1.43976	55.2767	1.43976	143.836	1.43976	54.6854	1.43976	370.379	1.43976	272.551	1.43976	132.912
1.446	44.1378	1.446	51.6537	1.446	54.6146	1.446	142.496	1.446	54.2324	1.446	366.523	1.446	269.902	1.446	131.622
1.45224	43.6573	1.45224	51.2011	1.45224	54.063	1.45224	141.126	1.45224	53.6333	1.45224	362.248	1.45224	266.939	1.45224	129.977
1.45848	43.1874	1.45848	50.6425	1.45848	53.5799	1.45848	139.424	1.45848	53.1812	1.45848	357.393	1.45848	263.551	1.45848	128.864
1.46472	42.7299	1.46472	50.2133	1.46472	53.1219	1.46472	138.13	1.46472	52.7446	1.46472	353.272	1.46472	260.798	1.46472	127.576
1.47096	42.3527	1.47096	49.6285	1.47096	52.5949	1.47096	136.79	1.47096	52.3244	1.47096	349.084	1.47096	258.352	1.47096	126.252
1.4772	41.8816	1.4772	49.1064	1.4772	51.8793	1.4772	135.6	1.4772	51.9079	1.4772	344.95	1.4772	255.733	1.4772	125.003
1.48344	41.5106	1.48344	48.6687	1.48344	51.465	1.48344	134.081	1.48344	51.409	1.48344	340.564	1.48344	252.552	1.48344	123.732
1.48968	41.095	1.48968	48.1088	1.48968	51.0249	1.48968	133.003	1.48968	50.9489	1.48968	336.325	1.48968	250.052	1.48968	122.554
1.49592	40.6454	1.49592	47.7177	1.49592	50.4445	1.49592	131.764	1.49592	50.5301	1.49592	332.834	1.49592	247.28	1.49592	121.421
1.50216	40.1611	1.50216	47.235	1.50216	49.8772	1.50216	130.481	1.50216	50.0319	1.50216	328.926	1.50216	244.88	1.50216	120.273
1.5084	39.916	1.5084	46.7509	1.5084	49.3906	1.5084	129.189	1.5084	49.6339	1.5084	324.824	1.5084	242.264	1.5084	119.147
1.51464	39.4913	1.51464	46.1203	1.51464	48.9973	1.51464	127.86	1.51464	49.1639	1.51464	320.755	1.51464	239.78	1.51464	117.864
1.52088	39.0698	1.52088	45.8724	1.52088	48.6017	1.52088	126.614	1.52088	48.7828	1.52088	316.726	1.52088	237.118	1.52088	116.831
1.52712	38.664	1.52712	45.4624	1.52712	48.0204	1.52712	125.622	1.52712	48.3676	1.52712	312.872	1.52712	234.755	1.52712	115.735
1.53336	38.3589	1.53336	45.0451	1.53336	47.745	1.53336	124.35	1.53336	47.9621	1.53336	309.026	1.53336	232.185	1.53336	114.637
1.5396	37.9575	1.5396	44.6652	1.5396	47.2439	1.5396	123.119	1.5396	47.6079	1.5396	304.938	1.5396	229.725	1.5396	113.49
1.54584	37.6868	1.54584	44.2702	1.54584	46.9302	1.54584	122.252	1.54584	47.1694	1.54584	301.579	1.54584	227.596	1.54584	112.48
1.55208	37.3582	1.55208	43.8152	1.55208	46.6235	1.55208	121.041	1.55208	46.8976	1.55208	297.954	1.55208	225.001	1.55208	111.413
1.55832	37.0235	1.55832	43.4365	1.55832	46.0913	1.55832	120.001	1.55832	46.496	1.55832	294.517	1.55832	222.913	1.55832	110.392
1.56456	36.6933	1.56456	43.059	1.56456	45.7288	1.56456	119.047	1.56456	46.0525	1.56456	290.968	1.56456	220.819	1.56456	109.238
1.5708	36.5114	1.5708	42.7639	1.5708	45.4212	1.5708	117.908	1.5708	45.8236	1.5708	287.364	1.5708	218.439	1.5708	108.357
1.57704	36.1088	1.57704	42.4488	1.57704	45.1094	1.57704	116.858	1.57704	45.3595	1.57704	283.909	1.57704	216.104	1.57704	107.477
1.58328	35.7731	1.58328	42.1206	1.58328	44.6726	1.58328	115.916	1.58328	45.1282	1.58328	280.35	1.58328	214.004	1.58328	106.376
1.58952	35.48	1.58952	41.7422	1.58952	44.1673	1.58952	114.871	1.58952	44.6599	1.58952	276.862	1.58952	211.702	1.58952	105.39
1.59576	35.1873	1.59576	41.2544	1.59576	43.9196	1.59576	113.93	1.59576	44.382	1.59576	273.704	1.59576	209.634	1.59576	104.654
1.602	34.8873	1.602	41.0875	1.602	43.5712	1.602	112.91	1.602	43.975	1.602	270.449	1.602	207.664	1.602	103.53
1.60824	34.6126	1.60824	40.7151	1.60824	43.1697	1.60824	111.804	1.60824	43.7122	1.60824	267.249	1.60824	205.678	1.60824	102.648
1.61448	34.3408	1.61448	40.4424	1.61448	42.7874	1.61448	110.991	1.61448	43.3285	1.61448	264.201	1.61448	203.257	1.61448	101.717
1.62072	34.0866	1.62072	40.127	1.62072	42.5516	1.62072	110.116	1.62072	43.0039	1.62072	261.1	1.62072	201.587	1.62072	100.794
1.62696	33.7724	1.62696	39.7146	1.62696	42.2432	1.62696	109.141	1.62696	42.6248	1.62696	257.954	1.62696	199.513	1.62696	100.132
1.6332	33.4835	1.6332	39.2963	1.6332	41.7914	1.6332	108.116	1.6332	42.2824	1.6332	255.215	1.6332	197.528	1.6332	99.0252
1.63944	33.3147	1.63944	39.0873	1.63944	41.425	1.63944	107.393	1.63944	41.9341	1.63944	252.291	1.63944	195.94	1.63944	98.3043
1.64568	33.0361	1.64568	38.7578	1.64568	41.2232	1.64568	106.484	1.64568	41.7307	1.64568	249.285	1.64568	193.85	1.64568	97.4044
1.65192	32.7645	1.65192	38.4046	1.65192	40.9174	1.65192	105.593	1.65192	41.469	1.65192	246.113	1.65192	192.023	1.65192	96.5251
1.65816	32.4503	1.65816	38.1941	1.65816	40.5908	1.65816	104.778	1.65816	41.155	1.65816	243.427	1.65816	190.424	1.65816	95.9162
1.6644	32.2212	1.6644	37.9197	1.6644	40.3292	1.6644	103.906	1.6644	40.8747	1.6644	240.934	1.6644	188.453	1.6644	94.8636
1.67064	32.0528	1.67064	37.6476	1.67064	40.0501	1.67064	102.979	1.67064	40.5538	1.67064	238.322	1.67064	186.662	1.67064	94.1775
1.67688	31.8218	1.67688	37.2938	1.67688	39.7904	1.67688	102.196	1.67688	40.1926	1.67688	235.671	1.67688	184.819	1.67688	93.4708
1.68312	31.5248	1.68312	37.0284	1.68312	39.422	1.68312	101.306	1.68312	39.8983	1.68312	232.884	1.68312	183.248	1.68312	92.6916
1.68936	31.4103	1.68936	36.8287	1.68936	39.2421	1.68936	100.65	1.68936	39.5862	1.68936	230.243	1.68936	181.727	1.68936	92.0773
1.6956	31.1499	1.6956	36.5436	1.6956	38.9486	1.6956	99.8129	1.6956	39.3179	1.6956	227.822	1.6956	180.031	1.6956	91.054
1.70184	30.8874	1.70184	36.4465	1.70184	38.7082	1.70184	99.0573	1.70184	39.0899	1.70184	225.391	1.70184	178.109	1.70184	90.5395
1.70808	30.6278	1.70808	36.0469	1.70808	38.4943	1.70808	98.5116	1.70808	38.836	1.70808	222.964	1.70808	176.5	1.70808	89.627
1.71432	30.4816	1.71432	35.8332	1.71432	38.2372	1.71432	97.5875	1.71432	38.4819	1.71432	220.56	1.71432	174.936	1.71432	89.0667
1.72056	30.2577	1.72056	35.655	1.72056	37.9556	1.72056	96.8112	1.72056	38.2527	1.72056	218.445	1.72056	173.335	1.72056	88.2672
1.7268	30.1196	1.7268	35.4389	1.7268	37.739	1.7268	96.1174	1.7268	38.0444	1.7268	215.852	1.7268	171.777	1.7268	87.4801
1.73304	29.9638	1.73304	35.2557	1.73304	37.5513	1.73304	95.3431	1.73304	37.7404	1.73304	213.809	1.73304	170.219	1.73304	86.901
1.73928	29.8538	1.73928	35.0047	1.73928	37.3782	1.73928	94.5576	1.73928	37.4035	1.73928	211.478	1.73928	168.878	1.73928	86.1193
1.74552	29.6318	1.74552	34.823	1.74552	37.0892	1.74552	93.9003	1.74552	37.2462	1.74552	209.479	1.74552	167.215	1.74552	85.4331
1.75176	29.3652	1.75176	34.4591	1.75176	36.8319	1.75176	93.1666	1.75176	36.9486	1.75176	207.088	1.75176	165.982	1.75176	84.833
1.758	29.1633	1.758	34.3128	1.758	36.6083	1.758	92.435	1.758	36.704	1.758	205.256	1.758	164.409	1.758	84.1669
1.76424	29.0292	1.76424	34.1099	1.76424	36.2705	1.76424	91.9364	1.76424	36.4634	1.76424	203.03	1.76424	162.856	1.76424	83.3523
1.77048	28.8004	1.77048	33.9241	1.77048	36.1874	1.77048	91.0882	1.77048	36.2208	1.77048	200.933	1.77048	161.697	1.77048	82.702
1.77672	28.6146	1.77672	33.6572	1.77672	35.9467	1.77672	90.3766	1.77672	36.039	1.77672	198.636	1.77672	159.931	1.77672	82.2161
1.78296	28.5158	1.78296	33.3631	1.78296	35.666	1.78296	89.7352	1.78296	35.7225	1.78296	196.458	1.78296	158.365	1.78296	81.564
1.7892	28.3218	1.7892	33.2512	1.7892	35.4131	1.7892	89.244	1.7892	35.3767	1.7892	194.274	1.7892	157.2	1.7892	80.9524
1.79544	28.0949	1.79544	32.9575	1.79544	35.1592	1.79544	88.44	1.79544	35.2195	1.79544	192.341	1.79544	155.571	1.79544	80.3771
1.80168	27.9357	1.80168	32.7927	1.80168	34.9334	1.80168	87.8187	1.80168	35.0309	1.80168	190.242	1.80168	154.38	1.80168	79.746
1.80792	27.7551	1.80792	32.4497	1.80792	34.7249	1.80792	87.1843	1.80792	34.7972	1.80792	188.331	1.80792	152.894	1.80792	79.0564
1.81416	27.5306	1.81416	32.2673	1.81416	34.4773	1.81416	86.6767	1.81416	34.4776	1.81416	186.315	1.81416	151.598	1.81416	78.5241
1.8204	27.3868	1.8204	32.003	1.8204	34.3181	1.8204	85.9489	1.8204	34.3579	1.8204	184.489	1.8204	150.281	1.8204	77.7989
1.82664	27.1548	1.82664	31.7432	1.82664	34.0925	1.82664	85.3981	1.82664	34.1515	1.82664	182.674	1.82664	148.858	1.82664	77.4662
1.83288	26.9642	1.83288	31.6628	1.83288	33.8378	1.83288	84.7171	1.83288	33.9047	1.83288	180.87	1.83288	147.642	1.83288	76.8568
1.83912	26.7818	1.83912	31.4776	1.83912	33.5907	1.83912	84.1393	1.83912	33.6862	1.83912	179.419	1.83912	146.573	1.83912	76.4772
1.84536	26.6526	1.84536	31.2781	1.84536	33.5296	1.84536	83.6977	1.84536	33.4383	1.84536	177.9	1.84536	145.302	1.84536	75.6419
1.8516	26.4619	1.8516	31.1298	1.8516	33.1844	1.8516	83.008	1.8516	33.3525	1.8516	176.666	1.8516	144.233	1.8516	75.167
1.85784	26.3405	1.85784	30.8937	1.85784	33.0326	1.85784	82.3785	1.85784	33.106	1.85784	175.267	1.85784	143.156	1.85784	74.5636
1.86408	26.1264	1.86408	30.8178	1.86408	32.9465	1.86408	81.9385	1.86408	32.8714	1.86408	173.826	1.86408	141.932	1.86408	73.9035
1.87032	26.1388	1.87032	30.6088	1.87032	32.7036	1.87032	81.3052	1.87032	32.6272	1.87032	172.367	1.87032	140.704	1.87032	73.4659
1.87656	25.9059	1.87656	30.4137	1.87656	32.509	1.87656	80.7514	1.87656	32.3699	1.87656	171.01	1.87656	139.735	1.87656	72.9318
1.8828	25.766	1.8828	30.2582	1.8828	32.3161	1.8828	80.3837	1.8828	32.2533	1.8828	169.407	1.8828	138.736	1.8828	72.4991
1.88904	25.6982	1.88904	30.1066	1.88904	32.2487	1.88904	79.8521	1.88904	32.0088	1.88904	168.106	1.88904	137.363	1.88904	71.9521
1.89528	25.5213	1.89528	29.9926	1.89528	32.0822	1.89528	79.436	1.89528	31.95	1.89528	166.89	1.89528	136.486	1.89528	71.4157
1.90152	25.358	1.90152	29.8324	1.90152	31.8428	1.90152	78.8744	1.90152	31.6746	1.90152	165.451	1.90152	135.438	1.90152	70.9897
1.90776	25.2844	1.90776	29.6935	1.90776	31.8068	1.90776	78.288	1.90776	31.5279	1.90776	164.222	1.90776	134.315	1.90776	70.4551
1.914	25.1417	1.914	29.4477	1.914	31.6378	1.914	77.8731	1.914	31.4127	1.914	162.774	1.914	133.148	1.914	69.957
1.92024	24.9795	1.92024	29.3945	1.92024	31.4331	1.92024	77.2627	1.92024	31.1514	1.92024	161.558	1.92024	132.387	1.92024	69.4032
1.92648	24.7993	1.92648	29.288	1.92648	31.3358	1.92648	76.7892	1.92648	31.0282	1.92648	160.321	1.92648	131.399	1.92648	69.0291
1.93272	24.6983	1.93272	29.1258	1.93272	31.2049	1.93272	76.462	1.93272	30.7645	1.93272	158.988	1.93272	130.412	1.93272	68.4807
1.93896	24.5349	1.93896	28.8865	1.93896	30.9757	1.93896	75.8346	1.93896	30.6031	1.93896	157.611	1.93896	129.223	1.93896	68.0596
1.9452	24.4765	1.9452	28.6969	1.9452	30.7827	1.9452	75.2906	1.9452	30.4289	1.9452	156.468	1.9452	128.201	1.9452	67.4564
1.95144	24.3452	1.95144	28.6279	1.95144	30.6192	1.95144	74.8595	1.95144	30.3021	1.95144	155.247	1.95144	127.269	1.95144	67.0704
1.95768	24.2726	1.95768	28.5002	1.95768	30.5884	1.95768	74.3179	1.95768	30.0502	1.95768	154.112	1.95768	126.28	1.95768	66.6518
1.96392	24.1208	1.96392	28.3829	1.96392	30.3896	1.96392	73.992	1.96392	29.8791	1.96392	152.834	1.96392	125.426	1.96392	66.2544
1.97016	24.0971	1.97016	28.1849	1.97016	30.194	1.97016	73.482	1.97016	29.7578	1.97016	151.724	1.97016	124.474	1.97016	65.8031
1.9764	23.9155	1.9764	28.0342	1.9764	30.0873	1.9764	73.0975	1.9764	29.6316	1.9764	150.497	1.9764	123.589	1.9764	65.4273
1.98264	23.7664	1.98264	27.9807	1.98264	29.9901	1.98264	72.6976	1.98264	29.4348	1.98264	149.523	1.98264	122.662	1.98264	64.9855
1.98888	23.6658	1.98888	27.8955	1.98888	29.782	1.98888	72.2656	1.98888	29.3376	1.98888	148.43	1.98888	121.735	1.98888	64.5601
1.99512	23.5881	1.99512	27.7693	1.99512	29.7266	1.99512	71.7837	1.99512	29.0989	1.99512	147.333	1.99512	120.757	1.99512	64.104
2.00136	23.4624	2.00136	27.6435	2.00136	29.5723	2.00136	71.331	2.00136	28.8878	2.00136	146.015	2.00136	119.773	2.00136	63.6951
2.0076	23.3184	2.0076	27.4265	2.0076	29.5066	2.0076	70.9592	2.0076	28.6926	2.0076	145.221	2.0076	119.059	2.0076	63.3411
2.01384	23.2684	2.01384	27.3814	2.01384	29.33	2.01384	70.6323	2.01384	28.62	2.01384	144.18	2.01384	118.148	2.01384	62.8943
2.02008	23.1692	2.02008	27.2217	2.02008	29.2153	2.02008	70.2664	2.02008	28.4699	2.02008	143.078	2.02008	117.356	2.02008	62.4427
2.02632	23.1119	2.02632	27.0428	2.02632	29.1245	2.02632	69.7504	2.02632	28.2796	2.02632	142.159	2.02632	116.361	2.02632	62.0408
2.03256	22.9247	2.03256	26.9135	2.03256	28.9511	2.03256	69.3424	2.03256	28.1549	2.03256	141.106	2.03256	115.571	2.03256	61.7242
2.0388	22.8099	2.0388	26.845	2.0388	28.8805	2.0388	68.9122	2.0388	27.9579	2.0388	140.142	2.0388	114.822	2.0388	61.3722
2.04504	22.7216	2.04504	26.7332	2.04504	28.8149	2.04504	68.5902	2.04504	27.856	2.04504	139.225	2.04504	113.91	2.04504	60.9864
2.05128	22.7269	2.05128	26.6815	2.05128	28.6803	2.05128	68.2123	2.05128	27.7433	2.05128	138.266	2.05128	113.043	2.05128	60.4995
2.05752	22.6268	2.05752	26.5729	2.05752	28.5381	2.05752	67.898	2.05752	27.5766	2.05752	137.389	2.05752	112.382	2.05752	60.2597
2.06376	22.4804	2.06376	26.5092	2.06376	28.4647	2.06376	67.4832	2.06376	27.3937	2.06376	136.323	2.06376	111.404	2.06376	59.8492
2.07	22.4687	2.07	26.3444	2.07	28.3649	2.07	67.0504	2.07	27.2879	2.07	135.438	2.07	110.756	2.07	59.5063
2.07624	22.3274	2.07624	26.2394	2.07624	28.1997	2.07624	66.8055	2.07624	27.1297	2.07624	134.53	2.07624	109.996	2.07624	59.0598
2.08248	22.2554	2.08248	26.1219	2.08248	28.1262	2.08248	66.3403	2.08248	26.9813	2.08248	133.653	2.08248	109.331	2.08248	58.7252
2.08872	22.1362	2.08872	26.0176	2.08872	28.0179	2.08872	65.9885	2.08872	26.8232	2.08872	132.757	2.08872	108.583	2.08872	58.2899
2.09496	22.0415	2.09496	25.8884	2.09496	27.9184	2.09496	65.6905	2.09496	26.7143	2.09496	132.018	2.09496	107.676	2.09496	57.9942
2.1012	21.9619	2.1012	25.8245	2.1012	27.7952	2.1012	65.341	2.1012	26.5212	2.1012	131.094	2.1012	107.094	2.1012	57.6425
2.10744	21.9469	2.10744	25.6981	2.10744	27.7148	2.10744	64.916	2.10744	26.4632	2.10744	130.426	2.10744	106.328	2.10744	57.3314
2.11368	21.887	2.11368	25.6621	2.11368	27.6395	2.11368	64.5608	2.11368	26.3425	2.11368	129.611	2.11368	105.564	2.11368	57.0012
2.11992	21.7611	2.11992	25.5954	2.11992	27.5016	2.11992	64.1995	2.11992	26.2145	2.11992	128.657	2.11992	104.604	2.11992	56.6934
2.12616	21.7137	2.12616	25.4578	2.12616	27.4526	2.12616	64.0104	2.12616	26.1119	2.12616	127.877	2.12616	104.108	2.12616	56.2441
2.1324	21.6131	2.1324	25.3821	2.1324	27.3243	2.1324	63.621	2.1324	25.9287	2.1324	127.014	2.1324	103.511	2.1324	55.9283
2.13864	21.5229	2.13864	25.3174	2.13864	27.2649	2.13864	63.2531	2.13864	25.8279	2.13864	126.254	2.13864	102.83	2.13864	55.6618
2.14488	21.5013	2.14488	25.2516	2.14488	27.1733	2.14488	62.954	2.14488	25.6526	2.14488	125.486	2.14488	102.036	2.14488	55.2639
2.15112	21.3755	2.15112	25.1082	2.15112	27.0025	2.15112	62.5437	2.15112	25.5624	2.15112	124.573	2.15112	101.292	2.15112	55.0262
2.15736	21.2834	2.15736	25.0265	2.15736	26.9881	2.15736	62.3115	2.15736	25.4144	2.15736	123.836	2.15736	100.619	2.15736	54.7942
2.1636	21.2398	2.1636	24.9253	2.1636	26.8962	2.1636	62.149	2.1636	25.2502	2.1636	123.251	2.1636	99.9559	2.1636	54.3508
2.16984	21.1623	2.16984	24.8084	2.16984	26.7948	2.16984	61.8434	2.16984	25.1761	2.16984	122.52	2.16984	99.3895	2.16984	54.1076
2.17608	21.0593	2.17608	24.77	2.17608	26.6592	2.17608	61.5145	2.17608	25.0941	2.17608	121.83	2.17608	98.6487	2.17608	53.8095
2.18232	20.9959	2.18232	24.6939	2.18232	26.6008	2.18232	61.1313	2.18232	24.9306	2.18232	121.041	2.18232	98.0029	2.18232	53.4634
2.18856	20.9641	2.18856	24.5771	2.18856	26.5934	2.18856	60.8429	2.18856	24.8186	2.18856	120.317	2.18856	97.4159	2.18856	53.1942
2.1948	20.8384	2.1948	24.5711	2.1948	26.4535	2.1948	60.5593	2.1948	24.6468	2.1948	119.638	2.1948	96.8625	2.1948	52.8929
2.20104	20.7713	2.20104	24.4263	2.20104	26.2966	2.20104	60.2878	2.20104	24.6075	2.20104	118.765	2.20104	96.2053	2.20104	52.4595
2.20728	20.7425	2.20728	24.3848	2.20728	26.2373	2.20728	59.9735	2.20728	24.4594	2.20728	118.241	2.20728	95.4832	2.20728	52.2246
2.21352	20.6269	2.21352	24.21	2.21352	26.1267	2.21352	59.6405	2.21352	24.3065	2.21352	117.689	2.21352	94.7717	2.21352	51.9429
2.21976	20.532	2.21976	24.1422	2.21976	26.0625	2.21976	59.4666	2.21976	24.2242	2.21976	116.987	2.21976	94.3392	2.21976	51.6519
2.226	20.4367	2.226	24.0769	2.226	25.961	2.226	59.088	2.226	24.1275	2.226	116.174	2.226	93.5259	2.226	51.342
2.23224	20.3759	2.23224	23.9048	2.23224	25.8298	2.23224	58.789	2.23224	23.9786	2.23224	115.565	2.23224	93.0276	2.23224	51.1188
2.23848	20.363	2.23848	23.9228	2.23848	25.7696	2.23848	58.4993	2.23848	23.8938	2.23848	114.752	2.23848	92.4244	2.23848	50.8575
2.24472	20.3205	2.24472	23.7677	2.24472	25.6825	2.24472	58.325	2.24472	23.8475	2.24472	113.95	2.24472	91.7562	2.24472	50.6064
2.25096	20.2211	2.25096	23.7067	2.25096	25.5678	2.25096	58.1194	2.25096	23.6177	2.25096	113.301	2.25096	91.1663	2.25096	50.2884
2.2572	20.1309	2.2572	23.6238	2.2572	25.6202	2.2572	57.8588	2.2572	23.5833	2.2572	112.636	2.2572	90.6399	2.2572	50.0082
2.26344	20.0878	2.26344	23.51	2.26344	25.4273	2.26344	57.5791	2.26344	23.4978	2.26344	111.919	2.26344	90.0041	2.26344	49.8714
2.26968	20.049	2.26968	23.4441	2.26968	25.42	2.26968	57.3629	2.26968	23.3547	2.26968	111.326	2.26968	89.462	2.26968	49.5727
2.27592	19.9887	2.27592	23.4032	2.27592	25.3361	2.27592	57.0542	2.27592	23.2776	2.27592	110.603	2.27592	88.9287	2.27592	49.2104
2.28216	19.9482	2.28216	23.3979	2.28216	25.2183	2.28216	56.7753	2.28216	23.2357	2.28216	110.12	2.28216	88.3991	2.28216	49.0779
2.2884	19.9305	2.2884	23.2731	2.2884	25.1938	2.2884	56.5491	2.2884	23.1104	2.2884	109.605	2.2884	87.802	2.2884	48.8362
2.29464	19.8464	2.29464	23.2492	2.29464	25.0783	2.29464	56.3453	2.29464	22.9493	2.29464	108.852	2.29464	87.2311	2.29464	48.6194
2.30088	19.74	2.30088	23.0938	2.30088	25.0611	2.30088	56.1011	2.30088	22.8433	2.30088	108.234	2.30088	86.7026	2.30088	48.3268
2.30712	19.688	2.30712	23.0081	2.30712	24.9776	2.30712	55.8431	2.30712	22.8005	2.30712	107.689	2.30712	86.2034	2.30712	48.064
2.31336	19.614	2.31336	23.0307	2.31336	24.7969	2.31336	55.6105	2.31336	22.6988	2.31336	107.062	2.31336	85.5706	2.31336	47.8422
2.3196	19.608	2.3196	22.9348	2.3196	24.7828	2.3196	55.3844	2.3196	22.5652	2.3196	106.526	2.3196	85.0549	2.3196	47.6641
2.32584	19.556	2.32584	22.8595	2.32584	24.717	2.32584	55.1531	2.32584	22.4912	2.32584	105.921	2.32584	84.6711	2.32584	47.3557
2.33208	19.4566	2.33208	22.8742	2.33208	24.6802	2.33208	54.9661	2.33208	22.4644	2.33208	105.332	2.33208	83.9982	2.33208	47.2319
2.33832	19.4547	2.33832	22.778	2.33832	24.5811	2.33832	54.7453	2.33832	22.3785	2.33832	104.913	2.33832	83.5308	2.33832	46.9765
2.34456	19.4075	2.34456	22.6971	2.34456	24.5911	2.34456	54.5113	2.34456	22.1823	2.34456	104.175	2.34456	83.1672	2.34456	46.7005
2.3508	19.324	2.3508	22.6591	2.3508	24.5155	2.3508	54.3097	2.3508	22.1434	2.3508	103.851	2.3508	82.5774	2.3508	46.5098
2.35704	19.3063	2.35704	22.5466	2.35704	24.442	2.35704	54.0936	2.35704	22.0418	2.35704	103.167	2.35704	82.0183	2.35704	46.1608
2.36328	19.1803	2.36328	22.5049	2.36328	24.4125	2.36328	53.8963	2.36328	21.9454	2.36328	102.598	2.36328	81.439	2.36328	46.0965
2.36952	19.1707	2.36952	22.4335	2.36952	24.3129	2.36952	53.668	2.36952	21.8629	2.36952	102.124	2.36952	81.0992	2.36952	45.8557
2.37576	19.1115	2.37576	22.4171	2.37576	24.2234	2.37576	53.4806	2.37576	21.8703	2.37576	101.585	2.37576	80.6029	2.37576	45.5754
2.382	19.0807	2.382	22.3054	2.382	24.2322	2.382	53.2579	2.382	21.7918	2.382	101.058	2.382	80.1715	2.382	45.2785
2.38824	19.0322	2.38824	22.2606	2.38824	24.1568	2.38824	53.0295	2.38824	21.5719	2.38824	100.658	2.38824	79.6523	2.38824	45.0728
2.39448	19.0122	2.39448	22.1667	2.39448	24.074	2.39448	52.7791	2.39448	21.5503	2.39448	100.137	2.39448	79.1049	2.39448	45.0093
2.40072	18.973	2.40072	22.0821	2.40072	24.0095	2.40072	52.7021	2.40072	21.4565	2.40072	99.611	2.40072	78.7802	2.40072	44.7453
2.40696	18.9118	2.40696	22.1042	2.40696	23.9488	2.40696	52.4502	2.40696	21.4079	2.40696	99.1604	2.40696	78.2389	2.40696	44.5572
2.4132	18.8944	2.4132	22.0047	2.4132	23.8152	2.4132	52.2723	2.4132	21.2942	2.4132	98.6495	2.4132	77.7437	2.4132	44.4029
2.41944	18.7861	2.41944	21.973	2.41944	23.8017	2.41944	52.1298	2.41944	21.2007	2.41944	98.2073	2.41944	77.4757	2.41944	44.1161
2.42568	18.745	2.42568	21.8964	2.42568	23.8173	2.42568	51.9583	2.42568	21.1111	2.42568	97.596	2.42568	76.8646	2.42568	43.9426
2.43192	18.7016	2.43192	21.8289	2.43192	23.6544	2.43192	51.8682	2.43192	21.021	2.43192	97.2194	2.43192	76.4869	2.43192	43.7171
2.43816	18.6239	2.43816	21.7982	2.43816	23.6762	2.43816	51.5947	2.43816	20.9002	2.43816	96.7997	2.43816	76.1995	2.43816	43.5124
2.4444	18.6243	2.4444	21.7473	2.4444	23.6659	2.4444	51.3055	2.4444	20.8594	2.4444	96.4426	2.4444	75.7289	2.4444	43.2867
2.45064	18.5731	2.45064	21.7749	2.45064	23.5223	2.45064	51.2059	2.45064	20.8145	2.45064	95.9048	2.45064	75.2567	2.45064	43.1258
2.45688	18.5173	2.45688	21.6398	2.45688	23.4887	2.45688	51.1869	2.45688	20.7177	2.45688	95.3919	2.45688	74.7451	2.45688	42.8868
2.46312	18.4778	2.46312	21.6466	2.46312	23.4091	2.46312	50.9068	2.46312	20.6532	2.46312	95.028	2.46312	74.4155	2.46312	42.7215
2.46936	18.4257	2.46936	21.571	2.46936	23.4198	2.46936	50.6833	2.46936	20.5903	2.46936	94.5686	2.46936	74.0334	2.46936	42.5356
2.4756	18.3685	2.4756	21.5537	2.4756	23.3429	2.4756	50.4541	2.4756	20.5319	2.4756	94.2205	2.4756	73.5957	2.4756	42.3203
2.48184	18.3619	2.48184	21.4651	2.48184	23.2987	2.48184	50.3819	2.48184	20.411	2.48184	93.6897	2.48184	73.228	2.48184	42.0981
2.48808	18.2902	2.48808	21.388	2.48808	23.2098	2.48808	50.3213	2.48808	20.3402	2.48808	93.3195	2.48808	72.806	2.48808	42.016
2.49432	18.2681	2.49432	21.3732	2.49432	23.1991	2.49432	50.1123	2.49432	20.3286	2.49432	92.8596	2.49432	72.255	2.49432	41.8302
2.50056	18.25	2.50056	21.3601	2.50056	23.1495	2.50056	49.906	2.50056	20.229	2.50056	92.5429	2.50056	71.946	2.50056	41.6777
2.5068	18.1998	2.5068	21.2242	2.5068	23.1787	2.5068	49.8034	2.5068	20.1233	2.5068	91.9406	2.5068	71.5988	2.5068	41.5046
2.51304	18.1758	2.51304	21.2619	2.51304	23.0202	2.51304	49.6878	2.51304	20.0335	2.51304	91.6428	2.51304	71.068	2.51304	41.3188
2.51928	18.1332	2.51928	21.217	2.51928	23.0165	2.51928	49.5842	2.51928	19.9697	2.51928	91.2681	2.51928	70.7774	2.51928	41.1415
2.52552	18.1409	2.52552	21.1181	2.52552	22.9637	2.52552	49.3274	2.52552	19.9247	2.52552	90.9257	2.52552	70.4011	2.52552	41.0349
2.53176	18.0981	2.53176	21.0599	2.53176	22.9398	2.53176	49.1413	2.53176	19.8395	2.53176	90.4137	2.53176	70.0909	2.53176	40.767
2.538	18.0515	2.538	21.0423	2.538	22.9838	2.538	49.0104	2.538	19.7297	2.538	90.1855	2.538	69.732	2.538	40.5948
2.54424	17.9956	2.54424	21.0426	2.54424	22.8678	2.54424	49.0529	2.54424	19.709	2.54424	89.6623	2.54424	69.3946	2.54424	40.3818
2.55048	18.027	2.55048	21.0126	2.55048	22.9001	2.55048	48.6598	2.55048	19.6961	2.55048	89.5308	2.55048	69.0352	2.55048	40.2306
2.55672	17.9622	2.55672	20.9397	2.55672	22.7781	2.55672	48.6406	2.55672	19.5841	2.55672	89.0131	2.55672	68.5625	2.55672	40.1416
2.56296	17.9313	2.56296	20.8872	2.56296	22.7209	2.56296	48.5059	2.56296	19.5225	2.56296	88.6952	2.56296	68.2704	2.56296	39.9811
2.5692	17.9395	2.5692	20.8459	2.5692	22.68	2.5692	48.4205	2.5692	19.3939	2.5692	88.4463	2.5692	67.8934	2.5692	39.9001
2.57544	17.8774	2.57544	20.8098	2.57544	22.6966	2.57544	48.2588	2.57544	19.3579	2.57544	88.0642	2.57544	67.5189	2.57544	39.6519
2.58168	17.8236	2.58168	20.7569	2.58168	22.6249	2.58168	48.0232	2.58168	19.3131	2.58168	87.5715	2.58168	67.2703	2.58168	39.5384
2.58792	17.7553	2.58792	20.7143	2.58792	22.6256	2.58792	48.0252	2.58792	19.279	2.58792	87.2398	2.58792	66.9446	2.58792	39.4079
2.59416	17.7615	2.59416	20.7544	2.59416	22.5778	2.59416	47.9872	2.59416	19.1717	2.59416	86.9246	2.59416	66.513	2.59416	39.1902
2.6004	17.6947	2.6004	20.7094	2.6004	22.5487	2.6004	47.76	2.6004	19.0837	2.6004	86.5459	2.6004	66.1523	2.6004	39.1356
2.60664	17.6915	2.60664	20.6114	2.60664	22.4632	2.60664	47.5954	2.60664	19.056	2.60664	86.2506	2.60664	65.7427	2.60664	38.8599
2.61288	17.695	2.61288	20.6186	2.61288	22.4749	2.61288	47.4692	2.61288	18.9802	2.61288	85.8465	2.61288	65.5275	2.61288	38.7077
2.61912	17.6024	2.61912	20.5049	2.61912	22.3755	2.61912	47.4529	2.61912	18.9222	2.61912	85.61	2.61912	65.2455	2.61912	38.545
2.62536	17.5673	2.62536	20.462	2.62536	22.3048	2.62536	47.2644	2.62536	18.8831	2.62536	85.3133	2.62536	64.8318	2.62536	38.3659
2.6316	17.5458	2.6316	20.4458	2.6316	22.341	2.6316	47.1934	2.6316	18.7941	2.6316	84.964	2.6316	64.604	2.6316	38.2478
2.63784	17.5193	2.63784	20.4319	2.63784	22.2889	2.63784	47.0039	2.63784	18.7227	2.63784	84.6664	2.63784	64.2534	2.63784	38.1931
2.64408	17.5231	2.64408	20.3644	2.64408	22.2493	2.64408	47.0065	2.64408	18.6639	2.64408	84.3693	2.64408	63.8642	2.64408	38.0269
2.65032	17.451	2.65032	20.3548	2.65032	22.1817	2.65032	46.9036	2.65032	18.6151	2.65032	83.9612	2.65032	63.5141	2.65032	37.872
2.65656	17.4596	2.65656	20.3062	2.65656	22.1601	2.65656	46.7284	2.65656	18.5766	2.65656	83.5222	2.65656	63.2205	2.65656	37.7149
2.6628	17.3969	2.6628	20.2632	2.6628	22.1078	2.6628	46.5821	2.6628	18.4459	2.6628	83.3329	2.6628	62.9432	2.6628	37.5762
2.66904	17.3714	2.66904	20.2254	2.66904	22.068	2.66904	46.499	2.66904	18.4163	2.66904	83.0288	2.66904	62.6497	2.66904	37.4109
2.67528	17.2771	2.67528	20.2396	2.67528	22.0172	2.67528	46.3132	2.67528	18.4044	2.67528	82.733	2.67528	62.3895	2.67528	37.2425
2.68152	17.3273	2.68152	20.1946	2.68152	22.0288	2.68152	46.3362	2.68152	18.3338	2.68152	82.3959	2.68152	62.1174	2.68152	37.1994
2.68776	17.2799	2.68776	20.1315	2.68776	21.9312	2.68776	46.2211	2.68776	18.2965	2.68776	82.1579	2.68776	61.7675	2.68776	37.0298
2.694	17.2099	2.694	20.125	2.694	21.9683	2.694	46.114	2.694	18.1559	2.694	81.7962	2.694	61.4555	2.694	36.9302
2.70024	17.1758	2.70024	20.1557	2.70024	21.8717	2.70024	45.9856	2.70024	18.1731	2.70024	81.4621	2.70024	61.1796	2.70024	36.7766
2.70648	17.2251	2.70648	19.9899	2.70648	21.8713	2.70648	45.9604	2.70648	18.1078	2.70648	81.2474	2.70648	60.8254	2.70648	36.603
2.71272	17.2267	2.71272	19.9969	2.71272	21.8351	2.71272	45.8083	2.71272	18.0039	2.71272	80.9636	2.71272	60.5151	2.71272	36.516
2.71896	17.1416	2.71896	19.9664	2.71896	21.8164	2.71896	45.7327	2.71896	17.9714	2.71896	80.6926	2.71896	60.3391	2.71896	36.3438
2.7252	17.1256	2.7252	19.9827	2.7252	21.7714	2.7252	45.6052	2.7252	17.906	2.7252	80.3021	2.7252	59.9877	2.7252	36.2925
2.73144	17.1188	2.73144	19.9377	2.73144	21.7415	2.73144	45.5865	2.73144	17.8375	2.73144	80.065	2.73144	59.6684	2.73144	36.0856
2.73768	17.071	2.73768	19.8332	2.73768	21.6916	2.73768	45.4769	2.73768	17.7994	2.73768	79.8292	2.73768	59.5785	2.73768	35.9464
2.74392	17.107	2.74392	19.8829	2.74392	21.6889	2.74392	45.3888	2.74392	17.7815	2.74392	79.4801	2.74392	59.2454	2.74392	35.8658
2.75016	17.0511	2.75016	19.7577	2.75016	21.6985	2.75016	45.2408	2.75016	17.6886	2.75016	79.2815	2.75016	58.9231	2.75016	35.7197
2.7564	16.9702	2.7564	19.8218	2.7564	21.6967	2.7564	45.204	2.7564	17.6389	2.7564	79.0166	2.7564	58.6797	2.7564	35.577
2.76264	16.967	2.76264	19.7959	2.76264	21.6511	2.76264	45.1572	2.76264	17.5602	2.76264	78.6909	2.76264	58.2718	2.76264	35.5851
2.76888	16.9807	2.76888	19.7795	2.76888	21.6067	2.76888	45.0551	2.76888	17.5557	2.76888	78.3093	2.76888	58.1151	2.76888	35.3511
2.77512	16.9352	2.77512	19.7412	2.77512	21.5966	2.77512	44.9292	2.77512	17.4985	2.77512	78.2023	2.77512	57.8085	2.77512	35.1946
2.78136	16.9452	2.78136	19.7198	2.78136	21.5116	2.78136	44.8657	2.78136	17.4456	2.78136	77.8894	2.78136	57.5171	2.78136	35.0716
2.7876	16.8809	2.7876	19.7059	2.7876	21.5025	2.7876	44.8306	2.7876	17.3957	2.7876	77.6092	2.7876	57.3186	2.7876	35.0181
2.79384	16.906	2.79384	19.6699	2.79384	21.4784	2.79384	44.7048	2.79384	17.3515	2.79384	77.457	2.79384	57.1127	2.79384	34.8703
2.80008	16.8611	2.80008	19.657	2.80008	21.5308	2.80008	44.6753	2.80008	17.317	2.80008	77.0772	2.80008	56.7626	2.80008	34.8371
2.80632	16.8559	2.80632	19.585	2.80632	21.4439	2.80632	44.5688	2.80632	17.206	2.80632	76.9536	2.80632	56.5335	2.80632	34.7128
2.81256	16.8075	2.81256	19.5922	2.81256	21.3999	2.81256	44.5138	2.81256	17.2035	2.81256	76.7255	2.81256	56.2794	2.81256	34.5854
2.8188	16.8123	2.8188	19.5854	2.8188	21.36	2.8188	44.5102	2.8188	17.1709	2.8188	76.3909	2.8188	56.069	2.8188	34.4513
2.82504	16.8426	2.82504	19.5182	2.82504	21.3521	2.82504	44.4393	2.82504	17.0614	2.82504	76.1227	2.82504	55.7816	2.82504	34.298
2.83128	16.7929	2.83128	19.5112	2.83128	21.3147	2.83128	44.3031	2.83128	17.0444	2.83128	75.8432	2.83128	55.5216	2.83128	34.2809
2.83752	16.8135	2.83752	19.5217	2.83752	21.3122	2.83752	44.2493	2.83752	17.0053	2.83752	75.4905	2.83752	55.3104	2.83752	34.1153
2.84376	16.7202	2.84376	19.5189	2.84376	21.2674	2.84376	44.1176	2.84376	16.9992	2.84376	75.1603	2.84376	55.0627	2.84376	33.9603
2.85	16.7205	2.85	19.4395	2.85	21.1896	2.85	44.0362	2.85	16.9478	2.85	74.7185	2.85	54.6919	2.85	33.827
2.85624	16.7135	2.85624	19.3378	2.85624	21.2035	2.85624	43.9468	2.85624	16.8586	2.85624	74.4304	2.85624	54.4951	2.85624	33.7854
2.86248	16.713	2.86248	19.3762	2.86248	21.1451	2.86248	43.9188	2.86248	16.7859	2.86248	74.0749	2.86248	54.1615	2.86248	33.6268
2.86872	16.6609	2.86872	19.3328	2.86872	21.1339	2.86872	43.9204	2.86872	16.7333	2.86872	73.6818	2.86872	53.9044	2.86872	33.523
2.87496	16.6037	2.87496	19.3075	2.87496	21.0624	2.87496	43.7739	2.87496	16.6324	2.87496	73.3014	2.87496	53.5503	2.87496	33.3931
2.8812	16.661	2.8812	19.2506	2.8812	21.107	2.8812	43.7438	2.8812	16.6098	2.8812	73.0772	2.8812	53.3839	2.8812	33.4097
2.88744	16.6144	2.88744	19.2266	2.88744	21.0831	2.88744	43.5501	2.88744	16.6119	2.88744	72.7343	2.88744	53.063	2.88744	33.2324
2.89368	16.5752	2.89368	19.1593	2.89368	20.9618	2.89368	43.5155	2.89368	16.5392	2.89368	72.4552	2.89368	52.9183	2.89368	33.1763
2.89992	16.5564	2.89992	19.1721	2.89992	21.0226	2.89992	43.4388	2.89992	16.4436	2.89992	72.0904	2.89992	52.6199	2.89992	33.0678
2.90616	16.5623	2.90616	19.1766	2.90616	20.9662	2.90616	43.3338	2.90616	16.3927	2.90616	71.8873	2.90616	52.2814	2.90616	32.9751
2.9124	16.5438	2.9124	19.1235	2.9124	20.9573	2.9124	43.3247	2.9124	16.4197	2.9124	71.7566	2.9124	52.02	2.9124	32.8207
2.91864	16.5358	2.91864	19.1405	2.91864	21.0158	2.91864	43.3266	2.91864	16.3686	2.91864	71.6594	2.91864	51.9885	2.91864	32.712
2.92488	16.4978	2.92488	19.1144	2.92488	20.8983	2.92488	43.2281	2.92488	16.2817	2.92488	71.456	2.92488	51.7617	2.92488	32.5873
2.93112	16.451	2.93112	19.1189	2.93112	20.951	2.93112	43.2202	2.93112	16.2497	2.93112	71.1841	2.93112	51.4998	2.93112	32.5081
2.93736	16.526	2.93736	19.1141	2.93736	20.9783	2.93736	43.1589	2.93736	16.2128	2.93736	71.0657	2.93736	51.2708	2.93736	32.4498
2.9436	16.4081	2.9436	19.1285	2.9436	20.8753	2.9436	43.089	2.9436	16.1712	2.9436	71.0634	2.9436	51.0334	2.9436	32.4033
2.94984	16.4525	2.94984	19.1031	2.94984	20.9432	2.94984	43.0441	2.94984	16.124	2.94984	70.8573	2.94984	51.0806	2.94984	32.1979
2.95608	16.346	2.95608	19.1384	2.95608	20.9437	2.95608	43.0532	2.95608	16.1286	2.95608	70.8181	2.95608	50.8268	2.95608	32.1688
2.96232	16.4225	2.96232	19.1032	2.96232	20.9681	2.96232	42.9674	2.96232	16.115	2.96232	70.483	2.96232	50.5735	2.96232	31.9855
2.96856	16.4267	2.96856	19.0432	2.96856	20.8508	2.96856	42.8713	2.96856	16.036	2.96856	70.2858	2.96856	50.3445	2.96856	31.9877
2.9748	16.3539	2.9748	19.0924	2.9748	20.9116	2.9748	42.9108	2.9748	16.0247	2.9748	70.1453	2.9748	50.1531	2.9748	31.8988
2.98104	16.3357	2.98104	19.0615	2.98104	20.8723	2.98104	42.826	2.98104	16.0106	2.98104	69.9444	2.98104	49.9783	2.98104	31.7154
2.98728	16.302	2.98728	19.1123	2.98728	20.8574	2.98728	42.8053	2.98728	15.9425	2.98728	69.9386	2.98728	49.7927	2.98728	31.6954
2.99352	16.3557	2.99352	19.0743	2.99352	20.8478	2.99352	42.7017	2.99352	15.8917	2.99352	69.4183	2.99352	49.5549	2.99352	31.5791
2.99976	16.3393	2.99976	19.0643	2.99976	20.8299	2.99976	42.6135	2.99976	15.7918	2.99976	69.2953	2.99976	49.3445	2.99976	31.5183
3.006	16.357	3.006	19.0546	3.006	20.8605	3.006	42.5383	3.006	15.7886	3.006	69.1213	3.006	49.1901	3.006	31.368
3.01224	16.2753	3.01224	19.0653	3.01224	20.7959	3.01224	42.5966	3.01224	15.7748	3.01224	68.9232	3.01224	49.0053	3.01224	31.312
3.01848	16.2408	3.01848	19.0203	3.01848	20.814	3.01848	42.6002	3.01848	15.747	3.01848	68.796	3.01848	48.782	3.01848	31.2815
3.02472	16.2012	3.02472	19.058	3.02472	20.8246	3.02472	42.5675	3.02472	15.7063	3.02472	68.6012	3.02472	48.5003	3.02472	31.1897
3.03096	16.2696	3.03096	19.0414	3.03096	20.7814	3.03096	42.4996	3.03096	15.6437	3.03096	68.1965	3.03096	48.3843	3.03096	31.1513
3.0372	16.1837	3.0372	19.0279	3.0372	20.7317	3.0372	42.4163	3.0372	15.6339	3.0372	67.9989	3.0372	48.1394	3.0372	30.899
3.04344	16.1827	3.04344	18.956	3.04344	20.7646	3.04344	42.4021	3.04344	15.5213	3.04344	67.8063	3.04344	47.9402	3.04344	30.7858
3.04968	16.2227	3.04968	18.9666	3.04968	20.7233	3.04968	42.3536	3.04968	15.5274	3.04968	67.5321	3.04968	47.7576	3.04968	30.8139
3.05592	16.1421	3.05592	18.8878	3.05592	20.6844	3.05592	42.3423	3.05592	15.5305	3.05592	67.3596	3.05592	47.5873	3.05592	30.8139
3.06216	16.1686	3.06216	18.9081	3.06216	20.6563	3.06216	42.2841	3.06216	15.4425	3.06216	67.2133	3.06216	47.3483	3.06216	30.7035
3.0684	16.139	3.0684	18.9101	3.0684	20.7233	3.0684	42.2979	3.0684	15.4298	3.0684	66.976	3.0684	47.2732	3.0684	30.5791
3.07464	16.1727	3.07464	18.9251	3.07464	20.7411	3.07464	42.2987	3.07464	15.4357	3.07464	66.7355	3.07464	46.987	3.07464	30.4555
3.08088	16.0399	3.08088	18.8954	3.08088	20.6747	3.08088	42.177	3.08088	15.3431	3.08088	66.5938	3.08088	46.8951	3.08088	30.4483
3.08712	16.1147	3.08712	18.8271	3.08712	20.62	3.08712	42.228	3.08712	15.3087	3.08712	66.3395	3.08712	46.6775	3.08712	30.3036
3.09336	16.1466	3.09336	18.8634	3.09336	20.6264	3.09336	42.201	3.09336	15.2727	3.09336	66.2129	3.09336	46.4687	3.09336	30.3327
3.0996	16.1256	3.0996	18.8674	3.0996	20.6102	3.0996	42.193	3.0996	15.2115	3.0996	65.9148	3.0996	46.301	3.0996	30.2519
3.10584	16.0728	3.10584	18.8494	3.10584	20.6655	3.10584	42.2107	3.10584	15.1754	3.10584	65.8579	3.10584	46.1428	3.10584	30.183
3.11208	16.0467	3.11208	18.8606	3.11208	20.6126	3.11208	42.1019	3.11208	15.1555	3.11208	65.5161	3.11208	45.8556	3.11208	30.0504
3.11832	16.0891	3.11832	18.8261	3.11832	20.5591	3.11832	42.0861	3.11832	15.1803	3.11832	65.1834	3.11832	45.6831	3.11832	29.9605
3.12456	16.0854	3.12456	18.8998	3.12456	20.555	3.12456	41.9588	3.12456	15.1537	3.12456	65.2086	3.12456	45.5105	3.12456	29.9186
3.1308	16.1238	3.1308	18.924	3.1308	20.6495	3.1308	42.093	3.1308	15.0483	3.1308	65.2957	3.1308	45.4415	3.1308	29.8753
3.13704	16.1266	3.13704	18.9062	3.13704	20.6812	3.13704	42.0092	3.13704	15.0776	3.13704	64.9724	3.13704	45.2167	3.13704	29.8124
3.14328	16.1097	3.14328	18.8879	3.14328	20.7528	3.14328	42.0476	3.14328	15.0345	3.14328	64.9086	3.14328	45.1924	3.14328	29.8207
3.14952	16.0489	3.14952	18.9545	3.14952	20.7316	3.14952	41.9995	3.14952	15.059	3.14952	64.6899	3.14952	44.9943	3.14952	29.7132
3.15576	16.0771	3.15576	18.9697	3.15576	20.7033	3.15576	41.9342	3.15576	15.0428	3.15576	64.489	3.15576	44.852	3.15576	29.6356
3.162	16.1498	3.162	18.9952	3.162	20.7089	3.162	41.9884	3.162	14.9841	3.162	64.2827	3.162	44.6721	3.162	29.44
3.16824	16.0938	3.16824	18.9454	3.16824	20.6786	3.16824	42.0222	3.16824	14.9408	3.16824	64.0559	3.16824	44.5012	3.16824	29.477
3.17448	16.1339	3.17448	18.9824	3.17448	20.668	3.17448	41.9706	3.17448	14.9701	3.17448	63.8931	3.17448	44.277	3.17448	29.3562
3.18072	16.0744	3.18072	18.9892	3.18072	20.7047	3.18072	41.8867	3.18072	14.9409	3.18072	63.8053	3.18072	44.0942	3.18072	29.4705
3.18696	16.0614	3.18696	18.9761	3.18696	20.7283	3.18696	41.8982	3.18696	14.8604	3.18696	63.5881	3.18696	43.9902	3.18696	29.2322
3.1932	16.1229	3.1932	18.9541	3.1932	20.68	3.1932	41.8678	3.1932	14.8386	3.1932	63.5383	3.1932	43.8135	3.1932	29.0862
3.19944	16.1206	3.19944	18.9198	3.19944	20.7116	3.19944	41.8044	3.19944	14.7924	3.19944	63.3232	3.19944	43.6127	3.19944	29.1944
3.20568	16.111	3.20568	18.975	3.20568	20.7753	3.20568	41.8768	3.20568	14.721	3.20568	62.932	3.20568	43.4793	3.20568	29.05
3.21192	16.0488	3.21192	18.9595	3.21192	20.7468	3.21192	41.6711	3.21192	14.7673	3.21192	62.882	3.21192	43.2538	3.21192	28.9677
3.21816	16.1454	3.21816	18.998	3.21816	20.7038	3.21816	41.7229	3.21816	14.7019	3.21816	62.5819	3.21816	43.1349	3.21816	28.9621
3.2244	16.136	3.2244	18.9637	3.2244	20.6922	3.2244	41.5622	3.2244	14.6843	3.2244	62.5194	3.2244	42.9383	3.2244	28.8107
3.23064	16.066	3.23064	19.0102	3.23064	20.6538	3.23064	41.4051	3.23064	14.6391	3.23064	62.1921	3.23064	42.899	3.23064	28.7627
3.23688	16.1622	3.23688	18.9747	3.23688	20.7868	3.23688	41.4292	3.23688	14.6643	3.23688	62.0574	3.23688	42.5868	3.23688	28.7256
3.24312	16.1087	3.24312	19.0766	3.24312	20.736	3.24312	41.3235	3.24312	14.5872	3.24312	61.7207	3.24312	42.3663	3.24312	28.5658
3.24936	16.1445	3.24936	19.0356	3.24936	20.7546	3.24936	41.1868	3.24936	14.5939	3.24936	61.5668	3.24936	42.2158	3.24936	28.5556
3.2556	16.1369	3.2556	18.9712	3.2556	20.7571	3.2556	41.223	3.2556	14.6005	3.2556	61.1555	3.2556	42.0591	3.2556	28.4378
3.26184	16.188	3.26184	19.0415	3.26184	20.8046	3.26184	41.1145	3.26184	14.5475	3.26184	61.0545	3.26184	41.947	3.26184	28.3243
3.26808	16.1825	3.26808	19.0334	3.26808	20.7832	3.26808	40.929	3.26808	14.4994	3.26808	60.7516	3.26808	41.721	3.26808	28.2196
3.27432	16.1675	3.27432	18.9993	3.27432	20.8856	3.27432	40.766	3.27432	14.5187	3.27432	60.487	3.27432	41.4553	3.27432	28.2199
3.28056	16.1344	3.28056	19.0565	3.28056	20.8041	3.28056	40.6482	3.28056	14.4446	3.28056	60.2376	3.28056	41.3925	3.28056	28.0578
3.2868	16.2053	3.2868	19.0833	3.2868	20.834	3.2868	40.4793	3.2868	14.3847	3.2868	59.7789	3.2868	41.1352	3.2868	27.9952
3.29304	16.1702	3.29304	19.0108	3.29304	20.8362	3.29304	40.3206	3.29304	14.3916	3.29304	59.4649	3.29304	40.9477	3.29304	27.9739
3.29928	16.166	3.29928	19.0395	3.29928	20.756	3.29928	40.0077	3.29928	14.413	3.29928	59.0021	3.29928	40.748	3.29928	27.7737
3.30552	16.1405	3.30552	19.1063	3.30552	20.8621	3.30552	39.9065	3.30552	14.4052	3.30552	58.7643	3.30552	40.5082	3.30552	27.6882
3.31176	16.1502	3.31176	19.1091	3.31176	20.8927	3.31176	39.5312	3.31176	14.4093	3.31176	58.5999	3.31176	40.2908	3.31176	27.609
3.318	16.1265	3.318	19.1077	3.318	20.9062	3.318	39.4048	3.318	14.3202	3.318	58.0983	3.318	40.1226	3.318	27.512
3.32424	16.1358	3.32424	19.1083	3.32424	20.9155	3.32424	39.0786	3.32424	14.2847	3.32424	57.7193	3.32424	39.9998	3.32424	27.3529
3.33048	16.167	3.33048	19.1336	3.33048	20.8898	3.33048	38.7959	3.33048	14.3292	3.33048	57.3638	3.33048	39.7306	3.33048	27.2129
3.33672	16.1889	3.33672	19.1838	3.33672	20.8642	3.33672	38.3542	3.33672	14.2055	3.33672	56.8037	3.33672	39.3973	3.33672	27.0989
3.34296	16.1567	3.34296	19.2006	3.34296	20.8893	3.34296	38.0945	3.34296	14.2713	3.34296	56.3266	3.34296	39.3181	3.34296	26.8491
3.3492	16.1734	3.3492	19.1984	3.3492	20.9447	3.3492	37.8349	3.3492	14.184	3.3492	55.9302	3.3492	39.0869	3.3492	26.7255
3.35544	16.1729	3.35544	19.143	3.35544	20.954	3.35544	37.4728	3.35544	14.1934	3.35544	55.4166	3.35544	38.889	3.35544	26.652
3.36168	16.136	3.36168	19.1672	3.36168	20.9403	3.36168	37.1329	3.36168	14.1239	3.36168	55.0174	3.36168	38.6035	3.36168	26.5425
3.36792	16.1739	3.36792	19.2754	3.36792	20.985	3.36792	36.8504	3.36792	14.1414	3.36792	54.4174	3.36792	38.4039	3.36792	26.4193
3.37416	16.2599	3.37416	19.1933	3.37416	21.0419	3.37416	36.4592	3.37416	14.1546	3.37416	53.8102	3.37416	38.1625	3.37416	26.2975
3.3804	16.2336	3.3804	19.194	3.3804	21.0417	3.3804	36.0085	3.3804	14.0952	3.3804	53.4145	3.3804	37.905	3.3804	26.0323
3.38664	16.2993	3.38664	19.27	3.38664	20.9968	3.38664	35.5999	3.38664	14.119	3.38664	52.9322	3.38664	37.6865	3.38664	25.9809
3.39288	16.2296	3.39288	19.2953	3.39288	21.0574	3.39288	35.2285	3.39288	14.193	3.39288	52.3844	3.39288	37.4762	3.39288	25.7061
3.39912	16.2941	3.39912	19.3289	3.39912	21.0936	3.39912	34.9188	3.39912	14.1185	3.39912	51.8295	3.39912	37.2158	3.39912	25.5936
3.40536	16.2935	3.40536	19.341	3.40536	21.1366	3.40536	34.6127	3.40536	14.0841	3.40536	51.4127	3.40536	37.0348	3.40536	25.458
3.4116	16.2293	3.4116	19.2483	3.4116	21.1474	3.4116	34.1753	3.4116	14.05	3.4116	50.7404	3.4116	36.836	3.4116	25.2956
3.41784	16.2388	3.41784	19.3204	3.41784	21.1542	3.41784	33.8685	3.41784	14.0341	3.41784	50.2356	3.41784	36.5973	3.41784	25.1561
3.42408	16.295	3.42408	19.4029	3.42408	21.1551	3.42408	33.4521	3.42408	14.0114	3.42408	49.8028	3.42408	36.3641	3.42408	24.996
3.43032	16.3698	3.43032	19.3475	3.43032	21.2202	3.43032	33.0341	3.43032	14.0414	3.43032	49.2705	3.43032	36.2078	3.43032	24.8012
3.43656	16.3162	3.43656	19.4251	3.43656	21.1834	3.43656	32.8113	3.43656	14.0557	3.43656	48.7051	3.43656	35.9828	3.43656	24.787
3.4428	16.3494	3.4428	19.4228	3.4428	21.1911	3.4428	32.3775	3.4428	14.0419	3.4428	48.4289	3.4428	35.7014	3.4428	24.6379
3.44904	16.4298	3.44904	19.4745	3.44904	21.232	3.44904	32.0994	3.44904	14.0481	3.44904	47.7743	3.44904	35.5135	3.44904	24.5005
3.45528	16.4777	3.45528	19.4798	3.45528	21.287	3.45528	31.7626	3.45528	14.0049	3.45528	47.3282	3.45528	35.271	3.45528	24.3739
3.46152	16.4586	3.46152	19.5152	3.46152	21.308	3.46152	31.4732	3.46152	14.0449	3.46152	46.7364	3.46152	35.0378	3.46152	24.17
3.46776	16.4339	3.46776	19.5221	3.46776	21.3871	3.46776	31.085	3.46776	14.0077	3.46776	46.3864	3.46776	34.8262	3.46776	24.1132
3.474	16.4382	3.474	19.5085	3.474	21.4957	3.474	30.8171	3.474	14.0183	3.474	45.9571	3.474	34.7841	3.474	23.9484
3.48024	16.4979	3.48024	19.6051	3.48024	21.4643	3.48024	30.5149	3.48024	14.0503	3.48024	45.4916	3.48024	34.5471	3.48024	23.8377
3.48648	16.4502	3.48648	19.534	3.48648	21.4771	3.48648	30.2286	3.48648	13.9674	3.48648	45.1583	3.48648	34.3791	3.48648	23.7079
3.49272	16.5166	3.49272	19.6376	3.49272	21.5236	3.49272	30.0261	3.49272	13.9912	3.49272	44.6197	3.49272	34.1084	3.49272	23.6527
3.49896	16.5498	3.49896	19.7405	3.49896	21.5946	3.49896	29.6872	3.49896	14.0789	3.49896	44.3439	3.49896	33.9679	3.49896	23.5132
3.5052	16.5955	3.5052	19.7273	3.5052	21.6153	3.5052	29.4314	3.5052	14.113	3.5052	44.0302	3.5052	33.8915	3.5052	23.4116
3.51144	16.6566	3.51144	19.8455	3.51144	21.7244	3.51144	29.1234	3.51144	14.0525	3.51144	43.669	3.51144	33.7219	3.51144	23.3756
3.51768	16.6861	3.51768	19.8076	3.51768	21.6508	3.51768	28.974	3.51768	14.1565	3.51768	43.1359	3.51768	33.6035	3.51768	23.3058
3.52392	16.6602	3.52392	19.8754	3.52392	21.7769	3.52392	28.7292	3.52392	14.1595	3.52392	42.9282	3.52392	33.3351	3.52392	23.2409
3.53016	16.6878	3.53016	19.8951	3.53016	21.7275	3.53016	28.4154	3.53016	14.1802	3.53016	42.4571	3.53016	33.3012	3.53016	23.1411
3.5364	16.7456	3.5364	19.8695	3.5364	21.8601	3.5364	28.274	3.5364	14.1464	3.5364	42.1294	3.5364	32.9998	3.5364	22.9924
3.54264	16.8231	3.54264	19.919	3.54264	21.9462	3.54264	28.0064	3.54264	14.1161	3.54264	41.7655	3.54264	32.8694	3.54264	23.0492
3.54888	16.9289	3.54888	20.0423	3.54888	22.0508	3.54888	27.8334	3.54888	14.2567	3.54888	41.4646	3.54888	32.7626	3.54888	22.943
3.55512	16.8057	3.55512	20.144	3.55512	22.0508	3.55512	27.6418	3.55512	14.2198	3.55512	41.0349	3.55512	32.6057	3.55512	22.914
3.56136	16.8654	3.56136	20.1331	3.56136	22.1072	3.56136	27.3868	3.56136	14.2482	3.56136	40.8229	3.56136	32.5153	3.56136	22.7949
3.5676	16.9888	3.5676	20.2456	3.5676	22.0991	3.5676	27.3338	3.5676	14.2782	3.5676	40.3539	3.5676	32.2946	3.5676	22.7155
3.57384	16.9837	3.57384	20.171	3.57384	22.193	3.57384	27.0198	3.57384	14.3248	3.57384	40.1263	3.57384	32.1929	3.57384	22.6579
3.58008	17.0467	3.58008	20.1945	3.58008	22.2688	3.58008	26.8656	3.58008	14.376	3.58008	39.9715	3.58008	32.1213	3.58008	22.5753
3.58632	17.0486	3.58632	20.3427	3.58632	22.4005	3.58632	26.719	3.58632	14.4083	3.58632	39.6212	3.58632	31.9777	3.58632	22.5544
3.59256	17.0572	3.59256	20.4148	3.59256	22.3458	3.59256	26.5409	3.59256	14.41	3.59256	39.4308	3.59256	31.8168	3.59256	22.6594
3.5988	17.0599	3.5988	20.4543	3.5988	22.4857	3.5988	26.3872	3.5988	14.5132	3.5988	39.0671	3.5988	31.7122	3.5988	22.5952
3.60504	17.0945	3.60504	20.493	3.60504	22.5233	3.60504	26.4134	3.60504	14.502	3.60504	38.9385	3.60504	31.6264	3.60504	22.513
3.61128	17.1161	3.61128	20.5627	3.61128	22.6065	3.61128	26.1412	3.61128	14.4736	3.61128	38.5731	3.61128	31.464	3.61128	22.6051
3.61752	17.2573	3.61752	20.5905	3.61752	22.6159	3.61752	25.9869	3.61752	14.6539	3.61752	38.4183	3.61752	31.4782	3.61752	22.5948
3.62376	17.3692	3.62376	20.7847	3.62376	22.7251	3.62376	25.8977	3.62376	14.6543	3.62376	38.045	3.62376	31.4195	3.62376	22.5057
3.63	17.318	3.63	20.752	3.63	22.846	3.63	25.7506	3.63	14.7436	3.63	37.8462	3.63	31.3189	3.63	22.4813
3.63624	17.3994	3.63624	20.7907	3.63624	22.8951	3.63624	25.7266	3.63624	14.7684	3.63624	37.6087	3.63624	31.2059	3.63624	22.5867
3.64248	17.5358	3.64248	20.8962	3.64248	22.9608	3.64248	25.5689	3.64248	14.7459	3.64248	37.2639	3.64248	31.1636	3.64248	22.5526
3.64872	17.5262	3.64872	21.0032	3.64872	23.048	3.64872	25.5111	3.64872	14.8908	3.64872	37.0963	3.64872	31.0813	3.64872	22.5507
3.65496	17.5093	3.65496	21.0659	3.65496	23.0691	3.65496	25.3976	3.65496	14.9498	3.65496	36.9311	3.65496	30.8835	3.65496	22.6195
3.6612	17.5682	3.6612	21.1472	3.6612	23.2728	3.6612	25.2478	3.6612	15.0668	3.6612	36.8936	3.6612	30.8239	3.6612	22.5997
3.66744	17.7204	3.66744	21.1923	3.66744	23.4523	3.66744	25.1606	3.66744	15.1139	3.66744	36.5309	3.66744	30.8568	3.66744	22.5533
3.67368	17.752	3.67368	21.2832	3.67368	23.5055	3.67368	25.1103	3.67368	15.1539	3.67368	36.3545	3.67368	30.8295	3.67368	22.5114
3.67992	17.8622	3.67992	21.3552	3.67992	23.5677	3.67992	24.9272	3.67992	15.3561	3.67992	36.1005	3.67992	30.8014	3.67992	22.6131
3.68616	17.84	3.68616	21.4774	3.68616	23.6989	3.68616	24.9603	3.68616	15.3841	3.68616	35.9479	3.68616	30.6403	3.68616	22.578
3.6924	17.9899	3.6924	21.4934	3.6924	23.7962	3.6924	24.9377	3.6924	15.3607	3.6924	35.8028	3.6924	30.6425	3.6924	22.5373
3.69864	18.0162	3.69864	21.638	3.69864	23.8452	3.69864	24.8147	3.69864	15.4697	3.69864	35.6842	3.69864	30.6556	3.69864	22.7534
3.70488	18.1104	3.70488	21.7156	3.70488	23.9693	3.70488	24.8451	3.70488	15.6044	3.70488	35.5092	3.70488	30.5371	3.70488	22.7607
3.71112	18.1318	3.71112	21.7962	3.71112	24.1146	3.71112	24.7656	3.71112	15.6791	3.71112	35.398	3.71112	30.3801	3.71112	22.7462
3.71736	18.1927	3.71736	21.8547	3.71736	24.1433	3.71736	24.7419	3.71736	15.7677	3.71736	35.352	3.71736	30.5183	3.71736	22.7522
3.7236	18.2958	3.7236	21.9358	3.7236	24.3178	3.7236	24.6325	3.7236	15.8599	3.7236	35.1136	3.7236	30.457	3.7236	22.8993
3.72984	18.3356	3.72984	22.0269	3.72984	24.4947	3.72984	24.5564	3.72984	15.9769	3.72984	34.8688	3.72984	30.4394	3.72984	22.9844
3.73608	18.4586	3.73608	22.2039	3.73608	24.5433	3.73608	24.5807	3.73608	16.0203	3.73608	34.8336	3.73608	30.3896	3.73608	23.0135
3.74232	18.5427	3.74232	22.2594	3.74232	24.6293	3.74232	24.683	3.74232	16.1492	3.74232	34.5653	3.74232	30.4305	3.74232	22.9942
3.74856	18.5706	3.74856	22.3676	3.74856	24.7816	3.74856	24.5193	3.74856	16.216	3.74856	34.4964	3.74856	30.293	3.74856	23.1044
3.7548	18.6926	3.7548	22.3609	3.7548	24.8529	3.7548	24.56	3.7548	16.3455	3.7548	34.3319	3.7548	30.3581	3.7548	23.1842
3.76104	18.7565	3.76104	22.4917	3.76104	24.9375	3.76104	24.5387	3.76104	16.4239	3.76104	34.1709	3.76104	30.3533	3.76104	23.2072
3.76728	18.8926	3.76728	22.6343	3.76728	25.1304	3.76728	24.4588	3.76728	16.5892	3.76728	34.0289	3.76728	30.2006	3.76728	23.2917
3.77352	18.9854	3.77352	22.8082	3.77352	25.1336	3.77352	24.4961	3.77352	16.6066	3.77352	33.9498	3.77352	30.2411	3.77352	23.2774
3.77976	18.9831	3.77976	22.9417	3.77976	25.3354	3.77976	24.4168	3.77976	16.7035	3.77976	33.8184	3.77976	30.202	3.77976	23.3886
3.786	19.0876	3.786	23.0165	3.786	25.4599	3.786	24.3482	3.786	16.8136	3.786	33.7501	3.786	30.187	3.786	23.3394
3.79224	19.2177	3.79224	23.0839	3.79224	25.6742	3.79224	24.4224	3.79224	16.8261	3.79224	33.6468	3.79224	30.1316	3.79224	23.5379
3.79848	19.2902	3.79848	23.207	3.79848	25.6662	3.79848	24.4076	3.79848	16.9526	3.79848	33.5684	3.79848	30.0404	3.79848	23.5399
3.80472	19.2458	3.80472	23.2549	3.80472	25.8491	3.80472	24.2715	3.80472	17.055	3.80472	33.4248	3.80472	29.9971	3.80472	23.5809
3.81096	19.4871	3.81096	23.4105	3.81096	25.9682	3.81096	24.3984	3.81096	17.1512	3.81096	33.4068	3.81096	30.0687	3.81096	23.6931
3.8172	19.6182	3.8172	23.4941	3.8172	26.1449	3.8172	24.2912	3.8172	17.1849	3.8172	33.2285	3.8172	30.0351	3.8172	23.6319
3.82344	19.6052	3.82344	23.6561	3.82344	26.137	3.82344	24.2973	3.82344	17.285	3.82344	33.1277	3.82344	29.9972	3.82344	23.7778
3.82968	19.6725	3.82968	23.7178	3.82968	26.2348	3.82968	24.2362	3.82968	17.4085	3.82968	33.0621	3.82968	29.8554	3.82968	23.7446
3.83592	19.815	3.83592	23.8219	3.83592	26.5176	3.83592	24.348	3.83592	17.4132	3.83592	32.9821	3.83592	29.9381	3.83592	23.7978
3.84216	19.9016	3.84216	23.9683	3.84216	26.604	3.84216	24.3479	3.84216	17.5133	3.84216	32.8786	3.84216	29.9689	3.84216	23.8326
3.8484	20.0264	3.8484	24.0035	3.8484	26.6639	3.8484	24.2037	3.8484	17.4541	3.8484	32.5718	3.8484	29.9886	3.8484	23.7727
3.85464	20.1523	3.85464	24.1602	3.85464	26.6996	3.85464	24.2584	3.85464	17.5258	3.85464	32.5962	3.85464	29.8758	3.85464	23.9331
3.86088	20.2196	3.86088	24.2455	3.86088	26.8739	3.86088	24.2062	3.86088	17.623	3.86088	32.5625	3.86088	29.8048	3.86088	23.831
3.86712	20.2399	3.86712	24.3682	3.86712	26.9825	3.86712	24.1354	3.86712	17.6465	3.86712	32.5429	3.86712	29.7706	3.86712	23.8797
3.87336	20.3996	3.87336	24.4152	3.87336	27.1311	3.87336	24.0468	3.87336	17.6661	3.87336	32.3253	3.87336	29.7617	3.87336	23.8909
3.8796	20.4494	3.8796	24.4306	3.8796	27.2399	3.8796	23.9444	3.8796	17.7437	3.8796	32.2516	3.8796	29.7492	3.8796	23.86
3.88584	20.5203	3.88584	24.585	3.88584	27.3115	3.88584	23.8856	3.88584	17.724	3.88584	32.1102	3.88584	29.5857	3.88584	23.736
3.89208	20.6101	3.89208	24.6434	3.89208	27.4122	3.89208	23.855	3.89208	17.7385	3.89208	31.9129	3.89208	29.4948	3.89208	23.8805
3.89832	20.6549	3.89832	24.8059	3.89832	27.4537	3.89832	23.8977	3.89832	17.6711	3.89832	31.7881	3.89832	29.396	3.89832	23.8006
3.90456	20.7724	3.90456	24.8417	3.90456	27.6044	3.90456	23.7331	3.90456	17.77	3.90456	31.6688	3.90456	29.4768	3.90456	23.7017
3.9108	20.7369	3.9108	24.9316	3.9108	27.6459	3.9108	23.7074	3.9108	17.6803	3.9108	31.541	3.9108	29.2149	3.9108	23.6684
3.91704	20.9012	3.91704	25.0201	3.91704	27.7829	3.91704	23.5919	3.91704	17.6922	3.91704	31.2519	3.91704	29.2387	3.91704	23.6723
3.92328	20.9261	3.92328	24.9607	3.92328	27.8731	3.92328	23.5319	3.92328	17.5914	3.92328	31.1833	3.92328	29.1709	3.92328	23.5525
3.92952	21.1069	3.92952	25.0558	3.92952	27.8933	3.92952	23.5181	3.92952	17.5928	3.92952	31.137	3.92952	28.9773	3.92952	23.44
3.93576	21.1771	3.93576	25.2232	3.93576	27.954	3.93576	23.3657	3.93576	17.5838	3.93576	31.0451	3.93576	28.8529	3.93576	23.3892
3.942	21.2649	3.942	25.3352	3.942	27.9607	3.942	23.3857	3.942	17.5583	3.942	30.8552	3.942	28.6709	3.942	23.3836
3.94824	21.3904	3.94824	25.2826	3.94824	28.0051	3.94824	23.2949	3.94824	17.3994	3.94824	30.6792	3.94824	28.5932	3.94824	23.2649
3.95448	21.4154	3.95448	25.3075	3.95448	28.1746	3.95448	23.223	3.95448	17.4312	3.95448	30.5641	3.95448	28.5178	3.95448	23.1661
3.96072	21.5419	3.96072	25.4413	3.96072	28.1448	3.96072	22.9706	3.96072	17.4021	3.96072	30.4469	3.96072	28.5117	3.96072	23.0967
3.96696	21.5766	3.96696	25.4805	3.96696	28.3952	3.96696	22.9757	3.96696	17.3629	3.96696	30.2796	3.96696	28.3211	3.96696	23.062
3.9732	21.5943	3.9732	25.5375	3.9732	28.2912	3.9732	22.8767	3.9732	17.2012	3.9732	30.1207	3.9732	28.3057	3.9732	22.8202
3.97944	21.7234	3.97944	25.7277	3.97944	28.4087	3.97944	22.7015	3.97944	17.0742	3.97944	29.8763	3.97944	28.1947	3.97944	22.7243
3.98568	21.7011	3.98568	25.7319	3.98568	28.5582	3.98568	22.6025	3.98568	17.1185	3.98568	29.7977	3.98568	27.8639	3.98568	22.673
3.99192	21.8277	3.99192	25.7408	3.99192	28.4747	3.99192	22.5288	3.99192	17.0308	3.99192	29.6295	3.99192	27.8441	3.99192	22.5211
3.99816	21.9159	3.99816	25.8111	3.99816	28.6722	3.99816	22.3832	3.99816	16.87	3.99816	29.5537	3.99816	27.7102	3.99816	22.3759
4.0044	21.9909	4.0044	25.8328	4.0044	28.7046	4.0044	22.2139	4.0044	16.8393	4.0044	29.4912	4.0044	27.5794	4.0044	22.3575
4.01064	21.9992	4.01064	25.8617	4.01064	28.66	4.01064	22.2177	4.01064	16.7361	4.01064	29.3026	4.01064	27.4587	4.01064	22.1448
4.01688	22.0752	4.01688	25.9365	4.01688	28.8283	4.01688	22.0709	4.01688	16.681	4.01688	29.1432	4.01688	27.4554	4.01688	22.0949
4.02312	22.0827	4.02312	25.9219	4.02312	28.8362	4.02312	21.9463	4.02312	16.5725	4.02312	29.1209	4.02312	27.2042	4.02312	22.0027
4.02936	22.2379	4.02936	25.953	4.02936	28.9102	4.02936	21.7757	4.02936	16.4597	4.02936	28.9698	4.02936	27.0497	4.02936	21.857
4.0356	22.3373	4.0356	26.0932	4.0356	28.9184	4.0356	21.7597	4.0356	16.3934	4.0356	28.7359	4.0356	26.9954	4.0356	21.7867
4.04184	22.3369	4.04184	26.1032	4.04184	28.9215	4.04184	21.6844	4.04184	16.3162	4.04184	28.5638	4.04184	26.8593	4.04184	21.4915
4.04808	22.2663	4.04808	26.1228	4.04808	28.9432	4.04808	21.5249	4.04808	16.2388	4.04808	28.3779	4.04808	26.7078	4.04808	21.3751
4.05432	22.4305	4.05432	26.2098	4.05432	29.0886	4.05432	21.3021	4.05432	16.1291	4.05432	28.3242	4.05432	26.4706	4.05432	21.2586
4.06056	22.4359	4.06056	26.2717	4.06056	29.19	4.06056	21.2237	4.06056	15.989	4.06056	28.1058	4.06056	26.2552	4.06056	21.2602
4.0668	22.4945	4.0668	26.2376	4.0668	29.2384	4.0668	21.066	4.0668	15.925	4.0668	27.9655	4.0668	26.1863	4.0668	21.0979
4.07304	22.5827	4.07304	26.2004	4.07304	29.1637	4.07304	20.9048	4.07304	15.828	4.07304	27.8726	4.07304	26.301	4.07304	20.9436
4.07928	22.5713	4.07928	26.2354	4.07928	29.2264	4.07928	20.8479	4.07928	15.8028	4.07928	27.7403	4.07928	25.9502	4.07928	20.7884
4.08552	22.6	4.08552	26.277	4.08552	29.1352	4.08552	20.5681	4.08552	15.6811	4.08552	27.5838	4.08552	25.9077	4.08552	20.6522
4.09176	22.5928	4.09176	26.3561	4.09176	29.2742	4.09176	20.6192	4.09176	15.6269	4.09176	27.448	4.09176	25.7572	4.09176	20.4049
4.098	22.6817	4.098	26.3244	4.098	29.3201	4.098	20.439	4.098	15.6116	4.098	27.2344	4.098	25.6343	4.098	20.288
4.10424	22.7073	4.10424	26.3943	4.10424	29.2879	4.10424	20.3224	4.10424	15.3953	4.10424	26.999	4.10424	25.436	4.10424	20.2358
4.11048	22.7569	4.11048	26.4289	4.11048	29.363	4.11048	20.2471	4.11048	15.3343	4.11048	26.8795	4.11048	25.3815	4.11048	20.0606
4.11672	22.7881	4.11672	26.4593	4.11672	29.3211	4.11672	20.1038	4.11672	15.1339	4.11672	26.8171	4.11672	25.0765	4.11672	19.9564
4.12296	22.7624	4.12296	26.3351	4.12296	29.4666	4.12296	20.0411	4.12296	14.9945	4.12296	26.5604	4.12296	24.941	4.12296	19.7988
4.1292	22.6796	4.1292	26.4697	4.1292	29.2468	4.1292	19.8176	4.1292	14.9812	4.1292	26.5611	4.1292	24.8883	4.1292	19.7362
4.13544	22.9004	4.13544	26.3875	4.13544	29.3304	4.13544	19.5807	4.13544	14.8843	4.13544	26.2664	4.13544	24.5752	4.13544	19.5064
4.14168	22.7771	4.14168	26.4996	4.14168	29.3326	4.14168	19.4686	4.14168	14.7835	4.14168	26.1878	4.14168	24.4781	4.14168	19.3719
4.14792	22.8038	4.14792	26.4763	4.14792	29.332	4.14792	19.4141	4.14792	14.6868	4.14792	26.0653	4.14792	24.4511	4.14792	19.2283
4.15416	22.7319	4.15416	26.3266	4.15416	29.3617	4.15416	19.2493	4.15416	14.4666	4.15416	25.7118	4.15416	24.299	4.15416	19.2043
4.1604	22.753	4.1604	26.3503	4.1604	29.3066	4.1604	19.0524	4.1604	14.4391	4.1604	25.6629	4.1604	24.0368	4.1604	18.9926
4.16664	22.8296	4.16664	26.4239	4.16664	29.5316	4.16664	18.9333	4.16664	14.3475	4.16664	25.5158	4.16664	24.018	4.16664	18.8935
4.17288	22.9129	4.17288	26.4224	4.17288	29.2557	4.17288	18.9641	4.17288	14.3476	4.17288	25.298	4.17288	23.7853	4.17288	18.6522
4.17912	22.787	4.17912	26.4344	4.17912	29.2916	4.17912	18.8562	4.17912	14.2653	4.17912	25.1516	4.17912	23.7009	4.17912	18.6052
4.18536	22.7252	4.18536	26.4211	4.18536	29.3253	4.18536	18.7214	4.18536	14.0711	4.18536	25.0246	4.18536	23.5666	4.18536	18.4571
4.1916	22.737	4.1916	26.3924	4.1916	29.1361	4.1916	18.3705	4.1916	14.001	4.1916	25.0142	4.1916	23.408	4.1916	18.4069
4.19784	22.7579	4.19784	26.3196	4.19784	29.1123	4.19784	18.3867	4.19784	14.0211	4.19784	24.669	4.19784	23.2051	4.19784	18.3787
4.20408	22.8219	4.20408	26.2661	4.20408	29.1907	4.20408	18.1404	4.20408	13.9095	4.20408	24.6125	4.20408	23.041	4.20408	18.1339
4.21032	22.713	4.21032	26.3622	4.21032	29.1456	4.21032	18.0882	4.21032	13.8111	4.21032	24.3895	4.21032	22.9925	4.21032	18.1287
4.21656	22.6895	4.21656	26.3123	4.21656	29.2664	4.21656	18.0044	4.21656	13.6672	4.21656	24.281	4.21656	22.7049	4.21656	17.8683
4.2228	22.7323	4.2228	26.1811	4.2228	29.1899	4.2228	17.9215	4.2228	13.5517	4.2228	24.1145	4.2228	22.68	4.2228	17.648
4.22904	22.4708	4.22904	26.2072	4.22904	29.1772	4.22904	17.717	4.22904	13.447	4.22904	23.9735	4.22904	22.5186	4.22904	17.522
4.23528	22.6587	4.23528	26.0545	4.23528	29.1763	4.23528	17.6347	4.23528	13.3994	4.23528	23.779	4.23528	22.3389	4.23528	17.5181
4.24152	22.6519	4.24152	26.2264	4.24152	29.0921	4.24152	17.5092	4.24152	13.3937	4.24152	23.5306	4.24152	22.1797	4.24152	17.3827
4.24776	22.5709	4.24776	26.1282	4.24776	29.0612	4.24776	17.4829	4.24776	13.2563	4.24776	23.5615	4.24776	22.1248	4.24776	17.3706
4.254	22.582	4.254	26.1066	4.254	28.9997	4.254	17.3186	4.254	13.0981	4.254	23.4142	4.254	21.97	4.254	17.1713
4.26024	22.5661	4.26024	26.0893	4.26024	28.8924	4.26024	17.1964	4.26024	13.0445	4.26024	23.3333	4.26024	21.9155	4.26024	16.99
4.26648	22.607	4.26648	25.9763	4.26648	28.8487	4.26648	17.0543	4.26648	12.9917	4.26648	22.9605	4.26648	21.6605	4.26648	16.9297
4.27272	22.4972	4.27272	26.0758	4.27272	28.8564	4.27272	16.9769	4.27272	12.9215	4.27272	22.8224	4.27272	21.6257	4.27272	16.8653
4.27896	22.4576	4.27896	25.8596	4.27896	29.0424	4.27896	16.9262	4.27896	12.8119	4.27896	22.7815	4.27896	21.4703	4.27896	16.697
4.2852	22.3723	4.2852	25.9761	4.2852	28.7209	4.2852	16.6576	4.2852	12.6484	4.2852	22.65	4.2852	21.3274	4.2852	16.6324
4.29144	22.4285	4.29144	25.9253	4.29144	28.7539	4.29144	16.5166	4.29144	12.8226	4.29144	22.3494	4.29144	21.1968	4.29144	16.5876
4.29768	22.4173	4.29768	25.8204	4.29768	28.8153	4.29768	16.4619	4.29768	12.635	4.29768	22.3374	4.29768	21.1828	4.29768	16.471
4.30392	22.2938	4.30392	25.8314	4.30392	28.7504	4.30392	16.4152	4.30392	12.5502	4.30392	22.2458	4.30392	21.0127	4.30392	16.3488
4.31016	22.2842	4.31016	25.8765	4.31016	28.6758	4.31016	16.3427	4.31016	12.4621	4.31016	22.2013	4.31016	20.9117	4.31016	16.1169
4.3164	22.2811	4.3164	25.8145	4.3164	28.6958	4.3164	16.2484	4.3164	12.4533	4.3164	22.1042	4.3164	20.8279	4.3164	16.182
4.32264	22.3115	4.32264	25.6428	4.32264	28.5958	4.32264	16.1269	4.32264	12.4067	4.32264	21.8044	4.32264	20.7015	4.32264	16.0357
4.32888	22.2975	4.32888	25.5497	4.32888	28.6352	4.32888	16.0569	4.32888	12.4675	4.32888	21.7348	4.32888	20.4136	4.32888	16.0692
4.33512	22.321	4.33512	25.6705	4.33512	28.6165	4.33512	15.9102	4.33512	12.3005	4.33512	21.6372	4.33512	20.5417	4.33512	15.9136
4.34136	22.2103	4.34136	25.6053	4.34136	28.4961	4.34136	15.8786	4.34136	12.1969	4.34136	21.4501	4.34136	20.4179	4.34136	15.9051
4.3476	22.1936	4.3476	25.8377	4.3476	28.4036	4.3476	15.7335	4.3476	12.1469	4.3476	21.4183	4.3476	20.2218	4.3476	15.6499
4.35384	22.1568	4.35384	25.6862	4.35384	28.4761	4.35384	15.6572	4.35384	12.1228	4.35384	21.2859	4.35384	20.1977	4.35384	15.7944
4.36008	22.3352	4.36008	25.6999	4.36008	28.5346	4.36008	15.5872	4.36008	11.9845	4.36008	21.1374	4.36008	20.0154	4.36008	15.4358
4.36632	22.2005	4.36632	25.5173	4.36632	28.5808	4.36632	15.6553	4.36632	11.8564	4.36632	21.1555	4.36632	19.8145	4.36632	15.5966
4.37256	22.1527	4.37256	25.5358	4.37256	28.3836	4.37256	15.5252	4.37256	11.7901	4.37256	20.8997	4.37256	19.7767	4.37256	15.4796
4.3788	22.0338	4.3788	25.5487	4.3788	28.3792	4.3788	15.3997	4.3788	11.8546	4.3788	20.8501	4.3788	19.7125	4.3788	15.3543
4.38504	22.101	4.38504	25.5491	4.38504	28.416	4.38504	15.4298	4.38504	11.9116	4.38504	20.9769	4.38504	19.6044	4.38504	15.4345
4.39128	22.1812	4.39128	25.6213	4.39128	28.3772	4.39128	15.298	4.39128	11.7351	4.39128	20.5787	4.39128	19.5276	4.39128	15.3079
4.39752	22.1355	4.39752	25.3601	4.39752	28.3738	4.39752	15.2043	4.39752	11.7388	4.39752	20.4447	4.39752	19.3906	4.39752	15.2366
4.40376	22.0476	4.40376	25.2912	4.40376	28.3809	4.40376	15.1365	4.40376	11.5985	4.40376	20.2755	4.40376	19.2565	4.40376	15.0099
4.41	22.0439	4.41	25.5624	4.41	28.2682	4.41	15.0539	4.41	11.7208	4.41	20.3462	4.41	19.4321	4.41	15.0031
4.41624	22.0396	4.41624	25.3171	4.41624	28.0192	4.41624	15.1096	4.41624	11.6136	4.41624	20.2364	4.41624	19.2171	4.41624	14.8679
4.42248	21.8868	4.42248	25.4831	4.42248	28.3431	4.42248	15.0365	4.42248	11.5271	4.42248	20.227	4.42248	19.1535	4.42248	15.1232
4.42872	22.0362	4.42872	25.4016	4.42872	28.2313	4.42872	14.9361	4.42872	11.4767	4.42872	20.0843	4.42872	19.1532	4.42872	14.8035
4.43496	22.2063	4.43496	25.3946	4.43496	28.2934	4.43496	14.729	4.43496	11.486	4.43496	19.8911	4.43496	19.0189	4.43496	14.8546
4.4412	22.0804	4.4412	25.1999	4.4412	28.0945	4.4412	14.7572	4.4412	11.3184	4.4412	19.9738	4.4412	18.9031	4.4412	14.8395
4.44744	21.8667	4.44744	25.3953	4.44744	28.2499	4.44744	14.7574	4.44744	11.3797	4.44744	19.7184	4.44744	18.8472	4.44744	14.7503
4.45368	21.9887	4.45368	25.3045	4.45368	28.2907	4.45368	14.6455	4.45368	11.3974	4.45368	19.6521	4.45368	18.6944	4.45368	14.708
4.45992	22.0755	4.45992	25.3144	4.45992	28.198	4.45992	14.6078	4.45992	11.506	4.45992	19.5354	4.45992	18.7435	4.45992	14.6922
4.46616	21.9735	4.46616	25.1307	4.46616	27.9829	4.46616	14.5052	4.46616	11.3702	4.46616	19.391	4.46616	18.4691	4.46616	14.7056
4.4724	21.8459	4.4724	25.2249	4.4724	28.0213	4.4724	14.4726	4.4724	11.283	4.4724	19.3552	4.4724	18.4331	4.4724	14.6327
4.47864	21.9862	4.47864	25.2272	4.47864	28.1287	4.47864	14.3762	4.47864	11.3588	4.47864	19.3053	4.47864	18.3915	4.47864	14.5688
4.48488	21.8018	4.48488	25.2478	4.48488	28.0924	4.48488	14.4432	4.48488	11.2753	4.48488	19.2788	4.48488	18.4869	4.48488	14.3859
4.49112	21.8814	4.49112	25.1738	4.49112	28.0405	4.49112	14.2615	4.49112	11.2829	4.49112	19.1822	4.49112	18.2671	4.49112	14.5543
4.49736	21.9193	4.49736	25.2155	4.49736	27.9737	4.49736	14.1852	4.49736	11.267	4.49736	19.1655	4.49736	18.178	4.49736	14.4102
4.5036	21.9202	4.5036	25.1978	4.5036	27.9512	4.5036	14.2113	4.5036	11.1579	4.5036	19.0943	4.5036	18.0824	4.5036	14.2782
4.50984	21.8425	4.50984	25.2315	4.50984	27.8597	4.50984	13.978	4.50984	11.0929	4.50984	19.0391	4.50984	18.2041	4.50984	14.4156
4.51608	21.8879	4.51608	25.0312	4.51608	27.9169	4.51608	14.0372	4.51608	11.094	4.51608	18.8444	4.51608	17.9289	4.51608	14.2596
4.52232	21.7613	4.52232	25.4499	4.52232	28.1828	4.52232	13.956	4.52232	11.1424	4.52232	18.7435	4.52232	18.0111	4.52232	14.2944
4.52856	21.8639	4.52856	25.2149	4.52856	27.8731	4.52856	14.074	4.52856	11.0907	4.52856	18.7354	4.52856	17.9312	4.52856	14.102
4.5348	21.9035	4.5348	25.2076	4.5348	27.6826	4.5348	14.0655	4.5348	10.953	4.5348	18.6286	4.5348	17.9888	4.5348	14.0128
4.54104	21.7664	4.54104	25.0349	4.54104	27.7393	4.54104	13.9108	4.54104	11.1049	4.54104	18.6717	4.54104	17.8101	4.54104	14.0308
4.54728	21.8508	4.54728	25.0584	4.54728	27.7217	4.54728	13.9346	4.54728	11.0742	4.54728	18.5491	4.54728	17.9713	4.54728	14.0867
4.55352	21.8086	4.55352	25.0143	4.55352	27.9074	4.55352	14.0757	4.55352	11.0393	4.55352	18.549	4.55352	17.5766	4.55352	13.9558
4.55976	21.9527	4.55976	24.9737	4.55976	27.7855	4.55976	13.9442	4.55976	10.8546	4.55976	18.4091	4.55976	17.6279	4.55976	13.8394
4.566	21.7442	4.566	25.2562	4.566	27.9121	4.566	13.6631	4.566	10.964	4.566	18.3876	4.566	17.6619	4.566	13.8945
4.57224	21.7625	4.57224	25.0949	4.57224	27.9408	4.57224	13.7828	4.57224	10.9385	4.57224	18.317	4.57224	17.585	4.57224	13.8462
4.57848	21.927	4.57848	25.223	4.57848	27.688	4.57848	13.6818	4.57848	10.8051	4.57848	18.2369	4.57848	17.4571	4.57848	13.831
4.58472	21.9129	4.58472	25.0794	4.58472	27.7583	4.58472	13.6817	4.58472	10.7087	4.58472	18.1732	4.58472	17.6048	4.58472	13.8222
4.59096	21.7138	4.59096	25.0629	4.59096	27.563	4.59096	13.5846	4.59096	10.6408	4.59096	17.9048	4.59096	17.374	4.59096	13.7631
4.5972	21.8572	4.5972	25.3541	4.5972	27.8919	4.5972	13.5115	4.5972	10.7912	4.5972	17.9219	4.5972	17.3509	4.5972	13.6492
4.60344	22.0111	4.60344	25.2864	4.60344	27.8022	4.60344	13.5175	4.60344	10.8672	4.60344	18.124	4.60344	17.5138	4.60344	13.6678
4.60968	21.9682	4.60968	24.9878	4.60968	27.8632	4.60968	13.607	4.60968	10.8578	4.60968	17.9238	4.60968	17.2613	4.60968	13.6166
4.61592	22.0898	4.61592	25.0977	4.61592	27.8538	4.61592	13.5212	4.61592	10.7423	4.61592	17.8254	4.61592	17.1442	4.61592	13.7444
4.62216	22.0294	4.62216	25.2409	4.62216	27.6516	4.62216	13.3905	4.62216	10.8623	4.62216	17.6751	4.62216	17.0415	4.62216	13.4376
4.6284	21.7826	4.6284	25.0568	4.6284	27.7091	4.6284	13.4169	4.6284	10.7057	4.6284	17.7981	4.6284	16.9338	4.6284	13.6212
4.63464	22.121	4.63464	25.1592	4.63464	27.6391	4.63464	13.4771	4.63464	10.6279	4.63464	17.7634	4.63464	17.0428	4.63464	13.5442
4.64088	21.9348	4.64088	25.374	4.64088	27.8205	4.64088	13.2805	4.64088	10.6864	4.64088	17.5045	4.64088	17.0238	4.64088	13.6941
4.64712	22.1545	4.64712	25.2405	4.64712	27.8247	4.64712	13.4774	4.64712	10.7021	4.64712	17.4066	4.64712	16.9001	4.64712	13.4784
4.65336	22.153	4.65336	25.2456	4.65336	27.747	4.65336	13.201	4.65336	10.7257	4.65336	17.1884	4.65336	17.0155	4.65336	13.4422
4.6596	22.0104	4.6596	25.2888	4.6596	27.5966	4.6596	13.3273	4.6596	10.5689	4.6596	17.3869	4.6596	16.869	4.6596	13.4526
4.66584	21.925	4.66584	25.1518	4.66584	27.7333	4.66584	13.3748	4.66584	10.6672	4.66584	17.3937	4.66584	16.8034	4.66584	13.3397
4.67208	22.0559	4.67208	25.0865	4.67208	27.7408	4.67208	13.1432	4.67208	10.6332	4.67208	17.3396	4.67208	16.7573	4.67208	13.4064
4.67832	22.0875	4.67832	24.806	4.67832	27.7706	4.67832	13.0747	4.67832	10.5929	4.67832	17.14	4.67832	16.607	4.67832	13.3755
4.68456	22.0681	4.68456	25.051	4.68456	27.7225	4.68456	13.1308	4.68456	10.3007	4.68456	17.3505	4.68456	16.4932	4.68456	13.5995
4.6908	21.9145	4.6908	24.8817	4.6908	27.6562	4.6908	13.2411	4.6908	10.5471	4.6908	16.9435	4.6908	16.4481	4.6908	13.2183
4.69704	21.8789	4.69704	25.1572	4.69704	27.6179	4.69704	12.9868	4.69704	10.6421	4.69704	16.7762	4.69704	16.7455	4.69704	13.0951
4.70328	22.0295	4.70328	25.2149	4.70328	27.502	4.70328	13.0821	4.70328	10.5556	4.70328	17.1761	4.70328	16.3892	4.70328	13.366
4.70952	22.0316	4.70952	25.6388	4.70952	27.7408	4.70952	13.0369	4.70952	10.4298	4.70952	16.9389	4.70952	16.3164	4.70952	13.274
4.71576	22.0916	4.71576	25.1026	4.71576	27.4533	4.71576	13.0294	4.71576	10.5265	4.71576	16.9543	4.71576	16.2492	4.71576	13.2153
4.722	22.0066	4.722	25.2988	4.722	27.5194	4.722	13.0034	4.722	10.3996	4.722	16.8549	4.722	16.1811	4.722	13.1785
4.72824	22.1319	4.72824	25.1862	4.72824	27.6106	4.72824	13.0939	4.72824	10.2704	4.72824	16.8568	4.72824	16.3524	4.72824	13.0006
4.73448	22.2219	4.73448	24.9822	4.73448	27.5562	4.73448	12.8518	4.73448	10.4934	4.73448	16.6717	4.73448	16.2841	4.73448	13.0296
4.74072	22.4351	4.74072	25.0456	4.74072	27.323	4.74072	12.9809	4.74072	10.3984	4.74072	16.5912	4.74072	16.0689	4.74072	12.8553
4.74696	22.199	4.74696	25.4779	4.74696	27.4214	4.74696	12.8269	4.74696	10.3295	4.74696	16.6547	4.74696	16.0275	4.74696	13.0386
4.7532	22.2707	4.7532	25.2875	4.7532	27.2234	4.7532	12.8762	4.7532	10.5201	4.7532	16.5061	4.7532	16.0093	4.7532	13.1895
4.75944	22.271	4.75944	25.1251	4.75944	27.5862	4.75944	12.9293	4.75944	10.398	4.75944	16.3602	4.75944	16.0343	4.75944	13.0665
4.76568	22.763	4.76568	25.0787	4.76568	27.9091	4.76568	13.0183	4.76568	10.3086	4.76568	16.3538	4.76568	15.9376	4.76568	13.1105
4.77192	22.0761	4.77192	25.2008	4.77192	27.5916	4.77192	12.6951	4.77192	10.3248	4.77192	16.2785	4.77192	16.2342	4.77192	13.0521
4.77816	22.3793	4.77816	25.3585	4.77816	27.6249	4.77816	12.8881	4.77816	10.3679	4.77816	16.4521	4.77816	16.1973	4.77816	12.9069
4.7844	22.684	4.7844	25.2129	4.7844	27.2379	4.7844	12.938	4.7844	10.3843	4.7844	16.4359	4.7844	15.982	4.7844	12.7463
4.79064	22.3414	4.79064	25.3056	4.79064	27.8389	4.79064	12.926	4.79064	10.106	4.79064	15.9064	4.79064	15.8705	4.79064	13.3123
4.79688	22.6786	4.79688	25.2419	4.79688	27.6778	4.79688	12.6264	4.79688	10.1638	4.79688	16.4919	4.79688	15.7588	4.79688	13.016

## Sheet: MMT
Dry(Meas1)		Dry(Meas2)		Dry(Meas3)		Wet(Meas1)		Wet(Meas2)		Wet(Meas3)		Wet(Meas4)		Wet(Meas5)		Wet(Meas6)
q(nm-1)	I	q(nm-1)	I	q(nm-1)	I	q(nm-1)	I	q(nm-1)	I	q(nm-1)	I	q(nm-1)	I	q(nm-1)	I	q(nm-1)	I
0.12312	326270	0.12312	311405	0.12312	327419	0.12312	62901.5	0.12312	60834.2	0.12312	60811.6	0.12312	59472.3	0.12312	60446.3	0.12312	56881.3
0.12936	283355	0.12936	272137	0.12936	286507	0.12936	54390.1	0.12936	52928.6	0.12936	52851.7	0.12936	51912.3	0.12936	52897.1	0.12936	49939.1
0.1356	250242	0.1356	240479	0.1356	253150	0.1356	47878.3	0.1356	46542.4	0.1356	46454.2	0.1356	45696.7	0.1356	46573.3	0.1356	43988.9
0.14184	222089	0.14184	213640	0.14184	224903	0.14184	42367.8	0.14184	41092.1	0.14184	41094.2	0.14184	40470	0.14184	41190.4	0.14184	38886.4
0.14808	198297	0.14808	190995	0.14808	200925	0.14808	37633.4	0.14808	36478.7	0.14808	36472.9	0.14808	35952	0.14808	36623.4	0.14808	34505.1
0.15432	177999	0.15432	171707	0.15432	180426	0.15432	33570.1	0.15432	32557.1	0.15432	32541.2	0.15432	32128.8	0.15432	32739.9	0.15432	30893.8
0.16056	160679	0.16056	155096	0.16056	162972	0.16056	30177.6	0.16056	29282.5	0.16056	29263.8	0.16056	28918.3	0.16056	29460.6	0.16056	27816.6
0.1668	146012	0.1668	140985	0.1668	147981	0.1668	27298.6	0.1668	26478.3	0.1668	26485.8	0.1668	26201.7	0.1668	26666.3	0.1668	25176.5
0.17304	133001	0.17304	128636	0.17304	134852	0.17304	24803.6	0.17304	24042.4	0.17304	24064.8	0.17304	23840.4	0.17304	24246.5	0.17304	22897.1
0.17928	121765	0.17928	117881	0.17928	123380	0.17928	22638.3	0.17928	21935.5	0.17928	21952.6	0.17928	21760.7	0.17928	22141.8	0.17928	20900.1
0.18552	111888	0.18552	108389	0.18552	113257	0.18552	20731.7	0.18552	20076.9	0.18552	20112.2	0.18552	19943.9	0.18552	20280.3	0.18552	19130.1
0.19176	103102	0.19176	99973.6	0.19176	104300	0.19176	19049.5	0.19176	18439.7	0.19176	18476.9	0.19176	18347	0.19176	18655.5	0.19176	17589.9
0.198	95284	0.198	92507.1	0.198	96324.7	0.198	17562.9	0.198	16995.5	0.198	17028.5	0.198	16914.5	0.198	17196.3	0.198	16218.5
0.20424	88360.1	0.20424	85823.3	0.20424	89233.9	0.20424	16235.1	0.20424	15720.3	0.20424	15742.7	0.20424	15654	0.20424	15906	0.20424	14997.3
0.21048	82165.2	0.21048	79878.1	0.21048	82905.4	0.21048	15077.3	0.21048	14582.7	0.21048	14608.6	0.21048	14530	0.21048	14767.1	0.21048	13927.6
0.21672	76593.1	0.21672	74560.1	0.21672	77214.9	0.21672	14022.8	0.21672	13565.9	0.21672	13588.9	0.21672	13526.1	0.21672	13750.5	0.21672	12946.6
0.22296	71611.6	0.22296	69738.2	0.22296	72123.1	0.22296	13077.4	0.22296	12653.3	0.22296	12674	0.22296	12624.5	0.22296	12834.4	0.22296	12088.4
0.2292	67075	0.2292	65370.2	0.2292	67460.3	0.2292	12234.2	0.2292	11830	0.2292	11846.8	0.2292	11809.8	0.2292	12005.3	0.2292	11305.5
0.23544	62906.8	0.23544	61366.2	0.23544	63208.8	0.23544	11464.4	0.23544	11086.3	0.23544	11095.6	0.23544	11067	0.23544	11255.5	0.23544	10594.8
0.24168	59128	0.24168	57731.5	0.24168	59334.7	0.24168	10762.4	0.24168	10409.1	0.24168	10421.5	0.24168	10396.8	0.24168	10572.6	0.24168	9946.7
0.24792	55726.7	0.24792	54445	0.24792	55817.3	0.24792	10128.6	0.24792	9790.93	0.24792	9799.97	0.24792	9781.98	0.24792	9949.56	0.24792	9359.15
0.25416	52560.6	0.25416	51406.8	0.25416	52608.3	0.25416	9547.71	0.25416	9228.36	0.25416	9231.28	0.25416	9222.01	0.25416	9383.96	0.25416	8822.15
0.2604	49705	0.2604	48655.7	0.2604	49694.8	0.2604	9014.1	0.2604	8717.04	0.2604	8718.59	0.2604	8713.37	0.2604	8865.19	0.2604	8325.78
0.26664	47045.9	0.26664	46113.4	0.26664	46981.3	0.26664	8521.76	0.26664	8240.95	0.26664	8239.04	0.26664	8238.56	0.26664	8384.34	0.26664	7870.68
0.27288	44627	0.27288	43730.8	0.27288	44473.4	0.27288	8070.33	0.27288	7805.53	0.27288	7799.85	0.27288	7802.17	0.27288	7942.47	0.27288	7454.17
0.27912	42344.1	0.27912	41503.3	0.27912	42139.7	0.27912	7650.34	0.27912	7401.08	0.27912	7399.69	0.27912	7404.72	0.27912	7537.03	0.27912	7068.91
0.28536	40219.3	0.28536	39442.8	0.28536	39971.2	0.28536	7264.97	0.28536	7029.12	0.28536	7024.62	0.28536	7033.41	0.28536	7160.89	0.28536	6714.91
0.2916	38224.6	0.2916	37507	0.2916	37934.2	0.2916	6911.49	0.2916	6685.23	0.2916	6673.51	0.2916	6689.42	0.2916	6812.97	0.2916	6386.17
0.29784	36384.7	0.29784	35729.9	0.29784	36080.6	0.29784	6584.18	0.29784	6366.85	0.29784	6366.04	0.29784	6378.76	0.29784	6497.45	0.29784	6087.71
0.30408	34690.7	0.30408	34033.3	0.30408	34298.1	0.30408	6285.89	0.30408	6068.53	0.30408	6066.85	0.30408	6081.74	0.30408	6187.54	0.30408	5795.12
0.31032	33116.3	0.31032	32503.8	0.31032	32685.2	0.31032	6002.69	0.31032	5796.87	0.31032	5792.31	0.31032	5808.76	0.31032	5910.28	0.31032	5530.05
0.31656	31633.7	0.31656	31050.3	0.31656	31185.7	0.31656	5740.42	0.31656	5534.41	0.31656	5531.97	0.31656	5547.53	0.31656	5645.97	0.31656	5278.38
0.3228	30254.3	0.3228	29688.7	0.3228	29777	0.3228	5491.2	0.3228	5292.51	0.3228	5290.18	0.3228	5304.21	0.3228	5398.01	0.3228	5043.7
0.32904	28964.1	0.32904	28417.8	0.32904	28464.2	0.32904	5258.78	0.32904	5065.82	0.32904	5064.44	0.32904	5078.57	0.32904	5170.58	0.32904	4826.65
0.33528	27724.5	0.33528	27211.6	0.33528	27212.5	0.33528	5036.9	0.33528	4852.12	0.33528	4849.85	0.33528	4865.03	0.33528	4953.75	0.33528	4619.36
0.34152	26570.7	0.34152	26078.1	0.34152	26032.2	0.34152	4831.71	0.34152	4649.95	0.34152	4647.75	0.34152	4663.43	0.34152	4748.75	0.34152	4429.29
0.34776	25492.1	0.34776	25015.3	0.34776	24934.5	0.34776	4638.92	0.34776	4464.1	0.34776	4462.99	0.34776	4476.75	0.34776	4558.04	0.34776	4250.67
0.354	24448.8	0.354	24006.7	0.354	23894.2	0.354	4453.53	0.354	4283.35	0.354	4283.09	0.354	4298.02	0.354	4376.63	0.354	4080.75
0.36024	23466.2	0.36024	23058.5	0.36024	22922	0.36024	4281.48	0.36024	4113.93	0.36024	4117.06	0.36024	4133.33	0.36024	4207.84	0.36024	3918.46
0.36648	22522.7	0.36648	22138.2	0.36648	21963.9	0.36648	4112.02	0.36648	3956.7	0.36648	3956.78	0.36648	3971.78	0.36648	4048.33	0.36648	3769.23
0.37272	21631.4	0.37272	21284.4	0.37272	21095.1	0.37272	3953.23	0.37272	3808.5	0.37272	3803.57	0.37272	3821.28	0.37272	3897.56	0.37272	3629.86
0.37896	20785	0.37896	20461.8	0.37896	20251.7	0.37896	3805.52	0.37896	3666.31	0.37896	3661.67	0.37896	3676.83	0.37896	3757.21	0.37896	3495.61
0.3852	19971.6	0.3852	19683.2	0.3852	19451.3	0.3852	3661.7	0.3852	3532.38	0.3852	3524.25	0.3852	3543.4	0.3852	3620.98	0.3852	3368.47
0.39144	19212.2	0.39144	18941.8	0.39144	18693.7	0.39144	3527.76	0.39144	3403.66	0.39144	3393.94	0.39144	3413.88	0.39144	3489.88	0.39144	3248.41
0.39768	18491.4	0.39768	18245.5	0.39768	17982.3	0.39768	3399.26	0.39768	3284.39	0.39768	3275.82	0.39768	3293.24	0.39768	3365.8	0.39768	3133.1
0.40392	17801.2	0.40392	17575.2	0.40392	17290.4	0.40392	3277.02	0.40392	3171.03	0.40392	3156.77	0.40392	3176.48	0.40392	3248.79	0.40392	3021.77
0.41016	17147.7	0.41016	16934.3	0.41016	16642.1	0.41016	3161.56	0.41016	3060.84	0.41016	3045.65	0.41016	3062.41	0.41016	3135.75	0.41016	2917.87
0.4164	16536.5	0.4164	16332.6	0.4164	16038.8	0.4164	3055.17	0.4164	2958.53	0.4164	2941.37	0.4164	2960.76	0.4164	3032.27	0.4164	2818.99
0.42264	15945.8	0.42264	15759.3	0.42264	15453.3	0.42264	2951.89	0.42264	2860.09	0.42264	2841.22	0.42264	2862.43	0.42264	2932.74	0.42264	2724.79
0.42888	15390	0.42888	15210.2	0.42888	14898.9	0.42888	2852.8	0.42888	2765.9	0.42888	2747.5	0.42888	2768.46	0.42888	2838.43	0.42888	2636.53
0.43512	14854.5	0.43512	14682.4	0.43512	14369.9	0.43512	2759.77	0.43512	2676.67	0.43512	2656.03	0.43512	2677.72	0.43512	2746.62	0.43512	2551.18
0.44136	14345.7	0.44136	14175	0.44136	13861.4	0.44136	2670.02	0.44136	2591.25	0.44136	2569.06	0.44136	2591.57	0.44136	2658.78	0.44136	2467.03
0.4476	13854.3	0.4476	13695.3	0.4476	13373.7	0.4476	2585.61	0.4476	2509.11	0.4476	2489.03	0.4476	2508.43	0.4476	2574.59	0.4476	2388.25
0.45384	13387.8	0.45384	13236	0.45384	12920.2	0.45384	2504	0.45384	2432.67	0.45384	2410.72	0.45384	2431.31	0.45384	2493.68	0.45384	2313.19
0.46008	12944.2	0.46008	12795.8	0.46008	12477.5	0.46008	2426.07	0.46008	2355.82	0.46008	2334.38	0.46008	2355.72	0.46008	2417.42	0.46008	2241.36
0.46632	12513.3	0.46632	12373.4	0.46632	12056.3	0.46632	2350.96	0.46632	2284.78	0.46632	2263.93	0.46632	2282.99	0.46632	2343.06	0.46632	2171.58
0.47256	12099.6	0.47256	11963.5	0.47256	11649.8	0.47256	2279.15	0.47256	2217.29	0.47256	2193.11	0.47256	2213.18	0.47256	2273.21	0.47256	2106.03
0.4788	11704.6	0.4788	11573.5	0.4788	11259.6	0.4788	2210.94	0.4788	2151.01	0.4788	2126.55	0.4788	2147.06	0.4788	2206.04	0.4788	2044.01
0.48504	11325.4	0.48504	11201.3	0.48504	10888.1	0.48504	2145.73	0.48504	2087.51	0.48504	2064.06	0.48504	2083.57	0.48504	2141.07	0.48504	1981.95
0.49128	10965.8	0.49128	10839.5	0.49128	10531.5	0.49128	2081.38	0.49128	2027.37	0.49128	2002.47	0.49128	2023.49	0.49128	2080.09	0.49128	1925.11
0.49752	10613.8	0.49752	10495.9	0.49752	10190.2	0.49752	2019.63	0.49752	1968.4	0.49752	1943.99	0.49752	1963.49	0.49752	2018.93	0.49752	1868.75
0.50376	10279.9	0.50376	10166.3	0.50376	9860.73	0.50376	1962.05	0.50376	1912.01	0.50376	1887.85	0.50376	1907.38	0.50376	1961.71	0.50376	1814.22
0.51	9958.51	0.51	9844.66	0.51	9541.56	0.51	1905.54	0.51	1858.57	0.51	1833.77	0.51	1852.51	0.51	1905.91	0.51	1761.88
0.51624	9646.23	0.51624	9538.42	0.51624	9239.85	0.51624	1851.81	0.51624	1806.7	0.51624	1780.65	0.51624	1800.95	0.51624	1852.79	0.51624	1712.29
0.52248	9344.16	0.52248	9241.97	0.52248	8947.01	0.52248	1798.95	0.52248	1756.43	0.52248	1730.89	0.52248	1750	0.52248	1800.27	0.52248	1664.27
0.52872	9055.86	0.52872	8954.05	0.52872	8665.42	0.52872	1749.23	0.52872	1707.23	0.52872	1682.82	0.52872	1702.08	0.52872	1751.12	0.52872	1618.39
0.53496	8779.28	0.53496	8682.47	0.53496	8397.75	0.53496	1701.56	0.53496	1660.7	0.53496	1637.55	0.53496	1655.25	0.53496	1703.05	0.53496	1574.01
0.5412	8513.01	0.5412	8419.41	0.5412	8136.74	0.5412	1654.98	0.5412	1615.7	0.5412	1593.09	0.5412	1609.76	0.5412	1657.65	0.5412	1531.12
0.54744	8259.74	0.54744	8161.16	0.54744	7886.52	0.54744	1610.11	0.54744	1572.98	0.54744	1550.1	0.54744	1566.59	0.54744	1613.04	0.54744	1490.37
0.55368	8007.14	0.55368	7915.02	0.55368	7642.2	0.55368	1565.51	0.55368	1532	0.55368	1508.36	0.55368	1525.4	0.55368	1569.76	0.55368	1449.52
0.55992	7765.54	0.55992	7677.05	0.55992	7407.56	0.55992	1524.47	0.55992	1490.46	0.55992	1467.6	0.55992	1483.73	0.55992	1528.05	0.55992	1410.05
0.56616	7534.09	0.56616	7448.5	0.56616	7182.86	0.56616	1483.28	0.56616	1452.54	0.56616	1428.67	0.56616	1445.24	0.56616	1488.19	0.56616	1373.35
0.5724	7311.42	0.5724	7226	0.5724	6969.35	0.5724	1444.82	0.5724	1415.29	0.5724	1391.44	0.5724	1407.09	0.5724	1449.48	0.5724	1337.84
0.57864	7095.21	0.57864	7013.02	0.57864	6759.03	0.57864	1408.12	0.57864	1377.86	0.57864	1355.58	0.57864	1369.43	0.57864	1412.61	0.57864	1302.71
0.58488	6888.48	0.58488	6808.63	0.58488	6561.01	0.58488	1371.22	0.58488	1343.45	0.58488	1320.37	0.58488	1334.7	0.58488	1375.78	0.58488	1269.47
0.59112	6687.75	0.59112	6608.4	0.59112	6363.45	0.59112	1335.89	0.59112	1308.94	0.59112	1286.52	0.59112	1300.42	0.59112	1339.68	0.59112	1236.28
0.59736	6490.24	0.59736	6414.18	0.59736	6171.77	0.59736	1301.37	0.59736	1276.07	0.59736	1253.47	0.59736	1267.78	0.59736	1305.95	0.59736	1204.17
0.6036	6303.57	0.6036	6227.01	0.6036	5992.42	0.6036	1268.43	0.6036	1244.32	0.6036	1221.36	0.6036	1235.6	0.6036	1273.43	0.6036	1175.09
0.60984	6123.58	0.60984	6048.92	0.60984	5819.08	0.60984	1236.52	0.60984	1213.73	0.60984	1191.46	0.60984	1205.11	0.60984	1242	0.60984	1144.95
0.61608	5946.62	0.61608	5873.11	0.61608	5649.48	0.61608	1206.01	0.61608	1184	0.61608	1161.69	0.61608	1174	0.61608	1210.93	0.61608	1116.8
0.62232	5779.37	0.62232	5706.59	0.62232	5484.54	0.62232	1176.26	0.62232	1154.05	0.62232	1132.85	0.62232	1145.78	0.62232	1181.47	0.62232	1088.82
0.62856	5613.66	0.62856	5545.14	0.62856	5327.85	0.62856	1147.95	0.62856	1125.86	0.62856	1104.69	0.62856	1117.06	0.62856	1151.32	0.62856	1062.18
0.6348	5457.22	0.6348	5386.68	0.6348	5176.74	0.6348	1119.63	0.6348	1099.21	0.6348	1077.96	0.6348	1089.15	0.6348	1124.08	0.6348	1036.98
0.64104	5302.52	0.64104	5234.64	0.64104	5026.99	0.64104	1091.84	0.64104	1072.93	0.64104	1051.5	0.64104	1064.24	0.64104	1097.03	0.64104	1011.77
0.64728	5151	0.64728	5086.67	0.64728	4884.72	0.64728	1066.01	0.64728	1047.26	0.64728	1025.67	0.64728	1038.19	0.64728	1071.37	0.64728	985.883
0.65352	5007.92	0.65352	4942.68	0.65352	4744.6	0.65352	1039.48	0.65352	1022.01	0.65352	1001.96	0.65352	1012.88	0.65352	1045.55	0.65352	963.17
0.65976	4869.78	0.65976	4806.28	0.65976	4611.75	0.65976	1015.37	0.65976	997.726	0.65976	978.34	0.65976	989.646	0.65976	1021.1	0.65976	939.406
0.666	4732.13	0.666	4669.07	0.666	4480.24	0.666	991.05	0.666	974.644	0.666	954.025	0.666	965.516	0.666	995.563	0.666	917.073
0.67224	4605.46	0.67224	4543.32	0.67224	4357.34	0.67224	967.738	0.67224	952.335	0.67224	932.07	0.67224	942.93	0.67224	973.245	0.67224	897.19
0.67848	4478.56	0.67848	4417.83	0.67848	4236.74	0.67848	945.511	0.67848	931.199	0.67848	910.877	0.67848	921.343	0.67848	951.065	0.67848	875.516
0.68472	4354.72	0.68472	4294.75	0.68472	4117.83	0.68472	923.058	0.68472	908.126	0.68472	889.119	0.68472	898.877	0.68472	927.929	0.68472	855.167
0.69096	4237.18	0.69096	4178.58	0.69096	4007.39	0.69096	901.7	0.69096	888.074	0.69096	868.073	0.69096	879.225	0.69096	907.078	0.69096	836.079
0.6972	4122.94	0.6972	4066.03	0.6972	3897.62	0.6972	882.211	0.6972	868.509	0.6972	849.882	0.6972	859.119	0.6972	887.321	0.6972	816.821
0.70344	4014.77	0.70344	3957.81	0.70344	3792.94	0.70344	862.442	0.70344	849.718	0.70344	830.513	0.70344	839.802	0.70344	867.226	0.70344	798.553
0.70968	3906.52	0.70968	3849.02	0.70968	3687.74	0.70968	843.884	0.70968	830.017	0.70968	811.431	0.70968	820.195	0.70968	845.772	0.70968	778.67
0.71592	3800.51	0.71592	3741.38	0.71592	3587.54	0.71592	824.684	0.71592	811.097	0.71592	792.852	0.71592	801.176	0.71592	826.301	0.71592	761.359
0.72216	3698.43	0.72216	3641.3	0.72216	3489.62	0.72216	806.194	0.72216	792.362	0.72216	775.062	0.72216	782.831	0.72216	807.294	0.72216	743.906
0.7284	3598.78	0.7284	3542.1	0.7284	3393.92	0.7284	787.327	0.7284	775.023	0.7284	757.377	0.7284	765.943	0.7284	787.987	0.7284	726.582
0.73464	3502.69	0.73464	3446.44	0.73464	3303.37	0.73464	770.472	0.73464	757.729	0.73464	740.786	0.73464	748.057	0.73464	769.539	0.73464	710.111
0.74088	3409.73	0.74088	3353.49	0.74088	3215.1	0.74088	753.477	0.74088	740.257	0.74088	724.454	0.74088	731.342	0.74088	752.458	0.74088	694.19
0.74712	3319.36	0.74712	3265.1	0.74712	3127.83	0.74712	737.184	0.74712	723.925	0.74712	708.46	0.74712	715.459	0.74712	736.186	0.74712	678.438
0.75336	3230.38	0.75336	3177.5	0.75336	3044.59	0.75336	720.667	0.75336	708.593	0.75336	692.536	0.75336	699.673	0.75336	720.087	0.75336	662.707
0.7596	3146.99	0.7596	3093.67	0.7596	2963.31	0.7596	705.112	0.7596	693.814	0.7596	677.797	0.7596	684.441	0.7596	704.061	0.7596	648.711
0.76584	3063.52	0.76584	3012.34	0.76584	2884.14	0.76584	690.176	0.76584	678.625	0.76584	663.523	0.76584	669.395	0.76584	688.096	0.76584	634.82
0.77208	2982.79	0.77208	2931.52	0.77208	2809.31	0.77208	675.235	0.77208	664.47	0.77208	649.256	0.77208	655.065	0.77208	673.404	0.77208	620.352
0.77832	2907.76	0.77832	2858.24	0.77832	2736.25	0.77832	660.209	0.77832	650.527	0.77832	635.478	0.77832	641.345	0.77832	660.396	0.77832	608.554
0.78456	2830.47	0.78456	2783.81	0.78456	2665.34	0.78456	645.99	0.78456	636.755	0.78456	621.816	0.78456	627.273	0.78456	646.372	0.78456	596.239
0.7908	2756.43	0.7908	2709.35	0.7908	2593.81	0.7908	632.144	0.7908	623.382	0.7908	608.041	0.7908	614.815	0.7908	632.848	0.7908	583.137
0.79704	2684.06	0.79704	2638.62	0.79704	2526.26	0.79704	618.797	0.79704	610.921	0.79704	595.183	0.79704	601.099	0.79704	619.709	0.79704	570.314
0.80328	2614.44	0.80328	2571.62	0.80328	2461.07	0.80328	605.596	0.80328	598.746	0.80328	582.659	0.80328	588.261	0.80328	607.028	0.80328	559.062
0.80952	2548.09	0.80952	2504.68	0.80952	2397.78	0.80952	592.805	0.80952	585.758	0.80952	570.729	0.80952	576.03	0.80952	594.638	0.80952	547.537
0.81576	2481.37	0.81576	2440.3	0.81576	2335.72	0.81576	580.684	0.81576	573.975	0.81576	558.863	0.81576	564.591	0.81576	582.428	0.81576	536.582
0.822	2417.73	0.822	2377.3	0.822	2276.3	0.822	568.588	0.822	562.209	0.822	546.719	0.822	552.132	0.822	570.174	0.822	524.985
0.82824	2357.77	0.82824	2316.52	0.82824	2216.72	0.82824	556.74	0.82824	550.91	0.82824	535.479	0.82824	541.46	0.82824	558.477	0.82824	514.101
0.83448	2298.35	0.83448	2259.38	0.83448	2160.89	0.83448	545.724	0.83448	539.884	0.83448	525.449	0.83448	530.318	0.83448	547.199	0.83448	503.702
0.84072	2239.36	0.84072	2201.54	0.84072	2106.07	0.84072	534.262	0.84072	528.869	0.84072	514.32	0.84072	519.455	0.84072	536.017	0.84072	493.37
0.84696	2182.69	0.84696	2145.01	0.84696	2052.96	0.84696	522.928	0.84696	518.732	0.84696	503.981	0.84696	508.807	0.84696	524.977	0.84696	483.796
0.8532	2128.75	0.8532	2091.55	0.8532	2001.71	0.8532	512.767	0.8532	508.256	0.8532	494.187	0.8532	498.539	0.8532	514.622	0.8532	473.926
0.85944	2076.45	0.85944	2040.06	0.85944	1951.44	0.85944	502.821	0.85944	498.468	0.85944	483.739	0.85944	488.741	0.85944	504.955	0.85944	464.844
0.86568	2023.19	0.86568	1987.7	0.86568	1902.64	0.86568	492.325	0.86568	488.335	0.86568	474.23	0.86568	478.583	0.86568	494.187	0.86568	455.316
0.87192	1973.04	0.87192	1937.78	0.87192	1854.64	0.87192	482.16	0.87192	478.976	0.87192	464.917	0.87192	468.88	0.87192	484.548	0.87192	446.267
0.87816	1924.92	0.87816	1890.9	0.87816	1809.67	0.87816	472.938	0.87816	469.646	0.87816	456.022	0.87816	460.055	0.87816	475.243	0.87816	437.221
0.8844	1877.31	0.8844	1844.1	0.8844	1764.17	0.8844	464.311	0.8844	460.939	0.8844	447.115	0.8844	450.718	0.8844	466.118	0.8844	428.856
0.89064	1831.27	0.89064	1798.35	0.89064	1721.53	0.89064	454.965	0.89064	451.47	0.89064	438.118	0.89064	442.355	0.89064	457.248	0.89064	420.63
0.89688	1787.38	0.89688	1755.36	0.89688	1679.45	0.89688	446.312	0.89688	443.664	0.89688	430.306	0.89688	433.95	0.89688	448.028	0.89688	412.287
0.90312	1744.67	0.90312	1712.41	0.90312	1638.89	0.90312	437.648	0.90312	435.117	0.90312	421.842	0.90312	425.631	0.90312	439.861	0.90312	404.589
0.90936	1702.67	0.90936	1670.63	0.90936	1598.82	0.90936	429.825	0.90936	426.57	0.90936	414.054	0.90936	417.23	0.90936	431.888	0.90936	396.726
0.9156	1659.75	0.9156	1629.51	0.9156	1559.17	0.9156	420.788	0.9156	418.975	0.9156	405.86	0.9156	409.389	0.9156	423.577	0.9156	389.409
0.92184	1619.68	0.92184	1590.55	0.92184	1521.13	0.92184	412.343	0.92184	411.551	0.92184	397.94	0.92184	401.571	0.92184	415.801	0.92184	382.304
0.92808	1580.91	0.92808	1551.14	0.92808	1484.02	0.92808	404.842	0.92808	403.304	0.92808	390.195	0.92808	393.986	0.92808	407.63	0.92808	374.577
0.93432	1542.2	0.93432	1513.84	0.93432	1448.92	0.93432	397.444	0.93432	396.046	0.93432	383.434	0.93432	386.878	0.93432	400.035	0.93432	367.533
0.94056	1505.7	0.94056	1477.86	0.94056	1413.85	0.94056	389.861	0.94056	388.874	0.94056	375.821	0.94056	379.264	0.94056	392.092	0.94056	360.676
0.9468	1470.29	0.9468	1442.16	0.9468	1380.53	0.9468	383.095	0.9468	381.412	0.9468	369.128	0.9468	372.16	0.9468	385.146	0.9468	354.135
0.95304	1436.1	0.95304	1407.8	0.95304	1347.96	0.95304	375.739	0.95304	374.646	0.95304	362.613	0.95304	365.178	0.95304	377.861	0.95304	347.684
0.95928	1400.88	0.95928	1374.22	0.95928	1316.4	0.95928	368.747	0.95928	368.22	0.95928	355.763	0.95928	358.909	0.95928	371.216	0.95928	341.042
0.96552	1368.63	0.96552	1342.33	0.96552	1284.69	0.96552	362.147	0.96552	361.435	0.96552	349.705	0.96552	351.91	0.96552	363.778	0.96552	335.153
0.97176	1336.97	0.97176	1311.02	0.97176	1254.7	0.97176	355.714	0.97176	354.883	0.97176	342.973	0.97176	345.764	0.97176	357.358	0.97176	328.631
0.978	1305.78	0.978	1279.67	0.978	1225.74	0.978	349.319	0.978	348.456	0.978	336.895	0.978	339.352	0.978	351.087	0.978	322.822
0.98424	1275.26	0.98424	1249.55	0.98424	1196.91	0.98424	343.483	0.98424	342.553	0.98424	330.679	0.98424	333.08	0.98424	344.66	0.98424	317.054
0.99048	1246.39	0.99048	1221.53	0.99048	1170.12	0.99048	336.915	0.99048	336.721	0.99048	324.989	0.99048	327.24	0.99048	338.942	0.99048	311.477
0.99672	1217.39	0.99672	1193.46	0.99672	1143.16	0.99672	331.445	0.99672	330.896	0.99672	319.234	0.99672	322.011	0.99672	332.532	0.99672	306.042
1.00296	1189.02	1.00296	1164.98	1.00296	1116.64	1.00296	324.997	1.00296	325.236	1.00296	313.999	1.00296	315.82	1.00296	327.022	1.00296	300.416
1.0092	1162.22	1.0092	1138.82	1.0092	1090.8	1.0092	319.51	1.0092	319.452	1.0092	308.159	1.0092	310.774	1.0092	321.124	1.0092	295.176
1.01544	1135.88	1.01544	1112.61	1.01544	1066.21	1.01544	313.768	1.01544	314.03	1.01544	303.052	1.01544	304.997	1.01544	315.7	1.01544	290.28
1.02168	1110.02	1.02168	1086.63	1.02168	1042.09	1.02168	308.779	1.02168	308.675	1.02168	298.102	1.02168	299.793	1.02168	310.281	1.02168	285.014
1.02792	1085.63	1.02792	1063.76	1.02792	1018.93	1.02792	303.355	1.02792	303.713	1.02792	292.901	1.02792	294.686	1.02792	304.771	1.02792	280.85
1.03416	1060.82	1.03416	1039.97	1.03416	995.64	1.03416	298.276	1.03416	298.614	1.03416	287.974	1.03416	289.887	1.03416	299.961	1.03416	275.409
1.0404	1037.69	1.0404	1016.35	1.0404	973.744	1.0404	293.79	1.0404	293.678	1.0404	283.175	1.0404	284.951	1.0404	294.865	1.0404	270.778
1.04664	1014.88	1.04664	993.721	1.04664	952.437	1.04664	288.086	1.04664	288.633	1.04664	278.321	1.04664	280.47	1.04664	289.567	1.04664	266.371
1.05288	991.984	1.05288	970.913	1.05288	931.361	1.05288	283.573	1.05288	283.921	1.05288	273.818	1.05288	275.347	1.05288	285.194	1.05288	261.955
1.05912	970.514	1.05912	950.058	1.05912	911.227	1.05912	278.694	1.05912	279.636	1.05912	269.401	1.05912	270.917	1.05912	280.259	1.05912	257.797
1.06536	949.097	1.06536	928.929	1.06536	891.328	1.06536	274.449	1.06536	274.999	1.06536	265.09	1.06536	266.558	1.06536	275.942	1.06536	253.498
1.0716	928.367	1.0716	908.735	1.0716	871.911	1.0716	269.751	1.0716	270.428	1.0716	260.891	1.0716	262.38	1.0716	271.122	1.0716	249.314
1.07784	907.637	1.07784	888.498	1.07784	852.906	1.07784	265.54	1.07784	266.151	1.07784	256.315	1.07784	257.669	1.07784	266.756	1.07784	245.26
1.08408	888.36	1.08408	868.821	1.08408	833.999	1.08408	261.228	1.08408	261.989	1.08408	252.217	1.08408	253.472	1.08408	262.117	1.08408	241.117
1.09032	868.43	1.09032	850.414	1.09032	815.875	1.09032	256.677	1.09032	257.568	1.09032	248.191	1.09032	249.219	1.09032	258.243	1.09032	237.396
1.09656	850.445	1.09656	832.081	1.09656	798.487	1.09656	252.776	1.09656	253.739	1.09656	244.548	1.09656	245.61	1.09656	254.116	1.09656	233.376
1.1028	831.641	1.1028	813.704	1.1028	781.345	1.1028	248.197	1.1028	249.962	1.1028	240.242	1.1028	241.992	1.1028	250.092	1.1028	229.62
1.10904	813.302	1.10904	795.775	1.10904	764.26	1.10904	244.508	1.10904	246.139	1.10904	236.344	1.10904	237.799	1.10904	246.383	1.10904	226.471
1.11528	796.43	1.11528	779.437	1.11528	748.195	1.11528	240.899	1.11528	241.958	1.11528	232.717	1.11528	234.384	1.11528	242.648	1.11528	222.585
1.12152	778.73	1.12152	761.949	1.12152	732.035	1.12152	237.093	1.12152	238.47	1.12152	229.165	1.12152	230.464	1.12152	238.328	1.12152	219.087
1.12776	763.052	1.12776	746.736	1.12776	717.536	1.12776	233.384	1.12776	234.958	1.12776	225.944	1.12776	227.076	1.12776	234.648	1.12776	215.635
1.134	747.438	1.134	730.812	1.134	702.69	1.134	230.003	1.134	231.472	1.134	222.281	1.134	223.375	1.134	230.998	1.134	212.358
1.14024	732.147	1.14024	715.818	1.14024	688.288	1.14024	226.679	1.14024	227.948	1.14024	218.957	1.14024	220.112	1.14024	227.722	1.14024	208.911
1.14648	716.828	1.14648	700.894	1.14648	674.057	1.14648	223.157	1.14648	224.226	1.14648	215.797	1.14648	216.712	1.14648	224.208	1.14648	206.072
1.15272	702.118	1.15272	686.507	1.15272	659.888	1.15272	219.768	1.15272	221.207	1.15272	212.643	1.15272	213.318	1.15272	221.048	1.15272	202.991
1.15896	687.681	1.15896	672.372	1.15896	646.315	1.15896	216.401	1.15896	217.939	1.15896	209.46	1.15896	210.509	1.15896	217.624	1.15896	200.026
1.1652	673.439	1.1652	658.845	1.1652	633.498	1.1652	213.61	1.1652	214.658	1.1652	206.568	1.1652	207.45	1.1652	214.756	1.1652	197.311
1.17144	659.226	1.17144	645.312	1.17144	620.879	1.17144	210.46	1.17144	211.563	1.17144	203.376	1.17144	204.098	1.17144	211.293	1.17144	194.025
1.17768	646.566	1.17768	632.381	1.17768	608.191	1.17768	207.091	1.17768	208.651	1.17768	200.418	1.17768	201.3	1.17768	208.088	1.17768	191.234
1.18392	633.402	1.18392	619.808	1.18392	595.82	1.18392	204.189	1.18392	205.8	1.18392	197.566	1.18392	198.505	1.18392	205.296	1.18392	188.781
1.19016	621.058	1.19016	606.766	1.19016	583.486	1.19016	201.649	1.19016	202.526	1.19016	194.902	1.19016	195.374	1.19016	202.294	1.19016	185.871
1.1964	608.808	1.1964	594.871	1.1964	572.564	1.1964	198.565	1.1964	199.877	1.1964	192.096	1.1964	192.477	1.1964	199.476	1.1964	183.281
1.20264	596.747	1.20264	582.812	1.20264	561.04	1.20264	195.65	1.20264	197.531	1.20264	189.443	1.20264	190.024	1.20264	196.584	1.20264	180.46
1.20888	584.992	1.20888	571.18	1.20888	550.318	1.20888	193.015	1.20888	194.546	1.20888	186.809	1.20888	187.186	1.20888	193.964	1.20888	178.129
1.21512	573.253	1.21512	560.549	1.21512	539.555	1.21512	190.518	1.21512	192.032	1.21512	184.289	1.21512	184.609	1.21512	191.238	1.21512	175.548
1.22136	562.083	1.22136	549.398	1.22136	528.75	1.22136	187.552	1.22136	188.968	1.22136	181.495	1.22136	182.136	1.22136	188.511	1.22136	173.091
1.2276	551.299	1.2276	538.516	1.2276	518.709	1.2276	184.956	1.2276	186.52	1.2276	179.371	1.2276	179.847	1.2276	185.714	1.2276	170.83
1.23384	540.435	1.23384	528.406	1.23384	508.662	1.23384	182.588	1.23384	184.29	1.23384	176.867	1.23384	177.2	1.23384	183.474	1.23384	168.243
1.24008	530.068	1.24008	517.461	1.24008	498.894	1.24008	179.906	1.24008	181.533	1.24008	174.433	1.24008	174.553	1.24008	180.884	1.24008	166.083
1.24632	520.553	1.24632	508.01	1.24632	489.336	1.24632	177.769	1.24632	179.544	1.24632	171.878	1.24632	172.473	1.24632	178.339	1.24632	164.198
1.25256	510.441	1.25256	498.362	1.25256	480.182	1.25256	175.268	1.25256	177.077	1.25256	170.009	1.25256	170.109	1.25256	176.068	1.25256	161.795
1.2588	500.723	1.2588	489.154	1.2588	471.27	1.2588	172.957	1.2588	174.526	1.2588	167.451	1.2588	167.858	1.2588	173.648	1.2588	159.805
1.26504	491.281	1.26504	480.147	1.26504	462.532	1.26504	170.617	1.26504	172.257	1.26504	165.403	1.26504	165.576	1.26504	171.369	1.26504	157.623
1.27128	482.001	1.27128	471.023	1.27128	453.699	1.27128	168.661	1.27128	170.331	1.27128	163.427	1.27128	163.272	1.27128	169.463	1.27128	155.424
1.27752	472.762	1.27752	461.829	1.27752	445.537	1.27752	166.354	1.27752	168.107	1.27752	161.14	1.27752	161.286	1.27752	167.132	1.27752	153.469
1.28376	463.709	1.28376	453.124	1.28376	437.09	1.28376	164.327	1.28376	166.027	1.28376	159.119	1.28376	159.437	1.28376	164.982	1.28376	151.623
1.29	455.683	1.29	444.864	1.29	429.263	1.29	162.167	1.29	164.003	1.29	157.106	1.29	157.218	1.29	162.653	1.29	149.629
1.29624	447.563	1.29624	436.432	1.29624	421.104	1.29624	160.201	1.29624	161.775	1.29624	155.263	1.29624	155.058	1.29624	160.672	1.29624	147.715
1.30248	439.422	1.30248	429.081	1.30248	413.717	1.30248	158.11	1.30248	159.71	1.30248	153.209	1.30248	153.323	1.30248	158.692	1.30248	145.966
1.30872	431.524	1.30872	421.091	1.30872	406.288	1.30872	156.214	1.30872	158.019	1.30872	151.148	1.30872	151.6	1.30872	156.761	1.30872	144.061
1.31496	423.351	1.31496	413.395	1.31496	398.986	1.31496	154.237	1.31496	156.06	1.31496	149.562	1.31496	149.506	1.31496	154.879	1.31496	142.362
1.3212	416.166	1.3212	406.116	1.3212	391.777	1.3212	152.619	1.3212	154.13	1.3212	147.815	1.3212	147.738	1.3212	152.861	1.3212	140.539
1.32744	408.692	1.32744	399.09	1.32744	384.962	1.32744	150.604	1.32744	152.133	1.32744	145.806	1.32744	145.887	1.32744	151.1	1.32744	138.87
1.33368	401.535	1.33368	391.83	1.33368	377.891	1.33368	148.794	1.33368	150.638	1.33368	144.201	1.33368	144.238	1.33368	149.291	1.33368	137.167
1.33992	394.337	1.33992	384.619	1.33992	371.317	1.33992	147.247	1.33992	148.696	1.33992	142.449	1.33992	142.446	1.33992	147.488	1.33992	135.435
1.34616	387.226	1.34616	378.145	1.34616	365.308	1.34616	145.234	1.34616	146.99	1.34616	140.735	1.34616	140.775	1.34616	145.607	1.34616	133.922
1.3524	380.01	1.3524	371.617	1.3524	358.788	1.3524	143.545	1.3524	145.109	1.3524	138.978	1.3524	139.189	1.3524	144.184	1.3524	132.321
1.35864	374.193	1.35864	365.176	1.35864	352.834	1.35864	141.743	1.35864	143.491	1.35864	137.424	1.35864	137.63	1.35864	142.45	1.35864	130.817
1.36488	367.75	1.36488	358.933	1.36488	346.715	1.36488	140.314	1.36488	142.083	1.36488	135.998	1.36488	136.104	1.36488	140.8	1.36488	129.424
1.37112	361.862	1.37112	352.721	1.37112	341.147	1.37112	138.856	1.37112	140.283	1.37112	134.486	1.37112	134.267	1.37112	139.03	1.37112	127.953
1.37736	355.646	1.37736	346.912	1.37736	335.651	1.37736	137.332	1.37736	138.606	1.37736	133.038	1.37736	133.008	1.37736	137.609	1.37736	126.171
1.3836	349.962	1.3836	341.083	1.3836	330.058	1.3836	135.867	1.3836	137.276	1.3836	131.783	1.3836	131.356	1.3836	135.988	1.3836	125.046
1.38984	343.605	1.38984	335.463	1.38984	324.662	1.38984	134.375	1.38984	135.815	1.38984	130.018	1.38984	129.896	1.38984	134.485	1.38984	123.44
1.39608	338.434	1.39608	330.178	1.39608	319.425	1.39608	132.847	1.39608	134.166	1.39608	128.671	1.39608	128.442	1.39608	133.106	1.39608	122.313
1.40232	332.803	1.40232	324.619	1.40232	313.958	1.40232	131.541	1.40232	132.702	1.40232	127.429	1.40232	127.077	1.40232	131.697	1.40232	120.83
1.40856	327.509	1.40856	319.568	1.40856	309.277	1.40856	130.098	1.40856	131.352	1.40856	126.056	1.40856	125.73	1.40856	130.112	1.40856	119.581
1.4148	322.05	1.4148	314.175	1.4148	304.315	1.4148	128.569	1.4148	129.941	1.4148	124.55	1.4148	124.192	1.4148	128.672	1.4148	118.12
1.42104	316.975	1.42104	309	1.42104	299.47	1.42104	127.427	1.42104	128.79	1.42104	123.444	1.42104	122.891	1.42104	127.538	1.42104	116.967
1.42728	311.56	1.42728	304.276	1.42728	294.445	1.42728	125.919	1.42728	127.148	1.42728	122.053	1.42728	121.73	1.42728	126.193	1.42728	115.791
1.43352	306.788	1.43352	299.001	1.43352	289.714	1.43352	124.683	1.43352	125.794	1.43352	120.791	1.43352	120.324	1.43352	124.918	1.43352	114.466
1.43976	302.24	1.43976	294.599	1.43976	285.26	1.43976	123.388	1.43976	124.78	1.43976	119.595	1.43976	119.23	1.43976	123.497	1.43976	113.525
1.446	297.235	1.446	290.235	1.446	280.888	1.446	122.148	1.446	123.528	1.446	118.459	1.446	118.163	1.446	122.245	1.446	112.271
1.45224	292.399	1.45224	285.364	1.45224	276.261	1.45224	120.811	1.45224	122.352	1.45224	117.286	1.45224	116.754	1.45224	120.855	1.45224	111.216
1.45848	287.417	1.45848	280.842	1.45848	271.808	1.45848	119.643	1.45848	120.864	1.45848	115.919	1.45848	115.679	1.45848	119.675	1.45848	109.996
1.46472	283.159	1.46472	276.269	1.46472	267.905	1.46472	118.277	1.46472	119.735	1.46472	114.735	1.46472	114.291	1.46472	118.678	1.46472	109.003
1.47096	278.748	1.47096	272.118	1.47096	263.381	1.47096	117.22	1.47096	118.689	1.47096	113.476	1.47096	113.437	1.47096	117.38	1.47096	107.831
1.4772	274.386	1.4772	267.966	1.4772	259.428	1.4772	116.144	1.4772	117.589	1.4772	112.491	1.4772	112.35	1.4772	116.374	1.4772	106.652
1.48344	269.963	1.48344	263.667	1.48344	255.633	1.48344	114.975	1.48344	116.372	1.48344	111.111	1.48344	111.056	1.48344	115.077	1.48344	105.585
1.48968	266.031	1.48968	259.498	1.48968	251.52	1.48968	113.731	1.48968	115.289	1.48968	110.265	1.48968	109.982	1.48968	113.897	1.48968	104.622
1.49592	262.192	1.49592	255.701	1.49592	247.844	1.49592	112.746	1.49592	114.204	1.49592	109.132	1.49592	108.793	1.49592	112.824	1.49592	103.639
1.50216	257.66	1.50216	251.881	1.50216	244.18	1.50216	111.556	1.50216	113.177	1.50216	108.212	1.50216	107.799	1.50216	111.664	1.50216	102.716
1.5084	253.958	1.5084	248.035	1.5084	240.367	1.5084	110.515	1.5084	111.983	1.5084	107.107	1.5084	106.915	1.5084	110.721	1.5084	101.577
1.51464	250.156	1.51464	244.117	1.51464	236.871	1.51464	109.355	1.51464	111.153	1.51464	106.027	1.51464	105.7	1.51464	109.543	1.51464	100.657
1.52088	246.372	1.52088	240.675	1.52088	233.395	1.52088	108.424	1.52088	109.949	1.52088	105.109	1.52088	104.693	1.52088	108.546	1.52088	99.7549
1.52712	242.545	1.52712	237.105	1.52712	229.891	1.52712	107.46	1.52712	108.904	1.52712	104.078	1.52712	103.845	1.52712	107.491	1.52712	98.818
1.53336	238.997	1.53336	233.529	1.53336	226.569	1.53336	106.377	1.53336	107.893	1.53336	103.118	1.53336	102.867	1.53336	106.562	1.53336	97.8655
1.5396	235.469	1.5396	230.084	1.5396	223.428	1.5396	105.39	1.5396	107.154	1.5396	102.287	1.5396	101.897	1.5396	105.555	1.5396	97.1354
1.54584	232.401	1.54584	226.834	1.54584	220.265	1.54584	104.436	1.54584	106.102	1.54584	101.216	1.54584	100.959	1.54584	104.577	1.54584	96.1442
1.55208	228.857	1.55208	223.476	1.55208	217.102	1.55208	103.451	1.55208	105.172	1.55208	100.389	1.55208	100.102	1.55208	103.878	1.55208	95.4139
1.55832	225.833	1.55832	220.429	1.55832	214.104	1.55832	102.703	1.55832	104.236	1.55832	99.5304	1.55832	99.1547	1.55832	102.796	1.55832	94.3466
1.56456	222.439	1.56456	217.386	1.56456	211.064	1.56456	101.722	1.56456	103.388	1.56456	98.716	1.56456	98.1616	1.56456	101.966	1.56456	93.6833
1.5708	219.562	1.5708	214.18	1.5708	208.076	1.5708	100.945	1.5708	102.332	1.5708	97.7958	1.5708	97.4423	1.5708	101.045	1.5708	92.7693
1.57704	216.319	1.57704	211.242	1.57704	205.191	1.57704	100.096	1.57704	101.563	1.57704	96.9128	1.57704	96.4214	1.57704	100.067	1.57704	91.8825
1.58328	213.479	1.58328	208.257	1.58328	202.122	1.58328	99.0826	1.58328	100.685	1.58328	96.1579	1.58328	95.7078	1.58328	99.2063	1.58328	91.2298
1.58952	210.232	1.58952	205.574	1.58952	199.604	1.58952	98.3441	1.58952	99.7919	1.58952	95.3753	1.58952	94.9225	1.58952	98.4734	1.58952	90.4441
1.59576	207.446	1.59576	202.76	1.59576	196.886	1.59576	97.3666	1.59576	99.0116	1.59576	94.4739	1.59576	94.1277	1.59576	97.5186	1.59576	89.5055
1.602	204.493	1.602	199.806	1.602	194.132	1.602	96.6309	1.602	98.1277	1.602	93.4994	1.602	93.3111	1.602	96.8555	1.602	89.0502
1.60824	201.737	1.60824	197.2	1.60824	191.423	1.60824	95.8219	1.60824	97.3765	1.60824	93.0391	1.60824	92.4883	1.60824	95.9019	1.60824	88.1896
1.61448	198.977	1.61448	194.549	1.61448	189.015	1.61448	95.0049	1.61448	96.6196	1.61448	92.1966	1.61448	91.7734	1.61448	95.1875	1.61448	87.5599
1.62072	196.199	1.62072	191.875	1.62072	186.434	1.62072	94.1312	1.62072	95.8595	1.62072	91.388	1.62072	90.9457	1.62072	94.382	1.62072	86.6325
1.62696	193.767	1.62696	189.192	1.62696	183.875	1.62696	93.6807	1.62696	94.9842	1.62696	90.7257	1.62696	90.3127	1.62696	93.6559	1.62696	86.0094
1.6332	190.852	1.6332	186.851	1.6332	181.479	1.6332	92.7371	1.6332	94.2913	1.6332	90.0672	1.6332	89.4418	1.6332	93.0127	1.6332	85.5179
1.63944	188.538	1.63944	184.335	1.63944	179.307	1.63944	91.9616	1.63944	93.5235	1.63944	89.2573	1.63944	88.7503	1.63944	92.043	1.63944	84.6005
1.64568	186.194	1.64568	182.028	1.64568	176.813	1.64568	91.2417	1.64568	92.8231	1.64568	88.5766	1.64568	88.0277	1.64568	91.3426	1.64568	83.9612
1.65192	183.694	1.65192	179.453	1.65192	174.558	1.65192	90.5344	1.65192	92.1482	1.65192	87.7437	1.65192	87.4852	1.65192	90.6466	1.65192	83.3006
1.65816	181.149	1.65816	177.19	1.65816	172.376	1.65816	89.859	1.65816	91.3785	1.65816	87.0986	1.65816	86.7875	1.65816	90.0061	1.65816	82.679
1.6644	178.913	1.6644	175.029	1.6644	170.163	1.6644	89.1447	1.6644	90.675	1.6644	86.5889	1.6644	86.0361	1.6644	89.2244	1.6644	81.9813
1.67064	176.456	1.67064	172.519	1.67064	167.907	1.67064	88.4661	1.67064	90.1679	1.67064	85.8252	1.67064	85.3702	1.67064	88.5185	1.67064	81.4398
1.67688	174.303	1.67688	170.494	1.67688	165.948	1.67688	87.7763	1.67688	89.33	1.67688	85.2586	1.67688	84.6665	1.67688	87.8704	1.67688	80.5833
1.68312	172.221	1.68312	168.35	1.68312	163.852	1.68312	87.1451	1.68312	88.6972	1.68312	84.5063	1.68312	84.1854	1.68312	87.2277	1.68312	80.0609
1.68936	169.824	1.68936	166.352	1.68936	161.864	1.68936	86.5658	1.68936	88.0007	1.68936	83.8843	1.68936	83.5482	1.68936	86.5989	1.68936	79.5928
1.6956	167.858	1.6956	164.388	1.6956	159.778	1.6956	85.9427	1.6956	87.585	1.6956	83.2675	1.6956	82.7297	1.6956	86.0138	1.6956	78.936
1.70184	165.836	1.70184	162.474	1.70184	157.923	1.70184	85.1691	1.70184	86.8123	1.70184	82.6986	1.70184	82.184	1.70184	85.4181	1.70184	78.4871
1.70808	163.936	1.70808	160.147	1.70808	155.941	1.70808	84.8019	1.70808	86.1856	1.70808	82.1104	1.70808	81.8012	1.70808	84.8875	1.70808	77.8526
1.71432	161.743	1.71432	158.273	1.71432	154.132	1.71432	84.1077	1.71432	85.5401	1.71432	81.6024	1.71432	81.1109	1.71432	84.0855	1.71432	77.3244
1.72056	159.592	1.72056	156.414	1.72056	152.344	1.72056	83.5609	1.72056	85.06	1.72056	80.9206	1.72056	80.4439	1.72056	83.5658	1.72056	76.7367
1.7268	157.909	1.7268	154.389	1.7268	150.522	1.7268	82.7374	1.7268	84.5588	1.7268	80.314	1.7268	79.8167	1.7268	82.9896	1.7268	76.2417
1.73304	156.018	1.73304	152.608	1.73304	148.938	1.73304	82.2056	1.73304	83.8971	1.73304	79.7842	1.73304	79.2845	1.73304	82.386	1.73304	75.7642
1.73928	154.287	1.73928	151.148	1.73928	147.169	1.73928	81.7446	1.73928	83.3025	1.73928	79.4358	1.73928	78.9115	1.73928	81.9493	1.73928	75.1797
1.74552	152.419	1.74552	149.364	1.74552	145.421	1.74552	81.2325	1.74552	82.626	1.74552	78.742	1.74552	78.2722	1.74552	81.2019	1.74552	74.6105
1.75176	150.541	1.75176	147.562	1.75176	143.896	1.75176	80.7057	1.75176	82.2348	1.75176	78.196	1.75176	77.8084	1.75176	80.6644	1.75176	74.2892
1.758	148.72	1.758	145.626	1.758	141.903	1.758	80.0754	1.758	81.7263	1.758	77.7351	1.758	77.238	1.758	80.1176	1.758	73.785
1.76424	147.036	1.76424	143.915	1.76424	140.462	1.76424	79.4929	1.76424	81.2327	1.76424	77.2743	1.76424	76.6675	1.76424	79.629	1.76424	73.1439
1.77048	145.167	1.77048	142.189	1.77048	138.792	1.77048	79.053	1.77048	80.5472	1.77048	76.6124	1.77048	76.2378	1.77048	79.033	1.77048	72.584
1.77672	143.578	1.77672	140.552	1.77672	137.112	1.77672	78.3908	1.77672	80.0683	1.77672	76.0868	1.77672	75.6921	1.77672	78.4426	1.77672	72.0716
1.78296	141.959	1.78296	138.804	1.78296	135.696	1.78296	78.048	1.78296	79.551	1.78296	75.6188	1.78296	75.1885	1.78296	77.9525	1.78296	71.5283
1.7892	140.388	1.7892	137.4	1.7892	134.177	1.7892	77.5889	1.7892	79.0401	1.7892	75.1227	1.7892	74.5959	1.7892	77.446	1.7892	71.2746
1.79544	139.052	1.79544	135.914	1.79544	132.634	1.79544	77.192	1.79544	78.506	1.79544	74.6864	1.79544	74.2357	1.79544	76.8763	1.79544	70.6655
1.80168	137.334	1.80168	134.395	1.80168	131.242	1.80168	76.763	1.80168	78.0359	1.80168	74.2246	1.80168	73.7678	1.80168	76.2514	1.80168	70.2179
1.80792	135.696	1.80792	132.674	1.80792	129.624	1.80792	76.1292	1.80792	77.5238	1.80792	73.6936	1.80792	73.244	1.80792	75.7941	1.80792	69.7621
1.81416	134.098	1.81416	131.208	1.81416	128.164	1.81416	75.7383	1.81416	77.0111	1.81416	73.1752	1.81416	72.6768	1.81416	75.3499	1.81416	69.2929
1.8204	132.611	1.8204	129.951	1.8204	126.914	1.8204	75.1389	1.8204	76.5114	1.8204	72.8245	1.8204	72.2739	1.8204	74.821	1.8204	68.7734
1.82664	131.193	1.82664	128.403	1.82664	125.377	1.82664	74.671	1.82664	75.9901	1.82664	72.2318	1.82664	71.8029	1.82664	74.3745	1.82664	68.3185
1.83288	129.727	1.83288	126.917	1.83288	123.839	1.83288	74.2569	1.83288	75.3896	1.83288	71.8701	1.83288	71.2155	1.83288	73.7845	1.83288	67.7786
1.83912	128.261	1.83912	125.425	1.83912	122.675	1.83912	73.9611	1.83912	75.1557	1.83912	71.5056	1.83912	70.9268	1.83912	73.2056	1.83912	67.4128
1.84536	126.765	1.84536	124.227	1.84536	121.367	1.84536	73.4269	1.84536	74.6741	1.84536	71.1503	1.84536	70.3715	1.84536	73.0453	1.84536	67.0409
1.8516	125.356	1.8516	122.93	1.8516	120.282	1.8516	73.0207	1.8516	74.3603	1.8516	70.6085	1.8516	69.9472	1.8516	72.5849	1.8516	66.6695
1.85784	124.09	1.85784	121.431	1.85784	118.908	1.85784	72.441	1.85784	73.9578	1.85784	70.2873	1.85784	69.6847	1.85784	72.3028	1.85784	66.2726
1.86408	122.815	1.86408	120.389	1.86408	117.719	1.86408	71.9878	1.86408	73.4945	1.86408	69.7438	1.86408	69.2528	1.86408	71.7217	1.86408	66.0777
1.87032	121.466	1.87032	119.179	1.87032	116.492	1.87032	71.726	1.87032	73.155	1.87032	69.3817	1.87032	68.8198	1.87032	71.3602	1.87032	65.6172
1.87656	120.228	1.87656	117.9	1.87656	115.19	1.87656	71.3173	1.87656	72.6665	1.87656	68.9913	1.87656	68.4582	1.87656	70.9521	1.87656	65.2875
1.8828	118.814	1.8828	116.619	1.8828	113.916	1.8828	70.8559	1.8828	72.2091	1.8828	68.5874	1.8828	67.8833	1.8828	70.5524	1.8828	64.9382
1.88904	117.724	1.88904	115.486	1.88904	112.831	1.88904	70.5553	1.88904	71.8571	1.88904	68.1641	1.88904	67.6497	1.88904	70.1199	1.88904	64.4382
1.89528	116.465	1.89528	114.126	1.89528	111.843	1.89528	69.9785	1.89528	71.5486	1.89528	67.8519	1.89528	67.1848	1.89528	69.7724	1.89528	64.2885
1.90152	115.48	1.90152	113.127	1.90152	110.514	1.90152	69.671	1.90152	71.1094	1.90152	67.4935	1.90152	66.8832	1.90152	69.5853	1.90152	63.7749
1.90776	114.12	1.90776	111.952	1.90776	109.598	1.90776	69.2707	1.90776	70.8598	1.90776	67.0918	1.90776	66.7323	1.90776	69.1481	1.90776	63.6235
1.914	113.094	1.914	110.881	1.914	108.472	1.914	69.013	1.914	70.4343	1.914	66.8081	1.914	66.2209	1.914	68.7067	1.914	63.1835
1.92024	111.816	1.92024	109.718	1.92024	107.455	1.92024	68.5697	1.92024	70.0233	1.92024	66.4719	1.92024	65.8872	1.92024	68.4636	1.92024	62.8885
1.92648	110.898	1.92648	108.74	1.92648	106.339	1.92648	68.2145	1.92648	69.709	1.92648	66.0273	1.92648	65.445	1.92648	68.0387	1.92648	62.5917
1.93272	109.603	1.93272	107.633	1.93272	105.334	1.93272	67.9146	1.93272	69.3882	1.93272	65.6749	1.93272	65.1862	1.93272	67.6744	1.93272	62.295
1.93896	108.573	1.93896	106.574	1.93896	104.166	1.93896	67.4936	1.93896	68.9693	1.93896	65.2968	1.93896	64.7911	1.93896	67.219	1.93896	61.9173
1.9452	107.575	1.9452	105.423	1.9452	103.267	1.9452	67.217	1.9452	68.7514	1.9452	65.0444	1.9452	64.5211	1.9452	67.0211	1.9452	61.4358
1.95144	106.394	1.95144	104.599	1.95144	102.397	1.95144	66.7752	1.95144	68.3951	1.95144	64.7318	1.95144	64.1062	1.95144	66.7145	1.95144	61.1824
1.95768	105.503	1.95768	103.581	1.95768	101.316	1.95768	66.5629	1.95768	68.0433	1.95768	64.2905	1.95768	63.8663	1.95768	66.24	1.95768	60.8263
1.96392	104.529	1.96392	102.774	1.96392	100.387	1.96392	66.1778	1.96392	67.7112	1.96392	64.1743	1.96392	63.5754	1.96392	65.9541	1.96392	60.576
1.97016	103.39	1.97016	101.59	1.97016	99.4123	1.97016	65.7972	1.97016	67.3295	1.97016	63.7998	1.97016	63.2181	1.97016	65.6725	1.97016	60.3291
1.9764	102.489	1.9764	100.746	1.9764	98.5729	1.9764	65.5574	1.9764	66.9469	1.9764	63.4487	1.9764	62.9608	1.9764	65.3594	1.9764	60.0896
1.98264	101.485	1.98264	99.6184	1.98264	97.706	1.98264	65.2013	1.98264	66.7187	1.98264	63.0409	1.98264	62.6662	1.98264	65.026	1.98264	59.7127
1.98888	100.642	1.98888	98.7679	1.98888	96.9192	1.98888	64.8792	1.98888	66.4411	1.98888	62.7431	1.98888	62.2476	1.98888	64.7799	1.98888	59.3782
1.99512	99.5513	1.99512	97.8364	1.99512	95.8174	1.99512	64.5335	1.99512	66.2684	1.99512	62.5517	1.99512	62.0853	1.99512	64.3799	1.99512	59.1574
2.00136	98.6604	2.00136	96.9765	2.00136	95.0234	2.00136	64.1998	2.00136	65.8841	2.00136	62.2328	2.00136	61.7357	2.00136	64.1393	2.00136	58.8132
2.0076	97.9451	2.0076	96.0951	2.0076	94.2117	2.0076	63.9413	2.0076	65.5795	2.0076	62.0474	2.0076	61.3977	2.0076	63.8193	2.0076	58.6409
2.01384	97.0035	2.01384	95.4404	2.01384	93.5112	2.01384	63.6715	2.01384	65.317	2.01384	61.6709	2.01384	61.1561	2.01384	63.5984	2.01384	58.451
2.02008	96.146	2.02008	94.4138	2.02008	92.6583	2.02008	63.4217	2.02008	64.954	2.02008	61.4314	2.02008	60.8117	2.02008	63.0987	2.02008	58.2357
2.02632	95.2715	2.02632	93.5948	2.02632	91.6541	2.02632	63.1342	2.02632	64.7205	2.02632	61.1206	2.02632	60.5493	2.02632	62.9662	2.02632	57.8126
2.03256	94.4769	2.03256	92.7368	2.03256	90.9724	2.03256	62.7917	2.03256	64.3218	2.03256	60.8953	2.03256	60.4172	2.03256	62.6957	2.03256	57.6237
2.0388	93.5241	2.0388	91.8075	2.0388	90.1009	2.0388	62.5058	2.0388	64.1121	2.0388	60.5465	2.0388	60.0105	2.0388	62.3933	2.0388	57.383
2.04504	92.8072	2.04504	91.1196	2.04504	89.4854	2.04504	62.1727	2.04504	63.9257	2.04504	60.2612	2.04504	59.7197	2.04504	62.1563	2.04504	57.0235
2.05128	91.9194	2.05128	90.4142	2.05128	88.5687	2.05128	62.0106	2.05128	63.6793	2.05128	59.92	2.05128	59.6023	2.05128	61.8207	2.05128	56.7601
2.05752	91.179	2.05752	89.561	2.05752	87.9004	2.05752	61.7626	2.05752	63.388	2.05752	59.9265	2.05752	59.3192	2.05752	61.6813	2.05752	56.6594
2.06376	90.3798	2.06376	88.7946	2.06376	87.1036	2.06376	61.4572	2.06376	63.1527	2.06376	59.582	2.06376	58.9995	2.06376	61.3674	2.06376	56.3786
2.07	89.6611	2.07	88.0866	2.07	86.3423	2.07	61.3015	2.07	62.9034	2.07	59.3439	2.07	58.7429	2.07	61.1728	2.07	56.1472
2.07624	88.8196	2.07624	87.2749	2.07624	85.6667	2.07624	61.0388	2.07624	62.6705	2.07624	59.0868	2.07624	58.6083	2.07624	60.9162	2.07624	55.8799
2.08248	88.142	2.08248	86.6139	2.08248	85.044	2.08248	60.8584	2.08248	62.4304	2.08248	58.908	2.08248	58.1792	2.08248	60.6793	2.08248	55.7001
2.08872	87.3865	2.08872	85.9113	2.08872	84.3113	2.08872	60.5907	2.08872	62.3313	2.08872	58.6733	2.08872	58.068	2.08872	60.3673	2.08872	55.4801
2.09496	86.678	2.09496	85.235	2.09496	83.5247	2.09496	60.2973	2.09496	61.9143	2.09496	58.4832	2.09496	57.7543	2.09496	60.1835	2.09496	55.216
2.1012	85.9945	2.1012	84.6457	2.1012	83.0821	2.1012	60.115	2.1012	61.7917	2.1012	58.191	2.1012	57.5191	2.1012	59.9455	2.1012	55.0357
2.10744	85.1954	2.10744	83.8848	2.10744	82.359	2.10744	59.8738	2.10744	61.4968	2.10744	57.8609	2.10744	57.3301	2.10744	59.6619	2.10744	54.8323
2.11368	84.5721	2.11368	83.1102	2.11368	81.7385	2.11368	59.6831	2.11368	61.2827	2.11368	57.662	2.11368	57.1676	2.11368	59.3206	2.11368	54.5937
2.11992	83.8273	2.11992	82.4533	2.11992	80.972	2.11992	59.2909	2.11992	61.16	2.11992	57.5198	2.11992	56.9572	2.11992	59.2246	2.11992	54.3301
2.12616	83.1916	2.12616	81.8058	2.12616	80.3162	2.12616	59.2198	2.12616	60.9381	2.12616	57.3385	2.12616	56.7612	2.12616	59.0086	2.12616	54.207
2.1324	82.5606	2.1324	81.3026	2.1324	79.7217	2.1324	59.0745	2.1324	60.7565	2.1324	56.9959	2.1324	56.4808	2.1324	58.7871	2.1324	54.0204
2.13864	82.0376	2.13864	80.6549	2.13864	79.1254	2.13864	58.7929	2.13864	60.4985	2.13864	56.8472	2.13864	56.328	2.13864	58.5842	2.13864	53.699
2.14488	81.3455	2.14488	79.9861	2.14488	78.5968	2.14488	58.6211	2.14488	60.2732	2.14488	56.6757	2.14488	56.2524	2.14488	58.4308	2.14488	53.5709
2.15112	80.7344	2.15112	79.5309	2.15112	78.111	2.15112	58.3336	2.15112	60.0335	2.15112	56.4369	2.15112	55.8088	2.15112	58.1853	2.15112	53.5022
2.15736	79.8696	2.15736	78.7934	2.15736	77.4055	2.15736	58.1115	2.15736	59.9531	2.15736	56.1603	2.15736	55.7694	2.15736	57.874	2.15736	53.2465
2.1636	79.4719	2.1636	78.1904	2.1636	76.8596	2.1636	57.9433	2.1636	59.6786	2.1636	56.0102	2.1636	55.5961	2.1636	57.8224	2.1636	53.0895
2.16984	78.76	2.16984	77.5578	2.16984	76.2505	2.16984	57.76	2.16984	59.4493	2.16984	55.852	2.16984	55.3336	2.16984	57.5338	2.16984	52.8928
2.17608	78.2481	2.17608	76.8966	2.17608	75.7336	2.17608	57.5911	2.17608	59.3445	2.17608	55.6188	2.17608	55.1285	2.17608	57.3606	2.17608	52.7072
2.18232	77.7117	2.18232	76.3793	2.18232	75.1436	2.18232	57.3827	2.18232	59.0894	2.18232	55.4667	2.18232	54.9269	2.18232	57.1629	2.18232	52.5477
2.18856	77.0106	2.18856	75.917	2.18856	74.5417	2.18856	57.1791	2.18856	58.976	2.18856	55.1004	2.18856	54.7519	2.18856	57.1212	2.18856	52.3606
2.1948	76.4778	2.1948	75.3625	2.1948	74.0711	2.1948	57.1769	2.1948	58.7331	2.1948	55.0717	2.1948	54.575	2.1948	56.8562	2.1948	52.1302
2.20104	75.789	2.20104	74.8607	2.20104	73.4339	2.20104	56.8592	2.20104	58.6772	2.20104	54.8443	2.20104	54.4595	2.20104	56.6241	2.20104	51.886
2.20728	75.2579	2.20728	74.1622	2.20728	72.994	2.20728	56.6659	2.20728	58.3896	2.20728	54.6256	2.20728	54.1755	2.20728	56.4252	2.20728	51.8114
2.21352	74.7465	2.21352	73.6917	2.21352	72.477	2.21352	56.423	2.21352	58.2651	2.21352	54.5053	2.21352	54.0124	2.21352	56.3036	2.21352	51.614
2.21976	74.1688	2.21976	73.0442	2.21976	71.9463	2.21976	56.3606	2.21976	58.0053	2.21976	54.3378	2.21976	53.7821	2.21976	56.0415	2.21976	51.4405
2.226	73.6302	2.226	72.5714	2.226	71.399	2.226	56.1473	2.226	57.8706	2.226	54.2136	2.226	53.684	2.226	55.9503	2.226	51.3167
2.23224	73.1304	2.23224	72.095	2.23224	70.8602	2.23224	55.9716	2.23224	57.5892	2.23224	53.9891	2.23224	53.4863	2.23224	55.7378	2.23224	51.1582
2.23848	72.5821	2.23848	71.546	2.23848	70.4058	2.23848	55.8788	2.23848	57.5556	2.23848	53.8144	2.23848	53.2997	2.23848	55.5864	2.23848	50.9439
2.24472	72.014	2.24472	71.0411	2.24472	70.094	2.24472	55.6685	2.24472	57.3321	2.24472	53.7408	2.24472	53.1277	2.24472	55.4382	2.24472	50.8656
2.25096	71.6417	2.25096	70.5549	2.25096	69.4648	2.25096	55.5019	2.25096	57.2009	2.25096	53.5844	2.25096	53.0945	2.25096	55.2057	2.25096	50.6965
2.2572	71.0896	2.2572	70.2046	2.2572	68.9648	2.2572	55.4835	2.2572	56.9261	2.2572	53.5478	2.2572	52.863	2.2572	55.1467	2.2572	50.546
2.26344	70.7489	2.26344	69.685	2.26344	68.6088	2.26344	55.2985	2.26344	56.7888	2.26344	53.2741	2.26344	52.5775	2.26344	54.8047	2.26344	50.3511
2.26968	70.0093	2.26968	69.1335	2.26968	68.1451	2.26968	54.9823	2.26968	56.681	2.26968	53.1382	2.26968	52.4861	2.26968	54.8237	2.26968	50.2704
2.27592	69.597	2.27592	68.5968	2.27592	67.5549	2.27592	54.9886	2.27592	56.595	2.27592	53.0237	2.27592	52.4663	2.27592	54.6927	2.27592	50.1377
2.28216	69.1353	2.28216	68.2294	2.28216	67.2147	2.28216	54.8292	2.28216	56.3171	2.28216	52.8252	2.28216	52.2874	2.28216	54.5118	2.28216	49.9271
2.2884	68.7472	2.2884	67.7969	2.2884	66.7132	2.2884	54.7239	2.2884	56.2304	2.2884	52.8113	2.2884	52.0758	2.2884	54.3091	2.2884	49.9099
2.29464	68.3954	2.29464	67.2635	2.29464	66.245	2.29464	54.5829	2.29464	56.0076	2.29464	52.526	2.29464	51.9262	2.29464	54.2643	2.29464	49.703
2.30088	67.8256	2.30088	66.8008	2.30088	65.9539	2.30088	54.5368	2.30088	55.9875	2.30088	52.3883	2.30088	51.8376	2.30088	54.1274	2.30088	49.6352
2.30712	67.483	2.30712	66.3693	2.30712	65.3998	2.30712	54.349	2.30712	55.8849	2.30712	52.2243	2.30712	51.7761	2.30712	53.8843	2.30712	49.4806
2.31336	67.0189	2.31336	66.0329	2.31336	64.9942	2.31336	54.2392	2.31336	55.7364	2.31336	52.1558	2.31336	51.5698	2.31336	53.7316	2.31336	49.3441
2.3196	66.5004	2.3196	65.6049	2.3196	64.6577	2.3196	54.21	2.3196	55.6386	2.3196	51.9977	2.3196	51.485	2.3196	53.754	2.3196	49.229
2.32584	66.1322	2.32584	65.2101	2.32584	64.2891	2.32584	54.0282	2.32584	55.4857	2.32584	51.9451	2.32584	51.2734	2.32584	53.5003	2.32584	48.962
2.33208	65.7083	2.33208	64.7397	2.33208	63.9053	2.33208	53.9467	2.33208	55.394	2.33208	51.7937	2.33208	51.1741	2.33208	53.582	2.33208	48.9891
2.33832	65.2327	2.33832	64.3607	2.33832	63.4345	2.33832	53.7078	2.33832	55.2427	2.33832	51.6565	2.33832	51.1088	2.33832	53.2964	2.33832	48.8546
2.34456	64.854	2.34456	63.8377	2.34456	63.115	2.34456	53.6665	2.34456	54.9956	2.34456	51.5792	2.34456	50.9357	2.34456	53.1605	2.34456	48.7606
2.3508	64.4276	2.3508	63.6124	2.3508	62.8636	2.3508	53.5959	2.3508	55.0144	2.3508	51.3205	2.3508	50.8812	2.3508	52.9958	2.3508	48.6561
2.35704	64.0524	2.35704	63.2078	2.35704	62.2934	2.35704	53.3911	2.35704	54.944	2.35704	51.3128	2.35704	50.7111	2.35704	52.9958	2.35704	48.5915
2.36328	63.7249	2.36328	62.7465	2.36328	61.983	2.36328	53.2242	2.36328	54.7287	2.36328	51.142	2.36328	50.6347	2.36328	52.8211	2.36328	48.3767
2.36952	63.3802	2.36952	62.3484	2.36952	61.6341	2.36952	53.1378	2.36952	54.579	2.36952	51.1213	2.36952	50.501	2.36952	52.6385	2.36952	48.2602
2.37576	62.9572	2.37576	62.0334	2.37576	61.3171	2.37576	53.1052	2.37576	54.5167	2.37576	50.9187	2.37576	50.4018	2.37576	52.6705	2.37576	48.175
2.382	62.5078	2.382	61.7141	2.382	60.8895	2.382	52.9999	2.382	54.5179	2.382	50.9078	2.382	50.3343	2.382	52.5134	2.382	48.0985
2.38824	62.2094	2.38824	61.2255	2.38824	60.4618	2.38824	52.8433	2.38824	54.4494	2.38824	50.7022	2.38824	50.1685	2.38824	52.4632	2.38824	47.957
2.39448	61.878	2.39448	60.9501	2.39448	60.214	2.39448	52.831	2.39448	54.2476	2.39448	50.6157	2.39448	50.0515	2.39448	52.405	2.39448	47.8375
2.40072	61.3391	2.40072	60.5695	2.40072	59.815	2.40072	52.5719	2.40072	54.2685	2.40072	50.5023	2.40072	49.9806	2.40072	52.2477	2.40072	47.8376
2.40696	61.1385	2.40696	60.1211	2.40696	59.4918	2.40696	52.531	2.40696	54.0268	2.40696	50.4936	2.40696	49.9218	2.40696	52.1877	2.40696	47.7461
2.4132	60.7667	2.4132	59.9819	2.4132	59.0961	2.4132	52.4939	2.4132	54.0299	2.4132	50.3895	2.4132	49.8205	2.4132	51.9994	2.4132	47.6363
2.41944	60.3312	2.41944	59.6093	2.41944	58.7017	2.41944	52.4029	2.41944	53.9115	2.41944	50.1899	2.41944	49.6015	2.41944	51.8635	2.41944	47.5267
2.42568	60.0275	2.42568	59.2069	2.42568	58.3616	2.42568	52.2025	2.42568	53.754	2.42568	50.1526	2.42568	49.5732	2.42568	51.8292	2.42568	47.5259
2.43192	59.6801	2.43192	58.9423	2.43192	58.1886	2.43192	52.0965	2.43192	53.7787	2.43192	50.1713	2.43192	49.5359	2.43192	51.6795	2.43192	47.2962
2.43816	59.3471	2.43816	58.462	2.43816	57.8716	2.43816	51.9828	2.43816	53.5762	2.43816	50.0715	2.43816	49.4326	2.43816	51.6483	2.43816	47.315
2.4444	59.0772	2.4444	58.2486	2.4444	57.4208	2.4444	51.8645	2.4444	53.532	2.4444	49.9782	2.4444	49.3254	2.4444	51.5984	2.4444	47.1278
2.45064	58.6451	2.45064	57.8847	2.45064	57.1675	2.45064	51.6941	2.45064	53.423	2.45064	49.8806	2.45064	49.1606	2.45064	51.5055	2.45064	47.0401
2.45688	58.3319	2.45688	57.6221	2.45688	56.8995	2.45688	51.632	2.45688	53.408	2.45688	49.7483	2.45688	49.1264	2.45688	51.4333	2.45688	47.0588
2.46312	58.0015	2.46312	57.3021	2.46312	56.6296	2.46312	51.5248	2.46312	53.2771	2.46312	49.5384	2.46312	48.9966	2.46312	51.2852	2.46312	47.0414
2.46936	57.7635	2.46936	56.9355	2.46936	56.1664	2.46936	51.4081	2.46936	53.2141	2.46936	49.6261	2.46936	49.0326	2.46936	51.1389	2.46936	46.8003
2.4756	57.2982	2.4756	56.7063	2.4756	55.9317	2.4756	51.2862	2.4756	53.1542	2.4756	49.5608	2.4756	48.9641	2.4756	51.179	2.4756	46.7823
2.48184	57.065	2.48184	56.4022	2.48184	55.7691	2.48184	51.2694	2.48184	53.0532	2.48184	49.4432	2.48184	48.89	2.48184	51.0556	2.48184	46.7131
2.48808	56.7264	2.48808	56.1946	2.48808	55.3272	2.48808	51.1345	2.48808	52.997	2.48808	49.3217	2.48808	48.7597	2.48808	50.9734	2.48808	46.6061
2.49432	56.5656	2.49432	55.8585	2.49432	55.1627	2.49432	50.9606	2.49432	52.9087	2.49432	49.3353	2.49432	48.7332	2.49432	50.9458	2.49432	46.6412
2.50056	56.2286	2.50056	55.6241	2.50056	54.8534	2.50056	51.0233	2.50056	52.8787	2.50056	49.2427	2.50056	48.708	2.50056	50.9463	2.50056	46.5211
2.5068	55.9253	2.5068	55.2378	2.5068	54.5934	2.5068	50.9557	2.5068	52.7668	2.5068	49.0987	2.5068	48.5729	2.5068	50.8053	2.5068	46.4522
2.51304	55.5259	2.51304	55.0659	2.51304	54.3184	2.51304	50.8975	2.51304	52.8226	2.51304	49.136	2.51304	48.5429	2.51304	50.7147	2.51304	46.3827
2.51928	55.3502	2.51928	54.6582	2.51928	54.109	2.51928	50.681	2.51928	52.7863	2.51928	49.0471	2.51928	48.4399	2.51928	50.6723	2.51928	46.3092
2.52552	55.1024	2.52552	54.3603	2.52552	53.7832	2.52552	50.7015	2.52552	52.7978	2.52552	48.8712	2.52552	48.3221	2.52552	50.5386	2.52552	46.3478
2.53176	54.8651	2.53176	54.0723	2.53176	53.5787	2.53176	50.6046	2.53176	52.6022	2.53176	48.8753	2.53176	48.237	2.53176	50.565	2.53176	46.1993
2.538	54.5241	2.538	53.8918	2.538	53.2617	2.538	50.5293	2.538	52.6461	2.538	48.8832	2.538	48.2622	2.538	50.5303	2.538	46.1912
2.54424	54.2238	2.54424	53.638	2.54424	53.0246	2.54424	50.5074	2.54424	52.6029	2.54424	48.7792	2.54424	48.1081	2.54424	50.4269	2.54424	46.1538
2.55048	54.0729	2.55048	53.3542	2.55048	52.7756	2.55048	50.4913	2.55048	52.5948	2.55048	48.6695	2.55048	48.1329	2.55048	50.4121	2.55048	46.0937
2.55672	53.7458	2.55672	53.1572	2.55672	52.4833	2.55672	50.3538	2.55672	52.462	2.55672	48.6372	2.55672	48.0312	2.55672	50.404	2.55672	46.1182
2.56296	53.4181	2.56296	52.7887	2.56296	52.3649	2.56296	50.4348	2.56296	52.4835	2.56296	48.6223	2.56296	47.9775	2.56296	50.2888	2.56296	45.9697
2.5692	53.2323	2.5692	52.704	2.5692	52.1804	2.5692	50.2409	2.5692	52.3251	2.5692	48.6134	2.5692	47.9246	2.5692	50.1825	2.5692	45.8947
2.57544	52.8984	2.57544	52.3607	2.57544	52.0111	2.57544	50.2103	2.57544	52.3475	2.57544	48.5397	2.57544	47.8539	2.57544	50.0818	2.57544	45.8519
2.58168	52.7205	2.58168	52.1785	2.58168	51.6262	2.58168	50.1615	2.58168	52.3397	2.58168	48.4321	2.58168	47.8507	2.58168	50.0988	2.58168	45.8845
2.58792	52.4401	2.58792	51.9281	2.58792	51.2911	2.58792	50.126	2.58792	52.3063	2.58792	48.4291	2.58792	47.8674	2.58792	50.0334	2.58792	45.8566
2.59416	52.255	2.59416	51.7204	2.59416	51.0461	2.59416	50.0884	2.59416	52.2347	2.59416	48.3952	2.59416	47.7897	2.59416	49.9896	2.59416	45.7306
2.6004	51.9432	2.6004	51.4253	2.6004	50.7977	2.6004	50.0142	2.6004	52.228	2.6004	48.3869	2.6004	47.7157	2.6004	49.9501	2.6004	45.7675
2.60664	51.8427	2.60664	51.1816	2.60664	50.6603	2.60664	49.889	2.60664	52.1529	2.60664	48.3418	2.60664	47.6209	2.60664	49.9049	2.60664	45.6801
2.61288	51.5049	2.61288	50.9641	2.61288	50.3666	2.61288	49.9113	2.61288	52.2016	2.61288	48.2598	2.61288	47.6952	2.61288	49.8516	2.61288	45.5957
2.61912	51.2445	2.61912	50.7585	2.61912	50.3053	2.61912	49.7682	2.61912	52.0912	2.61912	48.2015	2.61912	47.6243	2.61912	49.9191	2.61912	45.5331
2.62536	51.027	2.62536	50.4708	2.62536	49.9075	2.62536	49.7696	2.62536	52.0312	2.62536	48.1673	2.62536	47.5293	2.62536	49.9518	2.62536	45.4644
2.6316	50.7509	2.6316	50.3307	2.6316	49.6809	2.6316	49.6357	2.6316	51.9876	2.6316	48.0753	2.6316	47.4556	2.6316	49.8389	2.6316	45.4835
2.63784	50.5932	2.63784	50.0503	2.63784	49.5581	2.63784	49.6915	2.63784	52.0491	2.63784	48.0581	2.63784	47.4923	2.63784	49.6793	2.63784	45.4473
2.64408	50.2446	2.64408	49.8086	2.64408	49.273	2.64408	49.6375	2.64408	51.9514	2.64408	47.983	2.64408	47.4629	2.64408	49.6837	2.64408	45.5049
2.65032	50.0531	2.65032	49.6049	2.65032	49.0718	2.65032	49.6404	2.65032	52.0157	2.65032	47.9367	2.65032	47.3243	2.65032	49.6808	2.65032	45.3269
2.65656	49.853	2.65656	49.3732	2.65656	48.9573	2.65656	49.6329	2.65656	51.9804	2.65656	48.0089	2.65656	47.3583	2.65656	49.6256	2.65656	45.3086
2.6628	49.7213	2.6628	49.2914	2.6628	48.7838	2.6628	49.627	2.6628	51.9831	2.6628	47.9629	2.6628	47.3391	2.6628	49.6378	2.6628	45.3846
2.66904	49.4796	2.66904	48.9851	2.66904	48.5307	2.66904	49.5394	2.66904	51.88	2.66904	47.8837	2.66904	47.2789	2.66904	49.613	2.66904	45.3498
2.67528	49.3062	2.67528	48.8272	2.67528	48.3517	2.67528	49.6014	2.67528	51.8969	2.67528	47.9558	2.67528	47.2415	2.67528	49.6208	2.67528	45.4805
2.68152	49.1035	2.68152	48.6427	2.68152	48.0373	2.68152	49.3385	2.68152	51.8796	2.68152	47.9469	2.68152	47.2427	2.68152	49.5582	2.68152	45.2931
2.68776	48.9051	2.68776	48.2766	2.68776	47.9391	2.68776	49.4156	2.68776	51.9115	2.68776	47.8144	2.68776	47.1808	2.68776	49.5549	2.68776	45.2226
2.694	48.6193	2.694	48.253	2.694	47.6865	2.694	49.4601	2.694	51.9205	2.694	47.75	2.694	47.1683	2.694	49.5574	2.694	45.2422
2.70024	48.5315	2.70024	47.9966	2.70024	47.4708	2.70024	49.4307	2.70024	51.9179	2.70024	47.8602	2.70024	47.0778	2.70024	49.4672	2.70024	45.3285
2.70648	48.2606	2.70648	47.6827	2.70648	47.2111	2.70648	49.301	2.70648	51.8964	2.70648	47.7282	2.70648	47.0846	2.70648	49.5144	2.70648	45.2966
2.71272	48.0663	2.71272	47.6614	2.71272	47.1358	2.71272	49.3053	2.71272	51.8459	2.71272	47.759	2.71272	47.1312	2.71272	49.4404	2.71272	45.1374
2.71896	47.8093	2.71896	47.4689	2.71896	46.9401	2.71896	49.438	2.71896	51.8847	2.71896	47.6222	2.71896	47.1442	2.71896	49.4942	2.71896	45.1492
2.7252	47.6566	2.7252	47.2182	2.7252	46.6405	2.7252	49.4466	2.7252	51.8341	2.7252	47.6862	2.7252	47.0814	2.7252	49.3722	2.7252	45.1392
2.73144	47.5115	2.73144	47.1647	2.73144	46.6257	2.73144	49.312	2.73144	51.8903	2.73144	47.6754	2.73144	47.0233	2.73144	49.3648	2.73144	45.1304
2.73768	47.3098	2.73768	46.9785	2.73768	46.4396	2.73768	49.2871	2.73768	51.8906	2.73768	47.6995	2.73768	47.0596	2.73768	49.3366	2.73768	45.0775
2.74392	47.1562	2.74392	46.7934	2.74392	46.281	2.74392	49.1853	2.74392	51.939	2.74392	47.6284	2.74392	46.9757	2.74392	49.47	2.74392	45.0704
2.75016	46.8915	2.75016	46.5725	2.75016	46.0688	2.75016	49.28	2.75016	51.9421	2.75016	47.5839	2.75016	46.9839	2.75016	49.4911	2.75016	45.1292
2.7564	46.8005	2.7564	46.5303	2.7564	45.8909	2.7564	49.3141	2.7564	51.9044	2.7564	47.609	2.7564	47.0182	2.7564	49.4643	2.7564	45.0575
2.76264	46.5393	2.76264	46.3983	2.76264	45.7383	2.76264	49.2687	2.76264	51.9475	2.76264	47.6417	2.76264	46.9721	2.76264	49.3717	2.76264	45.1393
2.76888	46.3945	2.76888	46.1325	2.76888	45.5642	2.76888	49.2177	2.76888	51.9129	2.76888	47.6653	2.76888	46.9436	2.76888	49.3194	2.76888	45.0537
2.77512	46.2709	2.77512	45.9026	2.77512	45.4737	2.77512	49.2294	2.77512	51.9648	2.77512	47.6615	2.77512	47.0108	2.77512	49.3549	2.77512	45.0429
2.78136	46.1024	2.78136	45.8314	2.78136	45.3287	2.78136	49.2494	2.78136	51.9719	2.78136	47.5974	2.78136	46.9729	2.78136	49.3166	2.78136	45.0279
2.7876	45.8302	2.7876	45.5963	2.7876	45.1736	2.7876	49.2123	2.7876	51.9196	2.7876	47.6966	2.7876	46.9537	2.7876	49.3477	2.7876	45.012
2.79384	45.8023	2.79384	45.4708	2.79384	45.0322	2.79384	49.2173	2.79384	52.0207	2.79384	47.575	2.79384	46.9789	2.79384	49.3705	2.79384	45.0859
2.80008	45.621	2.80008	45.3598	2.80008	44.8645	2.80008	49.182	2.80008	51.8735	2.80008	47.5941	2.80008	46.906	2.80008	49.3663	2.80008	45.0717
2.80632	45.4304	2.80632	45.2926	2.80632	44.7822	2.80632	49.1291	2.80632	51.9918	2.80632	47.5797	2.80632	46.8242	2.80632	49.3965	2.80632	45.082
2.81256	45.2685	2.81256	44.9737	2.81256	44.6254	2.81256	49.1887	2.81256	51.97	2.81256	47.5795	2.81256	46.9185	2.81256	49.4606	2.81256	45.0731
2.8188	45.1792	2.8188	44.8284	2.8188	44.357	2.8188	49.2232	2.8188	51.9907	2.8188	47.553	2.8188	46.8631	2.8188	49.3594	2.8188	45.0056
2.82504	45.0007	2.82504	44.7415	2.82504	44.3638	2.82504	49.1429	2.82504	51.9949	2.82504	47.5769	2.82504	46.8425	2.82504	49.3018	2.82504	45.0458
2.83128	44.9346	2.83128	44.5888	2.83128	44.1118	2.83128	49.2044	2.83128	52.0434	2.83128	47.5126	2.83128	46.9614	2.83128	49.2672	2.83128	45.0537
2.83752	44.7634	2.83752	44.4731	2.83752	43.9989	2.83752	49.1773	2.83752	51.9834	2.83752	47.622	2.83752	46.8824	2.83752	49.35	2.83752	45.0375
2.84376	44.5675	2.84376	44.281	2.84376	43.7935	2.84376	49.052	2.84376	52.0201	2.84376	47.5648	2.84376	46.9285	2.84376	49.2838	2.84376	44.9666
2.85	44.3661	2.85	44.1276	2.85	43.738	2.85	49.1591	2.85	52.0377	2.85	47.6456	2.85	46.8541	2.85	49.2417	2.85	45.0488
2.85624	44.279	2.85624	43.9841	2.85624	43.6185	2.85624	49.1787	2.85624	51.9817	2.85624	47.5177	2.85624	46.8679	2.85624	49.214	2.85624	44.9469
2.86248	44.126	2.86248	43.7691	2.86248	43.3987	2.86248	49.0968	2.86248	52.0339	2.86248	47.5424	2.86248	46.8049	2.86248	49.167	2.86248	44.9444
2.86872	43.9718	2.86872	43.6882	2.86872	43.2004	2.86872	49.1549	2.86872	51.9586	2.86872	47.5327	2.86872	46.773	2.86872	49.2259	2.86872	44.9213
2.87496	43.8258	2.87496	43.5342	2.87496	43.1093	2.87496	49.224	2.87496	51.9325	2.87496	47.5739	2.87496	46.7845	2.87496	49.1362	2.87496	44.8541
2.8812	43.6891	2.8812	43.5243	2.8812	42.9969	2.8812	49.3019	2.8812	52.0241	2.8812	47.4957	2.8812	46.8304	2.8812	49.0917	2.8812	44.8061
2.88744	43.5095	2.88744	43.3389	2.88744	42.8533	2.88744	49.1985	2.88744	51.9748	2.88744	47.4583	2.88744	46.8318	2.88744	49.1213	2.88744	44.8053
2.89368	43.4294	2.89368	43.1697	2.89368	42.7641	2.89368	49.1903	2.89368	51.9899	2.89368	47.5768	2.89368	46.844	2.89368	49.0221	2.89368	44.7629
2.89992	43.3174	2.89992	43.1468	2.89992	42.6166	2.89992	49.2252	2.89992	51.9689	2.89992	47.6127	2.89992	46.7224	2.89992	49.1707	2.89992	44.7004
2.90616	43.1561	2.90616	42.9871	2.90616	42.4902	2.90616	49.2161	2.90616	51.9392	2.90616	47.5105	2.90616	46.6952	2.90616	49.0785	2.90616	44.6994
2.9124	43.002	2.9124	42.8363	2.9124	42.3098	2.9124	49.0981	2.9124	51.9701	2.9124	47.4014	2.9124	46.7196	2.9124	49.0567	2.9124	44.6824
2.91864	42.9604	2.91864	42.6464	2.91864	42.2426	2.91864	49.0387	2.91864	52.036	2.91864	47.4845	2.91864	46.6647	2.91864	49.0886	2.91864	44.7394
2.92488	42.7012	2.92488	42.5565	2.92488	42.059	2.92488	49.0579	2.92488	52.1468	2.92488	47.4653	2.92488	46.7328	2.92488	49.0642	2.92488	44.8066
2.93112	42.6274	2.93112	42.5361	2.93112	42.0102	2.93112	49.1125	2.93112	52.0956	2.93112	47.4225	2.93112	46.7258	2.93112	49.1131	2.93112	44.7794
2.93736	42.4873	2.93736	42.5071	2.93736	41.9615	2.93736	49.1022	2.93736	52.1858	2.93736	47.4807	2.93736	46.7581	2.93736	49.1795	2.93736	44.8343
2.9436	42.4446	2.9436	42.3268	2.9436	41.7799	2.9436	49.0467	2.9436	52.1359	2.9436	47.561	2.9436	46.7385	2.9436	49.2557	2.9436	44.9001
2.94984	42.3172	2.94984	42.2781	2.94984	41.7223	2.94984	48.9301	2.94984	52.2616	2.94984	47.4425	2.94984	46.7542	2.94984	49.233	2.94984	44.754
2.95608	42.1818	2.95608	42.0626	2.95608	41.506	2.95608	48.9818	2.95608	52.3436	2.95608	47.4143	2.95608	46.8258	2.95608	49.2089	2.95608	44.8609
2.96232	42.1293	2.96232	42.0538	2.96232	41.4972	2.96232	49.0365	2.96232	52.4772	2.96232	47.4699	2.96232	46.6409	2.96232	49.273	2.96232	44.8716
2.96856	42.0321	2.96856	41.9352	2.96856	41.3598	2.96856	48.9708	2.96856	52.3504	2.96856	47.4654	2.96856	46.6555	2.96856	49.2449	2.96856	44.9492
2.9748	41.893	2.9748	41.7473	2.9748	41.3337	2.9748	48.9236	2.9748	52.4275	2.9748	47.4235	2.9748	46.734	2.9748	49.3117	2.9748	44.9603
2.98104	41.7251	2.98104	41.6752	2.98104	41.167	2.98104	48.8559	2.98104	52.4278	2.98104	47.4115	2.98104	46.8395	2.98104	49.3657	2.98104	44.9487
2.98728	41.6873	2.98728	41.6132	2.98728	41.0343	2.98728	48.9874	2.98728	52.4753	2.98728	47.3114	2.98728	46.6878	2.98728	49.1728	2.98728	44.8578
2.99352	41.5693	2.99352	41.589	2.99352	40.8349	2.99352	48.8366	2.99352	52.4276	2.99352	47.4213	2.99352	46.6168	2.99352	49.2473	2.99352	44.9956
2.99976	41.532	2.99976	41.3988	2.99976	40.7683	2.99976	48.7921	2.99976	52.4524	2.99976	47.2734	2.99976	46.7502	2.99976	49.241	2.99976	44.8905
3.006	41.3751	3.006	41.3753	3.006	40.6654	3.006	48.8255	3.006	52.5917	3.006	47.3154	3.006	46.5376	3.006	49.3542	3.006	44.899
3.01224	41.226	3.01224	41.2011	3.01224	40.6556	3.01224	48.7578	3.01224	52.4612	3.01224	47.2547	3.01224	46.5895	3.01224	49.276	3.01224	44.9376
3.01848	41.1935	3.01848	41.2105	3.01848	40.4729	3.01848	48.8834	3.01848	52.4343	3.01848	47.3579	3.01848	46.589	3.01848	49.3323	3.01848	44.8661
3.02472	41.0555	3.02472	41.1371	3.02472	40.4479	3.02472	48.7719	3.02472	52.424	3.02472	47.1889	3.02472	46.5577	3.02472	49.2824	3.02472	44.743
3.03096	40.9073	3.03096	41.0084	3.03096	40.4127	3.03096	48.7085	3.03096	52.4322	3.03096	47.164	3.03096	46.5404	3.03096	49.1859	3.03096	44.7864
3.0372	40.8197	3.0372	40.8707	3.0372	40.291	3.0372	48.7041	3.0372	52.3654	3.0372	47.0981	3.0372	46.4952	3.0372	49.1708	3.0372	44.8473
3.04344	40.7009	3.04344	40.7434	3.04344	40.2165	3.04344	48.6409	3.04344	52.3726	3.04344	47.0712	3.04344	46.5953	3.04344	49.2289	3.04344	44.7331
3.04968	40.7226	3.04968	40.6618	3.04968	39.9741	3.04968	48.6069	3.04968	52.362	3.04968	47.102	3.04968	46.4063	3.04968	49.1132	3.04968	44.7003
3.05592	40.6222	3.05592	40.632	3.05592	40.0115	3.05592	48.6628	3.05592	52.3883	3.05592	46.9708	3.05592	46.3376	3.05592	49.0552	3.05592	44.6903
3.06216	40.5159	3.06216	40.4184	3.06216	39.8318	3.06216	48.5283	3.06216	52.462	3.06216	46.9535	3.06216	46.4464	3.06216	49.0147	3.06216	44.6369
3.0684	40.2405	3.0684	40.4633	3.0684	39.8044	3.0684	48.4749	3.0684	52.3358	3.0684	46.9809	3.0684	46.2755	3.0684	48.9843	3.0684	44.6217
3.07464	40.2743	3.07464	40.4128	3.07464	39.669	3.07464	48.5446	3.07464	52.3448	3.07464	46.9326	3.07464	46.2969	3.07464	49.0524	3.07464	44.6246
3.08088	40.2244	3.08088	40.296	3.08088	39.6194	3.08088	48.4789	3.08088	52.2664	3.08088	46.8391	3.08088	46.1151	3.08088	48.9176	3.08088	44.4619
3.08712	40.1177	3.08712	40.3013	3.08712	39.621	3.08712	48.3987	3.08712	52.3145	3.08712	46.7569	3.08712	46.1818	3.08712	48.9772	3.08712	44.4628
3.09336	39.9942	3.09336	40.2041	3.09336	39.4635	3.09336	48.3049	3.09336	52.1107	3.09336	46.768	3.09336	46.128	3.09336	48.7718	3.09336	44.3263
3.0996	39.9142	3.0996	40.0643	3.0996	39.4303	3.0996	48.1622	3.0996	52.1588	3.0996	46.6492	3.0996	46.0652	3.0996	48.8237	3.0996	44.3162
3.10584	39.8702	3.10584	40.0001	3.10584	39.2357	3.10584	48.0968	3.10584	52.1258	3.10584	46.6166	3.10584	46.0169	3.10584	48.7007	3.10584	44.2647
3.11208	39.7533	3.11208	39.9419	3.11208	39.148	3.11208	48.0902	3.11208	52.1047	3.11208	46.6098	3.11208	45.8837	3.11208	48.6365	3.11208	44.1517
3.11832	39.6366	3.11832	39.8037	3.11832	39.0855	3.11832	47.9195	3.11832	51.9563	3.11832	46.4243	3.11832	45.8404	3.11832	48.6521	3.11832	44.1297
3.12456	39.5324	3.12456	39.8712	3.12456	39.081	3.12456	47.8688	3.12456	52.1186	3.12456	46.3549	3.12456	45.8141	3.12456	48.5176	3.12456	44.1553
3.1308	39.5523	3.1308	39.688	3.1308	38.9374	3.1308	47.7877	3.1308	51.9484	3.1308	46.3686	3.1308	45.7567	3.1308	48.5865	3.1308	44.1336
3.13704	39.4556	3.13704	39.8003	3.13704	38.9145	3.13704	47.6446	3.13704	52.0064	3.13704	46.2112	3.13704	45.7142	3.13704	48.5187	3.13704	44.0704
3.14328	39.3616	3.14328	39.6261	3.14328	38.926	3.14328	47.5789	3.14328	51.8785	3.14328	46.1141	3.14328	45.6046	3.14328	48.4698	3.14328	43.8975
3.14952	39.345	3.14952	39.5508	3.14952	38.8488	3.14952	47.5333	3.14952	51.8849	3.14952	46.1407	3.14952	45.5832	3.14952	48.3318	3.14952	43.8829
3.15576	39.3563	3.15576	39.4692	3.15576	38.7905	3.15576	47.3108	3.15576	51.7929	3.15576	46.0091	3.15576	45.4897	3.15576	48.2767	3.15576	43.7832
3.162	39.2467	3.162	39.4504	3.162	38.7186	3.162	47.3006	3.162	51.7461	3.162	45.9541	3.162	45.4231	3.162	48.1917	3.162	43.6959
3.16824	39.1009	3.16824	39.4375	3.16824	38.6336	3.16824	47.2065	3.16824	51.501	3.16824	45.7679	3.16824	45.0805	3.16824	48.0215	3.16824	43.5837
3.17448	39.0026	3.17448	39.3115	3.17448	38.5782	3.17448	46.9036	3.17448	51.5273	3.17448	45.5902	3.17448	45.1842	3.17448	48.0896	3.17448	43.5575
3.18072	38.9411	3.18072	39.2253	3.18072	38.5736	3.18072	46.7456	3.18072	51.4014	3.18072	45.5118	3.18072	45.0951	3.18072	47.8598	3.18072	43.4001
3.18696	38.8592	3.18696	39.2722	3.18696	38.424	3.18696	46.7293	3.18696	51.3528	3.18696	45.4477	3.18696	44.9689	3.18696	47.8001	3.18696	43.2432
3.1932	38.9232	3.1932	39.2934	3.1932	38.3999	3.1932	46.5986	3.1932	51.1287	3.1932	45.3321	3.1932	44.9046	3.1932	47.8013	3.1932	43.2003
3.19944	38.8155	3.19944	39.1474	3.19944	38.3494	3.19944	46.4615	3.19944	51.0014	3.19944	45.2002	3.19944	44.7305	3.19944	47.612	3.19944	43.0257
3.20568	38.8173	3.20568	39.0577	3.20568	38.2885	3.20568	46.2109	3.20568	50.8726	3.20568	44.9918	3.20568	44.6888	3.20568	47.4459	3.20568	42.8481
3.21192	38.7445	3.21192	39.0515	3.21192	38.3064	3.21192	46.2178	3.21192	50.712	3.21192	44.7586	3.21192	44.445	3.21192	47.3779	3.21192	42.7925
3.21816	38.7327	3.21816	39.0468	3.21816	38.16	3.21816	46.0576	3.21816	50.5035	3.21816	44.6299	3.21816	44.257	3.21816	47.1804	3.21816	42.6889
3.2244	38.61	3.2244	38.9198	3.2244	38.1377	3.2244	45.7888	3.2244	50.4612	3.2244	44.5282	3.2244	44.1833	3.2244	47.1525	3.2244	42.4739
3.23064	38.495	3.23064	38.9931	3.23064	38.0847	3.23064	45.706	3.23064	50.2332	3.23064	44.2754	3.23064	44.0267	3.23064	46.7463	3.23064	42.4694
3.23688	38.5187	3.23688	38.8863	3.23688	38.1089	3.23688	45.4652	3.23688	50.1249	3.23688	44.1196	3.23688	43.8359	3.23688	46.6478	3.23688	42.2832
3.24312	38.3858	3.24312	38.8253	3.24312	38.0507	3.24312	45.284	3.24312	49.9551	3.24312	44.0033	3.24312	43.7297	3.24312	46.4566	3.24312	42.0716
3.24936	38.4074	3.24936	38.7654	3.24936	37.9828	3.24936	45.0423	3.24936	49.8392	3.24936	43.8015	3.24936	43.4627	3.24936	46.2612	3.24936	41.8548
3.2556	38.3992	3.2556	38.8196	3.2556	37.846	3.2556	44.7686	3.2556	49.5348	3.2556	43.5923	3.2556	43.4344	3.2556	46.2086	3.2556	41.6213
3.26184	38.2958	3.26184	38.7989	3.26184	37.919	3.26184	44.6936	3.26184	49.2952	3.26184	43.4635	3.26184	43.2204	3.26184	45.8858	3.26184	41.5521
3.26808	38.3513	3.26808	38.725	3.26808	37.7971	3.26808	44.3143	3.26808	49.1369	3.26808	43.2074	3.26808	42.9225	3.26808	45.6307	3.26808	41.3478
3.27432	38.1708	3.27432	38.6697	3.27432	37.8436	3.27432	44.1242	3.27432	48.7702	3.27432	42.9448	3.27432	42.7413	3.27432	45.59	3.27432	41.1668
3.28056	38.0917	3.28056	38.6673	3.28056	37.8147	3.28056	43.9245	3.28056	48.6766	3.28056	42.7654	3.28056	42.4752	3.28056	45.3453	3.28056	40.9265
3.2868	37.9882	3.2868	38.5698	3.2868	37.7211	3.2868	43.672	3.2868	48.4153	3.2868	42.6303	3.2868	42.3489	3.2868	45.0664	3.2868	40.8324
3.29304	38.0812	3.29304	38.6023	3.29304	37.6844	3.29304	43.509	3.29304	48.3612	3.29304	42.2447	3.29304	42.1726	3.29304	44.8689	3.29304	40.6876
3.29928	37.9989	3.29928	38.5331	3.29928	37.5012	3.29928	43.2565	3.29928	48.0492	3.29928	41.9749	3.29928	41.8691	3.29928	44.781	3.29928	40.3693
3.30552	37.8719	3.30552	38.4245	3.30552	37.5778	3.30552	43.0109	3.30552	47.7474	3.30552	41.8732	3.30552	41.6375	3.30552	44.4183	3.30552	40.0654
3.31176	37.8692	3.31176	38.4592	3.31176	37.5463	3.31176	42.8683	3.31176	47.4327	3.31176	41.6026	3.31176	41.5409	3.31176	44.2716	3.31176	39.9495
3.318	37.8845	3.318	38.4395	3.318	37.5545	3.318	42.522	3.318	47.2904	3.318	41.3447	3.318	41.242	3.318	43.9984	3.318	39.6756
3.32424	37.8565	3.32424	38.4093	3.32424	37.5259	3.32424	42.3392	3.32424	46.9804	3.32424	41.1559	3.32424	40.942	3.32424	43.7543	3.32424	39.3941
3.33048	37.8384	3.33048	38.4198	3.33048	37.3724	3.33048	42.1219	3.33048	46.5697	3.33048	40.9843	3.33048	40.7538	3.33048	43.407	3.33048	39.1918
3.33672	37.8016	3.33672	38.3468	3.33672	37.4108	3.33672	41.8274	3.33672	46.2504	3.33672	40.5801	3.33672	40.546	3.33672	43.2329	3.33672	38.9645
3.34296	37.6385	3.34296	38.502	3.34296	37.4337	3.34296	41.5864	3.34296	45.9731	3.34296	40.4107	3.34296	40.2949	3.34296	42.9338	3.34296	38.645
3.3492	37.7044	3.3492	38.4085	3.3492	37.3903	3.3492	41.319	3.3492	45.7803	3.3492	40.2169	3.3492	39.9748	3.3492	42.7292	3.3492	38.514
3.35544	37.667	3.35544	38.3515	3.35544	37.3124	3.35544	41.0458	3.35544	45.5735	3.35544	39.9487	3.35544	39.794	3.35544	42.4843	3.35544	38.2689
3.36168	37.5403	3.36168	38.2872	3.36168	37.2533	3.36168	40.7896	3.36168	45.0637	3.36168	39.669	3.36168	39.5155	3.36168	42.2721	3.36168	38.0116
3.36792	37.5985	3.36792	38.3179	3.36792	37.2818	3.36792	40.4636	3.36792	44.8752	3.36792	39.4168	3.36792	39.2727	3.36792	41.9206	3.36792	37.7751
3.37416	37.6171	3.37416	38.3374	3.37416	37.3019	3.37416	40.2659	3.37416	44.5106	3.37416	39.0973	3.37416	39.0349	3.37416	41.6513	3.37416	37.5636
3.3804	37.6396	3.3804	38.3026	3.3804	37.2172	3.3804	39.8843	3.3804	44.3437	3.3804	38.8308	3.3804	38.773	3.3804	41.3909	3.3804	37.3442
3.38664	37.4415	3.38664	38.1259	3.38664	37.2257	3.38664	39.6299	3.38664	43.9175	3.38664	38.4547	3.38664	38.4657	3.38664	41.0815	3.38664	37.0751
3.39288	37.4943	3.39288	38.3114	3.39288	37.1892	3.39288	39.2913	3.39288	43.7304	3.39288	38.2237	3.39288	38.2614	3.39288	40.7806	3.39288	36.7728
3.39912	37.4138	3.39912	38.3007	3.39912	37.2443	3.39912	39.047	3.39912	43.1949	3.39912	37.8885	3.39912	37.9805	3.39912	40.5427	3.39912	36.5207
3.40536	37.4926	3.40536	38.2649	3.40536	37.2146	3.40536	38.7441	3.40536	42.9886	3.40536	37.7169	3.40536	37.8539	3.40536	40.3198	3.40536	36.3
3.4116	37.4482	3.4116	38.1372	3.4116	37.1487	3.4116	38.5293	3.4116	42.7503	3.4116	37.4167	3.4116	37.4831	3.4116	40.0749	3.4116	36.1313
3.41784	37.3766	3.41784	38.1903	3.41784	37.1192	3.41784	38.1455	3.41784	42.4463	3.41784	37.2171	3.41784	37.1752	3.41784	39.6956	3.41784	35.8432
3.42408	37.4379	3.42408	38.3064	3.42408	37.1375	3.42408	37.9265	3.42408	42.0621	3.42408	36.8599	3.42408	36.8749	3.42408	39.3983	3.42408	35.6091
3.43032	37.3464	3.43032	38.2406	3.43032	37.0523	3.43032	37.6462	3.43032	41.6871	3.43032	36.6536	3.43032	36.6758	3.43032	39.1968	3.43032	35.3225
3.43656	37.2954	3.43656	38.195	3.43656	37.0469	3.43656	37.4579	3.43656	41.3119	3.43656	36.3746	3.43656	36.344	3.43656	38.8451	3.43656	34.9614
3.4428	37.3386	3.4428	38.2467	3.4428	37.0235	3.4428	37.0883	3.4428	41.0762	3.4428	36.1392	3.4428	36.2197	3.4428	38.712	3.4428	34.8336
3.44904	37.3472	3.44904	38.2452	3.44904	37.0498	3.44904	36.8282	3.44904	40.725	3.44904	35.8328	3.44904	35.8392	3.44904	38.4089	3.44904	34.5568
3.45528	37.3207	3.45528	38.2484	3.45528	37.0382	3.45528	36.5367	3.45528	40.434	3.45528	35.4749	3.45528	35.5808	3.45528	38.1031	3.45528	34.3233
3.46152	37.232	3.46152	38.1999	3.46152	36.9863	3.46152	36.3268	3.46152	40.086	3.46152	35.3265	3.46152	35.283	3.46152	37.7635	3.46152	34.0147
3.46776	37.3251	3.46776	38.2424	3.46776	36.9556	3.46776	35.9981	3.46776	39.73	3.46776	35.0547	3.46776	35.096	3.46776	37.5243	3.46776	33.8228
3.474	37.3687	3.474	38.1648	3.474	37.0223	3.474	35.7624	3.474	39.4718	3.474	34.7851	3.474	34.7832	3.474	37.3524	3.474	33.7175
3.48024	37.1966	3.48024	38.1476	3.48024	37.0632	3.48024	35.4471	3.48024	39.234	3.48024	34.4557	3.48024	34.6111	3.48024	37.0121	3.48024	33.3464
3.48648	37.3483	3.48648	38.1788	3.48648	37.0495	3.48648	35.2481	3.48648	38.9522	3.48648	34.3072	3.48648	34.2921	3.48648	36.7355	3.48648	33.1139
3.49272	37.284	3.49272	38.2734	3.49272	37.0026	3.49272	34.8105	3.49272	38.563	3.49272	34.0752	3.49272	34.0239	3.49272	36.4719	3.49272	32.8097
3.49896	37.3135	3.49896	38.367	3.49896	37.0667	3.49896	34.6611	3.49896	38.194	3.49896	33.7475	3.49896	33.7733	3.49896	36.157	3.49896	32.5816
3.5052	37.3568	3.5052	38.3967	3.5052	37.0141	3.5052	34.3467	3.5052	37.8911	3.5052	33.4963	3.5052	33.6212	3.5052	35.9409	3.5052	32.3706
3.51144	37.2051	3.51144	38.3269	3.51144	36.9163	3.51144	34.0643	3.51144	37.5908	3.51144	33.1251	3.51144	33.2564	3.51144	35.6329	3.51144	32.2168
3.51768	37.2772	3.51768	38.3679	3.51768	37.0284	3.51768	33.8546	3.51768	37.3656	3.51768	32.988	3.51768	33.0802	3.51768	35.4037	3.51768	31.9383
3.52392	37.314	3.52392	38.3496	3.52392	37.0803	3.52392	33.6856	3.52392	36.9749	3.52392	32.7356	3.52392	32.815	3.52392	35.2604	3.52392	31.6584
3.53016	37.3001	3.53016	38.2541	3.53016	37.0715	3.53016	33.3957	3.53016	36.7704	3.53016	32.6067	3.53016	32.58	3.53016	34.9641	3.53016	31.3661
3.5364	37.2597	3.5364	38.3759	3.5364	37.1067	3.5364	33.092	3.5364	36.6544	3.5364	32.2696	3.5364	32.412	3.5364	34.6176	3.5364	31.3176
3.54264	37.359	3.54264	38.424	3.54264	37.1313	3.54264	32.9638	3.54264	36.1968	3.54264	32.0791	3.54264	32.0487	3.54264	34.5099	3.54264	31.1121
3.54888	37.3137	3.54888	38.4766	3.54888	37.0591	3.54888	32.6308	3.54888	35.9306	3.54888	31.7947	3.54888	31.8825	3.54888	34.2325	3.54888	30.8198
3.55512	37.4059	3.55512	38.5322	3.55512	37.1146	3.55512	32.4017	3.55512	35.6293	3.55512	31.5615	3.55512	31.6338	3.55512	33.9813	3.55512	30.6922
3.56136	37.3704	3.56136	38.603	3.56136	37.1556	3.56136	32.1445	3.56136	35.3733	3.56136	31.3773	3.56136	31.462	3.56136	33.7446	3.56136	30.3735
3.5676	37.3743	3.5676	38.5795	3.5676	37.2075	3.5676	31.8712	3.5676	35.0981	3.5676	31.1739	3.5676	31.1766	3.5676	33.5011	3.5676	30.1228
3.57384	37.346	3.57384	38.5022	3.57384	37.173	3.57384	31.6913	3.57384	34.8135	3.57384	30.9414	3.57384	30.8683	3.57384	33.2919	3.57384	29.9842
3.58008	37.3214	3.58008	38.5347	3.58008	37.3026	3.58008	31.4328	3.58008	34.5448	3.58008	30.692	3.58008	30.7742	3.58008	33.0927	3.58008	29.7489
3.58632	37.5149	3.58632	38.6836	3.58632	37.3186	3.58632	31.4823	3.58632	34.3413	3.58632	30.5439	3.58632	30.495	3.58632	32.9104	3.58632	29.6141
3.59256	37.4635	3.59256	38.7111	3.59256	37.4345	3.59256	31.1011	3.59256	34.0966	3.59256	30.2143	3.59256	30.367	3.59256	32.7067	3.59256	29.2821
3.5988	37.5026	3.5988	38.6872	3.5988	37.3745	3.5988	30.8331	3.5988	33.8829	3.5988	30.1238	3.5988	30.138	3.5988	32.4354	3.5988	29.1612
3.60504	37.6082	3.60504	38.7502	3.60504	37.4747	3.60504	30.636	3.60504	33.6099	3.60504	29.8425	3.60504	29.9982	3.60504	32.1985	3.60504	29.0185
3.61128	37.5166	3.61128	38.8042	3.61128	37.507	3.61128	30.4476	3.61128	33.3279	3.61128	29.6977	3.61128	29.7139	3.61128	31.9908	3.61128	28.8117
3.61752	37.491	3.61752	38.8512	3.61752	37.4604	3.61752	30.1653	3.61752	33.1449	3.61752	29.5084	3.61752	29.5544	3.61752	31.8345	3.61752	28.7317
3.62376	37.7288	3.62376	38.9833	3.62376	37.4518	3.62376	30.1118	3.62376	32.8137	3.62376	29.3221	3.62376	29.3942	3.62376	31.5841	3.62376	28.4944
3.63	37.7298	3.63	38.9916	3.63	37.5989	3.63	29.8106	3.63	32.6076	3.63	29.1124	3.63	29.1034	3.63	31.356	3.63	28.2922
3.63624	37.7638	3.63624	39.0572	3.63624	37.6055	3.63624	29.5919	3.63624	32.4389	3.63624	28.8821	3.63624	28.9267	3.63624	31.2315	3.63624	28.2386
3.64248	37.7879	3.64248	39.1872	3.64248	37.6308	3.64248	29.5176	3.64248	32.1717	3.64248	28.805	3.64248	28.8366	3.64248	31.0657	3.64248	27.8922
3.64872	37.7949	3.64872	39.1819	3.64872	37.6771	3.64872	29.2563	3.64872	31.8834	3.64872	28.669	3.64872	28.5166	3.64872	30.8639	3.64872	27.7894
3.65496	37.8218	3.65496	39.2763	3.65496	37.6944	3.65496	29.1031	3.65496	31.6816	3.65496	28.368	3.65496	28.3827	3.65496	30.6539	3.65496	27.5675
3.6612	37.8871	3.6612	39.2925	3.6612	37.839	3.6612	28.984	3.6612	31.5056	3.6612	28.3153	3.6612	28.317	3.6612	30.5869	3.6612	27.5594
3.66744	37.8394	3.66744	39.4599	3.66744	37.8309	3.66744	28.7825	3.66744	31.3311	3.66744	28.1899	3.66744	28.1071	3.66744	30.3142	3.66744	27.2477
3.67368	38.0075	3.67368	39.4217	3.67368	37.8478	3.67368	28.5966	3.67368	31.0184	3.67368	27.9335	3.67368	27.8714	3.67368	30.2135	3.67368	27.1193
3.67992	38.0943	3.67992	39.421	3.67992	38.0185	3.67992	28.4672	3.67992	30.9003	3.67992	27.8371	3.67992	27.8092	3.67992	30.0161	3.67992	27.0414
3.68616	38.1363	3.68616	39.5547	3.68616	38.0401	3.68616	28.2817	3.68616	30.6782	3.68616	27.6544	3.68616	27.6672	3.68616	29.8223	3.68616	26.8749
3.6924	38.0445	3.6924	39.6011	3.6924	38.0868	3.6924	28.1109	3.6924	30.5776	3.6924	27.5942	3.6924	27.4467	3.6924	29.6614	3.6924	26.6251
3.69864	38.1701	3.69864	39.6716	3.69864	38.1164	3.69864	27.9132	3.69864	30.354	3.69864	27.4625	3.69864	27.279	3.69864	29.5008	3.69864	26.6353
3.70488	38.2181	3.70488	39.7827	3.70488	38.2089	3.70488	27.8659	3.70488	30.1083	3.70488	27.2937	3.70488	27.2236	3.70488	29.4409	3.70488	26.4952
3.71112	38.2113	3.71112	39.6856	3.71112	38.2347	3.71112	27.6111	3.71112	29.9484	3.71112	27.0564	3.71112	27.1147	3.71112	29.2536	3.71112	26.3405
3.71736	38.3936	3.71736	39.8473	3.71736	38.2996	3.71736	27.6218	3.71736	29.7858	3.71736	26.9624	3.71736	26.8884	3.71736	29.1808	3.71736	26.2233
3.7236	38.4375	3.7236	39.9338	3.7236	38.4138	3.7236	27.4047	3.7236	29.611	3.7236	26.8691	3.7236	26.8348	3.7236	28.9828	3.7236	26.1245
3.72984	38.6316	3.72984	40.0222	3.72984	38.4525	3.72984	27.2657	3.72984	29.5085	3.72984	26.679	3.72984	26.6084	3.72984	28.8652	3.72984	25.9343
3.73608	38.696	3.73608	40.124	3.73608	38.5305	3.73608	27.1676	3.73608	29.293	3.73608	26.4933	3.73608	26.5293	3.73608	28.7625	3.73608	25.858
3.74232	38.6742	3.74232	40.2852	3.74232	38.6093	3.74232	26.9566	3.74232	29.0979	3.74232	26.4745	3.74232	26.3198	3.74232	28.589	3.74232	25.7497
3.74856	38.7175	3.74856	40.278	3.74856	38.6866	3.74856	26.9998	3.74856	28.8451	3.74856	26.31	3.74856	26.243	3.74856	28.382	3.74856	25.6022
3.7548	38.763	3.7548	40.356	3.7548	38.7681	3.7548	26.7518	3.7548	28.8668	3.7548	26.2404	3.7548	26.1552	3.7548	28.3463	3.7548	25.4444
3.76104	38.7882	3.76104	40.4642	3.76104	38.7632	3.76104	26.6501	3.76104	28.5702	3.76104	26.1387	3.76104	26.0161	3.76104	28.2263	3.76104	25.3268
3.76728	38.7708	3.76728	40.4939	3.76728	38.882	3.76728	26.5425	3.76728	28.3711	3.76728	26.0194	3.76728	25.9144	3.76728	28.057	3.76728	25.3565
3.77352	38.9731	3.77352	40.6263	3.77352	38.9044	3.77352	26.4336	3.77352	28.317	3.77352	25.8807	3.77352	25.7099	3.77352	27.9405	3.77352	25.2213
3.77976	39.0147	3.77976	40.5819	3.77976	39.0144	3.77976	26.2997	3.77976	28.1584	3.77976	25.7503	3.77976	25.6753	3.77976	27.8114	3.77976	25.049
3.786	38.9769	3.786	40.7943	3.786	39.2393	3.786	26.1551	3.786	28.0719	3.786	25.6955	3.786	25.5886	3.786	27.6829	3.786	25.0437
3.79224	39.0057	3.79224	40.7839	3.79224	39.231	3.79224	26.1266	3.79224	27.9203	3.79224	25.604	3.79224	25.4717	3.79224	27.6551	3.79224	25.0046
3.79848	39.2445	3.79848	41.0046	3.79848	39.3365	3.79848	26.1469	3.79848	27.827	3.79848	25.5732	3.79848	25.4036	3.79848	27.5401	3.79848	24.9007
3.80472	39.2655	3.80472	41.0115	3.80472	39.1991	3.80472	25.8579	3.80472	27.6881	3.80472	25.405	3.80472	25.2156	3.80472	27.4498	3.80472	24.7331
3.81096	39.217	3.81096	41.0705	3.81096	39.3397	3.81096	25.8084	3.81096	27.5131	3.81096	25.2927	3.81096	25.1333	3.81096	27.3635	3.81096	24.623
3.8172	39.1991	3.8172	41.0863	3.8172	39.318	3.8172	25.6588	3.8172	27.4565	3.8172	25.3054	3.8172	24.9507	3.8172	27.1657	3.8172	24.517
3.82344	39.3182	3.82344	41.1801	3.82344	39.4477	3.82344	25.6393	3.82344	27.2365	3.82344	25.1621	3.82344	24.9734	3.82344	27.164	3.82344	24.4458
3.82968	39.4625	3.82968	41.1357	3.82968	39.5336	3.82968	25.4749	3.82968	27.1479	3.82968	25.1372	3.82968	24.8852	3.82968	27.0948	3.82968	24.4189
3.83592	39.4529	3.83592	41.2998	3.83592	39.5371	3.83592	25.3955	3.83592	27.0036	3.83592	25.0275	3.83592	24.7962	3.83592	26.9281	3.83592	24.2494
3.84216	39.5175	3.84216	41.2299	3.84216	39.5724	3.84216	25.3191	3.84216	26.8785	3.84216	24.9759	3.84216	24.5952	3.84216	26.7856	3.84216	24.1469
3.8484	39.5823	3.8484	41.4205	3.8484	39.6043	3.8484	25.174	3.8484	26.7798	3.8484	24.8184	3.8484	24.5238	3.8484	26.6571	3.8484	24.0729
3.85464	39.5395	3.85464	41.4262	3.85464	39.6201	3.85464	25.1278	3.85464	26.7258	3.85464	24.7054	3.85464	24.4063	3.85464	26.5569	3.85464	23.9949
3.86088	39.5492	3.86088	41.4552	3.86088	39.6998	3.86088	25.0381	3.86088	26.573	3.86088	24.6401	3.86088	24.2958	3.86088	26.4515	3.86088	23.91
3.86712	39.562	3.86712	41.4594	3.86712	39.6013	3.86712	24.8828	3.86712	26.3986	3.86712	24.5206	3.86712	24.2162	3.86712	26.3103	3.86712	23.7937
3.87336	39.6099	3.87336	41.5953	3.87336	39.7079	3.87336	24.8212	3.87336	26.2648	3.87336	24.4077	3.87336	24.1264	3.87336	26.2356	3.87336	23.6862
3.8796	39.5919	3.8796	41.5582	3.8796	39.6613	3.8796	24.6752	3.8796	26.1247	3.8796	24.2806	3.8796	23.9438	3.8796	26.0368	3.8796	23.5832
3.88584	39.6952	3.88584	41.51	3.88584	39.7847	3.88584	24.5489	3.88584	26.0153	3.88584	24.1918	3.88584	24.0206	3.88584	25.9614	3.88584	23.5273
3.89208	39.5557	3.89208	41.5076	3.89208	39.944	3.89208	24.4291	3.89208	25.8839	3.89208	24.1207	3.89208	23.8421	3.89208	25.894	3.89208	23.519
3.89832	39.553	3.89832	41.5736	3.89832	39.6142	3.89832	24.3734	3.89832	25.7591	3.89832	23.9855	3.89832	23.6853	3.89832	25.7628	3.89832	23.2904
3.90456	39.5745	3.90456	41.4344	3.90456	39.6312	3.90456	24.2032	3.90456	25.57	3.90456	23.9089	3.90456	23.6368	3.90456	25.7018	3.90456	23.1692
3.9108	39.5436	3.9108	41.5512	3.9108	39.7644	3.9108	24.1659	3.9108	25.5837	3.9108	23.6962	3.9108	23.4105	3.9108	25.4939	3.9108	23.2097
3.91704	39.5544	3.91704	41.5275	3.91704	39.6119	3.91704	24.0104	3.91704	25.3337	3.91704	23.7246	3.91704	23.4083	3.91704	25.3869	3.91704	23.0173
3.92328	39.6769	3.92328	41.4565	3.92328	39.5825	3.92328	23.9128	3.92328	25.1686	3.92328	23.6085	3.92328	23.2749	3.92328	25.3092	3.92328	22.77
3.92952	39.5281	3.92952	41.3484	3.92952	39.8132	3.92952	23.8966	3.92952	25.0196	3.92952	23.4941	3.92952	23.0439	3.92952	25.1712	3.92952	22.9006
3.93576	39.5954	3.93576	41.3837	3.93576	39.5637	3.93576	23.7479	3.93576	24.8862	3.93576	23.2852	3.93576	23.0698	3.93576	25.0702	3.93576	22.6981
3.942	39.5174	3.942	41.3354	3.942	39.5249	3.942	23.5924	3.942	24.8995	3.942	23.2187	3.942	22.9853	3.942	24.9156	3.942	22.6806
3.94824	39.3803	3.94824	41.3768	3.94824	39.5451	3.94824	23.5269	3.94824	24.7152	3.94824	23.2587	3.94824	22.7962	3.94824	24.7702	3.94824	22.5569
3.95448	39.46	3.95448	41.2349	3.95448	39.5389	3.95448	23.3061	3.95448	24.5098	3.95448	23.035	3.95448	22.7638	3.95448	24.5267	3.95448	22.3917
3.96072	39.1699	3.96072	41.1998	3.96072	39.2905	3.96072	23.1391	3.96072	24.4734	3.96072	22.8632	3.96072	22.615	3.96072	24.4801	3.96072	22.2462
3.96696	39.1618	3.96696	41.0402	3.96696	39.3029	3.96696	23.0922	3.96696	24.3019	3.96696	22.7424	3.96696	22.5059	3.96696	24.3311	3.96696	22.2109
3.9732	39.1323	3.9732	40.9579	3.9732	39.1923	3.9732	23.0497	3.9732	24.1407	3.9732	22.6936	3.9732	22.4339	3.9732	24.2349	3.9732	22.0363
3.97944	39.0648	3.97944	40.9479	3.97944	39.1602	3.97944	22.94	3.97944	23.939	3.97944	22.601	3.97944	22.2245	3.97944	23.9144	3.97944	21.9565
3.98568	38.8923	3.98568	40.8237	3.98568	39.0121	3.98568	22.7789	3.98568	23.8296	3.98568	22.4584	3.98568	22.096	3.98568	23.8976	3.98568	21.8053
3.99192	38.9544	3.99192	40.7985	3.99192	38.8106	3.99192	22.6734	3.99192	23.8407	3.99192	22.2741	3.99192	22.0666	3.99192	23.7728	3.99192	21.7247
3.99816	38.8847	3.99816	40.7895	3.99816	38.8817	3.99816	22.5671	3.99816	23.6945	3.99816	22.1457	3.99816	21.9963	3.99816	23.6782	3.99816	21.7116
4.0044	38.7194	4.0044	40.5042	4.0044	38.8386	4.0044	22.4833	4.0044	23.4492	4.0044	22.0909	4.0044	21.8801	4.0044	23.5408	4.0044	21.5974
4.01064	38.5081	4.01064	40.4879	4.01064	38.6946	4.01064	22.2286	4.01064	23.3967	4.01064	22.1274	4.01064	21.7663	4.01064	23.3865	4.01064	21.4225
4.01688	38.5212	4.01688	40.4806	4.01688	38.7296	4.01688	22.2434	4.01688	23.1946	4.01688	21.9258	4.01688	21.5387	4.01688	23.172	4.01688	21.3313
4.02312	38.4139	4.02312	40.3	4.02312	38.5382	4.02312	21.9959	4.02312	23.0747	4.02312	21.7035	4.02312	21.5855	4.02312	23.2124	4.02312	21.1942
4.02936	38.4196	4.02936	40.2843	4.02936	38.2276	4.02936	21.9229	4.02936	22.9235	4.02936	21.5964	4.02936	21.2536	4.02936	23.0521	4.02936	21.1027
4.0356	38.2472	4.0356	39.8869	4.0356	38.1863	4.0356	21.8482	4.0356	22.745	4.0356	21.5107	4.0356	21.2573	4.0356	22.976	4.0356	20.8723
4.04184	38.1033	4.04184	39.9236	4.04184	38.0315	4.04184	21.6643	4.04184	22.6756	4.04184	21.3652	4.04184	21.146	4.04184	22.7675	4.04184	20.883
4.04808	37.9364	4.04808	39.7899	4.04808	38.0302	4.04808	21.5255	4.04808	22.6283	4.04808	21.2888	4.04808	20.9588	4.04808	22.6475	4.04808	20.7889
4.05432	37.9336	4.05432	39.5269	4.05432	37.9636	4.05432	21.4035	4.05432	22.3838	4.05432	21.1761	4.05432	20.8831	4.05432	22.4124	4.05432	20.5288
4.06056	37.7449	4.06056	39.3367	4.06056	37.7933	4.06056	21.4101	4.06056	22.2513	4.06056	21.0048	4.06056	20.8187	4.06056	22.431	4.06056	20.5181
4.0668	37.5328	4.0668	39.282	4.0668	37.4422	4.0668	21.269	4.0668	22.1935	4.0668	20.9858	4.0668	20.6467	4.0668	22.1517	4.0668	20.3985
4.07304	37.3873	4.07304	39.0719	4.07304	37.3629	4.07304	21.0841	4.07304	21.8737	4.07304	20.8194	4.07304	20.4895	4.07304	22.1905	4.07304	20.2307
4.07928	37.1421	4.07928	38.9977	4.07928	37.2524	4.07928	20.8505	4.07928	21.8568	4.07928	20.7811	4.07928	20.4029	4.07928	22.0094	4.07928	20.1894
4.08552	37.0594	4.08552	38.9928	4.08552	37.1336	4.08552	20.8462	4.08552	21.6642	4.08552	20.6386	4.08552	20.3022	4.08552	21.8211	4.08552	20.0759
4.09176	36.911	4.09176	38.6502	4.09176	36.8574	4.09176	20.8105	4.09176	21.5379	4.09176	20.3967	4.09176	20.1168	4.09176	21.7801	4.09176	19.8676
4.098	37.064	4.098	38.7445	4.098	36.7379	4.098	20.7122	4.098	21.3617	4.098	20.1868	4.098	20.0081	4.098	21.5809	4.098	19.9589
4.10424	36.6401	4.10424	38.3437	4.10424	36.5939	4.10424	20.4522	4.10424	21.2536	4.10424	20.0749	4.10424	20.0047	4.10424	21.4484	4.10424	19.7376
4.11048	36.5224	4.11048	38.0919	4.11048	36.4198	4.11048	20.3599	4.11048	21.1796	4.11048	20.0857	4.11048	19.7479	4.11048	21.3215	4.11048	19.5155
4.11672	36.2366	4.11672	37.8371	4.11672	36.1865	4.11672	20.2296	4.11672	21.0009	4.11672	19.9197	4.11672	19.7363	4.11672	21.1439	4.11672	19.4792
4.12296	36.1725	4.12296	37.7148	4.12296	36.0049	4.12296	20.1444	4.12296	20.8099	4.12296	19.7036	4.12296	19.5291	4.12296	21.0193	4.12296	19.395
4.1292	35.9337	4.1292	37.4764	4.1292	35.9209	4.1292	19.9437	4.1292	20.7193	4.1292	19.6502	4.1292	19.3987	4.1292	20.9308	4.1292	19.1621
4.13544	35.7664	4.13544	37.3273	4.13544	35.5615	4.13544	19.8547	4.13544	20.5568	4.13544	19.532	4.13544	19.3053	4.13544	20.7645	4.13544	19.0564
4.14168	35.5908	4.14168	37.1912	4.14168	35.5175	4.14168	19.6714	4.14168	20.4567	4.14168	19.4345	4.14168	19.2169	4.14168	20.6774	4.14168	18.9913
4.14792	35.3029	4.14792	37.0087	4.14792	34.9544	4.14792	19.565	4.14792	20.29	4.14792	19.3075	4.14792	18.9976	4.14792	20.3604	4.14792	18.7787
4.15416	35.2261	4.15416	36.7462	4.15416	34.8468	4.15416	19.4995	4.15416	20.1311	4.15416	19.1928	4.15416	18.8595	4.15416	20.2509	4.15416	18.7047
4.1604	35.0197	4.1604	36.6506	4.1604	34.8099	4.1604	19.1751	4.1604	19.8602	4.1604	18.944	4.1604	18.707	4.1604	20.1592	4.1604	18.5861
4.16664	34.7544	4.16664	36.1581	4.16664	34.508	4.16664	19.1342	4.16664	19.842	4.16664	18.7792	4.16664	18.6309	4.16664	20.0461	4.16664	18.4631
4.17288	34.5367	4.17288	35.9422	4.17288	34.3832	4.17288	18.8811	4.17288	19.7801	4.17288	18.7902	4.17288	18.5364	4.17288	19.8665	4.17288	18.3376
4.17912	34.3561	4.17912	35.7529	4.17912	34.2581	4.17912	18.8409	4.17912	19.6271	4.17912	18.6412	4.17912	18.3606	4.17912	19.7675	4.17912	18.2062
4.18536	33.9992	4.18536	35.4056	4.18536	33.7796	4.18536	18.6848	4.18536	19.404	4.18536	18.4926	4.18536	18.2445	4.18536	19.7304	4.18536	18.0239
4.1916	33.8599	4.1916	35.1335	4.1916	33.7002	4.1916	18.5065	4.1916	19.2395	4.1916	18.3569	4.1916	18.1761	4.1916	19.337	4.1916	17.8612
4.19784	33.7184	4.19784	34.8867	4.19784	33.3314	4.19784	18.5066	4.19784	19.0538	4.19784	18.2557	4.19784	17.8314	4.19784	19.1846	4.19784	17.8165
4.20408	33.4237	4.20408	34.7586	4.20408	33.2317	4.20408	18.3048	4.20408	19.0186	4.20408	18.1165	4.20408	17.7371	4.20408	19.0986	4.20408	17.6548
4.21032	33.1182	4.21032	34.4479	4.21032	32.882	4.21032	18.2042	4.21032	18.8018	4.21032	17.9742	4.21032	17.6385	4.21032	18.9921	4.21032	17.6573
4.21656	32.96	4.21656	34.3145	4.21656	32.8321	4.21656	18.073	4.21656	18.7361	4.21656	17.8626	4.21656	17.4741	4.21656	18.8961	4.21656	17.3776
4.2228	32.7653	4.2228	34.1564	4.2228	32.5159	4.2228	17.8529	4.2228	18.5559	4.2228	17.5903	4.2228	17.3621	4.2228	18.7015	4.2228	17.1965
4.22904	32.6421	4.22904	33.9097	4.22904	32.3527	4.22904	17.8867	4.22904	18.3736	4.22904	17.4761	4.22904	17.4135	4.22904	18.5504	4.22904	17.0635
4.23528	32.34	4.23528	33.4573	4.23528	32.2491	4.23528	17.7023	4.23528	18.3629	4.23528	17.4581	4.23528	17.1374	4.23528	18.4745	4.23528	17.0103
4.24152	32.2376	4.24152	33.2646	4.24152	31.7852	4.24152	17.4154	4.24152	18.1032	4.24152	17.3047	4.24152	16.9948	4.24152	18.2064	4.24152	16.9427
4.24776	31.9304	4.24776	33.0441	4.24776	31.5954	4.24776	17.3864	4.24776	17.9775	4.24776	17.0899	4.24776	16.9507	4.24776	18.2431	4.24776	16.7531
4.254	31.67	4.254	32.8569	4.254	31.6584	4.254	17.3452	4.254	17.9043	4.254	17.0376	4.254	16.7613	4.254	17.9998	4.254	16.6227
4.26024	31.5756	4.26024	32.614	4.26024	31.288	4.26024	17.1811	4.26024	17.7652	4.26024	16.9663	4.26024	16.625	4.26024	18.0468	4.26024	16.5249
4.26648	31.1873	4.26648	32.3564	4.26648	31.0625	4.26648	16.9666	4.26648	17.6534	4.26648	16.8843	4.26648	16.6109	4.26648	17.8367	4.26648	16.4168
4.27272	30.9201	4.27272	32.0777	4.27272	30.7778	4.27272	16.8847	4.27272	17.4529	4.27272	16.5879	4.27272	16.5357	4.27272	17.6331	4.27272	16.2509
4.27896	30.7935	4.27896	31.9847	4.27896	30.5163	4.27896	16.7679	4.27896	17.3394	4.27896	16.6118	4.27896	16.2843	4.27896	17.5246	4.27896	16.186
4.2852	30.5911	4.2852	31.6938	4.2852	30.415	4.2852	16.6442	4.2852	17.1496	4.2852	16.4581	4.2852	16.249	4.2852	17.4806	4.2852	16.0922
4.29144	30.479	4.29144	31.4437	4.29144	29.943	4.29144	16.4544	4.29144	16.898	4.29144	16.1481	4.29144	16.1504	4.29144	17.2555	4.29144	15.8556
4.29768	30.1724	4.29768	31.1881	4.29768	29.9991	4.29768	16.4177	4.29768	16.9559	4.29768	16.1644	4.29768	15.967	4.29768	17.1415	4.29768	15.8123
4.30392	29.9357	4.30392	30.8135	4.30392	29.6954	4.30392	16.3001	4.30392	16.772	4.30392	16.1481	4.30392	15.853	4.30392	17.0669	4.30392	15.7257
4.31016	29.7688	4.31016	30.7581	4.31016	29.4598	4.31016	16.2423	4.31016	16.7268	4.31016	15.9589	4.31016	15.7522	4.31016	16.864	4.31016	15.5487
4.3164	29.6742	4.3164	30.4606	4.3164	29.1753	4.3164	16.1523	4.3164	16.5734	4.3164	15.9934	4.3164	15.72	4.3164	16.6898	4.3164	15.4256
4.32264	29.4605	4.32264	30.1917	4.32264	28.99	4.32264	15.9063	4.32264	16.4353	4.32264	15.7797	4.32264	15.5515	4.32264	16.6668	4.32264	15.3324
4.32888	29.2693	4.32888	29.8558	4.32888	28.7823	4.32888	15.7139	4.32888	16.3207	4.32888	15.7876	4.32888	15.3722	4.32888	16.5701	4.32888	15.215
4.33512	28.8751	4.33512	29.638	4.33512	28.5724	4.33512	15.8041	4.33512	16.2642	4.33512	15.6	4.33512	15.3	4.33512	16.4804	4.33512	15.1875
4.34136	28.7072	4.34136	29.6544	4.34136	28.4024	4.34136	15.6482	4.34136	16.0979	4.34136	15.3953	4.34136	15.2417	4.34136	16.3757	4.34136	15.1182
4.3476	28.3804	4.3476	29.3606	4.3476	28.1411	4.3476	15.5018	4.3476	15.9267	4.3476	15.3966	4.3476	15.2919	4.3476	16.1932	4.3476	15.0429
4.35384	28.0939	4.35384	29.0604	4.35384	27.8463	4.35384	15.4202	4.35384	15.9736	4.35384	15.2605	4.35384	15.0883	4.35384	16.1453	4.35384	14.9351
4.36008	28.0977	4.36008	28.853	4.36008	27.7348	4.36008	15.3369	4.36008	15.843	4.36008	15.2417	4.36008	14.8952	4.36008	15.9766	4.36008	14.8073
4.36632	28.0289	4.36632	28.8006	4.36632	27.4118	4.36632	15.2913	4.36632	15.653	4.36632	15.0158	4.36632	14.997	4.36632	16.1232	4.36632	14.6883
4.37256	27.6678	4.37256	28.5425	4.37256	27.4243	4.37256	15.2619	4.37256	15.7829	4.37256	15.0501	4.37256	14.8329	4.37256	15.9555	4.37256	14.5569
4.3788	27.5623	4.3788	28.1744	4.3788	27.2251	4.3788	15.0489	4.3788	15.4756	4.3788	14.9825	4.3788	14.639	4.3788	15.8282	4.3788	14.4594
4.38504	27.3003	4.38504	27.894	4.38504	26.964	4.38504	15.0109	4.38504	15.5668	4.38504	14.7815	4.38504	14.5202	4.38504	15.6183	4.38504	14.3691
4.39128	27.1896	4.39128	27.6434	4.39128	26.8874	4.39128	14.9395	4.39128	15.3585	4.39128	14.8206	4.39128	14.5197	4.39128	15.5237	4.39128	14.3816
4.39752	26.8454	4.39752	27.6306	4.39752	26.6321	4.39752	14.848	4.39752	15.2543	4.39752	14.7309	4.39752	14.5117	4.39752	15.4644	4.39752	14.421
4.40376	26.6017	4.40376	27.168	4.40376	26.575	4.40376	14.8229	4.40376	15.0666	4.40376	14.6124	4.40376	14.2087	4.40376	15.522	4.40376	14.223
4.41	26.4439	4.41	27.1044	4.41	26.292	4.41	14.6636	4.41	15.0351	4.41	14.6012	4.41	14.2697	4.41	15.3429	4.41	14.1583
4.41624	26.3777	4.41624	27.0676	4.41624	26.0373	4.41624	14.6004	4.41624	14.9358	4.41624	14.3419	4.41624	14.1065	4.41624	15.231	4.41624	14.0699
4.42248	26.2319	4.42248	26.6888	4.42248	25.8118	4.42248	14.5892	4.42248	14.9112	4.42248	14.3358	4.42248	14.1916	4.42248	15.1855	4.42248	13.9714
4.42872	26.1432	4.42872	26.4802	4.42872	25.6397	4.42872	14.4544	4.42872	14.8501	4.42872	14.2715	4.42872	14.1982	4.42872	15.0968	4.42872	13.9398
4.43496	25.9051	4.43496	26.3048	4.43496	25.5996	4.43496	14.3874	4.43496	14.7066	4.43496	14.2098	4.43496	13.9587	4.43496	15.1301	4.43496	14.0129
4.4412	25.6378	4.4412	26.1108	4.4412	25.4772	4.4412	14.3936	4.4412	14.702	4.4412	14.1923	4.4412	13.8536	4.4412	14.7874	4.4412	13.8636
4.44744	25.5544	4.44744	26.0164	4.44744	25.1712	4.44744	14.286	4.44744	14.5598	4.44744	14.014	4.44744	13.9222	4.44744	14.9006	4.44744	13.7316
4.45368	25.2882	4.45368	25.8518	4.45368	25.0409	4.45368	13.9965	4.45368	14.4816	4.45368	14.0775	4.45368	13.6634	4.45368	14.8939	4.45368	13.5981
4.45992	25.1981	4.45992	25.548	4.45992	24.9219	4.45992	14.0433	4.45992	14.2855	4.45992	14.0109	4.45992	13.625	4.45992	14.8064	4.45992	13.5592
4.46616	24.9822	4.46616	25.277	4.46616	24.7525	4.46616	13.8274	4.46616	14.3961	4.46616	13.927	4.46616	13.7045	4.46616	14.6713	4.46616	13.4279
4.4724	24.7735	4.4724	25.3902	4.4724	24.5558	4.4724	13.9649	4.4724	14.3575	4.4724	13.9458	4.4724	13.3802	4.4724	14.6331	4.4724	13.5177
4.47864	24.5804	4.47864	25.1024	4.47864	24.3444	4.47864	14.0346	4.47864	14.1963	4.47864	13.7784	4.47864	13.5568	4.47864	14.49	4.47864	13.4605
4.48488	24.516	4.48488	24.959	4.48488	24.2963	4.48488	13.973	4.48488	14.3129	4.48488	13.7787	4.48488	13.4764	4.48488	14.5092	4.48488	13.3228
4.49112	24.2528	4.49112	24.799	4.49112	24.0605	4.49112	13.7085	4.49112	14.124	4.49112	13.6204	4.49112	13.4861	4.49112	14.4417	4.49112	13.2352
4.49736	24.1985	4.49736	24.5627	4.49736	23.8869	4.49736	13.7131	4.49736	14.145	4.49736	13.6788	4.49736	13.4408	4.49736	14.2595	4.49736	13.2263
4.5036	24.2588	4.5036	24.372	4.5036	23.9459	4.5036	13.6136	4.5036	13.865	4.5036	13.4922	4.5036	13.2862	4.5036	14.3887	4.5036	13.099
4.50984	23.7283	4.50984	24.1438	4.50984	23.4933	4.50984	13.548	4.50984	14.0108	4.50984	13.5279	4.50984	13.4366	4.50984	14.169	4.50984	13.0835
4.51608	23.7221	4.51608	23.9542	4.51608	23.3847	4.51608	13.4739	4.51608	13.758	4.51608	13.4655	4.51608	13.2665	4.51608	14.1962	4.51608	13.0959
4.52232	23.5676	4.52232	23.8027	4.52232	23.2296	4.52232	13.4144	4.52232	13.7872	4.52232	13.3849	4.52232	13.1315	4.52232	14.0649	4.52232	12.995
4.52856	23.3184	4.52856	23.7199	4.52856	23.3318	4.52856	13.5436	4.52856	13.7549	4.52856	13.4015	4.52856	12.9842	4.52856	14.0583	4.52856	12.9925
4.5348	23.3091	4.5348	23.5148	4.5348	22.9648	4.5348	13.4916	4.5348	13.6503	4.5348	13.3484	4.5348	12.9499	4.5348	14.0714	4.5348	12.8894
4.54104	23.0502	4.54104	23.3148	4.54104	22.8333	4.54104	13.2738	4.54104	13.6129	4.54104	13.1999	4.54104	13.0608	4.54104	14.0021	4.54104	12.89
4.54728	23.036	4.54728	23.1532	4.54728	22.8962	4.54728	13.2027	4.54728	13.4847	4.54728	13.2263	4.54728	12.9676	4.54728	13.8772	4.54728	12.6158
4.55352	22.7612	4.55352	23.1363	4.55352	22.6608	4.55352	13.1926	4.55352	13.5469	4.55352	13.1759	4.55352	12.815	4.55352	13.793	4.55352	12.8288
4.55976	22.6777	4.55976	22.9541	4.55976	22.3747	4.55976	13.2606	4.55976	13.4861	4.55976	13.0876	4.55976	12.8691	4.55976	13.8922	4.55976	12.8282
4.566	22.535	4.566	22.7902	4.566	22.2027	4.566	13.1494	4.566	13.3506	4.566	13.0747	4.566	12.7149	4.566	13.6513	4.566	12.7188
4.57224	22.2904	4.57224	22.7241	4.57224	22.2272	4.57224	13.1086	4.57224	13.4975	4.57224	13.0264	4.57224	12.7805	4.57224	13.6038	4.57224	12.5712
4.57848	22.2979	4.57848	22.5525	4.57848	22.0984	4.57848	13.1111	4.57848	13.3531	4.57848	12.8847	4.57848	12.5305	4.57848	13.6933	4.57848	12.4644
4.58472	22.0955	4.58472	22.289	4.58472	22.0162	4.58472	12.9923	4.58472	13.3183	4.58472	12.9496	4.58472	12.5795	4.58472	13.4769	4.58472	12.498
4.59096	21.8441	4.59096	22.2107	4.59096	21.8168	4.59096	12.9101	4.59096	13.1922	4.59096	12.8234	4.59096	12.5143	4.59096	13.6143	4.59096	12.5607
4.5972	21.9669	4.5972	22.0225	4.5972	21.7171	4.5972	12.872	4.5972	13.1507	4.5972	12.8634	4.5972	12.4617	4.5972	13.5478	4.5972	12.425
4.60344	21.7169	4.60344	21.7943	4.60344	21.4035	4.60344	12.6474	4.60344	13.1627	4.60344	12.7555	4.60344	12.6083	4.60344	13.4642	4.60344	12.4126
4.60968	21.577	4.60968	21.6643	4.60968	21.4443	4.60968	12.7848	4.60968	13.1306	4.60968	12.7194	4.60968	12.3814	4.60968	13.4548	4.60968	12.3698
4.61592	21.6396	4.61592	21.5798	4.61592	21.4098	4.61592	12.6138	4.61592	12.9556	4.61592	12.6932	4.61592	12.3989	4.61592	13.3588	4.61592	12.2984
4.62216	21.3901	4.62216	21.4733	4.62216	21.2236	4.62216	12.525	4.62216	12.8602	4.62216	12.6264	4.62216	12.3375	4.62216	13.2469	4.62216	12.364
4.6284	21.2411	4.6284	21.5678	4.6284	20.971	4.6284	12.6116	4.6284	13.1874	4.6284	12.6293	4.6284	12.1314	4.6284	13.189	4.6284	12.2307
4.63464	21.0252	4.63464	21.324	4.63464	20.8235	4.63464	12.5662	4.63464	12.8537	4.63464	12.5319	4.63464	12.2204	4.63464	13.2727	4.63464	12.3869
4.64088	20.8361	4.64088	21.1033	4.64088	20.7349	4.64088	12.544	4.64088	12.9405	4.64088	12.5171	4.64088	12.1517	4.64088	13.2786	4.64088	12.1965
4.64712	20.6659	4.64712	20.9014	4.64712	20.7137	4.64712	12.5079	4.64712	12.7209	4.64712	12.4899	4.64712	12.2863	4.64712	13.1124	4.64712	12.1279
4.65336	21.0981	4.65336	20.9249	4.65336	20.3182	4.65336	12.7209	4.65336	12.8981	4.65336	12.2145	4.65336	11.9635	4.65336	13.0428	4.65336	12.1157
4.6596	20.5269	4.6596	20.8021	4.6596	20.3768	4.6596	12.5359	4.6596	12.7958	4.6596	12.478	4.6596	12.2093	4.6596	13.0996	4.6596	12.1879
4.66584	20.7067	4.66584	20.4708	4.66584	20.3038	4.66584	12.4146	4.66584	12.6394	4.66584	12.518	4.66584	12.144	4.66584	13.0834	4.66584	12.1596
4.67208	20.4361	4.67208	20.4056	4.67208	20.1136	4.67208	12.5066	4.67208	12.5869	4.67208	12.2965	4.67208	12.113	4.67208	12.9977	4.67208	12.1817
4.67832	20.2592	4.67832	20.1678	4.67832	20.1422	4.67832	12.4232	4.67832	12.6055	4.67832	12.2665	4.67832	12.1447	4.67832	13.0931	4.67832	11.884
4.68456	20.0727	4.68456	20.2182	4.68456	19.9763	4.68456	12.3977	4.68456	12.338	4.68456	12.2825	4.68456	11.7436	4.68456	13.126	4.68456	11.8936
4.6908	20.0205	4.6908	19.9001	4.6908	19.8234	4.6908	12.3205	4.6908	12.4779	4.6908	12.2175	4.6908	11.9814	4.6908	12.8627	4.6908	11.9269
4.69704	19.4648	4.69704	20.0188	4.69704	19.6673	4.69704	12.2994	4.69704	12.2126	4.69704	12.2767	4.69704	12.0203	4.69704	12.7804	4.69704	11.8799
4.70328	19.764	4.70328	19.5006	4.70328	19.6166	4.70328	12.104	4.70328	12.5696	4.70328	12.243	4.70328	11.8681	4.70328	12.8331	4.70328	11.8554
4.70952	19.8947	4.70952	19.4867	4.70952	19.404	4.70952	12.1208	4.70952	12.1801	4.70952	12.1519	4.70952	11.8587	4.70952	12.9167	4.70952	11.7186
4.71576	19.5018	4.71576	19.7474	4.71576	19.4052	4.71576	12.1122	4.71576	12.4043	4.71576	12.1985	4.71576	11.8522	4.71576	12.7109	4.71576	11.8361
4.722	19.3464	4.722	19.5756	4.722	19.2883	4.722	12.261	4.722	12.3543	4.722	12.0817	4.722	11.7758	4.722	12.6241	4.722	11.6752
4.72824	19.3841	4.72824	19.3256	4.72824	19.0485	4.72824	12.2869	4.72824	12.1638	4.72824	12.2716	4.72824	11.8288	4.72824	12.7726	4.72824	11.7118
4.73448	19.2011	4.73448	19.3095	4.73448	18.9789	4.73448	12.2782	4.73448	12.3793	4.73448	12.0691	4.73448	11.671	4.73448	12.5322	4.73448	11.8369
4.74072	19.2251	4.74072	19.2573	4.74072	19.0837	4.74072	12.0205	4.74072	12.1299	4.74072	11.9994	4.74072	11.4658	4.74072	12.5825	4.74072	11.8547
4.74696	18.9463	4.74696	19.0352	4.74696	18.94	4.74696	12.1172	4.74696	12.4378	4.74696	12.0166	4.74696	11.6223	4.74696	12.5234	4.74696	11.4551
4.7532	18.9778	4.7532	18.9351	4.7532	18.6692	4.7532	12.0529	4.7532	12.1961	4.7532	11.9581	4.7532	11.5897	4.7532	12.5071	4.7532	11.6814
4.75944	18.9457	4.75944	18.9005	4.75944	18.5501	4.75944	12.0261	4.75944	12.0296	4.75944	11.8827	4.75944	11.4589	4.75944	12.4476	4.75944	11.5239
4.76568	18.5216	4.76568	18.7084	4.76568	18.8752	4.76568	11.8932	4.76568	12.0407	4.76568	11.9247	4.76568	11.6768	4.76568	12.3099	4.76568	11.4702
4.77192	18.8457	4.77192	18.4471	4.77192	18.5947	4.77192	11.8156	4.77192	12.0352	4.77192	11.7218	4.77192	11.3707	4.77192	12.5269	4.77192	11.5813
4.77816	18.519	4.77816	18.7471	4.77816	18.4541	4.77816	11.6912	4.77816	12.0093	4.77816	11.8489	4.77816	11.2346	4.77816	12.6426	4.77816	11.4887
4.7844	18.7061	4.7844	18.4792	4.7844	18.4163	4.7844	11.8862	4.7844	11.892	4.7844	11.8614	4.7844	11.4419	4.7844	12.3634	4.7844	11.3956
4.79064	18.4847	4.79064	18.0897	4.79064	18.563	4.79064	12.1413	4.79064	11.7208	4.79064	11.8031	4.79064	11.5156	4.79064	12.2716	4.79064	11.5152
4.79688	19.1006	4.79688	18.125	4.79688	18.3828	4.79688	11.7283	4.79688	11.889	4.79688	11.7563	4.79688	11.5159	4.79688	12.5763	4.79688	11.5037
