# Supplementary material for: All-water supercapacitor enabled by 1-nm clay channels
Source: Nat Commun. 2026 Jun 5;17:5014. doi: 10.1038/s41467-026-73924-1 (PMC13241519; doi:10.1038/s41467-026-73924-1)
Supplement: Supplementary file 3 — Source Data [file 41467_2026_73924_MOESM3_ESM.zip › Source data/FigS7.xlsx]

## Sheet: Illite
Dry(Meas1)		Dry(Meas2)		Dry(Meas3)		Wet(Meas1)		Wet(Meas2)		Wet(Meas3)		Wet(Meas4)		Wet(Meas5)		Wet(Meas6)
q(nm-1)	I	q(nm-1)	I	q(nm-1)	I	q(nm-1)	I	q(nm-1)	I	q(nm-1)	I	q(nm-1)	I	q(nm-1)	I	q(nm-1)	I
0.12312	205738	0.12312	261930	0.12312	287744	0.12312	167372	0.12312	172537	0.12312	190176	0.12312	152866	0.12312	161016	0.12312	169355
0.12936	185213	0.12936	235037	0.12936	257657	0.12936	147655	0.12936	152341	0.12936	166431	0.12936	134721	0.12936	142065	0.12936	150439
0.1356	167728	0.1356	211601	0.1356	231815	0.1356	131259	0.1356	135296	0.1356	146673	0.1356	119750	0.1356	126071	0.1356	133870
0.14184	152063	0.14184	190794	0.14184	208882	0.14184	116853	0.14184	120515	0.14184	129520	0.14184	106552	0.14184	112110	0.14184	119359
0.14808	138224	0.14808	172494	0.14808	188447	0.14808	104307	0.14808	107635	0.14808	114823	0.14808	95109.5	0.14808	100032	0.14808	106766
0.15432	125770	0.15432	156236	0.15432	170416	0.15432	93417.3	0.15432	96500.8	0.15432	102121	0.15432	85134.8	0.15432	89490.8	0.15432	95756.9
0.16056	114721	0.16056	141791	0.16056	154449	0.16056	83887.3	0.16056	86726.2	0.16056	91173.7	0.16056	76459.4	0.16056	80279.4	0.16056	86047.7
0.1668	104814	0.1668	129042	0.1668	140359	0.1668	75570.1	0.1668	78154.3	0.1668	81581.3	0.1668	68855.6	0.1668	72318.5	0.1668	77649.8
0.17304	95891.1	0.17304	117475	0.17304	127730	0.17304	68169.8	0.17304	70572.2	0.17304	73294.3	0.17304	62111.7	0.17304	65228.6	0.17304	70187.2
0.17928	87830.8	0.17928	107185	0.17928	116410	0.17928	61577.8	0.17928	63854.1	0.17928	65972.8	0.17928	56153.4	0.17928	58931.4	0.17928	63562.8
0.18552	80514.3	0.18552	97933.2	0.18552	106218	0.18552	55783.3	0.18552	57868.2	0.18552	59466.3	0.18552	50918.8	0.18552	53406.4	0.18552	57617.9
0.19176	73922.6	0.19176	89618.1	0.19176	97094.9	0.19176	50674.9	0.19176	52621.8	0.19176	53815	0.19176	46293.2	0.19176	48532.9	0.19176	52436.1
0.198	67920.2	0.198	82071	0.198	88801.7	0.198	46092.6	0.198	47887.9	0.198	48788.9	0.198	42095.8	0.198	44149.8	0.198	47775.7
0.20424	62426.7	0.20424	75264.9	0.20424	81347.7	0.20424	42003.4	0.20424	43687.1	0.20424	44348.4	0.20424	38336.2	0.20424	40207.6	0.20424	43613.7
0.21048	57542.5	0.21048	69174.5	0.21048	74700.2	0.21048	38299.5	0.21048	39931.9	0.21048	40357	0.21048	34971.3	0.21048	36645.3	0.21048	39870.7
0.21672	53076.8	0.21672	63608.7	0.21672	68685.4	0.21672	34976.6	0.21672	36502.2	0.21672	36753.2	0.21672	31948.6	0.21672	33466.1	0.21672	36455.6
0.22296	49043.3	0.22296	58575.1	0.22296	63149.5	0.22296	32002.8	0.22296	33400.7	0.22296	33533.2	0.22296	29265.6	0.22296	30629.9	0.22296	33397.6
0.2292	45378.7	0.2292	54096.5	0.2292	58210.7	0.2292	29376.4	0.2292	30664.4	0.2292	30689.5	0.2292	26885.1	0.2292	28114.8	0.2292	30681.1
0.23544	41998.1	0.23544	49966.5	0.23544	53695.8	0.23544	27004.4	0.23544	28211.6	0.23544	28148.7	0.23544	24725.8	0.23544	25841.1	0.23544	28238.9
0.24168	38884	0.24168	46232.9	0.24168	49652.1	0.24168	24860	0.24168	26003.7	0.24168	25871.2	0.24168	22775.8	0.24168	23797.9	0.24168	26029.3
0.24792	36015.7	0.24792	42816.3	0.24792	45970.9	0.24792	22925.2	0.24792	23999.1	0.24792	23819	0.24792	21020.2	0.24792	21939.7	0.24792	24031.4
0.25416	33389.6	0.25416	39664.2	0.25416	42573.7	0.25416	21165.7	0.25416	22161.1	0.25416	21955.4	0.25416	19417.9	0.25416	20253.6	0.25416	22214.8
0.2604	31054.8	0.2604	36769.3	0.2604	39474.3	0.2604	19590	0.2604	20508.3	0.2604	20281.5	0.2604	17977.4	0.2604	18733.3	0.2604	20573.1
0.26664	28881.6	0.26664	34113.9	0.26664	36597.5	0.26664	18141.5	0.26664	19010.1	0.26664	18755.7	0.26664	16656	0.26664	17346.7	0.26664	19070.1
0.27288	26925.1	0.27288	31717	0.27288	33962.5	0.27288	16822.9	0.27288	17641.6	0.27288	17371.8	0.27288	15453.6	0.27288	16081.7	0.27288	17710.2
0.27912	25105.8	0.27912	29526.4	0.27912	31590.1	0.27912	15621	0.27912	16390.9	0.27912	16115	0.27912	14360.3	0.27912	14933.2	0.27912	16455
0.28536	23449.9	0.28536	27538.9	0.28536	29439.6	0.28536	14529.6	0.28536	15257.3	0.28536	14968.6	0.28536	13362.5	0.28536	13888	0.28536	15321
0.2916	21928.1	0.2916	25707.1	0.2916	27466.2	0.2916	13533.7	0.2916	14219.7	0.2916	13927	0.2916	12447.1	0.2916	12929.8	0.2916	14278.1
0.29784	20549.2	0.29784	24054.8	0.29784	25681.6	0.29784	12635.6	0.29784	13281.3	0.29784	12990	0.29784	11629	0.29784	12075.5	0.29784	13341.6
0.30408	19229.7	0.30408	22536.1	0.30408	24040.3	0.30408	11785	0.30408	12382.3	0.30408	12112.5	0.30408	10872.7	0.30408	11267.5	0.30408	12451.3
0.31032	18034.9	0.31032	21123.7	0.31032	22523.3	0.31032	11016.3	0.31032	11573.6	0.31032	11313.9	0.31032	10184	0.31032	10537.4	0.31032	11638
0.31656	16923.1	0.31656	19819.1	0.31656	21118.3	0.31656	10305.8	0.31656	10832.3	0.31656	10577.1	0.31656	9545.49	0.31656	9861.91	0.31656	10897
0.3228	15886.3	0.3228	18605.5	0.3228	19819.1	0.3228	9658.31	0.3228	10145.9	0.3228	9900.36	0.3228	8959.86	0.3228	9234.97	0.3228	10214.2
0.32904	14931.5	0.32904	17490.7	0.32904	18611.4	0.32904	9058.94	0.32904	9510.9	0.32904	9282.07	0.32904	8408.32	0.32904	8658.14	0.32904	9584.33
0.33528	14051.6	0.33528	16443.4	0.33528	17493.8	0.33528	8504.91	0.33528	8934.41	0.33528	8706.78	0.33528	7902.18	0.33528	8128.54	0.33528	9004.5
0.34152	13222.7	0.34152	15479.4	0.34152	16450.4	0.34152	7991.93	0.34152	8394.51	0.34152	8175.44	0.34152	7436.01	0.34152	7640.13	0.34152	8466.45
0.34776	12468.3	0.34776	14584.6	0.34776	15491	0.34776	7520.58	0.34776	7898.77	0.34776	7690.08	0.34776	6999.59	0.34776	7187.39	0.34776	7969.48
0.354	11758.2	0.354	13747.2	0.354	14599.5	0.354	7081.22	0.354	7440.17	0.354	7240.78	0.354	6600.68	0.354	6768.22	0.354	7506.57
0.36024	11097.9	0.36024	12965.8	0.36024	13768.8	0.36024	6677.66	0.36024	7015.94	0.36024	6819.18	0.36024	6228.83	0.36024	6379.6	0.36024	7079.64
0.36648	10485.5	0.36648	12221.7	0.36648	12969.9	0.36648	6294.12	0.36648	6621	0.36648	6429.15	0.36648	5872.08	0.36648	6011.54	0.36648	6677.76
0.37272	9925.55	0.37272	11540.3	0.37272	12234	0.37272	5950.07	0.37272	6262.8	0.37272	6077.63	0.37272	5541.98	0.37272	5678.21	0.37272	6320.34
0.37896	9385.48	0.37896	10903.3	0.37896	11553.2	0.37896	5626.78	0.37896	5917.34	0.37896	5741.31	0.37896	5237.52	0.37896	5364.7	0.37896	5976.27
0.3852	8888.04	0.3852	10303.9	0.3852	10912.1	0.3852	5322.79	0.3852	5603.68	0.3852	5430.46	0.3852	4952.04	0.3852	5073.9	0.3852	5656.02
0.39144	8422	0.39144	9750.41	0.39144	10317.4	0.39144	5037.17	0.39144	5308.26	0.39144	5138.36	0.39144	4687.22	0.39144	4804.06	0.39144	5355.76
0.39768	7990.45	0.39768	9230.23	0.39768	9772.48	0.39768	4773.8	0.39768	5033.79	0.39768	4869.23	0.39768	4439.91	0.39768	4549.16	0.39768	5075.33
0.40392	7578.57	0.40392	8743.28	0.40392	9247.04	0.40392	4528.37	0.40392	4775.21	0.40392	4617.66	0.40392	4208.53	0.40392	4313.39	0.40392	4814.31
0.41016	7191.7	0.41016	8290.17	0.41016	8763.68	0.41016	4297.58	0.41016	4533.6	0.41016	4378.38	0.41016	3993.39	0.41016	4089.56	0.41016	4569.47
0.4164	6838.12	0.4164	7867.45	0.4164	8318.13	0.4164	4082.5	0.4164	4310	0.4164	4160.46	0.4164	3793.25	0.4164	3888.25	0.4164	4343.53
0.42264	6501.17	0.42264	7472.1	0.42264	7893.8	0.42264	3880.9	0.42264	4097.45	0.42264	3956.1	0.42264	3605.07	0.42264	3695.38	0.42264	4130.12
0.42888	6184.44	0.42888	7104.24	0.42888	7503.55	0.42888	3693.85	0.42888	3899.21	0.42888	3763.96	0.42888	3433.52	0.42888	3516.59	0.42888	3931.97
0.43512	5885.25	0.43512	6753.78	0.43512	7133.93	0.43512	3516.53	0.43512	3712.58	0.43512	3584.68	0.43512	3268.23	0.43512	3346.84	0.43512	3743.92
0.44136	5602.73	0.44136	6427.64	0.44136	6782.15	0.44136	3350.57	0.44136	3540.79	0.44136	3414.99	0.44136	3115.52	0.44136	3190.62	0.44136	3566.48
0.4476	5340.52	0.4476	6117.56	0.4476	6456.26	0.4476	3193.18	0.4476	3374.61	0.4476	3255.82	0.4476	2969.01	0.4476	3040.46	0.4476	3400.95
0.45384	5091.56	0.45384	5829.34	0.45384	6149.65	0.45384	3049.06	0.45384	3219.64	0.45384	3104.65	0.45384	2836.48	0.45384	2899.88	0.45384	3245.31
0.46008	4857.58	0.46008	5556.08	0.46008	5860.96	0.46008	2910.41	0.46008	3076.17	0.46008	2964.49	0.46008	2705.47	0.46008	2768.16	0.46008	3098.49
0.46632	4637.42	0.46632	5301.6	0.46632	5590.02	0.46632	2779.49	0.46632	2939.82	0.46632	2832.6	0.46632	2585.11	0.46632	2644.28	0.46632	2960.04
0.47256	4427.7	0.47256	5058.68	0.47256	5332.22	0.47256	2658.45	0.47256	2809.55	0.47256	2707.22	0.47256	2471.34	0.47256	2528.98	0.47256	2830.62
0.4788	4228.39	0.4788	4827.94	0.4788	5090.79	0.4788	2542.64	0.4788	2688.7	0.4788	2588.25	0.4788	2364.17	0.4788	2417.48	0.4788	2705.49
0.48504	4043.23	0.48504	4613.79	0.48504	4860.16	0.48504	2432.01	0.48504	2572.49	0.48504	2477.48	0.48504	2263.6	0.48504	2315.24	0.48504	2590.88
0.49128	3868.02	0.49128	4408.35	0.49128	4644.17	0.49128	2328	0.49128	2465.27	0.49128	2372.86	0.49128	2168.23	0.49128	2216.09	0.49128	2481.72
0.49752	3700.46	0.49752	4217.05	0.49752	4437.75	0.49752	2231.97	0.49752	2363.11	0.49752	2274.49	0.49752	2076.32	0.49752	2123.97	0.49752	2376.14
0.50376	3541.92	0.50376	4035.18	0.50376	4248.49	0.50376	2139.99	0.50376	2264.23	0.50376	2181.09	0.50376	1991.06	0.50376	2034.44	0.50376	2279.79
0.51	3392.46	0.51	3861.23	0.51	4066.15	0.51	2052.41	0.51	2172.73	0.51	2091.2	0.51	1911.73	0.51	1951.59	0.51	2187.1
0.51624	3249.11	0.51624	3698.84	0.51624	3891.27	0.51624	1970.01	0.51624	2084.16	0.51624	2006.7	0.51624	1834.72	0.51624	1873.58	0.51624	2098.08
0.52248	3115.22	0.52248	3542.59	0.52248	3727.7	0.52248	1891.21	0.52248	2001.86	0.52248	1927.15	0.52248	1762.66	0.52248	1799	0.52248	2014.12
0.52872	2987.46	0.52872	3396.78	0.52872	3572.68	0.52872	1818.08	0.52872	1924.46	0.52872	1852.49	0.52872	1691.73	0.52872	1729	0.52872	1934.52
0.53496	2865.76	0.53496	3256.77	0.53496	3424.19	0.53496	1747.2	0.53496	1849.39	0.53496	1780.2	0.53496	1626.73	0.53496	1662.46	0.53496	1860.29
0.5412	2749.78	0.5412	3125.9	0.5412	3285.7	0.5412	1680.18	0.5412	1779.11	0.5412	1712.29	0.5412	1565.04	0.5412	1597.29	0.5412	1788.66
0.54744	2640.2	0.54744	2999.4	0.54744	3153.73	0.54744	1617.04	0.54744	1711.24	0.54744	1648.36	0.54744	1505.88	0.54744	1538.22	0.54744	1721.92
0.55368	2536.84	0.55368	2878.52	0.55368	3027.02	0.55368	1555.66	0.55368	1647.59	0.55368	1586.67	0.55368	1450.15	0.55368	1480.62	0.55368	1655.52
0.55992	2436.01	0.55992	2765.14	0.55992	2906.42	0.55992	1498.51	0.55992	1587.73	0.55992	1527.21	0.55992	1395.8	0.55992	1424.4	0.55992	1594.14
0.56616	2343.11	0.56616	2658.17	0.56616	2793.92	0.56616	1443.34	0.56616	1529.74	0.56616	1471.86	0.56616	1345.54	0.56616	1372.6	0.56616	1536.3
0.5724	2252.03	0.5724	2555.96	0.5724	2686.54	0.5724	1391.28	0.5724	1474.7	0.5724	1419.88	0.5724	1297.44	0.5724	1323.42	0.5724	1481.41
0.57864	2167.77	0.57864	2458.3	0.57864	2582.43	0.57864	1342.1	0.57864	1422.76	0.57864	1368.03	0.57864	1251.35	0.57864	1276.41	0.57864	1428.68
0.58488	2086.09	0.58488	2365.81	0.58488	2483.98	0.58488	1294.38	0.58488	1371.17	0.58488	1319.72	0.58488	1207.49	0.58488	1232.4	0.58488	1378.51
0.59112	2008.2	0.59112	2276.42	0.59112	2391.59	0.59112	1249.57	0.59112	1323.22	0.59112	1274.04	0.59112	1165.39	0.59112	1188.82	0.59112	1329.67
0.59736	1932.66	0.59736	2191.69	0.59736	2301.38	0.59736	1206.06	0.59736	1278.25	0.59736	1229.9	0.59736	1124.54	0.59736	1146.47	0.59736	1284.01
0.6036	1862.14	0.6036	2110.72	0.6036	2215.6	0.6036	1164.43	0.6036	1234.64	0.6036	1188.98	0.6036	1085.42	0.6036	1107.73	0.6036	1240.32
0.60984	1796.15	0.60984	2034.02	0.60984	2136.79	0.60984	1126.1	0.60984	1192.95	0.60984	1149.19	0.60984	1049.71	0.60984	1069.98	0.60984	1198.12
0.61608	1731.24	0.61608	1960.75	0.61608	2058.51	0.61608	1088.02	0.61608	1153.46	0.61608	1109.6	0.61608	1014.68	0.61608	1034.74	0.61608	1157.95
0.62232	1668.67	0.62232	1890.26	0.62232	1985.29	0.62232	1052.27	0.62232	1116.24	0.62232	1073.71	0.62232	982.623	0.62232	1002.26	0.62232	1120.19
0.62856	1610.74	0.62856	1823.86	0.62856	1913.99	0.62856	1017.95	0.62856	1080.3	0.62856	1039.22	0.62856	950.471	0.62856	968.411	0.62856	1083.36
0.6348	1555.63	0.6348	1759.07	0.6348	1846.2	0.6348	985.496	0.6348	1045	0.6348	1005.31	0.6348	919.768	0.6348	937.214	0.6348	1048.35
0.64104	1500.18	0.64104	1698.72	0.64104	1782.75	0.64104	953.426	0.64104	1011.67	0.64104	973.941	0.64104	890.314	0.64104	906.982	0.64104	1015.74
0.64728	1449.25	0.64728	1640.23	0.64728	1720.01	0.64728	923.368	0.64728	979.238	0.64728	942.821	0.64728	862.271	0.64728	878.592	0.64728	981.95
0.65352	1399.2	0.65352	1583.74	0.65352	1661.47	0.65352	894.396	0.65352	948.427	0.65352	913.363	0.65352	835.145	0.65352	851.084	0.65352	950.764
0.65976	1352.89	0.65976	1528.94	0.65976	1605.74	0.65976	866.663	0.65976	919.611	0.65976	885.139	0.65976	809.464	0.65976	825.306	0.65976	922.989
0.666	1306.84	0.666	1478.04	0.666	1550.48	0.666	839.952	0.666	891.533	0.666	857.296	0.666	783.93	0.666	798.732	0.666	893.445
0.67224	1263.39	0.67224	1429.43	0.67224	1499.97	0.67224	814.334	0.67224	864.116	0.67224	831.737	0.67224	761.167	0.67224	775.595	0.67224	866.236
0.67848	1222.03	0.67848	1382.73	0.67848	1451.07	0.67848	790.29	0.67848	838.966	0.67848	807.918	0.67848	738.805	0.67848	752.615	0.67848	841.058
0.68472	1181.95	0.68472	1336.67	0.68472	1401.82	0.68472	766.527	0.68472	812.649	0.68472	783.362	0.68472	716.538	0.68472	729.847	0.68472	815.229
0.69096	1144.28	0.69096	1294.34	0.69096	1357.95	0.69096	744.787	0.69096	790.18	0.69096	761.044	0.69096	696.013	0.69096	708.156	0.69096	791.949
0.6972	1108.71	0.6972	1252.91	0.6972	1314.48	0.6972	723.189	0.6972	767.789	0.6972	738.967	0.6972	675.737	0.6972	688.185	0.6972	769.075
0.70344	1074.29	0.70344	1213.98	0.70344	1274.18	0.70344	702.416	0.70344	745.456	0.70344	717.614	0.70344	657.089	0.70344	668.821	0.70344	747.659
0.70968	1038.06	0.70968	1176.79	0.70968	1233.83	0.70968	681.769	0.70968	723.354	0.70968	696.498	0.70968	638.873	0.70968	648.999	0.70968	724.381
0.71592	1004.6	0.71592	1139.28	0.71592	1196.11	0.71592	662.032	0.71592	702.805	0.71592	677.122	0.71592	621.51	0.71592	630.426	0.71592	703.553
0.72216	972.51	0.72216	1103.87	0.72216	1157.62	0.72216	643.197	0.72216	682.416	0.72216	657.705	0.72216	604.01	0.72216	612.312	0.72216	683.218
0.7284	942.121	0.7284	1070.11	0.7284	1122.5	0.7284	625.448	0.7284	662.99	0.7284	638.836	0.7284	587.008	0.7284	595.456	0.7284	664.229
0.73464	912.258	0.73464	1037.15	0.73464	1088.86	0.73464	607.883	0.73464	645.345	0.73464	621.635	0.73464	571.384	0.73464	579.397	0.73464	645.238
0.74088	884.349	0.74088	1006.46	0.74088	1054.89	0.74088	591.148	0.74088	626.791	0.74088	604.318	0.74088	555.933	0.74088	563.1	0.74088	626.974
0.74712	857.33	0.74712	975.747	0.74712	1023.57	0.74712	575.601	0.74712	609.938	0.74712	588.127	0.74712	541.155	0.74712	547.827	0.74712	610.502
0.75336	831.379	0.75336	947.072	0.75336	993.147	0.75336	560.024	0.75336	593.907	0.75336	572.272	0.75336	526.856	0.75336	533.018	0.75336	593.538
0.7596	806.825	0.7596	919.566	0.7596	963.993	0.7596	545.313	0.7596	578.173	0.7596	557.16	0.7596	513.076	0.7596	518.666	0.7596	577.56
0.76584	782.986	0.76584	892.378	0.76584	935.834	0.76584	530.343	0.76584	562.466	0.76584	542.345	0.76584	499.66	0.76584	505.084	0.76584	562.421
0.77208	759.805	0.77208	865.631	0.77208	907.882	0.77208	516.084	0.77208	547.549	0.77208	528.478	0.77208	486.247	0.77208	491.521	0.77208	547.149
0.77832	739.577	0.77832	840.503	0.77832	881.144	0.77832	503.757	0.77832	534.754	0.77832	515.486	0.77832	473.768	0.77832	479.594	0.77832	534.372
0.78456	719.204	0.78456	816.022	0.78456	855.542	0.78456	490.422	0.78456	520.608	0.78456	501.971	0.78456	461.711	0.78456	466.942	0.78456	521.391
0.7908	699.207	0.7908	792.725	0.7908	830.285	0.7908	477.735	0.7908	506.869	0.7908	489.375	0.7908	448.954	0.7908	454.642	0.7908	507.624
0.79704	678.932	0.79704	769.751	0.79704	807.177	0.79704	465.952	0.79704	495.186	0.79704	477.107	0.79704	438.082	0.79704	444.032	0.79704	495.118
0.80328	660.573	0.80328	748.276	0.80328	783.269	0.80328	454.254	0.80328	482.779	0.80328	465.359	0.80328	427.356	0.80328	432.583	0.80328	482.377
0.80952	641.866	0.80952	726.706	0.80952	761.296	0.80952	443.229	0.80952	470.547	0.80952	453.738	0.80952	416.209	0.80952	421.93	0.80952	470.852
0.81576	624.549	0.81576	706.529	0.81576	740.151	0.81576	432.434	0.81576	459.41	0.81576	442.561	0.81576	405.978	0.81576	411.541	0.81576	459.28
0.822	607.586	0.822	687.1	0.822	720.04	0.822	421.809	0.822	448.152	0.822	431.991	0.822	396.409	0.822	401.285	0.822	448.341
0.82824	591.272	0.82824	668.39	0.82824	700.417	0.82824	411.663	0.82824	437.326	0.82824	421.193	0.82824	386.614	0.82824	391.788	0.82824	437.396
0.83448	575.226	0.83448	650.551	0.83448	681.711	0.83448	401.788	0.83448	426.538	0.83448	411.965	0.83448	377.267	0.83448	382.417	0.83448	427.141
0.84072	559.837	0.84072	632.891	0.84072	663.093	0.84072	392.187	0.84072	416.623	0.84072	402.061	0.84072	368.435	0.84072	373.615	0.84072	416.326
0.84696	544.639	0.84696	615.831	0.84696	645.248	0.84696	382.896	0.84696	407.062	0.84696	392.475	0.84696	359.332	0.84696	364.697	0.84696	406.707
0.8532	530.204	0.8532	599.686	0.8532	628.206	0.8532	373.971	0.8532	397.705	0.8532	383.416	0.8532	351.125	0.8532	356.303	0.8532	397.307
0.85944	517.232	0.85944	583.68	0.85944	611.196	0.85944	364.995	0.85944	388.405	0.85944	374.588	0.85944	343.302	0.85944	348.311	0.85944	388.128
0.86568	503.208	0.86568	568.511	0.86568	595.354	0.86568	356.384	0.86568	379.017	0.86568	365.718	0.86568	335.466	0.86568	340.109	0.86568	379.702
0.87192	490.188	0.87192	553.741	0.87192	579.962	0.87192	348.255	0.87192	370.78	0.87192	357.296	0.87192	327.75	0.87192	332.26	0.87192	370.882
0.87816	477.555	0.87816	539.42	0.87816	564.847	0.87816	340.733	0.87816	362.555	0.87816	349.446	0.87816	320.228	0.87816	324.774	0.87816	362.638
0.8844	465.757	0.8844	525.85	0.8844	550.421	0.8844	332.737	0.8844	354.315	0.8844	341.525	0.8844	313.174	0.8844	317.208	0.8844	354.191
0.89064	453.717	0.89064	511.927	0.89064	536.576	0.89064	325.639	0.89064	346.484	0.89064	334.093	0.89064	306.298	0.89064	310.55	0.89064	346.32
0.89688	442.524	0.89688	500.006	0.89688	522.954	0.89688	318.641	0.89688	338.621	0.89688	326.734	0.89688	299.421	0.89688	303.367	0.89688	338.968
0.90312	431.431	0.90312	487.578	0.90312	510.159	0.90312	311.599	0.90312	331.225	0.90312	319.483	0.90312	292.763	0.90312	296.865	0.90312	331.702
0.90936	421.336	0.90936	474.808	0.90936	497.408	0.90936	304.367	0.90936	324.678	0.90936	312.964	0.90936	286.324	0.90936	290.997	0.90936	324.233
0.9156	411.847	0.9156	462.722	0.9156	483.668	0.9156	298.318	0.9156	317.835	0.9156	306.135	0.9156	280.182	0.9156	284.143	0.9156	317.744
0.92184	402.205	0.92184	451.44	0.92184	471.737	0.92184	291.847	0.92184	311.319	0.92184	299.852	0.92184	273.352	0.92184	278.301	0.92184	310.667
0.92808	391.473	0.92808	440.438	0.92808	460.119	0.92808	285.612	0.92808	304.61	0.92808	293.137	0.92808	267.457	0.92808	272.313	0.92808	303.942
0.93432	381.617	0.93432	429.561	0.93432	449.627	0.93432	279.514	0.93432	297.837	0.93432	286.957	0.93432	262.209	0.93432	266.288	0.93432	297.537
0.94056	372.494	0.94056	419.384	0.94056	439.043	0.94056	273.542	0.94056	291.301	0.94056	280.863	0.94056	256.909	0.94056	260.804	0.94056	290.9
0.9468	363.654	0.9468	409.446	0.9468	428.553	0.9468	267.872	0.9468	285.417	0.9468	275.535	0.9468	251.206	0.9468	255.085	0.9468	284.885
0.95304	355.303	0.95304	399.716	0.95304	418.334	0.95304	261.81	0.95304	279.437	0.95304	269.504	0.95304	246.415	0.95304	250.025	0.95304	279.714
0.95928	346.823	0.95928	390.627	0.95928	407.992	0.95928	256.879	0.95928	273.796	0.95928	263.857	0.95928	241.196	0.95928	244.937	0.95928	274.044
0.96552	338.446	0.96552	381.278	0.96552	398.88	0.96552	251.267	0.96552	268.026	0.96552	258.696	0.96552	236.471	0.96552	239.938	0.96552	267.695
0.97176	330.588	0.97176	372.575	0.97176	389.675	0.97176	246.319	0.97176	262.867	0.97176	253.272	0.97176	231.587	0.97176	235.023	0.97176	262.304
0.978	323.206	0.978	364.237	0.978	380.52	0.978	241.395	0.978	257.282	0.978	248.563	0.978	227.131	0.978	229.896	0.978	257.103
0.98424	315.91	0.98424	355.642	0.98424	371.935	0.98424	236.643	0.98424	252.188	0.98424	243.632	0.98424	222.678	0.98424	225.612	0.98424	251.959
0.99048	308.926	0.99048	347.19	0.99048	363.319	0.99048	232.034	0.99048	247.397	0.99048	238.595	0.99048	218.219	0.99048	221.145	0.99048	247.15
0.99672	301.811	0.99672	339.354	0.99672	355.092	0.99672	227.269	0.99672	242.207	0.99672	233.908	0.99672	213.918	0.99672	217.085	0.99672	242.268
1.00296	294.471	1.00296	331.782	1.00296	347.052	1.00296	222.642	1.00296	237.813	1.00296	229.426	1.00296	209.69	1.00296	212.795	1.00296	237.288
1.0092	288.525	1.0092	324.817	1.0092	339.318	1.0092	218.612	1.0092	232.93	1.0092	224.764	1.0092	205.365	1.0092	208.603	1.0092	232.779
1.01544	281.969	1.01544	317.57	1.01544	331.942	1.01544	214.442	1.01544	228.557	1.01544	220.858	1.01544	201.559	1.01544	204.693	1.01544	228.628
1.02168	275.966	1.02168	310.558	1.02168	325.105	1.02168	210.485	1.02168	224.225	1.02168	216.756	1.02168	197.869	1.02168	200.592	1.02168	224.184
1.02792	269.94	1.02792	303.9	1.02792	317.683	1.02792	206.531	1.02792	220.132	1.02792	212.655	1.02792	194.108	1.02792	196.879	1.02792	220.155
1.03416	264.127	1.03416	297.278	1.03416	310.805	1.03416	202.402	1.03416	215.835	1.03416	208.561	1.03416	190.64	1.03416	193.168	1.03416	215.871
1.0404	258.571	1.0404	290.681	1.0404	303.962	1.0404	198.682	1.0404	211.671	1.0404	204.802	1.0404	186.881	1.0404	189.579	1.0404	211.608
1.04664	252.946	1.04664	284.624	1.04664	297.403	1.04664	194.993	1.04664	207.972	1.04664	200.957	1.04664	183.552	1.04664	185.978	1.04664	207.816
1.05288	247.644	1.05288	278.408	1.05288	291.024	1.05288	191.552	1.05288	204.305	1.05288	197.644	1.05288	180.031	1.05288	182.864	1.05288	204.016
1.05912	242.325	1.05912	272.798	1.05912	285.318	1.05912	188.027	1.05912	200.543	1.05912	193.685	1.05912	177.085	1.05912	179.486	1.05912	200.185
1.06536	237.39	1.06536	267.224	1.06536	279.132	1.06536	184.499	1.06536	197.123	1.06536	190.627	1.06536	173.688	1.06536	176.39	1.06536	196.76
1.0716	232.581	1.0716	261.58	1.0716	273.605	1.0716	180.998	1.0716	193.478	1.0716	186.887	1.0716	170.818	1.0716	173.052	1.0716	193.345
1.07784	227.652	1.07784	256.159	1.07784	267.601	1.07784	177.88	1.07784	189.93	1.07784	183.246	1.07784	167.818	1.07784	169.717	1.07784	189.825
1.08408	222.676	1.08408	250.44	1.08408	261.819	1.08408	174.599	1.08408	186.416	1.08408	180.205	1.08408	164.37	1.08408	167.045	1.08408	186.204
1.09032	218.211	1.09032	245.345	1.09032	256.42	1.09032	171.318	1.09032	182.9	1.09032	176.825	1.09032	161.294	1.09032	163.693	1.09032	182.797
1.09656	213.662	1.09656	240.254	1.09656	250.792	1.09656	168.395	1.09656	179.763	1.09656	173.871	1.09656	158.406	1.09656	160.85	1.09656	179.63
1.1028	209.619	1.1028	235.092	1.1028	245.824	1.1028	165.294	1.1028	176.611	1.1028	171	1.1028	155.378	1.1028	157.864	1.1028	176.665
1.10904	205.428	1.10904	230.321	1.10904	240.55	1.10904	162.481	1.10904	173.86	1.10904	167.774	1.10904	152.523	1.10904	155.26	1.10904	173.366
1.11528	201.31	1.11528	225.561	1.11528	235.85	1.11528	159.739	1.11528	170.606	1.11528	164.963	1.11528	149.866	1.11528	152.557	1.11528	170.249
1.12152	196.969	1.12152	221.283	1.12152	231.028	1.12152	156.835	1.12152	167.553	1.12152	161.983	1.12152	147.123	1.12152	149.859	1.12152	167.426
1.12776	193.002	1.12776	216.834	1.12776	226.539	1.12776	154.137	1.12776	164.628	1.12776	159.304	1.12776	144.892	1.12776	147.182	1.12776	164.532
1.134	189.426	1.134	212.54	1.134	222.157	1.134	151.332	1.134	162.106	1.134	156.783	1.134	142.449	1.134	144.683	1.134	161.734
1.14024	185.679	1.14024	208.521	1.14024	218.061	1.14024	149.037	1.14024	159.054	1.14024	154.101	1.14024	140.094	1.14024	142.277	1.14024	158.918
1.14648	182.089	1.14648	204.484	1.14648	213.453	1.14648	146.497	1.14648	156.505	1.14648	151.455	1.14648	137.981	1.14648	139.992	1.14648	156.438
1.15272	178.51	1.15272	200.317	1.15272	209.256	1.15272	144.152	1.15272	153.485	1.15272	148.847	1.15272	135.575	1.15272	137.607	1.15272	153.603
1.15896	174.936	1.15896	196.753	1.15896	205.36	1.15896	141.591	1.15896	151.254	1.15896	146.609	1.15896	133.453	1.15896	135.332	1.15896	151.177
1.1652	171.784	1.1652	192.829	1.1652	201.697	1.1652	139.204	1.1652	148.663	1.1652	144.191	1.1652	130.99	1.1652	133.058	1.1652	148.554
1.17144	168.562	1.17144	189.395	1.17144	197.652	1.17144	137.01	1.17144	146.3	1.17144	141.698	1.17144	128.818	1.17144	130.81	1.17144	146.07
1.17768	165.221	1.17768	185.716	1.17768	193.631	1.17768	134.634	1.17768	143.95	1.17768	139.509	1.17768	126.709	1.17768	128.765	1.17768	143.654
1.18392	162.326	1.18392	182.129	1.18392	190.098	1.18392	132.341	1.18392	141.578	1.18392	137.147	1.18392	124.816	1.18392	126.551	1.18392	141.502
1.19016	159.2	1.19016	178.575	1.19016	186.489	1.19016	130.117	1.19016	139.221	1.19016	134.993	1.19016	122.607	1.19016	124.733	1.19016	139.175
1.1964	156.151	1.1964	175.481	1.1964	183.085	1.1964	128.181	1.1964	137.033	1.1964	132.738	1.1964	120.759	1.1964	122.528	1.1964	136.923
1.20264	153.407	1.20264	172.06	1.20264	179.903	1.20264	125.887	1.20264	134.662	1.20264	130.723	1.20264	118.753	1.20264	120.639	1.20264	134.762
1.20888	150.566	1.20888	169.285	1.20888	176.418	1.20888	124.062	1.20888	132.72	1.20888	128.681	1.20888	116.866	1.20888	118.725	1.20888	132.613
1.21512	147.956	1.21512	165.82	1.21512	173.06	1.21512	122.129	1.21512	130.683	1.21512	126.657	1.21512	115.126	1.21512	116.737	1.21512	130.469
1.22136	145.244	1.22136	162.834	1.22136	170.063	1.22136	120.282	1.22136	128.728	1.22136	124.843	1.22136	113.356	1.22136	115.177	1.22136	128.533
1.2276	142.699	1.2276	160.07	1.2276	166.951	1.2276	118.316	1.2276	126.506	1.2276	122.76	1.2276	111.684	1.2276	113.15	1.2276	126.49
1.23384	140.104	1.23384	157.043	1.23384	163.909	1.23384	116.456	1.23384	124.571	1.23384	120.914	1.23384	109.737	1.23384	111.36	1.23384	124.514
1.24008	137.541	1.24008	154.194	1.24008	160.833	1.24008	114.877	1.24008	122.768	1.24008	119.016	1.24008	108.196	1.24008	109.636	1.24008	122.537
1.24632	135.05	1.24632	151.631	1.24632	158.399	1.24632	112.887	1.24632	120.816	1.24632	117.277	1.24632	106.589	1.24632	108.075	1.24632	120.58
1.25256	132.57	1.25256	148.906	1.25256	155.396	1.25256	111.362	1.25256	119.082	1.25256	115.388	1.25256	104.766	1.25256	106.373	1.25256	118.688
1.2588	130.396	1.2588	146.101	1.2588	152.673	1.2588	109.211	1.2588	117.139	1.2588	113.748	1.2588	103.193	1.2588	104.792	1.2588	116.98
1.26504	128.111	1.26504	143.603	1.26504	149.919	1.26504	107.616	1.26504	115.562	1.26504	112.196	1.26504	101.719	1.26504	103.171	1.26504	115.242
1.27128	125.813	1.27128	141.177	1.27128	147.26	1.27128	106.2	1.27128	113.663	1.27128	110.382	1.27128	100.22	1.27128	101.543	1.27128	113.431
1.27752	123.898	1.27752	138.737	1.27752	144.651	1.27752	104.557	1.27752	111.77	1.27752	108.766	1.27752	98.6842	1.27752	100.14	1.27752	111.774
1.28376	121.445	1.28376	136.354	1.28376	142.25	1.28376	103.152	1.28376	110.227	1.28376	107.06	1.28376	97.2133	1.28376	98.5993	1.28376	110.127
1.29	119.418	1.29	134.137	1.29	139.87	1.29	101.351	1.29	108.68	1.29	105.693	1.29	95.671	1.29	97.3617	1.29	108.504
1.29624	117.549	1.29624	132	1.29624	137.368	1.29624	100.151	1.29624	106.877	1.29624	104.105	1.29624	94.3562	1.29624	95.6885	1.29624	107.085
1.30248	115.662	1.30248	129.538	1.30248	135.324	1.30248	98.5992	1.30248	105.513	1.30248	102.636	1.30248	92.9577	1.30248	94.3594	1.30248	105.279
1.30872	113.486	1.30872	127.491	1.30872	132.873	1.30872	97.1194	1.30872	103.955	1.30872	101.263	1.30872	91.5248	1.30872	92.998	1.30872	103.817
1.31496	111.912	1.31496	125.444	1.31496	130.533	1.31496	95.8666	1.31496	102.396	1.31496	99.7145	1.31496	90.3891	1.31496	91.6246	1.31496	102.337
1.3212	109.962	1.3212	123.307	1.3212	128.367	1.3212	94.2948	1.3212	101.107	1.3212	98.2784	1.3212	88.9929	1.3212	90.2391	1.3212	100.578
1.32744	108.144	1.32744	121.046	1.32744	126.517	1.32744	92.9284	1.32744	99.505	1.32744	96.783	1.32744	87.7178	1.32744	88.9994	1.32744	99.4293
1.33368	106.28	1.33368	119.163	1.33368	124.316	1.33368	91.5516	1.33368	98.133	1.33368	95.3886	1.33368	86.5859	1.33368	87.7507	1.33368	98.0035
1.33992	104.714	1.33992	117.171	1.33992	122.137	1.33992	90.2529	1.33992	96.6967	1.33992	94.2723	1.33992	85.2951	1.33992	86.5426	1.33992	96.6475
1.34616	102.928	1.34616	115.187	1.34616	120.087	1.34616	89.1069	1.34616	95.2972	1.34616	92.9724	1.34616	84.0314	1.34616	85.3624	1.34616	95.2027
1.3524	101.274	1.3524	113.227	1.3524	118.36	1.3524	87.9364	1.3524	93.8175	1.3524	91.6277	1.3524	82.8646	1.3524	84.1753	1.3524	93.9466
1.35864	99.6033	1.35864	111.686	1.35864	116.404	1.35864	86.7047	1.35864	92.6965	1.35864	90.3234	1.35864	81.8033	1.35864	83.1801	1.35864	92.6855
1.36488	97.9742	1.36488	109.983	1.36488	114.518	1.36488	85.3264	1.36488	91.5214	1.36488	89.1094	1.36488	80.6553	1.36488	82.0215	1.36488	91.3821
1.37112	96.4596	1.37112	108.366	1.37112	112.893	1.37112	84.2034	1.37112	90.3343	1.37112	87.8308	1.37112	79.6102	1.37112	80.8544	1.37112	90.0288
1.37736	94.7799	1.37736	106.726	1.37736	111.208	1.37736	83.0093	1.37736	88.9119	1.37736	86.8483	1.37736	78.6914	1.37736	79.5979	1.37736	88.7492
1.3836	93.4965	1.3836	105.21	1.3836	109.565	1.3836	81.9201	1.3836	87.4491	1.3836	85.569	1.3836	77.5684	1.3836	78.5264	1.3836	87.537
1.38984	92.0003	1.38984	103.614	1.38984	107.782	1.38984	81.0057	1.38984	86.3736	1.38984	84.4136	1.38984	76.4633	1.38984	77.4893	1.38984	86.5044
1.39608	90.3707	1.39608	101.817	1.39608	106.242	1.39608	79.716	1.39608	85.2443	1.39608	83.3429	1.39608	75.4549	1.39608	76.511	1.39608	85.149
1.40232	89.2182	1.40232	100.367	1.40232	104.708	1.40232	78.5969	1.40232	84.0315	1.40232	82.2253	1.40232	74.6493	1.40232	75.4444	1.40232	84.1648
1.40856	87.7632	1.40856	98.9554	1.40856	103.175	1.40856	77.6957	1.40856	83.0699	1.40856	81.1937	1.40856	73.5513	1.40856	74.4444	1.40856	83.058
1.4148	86.33	1.4148	97.5197	1.4148	101.668	1.4148	76.6123	1.4148	81.7791	1.4148	80.1584	1.4148	72.5786	1.4148	73.4569	1.4148	81.8898
1.42104	85.0344	1.42104	96.1658	1.42104	100.299	1.42104	75.5808	1.42104	80.8063	1.42104	79.0133	1.42104	71.7534	1.42104	72.6408	1.42104	80.8206
1.42728	83.8729	1.42728	94.6496	1.42728	98.6461	1.42728	74.6202	1.42728	79.808	1.42728	78.0154	1.42728	70.8038	1.42728	71.7047	1.42728	79.7867
1.43352	82.4837	1.43352	93.259	1.43352	97.2731	1.43352	73.5357	1.43352	78.5488	1.43352	76.9847	1.43352	69.9225	1.43352	70.8115	1.43352	78.7382
1.43976	81.539	1.43976	91.6718	1.43976	95.7283	1.43976	72.6503	1.43976	77.6772	1.43976	76.2584	1.43976	68.8357	1.43976	69.8717	1.43976	77.7743
1.446	80.3511	1.446	90.3954	1.446	94.1488	1.446	71.7719	1.446	76.713	1.446	75.2987	1.446	68.0269	1.446	68.9043	1.446	76.6845
1.45224	79.229	1.45224	88.7818	1.45224	92.7023	1.45224	70.8515	1.45224	75.7911	1.45224	74.3721	1.45224	67.0879	1.45224	67.8944	1.45224	75.8588
1.45848	77.7394	1.45848	87.6161	1.45848	91.2048	1.45848	69.7354	1.45848	74.6213	1.45848	73.4252	1.45848	66.2063	1.45848	67.1523	1.45848	74.8708
1.46472	76.8553	1.46472	86.342	1.46472	89.7942	1.46472	69.051	1.46472	73.7897	1.46472	72.329	1.46472	65.4005	1.46472	66.1552	1.46472	73.7883
1.47096	75.7489	1.47096	85.0959	1.47096	88.5265	1.47096	68.0358	1.47096	72.9215	1.47096	71.5306	1.47096	64.5711	1.47096	65.3504	1.47096	72.8391
1.4772	74.6948	1.4772	83.6766	1.4772	87.0656	1.4772	67.2039	1.4772	72.0296	1.4772	70.5075	1.4772	63.7795	1.4772	64.499	1.4772	71.988
1.48344	73.3931	1.48344	82.5504	1.48344	85.8696	1.48344	66.2545	1.48344	71.1377	1.48344	69.7222	1.48344	62.7907	1.48344	63.6513	1.48344	71.1138
1.48968	72.5302	1.48968	81.426	1.48968	84.554	1.48968	65.4806	1.48968	70.1159	1.48968	68.9563	1.48968	62.0043	1.48968	63.0829	1.48968	70.0846
1.49592	71.3483	1.49592	80.2143	1.49592	83.4255	1.49592	64.6706	1.49592	69.3142	1.49592	67.9816	1.49592	61.2524	1.49592	62.2715	1.49592	69.1979
1.50216	70.4521	1.50216	78.9498	1.50216	82.1773	1.50216	63.9322	1.50216	68.488	1.50216	67.2332	1.50216	60.3767	1.50216	61.3361	1.50216	68.3305
1.5084	69.3338	1.5084	77.7395	1.5084	80.94	1.5084	63.0681	1.5084	67.565	1.5084	66.4443	1.5084	59.7573	1.5084	60.6052	1.5084	67.6332
1.51464	68.4171	1.51464	76.6293	1.51464	79.7254	1.51464	62.259	1.51464	66.7403	1.51464	65.6225	1.51464	58.8139	1.51464	59.9103	1.51464	66.6662
1.52088	67.583	1.52088	75.6321	1.52088	78.6235	1.52088	61.4746	1.52088	65.9338	1.52088	64.8516	1.52088	58.1107	1.52088	59.1152	1.52088	65.7856
1.52712	66.5543	1.52712	74.578	1.52712	77.4929	1.52712	60.7414	1.52712	65.14	1.52712	64.1037	1.52712	57.4645	1.52712	58.471	1.52712	65.0131
1.53336	65.5332	1.53336	73.5275	1.53336	76.4049	1.53336	59.9569	1.53336	64.3769	1.53336	63.3219	1.53336	56.8984	1.53336	57.6613	1.53336	64.0678
1.5396	64.7219	1.5396	72.4202	1.5396	75.3746	1.5396	59.2849	1.5396	63.6426	1.5396	62.6735	1.5396	55.9793	1.5396	56.9755	1.5396	63.493
1.54584	63.8872	1.54584	71.4711	1.54584	74.2505	1.54584	58.574	1.54584	62.8062	1.54584	61.8535	1.54584	55.4422	1.54584	56.4239	1.54584	62.6785
1.55208	63.0228	1.55208	70.4947	1.55208	73.2023	1.55208	57.9583	1.55208	61.9302	1.55208	61.0237	1.55208	54.8139	1.55208	55.7226	1.55208	62.0312
1.55832	62.2067	1.55832	69.6632	1.55832	72.2736	1.55832	57.2205	1.55832	61.4617	1.55832	60.3859	1.55832	54.0511	1.55832	54.872	1.55832	61.2308
1.56456	61.3563	1.56456	68.6816	1.56456	71.2718	1.56456	56.5207	1.56456	60.6737	1.56456	59.6476	1.56456	53.5135	1.56456	54.3243	1.56456	60.3484
1.5708	60.4552	1.5708	67.5662	1.5708	70.3886	1.5708	55.9124	1.5708	59.9666	1.5708	58.9636	1.5708	52.8602	1.5708	53.6194	1.5708	59.6815
1.57704	59.7898	1.57704	66.7681	1.57704	69.3403	1.57704	55.2252	1.57704	59.1831	1.57704	58.2851	1.57704	52.2439	1.57704	53.0864	1.57704	59.0676
1.58328	58.9496	1.58328	65.7459	1.58328	68.4655	1.58328	54.5795	1.58328	58.6407	1.58328	57.6774	1.58328	51.4954	1.58328	52.5043	1.58328	58.3584
1.58952	58.171	1.58952	64.9928	1.58952	67.6334	1.58952	53.8243	1.58952	57.7779	1.58952	57.0595	1.58952	50.9286	1.58952	51.8552	1.58952	57.6756
1.59576	57.4976	1.59576	64.2212	1.59576	66.6238	1.59576	53.324	1.59576	57.0074	1.59576	56.4482	1.59576	50.3791	1.59576	51.176	1.59576	57.0288
1.602	56.7109	1.602	63.3184	1.602	65.6453	1.602	52.6756	1.602	56.4872	1.602	55.7624	1.602	49.7948	1.602	50.6285	1.602	56.2582
1.60824	55.8153	1.60824	62.4586	1.60824	64.8624	1.60824	52.0497	1.60824	55.7317	1.60824	55.1332	1.60824	49.1205	1.60824	49.9726	1.60824	55.7037
1.61448	55.0549	1.61448	61.584	1.61448	64.0444	1.61448	51.5071	1.61448	55.0945	1.61448	54.5411	1.61448	48.6826	1.61448	49.4551	1.61448	55.0558
1.62072	54.4697	1.62072	60.7856	1.62072	63.1077	1.62072	50.9084	1.62072	54.5522	1.62072	53.8979	1.62072	47.9017	1.62072	48.9983	1.62072	54.2905
1.62696	53.6945	1.62696	59.9028	1.62696	62.304	1.62696	50.1659	1.62696	53.8768	1.62696	53.2136	1.62696	47.3851	1.62696	48.3785	1.62696	53.7584
1.6332	53.0904	1.6332	59.2031	1.6332	61.5206	1.6332	49.7435	1.6332	53.3562	1.6332	52.8562	1.6332	46.9642	1.6332	47.7808	1.6332	53.0954
1.63944	52.3205	1.63944	58.4388	1.63944	60.6456	1.63944	49.1457	1.63944	52.727	1.63944	52.1222	1.63944	46.4423	1.63944	47.2608	1.63944	52.5843
1.64568	51.7346	1.64568	57.6632	1.64568	59.9326	1.64568	48.6463	1.64568	52.0805	1.64568	51.5516	1.64568	45.9453	1.64568	46.6971	1.64568	51.9732
1.65192	51.0312	1.65192	56.848	1.65192	59.1848	1.65192	48.0316	1.65192	51.5296	1.65192	50.9749	1.65192	45.3444	1.65192	46.1836	1.65192	51.2628
1.65816	50.4919	1.65816	56.2038	1.65816	58.3835	1.65816	47.4746	1.65816	50.9818	1.65816	50.4443	1.65816	44.9391	1.65816	45.6932	1.65816	50.7416
1.6644	49.8966	1.6644	55.5177	1.6644	57.6905	1.6644	46.9099	1.6644	50.3967	1.6644	49.9199	1.6644	44.3507	1.6644	45.2902	1.6644	50.2672
1.67064	49.1637	1.67064	54.8055	1.67064	57.0218	1.67064	46.5491	1.67064	49.8104	1.67064	49.4131	1.67064	43.9235	1.67064	44.6749	1.67064	49.6842
1.67688	48.5339	1.67688	54.1617	1.67688	56.254	1.67688	45.8862	1.67688	49.2545	1.67688	48.9652	1.67688	43.4322	1.67688	44.238	1.67688	49.0848
1.68312	48.008	1.68312	53.4524	1.68312	55.5809	1.68312	45.4224	1.68312	48.7464	1.68312	48.3995	1.68312	42.8745	1.68312	43.8296	1.68312	48.6802
1.68936	47.4455	1.68936	52.7423	1.68936	54.8566	1.68936	44.936	1.68936	48.2073	1.68936	47.997	1.68936	42.3903	1.68936	43.3455	1.68936	48.0229
1.6956	46.8627	1.6956	52.2434	1.6956	54.0642	1.6956	44.4534	1.6956	47.7726	1.6956	47.41	1.6956	41.9145	1.6956	42.9213	1.6956	47.5586
1.70184	46.3351	1.70184	51.5653	1.70184	53.547	1.70184	43.9307	1.70184	47.1834	1.70184	46.9292	1.70184	41.5087	1.70184	42.2937	1.70184	47.0089
1.70808	45.6852	1.70808	51.0019	1.70808	52.8036	1.70808	43.6541	1.70808	46.722	1.70808	46.373	1.70808	41.0763	1.70808	41.9574	1.70808	46.4894
1.71432	45.2612	1.71432	50.3628	1.71432	52.2309	1.71432	43.1822	1.71432	46.1756	1.71432	46.071	1.71432	40.6033	1.71432	41.507	1.71432	46.1159
1.72056	44.6613	1.72056	49.7958	1.72056	51.5709	1.72056	42.5761	1.72056	45.7926	1.72056	45.4451	1.72056	40.2136	1.72056	41.1184	1.72056	45.5692
1.7268	44.2165	1.7268	49.1555	1.7268	50.9177	1.7268	42.1984	1.7268	45.287	1.7268	45.0925	1.7268	39.7938	1.7268	40.5435	1.7268	45.0807
1.73304	43.7477	1.73304	48.5279	1.73304	50.4397	1.73304	41.7567	1.73304	44.8383	1.73304	44.6633	1.73304	39.4487	1.73304	40.2337	1.73304	44.7936
1.73928	43.1756	1.73928	48.0005	1.73928	49.8994	1.73928	41.313	1.73928	44.3537	1.73928	44.1667	1.73928	38.9903	1.73928	39.7688	1.73928	44.1927
1.74552	42.7195	1.74552	47.5718	1.74552	49.2615	1.74552	40.8928	1.74552	43.9894	1.74552	43.8397	1.74552	38.6215	1.74552	39.4068	1.74552	43.8877
1.75176	42.1912	1.75176	46.9737	1.75176	48.6921	1.75176	40.4208	1.75176	43.4309	1.75176	43.4016	1.75176	38.1702	1.75176	39.0344	1.75176	43.3009
1.758	41.7236	1.758	46.4598	1.758	48.1548	1.758	39.9482	1.758	42.9193	1.758	42.9445	1.758	37.8512	1.758	38.5682	1.758	42.8785
1.76424	41.2263	1.76424	45.9038	1.76424	47.5989	1.76424	39.7363	1.76424	42.542	1.76424	42.5069	1.76424	37.4422	1.76424	38.2323	1.76424	42.4131
1.77048	40.8019	1.77048	45.3024	1.77048	46.9635	1.77048	39.2273	1.77048	42.0821	1.77048	42.04	1.77048	36.9715	1.77048	37.729	1.77048	42.0077
1.77672	40.2294	1.77672	44.7934	1.77672	46.4562	1.77672	38.7658	1.77672	41.5605	1.77672	41.5773	1.77672	36.5727	1.77672	37.347	1.77672	41.4117
1.78296	39.74	1.78296	44.2969	1.78296	45.8989	1.78296	38.4681	1.78296	41.1923	1.78296	41.1573	1.78296	36.2501	1.78296	36.9688	1.78296	40.9621
1.7892	39.3862	1.7892	43.7555	1.7892	45.5526	1.7892	38.1144	1.7892	40.8726	1.7892	40.8578	1.7892	35.9228	1.7892	36.6897	1.7892	40.5698
1.79544	38.8698	1.79544	43.3383	1.79544	44.8934	1.79544	37.7844	1.79544	40.3753	1.79544	40.3845	1.79544	35.4892	1.79544	36.3379	1.79544	40.1791
1.80168	38.3575	1.80168	42.7541	1.80168	44.2948	1.80168	37.2924	1.80168	39.8798	1.80168	40.0455	1.80168	35.191	1.80168	35.9298	1.80168	39.7417
1.80792	37.971	1.80792	42.3244	1.80792	43.7748	1.80792	36.9634	1.80792	39.4768	1.80792	39.5627	1.80792	34.7396	1.80792	35.499	1.80792	39.3494
1.81416	37.5086	1.81416	41.8119	1.81416	43.3167	1.81416	36.5287	1.81416	39.0714	1.81416	39.292	1.81416	34.3914	1.81416	35.1103	1.81416	38.8258
1.8204	37.0864	1.8204	41.2778	1.8204	42.8178	1.8204	36.0933	1.8204	38.7292	1.8204	38.8989	1.8204	34.0593	1.8204	34.7648	1.8204	38.4413
1.82664	36.4819	1.82664	40.8041	1.82664	42.2049	1.82664	35.779	1.82664	38.3366	1.82664	38.4459	1.82664	33.7268	1.82664	34.4326	1.82664	38.0358
1.83288	36.1121	1.83288	40.3058	1.83288	41.8345	1.83288	35.3526	1.83288	37.984	1.83288	38.0899	1.83288	33.3945	1.83288	34.1119	1.83288	37.6251
1.83912	35.7304	1.83912	39.834	1.83912	41.2875	1.83912	35.0912	1.83912	37.4615	1.83912	37.7649	1.83912	33.1174	1.83912	33.7307	1.83912	37.2748
1.84536	35.4281	1.84536	39.3703	1.84536	40.8117	1.84536	34.7078	1.84536	37.1715	1.84536	37.2856	1.84536	32.7602	1.84536	33.4501	1.84536	36.974
1.8516	35.0392	1.8516	38.8926	1.8516	40.3454	1.8516	34.3774	1.8516	36.8017	1.8516	37.0394	1.8516	32.3783	1.8516	33.0475	1.8516	36.4984
1.85784	34.6295	1.85784	38.4964	1.85784	39.8651	1.85784	34.1166	1.85784	36.4628	1.85784	36.6139	1.85784	32.0482	1.85784	32.823	1.85784	36.2258
1.86408	34.2843	1.86408	38.1538	1.86408	39.5874	1.86408	33.6911	1.86408	36.0901	1.86408	36.3457	1.86408	31.7392	1.86408	32.4003	1.86408	35.9149
1.87032	33.8869	1.87032	37.691	1.87032	39.033	1.87032	33.3655	1.87032	35.7674	1.87032	35.9388	1.87032	31.4372	1.87032	32.0972	1.87032	35.5204
1.87656	33.5404	1.87656	37.3925	1.87656	38.5973	1.87656	32.9755	1.87656	35.4079	1.87656	35.6314	1.87656	31.0954	1.87656	31.8107	1.87656	35.21
1.8828	33.2358	1.8828	36.8849	1.8828	38.1713	1.8828	32.7414	1.8828	35.1028	1.8828	35.3187	1.8828	30.7857	1.8828	31.4966	1.8828	34.8439
1.88904	32.9187	1.88904	36.4931	1.88904	37.7008	1.88904	32.3369	1.88904	34.6975	1.88904	35.0179	1.88904	30.4689	1.88904	31.1636	1.88904	34.4594
1.89528	32.5506	1.89528	36.0955	1.89528	37.2744	1.89528	32.1344	1.89528	34.4134	1.89528	34.7348	1.89528	30.232	1.89528	30.9241	1.89528	34.1965
1.90152	32.1959	1.90152	35.7032	1.90152	36.958	1.90152	31.7662	1.90152	34.0334	1.90152	34.4194	1.90152	29.9031	1.90152	30.5868	1.90152	33.7732
1.90776	31.8732	1.90776	35.3478	1.90776	36.5553	1.90776	31.4603	1.90776	33.769	1.90776	34.1134	1.90776	29.666	1.90776	30.3233	1.90776	33.4937
1.914	31.5208	1.914	35.0348	1.914	36.1821	1.914	31.1964	1.914	33.5738	1.914	33.8284	1.914	29.3932	1.914	30.0643	1.914	33.2993
1.92024	31.2013	1.92024	34.586	1.92024	35.7326	1.92024	30.939	1.92024	33.2334	1.92024	33.5302	1.92024	29.0595	1.92024	29.8182	1.92024	32.899
1.92648	30.9035	1.92648	34.2254	1.92648	35.4191	1.92648	30.606	1.92648	32.8375	1.92648	33.2331	1.92648	28.8302	1.92648	29.497	1.92648	32.626
1.93272	30.6036	1.93272	33.8462	1.93272	35.0425	1.93272	30.2783	1.93272	32.5521	1.93272	32.861	1.93272	28.5624	1.93272	29.2547	1.93272	32.3148
1.93896	30.2845	1.93896	33.4902	1.93896	34.6586	1.93896	30.0163	1.93896	32.2786	1.93896	32.5671	1.93896	28.2623	1.93896	28.9694	1.93896	32.0181
1.9452	29.9548	1.9452	33.1086	1.9452	34.2045	1.9452	29.7358	1.9452	31.8634	1.9452	32.2532	1.9452	28.0447	1.9452	28.6988	1.9452	31.7663
1.95144	29.6747	1.95144	32.8066	1.95144	33.856	1.95144	29.5035	1.95144	31.6023	1.95144	32.0435	1.95144	27.7617	1.95144	28.4392	1.95144	31.4282
1.95768	29.3181	1.95768	32.565	1.95768	33.5961	1.95768	29.1906	1.95768	31.3043	1.95768	31.7452	1.95768	27.5531	1.95768	28.2015	1.95768	31.0454
1.96392	29.1137	1.96392	32.2621	1.96392	33.2867	1.96392	28.9154	1.96392	31.056	1.96392	31.4434	1.96392	27.2025	1.96392	27.9166	1.96392	30.8538
1.97016	28.7734	1.97016	31.856	1.97016	32.9127	1.97016	28.7563	1.97016	30.766	1.97016	31.2187	1.97016	27.0323	1.97016	27.6375	1.97016	30.4649
1.9764	28.5111	1.9764	31.5009	1.9764	32.6048	1.9764	28.5056	1.9764	30.4351	1.9764	30.9544	1.9764	26.7483	1.9764	27.4069	1.9764	30.221
1.98264	28.2754	1.98264	31.2116	1.98264	32.2849	1.98264	28.1494	1.98264	30.2309	1.98264	30.7036	1.98264	26.4916	1.98264	27.1948	1.98264	29.9084
1.98888	27.916	1.98888	30.9408	1.98888	31.9049	1.98888	27.8724	1.98888	29.9315	1.98888	30.3729	1.98888	26.3261	1.98888	26.9067	1.98888	29.7578
1.99512	27.6696	1.99512	30.6643	1.99512	31.5778	1.99512	27.6373	1.99512	29.6054	1.99512	30.1531	1.99512	26.0865	1.99512	26.7632	1.99512	29.482
2.00136	27.4578	2.00136	30.2457	2.00136	31.3861	2.00136	27.4049	2.00136	29.4191	2.00136	29.8511	2.00136	25.7822	2.00136	26.4581	2.00136	29.1558
2.0076	27.1609	2.0076	29.9698	2.0076	30.9617	2.0076	27.139	2.0076	29.1272	2.0076	29.641	2.0076	25.5757	2.0076	26.2134	2.0076	28.942
2.01384	26.8495	2.01384	29.7219	2.01384	30.6917	2.01384	26.9339	2.01384	28.9554	2.01384	29.4457	2.01384	25.3481	2.01384	26.0422	2.01384	28.7043
2.02008	26.6761	2.02008	29.4362	2.02008	30.3148	2.02008	26.6108	2.02008	28.6366	2.02008	29.2052	2.02008	25.1116	2.02008	25.7972	2.02008	28.4054
2.02632	26.4728	2.02632	29.1377	2.02632	30.0766	2.02632	26.4768	2.02632	28.3636	2.02632	29.0633	2.02632	24.9154	2.02632	25.5031	2.02632	28.2265
2.03256	26.1604	2.03256	28.9044	2.03256	29.8011	2.03256	26.2832	2.03256	28.162	2.03256	28.7494	2.03256	24.6832	2.03256	25.3063	2.03256	27.9648
2.0388	25.9115	2.0388	28.5634	2.0388	29.5063	2.0388	26.0322	2.0388	27.8814	2.0388	28.5511	2.0388	24.4926	2.0388	25.1561	2.0388	27.6952
2.04504	25.6906	2.04504	28.3564	2.04504	29.1898	2.04504	25.7919	2.04504	27.6885	2.04504	28.3062	2.04504	24.2098	2.04504	24.8998	2.04504	27.4242
2.05128	25.4501	2.05128	28.0762	2.05128	28.99	2.05128	25.5765	2.05128	27.4386	2.05128	28.0476	2.05128	24.1081	2.05128	24.7109	2.05128	27.1734
2.05752	25.1433	2.05752	27.7811	2.05752	28.6676	2.05752	25.3399	2.05752	27.166	2.05752	27.8625	2.05752	23.8723	2.05752	24.454	2.05752	27.0623
2.06376	24.9585	2.06376	27.5096	2.06376	28.4027	2.06376	25.1749	2.06376	26.938	2.06376	27.6912	2.06376	23.6067	2.06376	24.3123	2.06376	26.7353
2.07	24.7164	2.07	27.245	2.07	28.0998	2.07	24.8566	2.07	26.7079	2.07	27.3392	2.07	23.4085	2.07	24.0697	2.07	26.4809
2.07624	24.5661	2.07624	26.9547	2.07624	27.8515	2.07624	24.805	2.07624	26.491	2.07624	27.1872	2.07624	23.2582	2.07624	23.9446	2.07624	26.3415
2.08248	24.2958	2.08248	26.653	2.08248	27.5131	2.08248	24.5055	2.08248	26.2973	2.08248	27.0061	2.08248	23.0921	2.08248	23.7038	2.08248	26.0352
2.08872	24.0513	2.08872	26.5212	2.08872	27.3034	2.08872	24.316	2.08872	26.0306	2.08872	26.7912	2.08872	22.8673	2.08872	23.4946	2.08872	25.9227
2.09496	23.897	2.09496	26.3069	2.09496	27.0663	2.09496	24.2012	2.09496	25.9189	2.09496	26.6041	2.09496	22.6876	2.09496	23.2991	2.09496	25.6796
2.1012	23.6786	2.1012	26.0713	2.1012	26.8972	2.1012	23.9325	2.1012	25.7011	2.1012	26.4152	2.1012	22.445	2.1012	23.1137	2.1012	25.4466
2.10744	23.4887	2.10744	25.7995	2.10744	26.6078	2.10744	23.7154	2.10744	25.4175	2.10744	26.0955	2.10744	22.2954	2.10744	22.9248	2.10744	25.2051
2.11368	23.2579	2.11368	25.5944	2.11368	26.2687	2.11368	23.5174	2.11368	25.2395	2.11368	26.0425	2.11368	22.1063	2.11368	22.7974	2.11368	25.0719
2.11992	22.9914	2.11992	25.3461	2.11992	26.1926	2.11992	23.3864	2.11992	25.0907	2.11992	25.7968	2.11992	21.9156	2.11992	22.5277	2.11992	24.8052
2.12616	22.8088	2.12616	25.0782	2.12616	25.8344	2.12616	23.1314	2.12616	24.8029	2.12616	25.5953	2.12616	21.7433	2.12616	22.4472	2.12616	24.5835
2.1324	22.5844	2.1324	24.8525	2.1324	25.5848	2.1324	22.9721	2.1324	24.6315	2.1324	25.4765	2.1324	21.5512	2.1324	22.1933	2.1324	24.3725
2.13864	22.4367	2.13864	24.7177	2.13864	25.3768	2.13864	22.8204	2.13864	24.4852	2.13864	25.2941	2.13864	21.3566	2.13864	22.0439	2.13864	24.26
2.14488	22.2415	2.14488	24.468	2.14488	25.1897	2.14488	22.6403	2.14488	24.2756	2.14488	24.9996	2.14488	21.2199	2.14488	21.8913	2.14488	24.033
2.15112	22.0498	2.15112	24.2699	2.15112	25.0345	2.15112	22.4604	2.15112	24.0666	2.15112	24.9094	2.15112	21.0747	2.15112	21.763	2.15112	23.8538
2.15736	21.8599	2.15736	24.0481	2.15736	24.8005	2.15736	22.2904	2.15736	23.8576	2.15736	24.7397	2.15736	20.9198	2.15736	21.5124	2.15736	23.6549
2.1636	21.66	2.1636	23.8335	2.1636	24.5144	2.1636	22.0968	2.1636	23.6779	2.1636	24.5499	2.1636	20.7506	2.1636	21.4157	2.1636	23.4971
2.16984	21.4738	2.16984	23.6502	2.16984	24.3023	2.16984	21.8903	2.16984	23.5059	2.16984	24.4204	2.16984	20.5672	2.16984	21.2252	2.16984	23.2999
2.17608	21.3296	2.17608	23.467	2.17608	24.125	2.17608	21.7356	2.17608	23.2601	2.17608	24.1253	2.17608	20.4222	2.17608	21.0308	2.17608	23.0864
2.18232	21.1148	2.18232	23.198	2.18232	23.9332	2.18232	21.5495	2.18232	23.1335	2.18232	24.0079	2.18232	20.2148	2.18232	20.8656	2.18232	22.9005
2.18856	20.9998	2.18856	23.0236	2.18856	23.6783	2.18856	21.3798	2.18856	22.9102	2.18856	23.819	2.18856	20.0428	2.18856	20.6755	2.18856	22.7392
2.1948	20.8363	2.1948	22.807	2.1948	23.4417	2.1948	21.2322	2.1948	22.7799	2.1948	23.6363	2.1948	19.9205	2.1948	20.5293	2.1948	22.5283
2.20104	20.5931	2.20104	22.59	2.20104	23.3014	2.20104	21.1008	2.20104	22.577	2.20104	23.4558	2.20104	19.6782	2.20104	20.3922	2.20104	22.3459
2.20728	20.4054	2.20728	22.398	2.20728	23.0267	2.20728	20.8769	2.20728	22.3459	2.20728	23.2917	2.20728	19.5934	2.20728	20.1415	2.20728	22.1517
2.21352	20.2467	2.21352	22.1971	2.21352	22.8315	2.21352	20.6895	2.21352	22.1817	2.21352	23.1436	2.21352	19.3887	2.21352	20.0373	2.21352	21.9702
2.21976	20.0509	2.21976	22.0023	2.21976	22.6249	2.21976	20.545	2.21976	22.0613	2.21976	22.8679	2.21976	19.2518	2.21976	19.9029	2.21976	21.8466
2.226	19.8854	2.226	21.819	2.226	22.393	2.226	20.4164	2.226	21.8798	2.226	22.7666	2.226	19.1016	2.226	19.7057	2.226	21.6489
2.23224	19.6695	2.23224	21.5896	2.23224	22.2257	2.23224	20.2287	2.23224	21.6612	2.23224	22.5885	2.23224	18.9478	2.23224	19.6002	2.23224	21.4618
2.23848	19.4675	2.23848	21.4712	2.23848	22.0858	2.23848	19.994	2.23848	21.5124	2.23848	22.462	2.23848	18.7897	2.23848	19.4197	2.23848	21.2046
2.24472	19.3339	2.24472	21.2934	2.24472	21.917	2.24472	19.8558	2.24472	21.2983	2.24472	22.2398	2.24472	18.7371	2.24472	19.3228	2.24472	21.0826
2.25096	19.1482	2.25096	21.1389	2.25096	21.718	2.25096	19.7106	2.25096	21.0871	2.25096	22.0577	2.25096	18.5345	2.25096	19.1496	2.25096	20.9974
2.2572	18.9876	2.2572	20.9178	2.2572	21.5287	2.2572	19.55	2.2572	20.9962	2.2572	21.9664	2.2572	18.3941	2.2572	18.9951	2.2572	20.8313
2.26344	18.8549	2.26344	20.7202	2.26344	21.4193	2.26344	19.3925	2.26344	20.7196	2.26344	21.7851	2.26344	18.3112	2.26344	18.8764	2.26344	20.6179
2.26968	18.6415	2.26968	20.6418	2.26968	21.225	2.26968	19.2509	2.26968	20.6253	2.26968	21.6613	2.26968	18.1486	2.26968	18.7469	2.26968	20.4434
2.27592	18.5297	2.27592	20.4233	2.27592	20.9508	2.27592	19.159	2.27592	20.4478	2.27592	21.5475	2.27592	17.9708	2.27592	18.6141	2.27592	20.2595
2.28216	18.3639	2.28216	20.2715	2.28216	20.8015	2.28216	18.9554	2.28216	20.2727	2.28216	21.349	2.28216	17.8643	2.28216	18.3978	2.28216	20.1084
2.2884	18.2063	2.2884	20.0594	2.2884	20.6933	2.2884	18.8323	2.2884	20.1546	2.2884	21.2546	2.2884	17.7069	2.2884	18.2604	2.2884	19.992
2.29464	18.0869	2.29464	19.9501	2.29464	20.493	2.29464	18.6754	2.29464	20.0165	2.29464	21.0826	2.29464	17.5286	2.29464	18.1412	2.29464	19.8243
2.30088	17.8833	2.30088	19.7901	2.30088	20.3037	2.30088	18.5649	2.30088	19.8981	2.30088	20.9326	2.30088	17.3794	2.30088	18.0365	2.30088	19.6746
2.30712	17.7787	2.30712	19.6289	2.30712	20.1699	2.30712	18.4018	2.30712	19.6807	2.30712	20.7558	2.30712	17.3353	2.30712	17.9016	2.30712	19.6069
2.31336	17.6194	2.31336	19.5655	2.31336	20.0219	2.31336	18.2022	2.31336	19.5891	2.31336	20.6486	2.31336	17.2093	2.31336	17.7961	2.31336	19.3732
2.3196	17.4794	2.3196	19.3739	2.3196	19.9068	2.3196	18.1419	2.3196	19.3881	2.3196	20.5041	2.3196	17.103	2.3196	17.6385	2.3196	19.266
2.32584	17.385	2.32584	19.191	2.32584	19.7168	2.32584	17.9605	2.32584	19.3413	2.32584	20.3996	2.32584	16.9622	2.32584	17.5595	2.32584	19.1022
2.33208	17.1852	2.33208	19.0638	2.33208	19.5669	2.33208	17.8352	2.33208	19.1546	2.33208	20.2242	2.33208	16.8531	2.33208	17.4076	2.33208	19.0348
2.33832	17.0902	2.33832	18.8693	2.33832	19.4135	2.33832	17.7508	2.33832	18.9654	2.33832	20.0439	2.33832	16.7203	2.33832	17.2964	2.33832	18.8314
2.34456	16.9487	2.34456	18.7343	2.34456	19.2141	2.34456	17.5954	2.34456	18.8679	2.34456	19.9945	2.34456	16.6164	2.34456	17.2044	2.34456	18.7259
2.3508	16.8118	2.3508	18.5971	2.3508	19.0877	2.3508	17.4601	2.3508	18.7611	2.3508	19.8437	2.3508	16.4968	2.3508	17.0664	2.3508	18.5494
2.35704	16.7049	2.35704	18.4698	2.35704	18.9925	2.35704	17.3614	2.35704	18.5693	2.35704	19.7275	2.35704	16.3856	2.35704	17.0187	2.35704	18.4038
2.36328	16.5282	2.36328	18.3292	2.36328	18.8338	2.36328	17.2163	2.36328	18.4611	2.36328	19.5904	2.36328	16.2766	2.36328	16.8041	2.36328	18.3002
2.36952	16.471	2.36952	18.1442	2.36952	18.6629	2.36952	17.1058	2.36952	18.3136	2.36952	19.4835	2.36952	16.1498	2.36952	16.7379	2.36952	18.2208
2.37576	16.3045	2.37576	18.047	2.37576	18.5481	2.37576	16.9778	2.37576	18.2273	2.37576	19.3728	2.37576	16.0376	2.37576	16.6003	2.37576	18.07
2.382	16.1978	2.382	17.993	2.382	18.3448	2.382	16.8887	2.382	18.0446	2.382	19.1798	2.382	15.9303	2.382	16.4308	2.382	17.9084
2.38824	16.1003	2.38824	17.812	2.38824	18.1571	2.38824	16.7191	2.38824	17.9189	2.38824	19.0478	2.38824	15.8231	2.38824	16.4264	2.38824	17.7747
2.39448	15.8951	2.39448	17.6567	2.39448	18.0959	2.39448	16.6486	2.39448	17.8661	2.39448	18.9775	2.39448	15.7008	2.39448	16.3231	2.39448	17.6495
2.40072	15.82	2.40072	17.5029	2.40072	17.9967	2.40072	16.5131	2.40072	17.7204	2.40072	18.9059	2.40072	15.625	2.40072	16.1535	2.40072	17.4904
2.40696	15.6695	2.40696	17.3143	2.40696	17.7686	2.40696	16.3742	2.40696	17.5438	2.40696	18.7427	2.40696	15.4873	2.40696	16.0727	2.40696	17.4408
2.4132	15.5808	2.4132	17.2726	2.4132	17.6738	2.4132	16.2747	2.4132	17.4356	2.4132	18.6357	2.4132	15.4119	2.4132	15.915	2.4132	17.2581
2.41944	15.4582	2.41944	17.0859	2.41944	17.5308	2.41944	16.1237	2.41944	17.308	2.41944	18.5163	2.41944	15.2751	2.41944	15.811	2.41944	17.2061
2.42568	15.3401	2.42568	16.9871	2.42568	17.3974	2.42568	16.0792	2.42568	17.2474	2.42568	18.4054	2.42568	15.2234	2.42568	15.7393	2.42568	17.0786
2.43192	15.2118	2.43192	16.8651	2.43192	17.2814	2.43192	15.9393	2.43192	17.0924	2.43192	18.2541	2.43192	15.1001	2.43192	15.6213	2.43192	16.9724
2.43816	15.1183	2.43816	16.7236	2.43816	17.1178	2.43816	15.859	2.43816	16.9714	2.43816	18.1507	2.43816	14.9695	2.43816	15.5134	2.43816	16.8516
2.4444	14.996	2.4444	16.5856	2.4444	17.0553	2.4444	15.7369	2.4444	16.8631	2.4444	18.1325	2.4444	14.8702	2.4444	15.4278	2.4444	16.7121
2.45064	14.8718	2.45064	16.4519	2.45064	16.9181	2.45064	15.6121	2.45064	16.7053	2.45064	17.9435	2.45064	14.7712	2.45064	15.3372	2.45064	16.637
2.45688	14.7922	2.45688	16.3917	2.45688	16.7234	2.45688	15.4925	2.45688	16.6066	2.45688	17.8595	2.45688	14.6922	2.45688	15.2264	2.45688	16.4574
2.46312	14.6416	2.46312	16.2827	2.46312	16.683	2.46312	15.4014	2.46312	16.5683	2.46312	17.7617	2.46312	14.6122	2.46312	15.126	2.46312	16.3938
2.46936	14.5544	2.46936	16.1467	2.46936	16.5438	2.46936	15.2707	2.46936	16.3986	2.46936	17.6418	2.46936	14.4994	2.46936	14.9839	2.46936	16.298
2.4756	14.4768	2.4756	16.0304	2.4756	16.4165	2.4756	15.1989	2.4756	16.2741	2.4756	17.5428	2.4756	14.4211	2.4756	14.9382	2.4756	16.2065
2.48184	14.376	2.48184	15.9328	2.48184	16.2801	2.48184	15.1107	2.48184	16.1728	2.48184	17.4439	2.48184	14.3206	2.48184	14.8572	2.48184	16.0462
2.48808	14.3003	2.48808	15.7682	2.48808	16.2126	2.48808	15.0272	2.48808	16.1214	2.48808	17.338	2.48808	14.2394	2.48808	14.7461	2.48808	15.953
2.49432	14.1388	2.49432	15.6759	2.49432	16.1213	2.49432	14.9627	2.49432	16.002	2.49432	17.2058	2.49432	14.1096	2.49432	14.6564	2.49432	15.8316
2.50056	14.046	2.50056	15.5985	2.50056	15.9554	2.50056	14.837	2.50056	15.8593	2.50056	17.1725	2.50056	14.0408	2.50056	14.563	2.50056	15.7301
2.5068	14.0163	2.5068	15.4335	2.5068	15.8905	2.5068	14.752	2.5068	15.783	2.5068	17.0448	2.5068	13.9391	2.5068	14.443	2.5068	15.658
2.51304	13.8569	2.51304	15.3412	2.51304	15.758	2.51304	14.6427	2.51304	15.6884	2.51304	17.0158	2.51304	13.8	2.51304	14.3333	2.51304	15.5241
2.51928	13.7836	2.51928	15.2669	2.51928	15.6302	2.51928	14.5838	2.51928	15.5955	2.51928	16.8184	2.51928	13.7629	2.51928	14.2975	2.51928	15.4173
2.52552	13.6573	2.52552	15.1644	2.52552	15.5286	2.52552	14.4754	2.52552	15.4767	2.52552	16.7345	2.52552	13.7076	2.52552	14.23	2.52552	15.3455
2.53176	13.6557	2.53176	15.1019	2.53176	15.4343	2.53176	14.3615	2.53176	15.3586	2.53176	16.6142	2.53176	13.578	2.53176	14.1015	2.53176	15.2453
2.538	13.4952	2.538	14.9497	2.538	15.3279	2.538	14.2817	2.538	15.3226	2.538	16.5619	2.538	13.5584	2.538	14.0381	2.538	15.1434
2.54424	13.4323	2.54424	14.8894	2.54424	15.2679	2.54424	14.2051	2.54424	15.2163	2.54424	16.5156	2.54424	13.4661	2.54424	13.9719	2.54424	15.0626
2.55048	13.3969	2.55048	14.8066	2.55048	15.1784	2.55048	14.1448	2.55048	15.1262	2.55048	16.4577	2.55048	13.3548	2.55048	13.8893	2.55048	14.9768
2.55672	13.2434	2.55672	14.638	2.55672	15.0211	2.55672	13.9934	2.55672	15.0467	2.55672	16.3735	2.55672	13.2361	2.55672	13.7633	2.55672	14.904
2.56296	13.1724	2.56296	14.5265	2.56296	14.944	2.56296	13.9165	2.56296	14.936	2.56296	16.2329	2.56296	13.1544	2.56296	13.7325	2.56296	14.7816
2.5692	13.1002	2.5692	14.4705	2.5692	14.8397	2.5692	13.8565	2.5692	14.8167	2.5692	16.1773	2.5692	13.0726	2.5692	13.6361	2.5692	14.7171
2.57544	13.0159	2.57544	14.3878	2.57544	14.7443	2.57544	13.7252	2.57544	14.7573	2.57544	16.0766	2.57544	13.0482	2.57544	13.5566	2.57544	14.6162
2.58168	12.8727	2.58168	14.3063	2.58168	14.5971	2.58168	13.661	2.58168	14.6771	2.58168	15.9953	2.58168	12.9177	2.58168	13.495	2.58168	14.4964
2.58792	12.7817	2.58792	14.208	2.58792	14.5485	2.58792	13.6037	2.58792	14.5815	2.58792	15.8949	2.58792	12.8864	2.58792	13.3471	2.58792	14.43
2.59416	12.7099	2.59416	14.0795	2.59416	14.4132	2.59416	13.5069	2.59416	14.452	2.59416	15.8068	2.59416	12.8203	2.59416	13.2829	2.59416	14.3224
2.6004	12.6654	2.6004	13.9867	2.6004	14.3301	2.6004	13.4721	2.6004	14.3715	2.6004	15.713	2.6004	12.7233	2.6004	13.1814	2.6004	14.2744
2.60664	12.6023	2.60664	13.9117	2.60664	14.2731	2.60664	13.3435	2.60664	14.293	2.60664	15.6903	2.60664	12.6369	2.60664	13.1394	2.60664	14.2083
2.61288	12.4665	2.61288	13.8336	2.61288	14.1411	2.61288	13.2847	2.61288	14.2443	2.61288	15.5852	2.61288	12.5457	2.61288	13.0956	2.61288	14.042
2.61912	12.4234	2.61912	13.7347	2.61912	14.067	2.61912	13.1885	2.61912	14.1523	2.61912	15.4818	2.61912	12.4847	2.61912	13.0451	2.61912	13.9802
2.62536	12.3863	2.62536	13.6363	2.62536	13.9507	2.62536	13.1157	2.62536	14.101	2.62536	15.3774	2.62536	12.4004	2.62536	12.9506	2.62536	13.8976
2.6316	12.3016	2.6316	13.5597	2.6316	13.8873	2.6316	13.0173	2.6316	13.9966	2.6316	15.3173	2.6316	12.328	2.6316	12.8484	2.6316	13.8343
2.63784	12.2065	2.63784	13.4666	2.63784	13.7914	2.63784	12.9239	2.63784	13.8919	2.63784	15.2577	2.63784	12.2675	2.63784	12.8107	2.63784	13.7499
2.64408	12.1261	2.64408	13.4248	2.64408	13.6588	2.64408	12.9102	2.64408	13.8278	2.64408	15.217	2.64408	12.213	2.64408	12.6965	2.64408	13.7245
2.65032	12.0414	2.65032	13.3086	2.65032	13.5727	2.65032	12.8093	2.65032	13.7513	2.65032	15.1227	2.65032	12.1397	2.65032	12.6457	2.65032	13.5943
2.65656	11.9271	2.65656	13.2199	2.65656	13.4866	2.65656	12.7254	2.65656	13.6098	2.65656	15.0105	2.65656	12.0733	2.65656	12.5712	2.65656	13.4657
2.6628	11.8803	2.6628	13.1563	2.6628	13.4193	2.6628	12.6374	2.6628	13.5568	2.6628	14.9169	2.6628	12.0189	2.6628	12.4798	2.6628	13.3932
2.66904	11.8368	2.66904	13.035	2.66904	13.366	2.66904	12.5837	2.66904	13.4672	2.66904	14.8659	2.66904	11.9118	2.66904	12.4453	2.66904	13.3359
2.67528	11.739	2.67528	12.9262	2.67528	13.2992	2.67528	12.5189	2.67528	13.3829	2.67528	14.8185	2.67528	11.8413	2.67528	12.3691	2.67528	13.2396
2.68152	11.6522	2.68152	12.9345	2.68152	13.1595	2.68152	12.4229	2.68152	13.3122	2.68152	14.7217	2.68152	11.7814	2.68152	12.2994	2.68152	13.1981
2.68776	11.6001	2.68776	12.85	2.68776	13.1104	2.68776	12.3673	2.68776	13.221	2.68776	14.6378	2.68776	11.7219	2.68776	12.2922	2.68776	13.1446
2.694	11.556	2.694	12.7264	2.694	13.0451	2.694	12.3106	2.694	13.1849	2.694	14.5746	2.694	11.6873	2.694	12.1921	2.694	13.0553
2.70024	11.4683	2.70024	12.6126	2.70024	12.9515	2.70024	12.2546	2.70024	13.0901	2.70024	14.4939	2.70024	11.611	2.70024	12.164	2.70024	12.981
2.70648	11.3573	2.70648	12.5642	2.70648	12.819	2.70648	12.1541	2.70648	13.08	2.70648	14.4682	2.70648	11.5014	2.70648	12.0638	2.70648	12.8805
2.71272	11.3011	2.71272	12.4866	2.71272	12.7879	2.71272	12.0773	2.71272	12.9732	2.71272	14.4118	2.71272	11.4366	2.71272	12.0033	2.71272	12.8339
2.71896	11.2429	2.71896	12.4576	2.71896	12.72	2.71896	12.0503	2.71896	12.9329	2.71896	14.3371	2.71896	11.3946	2.71896	11.949	2.71896	12.7712
2.7252	11.1634	2.7252	12.3305	2.7252	12.578	2.7252	11.9629	2.7252	12.874	2.7252	14.2829	2.7252	11.3126	2.7252	11.8195	2.7252	12.7475
2.73144	11.1041	2.73144	12.304	2.73144	12.4921	2.73144	11.9258	2.73144	12.7999	2.73144	14.1808	2.73144	11.2768	2.73144	11.7601	2.73144	12.5906
2.73768	11.0606	2.73768	12.2334	2.73768	12.4732	2.73768	11.8662	2.73768	12.6981	2.73768	14.1239	2.73768	11.231	2.73768	11.7467	2.73768	12.5577
2.74392	10.9908	2.74392	12.1643	2.74392	12.4077	2.74392	11.7812	2.74392	12.656	2.74392	14.0261	2.74392	11.163	2.74392	11.6996	2.74392	12.4823
2.75016	10.9687	2.75016	12.0476	2.75016	12.3315	2.75016	11.7548	2.75016	12.5774	2.75016	13.9801	2.75016	11.0994	2.75016	11.6137	2.75016	12.4441
2.7564	10.9145	2.7564	12.0344	2.7564	12.2497	2.7564	11.7197	2.7564	12.4809	2.7564	13.9339	2.7564	11.0396	2.7564	11.5405	2.7564	12.3726
2.76264	10.8461	2.76264	11.9381	2.76264	12.18	2.76264	11.6097	2.76264	12.4	2.76264	13.8839	2.76264	10.9751	2.76264	11.4944	2.76264	12.2898
2.76888	10.7586	2.76888	11.8682	2.76888	12.0986	2.76888	11.59	2.76888	12.3626	2.76888	13.831	2.76888	10.9094	2.76888	11.4407	2.76888	12.2274
2.77512	10.6828	2.77512	11.8009	2.77512	12.0438	2.77512	11.4988	2.77512	12.3109	2.77512	13.7785	2.77512	10.8702	2.77512	11.3712	2.77512	12.1789
2.78136	10.6615	2.78136	11.7269	2.78136	12.0201	2.78136	11.4462	2.78136	12.1999	2.78136	13.7204	2.78136	10.8214	2.78136	11.3179	2.78136	12.1401
2.7876	10.5645	2.7876	11.6781	2.7876	11.8952	2.7876	11.3947	2.7876	12.183	2.7876	13.6665	2.7876	10.7252	2.7876	11.2839	2.7876	12.0766
2.79384	10.6125	2.79384	11.5811	2.79384	11.8678	2.79384	11.3	2.79384	12.1328	2.79384	13.6109	2.79384	10.721	2.79384	11.2241	2.79384	12.0175
2.80008	10.459	2.80008	11.5406	2.80008	11.7827	2.80008	11.2568	2.80008	12.0554	2.80008	13.4993	2.80008	10.6533	2.80008	11.1695	2.80008	11.8912
2.80632	10.4279	2.80632	11.4705	2.80632	11.7207	2.80632	11.1945	2.80632	11.9793	2.80632	13.4742	2.80632	10.5741	2.80632	11.1262	2.80632	11.875
2.81256	10.385	2.81256	11.4641	2.81256	11.6795	2.81256	11.1494	2.81256	11.9256	2.81256	13.3785	2.81256	10.5573	2.81256	11.0433	2.81256	11.8216
2.8188	10.2966	2.8188	11.3696	2.8188	11.6058	2.8188	11.0588	2.8188	11.9235	2.8188	13.3484	2.8188	10.475	2.8188	11.007	2.8188	11.7165
2.82504	10.1992	2.82504	11.2934	2.82504	11.5084	2.82504	11.0739	2.82504	11.8574	2.82504	13.3186	2.82504	10.4653	2.82504	10.9458	2.82504	11.7112
2.83128	10.2031	2.83128	11.2578	2.83128	11.4921	2.83128	10.9684	2.83128	11.7849	2.83128	13.285	2.83128	10.4245	2.83128	10.8849	2.83128	11.6313
2.83752	10.1668	2.83752	11.1223	2.83752	11.3962	2.83752	10.9049	2.83752	11.6802	2.83752	13.1473	2.83752	10.351	2.83752	10.8647	2.83752	11.5888
2.84376	10.0749	2.84376	11.0943	2.84376	11.347	2.84376	10.8373	2.84376	11.6834	2.84376	13.1467	2.84376	10.2743	2.84376	10.7873	2.84376	11.5114
2.85	10.0378	2.85	11.0528	2.85	11.2121	2.85	10.8626	2.85	11.606	2.85	13.0623	2.85	10.2358	2.85	10.7535	2.85	11.4797
2.85624	9.93826	2.85624	10.9781	2.85624	11.2346	2.85624	10.7753	2.85624	11.5346	2.85624	13.0241	2.85624	10.193	2.85624	10.6768	2.85624	11.346
2.86248	9.8842	2.86248	10.9458	2.86248	11.1524	2.86248	10.7514	2.86248	11.4962	2.86248	13.0079	2.86248	10.1083	2.86248	10.6055	2.86248	11.3256
2.86872	9.83049	2.86872	10.8915	2.86872	11.109	2.86872	10.6936	2.86872	11.4114	2.86872	12.8682	2.86872	10.1104	2.86872	10.593	2.86872	11.2825
2.87496	9.79898	2.87496	10.7627	2.87496	11.027	2.87496	10.6539	2.87496	11.3787	2.87496	12.8813	2.87496	10.0963	2.87496	10.5643	2.87496	11.2319
2.8812	9.74552	2.8812	10.7713	2.8812	10.9927	2.8812	10.5649	2.8812	11.3191	2.8812	12.8368	2.8812	10.0395	2.8812	10.5097	2.8812	11.1737
2.88744	9.66415	2.88744	10.6972	2.88744	10.9307	2.88744	10.5639	2.88744	11.2565	2.88744	12.7891	2.88744	9.94565	2.88744	10.4227	2.88744	11.0579
2.89368	9.59452	2.89368	10.6404	2.89368	10.8688	2.89368	10.4755	2.89368	11.1777	2.89368	12.6977	2.89368	9.86432	2.89368	10.421	2.89368	11.0016
2.89992	9.56057	2.89992	10.5862	2.89992	10.7869	2.89992	10.4118	2.89992	11.1674	2.89992	12.6828	2.89992	9.83867	2.89992	10.3458	2.89992	10.9306
2.90616	9.49499	2.90616	10.5213	2.90616	10.7593	2.90616	10.3913	2.90616	11.1421	2.90616	12.6207	2.90616	9.80763	2.90616	10.3252	2.90616	10.9175
2.9124	9.41918	2.9124	10.501	2.9124	10.6579	2.9124	10.3459	2.9124	11.0595	2.9124	12.5734	2.9124	9.72511	2.9124	10.2319	2.9124	10.8819
2.91864	9.42104	2.91864	10.4578	2.91864	10.6036	2.91864	10.326	2.91864	11.0199	2.91864	12.4901	2.91864	9.70886	2.91864	10.1872	2.91864	10.7869
2.92488	9.40416	2.92488	10.406	2.92488	10.5862	2.92488	10.2532	2.92488	10.9485	2.92488	12.5023	2.92488	9.63416	2.92488	10.1795	2.92488	10.773
2.93112	9.35432	2.93112	10.3908	2.93112	10.5656	2.93112	10.1932	2.93112	10.8706	2.93112	12.4478	2.93112	9.63611	2.93112	10.1357	2.93112	10.7561
2.93736	9.36188	2.93736	10.345	2.93736	10.5403	2.93736	10.1789	2.93736	10.912	2.93736	12.4529	2.93736	9.60247	2.93736	10.096	2.93736	10.692
2.9436	9.3552	2.9436	10.2704	2.9436	10.4514	2.9436	10.1421	2.9436	10.8397	2.9436	12.4136	2.9436	9.602	2.9436	10.0646	2.9436	10.6756
2.94984	9.30199	2.94984	10.2575	2.94984	10.4864	2.94984	10.0896	2.94984	10.8253	2.94984	12.3932	2.94984	9.56906	2.94984	10.0015	2.94984	10.6619
2.95608	9.3035	2.95608	10.1765	2.95608	10.4152	2.95608	10.0908	2.95608	10.7641	2.95608	12.3369	2.95608	9.52131	2.95608	9.985	2.95608	10.6395
2.96232	9.25667	2.96232	10.1643	2.96232	10.3604	2.96232	9.97593	2.96232	10.769	2.96232	12.3342	2.96232	9.44297	2.96232	9.94932	2.96232	10.5907
2.96856	9.22902	2.96856	10.1371	2.96856	10.327	2.96856	9.93867	2.96856	10.6961	2.96856	12.2642	2.96856	9.4262	2.96856	9.9018	2.96856	10.5802
2.9748	9.20211	2.9748	10.0685	2.9748	10.2418	2.9748	9.92795	2.9748	10.6573	2.9748	12.2276	2.9748	9.3577	2.9748	9.84741	2.9748	10.5301
2.98104	9.18386	2.98104	10.0135	2.98104	10.2528	2.98104	9.90998	2.98104	10.5697	2.98104	12.1824	2.98104	9.34676	2.98104	9.79475	2.98104	10.4571
2.98728	9.14273	2.98728	10.0478	2.98728	10.1508	2.98728	9.88198	2.98728	10.5341	2.98728	12.1314	2.98728	9.33725	2.98728	9.76876	2.98728	10.4496
2.99352	9.10303	2.99352	9.94655	2.99352	10.1385	2.99352	9.77697	2.99352	10.4675	2.99352	12.1005	2.99352	9.24741	2.99352	9.73112	2.99352	10.4266
2.99976	9.06625	2.99976	9.90875	2.99976	10.0758	2.99976	9.81087	2.99976	10.4798	2.99976	12.0019	2.99976	9.24231	2.99976	9.72586	2.99976	10.374
3.006	9.04623	3.006	9.8984	3.006	10.0282	3.006	9.67916	3.006	10.3839	3.006	11.9994	3.006	9.197	3.006	9.62635	3.006	10.3766
3.01224	9.01492	3.01224	9.82037	3.01224	9.97177	3.01224	9.69412	3.01224	10.3836	3.01224	12.0066	3.01224	9.18058	3.01224	9.64199	3.01224	10.2847
3.01848	8.98647	3.01848	9.79925	3.01848	9.97827	3.01848	9.67899	3.01848	10.3231	3.01848	11.9125	3.01848	9.1175	3.01848	9.60636	3.01848	10.2854
3.02472	8.95608	3.02472	9.77353	3.02472	9.99055	3.02472	9.64845	3.02472	10.2933	3.02472	11.8457	3.02472	9.09618	3.02472	9.56133	3.02472	10.2518
3.03096	8.89764	3.03096	9.71861	3.03096	9.88317	3.03096	9.58088	3.03096	10.1946	3.03096	11.8529	3.03096	9.02255	3.03096	9.50514	3.03096	10.1489
3.0372	8.87745	3.0372	9.69952	3.0372	9.84604	3.0372	9.56194	3.0372	10.1908	3.0372	11.8308	3.0372	9.06301	3.0372	9.46373	3.0372	10.1487
3.04344	8.85514	3.04344	9.66365	3.04344	9.79043	3.04344	9.54973	3.04344	10.1581	3.04344	11.7583	3.04344	9.02137	3.04344	9.42418	3.04344	10.1311
3.04968	8.78515	3.04968	9.63539	3.04968	9.74937	3.04968	9.49004	3.04968	10.0758	3.04968	11.7783	3.04968	8.98233	3.04968	9.3936	3.04968	10.067
3.05592	8.78203	3.05592	9.55059	3.05592	9.69689	3.05592	9.43155	3.05592	10.0652	3.05592	11.7104	3.05592	8.92827	3.05592	9.38481	3.05592	10.0217
3.06216	8.74151	3.06216	9.51208	3.06216	9.70026	3.06216	9.46017	3.06216	10.0082	3.06216	11.6538	3.06216	8.91981	3.06216	9.3137	3.06216	9.96627
3.0684	8.67073	3.0684	9.45139	3.0684	9.62727	3.0684	9.36753	3.0684	9.93709	3.0684	11.6236	3.0684	8.86178	3.0684	9.24368	3.0684	9.93791
3.07464	8.66118	3.07464	9.48593	3.07464	9.58631	3.07464	9.36175	3.07464	9.97041	3.07464	11.5457	3.07464	8.8399	3.07464	9.25551	3.07464	9.89159
3.08088	8.65646	3.08088	9.41375	3.08088	9.55212	3.08088	9.28144	3.08088	9.8996	3.08088	11.5264	3.08088	8.82772	3.08088	9.20073	3.08088	9.80986
3.08712	8.58364	3.08712	9.433	3.08712	9.5097	3.08712	9.24788	3.08712	9.82449	3.08712	11.52	3.08712	8.80486	3.08712	9.16043	3.08712	9.84192
3.09336	8.55744	3.09336	9.3475	3.09336	9.45283	3.09336	9.27196	3.09336	9.8201	3.09336	11.4325	3.09336	8.746	3.09336	9.09832	3.09336	9.79018
3.0996	8.48378	3.0996	9.3046	3.0996	9.39565	3.0996	9.19156	3.0996	9.78285	3.0996	11.4731	3.0996	8.66958	3.0996	9.04486	3.0996	9.73427
3.10584	8.45865	3.10584	9.24905	3.10584	9.38079	3.10584	9.14474	3.10584	9.73181	3.10584	11.4452	3.10584	8.6338	3.10584	9.02811	3.10584	9.685
3.11208	8.43838	3.11208	9.20642	3.11208	9.32971	3.11208	9.12527	3.11208	9.67313	3.11208	11.3139	3.11208	8.59656	3.11208	8.98	3.11208	9.65467
3.11832	8.421	3.11832	9.21452	3.11832	9.25454	3.11832	9.05045	3.11832	9.63924	3.11832	11.3596	3.11832	8.55721	3.11832	8.93085	3.11832	9.66202
3.12456	8.44052	3.12456	9.17716	3.12456	9.28837	3.12456	9.07298	3.12456	9.65012	3.12456	11.302	3.12456	8.59629	3.12456	8.96295	3.12456	9.66313
3.1308	8.49801	3.1308	9.16875	3.1308	9.3303	3.1308	9.02799	3.1308	9.65263	3.1308	11.3076	3.1308	8.63786	3.1308	9.00198	3.1308	9.64178
3.13704	8.45767	3.13704	9.13564	3.13704	9.26734	3.13704	9.02811	3.13704	9.67128	3.13704	11.2533	3.13704	8.57284	3.13704	9.01204	3.13704	9.60501
3.14328	8.37883	3.14328	9.13956	3.14328	9.27406	3.14328	9.03651	3.14328	9.61394	3.14328	11.229	3.14328	8.52913	3.14328	8.98108	3.14328	9.62785
3.14952	8.43973	3.14952	9.0812	3.14952	9.25128	3.14952	9.04303	3.14952	9.60565	3.14952	11.1624	3.14952	8.54259	3.14952	8.95177	3.14952	9.60568
3.15576	8.36969	3.15576	9.07068	3.15576	9.18837	3.15576	8.96427	3.15576	9.59038	3.15576	11.1517	3.15576	8.47316	3.15576	8.96306	3.15576	9.55993
3.162	8.39506	3.162	9.0561	3.162	9.18657	3.162	8.92717	3.162	9.5523	3.162	11.1638	3.162	8.53989	3.162	8.93708	3.162	9.57514
3.16824	8.37442	3.16824	8.99461	3.16824	9.15188	3.16824	8.94577	3.16824	9.46568	3.16824	11.1227	3.16824	8.45325	3.16824	8.86631	3.16824	9.51319
3.17448	8.36305	3.17448	9.02455	3.17448	9.12198	3.17448	8.8858	3.17448	9.47902	3.17448	11.0959	3.17448	8.4285	3.17448	8.86277	3.17448	9.51903
3.18072	8.35938	3.18072	9.04009	3.18072	9.10193	3.18072	8.85843	3.18072	9.44248	3.18072	11.0435	3.18072	8.43274	3.18072	8.85855	3.18072	9.50546
3.18696	8.30385	3.18696	8.97412	3.18696	9.06078	3.18696	8.8562	3.18696	9.43228	3.18696	11.0422	3.18696	8.4713	3.18696	8.81268	3.18696	9.49348
3.1932	8.25992	3.1932	8.93325	3.1932	9.05057	3.1932	8.82292	3.1932	9.34125	3.1932	11.0125	3.1932	8.41234	3.1932	8.83672	3.1932	9.44095
3.19944	8.25214	3.19944	8.91723	3.19944	9.01399	3.19944	8.76618	3.19944	9.3986	3.19944	10.9819	3.19944	8.37875	3.19944	8.77879	3.19944	9.42362
3.20568	8.22317	3.20568	8.86602	3.20568	9.03264	3.20568	8.7232	3.20568	9.31831	3.20568	10.9698	3.20568	8.33001	3.20568	8.74125	3.20568	9.38484
3.21192	8.25147	3.21192	8.84042	3.21192	8.93601	3.21192	8.71612	3.21192	9.33851	3.21192	10.9166	3.21192	8.33439	3.21192	8.70852	3.21192	9.39953
3.21816	8.25805	3.21816	8.88867	3.21816	8.95074	3.21816	8.69485	3.21816	9.30237	3.21816	10.8943	3.21816	8.31191	3.21816	8.65934	3.21816	9.3744
3.2244	8.23733	3.2244	8.82075	3.2244	8.933	3.2244	8.73398	3.2244	9.27833	3.2244	10.8234	3.2244	8.29599	3.2244	8.6193	3.2244	9.37918
3.23064	8.17666	3.23064	8.77826	3.23064	8.9143	3.23064	8.64914	3.23064	9.25609	3.23064	10.8525	3.23064	8.26374	3.23064	8.64762	3.23064	9.27968
3.23688	8.14382	3.23688	8.77807	3.23688	8.85283	3.23688	8.63522	3.23688	9.21523	3.23688	10.7974	3.23688	8.22077	3.23688	8.61699	3.23688	9.32882
3.24312	8.09476	3.24312	8.76072	3.24312	8.84299	3.24312	8.53856	3.24312	9.17246	3.24312	10.8001	3.24312	8.17164	3.24312	8.59437	3.24312	9.25169
3.24936	8.125	3.24936	8.73501	3.24936	8.82666	3.24936	8.52864	3.24936	9.15186	3.24936	10.8514	3.24936	8.18423	3.24936	8.5891	3.24936	9.22266
3.2556	8.09665	3.2556	8.67127	3.2556	8.81538	3.2556	8.53444	3.2556	9.07693	3.2556	10.7086	3.2556	8.16673	3.2556	8.56263	3.2556	9.22616
3.26184	8.07765	3.26184	8.68825	3.26184	8.79261	3.26184	8.5235	3.26184	9.07788	3.26184	10.7768	3.26184	8.10211	3.26184	8.50307	3.26184	9.17561
3.26808	8.12802	3.26808	8.68404	3.26808	8.71768	3.26808	8.48355	3.26808	9.05101	3.26808	10.6747	3.26808	8.1015	3.26808	8.52096	3.26808	9.16119
3.27432	8.08463	3.27432	8.64015	3.27432	8.74508	3.27432	8.47314	3.27432	9.02916	3.27432	10.7204	3.27432	8.12957	3.27432	8.49181	3.27432	9.15367
3.28056	8.03164	3.28056	8.60245	3.28056	8.70994	3.28056	8.4624	3.28056	8.99209	3.28056	10.6757	3.28056	8.08855	3.28056	8.43935	3.28056	9.13065
3.2868	8.02142	3.2868	8.56742	3.2868	8.70322	3.2868	8.38903	3.2868	8.96911	3.2868	10.6052	3.2868	8.07575	3.2868	8.42548	3.2868	9.13728
3.29304	7.99432	3.29304	8.55168	3.29304	8.65879	3.29304	8.37517	3.29304	8.93868	3.29304	10.5821	3.29304	8.05857	3.29304	8.40812	3.29304	9.11612
3.29928	7.93899	3.29928	8.5077	3.29928	8.64291	3.29928	8.36298	3.29928	8.90715	3.29928	10.5432	3.29928	8.06408	3.29928	8.38108	3.29928	9.03392
3.30552	7.91707	3.30552	8.46784	3.30552	8.63761	3.30552	8.32372	3.30552	8.87431	3.30552	10.5443	3.30552	7.99615	3.30552	8.3895	3.30552	9.0516
3.31176	7.92219	3.31176	8.50624	3.31176	8.6369	3.31176	8.34858	3.31176	8.86691	3.31176	10.5298	3.31176	8.00739	3.31176	8.38598	3.31176	9.0015
3.318	7.89396	3.318	8.47426	3.318	8.59037	3.318	8.26342	3.318	8.87473	3.318	10.4856	3.318	7.95202	3.318	8.38873	3.318	9.04664
3.32424	7.88067	3.32424	8.42026	3.32424	8.55883	3.32424	8.25978	3.32424	8.8387	3.32424	10.5234	3.32424	7.91824	3.32424	8.3073	3.32424	8.98617
3.33048	7.86537	3.33048	8.3879	3.33048	8.50319	3.33048	8.2744	3.33048	8.82543	3.33048	10.5063	3.33048	7.89776	3.33048	8.28557	3.33048	8.96554
3.33672	7.81384	3.33672	8.44375	3.33672	8.46843	3.33672	8.21211	3.33672	8.76884	3.33672	10.4408	3.33672	7.88659	3.33672	8.32761	3.33672	8.98982
3.34296	7.83066	3.34296	8.38856	3.34296	8.41489	3.34296	8.18934	3.34296	8.78401	3.34296	10.4057	3.34296	7.88392	3.34296	8.20731	3.34296	8.91338
3.3492	7.80942	3.3492	8.33508	3.3492	8.47724	3.3492	8.16579	3.3492	8.71707	3.3492	10.3332	3.3492	7.86578	3.3492	8.20796	3.3492	8.95747
3.35544	7.81835	3.35544	8.35323	3.35544	8.46246	3.35544	8.14203	3.35544	8.68299	3.35544	10.3846	3.35544	7.81884	3.35544	8.21866	3.35544	8.87096
3.36168	7.78165	3.36168	8.36786	3.36168	8.48207	3.36168	8.14627	3.36168	8.66817	3.36168	10.3854	3.36168	7.83801	3.36168	8.20293	3.36168	8.8441
3.36792	7.80844	3.36792	8.31018	3.36792	8.37278	3.36792	8.1017	3.36792	8.64812	3.36792	10.3268	3.36792	7.82731	3.36792	8.14678	3.36792	8.87666
3.37416	7.69917	3.37416	8.24969	3.37416	8.37616	3.37416	8.0941	3.37416	8.65735	3.37416	10.357	3.37416	7.80064	3.37416	8.16127	3.37416	8.83659
3.3804	7.77238	3.3804	8.22985	3.3804	8.30644	3.3804	8.10689	3.3804	8.66935	3.3804	10.3267	3.3804	7.78575	3.3804	8.12935	3.3804	8.82568
3.38664	7.73079	3.38664	8.22544	3.38664	8.3065	3.38664	8.00699	3.38664	8.6546	3.38664	10.3414	3.38664	7.75142	3.38664	8.10268	3.38664	8.76362
3.39288	7.72495	3.39288	8.22828	3.39288	8.30934	3.39288	8.06396	3.39288	8.59682	3.39288	10.2579	3.39288	7.69787	3.39288	8.1482	3.39288	8.78833
3.39912	7.68194	3.39912	8.17818	3.39912	8.30464	3.39912	8.04472	3.39912	8.57778	3.39912	10.3277	3.39912	7.7103	3.39912	8.10675	3.39912	8.78383
3.40536	7.68734	3.40536	8.21707	3.40536	8.28693	3.40536	7.97144	3.40536	8.57836	3.40536	10.2095	3.40536	7.67536	3.40536	8.11424	3.40536	8.70591
3.4116	7.67931	3.4116	8.15837	3.4116	8.24678	3.4116	7.96557	3.4116	8.47111	3.4116	10.1959	3.4116	7.66264	3.4116	8.05356	3.4116	8.69078
3.41784	7.63697	3.41784	8.12602	3.41784	8.20045	3.41784	7.99581	3.41784	8.51608	3.41784	10.2289	3.41784	7.64408	3.41784	8.0376	3.41784	8.72228
3.42408	7.60584	3.42408	8.13142	3.42408	8.15556	3.42408	7.96076	3.42408	8.48963	3.42408	10.218	3.42408	7.64344	3.42408	8.05733	3.42408	8.63279
3.43032	7.61684	3.43032	8.10414	3.43032	8.16691	3.43032	7.95912	3.43032	8.41364	3.43032	10.1853	3.43032	7.61251	3.43032	8.00718	3.43032	8.67844
3.43656	7.59636	3.43656	8.08264	3.43656	8.18591	3.43656	7.94086	3.43656	8.40635	3.43656	10.129	3.43656	7.59147	3.43656	7.98863	3.43656	8.61918
3.4428	7.58386	3.4428	8.08071	3.4428	8.18221	3.4428	7.92874	3.4428	8.41702	3.4428	10.1715	3.4428	7.58092	3.4428	8.00361	3.4428	8.69343
3.44904	7.55929	3.44904	8.02382	3.44904	8.17953	3.44904	7.89411	3.44904	8.41905	3.44904	10.1543	3.44904	7.58371	3.44904	7.9465	3.44904	8.64323
3.45528	7.53714	3.45528	8.04631	3.45528	8.13833	3.45528	7.85744	3.45528	8.38032	3.45528	10.1528	3.45528	7.57042	3.45528	7.95801	3.45528	8.64066
3.46152	7.53513	3.46152	7.99058	3.46152	8.13862	3.46152	7.86485	3.46152	8.4118	3.46152	10.1403	3.46152	7.54193	3.46152	7.96622	3.46152	8.67566
3.46776	7.50992	3.46776	8.04848	3.46776	8.10173	3.46776	7.87032	3.46776	8.38294	3.46776	10.1243	3.46776	7.50736	3.46776	7.90653	3.46776	8.54817
3.474	7.51175	3.474	7.98199	3.474	8.10993	3.474	7.83053	3.474	8.35955	3.474	10.1133	3.474	7.51153	3.474	7.91994	3.474	8.56256
3.48024	7.47381	3.48024	7.97166	3.48024	8.08738	3.48024	7.85173	3.48024	8.33912	3.48024	10.0767	3.48024	7.55472	3.48024	7.88923	3.48024	8.57915
3.48648	7.5308	3.48648	7.99364	3.48648	8.03365	3.48648	7.81575	3.48648	8.37802	3.48648	10.1047	3.48648	7.52026	3.48648	7.90638	3.48648	8.56452
3.49272	7.5156	3.49272	7.97619	3.49272	8.09168	3.49272	7.77638	3.49272	8.27814	3.49272	10.045	3.49272	7.48496	3.49272	7.88957	3.49272	8.57051
3.49896	7.46307	3.49896	8.00495	3.49896	8.04741	3.49896	7.83576	3.49896	8.34168	3.49896	10.1426	3.49896	7.49123	3.49896	7.8823	3.49896	8.53508
3.5052	7.46345	3.5052	7.94373	3.5052	8.0163	3.5052	7.79548	3.5052	8.32887	3.5052	10.0934	3.5052	7.50257	3.5052	7.90877	3.5052	8.57148
3.51144	7.52088	3.51144	7.96469	3.51144	8.00298	3.51144	7.8237	3.51144	8.30123	3.51144	10.1694	3.51144	7.45599	3.51144	7.87848	3.51144	8.51537
3.51768	7.45578	3.51768	7.94422	3.51768	8.06163	3.51768	7.76787	3.51768	8.25052	3.51768	10.1392	3.51768	7.44251	3.51768	7.84831	3.51768	8.5292
3.52392	7.4892	3.52392	7.94096	3.52392	8.03871	3.52392	7.71812	3.52392	8.29529	3.52392	10.1125	3.52392	7.4746	3.52392	7.79907	3.52392	8.5156
3.53016	7.4815	3.53016	7.9308	3.53016	8.00116	3.53016	7.72806	3.53016	8.27888	3.53016	10.1069	3.53016	7.46417	3.53016	7.78816	3.53016	8.50602
3.5364	7.45144	3.5364	7.89902	3.5364	8.03291	3.5364	7.76352	3.5364	8.29399	3.5364	10.1393	3.5364	7.4054	3.5364	7.87442	3.5364	8.46826
3.54264	7.45924	3.54264	7.91521	3.54264	8.0291	3.54264	7.76672	3.54264	8.27868	3.54264	10.1411	3.54264	7.41884	3.54264	7.86556	3.54264	8.48458
3.54888	7.4404	3.54888	7.95127	3.54888	7.98814	3.54888	7.72807	3.54888	8.29912	3.54888	10.1718	3.54888	7.42967	3.54888	7.83503	3.54888	8.53289
3.55512	7.44941	3.55512	7.9138	3.55512	8.05538	3.55512	7.75326	3.55512	8.28085	3.55512	10.1045	3.55512	7.44273	3.55512	7.82147	3.55512	8.51961
3.56136	7.4628	3.56136	7.91027	3.56136	8.00777	3.56136	7.79381	3.56136	8.2226	3.56136	10.1541	3.56136	7.46448	3.56136	7.87085	3.56136	8.48221
3.5676	7.43443	3.5676	7.85677	3.5676	8.02405	3.5676	7.75437	3.5676	8.27652	3.5676	10.2042	3.5676	7.41281	3.5676	7.83248	3.5676	8.48288
3.57384	7.44889	3.57384	7.84336	3.57384	8.00086	3.57384	7.70937	3.57384	8.28079	3.57384	10.1739	3.57384	7.44643	3.57384	7.81016	3.57384	8.47236
3.58008	7.40829	3.58008	7.8269	3.58008	7.9987	3.58008	7.72945	3.58008	8.21631	3.58008	10.1819	3.58008	7.42703	3.58008	7.79874	3.58008	8.49357
3.58632	7.41129	3.58632	7.88681	3.58632	8.04423	3.58632	7.72853	3.58632	8.28087	3.58632	10.1977	3.58632	7.44418	3.58632	7.87583	3.58632	8.48681
3.59256	7.46698	3.59256	7.88922	3.59256	8.00043	3.59256	7.70112	3.59256	8.21225	3.59256	10.2818	3.59256	7.45033	3.59256	7.88686	3.59256	8.58322
3.5988	7.44413	3.5988	7.87909	3.5988	7.95086	3.5988	7.74551	3.5988	8.23011	3.5988	10.3136	3.5988	7.48729	3.5988	7.86694	3.5988	8.51261
3.60504	7.40714	3.60504	7.94289	3.60504	8.04046	3.60504	7.72061	3.60504	8.19081	3.60504	10.2318	3.60504	7.40559	3.60504	7.84973	3.60504	8.51008
3.61128	7.419	3.61128	7.87475	3.61128	7.99608	3.61128	7.71976	3.61128	8.26173	3.61128	10.2622	3.61128	7.44342	3.61128	7.87177	3.61128	8.47981
3.61752	7.40814	3.61752	7.90413	3.61752	8.02436	3.61752	7.74458	3.61752	8.25357	3.61752	10.3546	3.61752	7.42102	3.61752	7.85833	3.61752	8.45862
3.62376	7.43114	3.62376	7.90563	3.62376	7.94944	3.62376	7.75538	3.62376	8.27243	3.62376	10.371	3.62376	7.45117	3.62376	7.88412	3.62376	8.54106
3.63	7.40672	3.63	7.93717	3.63	8.00871	3.63	7.79517	3.63	8.21609	3.63	10.3892	3.63	7.42877	3.63	7.82292	3.63	8.60665
3.63624	7.43985	3.63624	7.90457	3.63624	8.01454	3.63624	7.77204	3.63624	8.24017	3.63624	10.3931	3.63624	7.45976	3.63624	7.86835	3.63624	8.53462
3.64248	7.48347	3.64248	7.89614	3.64248	8.0038	3.64248	7.76777	3.64248	8.30019	3.64248	10.4549	3.64248	7.45925	3.64248	7.86324	3.64248	8.54304
3.64872	7.49151	3.64872	7.91441	3.64872	8.00888	3.64872	7.79029	3.64872	8.28936	3.64872	10.4793	3.64872	7.4642	3.64872	7.91666	3.64872	8.58331
3.65496	7.49706	3.65496	7.90849	3.65496	8.04324	3.65496	7.80187	3.65496	8.29577	3.65496	10.4645	3.65496	7.46745	3.65496	7.89758	3.65496	8.62985
3.6612	7.49551	3.6612	7.96539	3.6612	8.04656	3.6612	7.86795	3.6612	8.31479	3.6612	10.5519	3.6612	7.50598	3.6612	7.92199	3.6612	8.59129
3.66744	7.5204	3.66744	7.93636	3.66744	8.09289	3.66744	7.87948	3.66744	8.3313	3.66744	10.5117	3.66744	7.54965	3.66744	7.97232	3.66744	8.61111
3.67368	7.49542	3.67368	7.98744	3.67368	8.12166	3.67368	7.86814	3.67368	8.35516	3.67368	10.6442	3.67368	7.50952	3.67368	7.94988	3.67368	8.65361
3.67992	7.53748	3.67992	7.99652	3.67992	8.12637	3.67992	7.86963	3.67992	8.3199	3.67992	10.6604	3.67992	7.54246	3.67992	7.98655	3.67992	8.65978
3.68616	7.55184	3.68616	7.9911	3.68616	8.1172	3.68616	7.87884	3.68616	8.34961	3.68616	10.7107	3.68616	7.55097	3.68616	8.07013	3.68616	8.70302
3.6924	7.50478	3.6924	7.97208	3.6924	8.04946	3.6924	7.92769	3.6924	8.28729	3.6924	10.7143	3.6924	7.56542	3.6924	8.00896	3.6924	8.72208
3.69864	7.55997	3.69864	8.0568	3.69864	8.12194	3.69864	7.94374	3.69864	8.41159	3.69864	10.8214	3.69864	7.54608	3.69864	8.00803	3.69864	8.71747
3.70488	7.59742	3.70488	8.07289	3.70488	8.16882	3.70488	7.97725	3.70488	8.41284	3.70488	10.8156	3.70488	7.56972	3.70488	8.02695	3.70488	8.74334
3.71112	7.59974	3.71112	8.09818	3.71112	8.17099	3.71112	8.02874	3.71112	8.4788	3.71112	10.8507	3.71112	7.62808	3.71112	8.12265	3.71112	8.73358
3.71736	7.69053	3.71736	8.0356	3.71736	8.20399	3.71736	8.03621	3.71736	8.40421	3.71736	10.8643	3.71736	7.68665	3.71736	8.07652	3.71736	8.81394
3.7236	7.6627	3.7236	8.04493	3.7236	8.22691	3.7236	8.01306	3.7236	8.52556	3.7236	10.9733	3.7236	7.66727	3.7236	8.11431	3.7236	8.8263
3.72984	7.65804	3.72984	8.08525	3.72984	8.24927	3.72984	8.00768	3.72984	8.4968	3.72984	11.0458	3.72984	7.66698	3.72984	8.15194	3.72984	8.85849
3.73608	7.69003	3.73608	8.12766	3.73608	8.21358	3.73608	8.07877	3.73608	8.53627	3.73608	11.035	3.73608	7.71619	3.73608	8.13773	3.73608	8.94354
3.74232	7.73022	3.74232	8.10697	3.74232	8.27072	3.74232	8.12188	3.74232	8.63238	3.74232	11.1889	3.74232	7.73851	3.74232	8.20013	3.74232	8.96179
3.74856	7.7501	3.74856	8.17695	3.74856	8.32248	3.74856	8.07402	3.74856	8.62634	3.74856	11.1867	3.74856	7.77303	3.74856	8.21793	3.74856	8.93235
3.7548	7.77156	3.7548	8.24901	3.7548	8.30799	3.7548	8.13987	3.7548	8.65596	3.7548	11.2577	3.7548	7.82748	3.7548	8.27989	3.7548	8.93314
3.76104	7.73069	3.76104	8.16888	3.76104	8.32511	3.76104	8.19009	3.76104	8.64351	3.76104	11.2694	3.76104	7.82053	3.76104	8.32098	3.76104	8.97392
3.76728	7.7476	3.76728	8.28879	3.76728	8.3362	3.76728	8.22588	3.76728	8.68421	3.76728	11.442	3.76728	7.87831	3.76728	8.28602	3.76728	9.01836
3.77352	7.8321	3.77352	8.28623	3.77352	8.42443	3.77352	8.23072	3.77352	8.74411	3.77352	11.3841	3.77352	7.86578	3.77352	8.37589	3.77352	9.02439
3.77976	7.85017	3.77976	8.3364	3.77976	8.371	3.77976	8.262	3.77976	8.78273	3.77976	11.4359	3.77976	7.86409	3.77976	8.37625	3.77976	9.02546
3.786	7.89617	3.786	8.30696	3.786	8.43515	3.786	8.30879	3.786	8.80313	3.786	11.5114	3.786	7.90148	3.786	8.39693	3.786	9.11127
3.79224	7.89735	3.79224	8.34367	3.79224	8.51807	3.79224	8.32545	3.79224	8.7952	3.79224	11.5741	3.79224	7.95837	3.79224	8.43243	3.79224	9.13714
3.79848	7.89954	3.79848	8.39846	3.79848	8.57037	3.79848	8.40051	3.79848	8.87385	3.79848	11.6461	3.79848	7.99577	3.79848	8.4575	3.79848	9.17511
3.80472	7.9676	3.80472	8.39167	3.80472	8.52825	3.80472	8.39753	3.80472	8.8721	3.80472	11.6814	3.80472	8.0268	3.80472	8.49587	3.80472	9.18468
3.81096	7.99738	3.81096	8.44468	3.81096	8.50645	3.81096	8.46696	3.81096	8.93744	3.81096	11.7768	3.81096	8.07339	3.81096	8.54927	3.81096	9.25938
3.8172	8.02459	3.8172	8.43309	3.8172	8.57066	3.8172	8.50753	3.8172	8.95289	3.8172	11.8219	3.8172	8.0871	3.8172	8.59309	3.8172	9.24272
3.82344	8.04246	3.82344	8.48519	3.82344	8.67193	3.82344	8.53788	3.82344	8.93229	3.82344	11.8764	3.82344	8.12003	3.82344	8.59524	3.82344	9.25731
3.82968	8.09855	3.82968	8.48405	3.82968	8.69808	3.82968	8.54457	3.82968	9.00857	3.82968	11.9294	3.82968	8.16125	3.82968	8.60506	3.82968	9.38187
3.83592	8.12521	3.83592	8.58361	3.83592	8.68643	3.83592	8.66093	3.83592	9.05282	3.83592	11.928	3.83592	8.1881	3.83592	8.65673	3.83592	9.3992
3.84216	8.17881	3.84216	8.62199	3.84216	8.7445	3.84216	8.64496	3.84216	9.10554	3.84216	11.9869	3.84216	8.23081	3.84216	8.70673	3.84216	9.44762
3.8484	8.13073	3.8484	8.63337	3.8484	8.73535	3.8484	8.63858	3.8484	9.1269	3.8484	12.0575	3.8484	8.25292	3.8484	8.73831	3.8484	9.46058
3.85464	8.1821	3.85464	8.62811	3.85464	8.84397	3.85464	8.71127	3.85464	9.15337	3.85464	12.0665	3.85464	8.26158	3.85464	8.83417	3.85464	9.47228
3.86088	8.22499	3.86088	8.68121	3.86088	8.866	3.86088	8.72944	3.86088	9.16432	3.86088	12.1186	3.86088	8.33979	3.86088	8.78412	3.86088	9.51088
3.86712	8.27898	3.86712	8.75804	3.86712	8.8437	3.86712	8.78879	3.86712	9.16543	3.86712	12.1542	3.86712	8.34853	3.86712	8.88331	3.86712	9.55644
3.87336	8.22621	3.87336	8.67893	3.87336	8.84079	3.87336	8.78835	3.87336	9.17955	3.87336	12.2493	3.87336	8.39028	3.87336	8.83751	3.87336	9.58837
3.8796	8.33906	3.8796	8.74668	3.8796	8.93001	3.8796	8.82221	3.8796	9.25393	3.8796	12.2239	3.8796	8.38074	3.8796	8.83564	3.8796	9.57975
3.88584	8.38944	3.88584	8.78955	3.88584	8.96143	3.88584	8.81424	3.88584	9.28209	3.88584	12.2562	3.88584	8.45616	3.88584	8.9627	3.88584	9.63735
3.89208	8.39479	3.89208	8.85751	3.89208	8.88561	3.89208	8.90019	3.89208	9.34726	3.89208	12.288	3.89208	8.43214	3.89208	8.96856	3.89208	9.67536
3.89832	8.4357	3.89832	8.90635	3.89832	8.93491	3.89832	8.86843	3.89832	9.33742	3.89832	12.3035	3.89832	8.45468	3.89832	8.95039	3.89832	9.68979
3.90456	8.43913	3.90456	8.93423	3.90456	8.97533	3.90456	8.87621	3.90456	9.32668	3.90456	12.2848	3.90456	8.49647	3.90456	9.03057	3.90456	9.69104
3.9108	8.48463	3.9108	8.97385	3.9108	9.0105	3.9108	8.92153	3.9108	9.33357	3.9108	12.3029	3.9108	8.5847	3.9108	9.02966	3.9108	9.75682
3.91704	8.47034	3.91704	8.94791	3.91704	9.09729	3.91704	8.9392	3.91704	9.43451	3.91704	12.3598	3.91704	8.57626	3.91704	9.01278	3.91704	9.73592
3.92328	8.4871	3.92328	8.86636	3.92328	9.04905	3.92328	8.95528	3.92328	9.40575	3.92328	12.323	3.92328	8.55425	3.92328	9.02701	3.92328	9.77188
3.92952	8.54178	3.92952	9.03067	3.92952	9.10143	3.92952	9.00055	3.92952	9.45735	3.92952	12.3282	3.92952	8.59616	3.92952	9.09309	3.92952	9.78051
3.93576	8.55585	3.93576	9.02473	3.93576	9.07413	3.93576	8.98244	3.93576	9.48986	3.93576	12.3389	3.93576	8.60369	3.93576	9.08322	3.93576	9.74534
3.942	8.62067	3.942	8.98401	3.942	9.08147	3.942	9.0408	3.942	9.48076	3.942	12.3644	3.942	8.67383	3.942	9.16375	3.942	9.76003
3.94824	8.56341	3.94824	9.01442	3.94824	9.1806	3.94824	9.01616	3.94824	9.47202	3.94824	12.353	3.94824	8.62344	3.94824	9.13629	3.94824	9.82696
3.95448	8.60746	3.95448	9.00091	3.95448	9.18184	3.95448	9.0286	3.95448	9.50814	3.95448	12.3046	3.95448	8.62857	3.95448	9.13641	3.95448	9.86964
3.96072	8.61905	3.96072	9.04091	3.96072	9.18526	3.96072	9.06511	3.96072	9.56643	3.96072	12.3165	3.96072	8.642	3.96072	9.16025	3.96072	9.84862
3.96696	8.66566	3.96696	8.99967	3.96696	9.18604	3.96696	9.1006	3.96696	9.56626	3.96696	12.3099	3.96696	8.74487	3.96696	9.24651	3.96696	9.83564
3.9732	8.74886	3.9732	9.13427	3.9732	9.13437	3.9732	9.15645	3.9732	9.55211	3.9732	12.3014	3.9732	8.76726	3.9732	9.21713	3.9732	9.8594
3.97944	8.74583	3.97944	9.1077	3.97944	9.3204	3.97944	9.08034	3.97944	9.58099	3.97944	12.2555	3.97944	8.7305	3.97944	9.19427	3.97944	9.90017
3.98568	8.72412	3.98568	9.19262	3.98568	9.2858	3.98568	9.12798	3.98568	9.56638	3.98568	12.298	3.98568	8.76213	3.98568	9.23807	3.98568	9.8543
3.99192	8.67714	3.99192	9.16883	3.99192	9.31268	3.99192	9.10506	3.99192	9.54417	3.99192	12.2946	3.99192	8.77861	3.99192	9.25645	3.99192	9.83574
3.99816	8.71919	3.99816	9.17689	3.99816	9.27712	3.99816	9.13535	3.99816	9.58462	3.99816	12.207	3.99816	8.79754	3.99816	9.29488	3.99816	9.81793
4.0044	8.7611	4.0044	9.21233	4.0044	9.2989	4.0044	9.1355	4.0044	9.54303	4.0044	12.1188	4.0044	8.75225	4.0044	9.28585	4.0044	9.91589
4.01064	8.73607	4.01064	9.14258	4.01064	9.2818	4.01064	9.08695	4.01064	9.60892	4.01064	12.183	4.01064	8.8098	4.01064	9.22427	4.01064	9.80963
4.01688	8.77877	4.01688	9.18954	4.01688	9.32732	4.01688	9.15729	4.01688	9.62898	4.01688	12.1223	4.01688	8.76774	4.01688	9.29598	4.01688	9.88689
4.02312	8.74429	4.02312	9.18742	4.02312	9.31965	4.02312	9.14482	4.02312	9.58115	4.02312	12.1684	4.02312	8.80974	4.02312	9.23286	4.02312	9.91167
4.02936	8.82062	4.02936	9.24185	4.02936	9.35551	4.02936	9.14384	4.02936	9.59718	4.02936	12.1357	4.02936	8.83225	4.02936	9.26193	4.02936	9.89614
4.0356	8.85861	4.0356	9.25485	4.0356	9.32959	4.0356	9.1535	4.0356	9.68151	4.0356	12.1513	4.0356	8.79871	4.0356	9.31555	4.0356	9.89911
4.04184	8.82316	4.04184	9.27043	4.04184	9.34872	4.04184	9.21076	4.04184	9.66474	4.04184	12.1235	4.04184	8.75639	4.04184	9.26212	4.04184	9.85242
4.04808	8.8274	4.04808	9.22208	4.04808	9.28523	4.04808	9.11242	4.04808	9.66507	4.04808	12.0005	4.04808	8.84345	4.04808	9.26784	4.04808	9.90735
4.05432	8.80072	4.05432	9.2136	4.05432	9.32789	4.05432	9.16284	4.05432	9.61707	4.05432	11.9785	4.05432	8.83841	4.05432	9.21513	4.05432	9.86136
4.06056	8.83718	4.06056	9.20908	4.06056	9.35636	4.06056	9.09004	4.06056	9.57435	4.06056	11.9413	4.06056	8.86878	4.06056	9.2805	4.06056	9.8162
4.0668	8.83532	4.0668	9.16437	4.0668	9.38398	4.0668	9.09173	4.0668	9.52808	4.0668	11.9161	4.0668	8.86605	4.0668	9.26684	4.0668	9.74618
4.07304	8.82352	4.07304	9.18959	4.07304	9.27774	4.07304	9.01509	4.07304	9.42799	4.07304	11.8567	4.07304	8.76662	4.07304	9.27486	4.07304	9.76859
4.07928	8.82237	4.07928	9.19618	4.07928	9.27254	4.07928	9.04069	4.07928	9.51084	4.07928	11.7672	4.07928	8.72095	4.07928	9.16618	4.07928	9.71476
4.08552	8.78308	4.08552	9.21674	4.08552	9.3057	4.08552	9.04023	4.08552	9.51166	4.08552	11.7399	4.08552	8.81067	4.08552	9.18573	4.08552	9.76249
4.09176	8.7089	4.09176	9.16759	4.09176	9.21201	4.09176	9.0759	4.09176	9.4128	4.09176	11.6746	4.09176	8.74706	4.09176	9.15169	4.09176	9.72782
4.098	8.72895	4.098	9.1537	4.098	9.24559	4.098	8.99372	4.098	9.43621	4.098	11.6838	4.098	8.76846	4.098	9.06967	4.098	9.7504
4.10424	8.73059	4.10424	9.16976	4.10424	9.20189	4.10424	8.95681	4.10424	9.38022	4.10424	11.6403	4.10424	8.70575	4.10424	9.12251	4.10424	9.70301
4.11048	8.76306	4.11048	9.13213	4.11048	9.14527	4.11048	8.93608	4.11048	9.37606	4.11048	11.6163	4.11048	8.7609	4.11048	9.07572	4.11048	9.69687
4.11672	8.67297	4.11672	9.02756	4.11672	9.22008	4.11672	8.91903	4.11672	9.31864	4.11672	11.5495	4.11672	8.68211	4.11672	9.05772	4.11672	9.62747
4.12296	8.55484	4.12296	9.0182	4.12296	9.21314	4.12296	8.93229	4.12296	9.33254	4.12296	11.4563	4.12296	8.61305	4.12296	9.09998	4.12296	9.57165
4.1292	8.66332	4.1292	9.10018	4.1292	9.0294	4.1292	8.72619	4.1292	9.23906	4.1292	11.475	4.1292	8.55544	4.1292	9.04514	4.1292	9.52102
4.13544	8.57847	4.13544	8.93716	4.13544	9.09679	4.13544	8.81341	4.13544	9.22359	4.13544	11.3087	4.13544	8.53675	4.13544	8.99055	4.13544	9.5075
4.14168	8.55498	4.14168	8.96279	4.14168	9.00003	4.14168	8.79047	4.14168	9.19255	4.14168	11.2286	4.14168	8.52603	4.14168	8.9527	4.14168	9.41971
4.14792	8.56513	4.14792	8.90416	4.14792	8.93068	4.14792	8.70264	4.14792	9.15682	4.14792	11.1692	4.14792	8.46955	4.14792	8.87876	4.14792	9.45806
4.15416	8.49489	4.15416	8.86285	4.15416	8.93138	4.15416	8.61939	4.15416	9.0696	4.15416	11.1172	4.15416	8.46716	4.15416	8.81308	4.15416	9.38667
4.1604	8.41826	4.1604	8.88479	4.1604	8.92333	4.1604	8.6167	4.1604	9.02166	4.1604	10.9859	4.1604	8.49824	4.1604	8.80587	4.1604	9.31632
4.16664	8.36831	4.16664	8.71271	4.16664	8.8686	4.16664	8.54402	4.16664	8.99563	4.16664	10.9981	4.16664	8.38943	4.16664	8.79817	4.16664	9.27121
4.17288	8.25823	4.17288	8.6475	4.17288	8.83112	4.17288	8.54335	4.17288	8.92831	4.17288	10.8782	4.17288	8.36113	4.17288	8.71164	4.17288	9.20049
4.17912	8.26525	4.17912	8.65247	4.17912	8.73044	4.17912	8.49818	4.17912	8.8491	4.17912	10.9236	4.17912	8.20786	4.17912	8.68109	4.17912	9.16195
4.18536	8.16	4.18536	8.62881	4.18536	8.71544	4.18536	8.41013	4.18536	8.83868	4.18536	10.7662	4.18536	8.18448	4.18536	8.61455	4.18536	9.05902
4.1916	8.18475	4.1916	8.4931	4.1916	8.54869	4.1916	8.32523	4.1916	8.73031	4.1916	10.7123	4.1916	8.10894	4.1916	8.55225	4.1916	9.00712
4.19784	8.07025	4.19784	8.41762	4.19784	8.61286	4.19784	8.20082	4.19784	8.68295	4.19784	10.6312	4.19784	8.06948	4.19784	8.49462	4.19784	8.96392
4.20408	8.04425	4.20408	8.45008	4.20408	8.53222	4.20408	8.25321	4.20408	8.68447	4.20408	10.5871	4.20408	8.04477	4.20408	8.37884	4.20408	8.99615
4.21032	8.04008	4.21032	8.36913	4.21032	8.42097	4.21032	8.18731	4.21032	8.60107	4.21032	10.5692	4.21032	8.04099	4.21032	8.40567	4.21032	8.85974
4.21656	7.95205	4.21656	8.31553	4.21656	8.36593	4.21656	8.19889	4.21656	8.57657	4.21656	10.4115	4.21656	7.95581	4.21656	8.37823	4.21656	8.82214
4.2228	7.95895	4.2228	8.23923	4.2228	8.34869	4.2228	8.06272	4.2228	8.54058	4.2228	10.4787	4.2228	7.86409	4.2228	8.28224	4.2228	8.79177
4.22904	7.81294	4.22904	8.25495	4.22904	8.26808	4.22904	7.98789	4.22904	8.43957	4.22904	10.3917	4.22904	7.72059	4.22904	8.2572	4.22904	8.70666
4.23528	7.74196	4.23528	8.17549	4.23528	8.26097	4.23528	7.93195	4.23528	8.38602	4.23528	10.3002	4.23528	7.74511	4.23528	8.13129	4.23528	8.55629
4.24152	7.75093	4.24152	8.10683	4.24152	8.10716	4.24152	7.87414	4.24152	8.32169	4.24152	10.1677	4.24152	7.65671	4.24152	7.97228	4.24152	8.48969
4.24776	7.65639	4.24776	8.07914	4.24776	8.14595	4.24776	7.83603	4.24776	8.2049	4.24776	10.1375	4.24776	7.64871	4.24776	8.00223	4.24776	8.55173
4.254	7.62932	4.254	8.02409	4.254	8.14541	4.254	7.75837	4.254	8.19833	4.254	10.0228	4.254	7.60041	4.254	7.87844	4.254	8.43335
4.26024	7.57429	4.26024	7.90189	4.26024	7.97678	4.26024	7.61956	4.26024	8.10742	4.26024	10.0098	4.26024	7.47014	4.26024	7.90278	4.26024	8.34594
4.26648	7.47414	4.26648	7.87336	4.26648	7.96353	4.26648	7.63547	4.26648	8.14348	4.26648	9.87401	4.26648	7.51903	4.26648	7.87603	4.26648	8.37738
4.27272	7.50693	4.27272	7.82835	4.27272	7.88585	4.27272	7.55104	4.27272	7.97062	4.27272	9.92385	4.27272	7.39699	4.27272	7.90735	4.27272	8.20899
4.27896	7.40053	4.27896	7.77993	4.27896	7.80976	4.27896	7.54129	4.27896	7.93711	4.27896	9.81564	4.27896	7.35807	4.27896	7.71801	4.27896	8.21466
4.2852	7.32991	4.2852	7.64763	4.2852	7.8045	4.2852	7.46199	4.2852	7.90451	4.2852	9.70627	4.2852	7.29314	4.2852	7.67276	4.2852	8.12521
4.29144	7.30663	4.29144	7.6348	4.29144	7.65878	4.29144	7.37312	4.29144	7.86089	4.29144	9.71659	4.29144	7.25056	4.29144	7.69903	4.29144	8.00518
4.29768	7.17563	4.29768	7.6516	4.29768	7.70092	4.29768	7.3645	4.29768	7.77039	4.29768	9.61791	4.29768	7.20737	4.29768	7.65247	4.29768	8.09703
4.30392	7.14796	4.30392	7.54902	4.30392	7.63204	4.30392	7.31425	4.30392	7.78466	4.30392	9.62453	4.30392	7.13274	4.30392	7.52539	4.30392	7.92804
4.31016	7.07611	4.31016	7.49976	4.31016	7.55797	4.31016	7.29743	4.31016	7.65386	4.31016	9.51562	4.31016	7.07153	4.31016	7.45656	4.31016	7.95715
4.3164	7.04444	4.3164	7.36545	4.3164	7.51498	4.3164	7.19027	4.3164	7.60915	4.3164	9.38687	4.3164	7.03686	4.3164	7.49652	4.3164	7.91947
4.32264	7.02269	4.32264	7.36996	4.32264	7.45299	4.32264	7.17399	4.32264	7.50768	4.32264	9.41445	4.32264	7.06308	4.32264	7.40266	4.32264	7.81736
4.32888	6.95275	4.32888	7.29194	4.32888	7.37601	4.32888	7.09122	4.32888	7.54679	4.32888	9.3358	4.32888	6.79152	4.32888	7.31977	4.32888	7.77984
4.33512	6.98803	4.33512	7.29369	4.33512	7.38475	4.33512	7.09439	4.33512	7.46905	4.33512	9.28935	4.33512	6.83962	4.33512	7.27158	4.33512	7.71017
4.34136	6.87586	4.34136	7.19026	4.34136	7.3355	4.34136	7.07107	4.34136	7.48328	4.34136	9.2544	4.34136	6.86014	4.34136	7.26147	4.34136	7.63664
4.3476	6.8781	4.3476	7.20322	4.3476	7.26229	4.3476	6.92605	4.3476	7.33843	4.3476	9.18422	4.3476	6.85106	4.3476	7.10061	4.3476	7.59333
4.35384	6.77323	4.35384	7.05555	4.35384	7.3075	4.35384	6.9368	4.35384	7.2997	4.35384	9.13143	4.35384	6.79125	4.35384	7.13957	4.35384	7.60332
4.36008	6.75354	4.36008	7.10338	4.36008	7.20286	4.36008	6.8625	4.36008	7.25905	4.36008	9.05471	4.36008	6.71452	4.36008	7.05857	4.36008	7.43396
4.36632	6.67902	4.36632	7.02472	4.36632	7.05937	4.36632	6.83181	4.36632	7.20809	4.36632	9.11989	4.36632	6.77594	4.36632	7.09198	4.36632	7.40452
4.37256	6.66802	4.37256	7.05968	4.37256	7.0564	4.37256	6.84715	4.37256	7.17832	4.37256	9.00403	4.37256	6.67984	4.37256	7.00199	4.37256	7.48668
4.3788	6.61919	4.3788	6.97182	4.3788	6.97774	4.3788	6.73821	4.3788	7.22189	4.3788	8.9257	4.3788	6.57236	4.3788	6.95797	4.3788	7.38521
4.38504	6.62648	4.38504	6.98606	4.38504	6.98241	4.38504	6.72996	4.38504	7.23844	4.38504	8.92561	4.38504	6.49716	4.38504	6.90894	4.38504	7.28072
4.39128	6.50634	4.39128	6.95097	4.39128	6.93878	4.39128	6.74448	4.39128	7.06747	4.39128	8.94351	4.39128	6.5338	4.39128	6.87059	4.39128	7.28145
4.39752	6.57658	4.39752	6.82444	4.39752	6.89804	4.39752	6.61234	4.39752	7.01971	4.39752	8.85851	4.39752	6.42853	4.39752	6.80732	4.39752	7.31512
4.40376	6.55122	4.40376	6.90378	4.40376	7.01087	4.40376	6.51527	4.40376	7.05662	4.40376	8.82413	4.40376	6.48845	4.40376	6.83174	4.40376	7.30819
4.41	6.47966	4.41	6.77203	4.41	6.90673	4.41	6.58382	4.41	6.96595	4.41	8.77961	4.41	6.4683	4.41	6.79101	4.41	7.19347
4.41624	6.4776	4.41624	6.72882	4.41624	6.79704	4.41624	6.59472	4.41624	6.80167	4.41624	8.72494	4.41624	6.46448	4.41624	6.75937	4.41624	7.22479
4.42248	6.40731	4.42248	6.70904	4.42248	6.7618	4.42248	6.46209	4.42248	6.91922	4.42248	8.6034	4.42248	6.39228	4.42248	6.79109	4.42248	7.14687
4.42872	6.31197	4.42872	6.67269	4.42872	6.77355	4.42872	6.44619	4.42872	6.86607	4.42872	8.63393	4.42872	6.34072	4.42872	6.75943	4.42872	7.15286
4.43496	6.29181	4.43496	6.63934	4.43496	6.7606	4.43496	6.45486	4.43496	6.8382	4.43496	8.53691	4.43496	6.33681	4.43496	6.66481	4.43496	7.19507
4.4412	6.28273	4.4412	6.61104	4.4412	6.75841	4.4412	6.43221	4.4412	6.77293	4.4412	8.61347	4.4412	6.33431	4.4412	6.7367	4.4412	7.08714
4.44744	6.20651	4.44744	6.7141	4.44744	6.73773	4.44744	6.36715	4.44744	6.84304	4.44744	8.61432	4.44744	6.22529	4.44744	6.60751	4.44744	7.05419
4.45368	6.21449	4.45368	6.61835	4.45368	6.68234	4.45368	6.3337	4.45368	6.7577	4.45368	8.53369	4.45368	6.22407	4.45368	6.60223	4.45368	7.0581
4.45992	6.26092	4.45992	6.56782	4.45992	6.66588	4.45992	6.43595	4.45992	6.85829	4.45992	8.49241	4.45992	6.17755	4.45992	6.63676	4.45992	7.04802
4.46616	6.1859	4.46616	6.55528	4.46616	6.67581	4.46616	6.29687	4.46616	6.76318	4.46616	8.34442	4.46616	6.09307	4.46616	6.56237	4.46616	6.88722
4.4724	6.19629	4.4724	6.44041	4.4724	6.65514	4.4724	6.30977	4.4724	6.78152	4.4724	8.47981	4.4724	6.18029	4.4724	6.5196	4.4724	6.906
4.47864	6.12102	4.47864	6.47671	4.47864	6.58087	4.47864	6.31033	4.47864	6.73622	4.47864	8.40893	4.47864	6.09865	4.47864	6.49518	4.47864	6.86242
4.48488	6.13835	4.48488	6.38415	4.48488	6.54536	4.48488	6.28853	4.48488	6.61121	4.48488	8.45359	4.48488	6.13143	4.48488	6.51555	4.48488	6.91973
4.49112	6.07771	4.49112	6.43287	4.49112	6.5441	4.49112	6.29683	4.49112	6.69185	4.49112	8.40528	4.49112	6.11448	4.49112	6.4147	4.49112	6.82939
4.49736	6.07584	4.49736	6.4649	4.49736	6.56223	4.49736	6.18543	4.49736	6.65312	4.49736	8.38498	4.49736	6.08894	4.49736	6.44544	4.49736	6.7582
4.5036	6.02745	4.5036	6.43614	4.5036	6.5243	4.5036	6.17805	4.5036	6.5631	4.5036	8.29832	4.5036	6.10771	4.5036	6.42121	4.5036	6.79487
4.50984	6.10063	4.50984	6.41755	4.50984	6.52146	4.50984	6.10796	4.50984	6.58351	4.50984	8.34056	4.50984	5.98776	4.50984	6.50864	4.50984	6.74549
4.51608	6.12011	4.51608	6.4323	4.51608	6.39137	4.51608	6.14607	4.51608	6.56348	4.51608	8.33159	4.51608	6.06238	4.51608	6.41138	4.51608	6.71906
4.52232	6.032	4.52232	6.28169	4.52232	6.33938	4.52232	6.10891	4.52232	6.47459	4.52232	8.22149	4.52232	5.97174	4.52232	6.40579	4.52232	6.73764
4.52856	6.05511	4.52856	6.40611	4.52856	6.31004	4.52856	6.13246	4.52856	6.54666	4.52856	8.32333	4.52856	6.00402	4.52856	6.31306	4.52856	6.77795
4.5348	6.10711	4.5348	6.32886	4.5348	6.32231	4.5348	6.12405	4.5348	6.49772	4.5348	8.34819	4.5348	6.02661	4.5348	6.31958	4.5348	6.80965
4.54104	6.00569	4.54104	6.27935	4.54104	6.41546	4.54104	6.08836	4.54104	6.45487	4.54104	8.22096	4.54104	5.94296	4.54104	6.39668	4.54104	6.69453
4.54728	5.93309	4.54728	6.23825	4.54728	6.4078	4.54728	6.08406	4.54728	6.31007	4.54728	8.26868	4.54728	5.94804	4.54728	6.33894	4.54728	6.56987
4.55352	5.87002	4.55352	6.26088	4.55352	6.34382	4.55352	5.99307	4.55352	6.39855	4.55352	8.09119	4.55352	5.94975	4.55352	6.33862	4.55352	6.79942
4.55976	5.94744	4.55976	6.22823	4.55976	6.34754	4.55976	5.99797	4.55976	6.40718	4.55976	8.27244	4.55976	5.94419	4.55976	6.23033	4.55976	6.72471
4.566	5.93477	4.566	6.30088	4.566	6.27667	4.566	6.07462	4.566	6.43911	4.566	8.23737	4.566	5.92224	4.566	6.31648	4.566	6.60844
4.57224	5.82932	4.57224	6.23734	4.57224	6.38689	4.57224	6.04533	4.57224	6.37619	4.57224	8.14303	4.57224	5.88651	4.57224	6.24839	4.57224	6.6852
4.57848	5.81574	4.57848	6.22178	4.57848	6.34558	4.57848	5.92025	4.57848	6.34462	4.57848	8.05383	4.57848	5.83297	4.57848	6.29493	4.57848	6.67875
4.58472	5.81034	4.58472	6.13226	4.58472	6.39294	4.58472	5.90074	4.58472	6.40983	4.58472	8.05482	4.58472	5.90727	4.58472	6.14533	4.58472	6.60649
4.59096	5.80909	4.59096	6.24082	4.59096	6.33126	4.59096	5.97209	4.59096	6.50154	4.59096	8.16033	4.59096	5.82301	4.59096	6.2046	4.59096	6.5107
4.5972	5.80389	4.5972	6.22656	4.5972	6.25677	4.5972	5.93429	4.5972	6.26495	4.5972	8.1808	4.5972	5.82726	4.5972	6.13067	4.5972	6.5505
4.60344	5.91352	4.60344	6.17386	4.60344	6.17235	4.60344	5.80243	4.60344	6.33114	4.60344	7.78137	4.60344	5.66419	4.60344	6.06219	4.60344	6.59388
4.60968	5.78218	4.60968	6.20337	4.60968	6.21438	4.60968	5.89779	4.60968	6.30362	4.60968	8.04636	4.60968	5.79924	4.60968	6.11952	4.60968	6.56203
4.61592	5.85511	4.61592	6.05333	4.61592	6.1858	4.61592	5.79179	4.61592	6.25497	4.61592	8.00985	4.61592	5.78896	4.61592	6.1124	4.61592	6.58797
4.62216	5.7359	4.62216	6.118	4.62216	6.23108	4.62216	5.90781	4.62216	6.30861	4.62216	8.04308	4.62216	5.76635	4.62216	6.24853	4.62216	6.47775
4.6284	5.87798	4.6284	6.11476	4.6284	6.1131	4.6284	5.98007	4.6284	6.23588	4.6284	7.99206	4.6284	5.84828	4.6284	6.1924	4.6284	6.4553
4.63464	5.84233	4.63464	6.21415	4.63464	6.12802	4.63464	5.8661	4.63464	6.32012	4.63464	7.98157	4.63464	5.80399	4.63464	6.10733	4.63464	6.45184
4.64088	5.59129	4.64088	6.21932	4.64088	6.10951	4.64088	5.8742	4.64088	6.24243	4.64088	8.07939	4.64088	5.71234	4.64088	6.05611	4.64088	6.4923
4.64712	5.81529	4.64712	6.0362	4.64712	6.08421	4.64712	5.73346	4.64712	6.27893	4.64712	8.16307	4.64712	5.73106	4.64712	6.08702	4.64712	6.4625
4.65336	5.71046	4.65336	5.8904	4.65336	6.10004	4.65336	5.68627	4.65336	6.17406	4.65336	8.09631	4.65336	5.89916	4.65336	6.07786	4.65336	6.61874
4.6596	5.73913	4.6596	6.07449	4.6596	6.12594	4.6596	5.93144	4.6596	6.39746	4.6596	7.97766	4.6596	5.77768	4.6596	6.05205	4.6596	6.48461
4.66584	5.73352	4.66584	6.06323	4.66584	6.08421	4.66584	5.89572	4.66584	6.18104	4.66584	7.98838	4.66584	5.67121	4.66584	6.0763	4.66584	6.46849
4.67208	5.69828	4.67208	6.029	4.67208	6.21417	4.67208	5.89868	4.67208	6.22058	4.67208	7.92497	4.67208	5.69235	4.67208	6.05408	4.67208	6.46008
4.67832	5.70676	4.67832	6.057	4.67832	6.16479	4.67832	5.92521	4.67832	6.22022	4.67832	7.93279	4.67832	5.69226	4.67832	5.95898	4.67832	6.63245
4.68456	5.63074	4.68456	5.92027	4.68456	5.94442	4.68456	5.88743	4.68456	6.31077	4.68456	7.86162	4.68456	5.73408	4.68456	5.79057	4.68456	6.39248
4.6908	5.69862	4.6908	5.95619	4.6908	5.96523	4.6908	5.82461	4.6908	6.22662	4.6908	8.0427	4.6908	5.71426	4.6908	6.14521	4.6908	6.42933
4.69704	5.58926	4.69704	5.94828	4.69704	6.19528	4.69704	5.6739	4.69704	6.20979	4.69704	7.85649	4.69704	5.6512	4.69704	6.10803	4.69704	6.22221
4.70328	5.65476	4.70328	5.87231	4.70328	6.0161	4.70328	5.66052	4.70328	6.19766	4.70328	7.93291	4.70328	5.61659	4.70328	6.04406	4.70328	6.47367
4.70952	5.74714	4.70952	5.80131	4.70952	5.97882	4.70952	5.65651	4.70952	6.21315	4.70952	7.89508	4.70952	5.80159	4.70952	6.15879	4.70952	6.57006
4.71576	5.69697	4.71576	6.05555	4.71576	6.03187	4.71576	5.7515	4.71576	6.20884	4.71576	8.02084	4.71576	5.68199	4.71576	6.0207	4.71576	6.43661
4.722	5.65985	4.722	5.92538	4.722	5.96108	4.722	5.73827	4.722	6.20025	4.722	8.00018	4.722	5.66449	4.722	5.99596	4.722	6.38556
4.72824	5.77269	4.72824	6.06562	4.72824	6.0916	4.72824	5.72046	4.72824	6.1432	4.72824	7.85916	4.72824	5.66686	4.72824	5.98744	4.72824	6.34444
4.73448	5.68501	4.73448	5.99718	4.73448	6.01781	4.73448	5.74444	4.73448	6.22437	4.73448	7.91197	4.73448	5.54629	4.73448	5.79769	4.73448	6.32708
4.74072	5.59152	4.74072	5.91062	4.74072	6.00986	4.74072	5.69087	4.74072	6.1184	4.74072	7.63434	4.74072	5.56505	4.74072	6.0357	4.74072	6.38818
4.74696	5.61025	4.74696	5.97816	4.74696	6.09224	4.74696	5.73528	4.74696	6.0718	4.74696	7.87312	4.74696	5.76939	4.74696	5.97214	4.74696	6.26799
4.7532	5.56504	4.7532	5.82276	4.7532	6.06411	4.7532	5.74784	4.7532	6.19832	4.7532	7.86337	4.7532	5.66901	4.7532	6.05626	4.7532	6.366
4.75944	5.5983	4.75944	5.93266	4.75944	5.91271	4.75944	5.70272	4.75944	6.1858	4.75944	7.78505	4.75944	5.68244	4.75944	6.07043	4.75944	6.41456
4.76568	5.66777	4.76568	6.11438	4.76568	5.8896	4.76568	5.67413	4.76568	6.13497	4.76568	7.83225	4.76568	5.60639	4.76568	6.07443	4.76568	6.26272
4.77192	5.66159	4.77192	5.93383	4.77192	5.88847	4.77192	5.85338	4.77192	6.13612	4.77192	7.82247	4.77192	5.59192	4.77192	5.9151	4.77192	6.24047
4.77816	5.59274	4.77816	5.90039	4.77816	5.87031	4.77816	5.78682	4.77816	6.1957	4.77816	7.71883	4.77816	5.70379	4.77816	5.9592	4.77816	6.22383
4.7844	5.70863	4.7844	6.00514	4.7844	6.08567	4.7844	5.66683	4.7844	6.20605	4.7844	7.81249	4.7844	5.49656	4.7844	5.90609	4.7844	6.34092
4.79064	5.65343	4.79064	6.20129	4.79064	6.02493	4.79064	5.69297	4.79064	6.06579	4.79064	7.65236	4.79064	5.72704	4.79064	5.89889	4.79064	6.32254
4.79688	5.6936	4.79688	5.87374	4.79688	5.90365	4.79688	5.92249	4.79688	5.89946	4.79688	7.65481	4.79688	5.57403	4.79688	6.163	4.79688	6.53917
