# Supplementary material for: All-water supercapacitor enabled by 1-nm clay channels
Source: Nat Commun. 2026 Jun 5;17:5014. doi: 10.1038/s41467-026-73924-1 (PMC13241519; doi:10.1038/s41467-026-73924-1)
Supplement: Supplementary file 3 — Source Data [file 41467_2026_73924_MOESM3_ESM.zip › Source data/FigS8.xlsx]

## Sheet: Synchrotron
q_dry	I_dry	q_wet	I_wet
1.62072	0.23451	1.62072	1.85172
1.62696	0.26423	1.62696	1.53988
1.6332	0.27379	1.6332	0.91477
1.63944	0.16823	1.63944	0.5649
1.64568	0.17736	1.64568	0.38453
1.65192	0.18424	1.65192	0.45469
1.65816	0.23847	1.65816	0.11913
1.6644	0.2121	1.6644	0.33053
1.67064	0.12961	1.67064	0.58524
1.67688	0.11414	1.67688	0.72985
1.68312	0.16894	1.68312	0.66688
1.68936	0.04535	1.68936	0.68433
1.6956	0.07191	1.6956	0.8559
1.70184	0.10461	1.70184	0.95475
1.70808	0.13828	1.70808	0.99834
1.71432	0.06242	1.71432	1.0069
1.72056	0.06808	1.72056	1.24869
1.7268	0.00834	1.7268	0.95836
1.73304	0.06339	1.73304	1.16646
1.73928	0.16069	1.73928	1.03711
1.74552	0.14253	1.74552	1.19211
1.75176	0.07638	1.75176	0.90891
1.758	0.0715	1.758	1.13891
1.76424	0.13118	1.76424	0.93289
1.77048	0.09297	1.77048	0.81512
1.77672	0.09458	1.77672	0.45634
1.78296	0.18006	1.78296	0.17911
1.7892	0.16744	1.7892	0.14192
1.79544	0.11887	1.79544	0.24821
1.80168	0.13511	1.80168	0.55449
1.80792	0.12703	1.80792	0.70571
1.81416	0.07231	1.81416	0.99508
1.8204	0.09558	1.8204	1.1257
1.82664	0.02788	1.82664	1.27446
1.83288	0.000988547	1.83288	1.44238
1.83912	0.02424	1.83912	1.28495
1.84536	0.00311	1.84536	1.22381
1.8516	0.03349	1.8516	0.90338
1.85784	0.00314	1.85784	0.7745
1.86408	0.068	1.86408	0.71226
1.87032	0.09129	1.87032	0.69216
1.87656	0.00303	1.87656	0.59384
1.8828	0.0055	1.8828	0.76393
1.88904	0.07786	1.88904	0.65453
1.89528	0.039	1.89528	0.48158
1.90152	0.01159	1.90152	0.5522
1.90776	0.07168	1.90776	0.43459
1.914	0.06073	1.914	0.55481
1.92024	0.02825	1.92024	0.4632
1.92648	0.02432	1.92648	0.41142
1.93272	0.000480638	1.93272	0.47435
1.93896	0.03908	1.93896	0.5989
1.9452	0.02455	1.9452	0.50711
1.95144	0.01343	1.95144	0.5115
1.95768	0.05914	1.95768	0.44651
1.96392	0.02389	1.96392	0.54079
1.97016	0.11507	1.97016	0.48363
1.9764	0.04666	1.9764	0.55852
1.98264	0.00895	1.98264	0.39676
1.98888	0.01819	1.98888	0.36919
1.99512	0.04862	1.99512	0.36076
2.00136	0.0296	2.00136	0.58817
2.0076	0.00944	2.0076	0.30511
2.01384	0.04406	2.01384	0.28406
2.02008	0.04691	2.02008	0.33817
2.02632	0.09011	2.02632	0.22216
2.03256	0.00202	2.03256	0.25445
2.0388	0.01522	2.0388	0.21094
2.04504	0.0072	2.04504	0.13284
2.05128	0.09295	2.05128	0.11068
2.05752	0.08633	2.05752	0.0185
2.06376	0.03212	2.06376	0.12793
2.07	0.11125	2.07	0.06906
2.07624	0.05947	2.07624	0.04496
2.08248	0.07586	2.08248	0.00522
2.08872	0.04371	2.08872	0.01818
2.09496	0.03482	2.09496	0.17599
2.1012	0.03985	2.1012	0.13763
2.10744	0.10828	2.10744	0.34481
2.11368	0.1307	2.11368	0.39255
2.11992	0.08601	2.11992	0.29141
2.12616	0.11862	2.12616	0.3525
2.1324	0.09694	2.1324	0.32052
2.13864	0.08462	2.13864	0.38084
2.14488	0.1398	2.14488	0.42254
2.15112	0.08973	2.15112	0.30984
2.15736	0.07228	2.15736	0.36178
2.1636	0.10239	2.1636	0.55639
2.16984	0.09757	2.16984	0.59397
2.17608	0.06628	2.17608	0.66422
2.18232	0.07356	2.18232	0.62506
2.18856	0.11156	2.18856	0.64108
2.1948	0.05472	2.1948	0.69357
2.20104	0.05551	2.20104	0.54226
2.20728	0.09377	2.20728	0.73026
2.21352	0.04426	2.21352	0.88178
2.21976	0.01464	2.21976	0.87479
2.226	0.01629	2.226	0.74695
2.23224	0.01352	2.23224	0.81525
2.23848	0.03626	2.23848	0.67068
2.24472	0.05564	2.24472	0.52801
2.25096	0.01732	2.25096	0.53058
2.2572	0.01257	2.2572	0.50862
2.26344	0.00384	2.26344	0.42707
2.26968	0.02377	2.26968	0.4612
2.27592	0.02144	2.27592	0.35752
2.28216	0.03817	2.28216	0.48554
2.2884	0.07693	2.2884	0.57473
2.29464	0.0486	2.29464	0.41725
2.30088	0.00269	2.30088	0.38864
2.30712	0.000348608	2.30712	0.42407
2.31336	0.0207	2.31336	0.3718
2.3196	0.02624	2.3196	0.40326
2.32584	0.02657	2.32584	0.35842
2.33208	0.02116	2.33208	0.32271
2.33832	0.0279	2.33832	0.44962
2.34456	0.03109	2.34456	0.25222
2.3508	0.00269	2.3508	0.46129
2.35704	0.0287	2.35704	0.30425
2.36328	0.04876	2.36328	0.25603
2.36952	0.01053	2.36952	0.2972
2.37576	0.02238	2.37576	0.26693
2.382	0.00644	2.382	0.24285
2.38824	0.00884	2.38824	0.34017
2.39448	0.01671	2.39448	0.31046
2.40072	0.02256	2.40072	0.27046
2.40696	0.00579	2.40696	0.30064
2.4132	0.03233	2.4132	0.26522
2.41944	0.0325	2.41944	0.29345
2.42568	0.03074	2.42568	0.28809
2.43192	0.03189	2.43192	0.23165
2.43816	0.06776	2.43816	0.26787
2.4444	0.02595	2.4444	0.36221
2.45064	0.03636	2.45064	0.28388
2.45688	0.05179	2.45688	0.38792
2.46312	0.05149	2.46312	0.34888
2.46936	0.06412	2.46936	0.41124
2.4756	0.08247	2.4756	0.36789
2.48184	0.05053	2.48184	0.51303
2.48808	0.08429	2.48808	0.50311
2.49432	0.06883	2.49432	0.58842
2.50056	0.04976	2.50056	0.53601
2.5068	0.06335	2.5068	0.77456
2.51304	0.05103	2.51304	0.71392
2.51928	0.05782	2.51928	0.73545
2.52552	0.01477	2.52552	0.72993
2.53176	0.02252	2.53176	0.89903
2.538	0.03451	2.538	0.78937
2.54424	0.05621	2.54424	0.97973
2.55048	0.0089	2.55048	0.78331
2.55672	0.02243	2.55672	0.97798
2.56296	0.02032	2.56296	0.97756
2.5692	0.02052	2.5692	0.91284
2.57544	0.00934	2.57544	0.98593
2.58168	0.03125	2.58168	1.17418
2.58792	0.06795	2.58792	1.20596
2.59416	0.03058	2.59416	1.2257
2.6004	0.06655	2.6004	1.31332
2.60664	0.03923	2.60664	1.32176
2.61288	0.00565	2.61288	1.44323
2.61912	0.06841	2.61912	1.40128
2.62536	0.074	2.62536	1.42358
2.6316	0.06646	2.6316	1.50247
2.63784	0.06404	2.63784	1.53358
2.64408	0.03182	2.64408	1.5681
2.65032	0.07576	2.65032	1.71744
2.65656	0.03931	2.65656	1.90134
2.6628	0.07437	2.6628	1.83916
2.66904	0.07269	2.66904	1.89543
2.67528	0.14002	2.67528	1.94679
2.68152	0.06313	2.68152	2.04291
2.68776	0.08414	2.68776	2.04322
2.694	0.12809	2.694	2.17063
2.70024	0.13644	2.70024	2.27353
2.70648	0.06156	2.70648	2.26014
2.71272	0.03474	2.71272	2.31885
2.71896	0.09488	2.71896	2.36777
2.7252	0.0862	2.7252	2.53912
2.73144	0.06862	2.73144	2.55985
2.73768	0.09218	2.73768	2.58202
2.74392	0.03231	2.74392	2.72016
2.75016	0.06452	2.75016	2.71038
2.7564	0.1221	2.7564	2.76944
2.76264	0.10212	2.76264	2.89177
2.76888	0.06557	2.76888	3.07244
2.77512	0.0884	2.77512	3.00163
2.78136	0.05596	2.78136	3.0974
2.7876	0.09803	2.7876	3.18644
2.79384	0.05103	2.79384	3.42397
2.80008	0.07422	2.80008	3.43423
2.80632	0.05787	2.80632	3.7012
2.81256	0.08503	2.81256	3.86371
2.8188	0.05918	2.8188	3.91994
2.82504	0.00807	2.82504	4.04253
2.83128	0.03715	2.83128	4.15357
2.83752	0.00385	2.83752	4.19107
2.84376	0.06933	2.84376	4.25049
2.85	0.04898	2.85	4.24642
2.85624	0.03623	2.85624	4.36254
2.86248	0.0172	2.86248	4.54799
2.86872	0.04994	2.86872	4.77304
2.87496	0.08797	2.87496	4.98728
2.8812	0.01166	2.8812	5.04733
2.88744	0.03957	2.88744	5.22812
2.89368	0.0601	2.89368	5.34716
2.89992	0.06054	2.89992	5.55404
2.90616	0.03647	2.90616	5.60137
2.9124	0.03687	2.9124	5.57851
2.91864	0.02703	2.91864	5.52429
2.92488	0.04743	2.92488	5.57865
2.93112	0.07666	2.93112	5.70382
2.93736	0.01556	2.93736	5.78249
2.9436	0.08517	2.9436	6.12826
2.94984	0.02381	2.94984	6.26514
2.95608	0.11353	2.95608	6.56357
2.96232	0.02033	2.96232	6.56034
2.96856	0.000303891	2.96856	6.68905
2.9748	0.05616	2.9748	6.86825
2.98104	0.05828	2.98104	6.98046
2.98728	0.07598	2.98728	7.28104
2.99352	0.00642	2.99352	7.06019
2.99976	0.00716	2.99976	7.22938
3.006	0.02604	3.006	7.34025
3.01224	0.04029	3.01224	7.41958
3.01848	0.05956	3.01848	7.56209
3.02472	0.08407	3.02472	7.62931
3.03096	0.000730292	3.03096	7.47885
3.0372	0.0719	3.0372	7.52771
3.04344	0.05822	3.04344	7.57378
3.04968	0.00382	3.04968	7.53053
3.05592	0.07005	3.05592	7.58131
3.06216	0.02931	3.06216	7.65091
3.0684	0.04487	3.0684	7.62226
3.07464	0.00282	3.07464	7.58325
3.08088	0.1162	3.08088	7.63638
3.08712	0.02767	3.08712	7.61454
3.09336	0.01776	3.09336	7.63635
3.0996	0.01023	3.0996	7.82747
3.10584	0.02927	3.10584	7.77484
3.11208	0.0423	3.11208	8.00385
3.11832	0.01322	3.11832	8.22002
3.12456	0.02243	3.12456	8.07369
3.1308	0.07361	3.1308	7.86044
3.13704	0.08908	3.13704	8.05177
3.14328	0.08476	3.14328	7.97717
3.14952	0.03638	3.14952	8.05028
3.15576	0.07687	3.15576	8.09769
3.162	0.16183	3.162	8.14204
3.16824	0.11794	3.16824	8.19775
3.17448	0.17004	3.17448	8.17941
3.18072	0.12236	3.18072	8.07566
3.18696	0.12115	3.18696	8.09009
3.1932	0.19432	3.1932	7.92537
3.19944	0.20357	3.19944	7.91352
3.20568	0.20545	3.20568	8.06494
3.21192	0.15453	3.21192	7.86181
3.21816	0.26236	3.21816	7.89485
3.2244	0.26405	3.2244	7.67615
3.23064	0.20513	3.23064	7.70768
3.23688	0.31225	3.23688	7.53164
3.24312	0.26957	3.24312	7.54253
3.24936	0.31611	3.24936	7.3554
3.2556	0.31922	3.2556	7.41031
3.26184	0.38075	3.26184	7.18487
3.26808	0.3857	3.26808	7.12957
3.27432	0.38108	3.27432	7.12173
3.28056	0.35826	3.28056	7.13823
3.2868	0.43932	3.2868	6.95453
3.29304	0.41434	3.29304	6.9246
3.29928	0.42011	3.29928	6.75478
3.30552	0.40445	3.30552	6.81864
3.31176	0.42402	3.31176	6.96428
3.318	0.41004	3.318	6.78076
3.32424	0.4289	3.32424	6.72753
3.33048	0.46973	3.33048	6.70505
3.33672	0.50111	3.33672	6.48486
3.34296	0.47821	3.34296	6.35388
3.3492	0.50422	3.3492	6.3094
3.35544	0.51291	3.35544	6.1529
3.36168	0.48515	3.36168	6.11523
3.36792	0.53216	3.36792	5.8808
3.37416	0.62711	3.37416	5.6424
3.3804	0.60968	3.3804	5.61807
3.38664	0.68428	3.38664	5.50916
3.39288	0.62332	3.39288	5.33594
3.39912	0.69647	3.39912	5.15629
3.40536	0.70443	3.40536	5.11461
3.4116	0.6488	3.4116	4.96523
3.41784	0.66669	3.41784	4.87897
3.42408	0.73136	3.42408	4.72261
3.43032	0.81446	3.43032	4.66838
3.43656	0.76901	3.43656	4.65074
3.4428	0.81037	3.4428	4.34814
3.44904	0.89893	3.44904	4.42881
3.45528	0.95482	3.45528	4.30668
3.46152	0.9437	3.46152	4.3366
3.46776	0.92684	3.46776	4.13145
3.474	0.93893	3.474	4.01311
3.48024	1.00643	3.48024	3.93888
3.48648	0.96643	3.48648	3.74083
3.49272	1.04044	3.49272	3.75683
3.49896	1.08116	3.49896	3.51933
3.5052	1.13437	3.5052	3.32915
3.51144	1.20296	3.51144	3.20373
3.51768	1.23977	3.51768	3.24551
3.52392	1.22122	3.52392	3.03241
3.53016	1.25602	3.53016	2.98718
3.5364	1.32105	3.5364	2.86201
3.54264	1.40565	3.54264	2.78369
3.54888	1.51858	3.54888	2.65307
3.55512	1.4024	3.55512	2.66196
3.56136	1.46899	3.56136	2.46378
3.5676	1.5993	3.5676	2.53314
3.57384	1.60106	3.57384	2.37182
3.58008	1.67077	3.58008	2.27031
3.58632	1.67946	3.58632	2.13023
3.59256	1.69473	3.59256	2.13938
3.5988	1.70398	3.5988	1.9787
3.60504	1.7452	3.60504	2.03092
3.61128	1.77323	3.61128	1.84824
3.61752	1.92092	3.61752	1.87036
3.62376	2.03919	3.62376	1.70727
3.63	1.99439	3.63	1.63513
3.63624	2.08203	3.63624	1.55805
3.64248	2.2247	3.64248	1.61515
3.64872	2.22126	3.64872	1.50897
3.65496	2.21049	3.65496	1.40865
3.6612	2.27556	3.6612	1.43611
3.66744	2.43377	3.66744	1.30176
3.67368	2.47134	3.67368	1.23609
3.67992	2.58752	3.67992	1.25529
3.68616	2.57118	3.68616	1.18016
3.6924	2.72684	3.6924	1.10434
3.69864	2.75899	3.69864	1.00858
3.70488	2.85894	3.70488	0.97565
3.71112	2.88602	3.71112	0.93705
3.71736	2.95256	3.71736	1.0017
3.7236	3.06125	3.7236	0.87143
3.72984	3.10659	3.72984	0.84254
3.73608	3.23507	3.73608	0.80098
3.74232	3.32461	3.74232	0.79103
3.74856	3.35797	3.74856	0.68943
3.7548	3.48529	3.7548	0.68789
3.76104	3.55454	3.76104	0.68696
3.76728	3.69582	3.76728	0.67101
3.77352	3.7939	3.77352	0.59586
3.77976	3.79669	3.77976	0.57641
3.786	3.90631	3.786	0.49704
3.79224	4.04147	3.79224	0.48051
3.79848	4.11896	3.79848	0.49395
3.80472	4.07954	3.80472	0.44182
3.81096	4.32576	3.81096	0.51514
3.8172	4.46175	3.8172	0.42824
3.82344	4.45352	3.82344	0.4188
3.82968	4.5256	3.82968	0.44501
3.83592	4.67279	3.83592	0.4572
3.84216	4.76396	3.84216	0.44637
3.8484	4.89331	3.8484	0.32732
3.85464	5.02381	3.85464	0.3516
3.86088	5.0955	3.86088	0.4131
3.86712	5.12025	3.86712	0.48978
3.87336	5.2842	3.87336	0.36962
3.8796	5.3383	3.8796	0.39461
3.88584	5.41339	3.88584	0.35336
3.89208	5.50735	3.89208	0.25778
3.89832	5.55619	3.89832	0.2363
3.90456	5.67763	3.90456	0.22191
3.9108	5.64608	3.9108	0.20095
3.91704	5.81411	3.91704	0.26175
3.92328	5.84278	3.92328	0.20188
3.92952	6.02721	3.92952	0.12861
3.93576	6.10089	3.93576	0.1512
3.942	6.19221	3.942	0.13841
3.94824	6.32096	3.94824	0.18148
3.95448	6.34926	3.95448	0.16236
3.96072	6.4788	3.96072	0.14392
3.96696	6.51653	3.96696	0.17421
3.9732	6.53708	3.9732	0.1946
3.97944	6.66891	3.97944	0.29887
3.98568	6.6492	3.98568	0.23594
3.99192	6.77822	3.99192	0.26102
3.99816	6.86876	3.99816	0.19213
4.0044	6.94585	4.0044	0.10849
4.01064	6.95614	4.01064	0.14933
4.01688	7.03392	4.01688	0.1595
4.02312	7.04301	4.02312	0.05501
4.02936	7.19951	4.02936	0.0498
4.0356	7.30015	4.0356	0.11051
4.04184	7.30071	4.04184	0.12781
4.04808	7.23081	4.04808	0.15767
4.05432	7.3954	4.05432	0.05414
4.06056	7.40103	4.06056	0.11426
4.0668	7.45955	4.0668	0.09517
4.07304	7.54739	4.07304	0.02785
4.07928	7.53534	4.07928	0.04413
4.08552	7.56304	4.08552	0.04619
4.09176	7.55453	4.09176	0.0698
4.098	7.64169	4.098	0.0176
4.10424	7.66525	4.10424	0.0896
4.11048	7.71239	4.11048	0.04531
4.11672	7.74076	4.11672	0.08288
4.12296	7.71179	4.12296	0.03645
4.1292	7.62527	4.1292	0.15089
4.13544	7.8418	4.13544	0.01828
4.14168	7.71374	4.14168	0.10154
4.14792	7.7352	4.14792	0.14084
4.15416	7.65758	4.15416	0.06739
4.1604	7.67224	4.1604	0.06073
4.16664	7.74197	4.16664	0.07387
4.17288	7.8176	4.17288	0.01575
4.17912	7.68352	4.17912	0.02815
4.18536	7.61283	4.18536	0.05904
4.1916	7.61501	4.1916	0.20553
4.19784	7.62544	4.19784	0.01624
4.20408	7.6784	4.20408	0.11432
4.21032	7.55754	4.21032	0.04468
4.21656	7.52123	4.21656	0.08816
4.2228	7.55048	4.2228	0.07216
4.22904	7.27438	4.22904	0.08023
4.23528	7.44686	4.23528	0.03314
4.24152	7.42365	4.24152	0.07402
4.24776	7.32525	4.24776	0.10563
4.254	7.31793	4.254	0.1008
4.26024	7.28247	4.26024	0.16043
4.26648	7.3028	4.26648	0.07668
4.27272	7.17133	4.27272	0.07754
4.27896	7.10878	4.27896	0.01945
4.2852	6.99935	4.2852	0.02109
4.29144	7.03026	4.29144	0.1504
4.29768	6.99245	4.29768	0.03286
4.30392	6.841	4.30392	0.00476
4.31016	6.8022	4.31016	0.08573
4.3164	6.76843	4.3164	0.11206
4.32264	6.76687	4.32264	0.06761
4.32888	6.71938	4.32888	0.01756
4.33512	6.70792	4.33512	0.0037
4.34136	6.56082	4.34136	0.06873
4.3476	6.50615	4.3476	0.01425
4.35384	6.42991	4.35384	0.00699
4.36008	6.56724	4.36008	0.04535
4.36632	6.38981	4.36632	0.08171
4.37256	6.29767	4.37256	0.06832
4.3788	6.13285	4.3788	0.01309
4.38504	6.15239	4.38504	0.2171
4.39128	6.18328	4.39128	0.08026
4.39752	6.0866	4.39752	0.11465
4.40376	5.94605	4.40376	0.18584
4.41	5.88789	4.41	0.01878
4.41624	5.8274	4.41624	0.03367
4.42248	5.61666	4.42248	0.05055
4.42872	5.7064	4.42872	0.000620066
4.43496	5.8152	4.43496	0.10331
4.4412	5.62617	4.4412	0.06859
4.44744	5.34762	4.44744	0.09931
4.45368	5.40308	4.45368	0.07913
4.45992	5.42152	4.45992	0.11069
4.46616	5.24965	4.46616	0.17118
4.4724	5.05037	4.4724	0.12429
4.47864	5.11745	4.47864	0.09258
4.48488	4.85815	4.48488	0.03857
4.49112	4.86133	4.49112	0.05573
4.49736	4.82122	4.49736	0.00608
4.5036	4.74259	4.5036	0.01219
4.50984	4.58396	4.50984	0.03351
4.51608	4.54696	4.51608	0.08577
4.52232	4.33658	4.52232	0.112
4.52856	4.35414	4.52856	0.0463
4.5348	4.30745	4.5348	0.08014
4.54104	4.08287	4.54104	0.03516
4.54728	4.07864	4.54728	0.01605
4.55352	3.94677	4.55352	0.05456
4.55976	4.00033	4.55976	0.01531
4.566	3.70037	4.566	0.0325
4.57224	3.62635	4.57224	0.03055
4.57848	3.69793	4.57848	0.01842
4.58472	3.59018	4.58472	0.02212
4.59096	3.29703	4.59096	0.17942
4.5972	3.34583	4.5972	0.0961
4.60344	3.40497	4.60344	0.17177
4.60968	3.26698	4.60968	0.03674
4.61592	3.29337	4.61592	0.00303
4.62216	3.13782	4.62216	0.08316
4.6284	2.79605	4.6284	0.10362
4.63464	3.03966	4.63464	0.13218
4.64088	2.75906	4.64088	0.06398
4.64712	2.88481	4.64712	0.09949
4.65336	2.78994	4.65336	0.2557
4.6596	2.55479	4.6596	0.00428
4.66584	2.37761	4.66584	0.07223
4.67208	2.4178	4.67208	0.07888
4.67832	2.35974	4.67832	0.06029
4.68456	2.25194	4.68456	0.21024
4.6908	2.01126	4.6908	0.1371
4.69704	1.8902	4.69704	0.24508
4.70328	1.95686	4.70328	0.21379
4.70952	1.8768	4.70952	0.03524
4.71576	1.8565	4.71576	0.10892
4.722	1.69313	4.722	0.06759
4.72824	1.74231	4.72824	0.12719
4.73448	1.75844	4.73448	0.000555505
4.74072	1.9	4.74072	0.02398
4.74696	1.59486	4.74696	0.09632
4.7532	1.6001	4.7532	0.00422
4.75944	1.53663	4.75944	0.08555
4.76568	1.96765	4.76568	0.03593
4.77192	1.2227	4.77192	0.05561
4.77816	1.47084	4.77816	0.17336
4.7844	1.7236	4.7844	0.21224
4.79064	1.33225	4.79064	0.26239
4.79688	1.624	4.79688	0.37761

## Sheet: LabSource
q_dry	I_dry	q_wet	I_wet
1.42356	0.844	1.42356	0.347
1.44612	0.682	1.44612	0.332
1.46868	0.766	1.46868	0.392
1.49131	0.833	1.49131	0.335
1.51387	0.849	1.51387	0.333
1.53643	0.771	1.53643	0.352
1.55899	0.698	1.55899	0.342
1.58155	0.823	1.58155	0.401
1.60419	0.839	1.60419	0.3
1.62675	0.802	1.62675	0.325
1.64931	0.698	1.64931	0.366
1.67187	0.755	1.67187	0.337
1.69443	0.771	1.69443	0.366
1.71706	0.974	1.71706	0.333
1.73962	0.833	1.73962	0.326
1.76218	0.87	1.76218	0.378
1.78473	0.901	1.78473	0.345
1.80736	0.87	1.80736	0.326
1.82992	0.802	1.82992	0.389
1.85248	0.839	1.85248	0.316
1.87504	0.865	1.87504	0.37
1.8976	0.813	1.8976	0.319
1.92023	1.005	1.92023	0.321
1.94279	0.932	1.94279	0.306
1.96535	0.885	1.96535	0.385
1.9879	1.005	1.9879	0.288
2.01046	1.042	2.01046	0.313
2.03309	0.995	2.03309	0.332
2.05565	0.891	2.05565	0.283
2.0782	1.031	2.0782	0.328
2.10076	1.12	2.10076	0.326
2.12332	1.016	2.12332	0.347
2.14595	1.115	2.14595	0.337
2.1685	1.057	2.1685	0.323
2.19106	0.948	2.19106	0.33
2.21362	1.016	2.21362	0.345
2.23617	1.089	2.23617	0.295
2.2588	1.016	2.2588	0.352
2.28136	1.198	2.28136	0.351
2.30391	1.188	2.30391	0.349
2.32647	1.156	2.32647	0.365
2.34902	1.234	2.34902	0.325
2.37165	1.359	2.37165	0.38
2.3942	1.25	2.3942	0.323
2.41676	1.333	2.41676	0.366
2.43931	1.188	2.43931	0.396
2.46194	1.172	2.46194	0.387
2.48449	1.271	2.48449	0.339
2.50705	1.193	2.50705	0.361
2.5296	1.203	2.5296	0.396
2.55215	1.094	2.55215	0.366
2.57478	1.24	2.57478	0.358
2.59733	1.359	2.59733	0.326
2.61988	1.188	2.61988	0.339
2.64244	1.318	2.64244	0.394
2.66499	1.219	2.66499	0.366
2.68761	1.323	2.68761	0.378
2.71017	1.135	2.71017	0.394
2.73272	1.313	2.73272	0.408
2.75527	1.141	2.75527	0.38
2.77782	1.161	2.77782	0.356
2.80044	1.255	2.80044	0.436
2.82299	1.266	2.82299	0.443
2.84554	1.229	2.84554	0.378
2.8681	1.224	2.8681	0.349
2.89065	1.057	2.89065	0.462
2.91327	1.198	2.91327	0.448
2.93582	1.13	2.93582	0.448
2.95837	1.203	2.95837	0.438
2.98092	1.156	2.98092	0.438
3.00347	1.24	3.00347	0.458
3.02609	1.063	3.02609	0.439
3.04864	1.229	3.04864	0.455
3.07118	1.234	3.07118	0.481
3.09373	0.958	3.09373	0.53
3.11628	1.115	3.11628	0.524
3.1389	1.245	3.1389	0.503
3.16145	1.021	3.16145	0.531
3.184	1.125	3.184	0.484
3.20654	1.104	3.20654	0.583
3.22916	1.052	3.22916	0.563
3.25171	1.141	3.25171	0.519
3.27425	1.016	3.27425	0.569
3.2968	1.016	3.2968	0.543
3.31935	1.047	3.31935	0.556
3.34196	0.922	3.34196	0.594
3.36451	1.052	3.36451	0.661
3.38705	1.005	3.38705	0.602
3.4096	1.047	3.4096	0.566
3.43214	1.005	3.43214	0.602
3.45476	0.964	3.45476	0.592
3.4773	1.099	3.4773	0.618
3.49985	1	3.49985	0.682
3.52239	1.089	3.52239	0.674
3.54493	1.099	3.54493	0.734
3.56755	0.896	3.56755	0.684
3.59009	1.068	3.59009	0.674
3.61263	0.958	3.61263	0.75
3.63518	1.083	3.63518	0.826
3.65772	0.953	3.65772	0.807
3.68033	0.891	3.68033	0.811
3.70287	0.995	3.70287	0.889
3.72541	0.849	3.72541	0.87
3.74795	0.896	3.74795	0.894
3.77049	1.078	3.77049	0.931
3.79311	0.917	3.79311	1.03
3.81565	1.057	3.81565	1.073
3.83819	0.984	3.83819	1.016
3.86072	1	3.86072	1.137
3.88333	0.969	3.88333	1.113
3.90587	1.125	3.90587	1.222
3.92841	0.885	3.92841	1.323
3.95095	1.026	3.95095	1.398
3.97349	1.099	3.97349	1.481
3.9961	1.125	3.9961	1.59
4.01863	1	4.01863	1.622
4.04117	1.214	4.04117	1.688
4.06371	1.021	4.06371	1.865
4.08624	1.12	4.08624	1.918
4.10885	1	4.10885	1.967
4.13139	1.094	4.13139	2.332
4.15392	1.12	4.15392	2.092
4.17646	1.156	4.17646	2.38
4.19899	1.125	4.19899	2.585
4.2216	1.156	4.2216	2.535
4.24413	1.141	4.24413	2.738
4.26667	1.156	4.26667	2.875
4.2892	1.198	4.2892	2.863
4.31173	1.234	4.31173	3.043
4.33434	1.219	4.33434	3.071
4.35687	1.25	4.35687	3.063
4.3794	1.219	4.3794	2.988
4.40193	1.396	4.40193	3.208
4.42446	1.323	4.42446	2.905
4.44707	1.224	4.44707	3.286
4.4696	1.38	4.4696	3.229
4.49213	1.547	4.49213	3.194
4.51466	1.411	4.51466	3.167
4.53726	1.474	4.53726	3.182
4.55979	1.589	4.55979	3.148
4.58232	1.469	4.58232	3.13
4.60485	1.417	4.60485	3.01
4.62737	1.589	4.62737	2.988
4.64997	1.682	4.64997	2.878
4.6725	1.786	4.6725	2.995
4.69503	1.771	4.69503	2.991
4.71756	1.839	4.71756	2.712
4.74008	2	4.74008	2.66
4.76268	1.88	4.76268	2.837
4.78521	1.927	4.78521	2.589
4.80773	1.979	4.80773	2.602
4.83026	1.974	4.83026	2.5
4.85278	2.063	4.85278	2.434
4.87538	2.156	4.87538	2.361
4.8979	2.354	4.8979	2.286
4.92042	2.323	4.92042	2.269
4.94295	2.281	4.94295	2.106
4.96547	2.349	4.96547	1.981
4.98806	2.594	4.98806	1.911
5.01059	2.365	5.01059	1.832
5.03311	2.536	5.03311	1.738
5.05563	2.729	5.05563	1.53
5.07815	2.646	5.07815	1.564
5.10074	2.693	5.10074	1.516
5.12326	2.807	5.12326	1.344
5.14578	2.844	5.14578	1.356
5.1683	2.948	5.1683	1.255
5.19089	2.875	5.19089	1.215
5.21341	3.031	5.21341	1.146
5.23593	3.031	5.23593	1.043
5.25845	3.229	5.25845	1.101
5.28096	3.031	5.28096	0.957
5.30355	3.266	5.30355	0.802
5.32607	2.583	5.32607	0.901
5.34858	2.854	5.34858	0.811
5.3711	3.026	5.3711	0.774
5.39362	2.802	5.39362	0.766
5.4162	2.969	5.4162	0.724
5.43872	3.036	5.43872	0.651
5.46123	2.766	5.46123	0.623
5.48374	2.693	5.48374	0.628
5.50626	2.807	5.50626	0.646
5.52884	2.542	5.52884	0.561
5.55135	2.521	5.55135	0.533
5.57387	2.427	5.57387	0.55
5.59638	2.443	5.59638	0.556
5.61889	2.052	5.61889	0.559
5.64147	2.458	5.64147	0.484
5.66398	1.984	5.66398	0.505
5.68649	2.036	5.68649	0.474
5.709	1.927	5.709	0.422
5.73151	1.745	5.73151	0.417
5.75409	1.792	5.75409	0.45
5.7766	1.583	5.7766	0.425
5.7991	1.573	5.7991	0.424
5.82161	1.646	5.82161	0.411
5.84419	1.349	5.84419	0.378
5.86669	1.214	5.86669	0.349
5.8892	1.469	5.8892	0.384
5.91171	1.208	5.91171	0.373
5.93421	1.271	5.93421	0.399
5.95679	1.323	5.95679	0.356
5.97929	1.167	5.97929	0.399
6.00179	1.083	6.00179	0.427
6.0243	1.125	6.0243	0.354
6.0468	1.047	6.0468	0.378
6.06937	0.844	6.06937	0.365
6.09188	0.885	6.09188	0.366
6.11438	0.818	6.11438	0.384
6.13688	0.839	6.13688	0.372
6.15938	0.839	6.15938	0.401
6.18195	0.698	6.18195	0.389
6.20445	0.755	6.20445	0.352
6.22695	0.734	6.22695	0.332
6.24945	0.682	6.24945	0.398
6.27194	0.75	6.27194	0.366
6.29451	0.667	6.29451	0.358
6.31701	0.604	6.31701	0.389
6.33951	0.594	6.33951	0.373
6.362	0.693	6.362	0.373
6.3845	0.547	6.3845	0.358
6.40706	0.49	6.40706	0.373
6.42956	0.516	6.42956	0.382
6.45205	0.427	6.45205	0.347
6.47455	0.516	6.47455	0.377
6.49704	0.589	6.49704	0.356
6.5196	0.495	6.5196	0.34
6.54209	0.484	6.54209	0.358
6.56459	0.448	6.56459	0.347
6.58708	0.385	6.58708	0.377
6.60964	0.427	6.60964	0.391
6.63213	0.427	6.63213	0.427
6.65462	0.38	6.65462	0.375
6.67711	0.313	6.67711	0.399
6.6996	0.375	6.6996	0.408
6.72215	0.365	6.72215	0.394
6.74464	0.365	6.74464	0.438
6.76713	0.401	6.76713	0.366
6.78962	0.328	6.78962	0.41
6.8121	0.37	6.8121	0.399
6.83466	0.333	6.83466	0.377
6.85714	0.375	6.85714	0.408
6.87963	0.385	6.87963	0.408
6.90211	0.38	6.90211	0.415
6.92459	0.344	6.92459	0.424
6.94715	0.271	6.94715	0.429
6.96963	0.302	6.96963	0.365
6.99211	0.313	6.99211	0.417
7.01459	0.234	7.01459	0.443
7.03707	0.297	7.03707	0.408
7.05963	0.307	7.05963	0.444
7.0821	0.302	7.0821	0.441
7.10458	0.292	7.10458	0.443
7.12706	0.323	7.12706	0.439
7.14954	0.255	7.14954	0.45
7.17209	0.276	7.17209	0.465
7.19457	0.255	7.19457	0.453
7.21704	0.219	7.21704	0.51
7.23952	0.255	7.23952	0.495
7.26206	0.234	7.26206	0.439
7.28454	0.24	7.28454	0.503
7.30701	0.271	7.30701	0.495
7.32949	0.245	7.32949	0.484
7.35196	0.271	7.35196	0.517
7.3745	0.208	7.3745	0.566
7.39697	0.203	7.39697	0.549
7.41945	0.224	7.41945	0.491
7.44192	0.193	7.44192	0.538
7.46439	0.234	7.46439	0.547
7.48693	0.177	7.48693	0.559
7.5094	0.156	7.5094	0.47
7.53186	0.25	7.53186	0.545
7.55433	0.208	7.55433	0.578
7.5768	0.302	7.5768	0.531
7.59934	0.224	7.59934	0.578
7.6218	0.203	7.6218	0.561
7.64427	0.177	7.64427	0.561
7.66673	0.182	7.66673	0.55
7.6892	0.12	7.6892	0.602
7.71173	0.151	7.71173	0.563
7.7342	0.12	7.7342	0.569
7.75666	0.151	7.75666	0.569
7.77912	0.125	7.77912	0.608
7.80158	0.12	7.80158	0.653
7.82411	0.109	7.82411	0.703
7.84657	0.161	7.84657	0.585
7.86903	0.151	7.86903	0.648
7.89149	0.125	7.89149	0.615
7.91402	0.146	7.91402	0.623
7.93648	0.156	7.93648	0.714
7.95894	0.151	7.95894	0.672
7.98139	0.167	7.98139	0.653
8.00385	0.12	8.00385	0.748
8.02638	0.089	8.02638	0.705
8.04883	0.146	8.04883	0.76
8.07128	0.104	8.07128	0.757
8.09374	0.141	8.09374	0.717
8.11619	0.156	8.11619	0.792
8.13871	0.109	8.13871	0.719
8.16117	0.146	8.16117	0.788
8.18362	0.146	8.18362	0.818
8.20607	0.13	8.20607	0.78
8.22852	0.188	8.22852	0.76
8.25104	0.141	8.25104	0.734
8.27348	0.172	8.27348	0.87
8.29593	0.135	8.29593	0.8
8.31838	0.13	8.31838	0.903
8.34083	0.089	8.34083	0.844
8.36334	0.125	8.36334	0.866
8.38579	0.083	8.38579	0.799
8.40823	0.083	8.40823	0.917
8.43068	0.094	8.43068	0.847
8.45312	0.12	8.45312	0.889
8.47563	0.161	8.47563	0.913
8.49808	0.167	8.49808	0.924
8.52052	0.161	8.52052	0.936
8.54296	0.141	8.54296	0.984
8.56547	0.13	8.56547	0.974
8.58791	0.141	8.58791	1.017
8.61035	0.161	8.61035	0.977
8.63279	0.109	8.63279	1.069
8.65522	0.125	8.65522	0.957
8.67773	0.109	8.67773	0.995
8.70017	0.094	8.70017	1.05
8.7226	0.141	8.7226	1.002
8.74504	0.151	8.74504	1.005
8.76747	0.161	8.76747	1.052
8.78998	0.167	8.78998	1.033
8.81241	0.13	8.81241	1.134
8.83484	0.125	8.83484	1.064
8.85727	0.13	8.85727	1.123
8.8797	0.172	8.8797	1.118
8.9022	0.208	8.9022	1.22
8.92463	0.13	8.92463	1.09
8.94706	0.115	8.94706	1.188
8.96949	0.13	8.96949	1.16
8.99192	0.125	8.99192	1.142
9.01441	0.167	9.01441	1.196
9.03684	0.214	9.03684	1.188
9.05927	0.156	9.05927	1.295
9.08169	0.13	9.08169	1.233
9.10411	0.146	9.10411	1.168
9.12661	0.161	9.12661	1.172
9.14903	0.146	9.14903	1.146
9.17145	0.177	9.17145	1.326
9.19387	0.151	9.19387	1.219
9.21629	0.161	9.21629	1.304
9.23878	0.167	9.23878	1.281
9.2612	0.177	9.2612	1.302
9.28362	0.193	9.28362	1.382
9.30604	0.182	9.30604	1.345
9.32853	0.146	9.32853	1.281
9.35094	0.146	9.35094	1.278
9.37336	0.13	9.37336	1.319
9.39577	0.167	9.39577	1.321
9.41819	0.161	9.41819	1.349
9.44067	0.167	9.44067	1.396
9.46308	0.177	9.46308	1.38
9.4855	0.172	9.4855	1.332
9.50791	0.146	9.50791	1.361
9.53032	0.208	9.53032	1.415
9.5528	0.167	9.5528	1.413
9.57521	0.156	9.57521	1.342
9.59761	0.214	9.59761	1.424
9.62002	0.167	9.62002	1.368
9.64243	0.245	9.64243	1.356
9.66491	0.255	9.66491	1.363
9.68731	0.208	9.68731	1.438
9.70971	0.146	9.70971	1.415
9.73212	0.182	9.73212	1.431
9.75452	0.151	9.75452	1.479
9.77699	0.208	9.77699	1.526
9.7994	0.208	9.7994	1.418
9.8218	0.182	9.8218	1.451
9.8442	0.208	9.8442	1.432
9.8666	0.177	9.8666	1.587
9.88906	0.208	9.88906	1.431
9.91146	0.161	9.91146	1.58
9.93386	0.156	9.93386	1.413
9.95626	0.161	9.95626	1.342
9.97872	0.182	9.97872	1.53
10.0011	0.156	10.0011	1.599
10.0235	0.161	10.0235	1.491
10.0459	0.151	10.0459	1.446
10.0683	0.26	10.0683	1.495
10.0908	0.167	10.0908	1.55
10.1131	0.302	10.1131	1.51
10.1355	0.214	10.1355	1.413
10.1579	0.198	10.1579	1.417
10.1803	0.214	10.1803	1.497
10.2028	0.177	10.2028	1.49
10.2252	0.208	10.2252	1.521
10.2476	0.224	10.2476	1.497
10.2699	0.234	10.2699	1.41
10.2923	0.156	10.2923	1.538
10.3148	0.219	10.3148	1.51
10.3372	0.167	10.3372	1.516
10.3595	0.234	10.3595	1.483
10.3819	0.156	10.3819	1.451
10.4043	0.188	10.4043	1.392
10.4268	0.172	10.4268	1.403
10.4491	0.167	10.4491	1.382
10.4715	0.167	10.4715	1.514
10.4939	0.219	10.4939	1.438
10.5163	0.188	10.5163	1.545
10.5387	0.224	10.5387	1.519
10.5611	0.245	10.5611	1.533
10.5835	0.26	10.5835	1.531
10.6058	0.25	10.6058	1.434
10.6283	0.292	10.6283	1.587
10.6507	0.219	10.6507	1.443
10.673	0.245	10.673	1.401
10.6954	0.266	10.6954	1.443
10.7178	0.172	10.7178	1.439
10.7402	0.214	10.7402	1.326
10.7626	0.208	10.7626	1.531
10.7849	0.25	10.7849	1.41
10.8073	0.323	10.8073	1.514
10.8297	0.229	10.8297	1.45
10.8521	0.229	10.8521	1.462
10.8745	0.266	10.8745	1.493
10.8968	0.286	10.8968	1.502
10.9192	0.234	10.9192	1.486
10.9415	0.234	10.9415	1.436
10.964	0.234	10.964	1.488
10.9863	0.271	10.9863	1.507
11.0087	0.271	11.0087	1.507
11.0311	0.276	11.0311	1.517
11.0534	0.245	11.0534	1.497
11.0758	0.224	11.0758	1.493
11.0982	0.25	11.0982	1.439
11.1205	0.214	11.1205	1.467
11.1429	0.234	11.1429	1.434
11.1653	0.203	11.1653	1.521
11.1877	0.339	11.1877	1.47
11.21	0.339	11.21	1.49
11.2324	0.297	11.2324	1.516
11.2547	0.25	11.2547	1.545
11.2771	0.188	11.2771	1.559
11.2995	0.307	11.2995	1.505
11.3218	0.234	11.3218	1.444
11.3442	0.229	11.3442	1.472
11.3665	0.234	11.3665	1.458
11.3889	0.255	11.3889	1.524
11.4113	0.323	11.4113	1.467
11.4336	0.313	11.4336	1.483
11.456	0.24	11.456	1.45
11.4783	0.25	11.4783	1.53
11.5007	0.286	11.5007	1.516
11.5231	0.224	11.5231	1.502
11.5454	0.313	11.5454	1.552
11.5677	0.313	11.5677	1.392
11.5901	0.286	11.5901	1.523
11.6125	0.307	11.6125	1.516
11.6348	0.255	11.6348	1.446
11.6571	0.188	11.6571	1.53
11.6795	0.297	11.6795	1.543
11.7018	0.286	11.7018	1.502
11.7242	0.26	11.7242	1.524
11.7465	0.302	11.7465	1.521
11.7689	0.292	11.7689	1.509
11.7912	0.359	11.7912	1.457
11.8135	0.307	11.8135	1.5
11.8359	0.26	11.8359	1.465
11.8582	0.318	11.8582	1.477
11.8806	0.406	11.8806	1.521
11.9029	0.359	11.9029	1.46
11.9253	0.375	11.9253	1.571
11.9476	0.411	11.9476	1.526
11.9699	0.328	11.9699	1.467
11.9922	0.385	11.9922	1.405
12.0146	0.375	12.0146	1.535
12.0369	0.438	12.0369	1.467
12.0593	0.339	12.0593	1.502
12.0816	0.333	12.0816	1.488
12.1039	0.385	12.1039	1.464
12.1262	0.396	12.1262	1.536
12.1486	0.365	12.1486	1.554
12.1709	0.453	12.1709	1.514
12.1932	0.432	12.1932	1.503
12.2155	0.385	12.2155	1.417
12.2378	0.385	12.2378	1.483
12.2602	0.417	12.2602	1.547
12.2825	0.385	12.2825	1.53
12.3048	0.406	12.3048	1.655
12.3271	0.438	12.3271	1.507
12.3494	0.401	12.3494	1.479
12.3718	0.521	12.3718	1.535
12.3941	0.479	12.3941	1.502
12.4164	0.526	12.4164	1.545
12.4387	0.516	12.4387	1.561
12.461	0.526	12.461	1.491
12.4834	0.505	12.4834	1.486
12.5057	0.625	12.5057	1.604
12.528	0.635	12.528	1.514
12.5503	0.583	12.5503	1.601
12.5726	0.677	12.5726	1.505
12.595	0.573	12.595	1.54
12.6172	0.63	12.6172	1.53
12.6395	0.823	12.6395	1.613
12.6618	0.677	12.6618	1.604
12.6842	0.792	12.6842	1.559
12.7065	0.771	12.7065	1.599
12.7288	0.682	12.7288	1.51
12.751	0.745	12.751	1.569
12.7733	0.755	12.7733	1.585
12.7957	0.859	12.7957	1.566
12.818	0.885	12.818	1.573
12.8403	0.911	12.8403	1.538
12.8626	0.828	12.8626	1.635
12.8848	0.818	12.8848	1.474
12.9072	0.948	12.9072	1.634
12.9295	0.901	12.9295	1.54
12.9517	0.76	12.9517	1.549
12.974	0.865	12.974	1.656
12.9963	0.917	12.9963	1.623
13.0186	0.932	13.0186	1.458
13.0409	0.854	13.0409	1.521
13.0632	1.021	13.0632	1.462
13.0855	0.849	13.0855	1.476
13.1077	0.911	13.1077	1.469
13.1301	0.891	13.1301	1.497
13.1523	0.76	13.1523	1.528
13.1746	0.776	13.1746	1.498
13.1969	0.76	13.1969	1.547
13.2191	0.766	13.2191	1.46
13.2415	0.766	13.2415	1.55
13.2637	0.729	13.2637	1.477
13.286	0.813	13.286	1.45
13.3083	0.646	13.3083	1.533
13.3306	0.62	13.3306	1.514
13.3529	0.667	13.3529	1.523
13.3751	0.62	13.3751	1.54
13.3974	0.693	13.3974	1.542
13.4196	0.677	13.4196	1.497
13.442	0.542	13.442	1.465
13.4642	0.526	13.4642	1.41
13.4865	0.62	13.4865	1.418
13.5087	0.573	13.5087	1.464
13.531	0.479	13.531	1.49
13.5533	0.583	13.5533	1.505
13.5756	0.505	13.5756	1.396
13.5978	0.464	13.5978	1.444
13.6201	0.521	13.6201	1.427
13.6423	0.495	13.6423	1.458
13.6646	0.62	13.6646	1.453
13.6869	0.526	13.6869	1.483
13.7091	0.615	13.7091	1.429
13.7314	0.635	13.7314	1.502
13.7536	0.568	13.7536	1.396
13.7759	0.536	13.7759	1.493
13.7981	0.682	13.7981	1.637
13.8204	0.771	13.8204	1.637
13.8426	0.932	13.8426	1.873
13.8649	1.135	13.8649	1.95
13.8872	1.5	13.8872	2.151
13.9094	2.193	13.9094	2.753
13.9316	2.573	13.9316	3.198
13.9539	2.833	13.9539	3.457
13.9762	3.328	13.9762	3.755
13.9984	3.047	13.9984	3.793
14.0206	3.151	14.0206	3.648
14.0428	2.635	14.0428	3.372
14.0651	2.479	14.0651	3.035
14.0874	2.365	14.0874	2.932
14.1096	2.26	14.1096	2.878
14.1318	1.984	14.1318	2.641
14.154	1.854	14.154	2.481
14.1763	1.88	14.1763	2.653
14.1986	1.682	14.1986	2.365
14.2208	1.656	14.2208	2.505
14.243	1.807	14.243	2.283
14.2652	1.542	14.2652	2.41
14.2874	1.396	14.2874	2.28
14.3097	1.224	14.3097	2.3
14.3319	1.396	14.3319	2.224
14.3541	1.427	14.3541	2.201
14.3764	1.323	14.3764	2.106
14.3986	1.396	14.3986	2.087
14.4208	1.276	14.4208	2.259
14.443	1.359	14.443	2.09
14.4653	1.229	14.4653	2.137
14.4875	1.219	14.4875	2.076
14.5097	1.26	14.5097	2.156
14.532	1.313	14.532	2.113
14.5541	1.151	14.5541	2.125
14.5763	1.281	14.5763	2.097
14.5985	1.297	14.5985	2.071
14.6208	1.495	14.6208	2.208
14.643	1.677	14.643	2.238
14.6652	1.703	14.6652	2.408
14.6874	2.203	14.6874	2.5
14.7096	2.286	14.7096	2.642
14.7319	2.604	14.7319	2.602
14.7541	2.109	14.7541	2.396
14.7763	1.594	14.7763	2.227
14.7985	1.411	14.7985	1.988
14.8206	1.109	14.8206	1.929
14.8429	1.078	14.8429	1.894
14.8651	0.958	14.8651	1.75
14.8873	1.042	14.8873	1.703
14.9094	1.01	14.9094	1.72
14.9316	0.979	14.9316	1.774
14.9539	0.984	14.9539	1.733
14.9761	1.042	14.9761	1.641
14.9983	0.984	14.9983	1.622
15.0204	0.875	15.0204	1.656
15.0426	0.938	15.0426	1.703
15.0649	0.87	15.0649	1.63
15.087	0.875	15.087	1.642
15.1092	1.01	15.1092	1.613
15.1314	0.807	15.1314	1.625
15.1535	0.745	15.1535	1.575
15.1758	0.875	15.1758	1.616
15.198	0.771	15.198	1.55
15.2201	0.995	15.2201	1.526
15.2423	0.833	15.2423	1.569
15.2645	0.802	15.2645	1.528
15.2867	0.953	15.2867	1.524
15.3089	0.891	15.3089	1.609
15.331	0.953	15.331	1.509
15.3532	0.813	15.3532	1.547
15.3754	0.901	15.3754	1.578
15.3976	0.911	15.3976	1.457
15.4197	0.938	15.4197	1.667
15.4419	0.958	15.4419	1.7
15.4641	1.047	15.4641	1.639
15.4863	1.026	15.4863	1.67
15.5084	1.375	15.5084	1.729
15.5306	1.172	15.5306	1.653
15.5527	1.156	15.5527	1.642
15.5749	1.078	15.5749	1.674
15.5971	1.005	15.5971	1.573
15.6192	0.818	15.6192	1.543
15.6414	0.885	15.6414	1.552
15.6635	0.901	15.6635	1.47
15.6857	0.823	15.6857	1.476
15.7079	0.87	15.7079	1.406
15.73	0.781	15.73	1.457
15.7522	0.74	15.7522	1.417
15.7743	0.818	15.7743	1.453
15.7965	0.792	15.7965	1.351
15.8187	0.755	15.8187	1.373
15.8408	0.708	15.8408	1.401
15.8629	0.766	15.8629	1.342
15.8851	0.661	15.8851	1.451
15.9072	0.807	15.9072	1.453
15.9294	0.766	15.9294	1.45
15.9515	0.661	15.9515	1.373
15.9737	0.724	15.9737	1.307
15.9958	0.698	15.9958	1.394
16.018	0.76	16.018	1.375
16.0401	0.818	16.0401	1.351
16.0622	0.74	16.0622	1.396
16.0844	0.693	16.0844	1.318
16.1065	0.688	16.1065	1.363
16.1287	0.745	16.1287	1.352
16.1508	0.714	16.1508	1.295
16.1729	0.797	16.1729	1.297
16.195	0.703	16.195	1.304
16.2171	0.609	16.2171	1.321
16.2393	0.714	16.2393	1.26
16.2614	0.781	16.2614	1.292
16.2835	0.703	16.2835	1.337
16.3056	0.672	16.3056	1.389
16.3278	0.63	16.3278	1.351
16.3499	0.698	16.3499	1.307
16.372	0.771	16.372	1.319
16.3941	0.646	16.3941	1.396
16.4162	0.672	16.4162	1.372
16.4383	0.573	16.4383	1.314
16.4605	0.755	16.4605	1.391
16.4826	0.708	16.4826	1.286
16.5047	0.656	16.5047	1.347
16.5268	0.693	16.5268	1.41
16.5489	0.698	16.5489	1.335
16.5711	0.672	16.5711	1.399
16.5932	0.75	16.5932	1.262
16.6153	0.755	16.6153	1.311
16.6374	0.859	16.6374	1.467
16.6595	0.797	16.6595	1.365
16.6816	0.844	16.6816	1.38
16.7037	0.771	16.7037	1.354
16.7258	0.661	16.7258	1.274
16.7478	0.708	16.7478	1.396
16.77	0.734	16.77	1.212
16.7921	0.672	16.7921	1.351
16.8142	0.672	16.8142	1.274
16.8362	0.667	16.8362	1.319
16.8583	0.661	16.8583	1.295
16.8805	0.698	16.8805	1.319
16.9026	0.656	16.9026	1.352
16.9246	0.682	16.9246	1.309
16.9467	0.755	16.9467	1.34
16.9688	0.62	16.9688	1.38
16.9909	0.781	16.9909	1.314
17.013	0.646	17.013	1.321
17.035	0.745	17.035	1.354
17.0571	0.594	17.0571	1.354
17.0792	0.74	17.0792	1.299
17.1013	0.786	17.1013	1.286
17.1234	0.708	17.1234	1.292
17.1454	0.781	17.1454	1.352
17.1675	0.849	17.1675	1.375
17.1896	0.734	17.1896	1.25
17.2117	0.755	17.2117	1.247
17.2337	0.656	17.2337	1.302
17.2558	0.771	17.2558	1.193
17.2778	0.802	17.2778	1.427
		17.3	1.351
		17.322	1.399
		17.3441	1.415
		17.3661	1.391
		17.3881	1.349
		17.4103	1.455
		17.4323	1.434
		17.4544	1.311
		17.4764	1.335
		17.4984	1.398
		17.5205	1.502
		17.5426	1.372
		17.5646	1.457
		17.5866	1.339
		17.6087	1.392
		17.6308	1.33
		17.6528	1.441
