# Supplementary material for: All-water supercapacitor enabled by 1-nm clay channels
Source: Nat Commun. 2026 Jun 5;17:5014. doi: 10.1038/s41467-026-73924-1 (PMC13241519; doi:10.1038/s41467-026-73924-1)
Supplement: Supplementary file 3 — Source Data [file 41467_2026_73924_MOESM3_ESM.zip › Source data/FigS9.xlsx]

## Sheet: data
Conductivity	Iteration
0.101	1
0.0201	2
0.00099	3
0.0004	4
1.02e-05	5
8e-06	6
2.9e-06	7
2e-06	8
1.5e-06	9
1.8e-06	10
